# Supplementary material for: Subcellular mRNA kinetic modeling reveals nuclear retention as rate-limiting
Source: Mol Syst Biol. 2024 Nov 15;20(12):1346–71. doi: 10.1038/s44320-024-00073-2 (PMC11611909; doi:10.1038/s44320-024-00073-2)
Supplement: Supplementary file 3 — Dataset EV1 [file 44320_2024_73_MOESM3_ESM.xlsx]

## Sheet: Legend
Column	Description
gene_id	ENSEMBL gene ID
symbol	Gene symbol
Localization	mRNA localization: “cytosol-localized”, “membrane-localized” or “undefined”
halflife_pre-mRNA processing	time until half of poly(a) pre-mRNA is processed to mature mRNA in the nucleus; NA for intronless transcripts; unit: minutes
halflife_Nuclear retention	time until half of nuclear mature mRNA has emerged in the cytosol; proportional to inverse of sum of rate_Nuclear export and rate_Nuclear decay; comprises chromatin dissociation, nuclear diffusion, and binding to and transport across the nuclear pore; unit: minutes
halflife_Cytosolic stability	time until half of cytosolic mRNA is degraded (“cytosol-localized”) or transported to the membrane-bound compaortment (“membrane-localized” or “undefined”); unit: minutes
halflife_Membrane stability	time until half of membrane mRNA is degraded; NA for cytosol-localized; unit: minutes
halflife_Whole-cell (direct)	time until half of mRNA is turned over in the whole cell; fitted to whole-cell labeling data; unit: minutes
halflife_Whole-cell (model-derived)	time until half of mRNA is turned over in the whole cell; predicted from subcellular rates; unit: minutes
rate_pre-mRNA processing	rate at which poly(a) pre-mRNA is processed to mature mRNA in the nucleus; NA for intronless transcripts; unit: 1/min
rate_Nuclear export	rate at which nuclear mature mRNA emerges in the cytosol; unit: 1/min
rate_Nuclear decay	rate at which nuclear mature mRNA is degraded; column “Includes nuc. deg.” shows if NA or not; unit: 1/min
rate_Nuclear removal	sum of nuclear export and decay rates; unit: 1/min
rate_Cytosolic decay	rate at which cytosolic mRNA is degraded; NA for ”membrane-localized” and “undefined”; unit: 1/min
rate_Cytosolic transport	rate at which cytosolic mRNA is transported to membrane-bound compartment; NA for ”cytosol-localized”; unit: 1/min
rate_Membrane decay	rate at which membrane mRNA is degraded; NA for ”cytosol-localized”; unit: 1/min
error_	columns with prefix “error_” contain the 1-sigma standard deviation for the corresponding parameter; unit: 1/min (except Elongation rate: kb/min)
Elongation rate	rate at which Pol II transcribes; NA for “single-exon” in Exon type column; unit: kb/min
Estimation elongation rate	Indicates if estimate for elongation rate “Converged” or was “Boundary-limited” (i.e. unreliable and not sufficiently determined)
Model	Shows which specific model was used; “3-step without nuc. deg.”, “3-step with nuc. degradation”, “4-step without nuc. deg.”, “4-step with nuc. degradation”,
Exon type	Shows if data from multiple (“multiple exon”) or only a single exon (“single exon”) was sufficiently reliable to be used in the fit
Includes nuc. deg.	Indicates if nuclear degradation parameter was included (“yes”) or excluded (“no”) in the model
Reduced chi-sqr	Goodness of fit statistic (ideal value = 1; in general the lower the better the fit quality)
BIC	Bayesian Information Criterion (the lower the better the fit quality)
BIC (without nuc. deg.) - BIC (with nuc. deg.)	Difference between BICs of the model excluding and including nuclear degradation; this value was used to determine if fit is significantly improved by including nuclear degradation
gene_length_in_kb	Gene length in kb (kilobases); determined by taking difference between end positions of exons furthest apart and used in the fit; unit kb
number_of_exons	Number of exons with usable T2C data
transcript_id	ENSEMBL transcript id of most highly expressed transcript
3_prime_utr_length_in_kb	3’ UTR length of most expressed transcript from GFF annotation; unit kb
5_prime_utr_length_in_kb	5’ UTR length of most expressed transcript from GFF annotation; unit kb
effective_length_in_kb	Effective lenght of expressed transcript determined by RSEM; unit kb
Gene GC content in %	GC content of genomic region in % from Biomart

## Sheet: Data
gene_id	symbol	Localization	halflife_pre-mRNA processing	halflife_Nuclear retention	halflife_Cytosolic stability	halflife_Membrane stability	halflife_Whole-cell (direct)	halflife_Whole-cell (model-derived)	rate_pre-mRNA processing	rate_Nuclear export	rate_Nuclear decay	rate_Nuclear removal	rate_Cytosolic transport	rate_Cytosolic decay	rate_Cytosolic removal	rate_Membrane decay	Elongation rate	error_pre-mRNA processing	error_Nuclear export	error_Nuclear decay	error_Nuclear removal	error_Cytosolic removal	error_Cytosolic decay	error_Cytosolic transport	error_Membrane decay	error_Elongation rate	Estimation elongation rate	Model	Exon type	Includes nuc. deg.	BIC (without nuc. deg.) - BIC (with nuc. deg.)	BIC	Reduced chi-sqr	rate_Whole-cell (direct)	rate_Whole-cell (model-derived)	gene_length_in_kb	number_of_exons	transcript_id	3_prime_utr_length_in_kb	5_prime_utr_length_in_kb	effective_length_in_kb	Gene GC content in %
ENSMUSG00000000001	Gnai3	Cytosol-localized	6.19521	229.716	3.56206		332.27	238.236	0.111884	0.00301741		0.00301741		0.194592	0.194592		0.686367	0.0216812	0.0001443		0.0001443	0.314619	0.314619			0.12505	Converged	3-step without nuc. deg.	multiple exon	no	-4.89784	-10.6205	0.822706	0.0020861	0.0029095	38866	9	ENSMUST00000000001	2036	0.14	3.06483	41.65
ENSMUSG00000000028	Cdc45	Cytosol-localized	24.1919	121.795	28.5374		275.393	157.303	0.0286521	0.00569111		0.00569111		0.024289	0.024289		1.26766	0.00221397	0.00018975		0.00018975	0.000919447	0.000919447			0.217322	Converged	3-step without nuc. deg.	multiple exon	no	-5.67799	-81.8765	0.705422	0.00251694	0.00440645	31262	20	ENSMUST00000000028	126	143	1.7758	46.23
ENSMUSG00000000056	Narf	Cytosol-localized		157.456	71.5571		276.593	180.635		0.00440216		0.00440216		0.00968664	0.00968664				0.000576101		0.000576101	0.00138602	0.00138602				Boundary-limited	3-step without nuc. deg.	single exon	no	-2.71116	12.3376	1.8304	0.00250602	0.00383727	3175	1	ENSMUST00000103015	2933	71	3.99594	46.96
ENSMUSG00000000085	Scmh1	Cytosol-localized	14.4947	52.4013	14.6976		105.153	72.4429	0.0478208	0.0132277		0.0132277		0.0471605	0.0471605		1.93456	0.00637131	0.000726078		0.000726078	0.00327268	0.00327268			0.38283	Converged	3-step without nuc. deg.	multiple exon	no	-5.17066	117.796	1.77673	0.00659179	0.00956819	61949	12	ENSMUST00000136801			1.74865	39.89
ENSMUSG00000000088	Cox5a	Undefined	3.3104	591.495	0.921422	4.6406	740.902	599.068	0.209385	0.00117186		0.00117186	0.752258		0.752258	0.149366	0.168082	0.0476708	8.60872e-05		8.60872e-05	2.0733		2.0733	0.411663	0.0231492	Converged	4-step without nuc. deg.	multiple exon	no	-4.7362	-64.7661	0.481427	0.000935545	0.00115704	11147	5	ENSMUST00000000090	144	48	0.453728	42.75
ENSMUSG00000000120	Ngfr	Membrane-localized	16.8135	78.2653	3.08299	4.50787	155.256	100.447	0.0412257	0.00885638		0.00885638	0.22483		0.22483	0.153764	0.574814	0.00569683	0.000719647		0.000719647	0.0416687		0.0416687	0.268747	0.309851	Converged	4-step without nuc. deg.	multiple exon	no	-4.27702	27.703	1.17321	0.00446455	0.00690065	9515	3	ENSMUST00000000122	1984	176	3.24883	53.62
ENSMUSG00000000127	Fer	Cytosol-localized	11.1194	287.616	3.98571		465.901	304.004	0.0623369	0.00240997		0.00240997		0.173908	0.173908		3.48897	0.00860616	0.000153792		0.000153792	0.319769	0.319769			0.365313	Converged	3-step without nuc. deg.	multiple exon	no	-5.3845	-59.4403	0.702619	0.00148776	0.00228006	243476	17	ENSMUST00000000129	476	58	2.75268	40.27
ENSMUSG00000000131	Xpo6	Cytosol-localized	14.7699	82.5008	16.1093		147.372	103.175	0.0469298	0.0084017		0.0084017		0.0430278	0.0430278		2.7398	0.00379886	0.000207286		0.000207286	0.00166443	0.00166443			0.266318	Converged	3-step without nuc. deg.	multiple exon	no	-1.98982	-50.3321	0.833855	0.00470339	0.0067182	98786	27	ENSMUST00000171861			1.99242	43.53
ENSMUSG00000000134	Tfe3	Cytosol-localized	16.8796	65.6919	13.6693		111.332	87.9662	0.0410643	0.0105515		0.0105515		0.0507085	0.0507085		1.16813	0.00486037	0.000475733		0.000475733	0.00381649	0.00381649			0.514647	Converged	3-step without nuc. deg.	multiple exon	no	-5.17076	25.4675	1.05146	0.00622597	0.0078797	9695	12	ENSMUST00000115678	1267	5	2.45353	51.75
ENSMUSG00000000142	Axin2	Cytosol-localized	11.5142	20.7692	4.72586		78.0825	34.58	0.0601995	0.0333738		0.0333738		0.146671	0.146671		1.44798	0.0129881	0.00540225		0.00540225	0.0268972	0.0268972			0.284794	Converged	3-step without nuc. deg.	multiple exon	no	-4.25218	80.451	2.36469	0.00887711	0.0200447	27631	5	ENSMUST00000052915	1387	135	2.71156	53.94
ENSMUSG00000000148	Brat1	Cytosol-localized	25.165	13.0933	25.2585		91.7122	46.5501	0.0275441	0.0529392		0.0529392		0.0274422	0.0274422		0.391495	0.00444058	0.0187641		0.0187641	0.0070952	0.0070952			0.205456	Converged	3-step without nuc. deg.	multiple exon	no	7.85622	59.0904	2.59148	0.00755785	0.0148904	6874	3	ENSMUST00000041588	781	64	3.06644	51.56
ENSMUSG00000000149	Gna12	Cytosol-localized	8.70906	98.1338	31.7153		167.457	117.1	0.0795892	0.00706328		0.00706328		0.0218553	0.0218553		1.67124	0.0109156	0.000379075		0.000379075	0.00129511	0.00129511			0.366092	Converged	3-step without nuc. deg.	multiple exon	no	-4.16344	14.07	1.02475	0.00413925	0.00591929	72023	4	ENSMUST00000000153	2.14	134	3.21603	47.49
ENSMUSG00000000168	Dlat	Cytosol-localized	18.9204	260.4	14.9694		365.906	290.958	0.0366349	0.00266185		0.00266185		0.0463044	0.0463044		2.99394	0.00297799	0.000133626		0.000133626	0.0141189	0.0141189			2.93996	Converged	3-step without nuc. deg.	multiple exon	no	-5.31812	-72.264	0.644868	0.00189433	0.0023823	25147	14	ENSMUST00000125919			2.0097	44.1
ENSMUSG00000000194	Gpr107	Membrane-localized	29.2832	81.364	0.916411	29.4302	216.684	128.315	0.0236705	0.00851909		0.00851909	0.756371		0.756371	0.0235523	1.0468	0.00192333	0.000430797		0.000430797	0.081343		0.081343	0.00201777	0.0636061	Converged	4-step without nuc. deg.	multiple exon	no	-5.95842	-133.881	0.663701	0.00319889	0.00540191	66459	18	ENSMUST00000172422			3.06198	49.01
ENSMUSG00000000253	Gmpr	Cytosol-localized	28.6335	186.271	71.3496		373.017	246.227	0.0242075	0.00372117		0.00372117		0.00971481	0.00971481		0.915688	0.00300829	0.000363076		0.000363076	0.00100059	0.00100059			0.649401	Converged	3-step without nuc. deg.	multiple exon	no	-4.16518	14.3723	1.0296	0.00185822	0.00281508	25.53	4	ENSMUST00000000260	328	212	1.31228	48.23
ENSMUSG00000000275	Trim25	Cytosol-localized	19.3342	63.3881	14.258		112.905	88.5208	0.0358509	0.010935		0.010935		0.0486147	0.0486147		1.40159	0.00452501	0.00068449		0.00068449	0.00331946	0.00331946			0.66391	Converged	3-step without nuc. deg.	multiple exon	no	-4.8342	81.795	1.6397	0.0061392	0.00783034	20917	9	ENSMUST00000107896	3571	112	5.32384	48.45
ENSMUSG00000000276	Dgke	Undefined	11.9172	10.9888	1.14015	6.32849	39.8667	23.968	0.0581638	0.0630775		0.0630775	0.607945		0.607945	0.109528	1.19549	0.00819728	0.0085429		0.0085429	0.0831886		0.0831886	0.0151129	0.103757	Converged	4-step without nuc. deg.	multiple exon	no	5.19234	205.089	2.01078	0.0173866	0.0289197	25852	12	ENSMUST00000107894	5552	645	6.5841	43.85
ENSMUSG00000000278	Scpep1	Membrane-localized	11.285	212.632	1.21502	36.7989	374.679	248.478	0.0614219	0.00325985		0.00325985	0.570481		0.570481	0.0188361	1.95834	0.00516741	9.45758e-05		9.45758e-05	0.0616689		0.0616689	0.00200131	0.554991	Converged	4-step without nuc. deg.	multiple exon	no	-5.64191	-154.993	0.531652	0.00184998	0.00278957	31445	13	ENSMUST00000000287	641	95	1.89983	47.22
ENSMUSG00000000282	Mnt	Cytosol-localized	31.8508	23.442	4.17623		80.2116	58.216	0.0217623	0.0295686		0.0295686		0.165974	0.165974		3.08005	0.00383007	0.00721317		0.00721317	0.0443274	0.0443274			6.81491	Converged	3-step without nuc. deg.	multiple exon	no	-1.4468	74.435	2.18916	0.00864148	0.0119065	14805	4	ENSMUST00000000291	2404	408	4.26585	56.49
ENSMUSG00000000296	Tpd52l1	Cytosol-localized	20.7543	179.741	11.6277		401.97	207.531	0.0333978	0.00385638		0.00385638		0.0596116	0.0596116		1.37583	0.00424209	0.000279538		0.000279538	0.0334016	0.0334016			0.133931	Converged	3-step without nuc. deg.	multiple exon	no	-4.89784	18.2805	1.02073	0.00172437	0.00333996	113582	9	ENSMUST00000214644	582	123	0.899102	40.19
ENSMUSG00000000308	Ckmt1	Cytosol-localized	24.0164	222.342	15.4796		366.419	257.914	0.0288614	0.00311748		0.00311748		0.0447782	0.0447782		10	0.00333151	0.000209747		0.000209747	0.0172941	0.0172941			1.28076e+07	Boundary-limited	3-step without nuc. deg.	multiple exon	no	-4.99721	-12.32	0.826212	0.00189168	0.00268751	5127	10	ENSMUST00000078222	122	53	1.24473	48.09
ENSMUSG00000000317	Bcl6b	Cytosol-localized		56.9273	10.8887		86.1959	60.2432		0.012176		0.012176		0.0636576	0.0636576				0.00151146		0.00151146	0.0110977	0.0110977				Boundary-limited	3-step without nuc. deg.	single exon	no	-1.51244	7.97794	1.36874	0.00804153	0.0115058	2015	1	ENSMUST00000000326	1898	11	3.03209	51.38
ENSMUSG00000000320	Alox12	Cytosol-localized	25.2497	74.4157	22.9459			108.641	0.0274517	0.00931453		0.00931453		0.0302078	0.0302078		10	0.00558937	0.00112419		0.00112419	0.00413558	0.00413558			548131	Boundary-limited	3-step without nuc. deg.	multiple exon	no	-3.58375	17.7017	1.23532		0.00638018	8799	2	ENSMUST00000000329	927	0.08	2.52231	48.86
ENSMUSG00000000339	Rtca	Cytosol-localized	13.9316	236.38	16.3463		323.72	259.491	0.0497535	0.00293235		0.00293235		0.0424039	0.0424039		8.05798	0.00577522	0.000186842		0.000186842	0.0163774	0.0163774			142.983	Converged	3-step without nuc. deg.	multiple exon	no	-5.0876	26.7162	1.06641	0.00214119	0.00267118	19245	11	ENSMUST00000000348	273	218	1.33343	43.09
ENSMUSG00000000346	Dazap2	Cytosol-localized	3.65794	85.1941	14.8708		124.597	93.4814	0.189491	0.0081361		0.0081361		0.0466112	0.0466112		10	0.074428	0.00088802		0.00088802	0.025905	0.025905			1.09614e+09	Boundary-limited	3-step without nuc. deg.	multiple exon	no	-3.91202	58.841	2.57858	0.0055631	0.00741481	3818	3	ENSMUST00000000356	1234	83	1.62883	50.58
ENSMUSG00000000355	Mcts1	Cytosol-localized	82.061	95.3883	31.1144		526.573	197.249	0.00844673	0.00726659		0.00726659		0.0222774	0.0222774		0.281372	0.000465511	0.000466518		0.000466518	0.00145257	0.00145257			0.0379569	Converged	3-step without nuc. deg.	multiple exon	no	-1.37863	-89.9201	0.323182	0.00131634	0.00351407	12771	6	ENSMUST00000000365	123	112	0.532222	37.89
ENSMUSG00000000365	Rnf17	Cytosol-localized	47.8367	110.784	26.9816		350.976	172.697	0.0144899	0.00625676		0.00625676		0.0256896	0.0256896		10	0.00114154	0.000309855		0.000309855	0.00139207	0.00139207			4.37768	Boundary-limited	3-step without nuc. deg.	multiple exon	no	-6.15776	-104.38	0.766514	0.00197491	0.00401366	116986	32	ENSMUST00000095793	219	3	4.95083	38.66
ENSMUSG00000000374	Trappc10	Cytosol-localized	26.5367	40.1489	16.0602		109.176	73.4444	0.0261203	0.00723624	0.0100282	0.0172644		0.0431593	0.0431593		2.16488	0.0024763	0.0011369	0.00216516	0.0024455	0.00658183	0.00658183			0.492862	Converged	3-step with nuc. degradation	multiple exon	yes	10.7559	-18.1678	0.788344	0.00634889	0.00943771	36135	11	ENSMUST00000000384	1.13	138	4.14629	48.02
ENSMUSG00000000378	Ccm2	Cytosol-localized	20.5649	62.5995	23.103		151.699	91.7526	0.0337053	0.0110727		0.0110727		0.0300024	0.0300024		2.00467	0.0039212	0.000527569		0.000527569	0.00175424	0.00175424			1.09763	Converged	3-step without nuc. deg.	multiple exon	no	-5.09072	-0.2458	0.902907	0.00456922	0.00755453	26.78	11	ENSMUST00000000388	382	112	1.49887	47.75
ENSMUSG00000000409	Lck	Cytosol-localized	31.0819	80.9854	37.1303		236.529	125.951	0.0223006	0.00855891		0.00855891		0.018668	0.018668		0.70087	0.00246051	0.000528231		0.000528231	0.00126899	0.00126899			0.388185	Converged	3-step without nuc. deg.	multiple exon	no	-4.90086	37.6333	1.17933	0.00293049	0.00550333	10047	9	ENSMUST00000167288	453	56	1.30973	48.13
ENSMUSG00000000420	Galnt1	Membrane-localized	16.02	117.692	1.51061	29.8293	241.032	151.222	0.0432677	0.00588952		0.00588952	0.458853		0.458853	0.0232371	2.82819	0.00510558	0.000251658		0.000251658	0.0581412		0.0581412	0.00280864	0.878376	Converged	4-step without nuc. deg.	multiple exon	no	-5.48064	2.54523	0.920792	0.00287575	0.00458364	48576	11	ENSMUST00000178605	1953	104	3.41864	40.82
ENSMUSG00000000441	Raf1	Cytosol-localized	20.7547	97.2404	19.8103		186.073	125.685	0.0333971	0.00712818		0.00712818		0.0349893	0.0349893		0.86492	0.00255285	0.000195608		0.000195608	0.00109472	0.00109472			0.0750185	Converged	3-step without nuc. deg.	multiple exon	no	-5.5077	-121.672	0.566812	0.00372513	0.00551498	58066	17	ENSMUST00000000451	696	25	2.54047	42.75
ENSMUSG00000000486	Sept1	Cytosol-localized	44.0624	158.572	63.1412		580.644	233.005	0.015731	0.00437119		0.00437119		0.0109777	0.0109777		0.1	0.000959454	0.000195028		0.000195028	0.00049579	0.00049579			0.0145213	Boundary-limited	3-step without nuc. deg.	multiple exon	no	-5.18686	-160.063	0.393913	0.00119375	0.00297481	4036	13	ENSMUST00000106314	295	88	1.0769	48.19
ENSMUSG00000000531	Grasp	Cytosol-localized	19.2792	42.1048	12.5615		98.9438	66.6677	0.0359531	0.0164624		0.0164624		0.0551804	0.0551804		0.381349	0.0061368	0.00167475		0.00167475	0.00640593	0.00640593			0.14209	Converged	3-step without nuc. deg.	multiple exon	no	-4.66393	88.6892	2.0121	0.00700547	0.010397	8548	6	ENSMUST00000000543	738	94	1.81583	55.63
ENSMUSG00000000532	Acvr1b	Membrane-localized	26.9016	36.2059	1.95707	4.67037	98.7674	68.5188	0.025766	0.0191446		0.0191446	0.354175		0.354175	0.148414	0.739144	0.00319124	0.00218176		0.00218176	0.0579138		0.0579138	0.112824	0.123224	Converged	4-step without nuc. deg.	multiple exon	no	-5.17617	117.284	1.7247	0.00701797	0.0101162	19747	8	ENSMUST00000000544	2816	77	4.21583	49.44
ENSMUSG00000000538	Tom1l2	Cytosol-localized		77.9486	16.439		119.043	82.9749		0.00889237		0.00889237		0.0421649	0.0421649				0.000501487		0.000501487	0.00322963	0.00322963				Boundary-limited	3-step without nuc. deg.	single exon	no	-2.03011	-5.15011	0.57046	0.00582267	0.0083537	3527	1	ENSMUST00000153920			3.41892	46.54
ENSMUSG00000000544	Gpa33	Membrane-localized	16.2257	129.174	0.963801	19.6581	208.631	157.432	0.042719	0.00536598		0.00536598	0.719181		0.719181	0.0352601	1.53787	0.00407298	0.000214263		0.000214263	0.129329		0.129329	0.0061794	0.349679	Converged	4-step without nuc. deg.	multiple exon	no	-5.38907	13.137	0.960832	0.00332235	0.00440284	36272	10	ENSMUST00000060833	1.23	323	2.12189	48.91
ENSMUSG00000000552	Zfp385a	Cytosol-localized	22.4447	47.3101	15.6059		107.104	76.1958	0.0308824	0.0146511		0.0146511		0.0444157	0.0444157		0.644297	0.00336255	0.00103001		0.00103001	0.00347513	0.00347513			0.48428	Converged	3-step without nuc. deg.	multiple exon	no	-4.52331	32.1918	1.21867	0.00647175	0.00909692	6505	6	ENSMUST00000168828	1099	29	2.09383	50.68
ENSMUSG00000000555	Itga5	Membrane-localized	10.4399	56.1733	2.06645	28.6977	119.956	82.8557	0.0663942	0.0123394		0.0123394	0.335429		0.335429	0.0241534	1.30892	0.00812276	0.000455823		0.000455823	0.0418737		0.0418737	0.00167464	0.253329	Converged	4-step without nuc. deg.	multiple exon	no	-6.45848	256.704	1.43277	0.00577832	0.00836572	22477	30	ENSMUST00000023128	982	236	4.18489	50.81
ENSMUSG00000000561	Wdr77	Cytosol-localized	26.679	104.743	36.4333		203.144	145.145	0.025981	0.0066176		0.0066176		0.0190251	0.0190251		10	0.0023034	0.000292244		0.000292244	0.000949968	0.000949968			1052.98	Boundary-limited	3-step without nuc. deg.	multiple exon	no	-5.00326	3.01112	0.916388	0.0034121	0.00477556	10391	10	ENSMUST00000010278	2437	214	2.67382	44.83
ENSMUSG00000000568	Hnrnpd	Cytosol-localized	24.0069	256.61	21.3558		408.816	296.832	0.0288728	0.00270117		0.00270117		0.0324571	0.0324571		10	0.00259302	0.000177004		0.000177004	0.0097533	0.0097533			520.627	Boundary-limited	3-step without nuc. deg.	multiple exon	no	-4.99721	-21.7124	0.775408	0.0016955	0.00233515	23003	10	ENSMUST00000171786			0.975479	38.55
ENSMUSG00000000579	Dynlt1c	Cytosol-localized	25.8672	197.904	33.6511		421.013	241.196	0.0267964	0.00350244		0.00350244		0.0205981	0.0205981		0.187937	0.00239447	0.000231718		0.000231718	0.00146168	0.00146168			0.0503319	Converged	3-step without nuc. deg.	multiple exon	no	-4.3601	-22.1407	0.634681	0.00164638	0.00287379	8008	5	ENSMUST00000149027			1.44431	47.56
ENSMUSG00000000581	C1d	Cytosol-localized	12.5576	228.455	8.91687		381.323	246.769	0.0551976	0.00303406		0.00303406		0.0777343	0.0777343		10	0.00947228	0.000237316		0.000237316	0.0774945	0.0774945			60392.2	Boundary-limited	3-step without nuc. deg.	multiple exon	no	-4.35671	13.7927	1.00607	0.00181774	0.00280889	11582	5	ENSMUST00000131227			1.22958	37.25
ENSMUSG00000000600	Krit1	Cytosol-localized	39.5217	60.5304	11.921		193.536	106.612	0.0175384	0.0114512		0.0114512		0.0581449	0.0581449		1.04109	0.0017131	0.000822447		0.000822447	0.00443015	0.00443015			0.110097	Converged	3-step without nuc. deg.	multiple exon	no	5.09409	26.4467	1.02754	0.00358149	0.00650156	38175	20	ENSMUST00000080085	416	299	2.94298	36.51
ENSMUSG00000000605	Clcn4	Membrane-localized	24.3064	39.4723	2.61473	49.5811	123.372	90.5895	0.028517	0.0175603		0.0175603	0.265093		0.265093	0.0139801	2.77145	0.0106397	0.00455443		0.00455443	0.086039		0.086039	0.00408528	38.247	Converged	4-step without nuc. deg.	multiple exon	no	-3.91202	71.5691	3.14414	0.00561833	0.00765152	9647	2	ENSMUST00000000619	1874	144	4.06119	47.23
ENSMUSG00000000627	Sema4f	Membrane-localized		156.93	3.44553	105.55	279.347	215.677		0.00441693		0.00441693	0.201173		0.201173	0.00656702			0.000474223		0.000474223	0.110244		0.110244	0.00255731		Boundary-limited	4-step without nuc. deg.	single exon	no	-3.13679	10.1556	1.18807	0.00248131	0.00321382	2219	1	ENSMUST00000000641	1605	145	3.79275	47.76
ENSMUSG00000000628	Hk2	Cytosol-localized	8.18402	67.1104	8.11026		109.088	78.1831	0.0846952	0.0103285		0.0103285		0.0854655	0.0854655		2.17648	0.0125137	0.000369818		0.000369818	0.00442422	0.00442422			0.475141	Converged	3-step without nuc. deg.	multiple exon	no	-5.61544	150.299	1.61818	0.00635403	0.00886569	49429	19	ENSMUST00000000642	2284	473	2.88183	49.08
ENSMUSG00000000631	Myo18a	Cytosol-localized	62.7932	65.7434	1.63051		185.406	133.61	0.0110386	0.0105432		0.0105432		0.42511	0.42511		6.22573	0.0015439	0.0014655		0.0014655	0.0723092	0.0723092			2.54465	Converged	3-step without nuc. deg.	multiple exon	no	-6.2926	257.069	1.54788	0.00373855	0.00518783	88745	41	ENSMUST00000108375	1144	0.08	3.48925	51.78
ENSMUSG00000000708	Kat2b	Cytosol-localized	10.9962	71.774	23.1406		131.278	90.5409	0.0630354	0.00965735		0.00965735		0.0299537	0.0299537		1.79656	0.00682033	0.000272093		0.000272093	0.00112992	0.00112992			0.166579	Converged	3-step without nuc. deg.	multiple exon	no	-4.2828	-19.8321	0.857493	0.00528001	0.00765563	105749	17	ENSMUST00000000724	1851	358	4.20571	43.46
ENSMUSG00000000711	Rab5b	Cytosol-localized	18.8025	41.2715	16.0737		103.865	66.373	0.0368646	0.0167948		0.0167948		0.043123	0.043123		0.972042	0.00453726	0.00114251		0.00114251	0.00307775	0.00307775			0.52113	Converged	3-step without nuc. deg.	multiple exon	no	-4.35802	19.358	1.08048	0.00667351	0.0104432	9833	5	ENSMUST00000000727	2354	97	2.88336	44.42
ENSMUSG00000000730	Dnmt3l	Cytosol-localized	29.7429	482.91	2.76936		866.063	543.736	0.0233046	0.00143535		0.00143535		0.250292	0.250292		0.672732	0.00154023	9.95781e-05		9.95781e-05	1.18756	1.18756			0.320679	Converged	3-step without nuc. deg.	multiple exon	no	-5.31812	-177.888	0.384245	0.000800343	0.00127479	13663	14	ENSMUST00000151242	266	123	1.45706	50.17
ENSMUSG00000000732	Icosl	Membrane-localized	37.6408	16.2986	0.975904	12.9827	78.1123	62.196	0.0184148	0.0425281		0.0425281	0.710262		0.710262	0.0533899	0.554829	0.00171843	0.00757764		0.00757764	0.136222		0.136222	0.0106316	0.203341	Converged	4-step without nuc. deg.	multiple exon	no	-3.64288	19.8486	1.05196	0.00887372	0.0111446	7787	3	ENSMUST00000105393	1621	222	2.47607	49.9
ENSMUSG00000000738	Spg7	Membrane-localized	22.74	183.19	2.76324	45.7474	476.504	238.585	0.0304815	0.00378376		0.00378376	0.250846		0.250846	0.0151516	0.517454	0.00284998	0.000166024		0.000166024	0.0352382		0.0352382	0.00178295	0.0438264	Converged	4-step without nuc. deg.	multiple exon	no	-6.15486	-60.2486	0.833116	0.00145465	0.00290524	32581	22	ENSMUST00000153285	194	0.05	1.94454	48.71
ENSMUSG00000000740	Rpl13	Cytosol-localized	5.36042	481.401	350.325		871.962	634.018	0.129308	0.00143985		0.00143985		0.00197858	0.00197858		10	0.0228125	0.0001659		0.0001659	0.000230608	0.000230608			3.46842e+19	Boundary-limited	3-step without nuc. deg.	multiple exon	no	-4.53296	-7.19981	0.794211	0.000794928	0.00109326	2894	6	ENSMUST00000000756	41	5	0.590925	54.34
ENSMUSG00000000743	Chmp1a	Cytosol-localized	13.421	113.987	39.9034		230.848	140.813	0.0516463	0.00608094		0.00608094		0.0173706	0.0173706		0.194041	0.00752722	0.000312608		0.000312608	0.000914392	0.000914392			0.0419688	Converged	3-step without nuc. deg.	multiple exon	no	-4.67029	34.6939	1.20899	0.00300262	0.00492247	8496	7	ENSMUST00000000759	1.46	87	1.7959	53.56
ENSMUSG00000000751	Rpa1	Cytosol-localized	13.8226	304.785	12.6853		438.955	329.223	0.050146	0.00227422		0.00227422		0.0546419	0.0546419		1.91815	0.00339619	7.60572e-05		7.60572e-05	0.0140448	0.0140448			0.440525	Converged	3-step without nuc. deg.	multiple exon	no	-5.50533	-226.353	0.370369	0.00157909	0.00210541	50158	17	ENSMUST00000000767	954	51	2.42556	44.89
ENSMUSG00000000753	Serpinf1	Membrane-localized	40.7154	154.558	8.86727	26.3402	413.839	223.706	0.0170242	0.0044847		0.0044847	0.0781692		0.0781692	0.0263152	0.603678	0.00437963	0.000805858		0.000805858	0.0249221		0.0249221	0.0117106	1.26763	Converged	4-step without nuc. deg.	multiple exon	no	-4.89809	41.1888	1.17663	0.00167492	0.00309848	5355	4	ENSMUST00000168902			0.98685	49.44
ENSMUSG00000000759	Tubgcp3	Cytosol-localized	38.6314	51.5054	25.6303		189.569	100.563	0.0179426	0.00462651	0.00883123	0.0134577		0.0270441	0.0270441		1.64366	0.001891	0.000689796	0.0018118	0.00193867	0.00381246	0.00381246			0.305426	Converged	3-step with nuc. degradation	multiple exon	yes	14.0036	71.1543	1.21882	0.00365643	0.0068927	43.38	17	ENSMUST00000168657			2.72591	46.98
ENSMUSG00000000776	Polr3d	Cytosol-localized	13.9326	53.1188	13.251		91.1247	72.1054	0.0497499	0.013049		0.013049		0.0523091	0.0523091		0.439698	0.00772906	0.000871854		0.000871854	0.0040851	0.0040851			0.223155	Converged	3-step without nuc. deg.	multiple exon	no	-2.74661	101.024	1.89272	0.00760658	0.00961298	4723	9	ENSMUST00000000793	707	138	1.845	51.78
ENSMUSG00000000782	Tcf7	Cytosol-localized	19.7319	115.773	14.164		201.125	141.475	0.0351282	0.00598714		0.00598714		0.0489373	0.0489373		0.574077	0.00430993	0.000476186		0.000476186	0.0216016	0.0216016			0.351412	Converged	3-step without nuc. deg.	multiple exon	no	-4.66344	51.6656	1.41892	0.00344635	0.00489943	9253	7	ENSMUST00000086844	1511	17	2.18751	53.06
ENSMUSG00000000787	Ddx3x	Cytosol-localized	6.21073	146.866	5.41981		186.922	155.066	0.111605	0.00471958		0.00471958		0.127891	0.127891		10	0.0164883	0.000141332		0.000141332	0.0550119	0.0550119			216.968	Boundary-limited	3-step without nuc. deg.	multiple exon	no	-5.50533	42.5497	1.105	0.00370822	0.00447001	13082	17	ENSMUST00000000804	2559	142	4.36647	39.75
ENSMUSG00000000792	Slc5a5	Membrane-localized		134.439	10.9356	134.639		210.294		0.00515584		0.00515584	0.0633847		0.0633847	0.00514817			0.000514454		0.000514454	0.00998739		0.00998739	0.000974689		Boundary-limited	4-step without nuc. deg.	single exon	no	-2.7217	-9.7016	0.501063		0.00329609	1079	1	ENSMUST00000000809	974	95	2.73083	54.85
ENSMUSG00000000804	Usp32	Cytosol-localized	18.1637	55.623	11.0363		114.625	78.5199	0.038161	0.0124615		0.0124615		0.062806	0.062806		2.28691	0.0050883	0.000717638		0.000717638	0.00431262	0.00431262			0.379162	Converged	3-step without nuc. deg.	multiple exon	no	6.30723	118.893	1.44293	0.0060471	0.00882766	58238	19	ENSMUST00000108075	1967	269	6.00261	39.1
ENSMUSG00000000811	Txnrd3	Cytosol-localized	18.2286	62.5994	16.149		160.154	87.1102	0.0380253	0.0110728		0.0110728		0.042922	0.042922		0.164733	0.00654733	0.00137516		0.00137516	0.00578444	0.00578444			0.0282224	Converged	3-step without nuc. deg.	multiple exon	no	-3.91252	46.4673	2.01328	0.00432801	0.00795713	11151	3	ENSMUST00000000828	731	255	2.63455	47.25
ENSMUSG00000000823	Zfp512b	Cytosol-localized	48.8684	36.2249	19.2913		117.136	93.4582	0.014184	0.00308957	0.016045	0.0191346		0.0359305	0.0359305		0.514636	0.00151655	0.000608041	0.00348402	0.00353668	0.00681004	0.00681004			0.167619	Converged	3-step with nuc. degradation	multiple exon	yes	19.0621	18.4699	0.990386	0.00591746	0.00741665	7856	10	ENSMUST00000128553			3.29625	53.58
ENSMUSG00000000827	Tpd52l2	Cytosol-localized	28.5691	160.391	2.32015		334.81	193.851	0.0242621	0.00432161		0.00432161		0.298751	0.298751		0.538796	0.00215684	0.000282541		0.000282541	1.16361	1.16361			0.110402	Converged	3-step without nuc. deg.	multiple exon	no	-4.78749	-21.2789	0.738595	0.00207027	0.00357567	20801	8	ENSMUST00000108799	211	82	1.03076	44.51
ENSMUSG00000000838	Fmr1	Cytosol-localized	51.4974	98.9858	21.5257		273.702	162.562	0.0134598	0.00700249		0.00700249		0.0322009	0.0322009		10	0.00141381	0.000532397		0.000532397	0.00260161	0.00260161			96.5174	Boundary-limited	3-step without nuc. deg.	multiple exon	no	-5.51005	84.3832	1.30983	0.00253249	0.00426389	29681	19	ENSMUST00000114657	2287	5	3.1797	35.06
ENSMUSG00000000876	Pxmp4	Cytosol-localized		190.692	82.723		618.153	218.716		0.0036349		0.0036349		0.00837913	0.00837913				0.000357638		0.000357638	0.000844995	0.000844995				Boundary-limited	3-step without nuc. deg.	single exon	no	-2.71208	-6.74591	0.512887	0.00112132	0.00316917	324	1	ENSMUST00000109703	221	58	1.32587	47.38
ENSMUSG00000000881	Dlg3	Cytosol-localized	24.1991	31.5726	8.50603		94.26	60.0176	0.0286436	0.0219541		0.0219541		0.0814889	0.0814889		1.35355	0.0038754	0.00273652		0.00273652	0.0106244	0.0106244			1.76458	Converged	3-step without nuc. deg.	multiple exon	no	-1.80318	81.974	2.09358	0.00735356	0.0115491	11896	6	ENSMUST00000151020			3.05679	46.89
ENSMUSG00000000884	Gnb1l	Cytosol-localized	41.6874	82.9191	30.4108		121.184	137.54	0.0166273	0.00835932		0.00835932		0.0227928	0.0227928		1.42898	0.00169723	0.000628693		0.000628693	0.00188007	0.00188007			0.406708	Converged	3-step without nuc. deg.	multiple exon	no	-4.7903	13.9213	0.990376	0.0057198	0.00503959	67633	8	ENSMUST00000115600			1.53757	47.73
ENSMUSG00000000901	Mmp11	Membrane-localized	34.7203	56.417	2.0838	61.4332	172.727	124.496	0.0199637	0.0122861		0.0122861	0.332636		0.332636	0.0112829	0.953348	0.00190781	0.000883607		0.000883607	0.0295642		0.0295642	0.000863273	0.566996	Converged	4-step without nuc. deg.	multiple exon	no	-5.48199	66.3766	1.20135	0.00401296	0.00556764	9.28	11	ENSMUST00000000924	759	48	1.53672	53.54
ENSMUSG00000000902	Smarcb1	Cytosol-localized	24.6235	240.08	9.48136		427.618	275.313	0.0281498	0.00288715		0.00288715		0.0731063	0.0731063		1.17893	0.00220796	0.000154967		0.000154967	0.0368447	0.0368447			0.427765	Converged	3-step without nuc. deg.	multiple exon	no	-4.99721	-83.2399	0.511661	0.00162095	0.00251767	24848	10	ENSMUST00000121304	271	218	1.55491	48.04
ENSMUSG00000000915	Hip1r	Cytosol-localized	31.9356	96.5288	6.37815		195.489	133.238	0.0217046	0.00718073		0.00718073		0.108675	0.108675		10	0.00373246	0.00129716		0.00129716	0.0270586	0.0270586			3.2068e+18	Boundary-limited	3-step without nuc. deg.	multiple exon	no	-3.58389	34.4768	1.96856	0.00354572	0.00520234	3.77	2	ENSMUST00000000939	3392	134	4.61738	54.59
ENSMUSG00000000916	Nsun5	Cytosol-localized	25.2569	80.5658	15.6338		165.015	112.585	0.0274439	0.00860349		0.00860349		0.0443364	0.0443364		0.166422	0.00377099	0.00062403		0.00062403	0.00343238	0.00343238			0.0400562	Converged	3-step without nuc. deg.	multiple exon	no	5.59054	88.5792	1.72485	0.0042005	0.00615664	6607	9	ENSMUST00000000940	813	0.03	1.6449	51.36
ENSMUSG00000000957	Mmp14	Membrane-localized	13.4829	106.843	6.36329	7.37741	172.199	128.98	0.0514094	0.0064875		0.0064875	0.108929		0.108929	0.0939553	1.09676	0.0136762	0.000494293		0.000494293	0.0217871		0.0217871	0.0785999	4.04055	Converged	4-step without nuc. deg.	multiple exon	no	-4.82207	69.0993	1.3746	0.00402527	0.00537407	4.65	7	ENSMUST00000089688	592	253	2.39047	53.13
ENSMUSG00000000958	Slc7a7	Membrane-localized	12.5186	105.651	12.4156	12.0634	182.814	133.213	0.0553695	0.00656073		0.00656073	0.055829		0.055829	0.0574589	1.66466	0.00763005	0.000311858		0.000311858	0.00555338		0.00555338	0.0226053	0.704049	Converged	4-step without nuc. deg.	multiple exon	no	2.27831	105.779	1.53154	0.00379154	0.0052033	39606	9	ENSMUST00000195970	0.34	138	1.57964	47.12
ENSMUSG00000000959	Oxa1l	Cytosol-localized	14.425	135.414	37.6445		240.48	163.076	0.0480518	0.00511871		0.00511871		0.018413	0.018413		2.67105	0.00448296	0.0001698		0.0001698	0.000658488	0.000658488			9.16695	Converged	3-step without nuc. deg.	multiple exon	no	-5.01076	-8.06251	0.850325	0.00288235	0.00425046	8832	10	ENSMUST00000000985	1221	13	2.19733	47.94
ENSMUSG00000000976	Heatr6	Cytosol-localized	23.1821	72.1128	10.6072		122.645	100.308	0.0299001	0.00961199		0.00961199		0.0653466	0.0653466		1.21286	0.00367851	0.000643615		0.000643615	0.00544963	0.00544963			0.486684	Converged	3-step without nuc. deg.	multiple exon	no	5.16042	95.9482	1.56931	0.00565166	0.00691019	26444	12	ENSMUST00000001002	2031	26	4.53557	45.93
ENSMUSG00000001016	Ilf2	Cytosol-localized	18.8756	217.771	17.207		324.897	246.876	0.0367219	0.00318292		0.00318292		0.0402828	0.0402828		1.04198	0.00304821	0.000146034		0.000146034	0.00977043	0.00977043			0.695401	Converged	3-step without nuc. deg.	multiple exon	no	-5.31812	-50.3305	0.718067	0.00213344	0.00280768	12232	14	ENSMUST00000001042	759	93	1.72939	42.32
ENSMUSG00000001034	Mapk7	Cytosol-localized	6.50596	52.3243	13.4146		86.2809	63.2974	0.10654	0.0132471		0.0132471		0.0516712	0.0516712		10	0.0268427	0.000738025		0.000738025	0.00392694	0.00392694			4459.21	Boundary-limited	3-step without nuc. deg.	multiple exon	no	-3.56896	166.402	2.764	0.00803361	0.0109506	5454	10	ENSMUST00000079080	304	75	2.55837	54.78
ENSMUSG00000001036	Epn2	Cytosol-localized	23.8152	26.9006	4.39839		78.4826	53.6157	0.0291052	0.0257669		0.0257669		0.157591	0.157591		1.37898	0.00324668	0.00283026		0.00283026	0.0186427	0.0186427			0.249957	Converged	3-step without nuc. deg.	multiple exon	no	-1.2646	73.286	1.47331	0.00883186	0.0129281	29662	10	ENSMUST00000108713	2168	118	3.55331	45.69
ENSMUSG00000001039	B9d1	Cytosol-localized	26.3435	299.274	128.618		1010.61	393.553	0.0263119	0.00231609		0.00231609		0.00538921	0.00538921		0.105058	0.00290952	0.000255484		0.000255484	0.000602196	0.000602196			0.0203044	Boundary-limited	3-step without nuc. deg.	multiple exon	no	-4.6674	-8.65931	0.803158	0.000685873	0.00176125	7787	7	ENSMUST00000102657	136	64	0.57529	48.78
ENSMUSG00000001052	Sec24b	Cytosol-localized	25.1215	46.4047	6.81249		95.7171	75.4958	0.0275918	0.014937		0.014937		0.101746	0.101746		1.9776	0.00329862	0.00110701		0.00110701	0.00864939	0.00864939			0.390411	Converged	3-step without nuc. deg.	multiple exon	no	5.20772	177.119	1.68908	0.00724162	0.00918127	58688	21	ENSMUST00000001079	1132	238	2.4773	44.2
ENSMUSG00000001053	N4bp3	Cytosol-localized	22.764	27.7926	7.61835		91.604	54.3969	0.0304492	0.02494		0.02494		0.0909839	0.0909839		0.895604	0.0054502	0.00409711		0.00409711	0.0158774	0.0158774			1.06438	Converged	3-step without nuc. deg.	multiple exon	no	-4.35653	91.5716	2.72704	0.00756678	0.0127424	7779	5	ENSMUST00000001080	557	29	2.06594	56.75
ENSMUSG00000001054	Rmnd5b	Cytosol-localized	20.1625	77.7295	21.7472		141.402	106.049	0.034378	0.00891743		0.00891743		0.031873	0.031873		0.844826	0.00440964	0.00047581		0.00047581	0.00189774	0.00189774			0.613395	Converged	3-step without nuc. deg.	multiple exon	no	-4.99875	104.535	1.81968	0.00490195	0.00653612	12223	10	ENSMUST00000001081	409	306	1.58649	50.38
ENSMUSG00000001056	Nhp2	Cytosol-localized	9.66359	320.234	7.67969		446.719	336.984	0.0717277	0.00216451		0.00216451		0.0902572	0.0902572		0.647494	0.0104458	0.000205646		0.000205646	0.159912	0.159912			2.82588	Converged	3-step without nuc. deg.	multiple exon	no	-4.15888	5.57435	0.897365	0.00155164	0.00205692	3979	4	ENSMUST00000127405	496	82	0.834886	50.38
ENSMUSG00000001062	Vps9d1	Cytosol-localized	49.1641	12.1401	21.4541		101.822	68.6962	0.0140987	0.003389	0.0537066	0.0570956		0.0323084	0.0323084		0.311619	0.00128543	0.000850386	0.0183321	0.0183518	0.00714436	0.00714436			0.12413	Converged	3-step with nuc. degradation	multiple exon	yes	19.1687	9.64089	0.911172	0.00680743	0.01009	4853	3	ENSMUST00000149490			2.26399	54.85
ENSMUSG00000001065	Zfp276	Cytosol-localized	32.7032	34.6401	2.19754		92.2628	70.1331	0.0211951	0.02001		0.02001		0.315419	0.315419		1.2788	0.00243375	0.00308878		0.00308878	0.0571262	0.0571262			0.620948	Converged	3-step without nuc. deg.	multiple exon	no	-4.15768	33.373	1.3855	0.00751275	0.00988331	15.55	4	ENSMUST00000001092	1704	0.52	2.75345	51.54
ENSMUSG00000001082	Mfsd10	Membrane-localized	28.7654	135.949	3.15206	144.043	471.975	246.769	0.0240966	0.0050986		0.0050986	0.219903		0.219903	0.00481209	10	0.00195937	0.000217805		0.000217805	0.020491		0.020491	0.000447493	3.31432e+06	Boundary-limited	4-step without nuc. deg.	multiple exon	no	-5.84718	-41.482	0.826688	0.00146861	0.00280889	3547	16	ENSMUST00000001109	256	15	1.14628	57.97
ENSMUSG00000001089	Luzp1	Cytosol-localized	13.4126	28.4163	9.16762		72.3289	45.6299	0.0516788	0.0243926		0.0243926		0.0756082	0.0756082		10	0.009757	0.00247084		0.00247084	0.00804471	0.00804471			378.302	Boundary-limited	3-step without nuc. deg.	multiple exon	no	-4.52218	72.1885	1.88233	0.00958327	0.0151906	8965	6	ENSMUST00000001116	3924	113	6.91421	40.42
ENSMUSG00000001098	Kctd10	Cytosol-localized	10.0523	73.1308	1.56547		101.335	84.2374	0.0689543	0.00947819		0.00947819		0.442773	0.442773		0.485189	0.0165274	0.000637243		0.000637243	2.06154	2.06154			0.167905	Converged	3-step without nuc. deg.	multiple exon	no	-4.66344	85.1128	1.94534	0.00684013	0.0082285	11542	7	ENSMUST00000102581	2074	79	2.56998	54.26
ENSMUSG00000001100	Poldip2	Cytosol-localized	18.4834	172.352	17.3773		248.285	199.064	0.0375011	0.00402169		0.00402169		0.0398881	0.0398881		0.97254	0.00362151	0.000214586		0.000214586	0.0106294	0.0106294			0.820113	Converged	3-step without nuc. deg.	multiple exon	no	-5.0876	8.12944	0.950814	0.00279174	0.00348203	10543	11	ENSMUST00000001127	827	118	1.61069	48.81
ENSMUSG00000001105	Ift20	Cytosol-localized	22.3934	126.366	74.4325		340.23	174.54	0.0309532	0.00548522		0.00548522		0.00931242	0.00931242		10	0.00440995	0.000397143		0.000397143	0.000713463	0.000713463			7.58951e+08	Boundary-limited	3-step without nuc. deg.	multiple exon	no	-4.52301	50.9133	1.4937	0.00203729	0.00397129	5376	6	ENSMUST00000108275	46	133	0.640057	47.18
ENSMUSG00000001120	Pcbp3	Cytosol-localized	28.4957	88.2086	34.3539		224.029	129.627	0.0243247	0.00785804		0.00785804		0.0201767	0.0201767		0.675876	0.00252171	0.000449823		0.000449823	0.00132831	0.00132831			0.0935798	Converged	3-step without nuc. deg.	multiple exon	no	1.79354	17.7442	1.03034	0.00309401	0.00534726	39057	7	ENSMUST00000001148	632	0.04	1.63453	45.07
ENSMUSG00000001127	Araf	Membrane-localized	69.3347	67.6895	5.24273	57.897	207.501	175.479	0.00999712	0.0102401		0.0102401	0.132211		0.132211	0.0119721	10	0.000932426	0.00090455		0.00090455	0.0117285		0.0117285	0.00104027	519.861	Boundary-limited	4-step without nuc. deg.	multiple exon	no	-2.60246	157.029	1.43643	0.00334045	0.00395002	11953	17	ENSMUST00000001155	405	76	1.87499	42.71
ENSMUSG00000001128	Cfp	Membrane-localized	44.1851	38.894	6.52853	68.8346	150.976	122.195	0.0156874	0.00637144	0.01145	0.0178215	0.106172		0.106172	0.0100698	0.848655	0.00137822	0.00122838	0.00307393	0.00331028	0.0154271		0.0154271	0.00131423	1.65935	Converged	4-step with nuc. degradation	multiple exon	yes	15.9356	5.21598	0.873509	0.00459111	0.00567245	3359	5	ENSMUST00000001156	139	0.1	1.14622	47.82
ENSMUSG00000001134	Uxt	Cytosol-localized	37.6884	194.501	77.1253		859.807	270.175	0.0183915	0.00356373		0.00356373		0.00898729	0.00898729		0.185382	0.00137175	0.00026848		0.00026848	0.000684018	0.000684018			0.0288554	Converged	3-step without nuc. deg.	multiple exon	no	-4.67414	-59.5154	0.497093	0.000806166	0.00256555	10355	7	ENSMUST00000129899			0.442238	42.12
ENSMUSG00000001138	Cnnm3	Membrane-localized	30.5346	25.3717	0.973846	23.1574	100.335	69.4347	0.0227004	0.0273197		0.0273197	0.711763		0.711763	0.0299319	0.94974	0.00222615	0.00341317		0.00341317	0.104294		0.104294	0.00377659	0.251178	Converged	4-step without nuc. deg.	multiple exon	no	-5.16528	60.9763	1.25842	0.00690831	0.00998273	16.37	8	ENSMUST00000001166	3006	43	3.59894	52.74
ENSMUSG00000001143	Lman2l	Membrane-localized	41.1746	35.2902	3.41642	44.9181	167.104	102.47	0.0168343	0.0196414		0.0196414	0.202887		0.202887	0.0154313	0.31866	0.00159847	0.00195915		0.00195915	0.0211005		0.0211005	0.00152002	0.0556908	Converged	4-step without nuc. deg.	multiple exon	no	6.98914	28.7664	1.07159	0.00414801	0.00676442	17661	6	ENSMUST00000125304	2295	37	2.27899	47.29
ENSMUSG00000001150	Mcm3ap	Cytosol-localized	19.794	134.277	4.07323		204.907	157.166	0.035018	0.00516205		0.00516205		0.170171	0.170171		2.89745	0.00241407	0.000133679		0.000133679	0.0697608	0.0697608			0.574516	Converged	3-step without nuc. deg.	multiple exon	no	-5.99146	-188.842	0.593351	0.00338275	0.00441029	46.93	28	ENSMUST00000218361			2.0247	45.98
ENSMUSG00000001151	Pcnt	Undefined	25.4972	74.2594	3.56651	21.3882	163.65	102.863	0.0271852	0.00933413		0.00933413	0.194349		0.194349	0.0324079	1.6825	0.00250644	0.000416098		0.000416098	0.0145122		0.0145122	0.00240166	0.116509	Converged	4-step without nuc. deg.	multiple exon	no	-6.55914	81.2968	1.07926	0.00423555	0.00673854	82518	34	ENSMUST00000219243			3.06665	47.6
ENSMUSG00000001156	Mxd1	Cytosol-localized		45.1339	7.96004		61.9374	47.55		0.0153576		0.0153576		0.0870784	0.0870784				0.00139818		0.00139818	0.0116091	0.0116091				Boundary-limited	3-step without nuc. deg.	single exon	no	-2.02911	9.88736	1.55455	0.0111911	0.0145772	4037	1	ENSMUST00000001184	3828	152	4.25561	48.43
ENSMUSG00000001157	Gmcl1	Cytosol-localized	20.1702	139.395	45.8612		292.055	176.528	0.034365	0.00497253		0.00497253		0.015114	0.015114		1.79331	0.00309724	0.000204944		0.000204944	0.000690337	0.000690337			0.535431	Converged	3-step without nuc. deg.	multiple exon	no	-5.39553	-22.5387	0.832212	0.00237335	0.00392656	41615	15	ENSMUST00000001185	1154	218	2.68589	43.35
ENSMUSG00000001158	Snrnp27	Cytosol-localized	10.3303	254.203	8.13843		385.667	270.11	0.0670986	0.00272675		0.00272675		0.0851696	0.0851696		1.84053	0.00833054	0.000179755		0.000179755	0.0788536	0.0788536			6.39765	Converged	3-step without nuc. deg.	multiple exon	no	-4.66344	15.7106	1.01076	0.00179727	0.00256617	9371	7	ENSMUST00000001186	374	41	0.684315	43.33
ENSMUSG00000001166	Oas1c	Cytosol-localized		93.1958	30.5388		123.432	102.653		0.00743754		0.00743754		0.0226972	0.0226972				0.000554713		0.000554713	0.00198942	0.00198942				Boundary-limited	3-step without nuc. deg.	single exon	no	-0.926759	-5.36701	0.56227	0.00561562	0.00675231	869	1	ENSMUST00000117193	839	0.28	2.03776	50.26
ENSMUSG00000001173	Ocrl	Cytosol-localized	34.4208	86.1846	16.0091		189.947	128.438	0.0201375	0.00804259		0.00804259		0.0432972	0.0432972		10	0.00254586	0.000721581		0.000721581	0.00410082	0.00410082			1.39257e+06	Boundary-limited	3-step without nuc. deg.	multiple exon	no	9.97623	21.1614	1.10575	0.00364917	0.00539675	5579	5	ENSMUST00000115013	2178	181	3.41817	42
ENSMUSG00000001227	Sema6b	Membrane-localized		220.017	0.736955	14.86	214.592	228.629		0.00315042		0.00315042	0.940556		0.940556	0.0466452			0.000700704		0.000700704	2.38924		2.38924	0.109199		Boundary-limited	4-step without nuc. deg.	single exon	no	-3.09123	25.5871	2.43062	0.00323008	0.00303176	1832	1	ENSMUST00000001256	915	129	3.55082	56.44
ENSMUSG00000001228	Uhrf1	Cytosol-localized	20.087	154.691	20.0343		245.009	183.614	0.0345072	0.00448084		0.00448084		0.0345981	0.0345981		4.41208	0.0020278	9.79276e-05		9.79276e-05	0.000907103	0.000907103			4.15427	Converged	3-step without nuc. deg.	multiple exon	no	-5.63231	-218.185	0.421669	0.00282907	0.00377503	20165	19	ENSMUST00000001258	983	11	3.03061	52.44
ENSMUSG00000001229	Dpp9	Cytosol-localized	31.3938	129.273	37.1761		228.474	176.3	0.0220791	0.0053619		0.0053619		0.018645	0.018645		7.83769	0.00210696	0.000228645		0.000228645	0.000857223	0.000857223			26.2783	Converged	3-step without nuc. deg.	multiple exon	no	-5.56135	-62.375	0.733485	0.00303381	0.00393163	25151	18	ENSMUST00000038794	686	148	3.31183	54.17
ENSMUSG00000001248	Gramd1a	Undefined	30.6537	29.9653	2.59339	14.0326	91.9105	63.3109	0.0226122	0.0231317		0.0231317	0.267274		0.267274	0.0493955	0.999002	0.00217603	0.00209878		0.00209878	0.0250454		0.0250454	0.00488676	0.18687	Converged	4-step without nuc. deg.	multiple exon	no	-3.6999	171.495	1.49434	0.00754155	0.0109483	13746	17	ENSMUST00000220635			1.70317	52.22
ENSMUSG00000001249	Hpn	Membrane-localized		313.822	27.6242	586.127	609.083	606.897		0.00220873		0.00220873	0.025092		0.025092	0.00118259			0.000393877		0.000393877	0.00554035		0.00554035	0.000324572		Boundary-limited	4-step without nuc. deg.	single exon	no	10.568	6.53581	1.01506	0.00113802	0.00114212		0	ENSMUST00000108102	309	154	1.45288	51.94
ENSMUSG00000001270	Ckb	Cytosol-localized	16.1757	227.99	62.9692		428.716	271.695	0.0428511	0.00304025		0.00304025		0.0110077	0.0110077		10	0.00424574	0.000161841		0.000161841	0.000596896	0.000596896			1.99684e+12	Boundary-limited	3-step without nuc. deg.	multiple exon	no	-4.79764	-4.35639	0.850454	0.0016168	0.00255119	2977	8	ENSMUST00000001304	201	14	1.27362	61.92
ENSMUSG00000001281	Itgb7	Membrane-localized	42.4034	106.35	12.834	35.1164	322.678	180.636	0.0163465	0.00651759		0.00651759	0.0540085		0.0540085	0.0197386	0.743489	0.00265188	0.000649911		0.000649911	0.00653845		0.00653845	0.00412304	0.760623	Converged	4-step without nuc. deg.	multiple exon	no	-5.24244	31.2651	1.04375	0.00214811	0.00383727	7577	10	ENSMUST00000001327	164	84	2.45098	49.54
ENSMUSG00000001285	Myg1	Cytosol-localized	26.5726	108.66	37.7601		301.512	149.468	0.026085	0.00637902		0.00637902		0.0183566	0.0183566		0.233347	0.00273247	0.000357977		0.000357977	0.00109876	0.00109876			0.0750556	Converged	3-step without nuc. deg.	multiple exon	no	-4.67024	28.686	1.14238	0.0022989	0.00463743	6.43	7	ENSMUST00000113682	304	31	0.843012	49.42
ENSMUSG00000001288	Rarg	Cytosol-localized	19.8346	57.5694	14.6234		115.771	83.3655	0.0349464	0.0120402		0.0120402		0.0473998	0.0473998		5.65864	0.00310211	0.000554498		0.000554498	0.00375081	0.00375081			26.8484	Converged	3-step without nuc. deg.	multiple exon	no	-4.79029	6.81253	0.93341	0.00598722	0.00831456	11562	8	ENSMUST00000063339	1083	289	2.46063	53.53
ENSMUSG00000001289	Pfdn5	Cytosol-localized	16.5431	276.9	55.2535		656.695	321.958	0.0418994	0.00250324		0.00250324		0.0125449	0.0125449		0.521894	0.00320835	0.000132772		0.000132772	0.00191751	0.00191751			0.35626	Converged	3-step without nuc. deg.	multiple exon	no	-5.17048	-79.9755	0.577569	0.00105551	0.00215291	5757	12	ENSMUST00000166658	523	72	0.502947	47.43
ENSMUSG00000001300	Efnb2	Membrane-localized		42.863	0.750401	10.4429	61.168	48.5552		0.0161712		0.0161712	0.923703		0.923703	0.0663751			0.00193939		0.00193939	0.654161		0.654161	0.0367216		Boundary-limited	4-step without nuc. deg.	single exon	no	-3.13573	23.8927	2.1589	0.0113319	0.0142754	3542	1	ENSMUST00000001319	3153	627	4.50182	45.21
ENSMUSG00000001305	Rrp15	Cytosol-localized	21.3196	111.224	7.2704		228.03	136.503	0.0325122	0.006232		0.006232		0.0953382	0.0953382		1.25854	0.00412895	0.000568273		0.000568273	0.100573	0.100573			0.587253	Converged	3-step without nuc. deg.	multiple exon	no	-4.35671	46.7697	1.53547	0.00303972	0.00507789	28.38	5	ENSMUST00000001339	424	49	1.20702	45.2
ENSMUSG00000001313	Rnd2	Cytosol-localized	15.2922	192.355	16.6732		399.265	215.641	0.0453267	0.00360347		0.00360347		0.0415724	0.0415724		10	0.0102265	0.000451716		0.000451716	0.034681	0.034681			1.77336e+21	Boundary-limited	3-step without nuc. deg.	multiple exon	no	-4.15888	49.7064	1.78831	0.00173606	0.00321435	2.92	4	ENSMUST00000001347	546	162	1.22193	54.98
ENSMUSG00000001333	Sync	Cytosol-localized	26.3441	28.7917	5.84512		121.439	58.6097	0.0263113	0.0240746		0.0240746		0.118586	0.118586		1.42495	0.006577	0.00704912		0.00704912	0.0394805	0.0394805			1.522	Converged	3-step without nuc. deg.	multiple exon	no	-3.58361	44.4188	2.5947	0.00570779	0.0118265	1149	1	ENSMUST00000102599	506	121	1.89077	47.2
ENSMUSG00000001366	Fbxo9	Cytosol-localized	24.0407	60.4282	25.5092		159.48	94.0469	0.0288322	0.0114706		0.0114706		0.0271725	0.0271725		10	0.00379586	0.000749213		0.000749213	0.00202834	0.00202834			121.147	Boundary-limited	3-step without nuc. deg.	multiple exon	no	-5.08905	104.934	1.72827	0.00434629	0.00737023	27157	13	ENSMUST00000001402	477	57	1.21807	44
ENSMUSG00000001376	Vps50	Cytosol-localized	19.8701	92.6372	15.3112		176.177	118.673	0.0348839	0.00748238		0.00748238		0.0452705	0.0452705		2.40175	0.00394387	0.000312425		0.000312425	0.00238075	0.00238075			0.253766	Converged	3-step without nuc. deg.	multiple exon	no	1.10151	190.438	1.48841	0.00393438	0.00584083	105149	30	ENSMUST00000183532			2.38373	39.55
ENSMUSG00000001380	Hars	Cytosol-localized	11.9386	314.264	11.4658		519.593	335.773	0.0580592	0.00220562		0.00220562		0.0604534	0.0604534		0.472381	0.00586231	0.000102329		0.000102329	0.0257876	0.0257876			0.118189	Converged	3-step without nuc. deg.	multiple exon	no	-5.24702	-89.5996	0.570773	0.00133402	0.00206434	16675	13	ENSMUST00000001416	351	104	1.78983	44.1
ENSMUSG00000001383	Zmat2	Cytosol-localized	22.8143	249.213	5.90368		392.644	281.091	0.0303821	0.00278134		0.00278134		0.117409	0.117409		10	0.00293716	0.000218146		0.000218146	0.190883	0.190883			1.04427e+08	Boundary-limited	3-step without nuc. deg.	multiple exon	no	-4.35671	-12.68	0.716525	0.00176533	0.00246592	5737	6	ENSMUST00000001419	1637	18	2.05983	45.66
ENSMUSG00000001403	Ube2c	Cytosol-localized	5.36592	143.089	7.8531		214.07	151.098	0.129176	0.00484417		0.00484417		0.0882642	0.0882642		0.210874	0.0192076	0.000233512		0.000233512	0.0479418	0.0479418			0.0836381	Converged	3-step without nuc. deg.	multiple exon	no	-4.66344	27.1785	1.12624	0.00323795	0.00458741	3009	7	ENSMUST00000088248	344	81	0.771319	50.81
ENSMUSG00000001415	Smg5	Cytosol-localized	26.1769	48.8854	27.1916		127.862	85.1844	0.0264793	0.00438933	0.0097897	0.014179		0.0254912	0.0254912		1.4854	0.00213984	0.000313426	0.000931012	0.000982354	0.00166761	0.00166761			0.247206	Converged	3-step with nuc. degradation	multiple exon	yes	23.5657	-36.3796	0.826754	0.00542107	0.00813702	26078	22	ENSMUST00000001451	1229	163	2.97567	49.12
ENSMUSG00000001416	Cct3	Cytosol-localized	8.64053	346.714	11.5696		508.804	364.392	0.0802205	0.00199919		0.00199919		0.059911	0.059911		1.16519	0.0059028	6.55855e-05		6.55855e-05	0.0173276	0.0173276			0.257424	Converged	3-step without nuc. deg.	multiple exon	no	-5.56068	-230.272	0.384541	0.00136231	0.0019022	24651	18	ENSMUST00000001452	218	119	1.49358	43.27
ENSMUSG00000001418	Glmp	Membrane-localized	18.2096	166.733	1.04225	38.019	318.091	209.117	0.0380649	0.00415723		0.00415723	0.665049		0.665049	0.0182316	10	0.00462567	0.000262804		0.000262804	0.14315		0.14315	0.00369814	150983	Boundary-limited	4-step without nuc. deg.	multiple exon	no	-5.04986	60.4531	1.29465	0.00217908	0.00331464	6.29	7	ENSMUST00000154381			0.718199	51.68
ENSMUSG00000001419	Mef2d	Cytosol-localized	22.9725	47.2307	10.4509		90.5179	75.1274	0.0301729	0.0146758		0.0146758		0.066324	0.066324		3.11204	0.00400636	0.00125906		0.00125906	0.00746952	0.00746952			4.54397	Converged	3-step without nuc. deg.	multiple exon	no	-4.89792	109.495	2.01623	0.00765757	0.00922629	16408	9	ENSMUST00000001455	3442	0.13	4.12627	52.66
ENSMUSG00000001420	Tmem79	Membrane-localized	15.2973	45.27	0.419963	11.9913	96.287	67.913	0.0453118	0.0153114		0.0153114	1.6505		1.6505	0.0578041	2.3717	0.00506299	0.00098116		0.00098116	0.40876		0.40876	0.0118779	5.42334	Converged	4-step without nuc. deg.	multiple exon	no	-4.90527	37.3325	1.14179	0.00719876	0.0102064	5126	6	ENSMUST00000001456	1063	42	1.96319	51.49
ENSMUSG00000001424	Snd1	Undefined	0.346574	408.673	2.49249	12.148	681.361	410.329	2	0.00169609		0.00169609	0.278094		0.278094	0.0570584	2.81653	2.6789	4.28262e-05		4.28262e-05	0.0580355		0.0580355	0.0118936	0.0827003	Converged	4-step without nuc. deg.	multiple exon	no	-6.2804	-638.01	0.288179	0.0010173	0.00168925	408484	25	ENSMUST00000001460	531	216	3.1889	43.79
ENSMUSG00000001435	Col18a1	Membrane-localized	13.0359	226.758	1.25761	100.211	550.914	306.75	0.0531722	0.00305677		0.00305677	0.551163		0.551163	0.00691685	1.43334	0.00664	9.96247e-05		9.96247e-05	0.072044		0.072044	0.000703289	0.170674	Converged	4-step without nuc. deg.	multiple exon	no	-6.608	-4.96138	0.956463	0.00125818	0.00225965	114182	35	ENSMUST00000081654	1015	98	4.53053	50.81
ENSMUSG00000001436	Slc19a1	Membrane-localized	42.7766	27.706	1.1508	35.4713	151.356	90.3333	0.0162039	0.025018		0.025018	0.602319		0.602319	0.0195411	0.679054	0.0022965	0.00546256		0.00546256	0.153165		0.153165	0.0030027	0.299953	Converged	4-step without nuc. deg.	multiple exon	no	-4.90573	122.251	2.14176	0.00457958	0.00767322	12082	6	ENSMUST00000105410	624	135	1.98205	52.38
ENSMUSG00000001440	Kpnb1	Cytosol-localized	14.0492	217.176	9.45945		276.922	237.218	0.0493372	0.00319163		0.00319163		0.0732756	0.0732756		10	0.00311749	7.6012e-05		7.6012e-05	0.0158776	0.0158776			20.4192	Boundary-limited	3-step without nuc. deg.	multiple exon	no	-5.75574	-245.042	0.433628	0.00250304	0.00292198	28167	22	ENSMUST00000001479	2966	295	4.19842	44.11
ENSMUSG00000001441	Npepps	Cytosol-localized	11.9906	145.521	28.0185		197.643	167.463	0.0578076	0.0047632		0.0047632		0.024739	0.024739		4.88336	0.0050731	0.000106074		0.000106074	0.000660027	0.000660027			1.29177	Converged	3-step without nuc. deg.	multiple exon	no	-5.96738	-65.0081	0.802746	0.00350707	0.00413911	74796	27	ENSMUST00000001480	1271	179	3.12532	41.18
ENSMUSG00000001445	Mrpl10	Cytosol-localized	23.5633	87.2622	30.5069		215.209	122.049	0.0294164	0.00794327		0.00794327		0.022721	0.022721		0.154939	0.00334272	0.000435876		0.000435876	0.00126952	0.00126952			0.0247819	Converged	3-step without nuc. deg.	multiple exon	no	-4.79239	43.4799	1.267	0.00322081	0.00567926	7653	8	ENSMUST00000001485	877	0.04	1.51051	48.68
ENSMUSG00000001467	Cyp51	Membrane-localized	13.8124	49.755	2.26575	12.9732	106.767	72.4601	0.0501828	0.0139312		0.0139312	0.305924		0.305924	0.0534293	1.23359	0.0050441	0.000675362		0.000675362	0.0293052		0.0293052	0.00971175	0.172727	Converged	4-step without nuc. deg.	multiple exon	no	-5.38967	62.2301	1.20227	0.00649218	0.00956591	23601	10	ENSMUST00000001507	1979	438	3.67463	42.39
ENSMUSG00000001472	Tcf25	Cytosol-localized	20.2844	200.043	49.1585		293.567	241.941	0.0341715	0.003465		0.003465		0.0141002	0.0141002		0.628693	0.00333365	0.000153933		0.000153933	0.00160128	0.00160128			0.0907037	Converged	3-step without nuc. deg.	multiple exon	no	-5.88053	-23.6056	0.886561	0.00236112	0.00286495	30057	25	ENSMUST00000108840	0.65	49	2.68215	50.22
ENSMUSG00000001482	Def8	Cytosol-localized	44.5696	64.2363	24.5643		206.558	119.598	0.015552	0.0107906		0.0107906		0.0282177	0.0282177		1.05936	0.00142718	0.000706537		0.000706537	0.00188748	0.00188748			0.451988	Converged	3-step without nuc. deg.	multiple exon	no	-5.25105	29.2216	1.06674	0.00335571	0.00579565	15482	13	ENSMUST00000065534	1703	9	2.78547	49.55
ENSMUSG00000001504	Irx2	Cytosol-localized	18.8816	23.6191	4.63766		73.4855	45.1954	0.0367103	0.0293469		0.0293469		0.14946	0.14946		10	0.0056628	0.00539962		0.00539962	0.0292687	0.0292687			1.88445e+10	Boundary-limited	3-step without nuc. deg.	multiple exon	no	-3.5736	19.3867	1.29451	0.00943244	0.0153367	2941	2	ENSMUST00000074372	934	241	1.60202	54.25
ENSMUSG00000001507	Itga3	Membrane-localized	18.019	123.118	4.26981	32.769	247.157	162.526	0.0384675	0.00562993		0.00562993	0.162337		0.162337	0.0211525	1.40147	0.00600228	0.000323904		0.000323904	0.0342845		0.0342845	0.00327915	0.489952	Converged	4-step without nuc. deg.	multiple exon	no	-6.05406	395	2.11714	0.00280448	0.00426483	32.24	23	ENSMUST00000001548	1289	377	4.47613	50.82
ENSMUSG00000001517	Foxm1	Cytosol-localized	36.4029	53.6099	12.3427		119.049	96.3939	0.019041	0.0129295		0.0129295		0.0561583	0.0561583		10	0.0018933	0.00104448		0.00104448	0.00513427	0.00513427			523.756	Boundary-limited	3-step without nuc. deg.	multiple exon	no	-2.92479	39.8105	1.22884	0.00582238	0.00719078	10488	7	ENSMUST00000073316	2179	46	3.19488	50.28
ENSMUSG00000001518	Itfg2	Cytosol-localized	22.2015	35.0532	18.8463		92.4104	64.5223	0.0312208	0.00743021	0.012344	0.0197742		0.036779	0.036779		0.673403	0.00305844	0.000986277	0.00218172	0.00239429	0.0047048	0.0047048			0.0928776	Converged	3-step with nuc. degradation	multiple exon	yes	17.105	37.4234	1.07398	0.00750075	0.0107427	15487	15	ENSMUST00000001559	869	117	1.73678	47.25
ENSMUSG00000001521	Tulp3	Cytosol-localized	25.5469	74.869	26.4794		159.238	110.494	0.0271323	0.00925813		0.00925813		0.0261769	0.0261769		10	0.00361161	0.000594648		0.000594648	0.00179571	0.00179571			370.665	Boundary-limited	3-step without nuc. deg.	multiple exon	no	-4.99968	102.962	1.80043	0.00435289	0.00627314	22044	10	ENSMUST00000001562	1917	72	2.8476	46.91
ENSMUSG00000001525	Tubb5	Cytosol-localized	4.22634	313.858	0.46992		368.528	319.803	0.164007	0.00220848		0.00220848		1.47503	1.47503		10	0.0371611	0.000203823		0.000203823	629386	629386			1.82333e+12	Boundary-limited	3-step without nuc. deg.	multiple exon	no	-4.15888	24.7522	1.2109	0.00188085	0.00216742	4385	4	ENSMUST00000001566	1.06	252	2.40532	51.62
ENSMUSG00000001555	Fkbp10	Membrane-localized	17.5648	127.638	4.18582	71.3319	333.994	187.252	0.0394622	0.00543058		0.00543058	0.165594		0.165594	0.00971721	0.332402	0.00538327	0.00029064		0.00029064	0.019653		0.019653	0.00106133	0.092402	Converged	4-step without nuc. deg.	multiple exon	no	-5.48064	3.73424	0.925365	0.00207533	0.00370167	9127	11	ENSMUST00000001595	0.75	86	1.94934	52.02
ENSMUSG00000001558	Klhl10	Cytosol-localized	29.4413	121.469	34.1701		249.287	164.859	0.0235433	0.00570639		0.00570639		0.0202852	0.0202852		10	0.00609451	0.000797788		0.000797788	0.00342846	0.00342846			3.42222e+06	Boundary-limited	3-step without nuc. deg.	multiple exon	no	-3.58397	22.3923	1.40723	0.00278052	0.0042045	0.45	1	ENSMUST00000001599	75	113	1.76573	46.03
ENSMUSG00000001569	Nom1	Cytosol-localized	20.7389	73.502	1.29663		139.04	96.2381	0.0334225	0.00943032		0.00943032		0.534577	0.534577		1.0214	0.00337542	0.000505855		0.000505855	2.29612	2.29612			0.205474	Converged	3-step without nuc. deg.	multiple exon	no	-5.0876	34.1247	1.11631	0.00498525	0.00720242	23179	11	ENSMUST00000146347			3.15588	44.93
ENSMUSG00000001576	Ergic1	Membrane-localized	24.7731	315.411	1.12623	21.1609	485.943	368.644	0.0279799	0.0021976		0.0021976	0.61546		0.61546	0.032756	3.80648	0.00214286	0.000100803		0.000100803	0.155708		0.155708	0.00819704	1.6406	Converged	4-step without nuc. deg.	multiple exon	no	-5.38907	-149.025	0.458212	0.0014264	0.00188026	95442	10	ENSMUST00000167662	1756	123	2.33182	50.43
ENSMUSG00000001583	Tnk1	Cytosol-localized	39.13	29.2418	26.1851		109.193	78.2038	0.017714	0.00444006	0.0192639	0.023704		0.026471	0.026471		0.323033	0.00177618	0.000912292	0.00431689	0.00441224	0.00500874	0.00500874			0.139476	Converged	3-step with nuc. degradation	multiple exon	yes	16.6793	9.36053	0.911175	0.00634794	0.00886335	4226	5	ENSMUST00000001626	596	23	2.4448	52.86
ENSMUSG00000001588	Acap1	Cytosol-localized	65.6412	82.8092	90.2889		346.028	182.323	0.0105596	0.00097468	0.00739573	0.00837041		0.00767699	0.00767699		0.690245	0.000935737	0.000129666	0.000822556	0.000832713	0.000960631	0.000960631			0.312874	Converged	3-step with nuc. degradation	multiple exon	yes	30.5454	-65.2163	0.653627	0.00200315	0.00380176	13972	13	ENSMUST00000001631	57	0.2	2.10178	49.9
ENSMUSG00000001604	Tcea3	Cytosol-localized	57.4927	158.557	85.3836		668.317	259.25	0.0120563	0.00437159		0.00437159		0.00811804	0.00811804		0.487663	0.000766707	0.000269969		0.000269969	0.000510136	0.000510136			0.0741545	Converged	3-step without nuc. deg.	multiple exon	no	-5.10136	-132.369	0.399433	0.00103715	0.00267367	26946	11	ENSMUST00000102533	109	96	1.02663	49.96
ENSMUSG00000001627	Ifrd1	Cytosol-localized	9.80429	57.0798	2.42066		94.4295	68.2379	0.0706984	0.0121435		0.0121435		0.286347	0.286347		1.82319	0.00951494	0.00060379		0.00060379	0.276356	0.276356			0.627553	Converged	3-step without nuc. deg.	multiple exon	no	-5.17048	103.396	1.63715	0.00734036	0.0101578	15946	12	ENSMUST00000165027		86	0.950434	41.54
ENSMUSG00000001630	Stk38l	Cytosol-localized	14.6721	52.7258	8.5589		90.0647	71.0823	0.0472425	0.0131463		0.0131463		0.0809855	0.0809855		0.859551	0.00665342	0.000837502		0.000837502	0.00719886	0.00719886			0.253351	Converged	3-step without nuc. deg.	multiple exon	no	-3.34138	132.197	2.04503	0.0076961	0.00975133	20351	11	ENSMUST00000001675	3.09	52	3.36523	42.34
ENSMUSG00000001632	Brpf1	Cytosol-localized	16.2073	29.7368	5.06207		76.2848	48.7024	0.0427677	0.0233094		0.0233094		0.13693	0.13693		0.81986	0.00511907	0.00172913		0.00172913	0.0136805	0.0136805			0.106858	Converged	3-step without nuc. deg.	multiple exon	no	1.85304	220.224	1.89041	0.0090863	0.0142323	17.72	22	ENSMUST00000113117	674	113	3.85911	48.33
ENSMUSG00000001655	Hoxc13	Cytosol-localized		49.0093	15.4432		81.4433	53.7789		0.0141432		0.0141432		0.0448835	0.0448835				0.00168432		0.00168432	0.00702806	0.00702806				Boundary-limited	3-step without nuc. deg.	single exon	no	-2.70822	17.105	2.51523	0.0085108	0.0128888	1645	1	ENSMUST00000001700	1388	84	2.26383	47.74
ENSMUSG00000001665	Gstt3	Cytosol-localized	74.9704	59.8567	28.3199		228.073	148.463	0.00924561	0.0115801		0.0115801		0.0244757	0.0244757		10	0.00299359	0.00352552		0.00352552	0.00747684	0.00747684			9.85452e+10	Boundary-limited	3-step without nuc. deg.	multiple exon	no	-3.91238	30.029	1.44918	0.00303914	0.00466881	7299	3	ENSMUST00000001715	697	455	1.48964	49.12
ENSMUSG00000001666	Ddt	Cytosol-localized	10.4927	350.186	148.594		753.961	431.652	0.0660598	0.00197937		0.00197937		0.0046647	0.0046647		0.1	0.0110333	0.000252574		0.000252574	0.000634838	0.000634838			0.0994733	Boundary-limited	3-step without nuc. deg.	multiple exon	no	-4.16774	10.0711	0.962684	0.000919341	0.0016058	2184	4	ENSMUST00000001716	0.2	0.09	0.451264	53.32
ENSMUSG00000001672	Marveld3	Membrane-localized		87.6366	1.75167	26.9546	125.659	102.313		0.00790933		0.00790933	0.395707		0.395707	0.0257154			0.00120289		0.00120289	0.332288		0.332288	0.0160591		Boundary-limited	4-step without nuc. deg.	single exon	no	-3.13592	20.8546	1.89176	0.00551611	0.0067748	1.83	1	ENSMUST00000051430	1219	95	2.05508	48.8
ENSMUSG00000001687	Ubl3	Cytosol-localized	6.71369	66.1674	4.01236		93.1944	74.3973	0.103244	0.0104757		0.0104757		0.172753	0.172753		1.36061	0.0174257	0.000493049		0.000493049	0.110247	0.110247			0.147235	Converged	3-step without nuc. deg.	multiple exon	no	-4.99721	109.746	1.88488	0.00743765	0.00931683	48154	10	ENSMUST00000079324	1499	682	1.62673	42.33
ENSMUSG00000001700	Gramd3	Cytosol-localized		105.933	40.9296		184.517	118.665		0.00654329		0.00654329		0.0169351	0.0169351				0.000524789		0.000524789	0.00143764	0.00143764				Boundary-limited	3-step without nuc. deg.	single exon	no	-2.53554	-9.27488	0.433312	0.00375655	0.00584122	1204	1	ENSMUST00000070166	1162	142	2.40783	43.58
ENSMUSG00000001707	Eef1e1	Cytosol-localized	9.31095	75.7951	5.51726		118.281	87.2628	0.0744443	0.00914501		0.00914501		0.125632	0.125632		1.12953	0.0150616	0.000846339		0.000846339	0.159849	0.159849			0.751517	Converged	3-step without nuc. deg.	multiple exon	no	-4.15888	76.783	2.73011	0.00586017	0.00794321	13.33	4	ENSMUST00000001757	471	34	0.834828	44.24
ENSMUSG00000001729	Akt1	Cytosol-localized	16.4499	76.3235	45.6798		171.162	107.734	0.0421369	0.00385773	0.00522397	0.0090817		0.015174	0.015174		0.759366	0.00392326	0.000295267	0.000591349	0.000660966	0.00108002	0.00108002			0.22141	Converged	3-step with nuc. degradation	multiple exon	yes	27.2584	-43.9166	0.725562	0.00404967	0.00643389	17833	14	ENSMUST00000001780	876	92	2.28608	57.7
ENSMUSG00000001750	Tcirg1	Membrane-localized	53.0403	44.6792	6.13584	98.6014	203.446	150.94	0.0130683	0.00328555	0.0122283	0.0155139	0.112967		0.112967	0.00702979	0.268695	0.00164618	0.00071748	0.00257743	0.00267543	0.015109		0.015109	0.000665128	0.0466686	Converged	4-step with nuc. degradation	multiple exon	yes	15.3431	77.8179	1.16771	0.00340703	0.0045922	8655	14	ENSMUST00000001801	63	3	1.59166	53.89
ENSMUSG00000001751	Naglu	Membrane-localized		97.3302	3.12062	27.3147	191.738	113.089		0.00712161		0.00712161	0.222119		0.222119	0.0253764			0.000809263		0.000809263	0.0935234		0.0935234	0.0110926		Boundary-limited	4-step without nuc. deg.	single exon	no	-3.13573	1.44051	0.813357	0.00361507	0.00612924	1431	1	ENSMUST00000001802	226	112	2.24964	53.06
ENSMUSG00000001755	Coasy	Cytosol-localized	21.9583	102.255	29.2644		225.575	135.06	0.0315665	0.00677863		0.00677863		0.0236857	0.0236857		10	0.00396138	0.000363218		0.000363218	0.00144315	0.00144315			3.19987e+08	Boundary-limited	3-step without nuc. deg.	multiple exon	no	-5.00041	71.1984	1.45268	0.0030728	0.00513212	3994	10	ENSMUST00000001806	308	125	1.63094	55.44
ENSMUSG00000001761	Smo	Undefined	29.1335	157.465	3.61359	31.3935	295.231	191.903	0.0237921	0.00440192		0.00440192	0.191817		0.191817	0.0220793	0.909577	0.00248154	0.000257239		0.000257239	0.0325411		0.0325411	0.00356862	0.344629	Converged	4-step without nuc. deg.	multiple exon	no	-5.56452	10.5361	0.954194	0.00234782	0.00361196	25671	12	ENSMUST00000001812	1079	316	3.55725	48.36
ENSMUSG00000001763	Tspan33	Membrane-localized	65.3769	9.34179	1.09607	17.5436	120.952	84.718	0.0106023	0.0741986		0.0741986	0.632392		0.632392	0.0395099	0.103248	0.00100912	0.0249745		0.0249745	0.200684		0.200684	0.011634	0.0822659	Boundary-limited	4-step without nuc. deg.	multiple exon	no	-4.25213	57.7667	1.78122	0.00573075	0.00818182	1022	2	ENSMUST00000046750	0.92	0.22	1.85938	48.29
ENSMUSG00000001768	Rin2	Cytosol-localized	6.91674	43.1198	12.1204		80.1243	54.1757	0.100213	0.0160749		0.0160749		0.0571884	0.0571884		1.37956	0.0315082	0.00211226		0.00211226	0.0109654	0.0109654			0.709874	Converged	3-step without nuc. deg.	multiple exon	no	-3.58379	46.5394	2.75213	0.0086509	0.0127944	27602	2	ENSMUST00000110005	1692	35	3.81919	44.91
ENSMUSG00000001774	Chordc1	Cytosol-localized	42.3652	66.804	17.026		193.742	117.596	0.0163612	0.0103758		0.0103758		0.0407112	0.0407112		5.17971	0.00138353	0.000645959		0.000645959	0.00270746	0.00270746			6.85161	Converged	3-step without nuc. deg.	multiple exon	no	-5.25109	-1.68649	0.906592	0.00357768	0.0058943	25317	13	ENSMUST00000001825	4.52	271	2.4121	37.71
ENSMUSG00000001783	Rtcb	Cytosol-localized	14.5104	214.873	6.42305		368.017	234.358	0.0477691	0.00322584		0.00322584		0.107916	0.107916		1.00235	0.0036417	0.000118113		0.000118113	0.0582031	0.0582031			0.314977	Converged	3-step without nuc. deg.	multiple exon	no	-5.17048	-95.5162	0.528757	0.00188346	0.00295764	19186	12	ENSMUST00000001834	374	115	1.79515	43.68
ENSMUSG00000001785	Pwp1	Cytosol-localized	14.8054	169	11.515		284.392	189.236	0.0468171	0.00410145		0.00410145		0.0601954	0.0601954		1.00468	0.00395364	0.000146168		0.000146168	0.0153269	0.0153269			0.293288	Converged	3-step without nuc. deg.	multiple exon	no	-5.3845	-83.0481	0.630505	0.00243729	0.00366287	17265	15	ENSMUST00000001836	953	111	2.32695	44.02
ENSMUSG00000001794	Capns1	Cytosol-localized	17.5052	386.713	25.2776		657.287	427.744	0.0395966	0.00179241		0.00179241		0.0274214	0.0274214		10	0.00354349	0.000138651		0.000138651	0.00948256	0.00948256			2.54513e+07	Boundary-limited	3-step without nuc. deg.	multiple exon	no	-4.78749	-52.3626	0.570047	0.00105456	0.00162047	5.65	8	ENSMUST00000207082			1.05407	50.01
ENSMUSG00000001827	Folr1	Membrane-localized	27.167	144.695	0.722341	22.5254	291.368	187.728	0.0255143	0.0047904		0.0047904	0.959585		0.959585	0.0307718	10	0.00215343	0.000262559		0.000262559	0.231275		0.231275	0.0073478	50730.4	Boundary-limited	4-step without nuc. deg.	multiple exon	no	-4.7362	-5.12662	0.812331	0.00237894	0.0036923	5814	5	ENSMUST00000106981	132	58	0.620994	46.35
ENSMUSG00000001829	Clpb	Membrane-localized	16.8827	370.117	1.13949	18.1009	591.244	412.094	0.0410566	0.00187278		0.00187278	0.608297		0.608297	0.0382935	2.30139	0.00253459	5.55616e-05		5.55616e-05	0.117494		0.117494	0.00720901	0.20679	Converged	4-step without nuc. deg.	multiple exon	no	-5.95842	-412.448	0.323119	0.00117235	0.00168201	126535	18	ENSMUST00000106998	56	105	1.5941	46.32
ENSMUSG00000001833	Sept7	Cytosol-localized	16.7115	233.767	4.68366		413.502	256.144	0.0414773	0.00296512		0.00296512		0.147993	0.147993		1.01622	0.00352179	0.000114698		0.000114698	0.124754	0.124754			0.139217	Converged	3-step without nuc. deg.	multiple exon	no	-5.24702	-103.843	0.52955	0.00167629	0.00270608	56132	13	ENSMUST00000165594	1013	187	2.31544	35.94
ENSMUSG00000001855	Nup214	Cytosol-localized	21.3536	145.095	5.24929		209.666	170.38	0.0324604	0.0047772		0.0047772		0.132046	0.132046		10	0.00304226	0.000188402		0.000188402	0.0684352	0.0684352			6.6572	Boundary-limited	3-step without nuc. deg.	multiple exon	no	-6.02587	49.5518	1.07377	0.00330596	0.00406825	75871	29	ENSMUST00000152791			2.89573	45.88
ENSMUSG00000001864	Aif1l	Cytosol-localized	37.2261	56.3539	27.8367		174.912	104.691	0.0186199	0.0122999		0.0122999		0.0249005	0.0249005		10	0.00463177	0.00232167		0.00232167	0.00481236	0.00481236			2.35521e+21	Boundary-limited	3-step without nuc. deg.	multiple exon	no	-3.58464	32.5656	1.86678	0.00396284	0.00662086	2539	2	ENSMUST00000001920	2451	211	2.13465	52.11
ENSMUSG00000001870	Ltbp1	Membrane-localized	7.30739	191.579	0.830179	43.4003	418.632	224.914	0.0948557	0.00361808		0.00361808	0.834937		0.834937	0.015971	10	0.0243329	0.000538241		0.000538241	0.799424		0.799424	0.00650014	4.95968e+50	Boundary-limited	4-step without nuc. deg.	multiple exon	no	-4.27684	60.0354	1.83824	0.00165574	0.00308183	1395	3	ENSMUST00000112514	772	0.07	5.15308	42.66
ENSMUSG00000001891	Ugp2	Cytosol-localized	18.238	214.342	5.27416		379.454	238.152	0.0380058	0.00323384		0.00323384		0.131423	0.131423		0.889493	0.00411209	0.000176598		0.000176598	0.140152	0.140152			0.15794	Converged	3-step without nuc. deg.	multiple exon	no	-4.99721	-44.6761	0.663965	0.0018267	0.00291052	49339	10	ENSMUST00000060895	348	186	1.94019	39.6
ENSMUSG00000001901	Kcnh6	Cytosol-localized		129.635	19.4768		104.459	135.602		0.00534691		0.00534691		0.0355883	0.0355883				0.000577904		0.000577904	0.00550948	0.00550948				Boundary-limited	3-step without nuc. deg.	single exon	no	-0.310998	6.12463	1.20966	0.0066356	0.00511162	766	1	ENSMUST00000001965	484	29	3.14566	50.92
ENSMUSG00000001909	Trmt1	Cytosol-localized	46.7163	57.1223	73.2543		232.503	128.248	0.0148374	0.00133589	0.0107985	0.0121344		0.00946221	0.00946221		0.278384	0.000836566	6.47679e-05	0.0006839	0.00068696	0.000421127	0.000421127			0.0178813	Converged	3-step with nuc. degradation	multiple exon	yes	58.9115	-291.138	0.352791	0.00298124	0.00540473	10942	21	ENSMUST00000109768	21	0.05	1.11608	51.34
ENSMUSG00000001910	Nacc1	Cytosol-localized	29.5287	87.564	28.8001		192.045	128.406	0.0234736	0.00791589		0.00791589		0.0240675	0.0240675		10	0.00210618	0.000465656		0.000465656	0.00147978	0.00147978			33714.8	Boundary-limited	3-step without nuc. deg.	multiple exon	no	-4.36265	5.74532	0.907448	0.0036093	0.00539808	6769	5	ENSMUST00000001975	2558	7	4.10283	50.66
ENSMUSG00000001918	Slc1a5	Membrane-localized	18.6411	53.038	1.4406	45.243	151.155	95.861	0.0371838	0.0130689		0.0130689	0.48115		0.48115	0.0153205	0.828806	0.00432542	0.000880463		0.000880463	0.0570571		0.0570571	0.00148077	0.17601	Converged	4-step without nuc. deg.	multiple exon	no	-5.28827	119.539	1.64176	0.00458566	0.00723075	16934	9	ENSMUST00000108496	534	0.56	2.14874	50.63
ENSMUSG00000001924	Uba1	Cytosol-localized	17.6789	431.386	9.52079		632.817	467.445	0.0392076	0.00160679		0.00160679		0.0728035	0.0728035		10	0.00225187	4.39604e-05		4.39604e-05	0.0201069	0.0201069			79.9624	Boundary-limited	3-step without nuc. deg.	multiple exon	no	-5.91889	-518.041	0.235648	0.00109534	0.00148284	20281	26	ENSMUST00000001989	665	227	3.21682	46.94
ENSMUSG00000001942	Siae	Membrane-localized	44.0161	68.0296	2.4187	59.9249	332.146	146.537	0.0157476	0.0101889		0.0101889	0.286579		0.286579	0.0115669	10	0.00177024	0.00101149		0.00101149	0.0722669		0.0722669	0.00145782	591.894	Boundary-limited	4-step without nuc. deg.	multiple exon	no	-4.89176	-21.8239	0.733727	0.00208688	0.00473019	18306	6	ENSMUST00000215474	3.13	189	3.97277	42.36
ENSMUSG00000001948	Spa17	Cytosol-localized		235.224	156.001		493.185	289.176		0.00294675		0.00294675		0.00444321	0.00444321				0.000598717		0.000598717	0.000918382	0.000918382				Boundary-limited	3-step without nuc. deg.	single exon	no	-2.71068	-6.92212	0.506897	0.00140545	0.00239697	182	1	ENSMUST00000002013	49	28	0.490056	38.21
ENSMUSG00000001962	Fam50a	Cytosol-localized	22.8847	245.766	17.5533		404.687	282.08	0.0302887	0.00282035		0.00282035		0.0394882	0.0394882		10	0.00257378	0.000151824		0.000151824	0.0115907	0.0115907			401958	Boundary-limited	3-step without nuc. deg.	multiple exon	no	-5.24702	-35.8088	0.757559	0.0017128	0.00245727	7116	13	ENSMUST00000114160	0.18	181	1.15572	48.98
ENSMUSG00000001964	Emd	Cytosol-localized	13.5672	224.118	15.3803		329.106	245.922	0.0510898	0.00309277		0.00309277		0.0450672	0.0450672		10	0.00455919	0.000130561		0.000130561	0.0112698	0.0112698			4.11065e+06	Boundary-limited	3-step without nuc. deg.	multiple exon	no	-4.99721	-82.2239	0.515186	0.00210615	0.00281856	3.2	10	ENSMUST00000002029	549	264	1.22548	46.56
ENSMUSG00000001983	Taco1	Cytosol-localized	66.8786	27.42	9.64551		139.258	99.3762	0.0103643	0.0252789		0.0252789		0.0718621	0.0718621		10	0.00131191	0.00583683		0.00583683	0.0167455	0.0167455			265345	Boundary-limited	3-step without nuc. deg.	multiple exon	no	-4.35701	62.6852	1.88302	0.00497742	0.00697498	7551	5	ENSMUST00000002048	0.31	186	1.18583	46.69
ENSMUSG00000001995	Sipa1l2	Cytosol-localized	21.9194	48.0305	5.80099		117.999	73.402	0.0316226	0.0144314		0.0144314		0.119488	0.119488		2.40253	0.00462734	0.00119123		0.00119123	0.0134356	0.0134356			0.363643	Converged	3-step without nuc. deg.	multiple exon	no	-5.38527	146.544	1.80749	0.00587416	0.00944316	74.77	15	ENSMUST00000212168	1.07	0.06	6.32854	49.31
ENSMUSG00000001998	Ap4e1	Cytosol-localized	27.7005	43.7972	5.63607		102.432	75.2497	0.0250229	0.0158263		0.0158263		0.122984	0.122984		2.58253	0.00299424	0.00146942		0.00146942	0.0130382	0.0130382			1.1987	Converged	3-step without nuc. deg.	multiple exon	no	-5.24707	79.11	1.38705	0.00676689	0.0092113	24488	13	ENSMUST00000002063	1206	23	4.02647	41.28
ENSMUSG00000001999	Blvra	Cytosol-localized	32.3563	215.19	14.8331		429.017	261.442	0.0214223	0.00322109		0.00322109		0.0467298	0.0467298		10	0.00217168	0.000304037		0.000304037	0.0284577	0.0284577			3662.09	Boundary-limited	3-step without nuc. deg.	multiple exon	no	-4.66344	15.9166	1.01272	0.00161566	0.00265125	16554	7	ENSMUST00000002064	0.09	63	0.96486	44
ENSMUSG00000002006	Pdzd4	Cytosol-localized	46.4944	130.217	28.0033		366.866	192.357	0.0149082	0.00532303		0.00532303		0.0247523	0.0247523		0.610911	0.00176385	0.000492042		0.000492042	0.00244246	0.00244246			0.334052	Converged	3-step without nuc. deg.	multiple exon	no	-4.15892	11.2226	0.98016	0.00188937	0.00360344	31.61	4	ENSMUST00000114438	1022	627	3.58866	45.8
ENSMUSG00000002010	Idh3g	Cytosol-localized	35.628	239.331	85.4336		679.964	321.991	0.0194551	0.00289619		0.00289619		0.00811329	0.00811329		0.135909	0.00140587	0.000120658		0.000120658	0.000342779	0.000342779			0.0246678	Converged	3-step without nuc. deg.	multiple exon	no	-5.20193	-181.236	0.324888	0.00101939	0.00215269	7934	12	ENSMUST00000052761	106	41	0.987899	47.41
ENSMUSG00000002012	Pnck	Cytosol-localized	47.5531	30.4908	136.18		220.579	114.023	0.0145763	0.000581025	0.0221519	0.022733		0.00508995	0.00508995		0.1	0.00172083	0.000160887	0.00645998	0.00646198	0.00119535	0.00119535			1.732	Boundary-limited	3-step with nuc. degradation	multiple exon	yes	20.9432	5.64878	0.825911	0.0031424	0.006079	392	2	ENSMUST00000114473	392	1	1.06136	57.25
ENSMUSG00000002014	Ssr4	Membrane-localized	57.5631	225.639	31.5156	31.3523	806.717	359.151	0.0120415	0.00307193		0.00307193	0.0219938		0.0219938	0.0221083	10	0.000685442	0.000166092		0.000166092	0.00120733		0.00120733	0.00670336	2.20777e+09	Boundary-limited	4-step without nuc. deg.	multiple exon	no	2.66539	-160.076	0.359894	0.000859219	0.00192996	3796	8	ENSMUST00000166518	65	211	0.636144	50.96
ENSMUSG00000002015	Bcap31	Membrane-localized	20.0537	162.723	0.379408	35.6847	430.189	205.302	0.0345645	0.00425966		0.00425966	1.82692		1.82692	0.0194242	0.549095	0.00301212	0.000196983		0.000196983	0.312351		0.312351	0.00320208	0.0593631	Converged	4-step without nuc. deg.	multiple exon	no	-5.17615	-38.259	0.716257	0.00161126	0.00337623	29997	8	ENSMUST00000002091	378	43	1.02183	43.49
ENSMUSG00000002017	Fam98a	Cytosol-localized	29.7867	67.8002	10.3228		139.215	103.065	0.0232704	0.0102234		0.0102234		0.0671474	0.0671474		0.44444	0.00221659	0.000641043		0.000641043	0.00444451	0.00444451			0.0953231	Converged	3-step without nuc. deg.	multiple exon	no	-4.78934	9.95773	0.958198	0.00497899	0.00672533	14.86	8	ENSMUST00000112507	1115	152	2.43502	42.35
ENSMUSG00000002028	Kmt2a	Cytosol-localized	25.7199	31.238	1.14474		83.4563	59.0848	0.0269498	0.0221892		0.0221892		0.605507	0.605507		1.90554	0.00435837	0.00363331		0.00363331	0.157644	0.157644			0.652186	Converged	3-step without nuc. deg.	multiple exon	no	-4.78751	125.17	2.50277	0.00830551	0.0117314	46699	9	ENSMUST00000002095	4546	21	15.6629	45.68
ENSMUSG00000002031	Ift46	Cytosol-localized	29.5	125.829	50.3414		355.36	174.754	0.0234965	0.00550864		0.00550864		0.0137689	0.0137689		10	0.00232223	0.000302854		0.000302854	0.000773871	0.000773871			2679.23	Boundary-limited	3-step without nuc. deg.	multiple exon	no	-4.90576	6.26708	0.933206	0.00195055	0.00396641	11347	9	ENSMUST00000118186	314	34	0.72562	45.24
ENSMUSG00000002043	Trappc6a	Cytosol-localized	42.7968	232.125	80.8252		808.169	323.093	0.0161962	0.00298609		0.00298609		0.00857588	0.00857588		0.171022	0.00139998	0.000204478		0.000204478	0.000629753	0.000629753			0.0580755	Converged	3-step without nuc. deg.	multiple exon	no	-4.79053	-51.9753	0.57189	0.000857676	0.00214535	7433	8	ENSMUST00000002112	267	36	0.538559	52.91
ENSMUSG00000002052	Supt6	Cytosol-localized	13.7928	137.267	4.21796		199.04	153.426	0.0502544	0.00504964		0.00504964		0.164332	0.164332		2.6595	0.00374793	0.000104625		0.000104625	0.0551312	0.0551312			0.60127	Converged	3-step without nuc. deg.	multiple exon	no	-6.2653	-207.789	0.647234	0.00348245	0.00451778	39241	37	ENSMUST00000002121	836	439	5.79521	46.39
ENSMUSG00000002055	Spag5	Cytosol-localized	23.8021	77.3162	26.2058		154.855	110.972	0.0291213	0.00324412	0.00572098	0.00896509		0.0264501	0.0264501		1.64088	0.00209997	0.000257707	0.000486925	0.000550917	0.0019296	0.0019296			0.423316	Converged	3-step with nuc. degradation	multiple exon	yes	28.6694	-99.0932	0.698854	0.0044761	0.00624614	20928	24	ENSMUST00000045026	257	0.13	2.61715	45.73
ENSMUSG00000002058	Unc119	Cytosol-localized	20.4071	87.16	32.7159		222.021	119.15	0.0339659	0.00795258		0.00795258		0.0211869	0.0211869		2.10062	0.00324547	0.000311879		0.000311879	0.00090116	0.00090116			18.0931	Converged	3-step without nuc. deg.	multiple exon	no	-4.79191	1.0374	0.889553	0.00312199	0.00581744	5682	8	ENSMUST00000002127	0.52	84	1.0434	56.47
ENSMUSG00000002059	Rab34	Cytosol-localized	25.2514	118.198	58.3238		266.511	164.306	0.0274499	0.00348699	0.00237732	0.00586431		0.0118845	0.0118845		10	0.00287266	0.0003298	0.000517455	0.000613619	0.00101589	0.00101589			1.43667e+06	Boundary-limited	3-step with nuc. degradation	multiple exon	yes	13.8983	-54.8395	0.703384	0.00260082	0.00421864	3409	15	ENSMUST00000002128	346	158	1.16471	56.64
ENSMUSG00000002064	Sdf2	Membrane-localized	27.4603	54.2066	0.615165	14.1161	128.468	91.0843	0.0252418	0.0127871		0.0127871	1.12677		1.12677	0.0491034	0.31382	0.00270687	0.00120618		0.00120618	0.403427		0.403427	0.0171711	0.0656762	Converged	4-step without nuc. deg.	multiple exon	no	-4.27667	31.5896	1.23828	0.0053955	0.00760996	9.75	3	ENSMUST00000002133	357	249	0.933139	44.57
ENSMUSG00000002068	Ccne1	Cytosol-localized	7.6226	135.355	10.6044		184.83	146.629	0.0909331	0.00512098		0.00512098		0.0653641	0.0653641		1.14977	0.00995998	0.000173038		0.000173038	0.0172286	0.0172286			0.601977	Converged	3-step without nuc. deg.	multiple exon	no	-5.17048	-1.00185	0.904644	0.00375018	0.0047272	9.55	12	ENSMUST00000108023	0.53	212	1.69429	47.45
ENSMUSG00000002076	Hsf2bp	Cytosol-localized	12.2892	349.884	7.31064		578.796	371.524	0.0564028	0.00198108		0.00198108		0.0948135	0.0948135		3.53471	0.0062093	0.000144294		0.000144294	0.111622	0.111622			1.38842	Converged	3-step without nuc. deg.	multiple exon	no	-4.66344	-51.712	0.535068	0.00119757	0.00186568	88642	7	ENSMUST00000002145	1833	15	1.63635	44.67
ENSMUSG00000002083	Bbc3	Cytosol-localized	8.90662	37.0329	9.39062		67.3692	49.4387	0.0778238	0.0187171		0.0187171		0.0738127	0.0738127		0.688846	0.0142135	0.00207095		0.00207095	0.00871262	0.00871262			0.44885	Converged	3-step without nuc. deg.	multiple exon	no	-3.91231	58.8448	2.57878	0.0102888	0.0140203	8589	4	ENSMUST00000002152	0.97	14	1.36925	57.65
ENSMUSG00000002102	Psmc3	Cytosol-localized	18.7057	230.529	28.8771		446.8	264.553	0.0370554	0.00300676		0.00300676		0.0240033	0.0240033		10	0.0025002	0.000119552		0.000119552	0.00326762	0.00326762			24548.7	Boundary-limited	3-step without nuc. deg.	multiple exon	no	-5.31812	-124.569	0.49902	0.00155136	0.00262007	5423	14	ENSMUST00000067663	67	238	1.36084	51.95
ENSMUSG00000002103	Acp2	Membrane-localized	30.3235	44.628	1.77884	36.7178	122.874	95.9867	0.0228584	0.0155317		0.0155317	0.389663		0.389663	0.0188777	1.8107	0.00335152	0.00179865		0.00179865	0.0559111		0.0559111	0.00239133	2.58811	Converged	4-step without nuc. deg.	multiple exon	no	-5.28404	169.567	2.12201	0.00564112	0.00722128	11189	9	ENSMUST00000002172	3357	25	3.91208	45.84
ENSMUSG00000002105	Slc39a13	Membrane-localized	48.2813	50.0986	6.24773	60.3706	183.981	134.675	0.0143564	0.0138357		0.0138357	0.110944		0.110944	0.0114815	0.408953	0.00161717	0.00157799		0.00157799	0.0143031		0.0143031	0.00157077	0.400164	Converged	4-step without nuc. deg.	multiple exon	no	-4.52181	51.8804	1.45361	0.0037675	0.00514681	6948	4	ENSMUST00000079976	1111	74	1.55872	53.74
ENSMUSG00000002107	Celf2	Cytosol-localized	15.0984	165.317	11.8212		201.179	185.907	0.0459088	0.00419283		0.00419283		0.0586357	0.0586357		10	0.00527995	0.000267568		0.000267568	0.0139736	0.0139736			635309	Boundary-limited	3-step without nuc. deg.	multiple exon	no	-4.52566	-4.47687	0.818068	0.00344542	0.00372846	7519	6	ENSMUST00000114934	3806	37	4.551	40.13
ENSMUSG00000002109	Ddb2	Cytosol-localized	47.3247	117.072	6.1698		243.675	171.992	0.0146466	0.00592069		0.00592069		0.112345	0.112345		1.59523	0.00139925	0.000421402		0.000421402	0.0106437	0.0106437			0.823113	Converged	3-step without nuc. deg.	multiple exon	no	-4.25797	-14.4674	0.827023	0.00284455	0.00403011	23348	11	ENSMUST00000111352	344	795	1.75299	42.01
ENSMUSG00000002129	Sf3a1	Cytosol-localized	11.7818	153.373	3.25916		217.188	167.171	0.0588319	0.00451935		0.00451935		0.212677	0.212677		1.20239	0.00523759	0.000121489		0.000121489	0.14621	0.14621			0.28463	Converged	3-step without nuc. deg.	multiple exon	no	-5.44674	-92.0718	0.622894	0.00319147	0.00414633	22191	16	ENSMUST00000002198	2405	137	4.344	46.56
ENSMUSG00000002147	Stat6	Cytosol-localized	35.9325	56.5423	26.8129		159.229	103.21	0.0192902	0.0122589		0.0122589		0.0258513	0.0258513		10	0.0031108	0.00123804		0.00123804	0.00263995	0.00263995			1.33767e+11	Boundary-limited	3-step without nuc. deg.	multiple exon	no	-4.35917	26.6737	1.18672	0.00435314	0.00671587	2.6	5	ENSMUST00000092074	975	0.02	2.30216	50.23
ENSMUSG00000002190	Clgn	Membrane-localized	30.4357	193.048	2.11179	87.3975	545.484	286.004	0.0227742	0.00359055		0.00359055	0.328227		0.328227	0.00793098	10	0.00220403	0.000257536		0.000257536	0.0820885		0.0820885	0.00141357	87.7839	Boundary-limited	4-step without nuc. deg.	multiple exon	no	-5.64191	31.7196	1.0308	0.0012707	0.00242355	33109	13	ENSMUST00000002259	1945	0.11	2.90658	44.3
ENSMUSG00000002205	Vrk3	Cytosol-localized	19.0917	91.8317	31.7193		261.211	122.108	0.0363063	0.00754802		0.00754802		0.0218526	0.0218526		0.691153	0.00372254	0.000295189		0.000295189	0.000899459	0.000899459			0.10395	Converged	3-step without nuc. deg.	multiple exon	no	-5.25649	-30.8151	0.777734	0.00265359	0.00567651	23699	13	ENSMUST00000002275	0.01	61	1.48898	49.01
ENSMUSG00000002210	Smg9	Cytosol-localized	26.6458	78.1319	15.2736		153.243	111.548	0.0260134	0.0088715		0.0088715		0.045382	0.045382		0.967699	0.00286289	0.000493159		0.000493159	0.00279747	0.00279747			0.242436	Converged	3-step without nuc. deg.	multiple exon	no	-5.24787	53.237	1.21047	0.00452319	0.00621388	23159	13	ENSMUST00000002280	399	5	1.61066	52.74
ENSMUSG00000002221	Paxip1	Cytosol-localized	28.2635	72.1107	17.6321		169.691	107.977	0.0245244	0.00961227		0.00961227		0.0393116	0.0393116		2.21974	0.00204323	0.000403862		0.000403862	0.00191999	0.00191999			0.454912	Converged	3-step without nuc. deg.	multiple exon	no	-5.66349	-25.9027	0.856753	0.00408475	0.00641939	51.47	21	ENSMUST00000002291	2407	0.27	3.19576	46.06
ENSMUSG00000002222	Rmnd5a	Cytosol-localized	16.687	78.4851	23.6691		165.904	103.598	0.0415381	0.00883158		0.00883158		0.0292849	0.0292849		1.38713	0.00521342	0.000413411		0.000413411	0.00152411	0.00152411			0.303438	Converged	3-step without nuc. deg.	multiple exon	no	-4.90235	44.8439	1.24453	0.004178	0.00669072	52003	9	ENSMUST00000149415			4.60761	40.99
ENSMUSG00000002227	Mov10	Cytosol-localized	24.1601	282.178	1.05833		355.51	316.091	0.0286897	0.00245642		0.00245642		0.654942	0.654942		2.25723	0.00213296	8.53319e-05		8.53319e-05	4.86739	4.86739			1.71455	Converged	3-step without nuc. deg.	multiple exon	no	-5.84064	-182.198	0.556624	0.00194973	0.00219287	23406	24	ENSMUST00000168015	312	83	3.08757	48.62
ENSMUSG00000002228	Ppm1j	Cytosol-localized	60.2428	52.6414	111.456		279.703	147.652	0.0115059	0.000921231	0.0122461	0.0131673		0.00621902	0.00621902		0.837133	0.000971996	0.000118235	0.00154838	0.00155288	0.000743764	0.000743764			1.86504	Converged	3-step with nuc. degradation	multiple exon	yes	24.0011	-11.7075	0.807702	0.00247815	0.00469448	4962	9	ENSMUST00000002298	165	0.03	0.990613	55.89
ENSMUSG00000002233	Rhoc	Cytosol-localized	22.1987	191.231	14.5588		378.326	222.356	0.0312247	0.00362465		0.00362465		0.0476102	0.0476102		10	0.00407907	0.000253072		0.000253072	0.0196225	0.0196225			3.99262e+14	Boundary-limited	3-step without nuc. deg.	multiple exon	no	-4.66344	-9.53988	0.796513	0.00183214	0.00311729	2.57	7	ENSMUST00000002303	415	7	0.902471	55.27
ENSMUSG00000002249	Tead3	Cytosol-localized		110.446	17.5075		126.233	115.769		0.00627587		0.00627587		0.0395915	0.0395915				0.000873405		0.000873405	0.00873686	0.00873686				Boundary-limited	3-step without nuc. deg.	single exon	no	-0.506811	16.623	2.43568	0.00549102	0.00598733	1162	1	ENSMUST00000156862	1005	196	2.06256	56.36
ENSMUSG00000002250	Ppard	Cytosol-localized	20.5472	58.0444	18.0604		104.609	85.6536	0.0337344	0.0119417		0.0119417		0.0383794	0.0383794		2.02678	0.00395728	0.000824839		0.000824839	0.00308734	0.00308734			3.38712	Converged	3-step without nuc. deg.	multiple exon	no	-4.52371	52.3338	1.51694	0.00662606	0.00809245	15208	6	ENSMUST00000002320	1619	0.11	2.81638	52.89
ENSMUSG00000002257	Def6	Cytosol-localized	15.9388	88.8948	4.31685		135.733	107.219	0.0434882	0.00779739		0.00779739		0.160568	0.160568		0.485524	0.00450611	0.000347682		0.000347682	0.112324	0.112324			0.0750545	Converged	3-step without nuc. deg.	multiple exon	no	-5.0876	17.7787	1.00917	0.00510669	0.00646478	20.83	11	ENSMUST00000002327	318	64	2.05265	50.73
ENSMUSG00000002265	Peg3	Cytosol-localized		180.266	18.8573		169.744	186.26		0.00384514		0.00384514		0.0367576	0.0367576				9.86771e-05		9.86771e-05	0.00123364	0.00123364				Boundary-limited	3-step without nuc. deg.	single exon	no	-2.70916	-32.2051	0.0939513	0.00408349	0.00372139	7839	1	ENSMUST00000051209	3613	114	8.25003	44.95
ENSMUSG00000002274	Metrn	Undefined	57.0108	190.273	33.6768	8.10081	649.925	276.111	0.0121582	0.0036429		0.0036429	0.0205823		0.0205823	0.0855651	10	0.00118368	0.00038171		0.00038171	0.00239351		0.00239351	0.163773	3.9284e+20	Boundary-limited	4-step without nuc. deg.	multiple exon	no	-4.61099	-2.47364	0.831457	0.0010665	0.0025104	2474	5	ENSMUST00000165838	403	82	0.985014	57.18
ENSMUSG00000002279	Lmf1	Membrane-localized	47.3895	137.132	13.1521	3.26453	424.81	202.841	0.0146266	0.00505459		0.00505459	0.0527023		0.0527023	0.212327	1.52048	0.00129563	0.000395889		0.000395889	0.00608495		0.00608495	0.636874	0.212471	Converged	4-step without nuc. deg.	multiple exon	no	9.46037	-28.9246	0.775654	0.00163166	0.0034172	83652	9	ENSMUST00000116641	122	9	1.61626	51.67
ENSMUSG00000002280	Narfl	Cytosol-localized	35.1569	55.8354	28.6896		152.232	102.22	0.0197158	0.0124141		0.0124141		0.0241602	0.0241602		10	0.00232435	0.000908215		0.000908215	0.00183144	0.00183144			1864.93	Boundary-limited	3-step without nuc. deg.	multiple exon	no	-4.38992	79.2661	1.38819	0.00455323	0.00678095	9556	13	ENSMUST00000002350	1077	45	2.04562	54.7
ENSMUSG00000002289	Angptl4	Undefined	5.96873	31.0215	6.74987	1.59134	63.5826	39.4458	0.11613	0.0223441		0.0223441	0.10269		0.10269	0.435574	1.23712	0.0301432	0.00161225		0.00161225	0.0085065		0.0085065	0.717503	0.621888	Converged	4-step without nuc. deg.	multiple exon	no	4.7638	132.188	2.0505	0.0109015	0.0175722	7825	7	ENSMUST00000173869			1.89021	49.02
ENSMUSG00000002297	Dbf4	Cytosol-localized	18.0082	72.5093	1.9995		122.556	92.4608	0.0384907	0.00955943		0.00955943		0.34666	0.34666		0.954916	0.00493487	0.000524465		0.000524465	0.61459	0.61459			0.170329	Converged	3-step without nuc. deg.	multiple exon	no	-5.44674	178.096	1.99599	0.00565578	0.00749666	25743	16	ENSMUST00000171808	205	203	2.10913	39.01
ENSMUSG00000002307	Daxx	Cytosol-localized	11.5775	63.2025	18.8982		121.288	81.3214	0.0598702	0.0109671		0.0109671		0.0366779	0.0366779		10	0.00597324	0.000374585		0.000374585	0.00194604	0.00194604			1410.65	Boundary-limited	3-step without nuc. deg.	multiple exon	no	-5.00261	7.17999	0.942568	0.00571489	0.00852356	5163	10	ENSMUST00000174146	179	0.02	1.85025	53.62
ENSMUSG00000002308	Cd320	Membrane-localized	16.5659	124.953	0.581644	32.1764	244.318	159.909	0.0418417	0.00554725		0.00554725	1.1917		1.1917	0.0215421	0.328486	0.00549673	0.000432443		0.000432443	0.322351		0.322351	0.00539185	0.339656	Converged	4-step without nuc. deg.	multiple exon	no	-4.5326	44.1031	1.33083	0.00283707	0.00433462	3758	4	ENSMUST00000087559	322	126	0.82354	49.84
ENSMUSG00000002319	Ipo4	Cytosol-localized	40.8126	223.708	45.9352		428.673	295.721	0.0169837	0.00309845		0.00309845		0.0150897	0.0150897		10	0.00105639	0.000112718		0.000112718	0.000632713	0.000632713			1144.83	Boundary-limited	3-step without nuc. deg.	multiple exon	no	1.44153	-343.415	0.403168	0.00161696	0.00234392	10049	28	ENSMUST00000047131	0.51	85	1.73196	54.41
ENSMUSG00000002320	Tm9sf1	Membrane-localized	24.2912	66.0689	2.48156	68.6095	225.732	126.795	0.0285349	0.0104913		0.0104913	0.27932		0.27932	0.0101028	10	0.0025035	0.000543173		0.000543173	0.0263531		0.0263531	0.000742834	614.901	Boundary-limited	4-step without nuc. deg.	multiple exon	no	-5.17807	14.2143	0.963429	0.00307066	0.00546668	7375	8	ENSMUST00000002391	158	401	1.9439	48.75
ENSMUSG00000002324	Rec8	Cytosol-localized	34.6099	149.935	40.4798		291.894	203.317	0.0200274	0.00462298		0.00462298		0.0171233	0.0171233		0.771854	0.00199753	0.000255549		0.000255549	0.00100018	0.00100018			1.16624	Converged	3-step without nuc. deg.	multiple exon	no	-0.0556466	-56.6082	0.583712	0.00237466	0.0034092	6281	8	ENSMUST00000002395	33	316	1.74307	52.05
ENSMUSG00000002325	Irf9	Cytosol-localized	14.937	17.3195	3.53717		56.758	34.3183	0.0464048	0.0400213		0.0400213		0.195961	0.195961		0.448731	0.0078033	0.00667859		0.00667859	0.0348926	0.0348926			0.145544	Converged	3-step without nuc. deg.	multiple exon	no	-4.16953	60.5977	1.8333	0.0122123	0.0201976	4978	5	ENSMUST00000138037	998	89	2.17234	50.48
ENSMUSG00000002326	Gmpr2	Cytosol-localized	33.4972	118.909	36.0257		305.078	167.511	0.0206927	0.00582921		0.00582921		0.0192404	0.0192404		0.573585	0.0021098	0.000327287		0.000327287	0.00110954	0.00110954			0.556467	Converged	3-step without nuc. deg.	multiple exon	no	-4.9055	4.84211	0.923335	0.00227203	0.00413791	6044	9	ENSMUST00000002397	336	149	1.34583	43.87
ENSMUSG00000002329	Mdp1	Cytosol-localized	33.5489	99.5599	31.9253		190.793	146.14	0.0206608	0.00696211		0.00696211		0.0217116	0.0217116		0.202253	0.00292619	0.000703904		0.000703904	0.00223209	0.00223209			0.245288	Converged	3-step without nuc. deg.	multiple exon	no	-4.52342	79.956	2.04816	0.00363298	0.00474304	2629	6	ENSMUST00000002400	1103	133	1.53583	48.52
ENSMUSG00000002332	Dhrs1	Cytosol-localized	23.5679	228.74	92.892		494.282	294.364	0.0294106	0.00303028		0.00303028		0.00746186	0.00746186		10	0.00410356	0.000221291		0.000221291	0.000568859	0.000568859			3.9123e+08	Boundary-limited	3-step without nuc. deg.	multiple exon	no	-4.90921	30.4109	1.11745	0.00140233	0.00235473	6668	9	ENSMUST00000002403	261	0.02	1.0241	49.3
ENSMUSG00000002342	Tmem161a	Membrane-localized	43.959	61.7276	2.64914	52.494	200.888	136.347	0.015768	0.0112291		0.0112291	0.261649		0.261649	0.0132043	2.01244	0.00146834	0.000900912		0.000900912	0.0263019		0.0263019	0.00112553	4.18984	Converged	4-step without nuc. deg.	multiple exon	no	-5.48008	48.9944	1.11803	0.00345041	0.00508369	9378	11	ENSMUST00000182980	0.71	156	1.48678	51.57
ENSMUSG00000002343	Armc6	Cytosol-localized	30.1202	75.6264	16.5994		189.898	113.22	0.0230127	0.00916541		0.00916541		0.0417574	0.0417574		10	0.0032609	0.000733351		0.000733351	0.00351935	0.00351935			1053.49	Boundary-limited	3-step without nuc. deg.	multiple exon	no	-4.78869	39.5877	1.22656	0.0036501	0.00612211	14294	8	ENSMUST00000019679	492	5	1.35937	49.74
ENSMUSG00000002345	Borcs8	Cytosol-localized	66.864	110.019	45.1466		584.372	200.637	0.0103665	0.00630028		0.00630028		0.0153532	0.0153532		10	0.00111222	0.000634479		0.000634479	0.0015795	0.0015795			9.39194e+06	Boundary-limited	3-step without nuc. deg.	multiple exon	no	-4.66555	18.9619	1.04224	0.00118614	0.00345473	7757	7	ENSMUST00000123976			0.567845	51.16
ENSMUSG00000002346	Slc25a42	Cytosol-localized	26.8738	25.0621	3.83087		75.7579	54.7125	0.0257927	0.0276572		0.0276572		0.180937	0.180937		10	0.00541427	0.00732058		0.00732058	0.0528887	0.0528887			1.00637e+14	Boundary-limited	3-step without nuc. deg.	multiple exon	no	1.039	56.4943	2.46035	0.0091495	0.0126689	2436	3	ENSMUST00000063788	885	28	2.46199	50.79
ENSMUSG00000002372	Ranbp3	Cytosol-localized	25.2532	71.7402	10.404		137.681	102.129	0.0274479	0.00966191		0.00966191		0.0666234	0.0666234		1.18418	0.00277004	0.000477932		0.000477932	0.0038843	0.0038843			0.341926	Converged	3-step without nuc. deg.	multiple exon	no	-5.38564	61.9054	1.22592	0.00503445	0.00678697	25763	15	ENSMUST00000002445	869	164	2.31383	51.62
ENSMUSG00000002379	Ndufa11	Cytosol-localized	13.1751	266.69	126.169		624.967	333.439	0.0526106	0.00259907		0.00259907		0.00549378	0.00549378		0.162102	0.00785495	0.000279096		0.000279096	0.000614824	0.000614824			0.0726676	Converged	3-step without nuc. deg.	multiple exon	no	-4.16755	10.4149	0.967869	0.00110909	0.00207878	6486	4	ENSMUST00000002452	2.15	77	2.46383	55.31
ENSMUSG00000002393	Nr2f6	Cytosol-localized	42.8839	74.8729	16.8006		214.554	126.361	0.0161633	0.00925765		0.00925765		0.0412572	0.0412572		0.2479	0.00184653	0.000907129		0.000907129	0.00440245	0.00440245			0.0912968	Converged	3-step without nuc. deg.	multiple exon	no	-4.1601	31.0171	1.33543	0.00323064	0.00548544	7833	4	ENSMUST00000002466	355	688	1.3271	59.82
ENSMUSG00000002395	Use1	Cytosol-localized	36.0677	178.385	123.344		542.05	264.981	0.019218	0.00388569		0.00388569		0.00561962	0.00561962		10	0.0016372	0.000248648		0.000248648	0.000377357	0.000377357			1.35807e+14	Boundary-limited	3-step without nuc. deg.	multiple exon	no	-5.00505	-16.0081	0.805877	0.00127875	0.00261584	2515	10	ENSMUST00000019169	22	17	0.691627	54.63
ENSMUSG00000002396	Ocel1	Cytosol-localized	44.8663	154.961	67.4857		439.224	231.522	0.0154492	0.00447304		0.00447304		0.010271	0.010271		10	0.00184545	0.000599512		0.000599512	0.00141168	0.00141168			7.5077e+20	Boundary-limited	3-step without nuc. deg.	multiple exon	no	-3.8168	-4.89283	0.720769	0.00157812	0.00299387	3084	3	ENSMUST00000002469	614	335	1.63999	56.76
ENSMUSG00000002409	Dyrk1b	Cytosol-localized	28.651	48.1437	10.6651			82.1553	0.0241928	0.0143975		0.0143975		0.0649919	0.0649919		0.28179	0.00341545	0.00178961		0.00178961	0.00923456	0.00923456			0.254705	Converged	3-step without nuc. deg.	multiple exon	no	-3.91219	14.2856	1.05774		0.00843703	3053	3	ENSMUST00000085901	0.37	171	2.26845	58.19
ENSMUSG00000002413	Braf	Cytosol-localized	24.6804	83.3364	6.35584		142.078	111.897	0.0280849	0.00831746		0.00831746		0.109057	0.109057		1.53087	0.00351555	0.000680342		0.000680342	0.0102892	0.0102892			0.355744	Converged	3-step without nuc. deg.	multiple exon	no	-2.86575	49.6666	1.33403	0.00487864	0.0061945	58915	10	ENSMUST00000002487	7144	167	8.00358	38.7
ENSMUSG00000002416	Ndufb2	Cytosol-localized	9.54089	412.963	173.779		1055.57	511.315	0.0726502	0.00167847		0.00167847		0.00398867	0.00398867		0.174212	0.00965699	0.000174383		0.000174383	0.000430121	0.000430121			0.0307608	Converged	3-step without nuc. deg.	multiple exon	no	-4.37016	-34.4118	0.54229	0.000656657	0.00135562	10808	5	ENSMUST00000119379	79	31	0.328716	44.57
ENSMUSG00000002428	Hltf	Cytosol-localized	25.1217	102.486	11.6922		159.541	133.302	0.0275916	0.00676334		0.00676334		0.0592826	0.0592826		2.76122	0.00295465	0.000329788		0.000329788	0.00345406	0.00345406			0.723919	Converged	3-step without nuc. deg.	multiple exon	no	2.17217	27.2843	1.03287	0.00434464	0.00519982	59591	19	ENSMUST00000002502	1765	176	3.412	38.41
ENSMUSG00000002458	Rgs19	Cytosol-localized	30.4822	69.6121	36.4189		189.684	113.501	0.0227394	0.00995728		0.00995728		0.0190326	0.0190326		10	0.00248357	0.000554843		0.000554843	0.0010973	0.0010973			1.11078e+09	Boundary-limited	3-step without nuc. deg.	multiple exon	no	-5.00023	32.1991	1.11617	0.00365423	0.00610697	3173	10	ENSMUST00000002532	684	75	1.02118	53.91
ENSMUSG00000002477	Snrpd1	Cytosol-localized	6.34028	242.275	0.637768		380.654	250.161	0.109324	0.00286099		0.00286099		1.08683	1.08683		0.165016	0.0227736	0.000239772		0.000239772	6422.36	6422.36			0.0294516	Converged	3-step without nuc. deg.	multiple exon	no	-4.15888	20.1015	1.12603	0.00182094	0.0027708	10434	4	ENSMUST00000002551	359	116	0.639832	42.17
ENSMUSG00000002486	Tchp	Cytosol-localized	39.8987	26.1797	2.92493		89.8133	68.896	0.0173727	0.0264765		0.0264765		0.236979	0.236979		0.527714	0.00200681	0.00507945		0.00507945	0.0470753	0.0470753			0.195552	Converged	3-step without nuc. deg.	multiple exon	no	-1.90334	31.6047	1.49558	0.00771765	0.0100608	13673	3	ENSMUST00000094441	1186	0.2	2.20926	53.74
ENSMUSG00000002489	Tiam1	Cytosol-localized	26.0817	53.9236	10.3669		114.273	85.1507	0.026576	0.0128542		0.0128542		0.0668618	0.0668618		10	0.00423765	0.00158801		0.00158801	0.0104982	0.0104982			2.21542e+18	Boundary-limited	3-step without nuc. deg.	multiple exon	no	-3.58393	24.0242	1.47249	0.0060657	0.00814024	2.48	2	ENSMUST00000114122	2.01	47	4.47639	47.65
ENSMUSG00000002496	Tsc2	Cytosol-localized	57.6689	96.6728	52.7229		264.451	177.228	0.0120194	0.00203629	0.00513375	0.00717003		0.013147	0.013147		1.19131	0.000755799	0.000137082	0.000453561	0.000473824	0.000811266	0.000811266			0.146925	Converged	3-step with nuc. degradation	multiple exon	yes	48.2188	-405.922	0.439675	0.00262108	0.00391105	36174	37	ENSMUST00000097373	667	28	5.82083	52.47
ENSMUSG00000002524	Puf60	Cytosol-localized	12.7375	97.3969	16.8754		167.318	116.078	0.0544178	0.00711673		0.00711673		0.0410745	0.0410745		10	0.00757468	0.000396786		0.000396786	0.0102598	0.0102598			20029.2	Boundary-limited	3-step without nuc. deg.	multiple exon	no	-5.0876	123.141	1.93385	0.00414268	0.0059714	10762	12	ENSMUST00000002599	143	72	1.68511	54.34
ENSMUSG00000002546	Golga2	Undefined	35.3386	44.4911	4.0579	26.3683	117.285	83.5152	0.0196144	0.0155795		0.0155795	0.170814		0.170814	0.0262871	0.450037	0.00235652	0.00137606		0.00137606	0.0156879		0.0156879	0.00241139	0.170077	Converged	4-step without nuc. deg.	multiple exon	no	-5.38452	45.4649	1.11434	0.00590996	0.00829965	11295	10	ENSMUST00000113377	1.3	59	3.47183	51.59
ENSMUSG00000002550	Uck1	Cytosol-localized	20.9902	56.0283	12.5426		117.417	82.4424	0.0330223	0.0123714		0.0123714		0.0552636	0.0552636		2.59162	0.0039873	0.000798466		0.000798466	0.00373099	0.00373099			15.9577	Converged	3-step without nuc. deg.	multiple exon	no	-4.66349	43.2594	1.31074	0.00590331	0.00840765	5157	7	ENSMUST00000002625	1027	124	1.36639	55.8
ENSMUSG00000002580	Mien1	Cytosol-localized	14.6092	267.885	10.4612		423.844	290.96	0.0474458	0.00258748		0.00258748		0.066259	0.066259		10	0.0135566	0.000402908		0.000402908	0.13449	0.13449			1.84176e+56	Boundary-limited	3-step without nuc. deg.	multiple exon	no	-4.15888	54.5658	1.92938	0.00163538	0.00238227	1283	4	ENSMUST00000002655	353	44	0.549843	54.21
ENSMUSG00000002603	Tgfb1	Membrane-localized	17.074	185.969	0.346574	4.37982	305.761	208.183	0.0405967	0.00372723		0.00372723	2		2	0.158259	0.695887	0.00885805	0.000349014		0.000349014	5.86619		5.86619	0.462631	0.366113	Converged	4-step without nuc. deg.	multiple exon	no	-4.7362	38.5663	1.19175	0.00226695	0.00332952	17276	5	ENSMUST00000002678	134	866	1.92533	51.08
ENSMUSG00000002608	Ccdc97	Cytosol-localized	62.2888	31.4482	6.2706		123.734	98.0866	0.011128	0.0220409		0.0220409		0.110539	0.110539		0.590865	0.00112714	0.00423231		0.00423231	0.0214698	0.0214698			0.613551	Converged	3-step without nuc. deg.	multiple exon	no	-4.15893	15.8171	1.05311	0.00560192	0.00706669	5081	4	ENSMUST00000002683	1886	121	2.30827	53.23
ENSMUSG00000002617	Zfp40	Cytosol-localized	27.3327	14.4307	1.83944		71.1685	43.4314	0.0253596	0.0480327		0.0480327		0.376826	0.376826		0.701345	0.00385083	0.0194788		0.0194788	0.157054	0.157054			2.21701	Converged	3-step without nuc. deg.	multiple exon	no	3.71856	27.5738	1.62507	0.00973953	0.0159596	3495	2	ENSMUST00000037057	1351	177	2.86427	36.73
ENSMUSG00000002625	Akap8l	Cytosol-localized	44.7889	78.6192	23.9455		171.437	134.493	0.0154759	0.00335743	0.00545908	0.00881651		0.0289469	0.0289469		1.0976	0.00131372	0.000534173	0.00100771	0.00114053	0.00445787	0.00445787			0.258928	Converged	3-step with nuc. degradation	multiple exon	yes	13.356	-23.5874	0.777177	0.00404317	0.00515376	29156	13	ENSMUST00000050214	66	81	1.87783	45.87
ENSMUSG00000002635	Pdcd2l	Cytosol-localized	18.2649	118.447	34.799		268.933	149.149	0.0379497	0.00585198		0.00585198		0.0199186	0.0199186		0.467803	0.003523	0.000283642		0.000283642	0.000994045	0.000994045			0.114144	Converged	3-step without nuc. deg.	multiple exon	no	-4.67162	2.45029	0.891904	0.0025774	0.00464736	12162	7	ENSMUST00000002710	181	17	0.919132	46.76
ENSMUSG00000002658	Gtf2f1	Cytosol-localized	21.7847	152.452	11.7484		246.545	180.549	0.031818	0.00454665		0.00454665		0.0589994	0.0589994		1.79288	0.00260823	0.000195026		0.000195026	0.0165078	0.0165078			3.52744	Converged	3-step without nuc. deg.	multiple exon	no	-5.24702	-27.9522	0.789541	0.00281144	0.00383911	7883	13	ENSMUST00000002733	21	167	1.51983	51.22
ENSMUSG00000002660	Clpp	Cytosol-localized	13.4852	200.874	14.6214		296.174	221.498	0.0514005	0.00345065		0.00345065		0.0474065	0.0474065		10	0.00554486	0.000252152		0.000252152	0.0234505	0.0234505			893581	Boundary-limited	3-step without nuc. deg.	multiple exon	no	-4.52179	20.2367	1.07017	0.00234034	0.00312935	6107	6	ENSMUST00000002735	323	63	1.00983	50.76
ENSMUSG00000002661	Alkbh7	Cytosol-localized	20.8432	157.359	8.70795		317.759	183.493	0.0332554	0.00440488		0.00440488		0.0795994	0.0795994		0.128368	0.00431643	0.000324398		0.000324398	0.0600996	0.0600996			0.108341	Boundary-limited	3-step without nuc. deg.	multiple exon	no	-4.35671	4.00333	0.887406	0.00218136	0.00377752	1983	5	ENSMUST00000002737	229	0.02	0.682212	54.89
ENSMUSG00000002679	Med6	Cytosol-localized	32.7054	52.2952	18.2826		163.57	92.936	0.0211936	0.0132545		0.0132545		0.0379129	0.0379129		0.699855	0.00215601	0.000933994		0.000933994	0.00273576	0.00273576			0.150239	Converged	3-step without nuc. deg.	multiple exon	no	-4.90052	47.7446	1.27176	0.00423761	0.00745833	17856	9	ENSMUST00000161211	272	44	0.754514	40.58
ENSMUSG00000002718	Cse1l	Cytosol-localized	15.7088	252.958	17.9185		417.024	279.804	0.0441248	0.00274017		0.00274017		0.0386834	0.0386834		10	0.00328821	8.41461e-05		8.41461e-05	0.00615599	0.00615599			24.6568	Boundary-limited	3-step without nuc. deg.	multiple exon	no	-5.95584	-195.838	0.571978	0.00166213	0.00247726	40.33	27	ENSMUST00000002790	595	9	2.63259	42.76
ENSMUSG00000002731	Prkra	Cytosol-localized	34.4123	196.808	9.22515		454.155	242.286	0.0201424	0.00352195		0.00352195		0.0751367	0.0751367		0.535728	0.00236742	0.000371971		0.000371971	0.0824928	0.0824928			0.217123	Converged	3-step without nuc. deg.	multiple exon	no	-4.66344	1.98403	0.88799	0.00152624	0.00286086	18117	7	ENSMUST00000002808	512	158	1.35359	42.86
ENSMUSG00000002733	Plekha3	Cytosol-localized	21.9004	41.9268	16.2683		104.649	70.3963	0.0316499	0.0165323		0.0165323		0.0426071	0.0426071		0.908126	0.00312684	0.00107683		0.00107683	0.00300111	0.00300111			0.227323	Converged	3-step without nuc. deg.	multiple exon	no	-4.66501	31.6759	1.17506	0.00662354	0.00984636	16665	7	ENSMUST00000111920	1325	313	2.25729	44.29
ENSMUSG00000002741	Ykt6	Cytosol-localized	23.6231	150.635	12.4267		280.042	181.077	0.0293419	0.0046015		0.0046015		0.0557787	0.0557787		0.580799	0.00310277	0.000329331		0.000329331	0.0266663	0.0266663			0.30526	Converged	3-step without nuc. deg.	multiple exon	no	-4.66344	21.3995	1.06649	0.00247515	0.00382792	12087	7	ENSMUST00000002818	1735	207	2.2029	47.93
ENSMUSG00000002748	Baz1b	Cytosol-localized	24.0916	26.3787	2.95368		85.127	52.9394	0.0287713	0.0262768		0.0262768		0.234673	0.234673		1.6532	0.0030326	0.00261571		0.00261571	0.0245449	0.0245449			0.131315	Converged	3-step without nuc. deg.	multiple exon	no	-5.61317	72.4422	1.21793	0.0081425	0.0130932	58865	19	ENSMUST00000002825	1665	385	5.7851	43.16
ENSMUSG00000002763	Pex6	Cytosol-localized	30.5392	154.306	74.6056		258.81	214.624	0.022697	0.00146392	0.00302812	0.00449204		0.00929082	0.00929082		10	0.00242912	0.000200017	0.000397627	0.0004451	0.00122811	0.00122811			3495.64	Boundary-limited	3-step with nuc. degradation	multiple exon	yes	17.7352	33.7678	1.04697	0.00267821	0.00322959	14078	17	ENSMUST00000002840	216	36	3.00242	53.43
ENSMUSG00000002767	Mrpl2	Cytosol-localized	12.8915	225.618	25.3226		384.13	250.307	0.0537677	0.00307221		0.00307221		0.0273727	0.0273727		10	0.00395317	0.000114963		0.000114963	0.00410907	0.00410907			476171	Boundary-limited	3-step without nuc. deg.	multiple exon	no	-5.17048	-103.207	0.506148	0.00180446	0.00276918	3903	12	ENSMUST00000002844	35	73	0.788345	49.68
ENSMUSG00000002778	Kdelr1	Membrane-localized	16.3526	232.998	0.346574	13.6404	333.753	261.595	0.0423877	0.00297491		0.00297491	2		2	0.0508156	8.29153	0.00344981	0.000106636		0.000106636	0.578972		0.578972	0.0145354	139.969	Converged	4-step without nuc. deg.	multiple exon	no	-5.28827	-92.4284	0.562831	0.00207683	0.0026497	10.96	9	ENSMUST00000002855	0.72	238	1.26748	49.36
ENSMUSG00000002781	Tmem143	Cytosol-localized	16.2447	136.823	42.3301		295.449	168.142	0.0426691	0.005066		0.005066		0.0163748	0.0163748		1.90536	0.0050706	0.000257638		0.000257638	0.00095483	0.00095483			1.66658	Converged	3-step without nuc. deg.	multiple exon	no	-4.90398	45.953	1.25487	0.00234608	0.00412238	20312	9	ENSMUST00000211280			1.39222	50.09
ENSMUSG00000002799	Jag2	Membrane-localized	44.6741	56.0318	3.25915	41.9848	144.495	126.478	0.0155156	0.0123706		0.0123706	0.212677		0.212677	0.0165095	10	0.00153975	0.00103574		0.00103574	0.0197935		0.0197935	0.00140005	901.871	Boundary-limited	4-step without nuc. deg.	multiple exon	no	0.811246	10.1231	0.950091	0.00479704	0.00548038	12663	11	ENSMUST00000075827	1069	291	3.34669	59.59
ENSMUSG00000002803	Btbd6	Cytosol-localized	16.5288	42.6494	11.1208		97.4683	63.8236	0.0419358	0.0162522		0.0162522		0.0623291	0.0623291		0.548931	0.0115816	0.00185368		0.00185368	0.00742556	0.00742556			0.796549	Converged	3-step without nuc. deg.	multiple exon	no	5.86463	5.04911	0.907314	0.00711152	0.0108604	2.38	6	ENSMUST00000165079	393	82	1.60057	58.85
ENSMUSG00000002804	Nudt14	Cytosol-localized	61.1316	120.697	29.8791		525.882	200.42	0.0113386	0.00574285		0.00574285		0.0231984	0.0231984		0.272948	0.000971551	0.00044344		0.00044344	0.00185125	0.00185125			0.0844328	Converged	3-step without nuc. deg.	multiple exon	no	-4.79106	-42.8709	0.616968	0.00131807	0.00345847	7833	8	ENSMUST00000002881	54	45	0.694911	54.67
ENSMUSG00000002808	Epdr1	Membrane-localized	24.4035	70.6548	0.346574	11.2273	130.084	102.705	0.0284036	0.00981033		0.00981033	2		2	0.0617376	0.921794	0.0036474	0.000824899		0.000824899	0.914467		0.914467	0.0244835	0.210251	Converged	4-step without nuc. deg.	multiple exon	no	-4.90527	70.6438	1.46134	0.00532845	0.00674894	28098	6	ENSMUST00000002885	1445	241	1.97441	40.58
ENSMUSG00000002812	Flii	Cytosol-localized	25.6644	188.257	50.0642		360.787	236.67	0.0270081	0.00368192		0.00368192		0.0138452	0.0138452		0.572375	0.00196682	0.000113043		0.000113043	0.000488822	0.000488822			0.172533	Converged	3-step without nuc. deg.	multiple exon	no	-5.98394	-217.607	0.540614	0.00192121	0.00292875	11125	28	ENSMUST00000002889	169	73	2.72764	54.04
ENSMUSG00000002814	Top3a	Cytosol-localized	24.2902	28.1645	9.89031		95.5155	57.0441	0.0285361	0.0102164	0.0143943	0.0246107		0.0700835	0.0700835		1.39473	0.00334686	0.00175672	0.00377652	0.00416511	0.0117021	0.0117021			0.143642	Converged	3-step with nuc. degradation	multiple exon	yes	12.927	118.416	1.31519	0.00725691	0.0121511	37307	24	ENSMUST00000002891	464	263	3.27547	45.35
ENSMUSG00000002820	Atg4d	Cytosol-localized	27.3579	59.1052	12.7446		143.671	92.4427	0.0253363	0.0117273		0.0117273		0.0543874	0.0543874		2.90511	0.00212892	0.000603306		0.000603306	0.00311241	0.00311241			3.0493	Converged	3-step without nuc. deg.	multiple exon	no	-4.50911	-1.57866	0.888405	0.00482456	0.00749813	12479	10	ENSMUST00000216826			1.44025	51.54
ENSMUSG00000002825	Qtrt1	Cytosol-localized	29.4936	105.607	44.2257		245.79	151.661	0.0235016	0.00331612	0.00324732	0.00656344		0.015673	0.015673		10	0.0019849	0.000410626	0.000695193	0.000807408	0.00191598	0.00191598			2766.76	Boundary-limited	3-step with nuc. degradation	multiple exon	yes	10.7697	-5.32368	0.843304	0.00282007	0.00457039	8437	10	ENSMUST00000002902	85	17	0.835748	51.14
ENSMUSG00000002833	Hdgfrp2	Cytosol-localized	39.9823	143.102	35.463		321.892	200.878	0.0173363	0.00484371		0.00484371		0.0195456	0.0195456		0.715813	0.000799813	0.000125798		0.000125798	0.000542268	0.000542268			0.103594	Converged	3-step without nuc. deg.	multiple exon	no	-2.14239	-307.992	0.245595	0.00215335	0.00345059	20939	16	ENSMUST00000002911	142	97	2.05383	49.89
ENSMUSG00000002835	Chaf1a	Cytosol-localized	28.6959	34.7655	8.26791		105.696	67.8973	0.0241549	0.0199378		0.0199378		0.0838359	0.0838359		1.0212	0.00260113	0.00176655		0.00176655	0.00775621	0.00775621			0.239651	Converged	3-step without nuc. deg.	multiple exon	no	-5.17058	80.7413	1.43941	0.00655794	0.0102088	23964	13	ENSMUST00000002914	475	95	3.11083	48.58
ENSMUSG00000002845	Tmem39a	Membrane-localized	24.2671	37.202	2.70918	9.98999	99.3019	69.8464	0.0285633	0.018632		0.018632	0.255851		0.255851	0.0693842	0.989651	0.0030066	0.0015358		0.0015358	0.0326082		0.0326082	0.0162128	0.116372	Converged	4-step without nuc. deg.	multiple exon	no	-5.38908	76.7896	1.28492	0.0069802	0.00992388	28378	10	ENSMUST00000163884	44	64	1.07894	42.06
ENSMUSG00000002847	Pla1a	Cytosol-localized	35.9598	141.769	54.501		415.122	200.995	0.0192756	0.00488927		0.00488927		0.0127181	0.0127181		1.45591	0.0050527	0.000869826		0.000869826	0.00239613	0.00239613			15.1955	Converged	3-step without nuc. deg.	multiple exon	no	-3.91356	34.1671	1.57422	0.00166974	0.00344858	11.64	3	ENSMUST00000002926	331	268	1.77483	45.28
ENSMUSG00000002870	Mcm2	Cytosol-localized	14.3683	215.973	4.40249		301.503	234.614	0.0482413	0.00320941		0.00320941		0.157444	0.157444		3.20692	0.00437278	0.000102612		0.000102612	0.106558	0.106558			5.52796	Converged	3-step without nuc. deg.	multiple exon	no	-5.44674	-88.596	0.632296	0.00229897	0.00295441	15306	16	ENSMUST00000058011	525	129	3.13942	51.93
ENSMUSG00000002871	Tpra1	Membrane-localized	32.9197	29.4126	2.39032	34.6701	99.539	82.3618	0.0210557	0.0235663		0.0235663	0.289981		0.289981	0.0199927	0.219147	0.00319188	0.00373761		0.00373761	0.0474092		0.0474092	0.00211948	0.0399441	Converged	4-step without nuc. deg.	multiple exon	no	-5.56084	196.11	1.9479	0.00696357	0.00841589	6285	12	ENSMUST00000204765	283	129	1.0307	55.51
ENSMUSG00000002897	Il17ra	Membrane-localized		75.002	2.43002	18.9504	94.7124	86.0381		0.00924171		0.00924171	0.285243		0.285243	0.036577			0.00131998		0.00131998	0.288169		0.288169	0.0278193		Boundary-limited	4-step without nuc. deg.	single exon	no	-3.13563	27.5386	2.52973	0.00731844	0.00805628	6576	1	ENSMUST00000204239			4.07767	49.53
ENSMUSG00000002910	Arrdc2	Cytosol-localized	23.5675	4.39307	16.652		55.5903	33.2197	0.0294112	0.00583999	0.151942	0.157782		0.0416255	0.0416255		0.208944	0.00347534	0.00137583	0.0988536	0.0988632	0.00911009	0.00911009			0.0560623	Converged	3-step with nuc. degradation	multiple exon	yes	10.08	57.284	1.68436	0.0124689	0.0208655	4591	5	ENSMUST00000212898			1.45328	54.86
ENSMUSG00000002948	Map2k7	Cytosol-localized	29.1328	42.7151	7.68531		98.3893	76.2751	0.0237927	0.0162272		0.0162272		0.0901912	0.0901912		0.756522	0.00251763	0.00132405		0.00132405	0.00793879	0.00793879			0.4226	Converged	3-step without nuc. deg.	multiple exon	no	-0.493453	36.5994	1.09959	0.00704494	0.00908746	9157	17	ENSMUST00000110998	2066	169	2.67414	54.41
ENSMUSG00000002949	Timm44	Cytosol-localized	21.7402	125.091	10.684		212.671	152.109	0.0318832	0.00554116		0.00554116		0.064877	0.064877		0.781115	0.0029909	0.000275584		0.000275584	0.0213949	0.0213949			0.285354	Converged	3-step without nuc. deg.	multiple exon	no	-5.17048	8.18386	0.953113	0.00325924	0.0045569	14501	12	ENSMUST00000003029	404	25	1.47391	48.06
ENSMUSG00000002957	Ap2a2	Cytosol-localized	21.6383	175.03	52.3183		341.326	218.091	0.0320333	0.00396016		0.00396016		0.0132486	0.0132486		1.55566	0.00269312	0.00011359		0.00011359	0.000415469	0.000415469			0.273641	Converged	3-step without nuc. deg.	multiple exon	no	-5.77917	-157.65	0.571774	0.00203075	0.00317824	70838	22	ENSMUST00000003038	1641	186	4.38064	47.67
ENSMUSG00000002963	Pnkp	Cytosol-localized	35.4729	97.4411	43.9049		262.875	149.851	0.0195402	0.00233479	0.00477872	0.0071135		0.0157875	0.0157875		0.425019	0.00173276	0.000256197	0.000600036	0.000652442	0.0016114	0.0016114			0.198987	Converged	3-step with nuc. degradation	multiple exon	yes	21.5201	-6.64062	0.893098	0.00263679	0.00462557	5491	18	ENSMUST00000003044	369	244	1.46356	55.55
ENSMUSG00000002980	Bcam	Membrane-localized	33.4079	327.275	0.533782	50.1086	825.626	420.606	0.020748	0.00211793		0.00211793	1.29856		1.29856	0.0138329	2.13432	0.00154152	0.000113779		0.000113779	0.243884		0.243884	0.00249419	4.17254	Converged	4-step without nuc. deg.	multiple exon	no	-5.78074	-152.05	0.581033	0.000839541	0.00164797	14416	15	ENSMUST00000003061	482	76	2.1608	53.87
ENSMUSG00000002983	Relb	Cytosol-localized	34.6708	45.4422	16.2533		121.857	87.4258	0.0199922	0.0152534		0.0152534		0.0426465	0.0426465		1.15951	0.00232134	0.00148956		0.00148956	0.00478015	0.00478015			1.21333	Converged	3-step without nuc. deg.	multiple exon	no	-4.1592	21.8185	1.15664	0.00568818	0.0079284	9473	4	ENSMUST00000094762	335	195	1.96508	49.94
ENSMUSG00000002996	Hbp1	Cytosol-localized	18.8443	67.5877	21.2224		134.193	94.3073	0.0367828	0.0102555		0.0102555		0.0326611	0.0326611		10	0.00379698	0.000424239		0.000424239	0.0014658	0.0014658			80.6052	Boundary-limited	3-step without nuc. deg.	multiple exon	no	-5.17552	50.1304	1.20962	0.00516532	0.00734988	17758	12	ENSMUST00000172314	1235	324	2.38691	40.21
ENSMUSG00000003032	Klf4	Cytosol-localized	0.346574	47.2183	0.72676		56.901	47.7715	2	0.0146796		0.0146796		0.953749	0.953749		0.634534	4633.41	0.00115365		0.00115365	12.8437	12.8437			0.476109	Converged	3-step without nuc. deg.	multiple exon	no	-4.35671	102.832	3.15057	0.0121816	0.0145096	5323	5	ENSMUST00000107619	981	594	2.80855	52.76
ENSMUSG00000003033	Ap1m1	Cytosol-localized	36.6343	208.574	71.6814		498.639	282.665	0.0189207	0.00332327		0.00332327		0.00966983	0.00966983		0.524755	0.00142341	0.000160671		0.000160671	0.000501165	0.000501165			0.176281	Converged	3-step without nuc. deg.	multiple exon	no	-5.19121	-100.768	0.513212	0.00139008	0.00245219	17367	12	ENSMUST00000003117	627	183	1.7492	51.96
ENSMUSG00000003037	Rab8a	Cytosol-localized	17.0909	163.293	10.3857		279.635	185.704	0.0405565	0.00424481		0.00424481		0.0667405	0.0667405		2.32174	0.00441717	0.000222917		0.000222917	0.0274195	0.0274195			2.15361	Converged	3-step without nuc. deg.	multiple exon	no	-4.78749	-30.4248	0.684394	0.00247875	0.00373254	22704	8	ENSMUST00000128203			1.7026	49.27
ENSMUSG00000003051	Elf3	Cytosol-localized	6.82774	41.5268	10.1734		75.1775	51.8917	0.101519	0.0166916		0.0166916		0.0681333	0.0681333		0.639829	0.0207857	0.00103474		0.00103474	0.00579264	0.00579264			0.326666	Converged	3-step without nuc. deg.	multiple exon	no	-4.99848	145.702	2.40322	0.00922014	0.0133576	4993	10	ENSMUST00000185752	686	89	1.77958	54.75
ENSMUSG00000003068	Stk11	Cytosol-localized	31.5418	43.0619	30.64		124.184	85.9162	0.0219755	0.00529445	0.0108021	0.0160965		0.0226223	0.0226223		10	0.00236642	0.000686162	0.00216637	0.00227244	0.00278333	0.00278333			5368.7	Boundary-limited	3-step with nuc. degradation	multiple exon	yes	12.4507	64.681	1.40209	0.0055816	0.00806771	5307	9	ENSMUST00000105370	12	107	1.51767	55.15
ENSMUSG00000003072	Atp5d	Cytosol-localized	22.6363	342.608	18.3331		693.541	385.916	0.030621	0.00202315		0.00202315		0.0378085	0.0378085		0.153979	0.00283577	0.000167653		0.000167653	0.0196753	0.0196753			0.0890247	Converged	3-step without nuc. deg.	multiple exon	no	-4.66344	-27.7965	0.670492	0.000999431	0.00179611	3777	7	ENSMUST00000003156	272	0.15	0.734786	55.93
ENSMUSG00000003099	Ppp5c	Cytosol-localized	22.2648	126.362	31.6525		252.865	160.8	0.031132	0.00548539		0.00548539		0.0218987	0.0218987		1.79089	0.00214978	0.000149303		0.000149303	0.000658929	0.000658929			0.854287	Converged	3-step without nuc. deg.	multiple exon	no	7.699	-94.4982	0.556246	0.00274117	0.00431061	23276	13	ENSMUST00000003183	468	102	1.49298	52.91
ENSMUSG00000003119	Cdk12	Cytosol-localized	29.5314	34.179	7.54595		96.1723	67.9505	0.0234716	0.0202799		0.0202799		0.0918569	0.0918569		3.48254	0.00291977	0.00213842		0.00213842	0.0103483	0.0103483			0.756021	Converged	3-step without nuc. deg.	multiple exon	no	-5.56186	150.873	1.66569	0.00720734	0.0102008	48505	18	ENSMUST00000107539	1174	308	5.05576	39.95
ENSMUSG00000003123	Lipe	Cytosol-localized	19.0979	56.5507	13.972		108.339	81.3525	0.0362945	0.0122571		0.0122571		0.0496097	0.0496097		1.51929	0.00486183	0.000812679		0.000812679	0.00409861	0.00409861			1.46461	Converged	3-step without nuc. deg.	multiple exon	no	-4.99908	45.868	1.22416	0.00639794	0.0085203	9697	10	ENSMUST00000054301	315	19	2.45483	52.42
ENSMUSG00000003131	Pafah1b2	Cytosol-localized	17.5872	23.1376	8.47293		72.4178	44.499	0.0394121	0.0299576		0.0299576		0.0818072	0.0818072		1.08352	0.00614453	0.00435634		0.00435634	0.0123427	0.0123427			0.347738	Converged	3-step without nuc. deg.	multiple exon	no	-4.52217	93.2089	2.36551	0.0095715	0.0155767	15.87	6	ENSMUST00000172450	5828	6	3.23799	44.08
ENSMUSG00000003134	Tbc1d8	Cytosol-localized	26.7992	63.5487	9.406		118.387	95.2921	0.0258645	0.0109073		0.0109073		0.073692	0.073692		0.954395	0.00331903	0.00082546		0.00082546	0.00696142	0.00696142			0.240419	Converged	3-step without nuc. deg.	multiple exon	no	9.14765	104.153	1.58247	0.00585492	0.00727392	31431	15	ENSMUST00000054462	856	188	3.66584	47.3
ENSMUSG00000003135	Cnot11	Cytosol-localized	16.3301	99.881	10.4832		160.914	120.524	0.0424459	0.00693973		0.00693973		0.06612	0.06612		10	0.00557139	0.000400371		0.000400371	0.0254572	0.0254572			660.019	Boundary-limited	3-step without nuc. deg.	multiple exon	no	-4.66344	30.6757	1.16402	0.00430756	0.00575111	11335	7	ENSMUST00000003219	1606	36	2.85112	45.97
ENSMUSG00000003154	Foxj2	Cytosol-localized		70.6604	19.1232		88.2242	76.5506		0.00980955		0.00980955		0.0362465	0.0362465				0.000587789		0.000587789	0.00278505	0.00278505				Boundary-limited	3-step without nuc. deg.	single exon	no	-2.70628	-3.49989	0.636801	0.00785665	0.00905476	2602	1	ENSMUST00000177927	2488	13	4.43811	49.31
ENSMUSG00000003161	Sri	Cytosol-localized	24.8551	282.615	13.7001		500.993	322.832	0.0278875	0.00245262		0.00245262		0.0505943	0.0505943		0.460105	0.00321379	0.000228414		0.000228414	0.0329009	0.0329009			0.260813	Converged	3-step without nuc. deg.	multiple exon	no	-4.66344	-18.7414	0.730287	0.00138355	0.00214708	11841	7	ENSMUST00000003245			0.772476	42.84
ENSMUSG00000003166	Dgcr2	Membrane-localized	18.9806	74.9825	0.945613	32.9513	169.436	112.356	0.0365188	0.00924412		0.00924412	0.733014		0.733014	0.0210355	1.33722	0.00285607	0.000345376		0.000345376	0.0740004		0.0740004	0.00146275	0.100157	Converged	4-step without nuc. deg.	multiple exon	no	-5.90263	-68.9938	0.774615	0.0040909	0.00616922	51338	17	ENSMUST00000012152	2165	228	3.6386	46.9
ENSMUSG00000003184	Irf3	Cytosol-localized	43.5244	33.6407	17.0669		126.932	84.6328	0.0159255	0.00235066	0.0182538	0.0206045		0.0406136	0.0406136		0.681508	0.00160881	0.000604313	0.00359679	0.00364721	0.00991997	0.00991997			0.83227	Converged	3-step with nuc. degradation	multiple exon	yes	14.6445	39.1733	1.21885	0.00546079	0.00819005	4143	7	ENSMUST00000207555			0.938255	53.76
ENSMUSG00000003190	Bcl2l12	Cytosol-localized	52.1744	75.9295	27.8367		255.321	140.944	0.0132852	0.00912883		0.00912883		0.0249005	0.0249005		10	0.00137485	0.000878661		0.000878661	0.00248065	0.00248065			1.69161e+07	Boundary-limited	3-step without nuc. deg.	multiple exon	no	1.72269	34.587	1.25082	0.0027148	0.00491788	5.77	6	ENSMUST00000003290	181	7	0.835088	53.16
ENSMUSG00000003198	Zfp959	Cytosol-localized		40.7128	8.81103		65.9139	43.4084		0.0170253		0.0170253		0.0786681	0.0786681				0.00122553		0.00122553	0.00617476	0.00617476				Boundary-limited	3-step without nuc. deg.	single exon	no	-1.66011	2.5572	0.953618	0.010516	0.0159681	1772	1	ENSMUST00000054780	343	63	1.83083	39.45
ENSMUSG00000003199	Mpnd	Cytosol-localized	42.1026	190.116	80.8413		664.801	272.85	0.0164633	0.00364592		0.00364592		0.00857417	0.00857417		0.876381	0.00102781	0.000153483		0.000153483	0.000370954	0.000370954			0.872521	Converged	3-step without nuc. deg.	multiple exon	no	-5.32654	-155.611	0.428581	0.00104264	0.0025404	7.46	14	ENSMUST00000149441	187	48	1.37093	51.53
ENSMUSG00000003200	Sh3gl1	Cytosol-localized	14.494	87.7215	25.1753		166.776	110.911	0.0478229	0.00790168		0.00790168		0.0275328	0.0275328		1.00886	0.00523652	0.000263543		0.000263543	0.00102259	0.00102259			0.415307	Converged	3-step without nuc. deg.	multiple exon	no	-1.10898	5.05806	0.92915	0.00415617	0.00624959	19884	10	ENSMUST00000003268	786	177	1.87483	53.58
ENSMUSG00000003208	Ccdc94	Cytosol-localized	28.9436	35.037	15.7559		109.225	70.6661	0.0239482	0.0197833		0.0197833		0.0439929	0.0439929		0.557449	0.00340422	0.00234264		0.00234264	0.00529806	0.00529806			0.303526	Converged	3-step without nuc. deg.	multiple exon	no	-4.35703	43.8075	1.47825	0.00634605	0.00980876	7236	7	ENSMUST00000086869	314	0.05	1.11383	52.88
ENSMUSG00000003226	Ranbp2	Cytosol-localized	23.1138	103.852	1.712		205.299	129.394	0.0299884	0.00667434		0.00667434		0.404875	0.404875		3.81943	0.00377612	0.000382723		0.000382723	0.0332268	0.0332268			2.28045	Converged	3-step without nuc. deg.	multiple exon	no	-5.79465	233.733	1.92365	0.00337628	0.00535688	39783	23	ENSMUST00000003310	387	57	9.38135	37.16
ENSMUSG00000003233	Dvl3	Cytosol-localized	19.3678	62.4424	39.8137		130.233	95.1888	0.0357885	0.00323775	0.00786283	0.0111006		0.0174098	0.0174098		0.615651	0.00465194	0.000551748	0.00112966	0.0012572	0.00267793	0.00267793			0.242844	Converged	3-step with nuc. degradation	multiple exon	yes	14.6235	50.9261	1.23323	0.00532236	0.00728181	14668	11	ENSMUST00000003318	133	212	2.32351	51.45
ENSMUSG00000003234	Abcf3	Cytosol-localized	27.3903	103.154	16.6329		210.887	138.069	0.0253063	0.00671956		0.00671956		0.0416732	0.0416732		1.26718	0.00205692	0.000266531		0.000266531	0.00186368	0.00186368			0.481588	Converged	3-step without nuc. deg.	multiple exon	no	-5.53263	-42.7236	0.799984	0.00328682	0.00502029	12802	20	ENSMUST00000003319	863	95	2.28702	47.96
ENSMUSG00000003235	Eif2b5	Cytosol-localized	20.2091	282.8	21.5351		534.14	319.324	0.0342987	0.00245101		0.00245101		0.0321868	0.0321868		10	0.00242868	0.000104019		0.000104019	0.00606959	0.00606959			1478.58	Boundary-limited	3-step without nuc. deg.	multiple exon	no	-5.44674	-141.911	0.502477	0.00129769	0.00217067	11138	16	ENSMUST00000003320	934	96	2.85741	48.22
ENSMUSG00000003269	Cyth2	Cytosol-localized	26.0209	48.5229	11.9535		126.305	80.1319	0.0266381	0.0142849		0.0142849		0.0579871	0.0579871		1.58537	0.00379081	0.00141297		0.00141297	0.0149644	0.0149644			1.74687	Converged	3-step without nuc. deg.	multiple exon	no	-5.44674	225.819	2.45184	0.00548789	0.00865008	7679	16	ENSMUST00000209245			0.979213	55.27
ENSMUSG00000003282	Plag1	Cytosol-localized		50.2952	4.43606		58.0605	51.6016		0.0137816		0.0137816		0.156253	0.156253				0.00216899		0.00216899	0.0370142	0.0370142				Boundary-limited	3-step without nuc. deg.	single exon	no	-2.16939	22.4217	3.58518	0.0119384	0.0134327	3951	1	ENSMUST00000003369	2693	104	4.02147	39.19
ENSMUSG00000003283	Hck	Undefined	22.7561	172.297	14.7785	77.6675	345.725	203.325	0.0304598	0.00402298		0.00402298	0.0469025		0.0469025	0.00892455	0.340391	0.00485634	0.000310008		0.000310008	0.00798741		0.00798741	0.00165918	0.0634299	Converged	4-step without nuc. deg.	multiple exon	no	-5.05521	23.4389	1.02119	0.00200491	0.00340906	16815	6	ENSMUST00000189688	289	286	1.88449	47.81
ENSMUSG00000003299	Mrpl4	Cytosol-localized	26.709	193.079	69.5438		480.951	250.487	0.0259518	0.00358997		0.00358997		0.00996706	0.00996706		10	0.00183189	0.000157205		0.000157205	0.00044101	0.00044101			371230	Boundary-limited	3-step without nuc. deg.	multiple exon	no	-4.91546	-65.5797	0.545911	0.0014412	0.00276719	6101	9	ENSMUST00000003386	199	202	1.13873	51.39
ENSMUSG00000003308	Keap1	Cytosol-localized	35.2827	36.6871	10.3593		110.381	77.3279	0.0196455	0.0188935		0.0188935		0.0669109	0.0669109		10	0.00193462	0.00170665		0.00170665	0.00644848	0.00644848			513.639	Boundary-limited	3-step without nuc. deg.	multiple exon	no	-5.08801	63.5562	1.33871	0.00627959	0.00896374	9083	11	ENSMUST00000194542	971	256	2.85264	53.48
ENSMUSG00000003309	Ap1m2	Cytosol-localized	65.5082	129.381	34.6848		563.637	217.43	0.0105811	0.00535741		0.00535741		0.0199842	0.0199842		0.194291	0.00108487	0.000654616		0.000654616	0.0025452	0.0025452			0.0456898	Converged	3-step without nuc. deg.	multiple exon	no	-4.79184	-2.85235	0.861181	0.00122978	0.0031879	11158	8	ENSMUST00000003397	0.37	62	1.41553	48.39
ENSMUSG00000003316	Glg1	Membrane-localized	8.69442	168.339	0.696482	38.8227	298.88	199.487	0.0797232	0.00411756		0.00411756	0.995212		0.995212	0.0178542	2.47161	0.0125548	0.000167855		0.000167855	0.166921		0.166921	0.00216955	0.574551	Converged	4-step without nuc. deg.	multiple exon	no	-6.27099	218.828	1.43891	0.00231915	0.00347465	104795	25	ENSMUST00000169020	3472	19	6.74267	41.82
ENSMUSG00000003341	Atp8b3	Cytosol-localized		60.0611	9.42937			62.9092		0.0115407		0.0115407		0.0735094	0.0735094				0.00120044		0.00120044	0.0134215	0.0134215				Boundary-limited	3-step without nuc. deg.	single exon	no	-1.79309	5.22442	1.1392		0.0110182	878	1	ENSMUST00000020383	284	9	4.13623	54.32
ENSMUSG00000003344	Btbd2	Cytosol-localized	25.1652	103.425	39.5332		255.664	143.058	0.0275439	0.00670192		0.00670192		0.0175333	0.0175333		0.561655	0.00333618	0.000334295		0.000334295	0.00092598	0.00092598			0.300926	Converged	3-step without nuc. deg.	multiple exon	no	-4.90584	24.7338	1.07109	0.00271116	0.0048452	13877	9	ENSMUST00000126980	912	8	1.9431	55.43
ENSMUSG00000003345	Csnk1g2	Cytosol-localized	26.0285	110.254	37.3673		236.882	150.367	0.0266303	0.0062868		0.0062868		0.0185496	0.0185496		10	0.00221494	0.000214345		0.000214345	0.000673556	0.000673556			48060.8	Boundary-limited	3-step without nuc. deg.	multiple exon	no	8.22591	-63.2013	0.655849	0.00292613	0.00460972	6527	13	ENSMUST00000079773	664	0.24	1.78901	55.64
ENSMUSG00000003346	Abhd17a	Cytosol-localized	33.2421	125.686	56.5788		354.881	181.056	0.0208515	0.00551492		0.00551492		0.012251	0.012251		10	0.00201486	0.000351978		0.000351978	0.000803342	0.000803342			7.02821e+12	Boundary-limited	3-step without nuc. deg.	multiple exon	no	-4.36052	14.8918	1.02035	0.00195318	0.00382837	3376	5	ENSMUST00000003436	183	183	1.26262	57.79
ENSMUSG00000003348	Mob3a	Cytosol-localized	16.1019	44.4025	18.4758		114.887	67.3285	0.0430476	0.0156105		0.0156105		0.0375164	0.0375164		0.558631	0.00583507	0.00126734		0.00126734	0.00315924	0.00315924			0.3149	Converged	3-step without nuc. deg.	multiple exon	no	-3.91275	15.1753	1.07673	0.00603329	0.010295	6314	3	ENSMUST00000003438	1.89	58	2.28431	51.81
ENSMUSG00000003352	Cacnb3	Cytosol-localized	51.9712	16.9429	74.7359		133.693	90.7906	0.0133371	0.00130195	0.0396089	0.0409108		0.00927462	0.00927462		0.19658	0.000946418	0.000165186	0.00994777	0.00994914	0.00106399	0.00106399			0.0509489	Converged	3-step with nuc. degradation	multiple exon	yes	32.6864	-23.3321	0.544367	0.00518462	0.00763457	4716	4	ENSMUST00000109150	958	258	2.50427	56.19
ENSMUSG00000003355	Fkbp11	Membrane-localized	40.9127	130.029	14.4242	6.84522	309.945	190.068	0.0169421	0.0053307		0.0053307	0.0480546		0.0480546	0.10126	1.08242	0.0014742	0.000405782		0.000405782	0.00425945		0.00425945	0.102074	6.42269	Converged	4-step without nuc. deg.	multiple exon	no	-4.90653	-3.73184	0.842333	0.00223636	0.00364684	3825	6	ENSMUST00000003445	11	112	0.533846	52.54
ENSMUSG00000003360	Ddx23	Cytosol-localized	15.2706	159.773	11.9522		265.163	180.474	0.045391	0.00433833		0.00433833		0.0579932	0.0579932		1.40213	0.00403642	0.00014904		0.00014904	0.013689	0.013689			0.738349	Converged	3-step without nuc. deg.	multiple exon	no	-5.50533	-58.8047	0.731859	0.00261404	0.00384071	17755	17	ENSMUST00000003450	659	66	2.84322	50.34
ENSMUSG00000003363	Pld3	Membrane-localized	25.3629	148.65	0.586955	23.2208	304.765	189.999	0.0273292	0.00466295		0.00466295	1.18092		1.18092	0.0298502	1.77985	0.00279723	0.000236129		0.000236129	0.20504		0.20504	0.00498475	1.71423	Converged	4-step without nuc. deg.	multiple exon	no	-5.56452	-13.5028	0.870235	0.00227436	0.00364817	10904	12	ENSMUST00000117095	297	0.16	1.5433	49.75
ENSMUSG00000003378	Grik5	Cytosol-localized	47.089	42.5526	20.2242		155.739	98.5221	0.0147199	0.00314744	0.0131417	0.0162892		0.0342732	0.0342732		0.949091	0.00114394	0.000777455	0.00228264	0.00241141	0.00770492	0.00770492			0.181997	Converged	3-step with nuc. degradation	multiple exon	yes	11.7643	-25.5574	0.521106	0.00445069	0.00703545	36528	3	ENSMUST00000003468	519	49	3.01569	51.49
ENSMUSG00000003380	Rabac1	Membrane-localized	13.2231	327.798	31.7854	2.20293	594.573	379.684	0.0524194	0.00211455		0.00211455	0.0218071		0.0218071	0.314648	0.227812	0.00706539	0.000109914		0.000109914	0.00131215		0.00131215	3.87686	0.170474	Converged	4-step without nuc. deg.	multiple exon	no	-5.05122	-78.6263	0.530841	0.00116579	0.00182559	3002	7	ENSMUST00000076961	168	171	0.695097	55.88
ENSMUSG00000003382	Etv3	Cytosol-localized	12.3994	18.1894	3.47773		51.9512	32.5341	0.0559017	0.0381071		0.0381071		0.19931	0.19931		10	0.01124	0.00722167		0.00722167	0.0403029	0.0403029			214.228	Boundary-limited	3-step without nuc. deg.	multiple exon	no	-2.36537	53.3391	2.3099	0.0133423	0.0213053	12286	3	ENSMUST00000170036	3489	81	4.66206	47.97
ENSMUSG00000003402	Prkcsh	Membrane-localized	17.9706	213.597	0.584914	48.0299	467.162	265.073	0.0385712	0.00324511		0.00324511	1.18504		1.18504	0.0144316	8.0715	0.00333977	0.000107673		0.000107673	0.139719		0.139719	0.00144121	110.3	Converged	4-step without nuc. deg.	multiple exon	no	-6.15486	-67.8773	0.819731	0.00148374	0.00261493	11416	22	ENSMUST00000003493	0.31	0.07	1.79929	53.91
ENSMUSG00000003410	Elavl3	Cytosol-localized		91.2452	8.34713		148.753	93.7103		0.00759653		0.00759653		0.0830402	0.0830402				0.000851332		0.000851332	0.0164568	0.0164568				Boundary-limited	3-step without nuc. deg.	single exon	no	-2.70797	8.57008	1.42385	0.00465973	0.0073967	3849	1	ENSMUST00000003501	3497	411	4.391	50.42
ENSMUSG00000003411	Rab3b	Cytosol-localized	26.4147	94.4263	44.1798		564.935	136.662	0.026241	0.00734062		0.00734062		0.0156892	0.0156892		0.1	0.00906704	0.00123528		0.00123528	0.00269299	0.00269299			0.0816929	Boundary-limited	3-step without nuc. deg.	multiple exon	no	-3.58616	12.5027	1.0692	0.00122695	0.00507199	2698	2	ENSMUST00000003502	374	17	1.06901	45.34
ENSMUSG00000003418	St8sia6	Membrane-localized		123.486	0.382746	12.1739	137.434	129.676		0.00561315		0.00561315	1.81098		1.81098	0.0569371			0.000590323		0.000590323	2.26318		2.26318	0.0587344		Boundary-limited	4-step without nuc. deg.	single exon	no	-3.13577	16.8774	1.59135	0.0050435	0.00534521	6269	1	ENSMUST00000003509	5.8	619	4.89862	40.77
ENSMUSG00000003420	Fcgrt	Membrane-localized	11.1673	111.846	1.40901	29.9261	211.356	139.839	0.0620692	0.00619735		0.00619735	0.491941		0.491941	0.023162	0.38662	0.014931	0.000458024		0.000458024	0.134064		0.134064	0.00446371	0.0865881	Converged	4-step without nuc. deg.	multiple exon	no	-5.04343	38.2701	1.12412	0.00327952	0.00495675	9681	6	ENSMUST00000003512	255	211	1.41226	50.36
ENSMUSG00000003421	Nosip	Cytosol-localized	19.2537	171.049	18.3651		297.737	198.985	0.0360008	0.00405234		0.00405234		0.0377426	0.0377426		0.48067	0.00505095	0.00025743		0.00025743	0.0113274	0.0113274			0.166857	Converged	3-step without nuc. deg.	multiple exon	no	-5.24702	81.2664	1.40289	0.00232806	0.00348341	15781	13	ENSMUST00000003513	826	4	1.0269	50.28
ENSMUSG00000003423	Pih1d1	Cytosol-localized	64.2093	120.564	59.1879		477.949	214.277	0.0107951	0.00574918		0.00574918		0.011711	0.011711		10	0.000891221	0.000396806		0.000396806	0.000847266	0.000847266			1.87185e+08	Boundary-limited	3-step without nuc. deg.	multiple exon	no	-5.09512	-21.2279	0.79322	0.00145025	0.00323481	5751	11	ENSMUST00000210139	81	117	0.792988	53.27
ENSMUSG00000003429	Rps11	Cytosol-localized	10.4142	571.592	15.4083		829.504	603.217	0.0665577	0.00121266		0.00121266		0.0449854	0.0449854		10	0.0157139	0.00024402		0.00024402	0.107378	0.107378			1.28007e+50	Boundary-limited	3-step without nuc. deg.	multiple exon	no	-4.66344	108.684	2.42979	0.000835617	0.00114908	2.06	7	ENSMUST00000003521	55	127	0.462054	54.73
ENSMUSG00000003435	Supt5	Cytosol-localized	17.1364	152.343	22.3388		216.525	178.491	0.0404488	0.00454993		0.00454993		0.0310288	0.0310288		1.84838	0.00276239	9.09071e-05		9.09071e-05	0.000714393	0.000714393			0.638466	Converged	3-step without nuc. deg.	multiple exon	no	-6.0063	-227.546	0.549834	0.00320123	0.00388338	23812	29	ENSMUST00000003527	229	8	3.06932	49.71
ENSMUSG00000003436	Dll3	Membrane-localized	39.8396	104.867	13.0166	166.007	311.982	240.793	0.0173985	0.00660976		0.00660976	0.0532512		0.0532512	0.0041754	10	0.00464525	0.00139524		0.00139524	0.0156104		0.0156104	0.00160637	1.76788e+73	Boundary-limited	4-step without nuc. deg.	multiple exon	no	-3.9325	52.03	2.09155	0.00222175	0.0028786	1.37	2	ENSMUST00000108315	367	491	1.83966	53.73
ENSMUSG00000003437	Paf1	Cytosol-localized	23.1516	94.6974	18.0517		185.3	125.23	0.0299395	0.0073196		0.0073196		0.0383978	0.0383978		0.829106	0.0023661	0.000257888		0.000257888	0.00180888	0.00180888			0.569554	Converged	3-step without nuc. deg.	multiple exon	no	-5.25143	-38.0342	0.748738	0.00374069	0.00553501	6437	13	ENSMUST00000003529	137	256	0.998452	48.59
ENSMUSG00000003438	Timm50	Undefined	21.1145	142.95	29.3565	16.9835	289.228	175.823	0.032828	0.00484887		0.00484887	0.0236113		0.0236113	0.040813	7.17072	0.00292337	0.000189553		0.000189553	0.00100598		0.00100598	0.0112674	2239.53	Converged	4-step without nuc. deg.	multiple exon	no	-5.32533	2.46692	0.920491	0.00239655	0.0039423	6556	11	ENSMUST00000081946	412	39	1.15807	53.97
ENSMUSG00000003452	Bicd1	Cytosol-localized	34.0433	62.5717	5.28152		138.693	100.858	0.0203608	0.0110777		0.0110777		0.13124	0.13124		10	0.00234035	0.0013618		0.0013618	0.0269077	0.0269077			53.9631	Boundary-limited	3-step without nuc. deg.	multiple exon	no	-3.91233	23.8019	1.27949	0.00499771	0.0068725	51637	4	ENSMUST00000086829	6685	444	5.83726	37.2
ENSMUSG00000003458	Ncstn	Membrane-localized	19.1688	151.961	0.778629	45.1511	319.93	198.484	0.0361601	0.00456134		0.00456134	0.890214		0.890214	0.0153517	0.832478	0.00430325	0.000236747		0.000236747	0.149607		0.149607	0.00205965	0.375972	Converged	4-step without nuc. deg.	multiple exon	no	-5.90263	165.892	1.47164	0.00216656	0.0034922	16782	17	ENSMUST00000003550	0.66	112	2.45873	46.95
ENSMUSG00000003464	Pex19	Cytosol-localized	21.7654	80.5063	3.94223		155.966	105.138	0.0318463	0.00860985		0.00860985		0.175826	0.175826		0.126445	0.00466622	0.000731019		0.000731019	0.260408	0.260408			0.0132842	Boundary-limited	3-step without nuc. deg.	multiple exon	no	-4.89784	95.3403	1.81411	0.00444423	0.00659275	8528	9	ENSMUST00000075895	992	23	1.74344	46.76
ENSMUSG00000003469	Phyhip	Cytosol-localized		97.0267	23.2509		112.536	104.183		0.00714388		0.00714388		0.0298116	0.0298116				0.000753739		0.000753739	0.00404325	0.00404325				Boundary-limited	3-step without nuc. deg.	single exon	no	-2.70845	13.5945	1.99038	0.00615935	0.00665317	2031	1	ENSMUST00000003561	1496	19	2.57999	53.02
ENSMUSG00000003500	Impdh1	Cytosol-localized	15.7673	205.382	26.2598		344.787	233.23	0.0439611	0.00337492		0.00337492		0.0263958	0.0263958		10	0.00486693	0.000178554		0.000178554	0.00541267	0.00541267			4501.36	Boundary-limited	3-step without nuc. deg.	multiple exon	no	-5.44674	46.2432	1.13067	0.00201036	0.00297195	11863	16	ENSMUST00000078155	0.76	0.13	2.05138	53.52
ENSMUSG00000003526	Prodh	Undefined	55.0856	99.3515	11.3393	53.2169	252.891	163.766	0.0125831	0.00697671		0.00697671	0.0611281		0.0611281	0.0130249	10	0.00107999	0.000441626		0.000441626	0.00409402		0.00409402	0.000940076	329.075	Boundary-limited	4-step without nuc. deg.	multiple exon	no	-5.64278	10.7599	0.956965	0.00274089	0.00423254	17566	13	ENSMUST00000003620	449	134	1.66743	51.19
ENSMUSG00000003527	Dgcr14	Cytosol-localized	19.8122	48.7968	12.6962		107.804	73.986	0.0349858	0.0142048		0.0142048		0.0545947	0.0545947		0.986375	0.00423619	0.000975869		0.000975869	0.00400562	0.00400562			0.466977	Converged	3-step without nuc. deg.	multiple exon	no	-4.99742	96.3672	1.72197	0.00642968	0.00936862	10637	10	ENSMUST00000003621	1332	42	2.62183	50.85
ENSMUSG00000003528	Slc25a1	Cytosol-localized	28.018	158.312	59.5083		421.744	210.693	0.0247393	0.00437837		0.00437837		0.0116479	0.0116479		10	0.00220438	0.000231862		0.000231862	0.00063898	0.00063898			4.4644e+11	Boundary-limited	3-step without nuc. deg.	multiple exon	no	-4.90288	-4.48866	0.861228	0.00164353	0.00328984	3008	9	ENSMUST00000003622	601	139	1.22508	59.26
ENSMUSG00000003531	Dgcr6	Cytosol-localized	20.2183	186.188	29.571		369.759	219.947	0.0342831	0.00372283		0.00372283		0.0234401	0.0234401		0.278454	0.00297353	0.000172912		0.000172912	0.0035523	0.0035523			0.0920132	Converged	3-step without nuc. deg.	multiple exon	no	-5.17048	-62.1495	0.639133	0.00187459	0.00315143	4.96	12	ENSMUST00000151266	401	86	0.863588	47.41
ENSMUSG00000003534	Ddr1	Membrane-localized	35.9116	51.5874	0.555089	15.524	152.3	98.0375	0.0193015	0.0134364		0.0134364	1.24871		1.24871	0.04465	0.441398	0.00387887	0.00221627		0.00221627	0.537142		0.537142	0.0119707	0.221556	Converged	4-step without nuc. deg.	multiple exon	no	-5.0437	39.2518	1.13126	0.00455121	0.00707022	8346	7	ENSMUST00000166980	807	0.04	3.35478	53
ENSMUSG00000003546	Klc4	Cytosol-localized	37.0235	135.821	30.7029		276.75	187.794	0.0187218	0.0051034		0.0051034		0.022576	0.022576		0.642481	0.00228803	0.000357429		0.000357429	0.00168268	0.00168268			0.355739	Converged	3-step without nuc. deg.	multiple exon	no	0.646201	-6.11524	0.83808	0.0025046	0.003691	13881	8	ENSMUST00000003642	391	63	2.12483	51.74
ENSMUSG00000003549	Ercc1	Cytosol-localized	29.7505	174.606	31.1507		298.91	220.351	0.0232987	0.00396977		0.00396977		0.0222514	0.0222514		10	0.00257832	0.000306512		0.000306512	0.00482137	0.00482137			7092.24	Boundary-limited	3-step without nuc. deg.	multiple exon	no	-5.17048	40.4399	1.14482	0.00231891	0.00314566	11746	12	ENSMUST00000003645	51	6	0.764668	52.67
ENSMUSG00000003573	Homer3	Cytosol-localized	36.8518	61.2263	26.7114		170.169	108.934	0.018809	0.00533723	0.00598383	0.0113211		0.0259495	0.0259495		2.50743	0.00156825	0.000619575	0.00119864	0.0013493	0.00289108	0.00289108			3.6942	Converged	3-step with nuc. degradation	multiple exon	yes	13.012	-12.1839	0.839006	0.00407328	0.006363	9127	13	ENSMUST00000110124	1194	101	1.33095	53.45
ENSMUSG00000003575	Crtc1	Cytosol-localized		106.924	18.7806		172.124	112.652		0.00648262		0.00648262		0.0369075	0.0369075				0.000479878		0.000479878	0.003471	0.003471				Boundary-limited	3-step without nuc. deg.	single exon	no	-1.89355	5.46557	1.15766	0.00402702	0.00615298	3.98	1	ENSMUST00000076615	3768	0.02	4.57186	53.17
ENSMUSG00000003581	Rnf215	Membrane-localized	40.2715	31.5773	1.15615	34.4913	136.304	91.382	0.0172119	0.0219508		0.0219508	0.599529		0.599529	0.0200963	0.569878	0.00231173	0.00372018		0.00372018	0.115129		0.115129	0.00292819	0.442718	Converged	4-step without nuc. deg.	multiple exon	no	-5.15331	146.096	2.06447	0.00508531	0.00758516	5.97	8	ENSMUST00000003677	662	0.07	1.48318	54.46
ENSMUSG00000003585	Sec14l2	Cytosol-localized		107.657	38.3038		200.462	119.579		0.00643845		0.00643845		0.0180961	0.0180961				0.000354644		0.000354644	0.00114914	0.00114914				Boundary-limited	3-step without nuc. deg.	single exon	no	-2.70996	-3.46008	0.638493	0.00345774	0.00579657	1396	1	ENSMUST00000003681	1265	152	1.97658	50.96
ENSMUSG00000003604	Aven	Cytosol-localized	13.2633	249.651	21.6928		425.095	274.479	0.0522605	0.00277646		0.00277646		0.0319529	0.0319529		0.105917	0.00874847	0.000334102		0.000334102	0.020507	0.020507			0.0317992	Boundary-limited	3-step without nuc. deg.	multiple exon	no	-4.15888	13.228	1.01136	0.00163057	0.00252532	5756	4	ENSMUST00000099588	16	119	1.31217	42.31
ENSMUSG00000003623	Crot	Cytosol-localized	29.9486	97.7013	20.5151		209.622	136.607	0.0231445	0.00709456		0.00709456		0.0337872	0.0337872		5.57097	0.00239488	0.000367268		0.000367268	0.00194928	0.00194928			10.8655	Converged	3-step without nuc. deg.	multiple exon	no	-5.44884	36.0649	1.08213	0.00330666	0.00507403	30514	17	ENSMUST00000003720	818	0.22	2.75783	40.8
ENSMUSG00000003657	Calb2	Cytosol-localized		631.625	282.512		975.907	782.153		0.0010974		0.0010974		0.00245352	0.00245352				0.000257345		0.000257345	0.000589913	0.000589913				Boundary-limited	3-step without nuc. deg.	single exon	no	-2.7128	-10.2984	0.40473	0.00071026	0.000886204	662	1	ENSMUST00000003754	545	68	1.23383	48.98
ENSMUSG00000003660	Snrnp200	Cytosol-localized	17.9279	286.668	4.49984		367.101	312.978	0.0386631	0.00241794		0.00241794		0.154038	0.154038		10	0.00232589	5.26921e-05		5.26921e-05	0.0631693	0.0631693			16.7471	Boundary-limited	3-step without nuc. deg.	multiple exon	no	-6.45834	-507.199	0.436405	0.00188817	0.00221468	32052	45	ENSMUST00000103220	238	94	5.40984	45.13
ENSMUSG00000003662	Ciao1	Cytosol-localized	18.2259	146.554	9.47732		228.718	169.585	0.0380309	0.00472964		0.00472964		0.0731375	0.0731375		10	0.00434256	0.000301523		0.000301523	0.0404753	0.0404753			32289.2	Boundary-limited	3-step without nuc. deg.	multiple exon	no	-4.78749	26.7772	1.10237	0.00303057	0.00408732	6878	8	ENSMUST00000143575			0.839409	44.64
ENSMUSG00000003680	Taf6l	Membrane-localized	30.6558	93.6774	0.54471	9.974	195.883	132.277	0.0226106	0.0073993		0.0073993	1.27251		1.27251	0.0694954	0.100718	0.00274547	0.000649601		0.000649601	0.716055		0.716055	0.0388942	0.0392887	Boundary-limited	4-step without nuc. deg.	multiple exon	no	-4.90527	72.8522	1.48544	0.00353857	0.00524013	2768	6	ENSMUST00000010249	0.15	36	0.994769	48.71
ENSMUSG00000003721	Insig2	Membrane-localized	26.8584	55.6336	1.0629	11.7878	114.639	91.0154	0.0258075	0.0124592		0.0124592	0.652128		0.652128	0.0588021	1.48301	0.00291103	0.000951209		0.000951209	0.151559		0.151559	0.0133206	0.67007	Converged	4-step without nuc. deg.	multiple exon	no	-5.38907	89.0012	1.3586	0.00604637	0.00761571	15619	10	ENSMUST00000003818	1552	333	1.81209	42.61
ENSMUSG00000003731	Kpna6	Cytosol-localized	10.6505	180.278	5.09553		200.588	193.781	0.0650811	0.00384487		0.00384487		0.136031	0.136031		1.84357	0.00678503	0.00014148		0.00014148	0.0886169	0.0886169			1.14582	Converged	3-step without nuc. deg.	multiple exon	no	-5.31812	-44.2408	0.739826	0.00345557	0.00357696	17459	14	ENSMUST00000102590	4011	86	5.23981	45.62
ENSMUSG00000003752	Itpkc	Cytosol-localized	12.4579	18.3145	4.40546		65.9599	33.0003	0.0556394	0.0378469		0.0378469		0.157338	0.157338		1.03509	0.0096497	0.00570804		0.00570804	0.0248529	0.0248529			0.18934	Converged	3-step without nuc. deg.	multiple exon	no	-4.05491	58.7893	2.061	0.0105086	0.0210042	21456	4	ENSMUST00000003850	1068	0.14	2.86768	49.05
ENSMUSG00000003762	Coq8b	Cytosol-localized	48.0119	110.163	18.4166		335.918	169.428	0.014437	0.006292		0.006292		0.0376372	0.0376372		0.499832	0.001718	0.000503962		0.000503962	0.0031903	0.0031903			0.104316	Converged	3-step without nuc. deg.	multiple exon	no	-4.99735	-17.1283	0.799801	0.00206344	0.00409111	18153	9	ENSMUST00000003860	424	2	1.59333	48.84
ENSMUSG00000003778	Brd8	Cytosol-localized	28.1831	46.0874	5.29734		97.5522	77.9758	0.0245944	0.0150398		0.0150398		0.130848	0.130848		1.36043	0.00273566	0.00112958		0.00112958	0.01096	0.01096			0.29565	Converged	3-step without nuc. deg.	multiple exon	no	7.65214	152.036	1.5235	0.0071054	0.00888926	24936	22	ENSMUST00000097626	322	44	3.51409	42.14
ENSMUSG00000003808	Farsa	Cytosol-localized	16.2625	146.002	44.461		292.663	178.357	0.0426225	0.00474751		0.00474751		0.01559	0.01559		10	0.00365667	0.000131391		0.000131391	0.000445685	0.000445685			309.173	Boundary-limited	3-step without nuc. deg.	multiple exon	no	0.606785	-54.4598	0.718856	0.00236841	0.00388629	12268	15	ENSMUST00000003906	252	45	1.52922	48.51
ENSMUSG00000003809	Gcdh	Cytosol-localized	34.8282	97.1623	72.9421		231.908	157.509	0.0199019	0.00369477	0.00343914	0.00713391		0.0095027	0.0095027		0.391227	0.00191349	0.000438987	0.000787451	0.000901548	0.00110068	0.00110068			0.12709	Converged	3-step with nuc. degradation	multiple exon	yes	13.8155	-9.9989	0.829116	0.00298889	0.00440068	7524	11	ENSMUST00000109745	586	29	1.66341	48.67
ENSMUSG00000003810	Mast2	Cytosol-localized	24.4857	61.0608	24.7829		123.221	94.946	0.0283083	0.00486593	0.00648583	0.0113518		0.0279687	0.0279687		2.05798	0.00310426	0.000550799	0.00103115	0.00116904	0.00279326	0.00279326			0.265548	Converged	3-step with nuc. degradation	multiple exon	yes	14.6927	91.0454	1.19569	0.00562522	0.00730043	128829	26	ENSMUST00000003908	52	186	4.41299	40.55
ENSMUSG00000003812	Dnase2a	Membrane-localized	33.8072	48.1932	3.62304	7.49052	124.951	90.3913	0.020503	0.0143827		0.0143827	0.191316		0.191316	0.0925365	1.96228	0.00274423	0.0015962		0.0015962	0.0278538		0.0278538	0.036256	14.5778	Converged	4-step without nuc. deg.	multiple exon	no	0.402997	36.9138	1.08163	0.00554736	0.0076683	2909	9	ENSMUST00000003910	436	215	1.31023	52.04
ENSMUSG00000003813	Rad23a	Cytosol-localized	29.4083	191.655	32.0969		415.253	238.585	0.0235698	0.00361663		0.00361663		0.0215955	0.0215955		10	0.00232253	0.000261128		0.000261128	0.00451052	0.00451052			6.88117e+06	Boundary-limited	3-step without nuc. deg.	multiple exon	no	-5.0876	14.9862	0.991922	0.00166922	0.00290524	6013	11	ENSMUST00000109761	649	99	1.35137	52.22
ENSMUSG00000003847	Nfat5	Cytosol-localized	20.1977	34.7902	2.1048		79.5048	57.1596	0.0343181	0.0199236		0.0199236		0.329317	0.329317		3.41437	0.00662099	0.00271622		0.00271622	0.055449	0.055449			1.45422	Converged	3-step without nuc. deg.	multiple exon	no	-3.87119	138.94	2.2959	0.00871831	0.0121265	40709	12	ENSMUST00000077440	5	0.03	9.25124	38.09
ENSMUSG00000003848	Nob1	Cytosol-localized	16.8187	63.5037	15.6177		123.818	86.3167	0.0412128	0.0109151		0.0109151		0.0443821	0.0443821		0.993605	0.00383863	0.000434994		0.000434994	0.00186346	0.00186346			0.312422	Converged	3-step without nuc. deg.	multiple exon	no	-4.89882	19.1097	1.02707	0.00559813	0.00803028	12.56	9	ENSMUST00000003946	424	0.02	1.4752	48.72
ENSMUSG00000003849	Nqo1	Cytosol-localized	22.5701	315.315	1.68842		500.035	349.094	0.0307108	0.00219827		0.00219827		0.410531	0.410531		0.567613	0.00331713	0.000179033		0.000179033	14.244	14.244			0.374218	Converged	3-step without nuc. deg.	multiple exon	no	-4.52179	-9.79879	0.772088	0.0013862	0.00198556	14981	6	ENSMUST00000003947	593	133	1.35583	46.88
ENSMUSG00000003863	Ppfia3	Cytosol-localized	36.3929	60.9376	9.81265		157.161	103.066	0.0190462	0.0113747		0.0113747		0.0706381	0.0706381		0.173032	0.00260399	0.00157215		0.00157215	0.0115375	0.0115375			2.33761	Converged	3-step without nuc. deg.	multiple exon	no	0.549075	18.6293	1.26756	0.00441044	0.0067253	891	2	ENSMUST00000210248			2.70026	51.64
ENSMUSG00000003865	Gys1	Cytosol-localized	25.0163	216.223	7.26224		314.834	249.717	0.0277078	0.00320571		0.00320571		0.0954454	0.0954454		0.816033	0.00264916	0.000184553		0.000184553	0.065049	0.065049			0.239331	Converged	3-step without nuc. deg.	multiple exon	no	-5.56068	-32.5466	0.82265	0.00220163	0.00277574	21775	18	ENSMUST00000003964	1251	208	3.13956	49.63
ENSMUSG00000003868	Ruvbl2	Cytosol-localized	23.8812	227.083	24.9075		470.123	266.422	0.0290248	0.00305239		0.00305239		0.0278288	0.0278288		10	0.00199548	0.000117855		0.000117855	0.00404092	0.00404092			650.169	Boundary-limited	3-step without nuc. deg.	multiple exon	no	-5.44674	-154.81	0.475303	0.0014744	0.00260169	12863	16	ENSMUST00000107771	81	359	1.50971	54.18
ENSMUSG00000003873	Bax	Cytosol-localized	38.7688	136.506	51.3156		383.178	197.675	0.017879	0.00507777		0.00507777		0.0135075	0.0135075		0.888553	0.00195236	0.000387598		0.000387598	0.00103531	0.00103531			2.55168	Converged	3-step without nuc. deg.	multiple exon	no	-4.79082	51.3474	1.35285	0.00180894	0.00350649	5201	8	ENSMUST00000033093	164	122	0.713969	51.6
ENSMUSG00000003923	Tfam	Cytosol-localized	11.2897	79.5198	3.65221		140.329	92.5707	0.0613966	0.00871666		0.00871666		0.189789	0.189789		0.664054	0.0102859	0.000507122		0.000507122	0.214678	0.214678			0.185033	Converged	3-step without nuc. deg.	multiple exon	no	-4.78749	88.4662	1.84326	0.00493945	0.00748776	12816	8	ENSMUST00000105432	101	28	1.29143	43.75
ENSMUSG00000003929	Zfp81	Cytosol-localized		43.3228	6.13715		66.202	45.1681		0.0159996		0.0159996		0.112943	0.112943				0.00175999		0.00175999	0.0153029	0.0153029				Boundary-limited	3-step without nuc. deg.	single exon	no	-2.64213	17.3498	2.55661	0.0104702	0.0153459	6311	1	ENSMUST00000054072	4.9	141	6.44183	38.89
ENSMUSG00000003934	Efnb3	Membrane-localized		88.1767	4.56899	47.4908	126.101	115.011		0.00786089		0.00786089	0.151707		0.151707	0.0145954			0.000457988		0.000457988	0.0166787		0.0166787	0.00191496		Boundary-limited	4-step without nuc. deg.	single exon	no	-3.13624	-2.21876	0.693722	0.00549678	0.00602681	2177	1	ENSMUST00000004036	1767	391	2.98583	56
ENSMUSG00000003948	Mmd	Undefined	22.7917	198.044	0.9464	4.9585	263.676	225.511	0.0304123	0.00349997		0.00349997	0.732404		0.732404	0.13979	10	0.00967923	0.00048668		0.00048668	3.69531		3.69531	0.704543	816.403	Boundary-limited	4-step without nuc. deg.	multiple exon	no	-4.27667	64.4232	1.95375	0.00262878	0.00307367	18762	2	ENSMUST00000004050	1725	233	2.46926	45.33
ENSMUSG00000003955	Fam162a	Cytosol-localized	15.5531	337.338	144.367		1020.12	424.5	0.0445664	0.00205476		0.00205476		0.00480127	0.00480127		0.174117	0.00512729	0.0002128		0.0002128	0.000512224	0.000512224			0.0502677	Converged	3-step without nuc. deg.	multiple exon	no	-4.16925	-14.8139	0.652555	0.000679476	0.00163286	8564	4	ENSMUST00000004057	154	11	0.437888	45.77
ENSMUSG00000003992	Ssbp2	Cytosol-localized		107.935	29.7752		236.459	117.165		0.0064219		0.0064219		0.0232794	0.0232794				0.000852285		0.000852285	0.00353708	0.00353708				Boundary-limited	3-step without nuc. deg.	single exon	no	2.29755	8.43019	1.41064	0.00293137	0.00591598	2763	1	ENSMUST00000042122	0.54	95	1.36369	39.64
ENSMUSG00000004018	Fancl	Cytosol-localized	22.8765	222.302	30.3874		632.409	262.067	0.0302995	0.00311804		0.00311804		0.0228104	0.0228104		1.41363	0.00301759	0.00020371		0.00020371	0.00475725	0.00475725			0.180794	Converged	3-step without nuc. deg.	multiple exon	no	-5.3845	-54.8152	0.717685	0.00109604	0.00264492	85741	15	ENSMUST00000109509	0.06	12	1.32958	39.12
ENSMUSG00000004032	Gstm5	Cytosol-localized		565.091	249.364		1635.32	693.21		0.00122661		0.00122661		0.00277966	0.00277966				0.000238935		0.000238935	0.000551043	0.000551043				Boundary-limited	3-step without nuc. deg.	single exon	no	-2.71029	-8.23141	0.464528	0.00042386	0.00099991	0.11	1	ENSMUST00000004134	136	132	0.6932	49.37
ENSMUSG00000004035	Gstm7	Cytosol-localized	46.4931	181.831	111.326		612.053	280.218	0.0149086	0.00381205		0.00381205		0.0062263	0.0062263		10	0.00461693	0.00146904		0.00146904	0.00242905	0.00242905			inf	Boundary-limited	3-step without nuc. deg.	multiple exon	no	-3.58517	11.2494	1.03262	0.0011325	0.0024736	646	2	ENSMUST00000004137	556	162	0.97629	50.53
ENSMUSG00000004038	Gstm3	Cytosol-localized		709.686	482.016		1389.83	926.093		0.000976695		0.000976695		0.00143802	0.00143802				0.000609048		0.000609048	0.000906943	0.000906943				Boundary-limited	3-step without nuc. deg.	single exon	no	-2.71015	2.84479	0.972077	0.000498729	0.000748464	0.6	1	ENSMUST00000004136	0.51	142	1.11383	49.61
ENSMUSG00000004040	Stat3	Cytosol-localized	13.2817	75.4113	13.0511		124.344	93.5303	0.0521881	0.00919156		0.00919156		0.0531102	0.0531102		1.77478	0.00617376	0.000308961		0.000308961	0.00239113	0.00239113			0.425812	Converged	3-step without nuc. deg.	multiple exon	no	-5.86273	119.036	1.30624	0.00557442	0.00741094	26286	26	ENSMUST00000127638	1894	284	3.68589	46.51
ENSMUSG00000004043	Stat5a	Cytosol-localized	68.3662	10.4183	2.23285		124.752	80.0877	0.0101387	0.0665315		0.0665315		0.310431	0.310431		10	0.00144967	0.0968152		0.0968152	0.455069	0.455069			5.6693e+64	Boundary-limited	3-step without nuc. deg.	multiple exon	no	0.350164	32.8403	1.88108	0.00555618	0.00865485	1335	2	ENSMUST00000107356	1172	79	3.4408	49.86
ENSMUSG00000004054	Map3k11	Cytosol-localized	30.583	40.5	10.4429		120.195	76.3704	0.0226645	0.0171148		0.0171148		0.0663748	0.0663748		0.916503	0.00266851	0.001682		0.001682	0.00689094	0.00689094			0.365726	Converged	3-step without nuc. deg.	multiple exon	no	-2.21118	32.7849	1.15896	0.00576685	0.00907613	13173	8	ENSMUST00000004156	517	557	3.60383	55.01
ENSMUSG00000004056	Akt2	Cytosol-localized	16.7332	104.374	30.6613		194.823	131.833	0.0414234	0.00664101		0.00664101		0.0226066	0.0226066		2.19488	0.00335873	0.000178292		0.000178292	0.000725815	0.000725815			0.731819	Converged	3-step without nuc. deg.	multiple exon	no	-5.57054	-53.9621	0.757606	0.00355783	0.00525778	32203	18	ENSMUST00000051356	1311	79	2.67279	50.71
ENSMUSG00000004069	Dnaja3	Cytosol-localized	11.3793	89.8969	4.18351		144.731	103.177	0.0609132	0.00771046		0.00771046		0.165686	0.165686		0.754263	0.00560693	0.000259964		0.000259964	0.0883871	0.0883871			0.095054	Converged	3-step without nuc. deg.	multiple exon	no	-5.17048	-26.9912	0.780453	0.00478921	0.00671803	23625	12	ENSMUST00000115854	1104	37	2.33098	48.34
ENSMUSG00000004070	Hmox2	Cytosol-localized	6.8721	145.184	2.53729		181.826	153.22	0.100864	0.00477426		0.00477426		0.273184	0.273184		0.626416	0.0154205	0.000180507		0.000180507	0.371705	0.371705			0.0830459	Converged	3-step without nuc. deg.	multiple exon	no	-4.78749	-14.1889	0.783548	0.00381214	0.00452386	40379	8	ENSMUST00000004172	636	108	1.19377	43.62
ENSMUSG00000004071	Cdip1	Cytosol-localized	53.2925	32.0097	27.6366		150.187	95.9833	0.0130065	0.00560758	0.0160467	0.0216543		0.0250808	0.0250808		0.968017	0.0012506	0.000911866	0.00485479	0.00493969	0.00399052	0.00399052			1.47528	Converged	3-step with nuc. degradation	multiple exon	yes	16.5329	24.6867	1.06315	0.00461523	0.00722154	5274	7	ENSMUST00000118703	1696	0.14	2.5152	44.69
ENSMUSG00000004085	Map3k20	Cytosol-localized	9.96419	95.5049	12.5347		151.769	109.798	0.0695639	0.00725771		0.00725771		0.0552981	0.0552981		1.59762	0.013257	0.000530831		0.000530831	0.00529208	0.00529208			0.235118	Converged	3-step without nuc. deg.	multiple exon	no	-4.16014	42.3938	1.59522	0.00456711	0.0063129	109314	5	ENSMUST00000135469	5135	33	4.45245	43.11
ENSMUSG00000004096	Cwc15	Cytosol-localized	14.7763	297.005	11.6167		493.765	322.061	0.0469095	0.00233379		0.00233379		0.0596681	0.0596681		10	0.00475283	0.000148221		0.000148221	0.0351934	0.0351934			9528.51	Boundary-limited	3-step without nuc. deg.	multiple exon	no	-4.89784	-11.5955	0.816742	0.0014038	0.00215222	9.96	9	ENSMUST00000004200	247	164	0.799079	41.46
ENSMUSG00000004099	Dnmt1	Cytosol-localized	25.6119	157.057	16.3856		246.666	191.46	0.0270635	0.00441333		0.00441333		0.0423022	0.0423022		1.67095	0.00175347	0.000109722		0.000109722	0.00156158	0.00156158			0.24435	Converged	3-step without nuc. deg.	multiple exon	no	-6.30565	-350.116	0.502815	0.00281006	0.00362033	45.77	39	ENSMUST00000004202	311	191	4.84316	50.27
ENSMUSG00000004100	Ppan	Cytosol-localized	18.4149	51.2399	8.68394		104.025	73.7028	0.0376406	0.0135275		0.0135275		0.0798194	0.0798194		2.81353	0.00448964	0.000806146		0.000806146	0.00582136	0.00582136			42.6059	Converged	3-step without nuc. deg.	multiple exon	no	0.56724	105.605	1.83288	0.00666328	0.00940463	3771	10	ENSMUST00000004203	131	124	1.50059	55.97
ENSMUSG00000004127	Trmt10a	Cytosol-localized	79.3047	30.2648	8.34492		165.371	114.567	0.0087403	0.0229028		0.0229028		0.0830621	0.0830621		7.34682	0.000918193	0.00440471		0.00440471	0.0160754	0.0160754			130.354	Converged	3-step without nuc. deg.	multiple exon	no	-4.78766	22.616	1.0648	0.00419146	0.00605013	12446	8	ENSMUST00000040321	2877	4	2.41693	41.35
ENSMUSG00000004151	Etv1	Cytosol-localized	24.7584	73.6848	4.57279		151.938	101.78	0.0279964	0.00940692		0.00940692		0.151581	0.151581		10	0.00393397	0.00074467		0.00074467	0.0244517	0.0244517			63.2292	Boundary-limited	3-step without nuc. deg.	multiple exon	no	-4.99768	105.057	1.8261	0.00456205	0.00681027	42706	12	ENSMUST00000095767	4714	86	4.6042	38.39
ENSMUSG00000004187	Kifc2	Cytosol-localized		224.019	8.90613		158.733	226.936		0.00309414		0.00309414		0.0778281	0.0778281				0.000389028		0.000389028	0.0194751	0.0194751				Boundary-limited	3-step without nuc. deg.	single exon	no	5.56652	9.24645	1.54899	0.00436676	0.00305437	992	1	ENSMUST00000004294	737	25	2.94583	54.43
ENSMUSG00000004207	Psap	Membrane-localized	18.5664	250.65	0.644994	60.6109	704.684	315.467	0.0373335	0.0027654		0.0027654	1.07466		1.07466	0.011436	0.437178	0.00397833	0.00012258		0.00012258	0.174378		0.174378	0.00167806	0.0727832	Converged	4-step without nuc. deg.	multiple exon	no	-5.90263	-55.1625	0.804448	0.000983629	0.00219721	24967	17	ENSMUST00000105465	864	115	2.43832	50.93
ENSMUSG00000004221	Ikbkg	Cytosol-localized	37.275	32.5757	21.9258		110.41	78.554	0.0185955	0.00566002	0.015618	0.021278		0.0316133	0.0316133		1.17197	0.00196691	0.000858746	0.00346432	0.00356917	0.00440931	0.00440931			0.368877	Converged	3-step with nuc. degradation	multiple exon	yes	17.2602	-13.2533	0.681853	0.00627793	0.00882383	19975	7	ENSMUST00000064407	3.16	117	3.73866	43.62
ENSMUSG00000004263	Atn1	Cytosol-localized	21.1039	77.5141	16.7033		129.719	105.31	0.0328445	0.00894221		0.00894221		0.0414976	0.0414976		0.385823	0.00397435	0.0004867		0.0004867	0.0026764	0.0026764			0.170778	Converged	3-step without nuc. deg.	multiple exon	no	-4.1053	16.9025	1.02219	0.00534346	0.00658195	7377	7	ENSMUST00000088357	527	228	3.59088	53.11
ENSMUSG00000004264	Phb2	Cytosol-localized	18.8209	287.391	27.8197		530.946	324.831	0.0368287	0.00241186		0.00241186		0.0249157	0.0249157		10	0.00298375	0.000149534		0.000149534	0.00608358	0.00608358			1.05679e+08	Boundary-limited	3-step without nuc. deg.	multiple exon	no	-4.89784	-46.3226	0.630281	0.00130549	0.00213387	4614	9	ENSMUST00000004375	316	0.1	1.12323	53.26
ENSMUSG00000004266	Ptpn6	Cytosol-localized	13.7168	147.972	37.4795		285.241	175.108	0.0505326	0.0046843		0.0046843		0.018494	0.018494		0.597509	0.00456382	0.000124467		0.000124467	0.000572966	0.000572966			0.130227	Converged	3-step without nuc. deg.	multiple exon	no	-5.58208	-110.718	0.609033	0.00243004	0.00395841	12447	18	ENSMUST00000112484	27	0.2	1.89244	50.61
ENSMUSG00000004267	Eno2	Cytosol-localized	56.8491	22.6617	1.78161		113	81.8426	0.0121928	0.0305867		0.0305867		0.389057	0.389057		0.366587	0.00128446	0.00767857		0.00767857	0.106967	0.106967			0.184567	Converged	3-step without nuc. deg.	multiple exon	no	-3.88555	9.28939	0.951471	0.00613407	0.00846927	3869	3	ENSMUST00000125436			1.48951	52.61
ENSMUSG00000004268	Emg1	Cytosol-localized	16.1635	205.926	17.0643		394.387	230.951	0.0428834	0.003366		0.003366		0.0406198	0.0406198		0.291866	0.0049043	0.000228191		0.000228191	0.0172194	0.0172194			0.150723	Converged	3-step without nuc. deg.	multiple exon	no	-4.52179	10.6155	0.963905	0.00175753	0.00300128	7797	6	ENSMUST00000004379	163	134	0.854485	46.38
ENSMUSG00000004270	Lpcat3	Membrane-localized	10.1035	167.8	0.760383	47.2149	326.056	205.442	0.0686046	0.00413081		0.00413081	0.911576		0.911576	0.0146807	0.592936	0.00890389	0.000143881		0.000143881	0.120371		0.120371	0.00165666	0.0738211	Converged	4-step without nuc. deg.	multiple exon	no	-5.64191	5.23749	0.938407	0.00212585	0.00337393	41391	13	ENSMUST00000004381	618	181	1.85408	47.24
ENSMUSG00000004285	Atp6v1f	Cytosol-localized	10.7087	234.728	103.89		446.43	286.575	0.0647272	0.00295297		0.00295297		0.00667194	0.00667194		10	0.0147506	0.00039178		0.00039178	0.000952291	0.000952291			9.89694e+24	Boundary-limited	3-step without nuc. deg.	multiple exon	no	-3.58886	22.1829	1.39907	0.00155264	0.00241873	2794	2	ENSMUST00000004396	243	98	0.505477	49.98
ENSMUSG00000004317	Clcn5	Membrane-localized	19.5987	109.198	0.346574	14.4771	192.771	137.81	0.0353669	0.00634762		0.00634762	2		2	0.0478788	10	0.00677509	0.00071627		0.00071627	1.41994		1.41994	0.0303203	25597.7	Boundary-limited	4-step without nuc. deg.	multiple exon	no	-4.53303	63.3769	1.6373	0.0035957	0.00502971	12312	4	ENSMUST00000004428	5918	182	6.29591	40.82
ENSMUSG00000004319	Clcn3	Membrane-localized	37.085	32.9862	1.42681	36.2662	151.003	90.5517	0.0186907	0.0210133		0.0210133	0.485801		0.485801	0.0191128	1.76732	0.00181609	0.00207319		0.00207319	0.0443163		0.0443163	0.00131167	0.187696	Converged	4-step without nuc. deg.	multiple exon	no	-5.78252	65.4341	1.13689	0.00459029	0.00765471	72911	15	ENSMUST00000093490	2695	524	4.7448	37.97
ENSMUSG00000004341	Gpx6	Membrane-localized		127.092	8.24301	308.656	246.344	262.466		0.00545388		0.00545388	0.0840891		0.0840891	0.00224569			0.00132818		0.00132818	0.050767		0.050767	0.00218849		Boundary-limited	4-step without nuc. deg.	single exon	no	-3.04506	27.375	2.78094	0.00281373	0.0026409	743	1	ENSMUST00000004453	536	0.04	1.02818	45.21
ENSMUSG00000004356	Utp20	Cytosol-localized	26.6089	103.952	8.70381		204.628	135.525	0.0260494	0.00666798		0.00666798		0.0796372	0.0796372		3.74298	0.00198024	0.000217984		0.000217984	0.0031311	0.0031311			0.495714	Converged	3-step without nuc. deg.	multiple exon	no	-6.72053	-143.406	0.816503	0.00338736	0.00511452	80197	60	ENSMUST00000004470	296	153	4.23501	43.7
ENSMUSG00000004359	Spic	Cytosol-localized		39.6222	12.8284		73.4957	43.5855		0.0174939		0.0174939		0.0540323	0.0540323				0.00178541		0.00178541	0.00620057	0.00620057				Boundary-limited	3-step without nuc. deg.	single exon	no	-2.06744	10.7126	1.64247	0.00943113	0.0159032	1298	1	ENSMUST00000004473	891	92	1.30839	43.28
ENSMUSG00000004364	Cul3	Cytosol-localized	14.0642	112.297	4.7874		174.673	128.73	0.0492844	0.00617247		0.00617247		0.144786	0.144786		2.738	0.00476581	0.000192168		0.000192168	0.0657281	0.0657281			0.712354	Converged	3-step without nuc. deg.	multiple exon	no	-5.3845	-17.7244	0.850796	0.00396824	0.0053845	58133	15	ENSMUST00000164108	332		1.91661	35.79
ENSMUSG00000004383	Large1	Membrane-localized	16.8715	89.0088	8.26549	12.0267	164.87	118.44	0.0410839	0.0077874		0.0077874	0.0838604		0.0838604	0.0576341	3.17395	0.00505398	0.000475946		0.000475946	0.0100536		0.0100536	0.0246496	0.164209	Converged	4-step without nuc. deg.	multiple exon	no	-5.17671	21.0692	1.00147	0.00420419	0.0058523	399713	8	ENSMUST00000004497	1224	81	3.70281	41.55
ENSMUSG00000004393	Ddx56	Cytosol-localized	34.2416	104.896	26.9239		258.612	150.848	0.0202428	0.00660797		0.00660797		0.0257447	0.0257447		10	0.00153434	0.000277285		0.000277285	0.00113958	0.00113958			607.304	Boundary-limited	3-step without nuc. deg.	multiple exon	no	-5.32673	-47.7966	0.727042	0.00268026	0.00459501	8853	14	ENSMUST00000004507	261	52	1.56519	50.47
ENSMUSG00000004394	Tmed4	Membrane-localized	37.3129	23.488	1.41782	39.2564	110.406	82.1214	0.0185766	0.0295107		0.0295107	0.488883		0.488883	0.0176569	0.557907	0.00203649	0.00359192		0.00359192	0.0560248		0.0560248	0.00176207	0.302691	Converged	4-step without nuc. deg.	multiple exon	no	-4.7369	56.0613	1.38942	0.00627819	0.00844052	4501	5	ENSMUST00000004508	1281	36	1.68409	47.29
ENSMUSG00000004446	Bid	Cytosol-localized	33.5874	29.827	9.3811		104.452	68.1996	0.0206371	0.023239		0.023239		0.0738876	0.0738876		0.469928	0.00217241	0.00266081		0.00266081	0.0085589	0.0085589			0.083284	Converged	3-step without nuc. deg.	multiple exon	no	-4.52202	22.3081	1.09454	0.00663606	0.0101635	8934	5	ENSMUST00000004560	1426	53	1.77377	49.71
ENSMUSG00000004451	Ralb	Cytosol-localized	10.8007	231.956	0.865713		312.715	245.317	0.0641759	0.00298827		0.00298827		0.800666	0.800666		0.970227	0.0114333	0.0002393		0.0002393	430.797	430.797			0.500478	Converged	3-step without nuc. deg.	multiple exon	no	-4.35671	32.9223	1.2857	0.00221655	0.00282552	34489	5	ENSMUST00000004565	1.4	48	2.08013	48.16
ENSMUSG00000004455	Ppp1cc	Cytosol-localized	18.2701	128.695	14.8381		213.508	153.15	0.0379389	0.00538597		0.00538597		0.046714	0.046714		0.526312	0.00417915	0.000290943		0.000290943	0.0135802	0.0135802			0.126109	Converged	3-step without nuc. deg.	multiple exon	no	-4.99721	47.2752	1.23586	0.00324648	0.00452595	16995	10	ENSMUST00000102528	1128	282	1.50646	48.96
ENSMUSG00000004460	Dnajb11	Membrane-localized	22.3089	128.705	0.346574	21.5517	246.994	164.533	0.0310704	0.00538554		0.00538554	2		2	0.0321621	1.21551	0.00337858	0.000282481		0.000282481	0.405727		0.405727	0.00614882	0.892644	Converged	4-step without nuc. deg.	multiple exon	no	-5.56452	100.049	1.34457	0.00280633	0.00421283	14.62	12	ENSMUST00000004574	652	196	1.70031	44.76
ENSMUSG00000004462	Tbccd1	Cytosol-localized	39.2387	40.5872	13.154		144.602	86.2725	0.0176649	0.017078		0.017078		0.0526947	0.0526947		2.142	0.00179436	0.00165502		0.00165502	0.00525541	0.00525541			1.13598	Converged	3-step without nuc. deg.	multiple exon	no	-4.66397	23.9451	1.09241	0.00479348	0.0080344	28892	7	ENSMUST00000004576	32	224	2.50483	43.26
ENSMUSG00000004500	Zfp324	Cytosol-localized		57.0207	14.4674		94.2657	61.4688		0.0121561		0.0121561		0.047911	0.047911				0.00144046		0.00144046	0.0072077	0.0072077				Boundary-limited	3-step without nuc. deg.	single exon	no	-2.70827	16.8066	2.46568	0.00735312	0.0112764	3608	1	ENSMUST00000038701	2184	377	4.13739	50.58
ENSMUSG00000004530	Coro1c	Cytosol-localized	12.058	186.883	10.8039		272.868	204.068	0.0574844	0.00370899		0.00370899		0.0641574	0.0641574		3.36981	0.00537875	0.000118359		0.000118359	0.0172862	0.0172862			1.27233	Converged	3-step without nuc. deg.	multiple exon	no	-5.0876	-109.72	0.459369	0.00254023	0.00339665	66322	11	ENSMUST00000004646	1912	147	3.13109	49.8
ENSMUSG00000004535	Tax1bp1	Cytosol-localized	12.0814	156.497	0.431514		244.489	169.814	0.0573729	0.00442915		0.00442915		1.60632	1.60632		1.32443	0.00540929	0.00013131		0.00013131	88.2666	88.2666			0.157839	Converged	3-step without nuc. deg.	multiple exon	no	-5.56068	-84.1446	0.674571	0.00283508	0.00408181	53051	18	ENSMUST00000080723	705	6	3.06651	38.65
ENSMUSG00000004558	Ndrg2	Cytosol-localized		191.91	89.5065		379.395	222.217		0.00361184		0.00361184		0.0077441	0.0077441				0.000363601		0.000363601	0.000827462	0.000827462				Boundary-limited	3-step without nuc. deg.	single exon	no	-2.71168	2.29928	0.937361	0.00182698	0.00311923	1035	1	ENSMUST00000111632	868	5	1.9202	52.51
ENSMUSG00000004561	Mettl17	Cytosol-localized	25.0354	87.6027	39.9528		151.665	126.888	0.0276867	0.0079124		0.0079124		0.0173491	0.0173491		0.708839	0.00373761	0.000742704		0.000742704	0.00325839	0.00325839			0.856719	Converged	3-step without nuc. deg.	multiple exon	no	7.65353	153.107	2.04754	0.00457025	0.00546266	6717	13	ENSMUST00000047899	132	103	1.33856	47.32
ENSMUSG00000004565	Pnpla6	Membrane-localized	48.0807	130.361	2.73255	73.7612	466.329	228.926	0.0144163	0.00531714		0.00531714	0.253663		0.253663	0.00939718	0.712639	0.000897705	0.000232842		0.000232842	0.01971		0.01971	0.000582503	0.0625435	Converged	4-step without nuc. deg.	multiple exon	no	-6.5984	-551.06	0.448981	0.00148639	0.00302783	27392	34	ENSMUST00000207317			2.28811	48.2
ENSMUSG00000004567	Mcoln1	Membrane-localized	48.2612	76.0004	3.60754	40.2138	242.572	150.846	0.0143624	0.00912031		0.00912031	0.192138		0.192138	0.0172365	0.934388	0.00151591	0.000871763		0.000871763	0.030285		0.030285	0.00238904	0.661127	Converged	4-step without nuc. deg.	multiple exon	no	-5.6296	64.7715	1.15898	0.00285749	0.00459506	9494	13	ENSMUST00000004683	181	139	1.49755	49.43
ENSMUSG00000004568	Arhgef18	Cytosol-localized	25.145	30.591	4.45412		82.189	58.7936	0.027566	0.0226585		0.0226585		0.155619	0.155619		1.22742	0.00310856	0.00234627		0.00234627	0.0177739	0.0177739			0.194189	Converged	3-step without nuc. deg.	multiple exon	no	-5.17932	117.447	1.53683	0.00843357	0.0117895	27369	16	ENSMUST00000004684	2065	73	4.9385	47.41
ENSMUSG00000004591	Pkn2	Undefined	18.0503	109.449	1.86173	11.2089	157.771	129.42	0.0384009	0.00633307		0.00633307	0.372314		0.372314	0.0618392	3.92438	0.00382287	0.000198373		0.000198373	0.0568169		0.0568169	0.00931012	0.788121	Converged	4-step without nuc. deg.	multiple exon	no	-6.24028	-29.8399	0.896556	0.00439337	0.00535579	91102	24	ENSMUST00000043812	2908	345	5.10419	36.64
ENSMUSG00000004626	Stxbp2	Cytosol-localized	41.827	147.554	37.5344		334.793	208.754	0.0165718	0.00469757		0.00469757		0.018467	0.018467		4.36486	0.00119641	0.000213712		0.000213712	0.00086881	0.00086881			25.0697	Converged	3-step without nuc. deg.	multiple exon	no	-5.51405	-94.6409	0.632647	0.00207038	0.00332041	11144	17	ENSMUST00000004745			1.52764	51.32
ENSMUSG00000004631	Sgce	Membrane-localized	24.7386	153.066	16.598	43.8762	252.068	217.929	0.0280189	0.00452841		0.00452841	0.0417608		0.0417608	0.0157978	0.1	0.00550051	0.00113397		0.00113397	0.0156746		0.0156746	0.0141933	0.115149	Boundary-limited	4-step without nuc. deg.	multiple exon	no	-3.93235	39.9068	1.64905	0.00274984	0.00318062	211	1	ENSMUST00000115579	265	115	1.4122	39.94
ENSMUSG00000004633	Chn2	Cytosol-localized	15.2121	112.089	45.8016		183.354	142.716	0.0455655	0.0061839		0.0061839		0.0151337	0.0151337		1.86114	0.00604392	0.000441515		0.000441515	0.00139446	0.00139446			0.507777	Converged	3-step without nuc. deg.	multiple exon	no	-4.16252	17.2723	1.07733	0.00378039	0.00485681	80304	4	ENSMUST00000046856	476	533	1.71559	45.02
ENSMUSG00000004637	Wwox	Cytosol-localized	50.6442	133.338	64.2805		372.979	213.432	0.0136866	0.00519841		0.00519841		0.0107832	0.0107832		10	0.00210167	0.00103035		0.00103035	0.00223348	0.00223348			3.87646	Boundary-limited	3-step without nuc. deg.	multiple exon	no	-3.58504	27.71	1.63123	0.00185841	0.00324763	904548	2	ENSMUST00000004756	881	116	2.16186	45.83
ENSMUSG00000004642	Slbp	Cytosol-localized	6.40768	78.9915	5.4887		110.793	87.2996	0.108174	0.00877496		0.00877496		0.126286	0.126286		0.948603	0.0207991	0.000455816		0.000455816	0.0736627	0.0736627			0.287136	Converged	3-step without nuc. deg.	multiple exon	no	-5.17048	179.528	2.52319	0.00625624	0.00793986	12519	12	ENSMUST00000057551	756	0.32	1.51377	44.11
ENSMUSG00000004661	Arid3b	Cytosol-localized	16.1784	72.0629	15.1502		133.217	94.0068	0.0428439	0.00961864		0.00961864		0.0457518	0.0457518		2.62528	0.00421732	0.000376803		0.000376803	0.00250016	0.00250016			0.753209	Converged	3-step without nuc. deg.	multiple exon	no	-4.88092	41.3692	1.13717	0.00520315	0.00737337	43883	13	ENSMUST00000004780	2002	74	3.44143	46.71
ENSMUSG00000004667	Polr2e	Cytosol-localized	24.647	262.304	26.6858		516.077	306.133	0.0281229	0.00264254		0.00264254		0.0259744	0.0259744		10	0.0028778	0.000221965		0.000221965	0.00925113	0.00925113			2.11163e+14	Boundary-limited	3-step without nuc. deg.	multiple exon	no	-4.66344	9.54462	0.95364	0.00134311	0.0022642	3846	7	ENSMUST00000004786	352	155	0.945372	55.6
ENSMUSG00000004677	Myo9b	Cytosol-localized	32.1751	57.6219	38.7707		146.465	103.785	0.021543	0.00266624	0.009363	0.0120292		0.0178781	0.0178781		1.18369	0.00170253	0.000187363	0.000752737	0.000775705	0.00103311	0.00103311			0.142096	Converged	3-step with nuc. degradation	multiple exon	yes	33.785	-149.246	0.604045	0.0047325	0.00667869	70471	25	ENSMUST00000212412			3.88484	49.85
ENSMUSG00000004768	Rab23	Cytosol-localized	20.3784	29.7336	8.24208		78.6252	54.0637	0.0340138	0.0233119		0.0233119		0.0840986	0.0840986		0.740189	0.00402998	0.00214832		0.00214832	0.00821561	0.00821561			0.099586	Converged	3-step without nuc. deg.	multiple exon	no	-4.61153	82.4795	1.64809	0.00881584	0.0128209	22669	9	ENSMUST00000150593			2.14274	46
ENSMUSG00000004771	Rab11a	Cytosol-localized	36.7934	207.514	9.9618		424.15	257.394	0.0188389	0.00334024		0.00334024		0.0695805	0.0695805		10	0.00200651	0.000442478		0.000442478	0.0839278	0.0839278			36895.5	Boundary-limited	3-step without nuc. deg.	multiple exon	no	-4.15888	4.39195	0.880938	0.0016342	0.00269294	13.13	4	ENSMUST00000004892			0.554175	39.5
ENSMUSG00000004788	Eif2b2	Cytosol-localized	11.9606	109.015	39.0195		208.591	133.883	0.0579526	0.00635829		0.00635829		0.0177641	0.0177641		10	0.0067366	0.00026728		0.00026728	0.000772673	0.000772673			4909.99	Boundary-limited	3-step without nuc. deg.	multiple exon	no	-4.79604	39.3082	1.22371	0.00332299	0.00517726	7147	8	ENSMUST00000004910	467	0.08	1.01713	49.44
ENSMUSG00000004789	Dlst	Cytosol-localized	26.6865	118.77	27.7331		248.533	156.793	0.0259737	0.00583603		0.00583603		0.0249935	0.0249935		0.74837	0.00217886	0.000232056		0.000232056	0.00103021	0.00103021			0.143137	Converged	3-step without nuc. deg.	multiple exon	no	-0.758873	-59.5765	0.686248	0.00278895	0.00442077	23255	14	ENSMUST00000053811	1334	63	2.06272	44.8
ENSMUSG00000004798	Ulk2	Cytosol-localized		109.698	20.6056		170.791	116.007		0.00631869		0.00631869		0.0336387	0.0336387				0.000307842		0.000307842	0.00268292	0.00268292				Boundary-limited	3-step without nuc. deg.	single exon	no	-2.70884	-12.5093	0.349266	0.00405846	0.00597506	2.19	1	ENSMUST00000004920	2131	496	5.38603	39.55
ENSMUSG00000004815	Dgkq	Cytosol-localized	47.5826	19.1523	27.001		105.121	76.3008	0.0145672	0.0361913		0.0361913		0.0256712	0.0256712		0.318517	0.0024011	0.0164959		0.0164959	0.0070249	0.0070249			0.136021	Converged	3-step without nuc. deg.	multiple exon	no	3.85206	137.044	3.17514	0.00659377	0.0090844	8.9	7	ENSMUST00000145917			3.32668	49.32
ENSMUSG00000004846	Plod3	Membrane-localized	29.7405	70.0045	2.51657	57.8794	193.826	131.992	0.0233065	0.00990147		0.00990147	0.275433		0.275433	0.0119757	0.853653	0.00224835	0.000564052		0.000564052	0.0247402		0.0247402	0.000742358	0.272609	Converged	4-step without nuc. deg.	multiple exon	no	-6.01365	49.1999	1.06123	0.00357613	0.00525145	9629	19	ENSMUST00000004968	386	666	2.06191	56.15
ENSMUSG00000004849	Ap1s1	Cytosol-localized	37.7604	227.696	75.0238		621.487	307.653	0.0183565	0.00304418		0.00304418		0.00923903	0.00923903		10	0.00181593	0.00029913		0.00029913	0.000917279	0.000917279			3.40951e+07	Boundary-limited	3-step without nuc. deg.	multiple exon	no	-4.16699	-3.52509	0.778434	0.0011153	0.00225302	8249	4	ENSMUST00000111080	0.75	124	0.983057	51.29
ENSMUSG00000004864	Mapk13	Cytosol-localized	74.6124	64.8152	60.1933		481.471	163.361	0.00928998	0.00255053	0.00814368	0.0106942		0.0115154	0.0115154		0.1	0.000839653	0.0003643	0.00145459	0.00149951	0.00161528	0.00161528			0.00972037	Boundary-limited	3-step with nuc. degradation	multiple exon	yes	34.165	-84.2047	0.46157	0.00143964	0.00424305	8687	9	ENSMUST00000004986	187	102	1.12878	53.16
ENSMUSG00000004865	Srpk1	Cytosol-localized	32.0479	69.5118	30.4605		150.734	113.327	0.0216284	0.00400404	0.0059676	0.00997164		0.0227556	0.0227556		1.51953	0.00134158	0.000306307	0.000597832	0.000671735	0.00151676	0.00151676			0.223399	Converged	3-step with nuc. degradation	multiple exon	yes	45.7674	-165.221	0.445857	0.00459848	0.00611636	34873	16	ENSMUST00000130643	2408	108	3.17187	46.57
ENSMUSG00000004880	Lbr	Membrane-localized	18.1732	103.394	1.21343	47.025	257.689	147.681	0.0381411	0.00670391		0.00670391	0.571228		0.571228	0.01474	1.48838	0.00402133	0.000298386		0.000298386	0.066069		0.066069	0.00144839	0.442696	Converged	4-step without nuc. deg.	multiple exon	no	-5.71373	98.2808	1.27981	0.00268986	0.00469354	27044	14	ENSMUST00000005003	1522	91	3.06881	45.66
ENSMUSG00000004885	Crabp2	Cytosol-localized	86.4025	60.8524	25.8166		274.012	161.043	0.0080223	0.0113906		0.0113906		0.0268489	0.0268489		0.1	0.00116651	0.00235322		0.00235322	0.00562885	0.00562885			0.0394319	Boundary-limited	3-step without nuc. deg.	multiple exon	no	-3.91262	23.7185	1.27735	0.00252962	0.00430412	4.71	3	ENSMUST00000005019	338	174	0.73269	52.45
ENSMUSG00000004891	Nes	Cytosol-localized	20.9217	126.87	8.97562		159.249	152.447	0.0331306	0.00546345		0.00546345		0.0772256	0.0772256		10	0.00841751	0.000808352		0.000808352	0.0188985	0.0188985			1634860352467340	Boundary-limited	3-step without nuc. deg.	multiple exon	no	-3.91239	72.1162	3.3627	0.00435261	0.00454681	5.03	3	ENSMUST00000090973	0.42	109	5.84899	54.7
ENSMUSG00000004895	Prcc	Cytosol-localized	9.44077	74.4369	9.30496		153.346	87.2127	0.0734206	0.00931187		0.00931187		0.0744923	0.0744923		0.592948	0.0132753	0.00061806		0.00061806	0.0361346	0.0361346			0.11224	Converged	3-step without nuc. deg.	multiple exon	no	-4.66344	98.1923	2.20082	0.00452014	0.00794778	26705	7	ENSMUST00000005015	356	265	1.90183	45.23
ENSMUSG00000004896	Rrnad1	Cytosol-localized	26.2803	5.79552	16.9283		61.5646	37.5534	0.0263752	0.00236684	0.117234	0.119601		0.0409461	0.0409461		0.282576	0.00226426	0.000508565	0.0423493	0.0423524	0.00779818	0.00779818			0.0441616	Converged	3-step with nuc. degradation	multiple exon	yes	12.779	57.3927	1.37899	0.0112589	0.0184577	5353	8	ENSMUST00000168070			2.24086	49.59
ENSMUSG00000004897	Hdgf	Cytosol-localized	11.0636	329.729	18.421		483.617	353.541	0.0626509	0.00210217		0.00210217		0.037628	0.037628		10	0.00814228	0.000151819		0.000151819	0.0177278	0.0177278			817292	Boundary-limited	3-step without nuc. deg.	multiple exon	no	-4.52179	-18.9772	0.698778	0.00143326	0.00196058	9811	6	ENSMUST00000005017	1223	306	1.95814	52.15
ENSMUSG00000004929	Thop1	Cytosol-localized	41.0339	161.927	43.1539		449.144	225.544	0.0168921	0.0042806		0.0042806		0.0160622	0.0160622		0.605857	0.00122757	0.000187027		0.000187027	0.000717539	0.000717539			0.274173	Converged	3-step without nuc. deg.	multiple exon	no	-5.26002	-92.0566	0.56344	0.00154326	0.00307322	12524	13	ENSMUST00000005057	539	227	2.35289	56.78
ENSMUSG00000004931	Apba3	Cytosol-localized	30.6714	114.732	38.499		298.322	160.673	0.0225991	0.00604142		0.00604142		0.0180043	0.0180043		10	0.00222713	0.000310329		0.000310329	0.000997641	0.000997641			3.55449e+08	Boundary-limited	3-step without nuc. deg.	multiple exon	no	-4.09795	15.0267	0.99389	0.00232349	0.00431403	4467	10	ENSMUST00000057798	125	115	1.21785	54.7
ENSMUSG00000004934	Pias4	Cytosol-localized	19.9461	67.3354	15.9146		124.216	93.6328	0.034751	0.010294		0.010294		0.0435542	0.0435542		10	0.00375982	0.000498877		0.000498877	0.00230183	0.00230183			1087.89	Boundary-limited	3-step without nuc. deg.	multiple exon	no	-4.90104	36.8546	1.1725	0.0055802	0.00740282	10924	9	ENSMUST00000005064	834	211	1.9558	56.39
ENSMUSG00000004936	Map2k1	Cytosol-localized	19.9834	107.739	6.92254		191.298	131.383	0.0346861	0.00643359		0.00643359		0.100129	0.100129		2.55375	0.00305865	0.000257561		0.000257561	0.0375056	0.0375056			0.613398	Converged	3-step without nuc. deg.	multiple exon	no	-5.0876	-35.9729	0.72421	0.0036234	0.00527577	67861	11	ENSMUST00000005066	914	338	2.09518	45.23
ENSMUSG00000004937	Sgta	Cytosol-localized	22.3559	116.329	15.1808		191.191	145.324	0.0310051	0.0059585		0.0059585		0.0456595	0.0456595		10	0.0026851	0.000306496		0.000306496	0.0106288	0.0106288			1586.36	Boundary-limited	3-step without nuc. deg.	multiple exon	no	-5.17048	-9.74763	0.860789	0.00362542	0.00476966	8176	12	ENSMUST00000218208	4	35	1.61189	54.49
ENSMUSG00000004945	Tmem242	Cytosol-localized	16.2477	276.045	17.7512		420.574	304.746	0.0426613	0.00251099		0.00251099		0.039048	0.039048		10	0.00530667	0.00026582		0.00026582	0.0250864	0.0250864			249.585	Boundary-limited	3-step without nuc. deg.	multiple exon	no	-4.35671	16.3712	1.03988	0.0016481	0.00227451	29373	5	ENSMUST00000005053	498	25	0.742135	45.76
ENSMUSG00000004947	Dtx2	Undefined	20.7684	66.2237	2.13911	10.0853	137.541	89.2531	0.0333751	0.0104668		0.0104668	0.324035		0.324035	0.0687284	1.73399	0.00314175	0.000564829		0.000564829	0.0775147		0.0775147	0.0161667	0.426669	Converged	4-step without nuc. deg.	multiple exon	no	-5.28827	12.0167	0.953825	0.00503958	0.00776609	36582	8	ENSMUST00000111145	376	74	2.3727	50.66
ENSMUSG00000004948	Zp3	Undefined	18.7225	198.465	5.77323	45.6794	565.911	222.451	0.0370222	0.00349254		0.00349254	0.120062		0.120062	0.0151742	0.16586	0.00902122	0.000351414		0.000351414	0.0349578		0.0349578	0.0043109	0.0513225	Converged	4-step without nuc. deg.	multiple exon	no	-4.90527	41.2693	1.17558	0.00122483	0.00311595	8525	6	ENSMUST00000005073	12	34	1.12227	49.3
ENSMUSG00000004951	Hspb1	Cytosol-localized	0.346574	491.719	0.656248		558.657	492.68	2	0.00140964		0.00140964		1.05623	1.05623		10	3.5495e+09	0.000136965		0.000136965	27361.7	27361.7			2.6872e+40	Boundary-limited	3-step without nuc. deg.	multiple exon	no	-4.35671	-7.5488	0.765247	0.00124074	0.00140689	1644	5	ENSMUST00000005077	132	139	0.705977	59.64
ENSMUSG00000004952	Rasa4	Cytosol-localized	50.4454	54.4452	30.8997		221.416	117.562	0.0137406	0.00334946	0.00938164	0.0127311		0.0224322	0.0224322		0.675713	0.00107474	0.000488119	0.00148995	0.00156787	0.00288529	0.00288529			0.238888	Converged	3-step with nuc. degradation	multiple exon	yes	25.8419	-24.2117	0.698596	0.00313052	0.00589602	9625	8	ENSMUST00000042135	307	196	2.05766	52.04
ENSMUSG00000004980	Hnrnpa2b1	Cytosol-localized	25.1416	247.37	35.8813		412.744	294.525	0.0275697	0.00280207		0.00280207		0.0193178	0.0193178		10	0.00269933	0.000189495		0.000189495	0.00416899	0.00416899			7.66186e+06	Boundary-limited	3-step without nuc. deg.	multiple exon	no	-5.17048	1.68846	0.918578	0.00167936	0.00235344	7134	12	ENSMUST00000203220	494	95	1.32183	38.3
ENSMUSG00000004994	Ccdc130	Cytosol-localized	15.7146	39.6065	7.2737		90.5754	58.7378	0.0441085	0.0175008		0.0175008		0.0952949	0.0952949		0.71582	0.00684623	0.00168413		0.00168413	0.0112331	0.0112331			0.454648	Converged	3-step without nuc. deg.	multiple exon	no	-4.35673	63.0167	1.89105	0.00765271	0.0118007	9279	5	ENSMUST00000005120	601	5	1.03875	51.23
ENSMUSG00000005034	Prkacb	Cytosol-localized	16.2797	88.6658	25.1429		184.408	113.802	0.0425773	0.00781752		0.00781752		0.0275683	0.0275683		2.85606	0.00581698	0.000370831		0.000370831	0.00148925	0.00148925			1.22161	Converged	3-step without nuc. deg.	multiple exon	no	-4.79083	43.6277	1.26856	0.00375877	0.00609084	83386	9	ENSMUST00000102515	3013	276	4.09946	40.73
ENSMUSG00000005043	Sgsh	Membrane-localized	53.6951	26.9874	1.28986	27.2348	149.963	96.9041	0.0129089	0.0256841		0.0256841	0.537381		0.537381	0.0254507	0.318635	0.00219019	0.00836484		0.00836484	0.153083		0.153083	0.00384622	0.346761	Converged	4-step without nuc. deg.	multiple exon	no	-3.93219	-16.9125	0.541233	0.00462213	0.00715292	3355	2	ENSMUST00000005173	2795	51	3.85503	53.91
ENSMUSG00000005045	Chd5	Cytosol-localized		129.732	12.8405		154.01	133.591		0.00534291		0.00534291		0.0539813	0.0539813				0.000483735		0.000483735	0.0120452	0.0120452				Boundary-limited	3-step without nuc. deg.	single exon	no	1.58545	7.75411	1.34847	0.00450066	0.00518859	3279	1	ENSMUST00000136134			6.4411	55.65
ENSMUSG00000005069	Pex5	Cytosol-localized	26.2945	80.9649	16.6694		162.645	114.442	0.0263609	0.00856108		0.00856108		0.0415821	0.0415821		0.98321	0.00264844	0.000429052		0.000429052	0.00242824	0.00242824			0.270939	Converged	3-step without nuc. deg.	multiple exon	no	-5.26337	55.716	1.1916	0.00426171	0.00605677	17634	15	ENSMUST00000080557	1151	16	2.66422	47.32
ENSMUSG00000005078	Jkamp	Membrane-localized	20.0902	59.576	0.452459	11.896	119.582	87.3478	0.0345017	0.0116347		0.0116347	1.53196		1.53196	0.0582671	0.586388	0.00449907	0.000811473		0.000811473	0.430106		0.430106	0.0155565	0.104292	Converged	4-step without nuc. deg.	multiple exon	no	-5.28827	93.1445	1.43686	0.0057964	0.00793548	15604	9	ENSMUST00000117449	632	322	1.44174	44.7
ENSMUSG00000005102	Eif2ak4	Cytosol-localized	27.8194	118.427	38.4581		256.631	161.21	0.024916	0.00585297		0.00585297		0.0180235	0.0180235		3.58699	0.00220904	0.000235007		0.000235007	0.000927954	0.000927954			1.26872	Converged	3-step without nuc. deg.	multiple exon	no	-5.18966	1.2015	0.95422	0.00270095	0.00429965	54516	28	ENSMUST00000005233	173	0.09	4.62789	44.79
ENSMUSG00000005103	Wdr1	Cytosol-localized	16.5095	149.126	16.9906		239.642	172.679	0.0419846	0.00464805		0.00464805		0.0407958	0.0407958		2.63638	0.00404293	0.000191518		0.000191518	0.00794181	0.00794181			1.0519	Converged	3-step without nuc. deg.	multiple exon	no	-5.56068	34.2915	1.0638	0.00289243	0.00401409	34993	18	ENSMUST00000005234	992	274	2.70355	49.74
ENSMUSG00000005125	Ndrg1	Cytosol-localized		103.008	29.2577		142.625	112.069		0.00672908		0.00672908		0.0236911	0.0236911				0.000501719		0.000501719	0.00203572	0.00203572				Boundary-limited	3-step without nuc. deg.	single exon	no	-2.70982	2.17058	0.929353	0.00485991	0.00618503	1787	1	ENSMUST00000005256	1545	136	2.50461	48.95
ENSMUSG00000005142	Man2b1	Membrane-localized	48.0649	72.4105	3.84825	125.126	342.438	187.004	0.0144211	0.00957247		0.00957247	0.18012		0.18012	0.00553961	0.508706	0.00109554	0.000580185		0.000580185	0.0127077		0.0127077	0.000369191	0.0740095	Converged	4-step without nuc. deg.	multiple exon	no	-6.23679	-110.008	0.766081	0.00202415	0.0037066	14967	24	ENSMUST00000034121	764	14	3.3818	50.26
ENSMUSG00000005148	Klf5	Cytosol-localized	3.89222	37.7077	1.09872		67.3341	42.1151	0.178085	0.0183821		0.0183821		0.630866	0.630866		1.07712	0.0625131	0.00213931		0.00213931	5.27582	5.27582			0.359924	Converged	3-step without nuc. deg.	multiple exon	no	-4.15888	100.145	3.93289	0.0102941	0.0164584	14714	4	ENSMUST00000005279	75	303	1.52383	44.32
ENSMUSG00000005150	Wdr83	Cytosol-localized	26.1975	170.813	57.5871		419.584	221.221	0.0264585	0.00405792		0.00405792		0.0120365	0.0120365		0.382544	0.00308653	0.000314938		0.000314938	0.000967869	0.000967869			0.311304	Converged	3-step without nuc. deg.	multiple exon	no	-4.90471	48.649	1.28038	0.00165199	0.00313328	5711	9	ENSMUST00000093357	158	0.13	1.01747	49.74
ENSMUSG00000005161	Prdx2	Cytosol-localized	12.3724	543.728	1.73319		822.507	570.145	0.0560238	0.0012748		0.0012748		0.399925	0.399925		10	0.00626217	0.000101359		0.000101359	12.8721	12.8721			6.51801e+08	Boundary-limited	3-step without nuc. deg.	multiple exon	no	-4.89784	-39.9524	0.660967	0.000842725	0.00121574	5247	9	ENSMUST00000005292	748	151	1.18076	48.61
ENSMUSG00000005204	Senp3	Cytosol-localized	22.2796	122.342	16.2765		253.158	151.709	0.0311114	0.00566564		0.00566564		0.0425859	0.0425859		0.387954	0.00252959	0.00024619		0.00024619	0.00793719	0.00793719			0.0914623	Converged	3-step without nuc. deg.	multiple exon	no	-5.17048	-35.9851	0.741572	0.00273801	0.00456893	8731	12	ENSMUST00000005336	0.41	0.01	1.44993	47.84
ENSMUSG00000005225	Plekha8	Cytosol-localized	16.242	242.413	18.4214		251.876	269.674	0.0426764	0.00285936		0.00285936		0.0376273	0.0376273		4.48005	0.00569218	0.000197866		0.000197866	0.0128817	0.0128817			8.22235	Converged	3-step without nuc. deg.	multiple exon	no	-5.31812	22.8694	1.02802	0.00275194	0.00257032	32747	14	ENSMUST00000119706	4857	0.32	5.89032	42.8
ENSMUSG00000005233	Spc25	Cytosol-localized	17.8871	85.6391	5.14716		163.01	106.361	0.0387511	0.00809382		0.00809382		0.134666	0.134666		0.607735	0.00376687	0.000382053		0.000382053	0.0788548	0.0788548			0.113516	Converged	3-step without nuc. deg.	multiple exon	no	-4.99721	21.537	1.03859	0.00425216	0.00651693	12299	10	ENSMUST00000005365	525	0.13	1.09175	39.94
ENSMUSG00000005251	Ripk4	Cytosol-localized	9.54904	20.7509	6.83308		48.9562	33.1	0.0725881	0.0334032		0.0334032		0.10144	0.10144		10	0.0219103	0.00668926		0.00668926	0.0212539	0.0212539			5.1879e+06	Boundary-limited	3-step without nuc. deg.	multiple exon	no	-3.43216	44.6131	2.60874	0.0141585	0.020941	4191	2	ENSMUST00000019386	1151	27	3.34645	48.68
ENSMUSG00000005299	Letm1	Undefined	24.6942	170.943	5.70553	29.3575	318.421	201.221	0.0280692	0.00405484		0.00405484	0.121487		0.121487	0.0236105	1.42858	0.00212124	0.000160031		0.000160031	0.0142341		0.0142341	0.00271839	0.250971	Converged	4-step without nuc. deg.	multiple exon	no	-5.78074	-132.81	0.616582	0.00217683	0.0034447	43144	15	ENSMUST00000005431	2789	264	3.72036	46.98
ENSMUSG00000005312	Ubqln1	Cytosol-localized	14.079	165.695	6.16345		272.192	183.254	0.0492326	0.00418328		0.00418328		0.112461	0.112461		2.59477	0.00524777	0.000175459		0.000175459	0.069145	0.069145			1.41626	Converged	3-step without nuc. deg.	multiple exon	no	-5.0876	-5.79823	0.872485	0.00254654	0.00378243	39497	11	ENSMUST00000058735	1719	216	3.46727	43.1
ENSMUSG00000005320	Fgfr4	Undefined		70.0467	6.67697	46.8912	142.133	72.0197		0.00989551		0.00989551	0.103812		0.103812	0.014782			0.000612577		0.000612577	0.0109717		0.0109717	0.00170242		Boundary-limited	4-step without nuc. deg.	single exon	no	-3.13782	-1.92264	0.702712	0.00487674	0.00962441	733	1	ENSMUST00000005452	583	287	3.03328	51.58
ENSMUSG00000005360	Slc1a3	Membrane-localized	31.9608	38.5339	1.82646	46.7544	141.288	95.9975	0.0216874	0.017988		0.017988	0.379503		0.379503	0.0148253	0.727235	0.00275678	0.0023671		0.0023671	0.063264		0.063264	0.00260131	0.046686	Converged	4-step without nuc. deg.	multiple exon	no	-3.31191	15.9432	1.03079	0.00490591	0.00722047	74715	2	ENSMUST00000005493	2007	425	2.64314	43.59
ENSMUSG00000005362	Crbn	Cytosol-localized	35.0954	77.3185	18.6315		186.973	120.968	0.0197503	0.00896484		0.00896484		0.037203	0.037203		9.48899	0.00194208	0.000560243		0.000560243	0.00248849	0.00248849			121.633	Converged	3-step without nuc. deg.	multiple exon	no	-5.09161	21.7318	1.0341	0.00370721	0.00572999	15796	11	ENSMUST00000113239	728	16	1.92227	38.95
ENSMUSG00000005370	Msh6	Cytosol-localized	21.0711	93.592	15.0693		157.701	120.883	0.0328957	0.00740605		0.00740605		0.0459973	0.0459973		5.66328	0.0026336	0.00025327		0.00025327	0.00176641	0.00176641			20.5472	Converged	3-step without nuc. deg.	multiple exon	no	-5.00462	-15.0635	0.811037	0.00439533	0.00573401	15833	10	ENSMUST00000005503	77	98	4.05683	45.11
ENSMUSG00000005371	Fbxo11	Cytosol-localized	12.5778	37.7776	6.60691		77.9821	53.3181	0.0551087	0.0183481		0.0183481		0.104912	0.104912		1.21131	0.00528285	0.000811076		0.000811076	0.005679	0.005679			0.126144	Converged	3-step without nuc. deg.	multiple exon	no	2.31588	77.9319	1.20503	0.00888854	0.0130002	24853	22	ENSMUST00000130379			3.38062	40.4
ENSMUSG00000005373	Mlxipl	Cytosol-localized	41.4537	53.6925	24.2237		140.809	105.356	0.016721	0.00178366	0.0111259	0.0129096		0.0286144	0.0286144		0.531386	0.00135395	0.000493123	0.00185047	0.00191505	0.00736526	0.00736526			0.367395	Converged	3-step with nuc. degradation	multiple exon	yes	12.6651	-8.71375	0.554201	0.00492259	0.00657907	6067	2	ENSMUST00000154840			1.97762	49.94
ENSMUSG00000005374	Tbl2	Membrane-localized	32.4009	17.5358	1.17008	20.6246	85.3039	62.0329	0.0213928	0.0395275		0.0395275	0.592394		0.592394	0.0336077	1.30119	0.0021341	0.00608777		0.00608777	0.0862685		0.0862685	0.00429618	0.479255	Converged	4-step without nuc. deg.	multiple exon	no	-4.89812	59.2862	1.34677	0.00812562	0.0111739	16103	6	ENSMUST00000153183	6077	0.08	5.67165	47.45
ENSMUSG00000005378	Wbscr22	Cytosol-localized	36.642	169.609	66.6084		498.663	236.755	0.0189168	0.00408674		0.00408674		0.0104063	0.0104063		0.428039	0.00141068	0.00019325		0.00019325	0.000507611	0.000507611			0.121654	Converged	3-step without nuc. deg.	multiple exon	no	-5.33755	-93.3181	0.581633	0.00139001	0.0029277	11218	14	ENSMUST00000085984	412	142	0.947877	50.93
ENSMUSG00000005397	Nid1	Membrane-localized	15.2473	314.347	0.639451	39.169	520.273	365.047	0.0454604	0.00220504		0.00220504	1.08397		1.08397	0.0176963	2.53072	0.00476628	9.3226e-05		9.3226e-05	0.174341		0.174341	0.00256574	0.798817	Converged	4-step without nuc. deg.	multiple exon	no	-6.04501	-194.315	0.594422	0.00133227	0.00189879	74718	20	ENSMUST00000005532	2201	0.15	5.85214	45.07
ENSMUSG00000005410	Mcm5	Cytosol-localized	21.2854	195.83	10.1777		319.423	224.465	0.0325644	0.00353953		0.00353953		0.0681048	0.0681048		2.43907	0.00210639	0.000111923		0.000111923	0.016586	0.016586			1.33722	Converged	3-step without nuc. deg.	multiple exon	no	-5.61313	-170.518	0.501793	0.00217	0.00308799	18.87	19	ENSMUST00000212426	368	7	2.42209	46.5
ENSMUSG00000005413	Hmox1	Cytosol-localized	5.4256	74.6264	4.21864		99.2314	81.5078	0.127755	0.00928824		0.00928824		0.164306	0.164306		10	0.0336667	0.00065821		0.00065821	0.172456	0.172456			19352.5	Boundary-limited	3-step without nuc. deg.	multiple exon	no	-4.35671	85.6533	2.52778	0.00698516	0.00850405	6968	5	ENSMUST00000005548	569	128	1.36715	48.64
ENSMUSG00000005417	Mprip	Cytosol-localized	35.6532	178.23	49.3343		416.24	238.711	0.0194414	0.00388906		0.00388906		0.01405	0.01405		2.67486	0.00122431	0.000119594		0.000119594	0.000495688	0.000495688			0.407978	Converged	3-step without nuc. deg.	multiple exon	no	-5.92764	-329.896	0.390764	0.00166526	0.00290371	118365	26	ENSMUST00000108751	707	318	3.28387	46.1
ENSMUSG00000005442	Cic	Cytosol-localized	38.7277	46.34	18.3536		109.009	93.2097	0.017898	0.00482975	0.0101281	0.0149579		0.0377663	0.0377663		2.55473	0.00153922	0.00054118	0.00149441	0.00158938	0.0038862	0.0038862			2.37811	Converged	3-step with nuc. degradation	multiple exon	yes	25.0643	-49.7264	0.784659	0.0063586	0.00743643	11.98	22	ENSMUST00000163901			2.72898	57.09
ENSMUSG00000005447	Pafah1b3	Cytosol-localized	58.8511	153.273	40.1521		501.208	238.263	0.011778	0.00452231		0.00452231		0.017263	0.017263		0.1	0.001164	0.000415658		0.000415658	0.00160444	0.00160444			0.0420878	Boundary-limited	3-step without nuc. deg.	multiple exon	no	-4.79473	-19.0624	0.752364	0.00138295	0.00290917	2937	8	ENSMUST00000005583	39	17	0.641367	53.2
ENSMUSG00000005465	Il27ra	Membrane-localized		85.4927	5.8796	95.5279	180.319	135.421		0.00810767		0.00810767	0.11789		0.11789	0.00725597			0.00115181		0.00115181	0.0298417		0.0298417	0.00185033		Boundary-limited	4-step without nuc. deg.	single exon	no	-3.13593	4.32098	0.921874	0.00384401	0.00511848	898	1	ENSMUST00000005601	736	54	2.4423	49.91
ENSMUSG00000005469	Prkaca	Cytosol-localized	9.70853	394.951	5.61734		611.12	413.169	0.0713957	0.00175502		0.00175502		0.123394	0.123394		0.360643	0.0111072	0.000104904		0.000104904	0.171261	0.171261			0.089373	Converged	3-step without nuc. deg.	multiple exon	no	-4.99721	-81.8342	0.516544	0.00113422	0.00167764	15669	10	ENSMUST00000005606	1025	193	2.07474	50.11
ENSMUSG00000005470	Asf1b	Cytosol-localized	9.70908	46.8537	20.7681		101.779	63.5482	0.0713916	0.0147939		0.0147939		0.0333756	0.0333756		0.414729	0.0111526	0.000943355		0.000943355	0.00224676	0.00224676			0.0885759	Converged	3-step without nuc. deg.	multiple exon	no	-4.16064	54.6989	1.9334	0.00681035	0.0109074	14.69	4	ENSMUST00000005607	856	321	1.56152	44.79
ENSMUSG00000005483	Dnajb1	Cytosol-localized	4.84595	50.1508	6.26539		76.9214	57.1137	0.143036	0.0138213		0.0138213		0.110631	0.110631		0.928128	0.0703611	0.00140221		0.00140221	0.0774599	0.0774599			1.78759	Converged	3-step without nuc. deg.	multiple exon	no	-3.91202	52.2021	2.25796	0.00901111	0.0121363	4.46	3	ENSMUST00000005620	1833	138	2.79777	52.57
ENSMUSG00000005501	Usp40	Cytosol-localized	25.6245	56.4016	9.98107		139.479	87.032	0.0270501	0.0122895		0.0122895		0.0694462	0.0694462		0.910349	0.00365458	0.00118216		0.00118216	0.00788435	0.00788435			0.21898	Converged	3-step without nuc. deg.	multiple exon	no	4.454	50.3097	1.60676	0.00496956	0.00796428	41078	5	ENSMUST00000040783	1474	18	4.18381	41.52
ENSMUSG00000005505	Kbtbd4	Cytosol-localized	16.7365	39.0287	9.24118		79.1441	59.8552	0.0414152	0.0177599		0.0177599		0.0750064	0.0750064		10	0.00496511	0.0017133		0.0017133	0.00767915	0.00767915			61111.5	Boundary-limited	3-step without nuc. deg.	multiple exon	no	-3.87693	16.768	1.11158	0.00875804	0.0115804	4895	3	ENSMUST00000090682	683	166	2.13885	45.65
ENSMUSG00000005506	Celf1	Cytosol-localized	20.8695	120.123	32.5566		193.425	153.092	0.0332134	0.00577032		0.00577032		0.0212905	0.0212905		6.88564	0.00277093	0.000171129		0.000171129	0.000729323	0.000729323			14.3517	Converged	3-step without nuc. deg.	multiple exon	no	-5.65535	-55.947	0.77188	0.00358355	0.00452764	20918	20	ENSMUST00000111448	2931	0.01	4.83244	40.91
ENSMUSG00000005510	Ndufs3	Cytosol-localized	16.71	263.117	14.7266		506.41	290.597	0.041481	0.00263437		0.00263437		0.0470677	0.0470677		0.254799	0.00419648	0.000225339		0.000225339	0.0260252	0.0260252			0.0657644	Converged	3-step without nuc. deg.	multiple exon	no	-4.66344	-14.494	0.760143	0.00136875	0.00238526	10191	7	ENSMUST00000005647	73	179	0.793318	44.59
ENSMUSG00000005514	Por	Membrane-localized	11.5164	107.168	0.46191	23.2477	192.166	131.394	0.0601876	0.00646784		0.00646784	1.50061		1.50061	0.0298157	2.42002	0.00588475	0.000205026		0.000205026	0.186894		0.186894	0.00337287	2.11394	Converged	4-step without nuc. deg.	multiple exon	no	-5.84354	33.0355	1.026	0.00360702	0.00527533	19454	16	ENSMUST00000005651	368	216	2.30682	49.75
ENSMUSG00000005533	Igf1r	Membrane-localized	11.4386	131.602	0.557801	12.3485	159.858	150.382	0.0605974	0.00526698		0.00526698	1.24264		1.24264	0.0561322	3.91931	0.0126978	0.000443302		0.000443302	0.948049		0.948049	0.0366214	0.979647	Converged	4-step without nuc. deg.	multiple exon	no	-4.73668	84.1869	1.77821	0.00433602	0.00460924	229858	5	ENSMUST00000005671	7266	31	8.99634	46.28
ENSMUSG00000005534	Insr	Membrane-localized	34.1846	52.304	1.5621	28.7921	130.667	104.053	0.0202766	0.0132523		0.0132523	0.443728		0.443728	0.0240742	8.84558	0.00265287	0.00185655		0.00185655	0.153796		0.153796	0.00676232	8.82533	Converged	4-step without nuc. deg.	multiple exon	no	-3.89225	24.2839	1.22887	0.00530467	0.00666147	108012	2	ENSMUST00000091291	4746	488	7.63401	43.1
ENSMUSG00000005566	Trim28	Cytosol-localized	21.1621	187.943	38.3709		334.29	226.197	0.0327542	0.00368807		0.00368807		0.0180644	0.0180644		10	0.00178693	7.76969e-05		7.76969e-05	0.000519019	0.000519019			2424.19	Boundary-limited	3-step without nuc. deg.	multiple exon	no	-5.52573	-277.399	0.300965	0.00207349	0.00306435	6883	17	ENSMUST00000005705	172	566	1.51822	48.13
ENSMUSG00000005575	Ube2m	Cytosol-localized	23.9928	188.064	17.559		384.345	222.376	0.0288898	0.00368571		0.00368571		0.0394754	0.0394754		10	0.00307555	0.000266334		0.000266334	0.0145957	0.0145957			2.22776e+12	Boundary-limited	3-step without nuc. deg.	multiple exon	no	-4.89784	41.8845	1.21735	0.00180345	0.00311701	3155	9	ENSMUST00000125964			0.793112	56.24
ENSMUSG00000005609	Ctr9	Cytosol-localized	12.7341	139.31	3.97036		197.622	154.227	0.0544324	0.00497558		0.00497558		0.17458	0.17458		1.68907	0.00569919	0.000154107		0.000154107	0.103984	0.103984			0.512157	Converged	3-step without nuc. deg.	multiple exon	no	-5.79909	-35.5256	0.847258	0.00350743	0.00449433	27426	24	ENSMUST00000005749	591	185	3.8399	43.74
ENSMUSG00000005615	Pcyt1a	Cytosol-localized	10.8192	83.9909	2.48707		126.894	96.169	0.0640665	0.00825264		0.00825264		0.2787	0.2787		0.357345	0.0143948	0.000445454		0.000445454	0.440811	0.440811			0.0636877	Converged	3-step without nuc. deg.	multiple exon	no	-4.89784	32.9715	1.13901	0.00546242	0.0072076	13069	9	ENSMUST00000079791	3566	9	4.49701	43.11
ENSMUSG00000005621	Zfp592	Cytosol-localized	11.3249	37.0904	9.02183		80.2057	52.0102	0.0612057	0.0186881		0.0186881		0.07683	0.07683		1.87498	0.00927607	0.00129684		0.00129684	0.0065297	0.0065297			0.719619	Converged	3-step without nuc. deg.	multiple exon	no	-4.7876	79.3823	1.70888	0.00864211	0.0133272	21893	8	ENSMUST00000107353	3.3	81	4.16971	44.7
ENSMUSG00000005625	Psmd4	Cytosol-localized	12.001	197.103	71.9446		342.647	236.373	0.0577574	0.00351668		0.00351668		0.00963446	0.00963446		0.270061	0.0052285	8.96409e-05		8.96409e-05	0.000256102	0.000256102			0.0445837	Converged	3-step without nuc. deg.	multiple exon	no	-5.42071	-140.972	0.483386	0.00202292	0.00293243	9.92	15	ENSMUST00000107237	119	0.08	1.07926	47.14
ENSMUSG00000005656	Snx6	Cytosol-localized	18.0773	283.358	7.50643		445.747	310.928	0.0383434	0.00244619		0.00244619		0.0923405	0.0923405		2.024	0.00279443	9.73272e-05		9.73272e-05	0.0484867	0.0484867			0.582731	Converged	3-step without nuc. deg.	multiple exon	no	-5.3845	-136.793	0.492741	0.00155502	0.00222928	49152	15	ENSMUST00000005798	656	49	1.53014	44.51
ENSMUSG00000005667	Mthfd2	Cytosol-localized	13.7608	124.995	7.15654		179.919	141.899	0.0503711	0.0055454		0.0055454		0.096855	0.096855		10	0.00762952	0.000279043		0.000279043	0.0523249	0.0523249			1131.18	Boundary-limited	3-step without nuc. deg.	multiple exon	no	-4.78749	23.8504	1.07581	0.00385255	0.00488479	11915	8	ENSMUST00000005810	954	76	1.80395	44.82
ENSMUSG00000005672	Kit	Membrane-localized	9.06374	51.0473	0.469888	26.2592	117.244	74.0162	0.0764747	0.0135785		0.0135785	1.47513		1.47513	0.0263964	1.99897	0.0103172	0.000616246		0.000616246	0.286863		0.286863	0.00228646	0.184234	Converged	4-step without nuc. deg.	multiple exon	no	-6.19441	349.817	1.93665	0.00591201	0.00936481	81806	23	ENSMUST00000144270	2176	135	4.092	46.01
ENSMUSG00000005674	Tomm40l	Cytosol-localized	43.8337	108.766	100.27		418.908	188.518	0.0158131	0.00248425	0.00388858	0.00637283		0.00691281	0.00691281		0.508792	0.00130043	0.000359651	0.000745936	0.000828112	0.000986951	0.000986951			0.361594	Converged	3-step with nuc. degradation	multiple exon	yes	21.7741	-50.0963	0.623164	0.00165465	0.00367683	6173	10	ENSMUST00000111327	1718	165	1.78821	52.18
ENSMUSG00000005682	Pan2	Cytosol-localized	37.4095	85.3747	50.6213		203.07	141.484	0.0185286	0.00191361	0.00620527	0.00811888		0.0136928	0.0136928		0.866389	0.00151914	0.000159205	0.000522469	0.000546187	0.000960476	0.000960476			0.211895	Converged	3-step with nuc. degradation	multiple exon	yes	25.813	-82.3424	0.764777	0.00341335	0.00489913	17258	28	ENSMUST00000218315	587	116	4.29484	47.36
ENSMUSG00000005683	Cs	Cytosol-localized	18.7656	197.213	10.2913		254.787	222.766	0.0369372	0.00351472		0.00351472		0.0673529	0.0673529		1.07276	0.00349738	0.00017197		0.00017197	0.0293631	0.0293631			0.451616	Converged	3-step without nuc. deg.	multiple exon	no	-5.0876	-16.3568	0.817433	0.0027205	0.00311155	24745	11	ENSMUST00000005826	1346	183	2.72906	43.91
ENSMUSG00000005687	Bcas2	Cytosol-localized	17.8734	277.221	30.0761		453.11	313.521	0.038781	0.00250034		0.00250034		0.0230464	0.0230464		2.79969	0.00422635	0.000229515		0.000229515	0.00809607	0.00809607			110.761	Converged	3-step without nuc. deg.	multiple exon	no	-4.66344	22.5389	1.07801	0.00152976	0.00221085	7497	7	ENSMUST00000005830	0.67	117	1.34666	42.77
ENSMUSG00000005698	Ctcf	Cytosol-localized	18.2408	60.9832	8.69903		112.456	83.2361	0.0379999	0.0113662		0.0113662		0.079681	0.079681		3.20514	0.00559701	0.000798226		0.000798226	0.029964	0.029964			1.96511	Converged	3-step without nuc. deg.	multiple exon	no	-5.0876	140.172	2.14822	0.00616372	0.00832748	39406	11	ENSMUST00000005841	1302	141	3.01195	41.42
ENSMUSG00000005699	Pard6a	Cytosol-localized	20.5762	48.8645	15.3072		103.327	75.6636	0.0336868	0.0141851		0.0141851		0.0452825	0.0452825		10	0.00543973	0.00113221		0.00113221	0.00430323	0.00430323			1.93305e+18	Boundary-limited	3-step without nuc. deg.	multiple exon	no	-4.52212	62.4546	1.69335	0.00670829	0.0091609	1319	6	ENSMUST00000212634			0.838936	57
ENSMUSG00000005718	Tfap4	Cytosol-localized	12.7845	26.2846	7.92123		59.2748	42.4431	0.0542178	0.0263708		0.0263708		0.087505	0.087505		4.81645	0.00795053	0.00274963		0.00274963	0.0098449	0.0098449			10.9879	Converged	3-step without nuc. deg.	multiple exon	no	-4.66361	102.417	2.29031	0.0116938	0.0163312	15059	7	ENSMUST00000005862	891	203	1.91583	50.64
ENSMUSG00000005732	Ranbp1	Cytosol-localized	13.2256	362.772	8.96637		544.705	387.192	0.0524094	0.0019107		0.0019107		0.0773052	0.0773052		4.78258	0.00477823	0.000126785		0.000126785	0.0712811	0.0712811			444.084	Converged	3-step without nuc. deg.	multiple exon	no	-4.66344	-32.7863	0.639661	0.00127252	0.00179019	8948	7	ENSMUST00000115645	302	169	0.883344	47.42
ENSMUSG00000005774	Rfx5	Cytosol-localized	31.1564	25.0649	4.74942		85.2446	59.3754	0.0222473	0.0276541		0.0276541		0.145944	0.145944		0.487691	0.00361861	0.00645679		0.00645679	0.0386865	0.0386865			0.541269	Converged	3-step without nuc. deg.	multiple exon	no	0.128544	55.6457	1.96221	0.00813127	0.011674	3779	4	ENSMUST00000137088	2192	143	3.16564	50.06
ENSMUSG00000005779	Psmb4	Cytosol-localized	7.98026	511.868	10.2089		745.43	532.931	0.0868578	0.00135415		0.00135415		0.0678961	0.0678961		10	0.0091603	9.95976e-05		9.95976e-05	0.0620991	0.0620991			5.1037e+14	Boundary-limited	3-step without nuc. deg.	multiple exon	no	-4.66344	-63.8266	0.477281	0.000929862	0.00130063	2868	7	ENSMUST00000005923	334	52	0.834751	49.84
ENSMUSG00000005802	Slc30a4	Membrane-localized	39.8264	37.0915	1.21694	13.9672	147.421	86.8913	0.0174042	0.0186875		0.0186875	0.569581		0.569581	0.0496266	10	0.00558927	0.00629208		0.00629208	0.211422		0.211422	0.0182143	1.06116e+10	Boundary-limited	4-step without nuc. deg.	multiple exon	no	-3.93203	39.0461	1.62145	0.00470183	0.00797718	4.1	2	ENSMUST00000005952	3945	218	5.21613	38.31
ENSMUSG00000005813	Metap1	Cytosol-localized	15.7122	83.8786	31.0603		172.658	110.201	0.0441153	0.00826369		0.00826369		0.0223162	0.0223162		1.64216	0.0049868	0.000335048		0.000335048	0.000956146	0.000956146			0.481926	Converged	3-step without nuc. deg.	multiple exon	no	-5.25295	80.1391	1.39459	0.00401456	0.00628983	30559	13	ENSMUST00000029804	1.38	143	2.37733	42.78
ENSMUSG00000005823	Gpr108	Membrane-localized	50.7622	73.7352	21.6697	30.1234	330.528	158.438	0.0136548	0.00194251	0.00745798	0.00940049	0.031987		0.031987	0.0230102	10	0.00158557	0.000473817	0.00127283	0.00135816	0.00721143		0.00721143	0.0049936	1844.02	Boundary-limited	4-step with nuc. degradation	multiple exon	yes	11.6943	38.7136	1.04463	0.00209709	0.00437488	10197	12	ENSMUST00000005975	379	4	1.89783	49.7
ENSMUSG00000005846	Rsl1d1	Cytosol-localized	9.44205	169.677	7.87393		240.641	182.503	0.0734107	0.00408509		0.00408509		0.0880306	0.0880306		0.739448	0.00846377	0.000194257		0.000194257	0.050051	0.050051			0.349768	Converged	3-step without nuc. deg.	multiple exon	no	-4.89784	22.5127	1.05349	0.00288042	0.00379801	10361	9	ENSMUST00000119953	509	75	1.70768	43.76
ENSMUSG00000005871	Apc	Cytosol-localized	20.3913	63.3841	4.65309		123.46	86.7518	0.0339923	0.0109357		0.0109357		0.148965	0.148965		3.59914	0.0046695	0.000918166		0.000918166	0.0154496	0.0154496			3.03054	Converged	3-step without nuc. deg.	multiple exon	no	-4.52216	75.5972	1.95338	0.00561437	0.00799	53133	6	ENSMUST00000115781	3607	292	10.7304	41.37
ENSMUSG00000005873	Reep5	Membrane-localized	4.05468	193.685	0.346574	12.1439	296.722	204.821	0.17095	0.00357873		0.00357873	2		2	0.0570776	0.384239	0.041738	0.000222302		0.000222302	1.22654		1.22654	0.0343738	0.0376262	Converged	4-step without nuc. deg.	multiple exon	no	-4.7362	34.5242	1.15023	0.00233602	0.00338416	28526	5	ENSMUST00000006027	2229	93	2.69683	47.09
ENSMUSG00000005881	Ergic3	Membrane-localized	25.5169	210.718	28.8936	23.3299	560.075	280.882	0.0271642	0.00328946		0.00328946	0.0239896		0.0239896	0.0297106	0.465546	0.00139272	8.93586e-05		8.93586e-05	0.000708085		0.000708085	0.00455133	0.0770166	Converged	4-step without nuc. deg.	multiple exon	no	-5.15854	-366.459	0.299781	0.0012376	0.00246775	10234	15	ENSMUST00000006035	128	95	0.995863	52.34
ENSMUSG00000005882	Uqcc1	Cytosol-localized	8.16636	104.069	3.54396		132.473	113.657	0.0848784	0.00666046		0.00666046		0.195585	0.195585		1.58144	0.0120012	0.000305087		0.000305087	0.205509	0.205509			0.187715	Converged	3-step without nuc. deg.	multiple exon	no	-5.0876	78.4858	1.46794	0.00523237	0.00609858	74831	11	ENSMUST00000146995			1.22502	45.98
ENSMUSG00000005886	Ncoa2	Cytosol-localized	13.8922	48.0799	10.8777		98.973	66.3156	0.0498945	0.0144166		0.0144166		0.0637217	0.0637217		1.65959	0.00850644	0.00122071		0.00122071	0.00841007	0.00841007			0.672398	Converged	3-step without nuc. deg.	multiple exon	no	-4.89789	155.094	2.83352	0.00700339	0.0104522	36243	9	ENSMUST00000068304	3601	18	6.63361	44.28
ENSMUSG00000005893	Nr2c2	Cytosol-localized	21.2296	20.6685	17.4005		70.2076	48.3441	0.0326501	0.00467954	0.0288568	0.0335364		0.0398349	0.0398349		1.08167	0.00355952	0.00109325	0.00654454	0.00663522	0.00910151	0.00910151			0.264863	Converged	3-step with nuc. degradation	multiple exon	yes	12.8576	61.3661	1.36783	0.00987283	0.0143378	23453	11	ENSMUST00000113460	5423	352	6.71301	41.02
ENSMUSG00000005897	Nr2c1	Cytosol-localized	8.97568	38.672	9.83304		88.6295	51.2814	0.077225	0.0179238		0.0179238		0.0704916	0.0704916		1.12019	0.0136662	0.00144996		0.00144996	0.007409	0.007409			0.487398	Converged	3-step without nuc. deg.	multiple exon	no	-0.703493	88.6517	2.25119	0.00782073	0.0135165	26162	6	ENSMUST00000105290	1859	18	3.21502	42.2
ENSMUSG00000005899	Smpd4	Cytosol-localized	25.2702	101.997	23.5056		178.126	136.686	0.0274294	0.00679574		0.00679574		0.0294886	0.0294886		1.07314	0.00204283	0.00021013		0.00021013	0.00100309	0.00100309			0.146378	Converged	3-step without nuc. deg.	multiple exon	no	-5.99642	-111.625	0.719696	0.00389133	0.00507108	25474	28	ENSMUST00000163476	2023	77	3.42795	47.8
ENSMUSG00000005907	Pex1	Cytosol-localized	29.9314	67.4744	10.699		154.273	103.007	0.0231579	0.0102727		0.0102727		0.064786	0.064786		0.987536	0.00229737	0.000603965		0.000603965	0.00445617	0.00445617			0.212661	Converged	3-step without nuc. deg.	multiple exon	no	4.9921	5.84052	0.945686	0.00449299	0.00672909	31585	14	ENSMUST00000121291	376	322	1.97337	42.41
ENSMUSG00000005936	Kctd20	Cytosol-localized	27.7075	61.7881	24.4032		147.27	99.0313	0.0250166	0.0112181		0.0112181		0.028404	0.028404		8.16334	0.00258352	0.000601779		0.000601779	0.001578	0.001578			283.676	Converged	3-step without nuc. deg.	multiple exon	no	-5.00093	52.4251	1.27962	0.00470665	0.00699927	11.67	10	ENSMUST00000118762	2604	133	3.14021	48.64
ENSMUSG00000005949	Ctns	Membrane-localized	40.1761	21.5638	0.9344	23.5545	108.456	75.4414	0.0172527	0.0321441		0.0321441	0.74181		0.74181	0.0294274	0.247452	0.00183686	0.00574773		0.00574773	0.143646		0.143646	0.0042164	0.0461272	Converged	4-step without nuc. deg.	multiple exon	no	-5.28865	117.495	1.6249	0.00639104	0.00918789	8166	9	ENSMUST00000006103	1321	124	2.29994	48.86
ENSMUSG00000005950	P2rx5	Undefined		55.5016	4.80491	37.0511	110.299	56.9156		0.0124888		0.0124888	0.144258		0.144258	0.0187079			0.00134722		0.00134722	0.0263177		0.0263177	0.00387552		Boundary-limited	4-step without nuc. deg.	single exon	no	-3.1361	29.8434	2.79637	0.00628424	0.0121785	0.92	1	ENSMUST00000006104	0.85	175	2.19626	51.22
ENSMUSG00000005951	Shpk	Cytosol-localized		97.3834	18.2009		117.704	102.935		0.00711771		0.00711771		0.0380832	0.0380832				0.000698283		0.000698283	0.00566092	0.00566092				Boundary-limited	3-step without nuc. deg.	single exon	no	-2.70813	6.69108	1.25621	0.00588891	0.00673382	1.73	1	ENSMUST00000006105	1317	58	2.61083	46.36
ENSMUSG00000005968	Tuft1	Cytosol-localized	17.2549	27.7096	5.96813		73.8876	48.0401	0.040171	0.0250147		0.0250147		0.116142	0.116142		10	0.00788383	0.00357972		0.00357972	0.020267	0.020267			1.15624e+17	Boundary-limited	3-step without nuc. deg.	multiple exon	no	-3.88819	22.2932	1.24146	0.00938111	0.0144285	1434	3	ENSMUST00000006123	1.37	86	2.07462	45.45
ENSMUSG00000005973	Rcn1	Membrane-localized	19.9778	225.717	1.10395	34.5791	433.859	272.762	0.0346959	0.00307086		0.00307086	0.627878		0.627878	0.0200453	3.58408	0.00356215	0.000193211		0.000193211	0.158039		0.158039	0.00492867	28.9676	Converged	4-step without nuc. deg.	multiple exon	no	-4.90527	5.95338	0.904985	0.00159763	0.00254122	13028	6	ENSMUST00000006128	1627	113	2.46093	47.93
ENSMUSG00000005981	Trap1	Cytosol-localized	57.4477	188.154	35.2822		668.311	274.927	0.0120657	0.00368394		0.00368394		0.0196458	0.0196458		2.4915	0.000501798	0.000112635		0.000112635	0.000645686	0.000645686			0.844993	Converged	3-step without nuc. deg.	multiple exon	no	-5.58177	-405.352	0.196108	0.00103716	0.00252121	37856	18	ENSMUST00000006137	151	46	2.10281	46.73
ENSMUSG00000005982	Naa60	Cytosol-localized	28.4085	70.5822	25.8557		164.166	109.092	0.0243993	0.00982043		0.00982043		0.0268083	0.0268083		10	0.00285059	0.000590293		0.000590293	0.0017125	0.0017125			2434.71	Boundary-limited	3-step without nuc. deg.	multiple exon	no	-4.88379	37.4483	1.15647	0.00422224	0.00635378	10411	10	ENSMUST00000006138			1.82257	45.19
ENSMUSG00000005986	Ankrd13d	Cytosol-localized		112.323	15.3357		216.917	116.957		0.00617102		0.00617102		0.0451982	0.0451982				0.000605492		0.000605492	0.00517452	0.00517452				Boundary-limited	3-step without nuc. deg.	single exon	no	-0.310828	-1.28581	0.738088	0.00319544	0.0059265	369	1	ENSMUST00000056888	155	164	1.646	49.24
ENSMUSG00000006010	BC003331	Undefined	23.1037	67.6567	1.23524	9.71862	156.153	92.9664	0.0300016	0.0102451		0.0102451	0.561142		0.561142	0.0713216	1.4839	0.0035658	0.00067946		0.00067946	0.180234		0.180234	0.0224695	0.327673	Converged	4-step without nuc. deg.	multiple exon	no	-5.71373	161.223	1.5753	0.0044389	0.00745589	29051	14	ENSMUST00000097547	1507	72	2.01593	38.55
ENSMUSG00000006019	Dhx34	Cytosol-localized	35.6691	108.523	16.4103		199.099	152.862	0.0194327	0.00638707		0.00638707		0.0422385	0.0422385		10	0.00175417	0.000361318		0.000361318	0.00299415	0.00299415			94.8785	Boundary-limited	3-step without nuc. deg.	multiple exon	no	1.30883	14.6373	0.988709	0.00348142	0.00453447	22037	12	ENSMUST00000163968	75	251	2.8702	54
ENSMUSG00000006021	Kptn	Cytosol-localized	53.2379	123.25	31.6819		329.152	194.231	0.0130198	0.00562389		0.00562389		0.0218783	0.0218783		0.112721	0.00113883	0.000431095		0.000431095	0.0017191	0.0017191			0.0163872	Boundary-limited	3-step without nuc. deg.	multiple exon	no	-4.90167	-38.3594	0.668872	0.00210586	0.00356868	7621	9	ENSMUST00000006178	272	63	1.16019	51.26
ENSMUSG00000006024	Napa	Cytosol-localized	28.1253	160.465	58.8641		360.61	212.933	0.024645	0.00431961		0.00431961		0.0117754	0.0117754		0.407718	0.00230492	0.000199119		0.000199119	0.000559294	0.000559294			0.0954605	Converged	3-step without nuc. deg.	multiple exon	no	-5.09438	-33.5412	0.735163	0.00192215	0.00325523	19517	11	ENSMUST00000006181	1409	218	1.76027	53
ENSMUSG00000006050	Sra1	Cytosol-localized	20.6813	102.196	49.2565		288.246	139.764	0.0335156	0.00678253		0.00678253		0.0140722	0.0140722		10	0.00606721	0.000577934		0.000577934	0.00124366	0.00124366			1.25411e+11	Boundary-limited	3-step without nuc. deg.	multiple exon	no	-4.35838	88.888	2.63481	0.00240471	0.00495941	4515	5	ENSMUST00000173482			0.81445	44.09
ENSMUSG00000006056	Calcoco2	Cytosol-localized	12.3909	228.736	8.46179		379.775	246.682	0.0559401	0.00303034		0.00303034		0.081915	0.081915		1.71329	0.00859478	0.000171508		0.000171508	0.0555556	0.0555556			7.10867	Converged	3-step without nuc. deg.	multiple exon	no	-4.66344	-12.688	0.773206	0.00182515	0.00280988	8278	7	ENSMUST00000068686	587	27	1.42348	44.45
ENSMUSG00000006057	Atp5g1	Cytosol-localized	5.97	342.48	136.909		784.772	410.616	0.116105	0.0020239		0.0020239		0.00506283	0.00506283		0.1	0.0243423	0.000228029		0.000228029	0.000578582	0.000578582			0.0153882	Boundary-limited	3-step without nuc. deg.	multiple exon	no	-4.67459	-21.6949	0.710219	0.000883247	0.00168807	6767	7	ENSMUST00000107684	113	7	0.459668	48.23
ENSMUSG00000006058	Snf8	Cytosol-localized	17.7136	333.721	30.6672		688.202	373.97	0.0391307	0.00207703		0.00207703		0.0226023	0.0226023		0.247497	0.00437205	0.000173211		0.000173211	0.00778436	0.00778436			0.0600633	Converged	3-step without nuc. deg.	multiple exon	no	-4.78749	-31.5459	0.67803	0.00100719	0.00185348	12545	9	ENSMUST00000006217	97	128	0.798194	45.02
ENSMUSG00000006095	Tbcb	Cytosol-localized	13.7607	386.121	7.37888		608.463	411.715	0.0503714	0.00179515		0.00179515		0.0939366	0.0939366		10	0.00619109	0.000138287		0.000138287	0.134451	0.134451			1.89196e+06	Boundary-limited	3-step without nuc. deg.	multiple exon	no	-4.52179	-24.0692	0.661153	0.00113918	0.00168356	8141	6	ENSMUST00000006254	101	578	0.778646	49.59
ENSMUSG00000006127	Inpp5k	Cytosol-localized	46.8346	122.875	31.5263		282.64	186.023	0.0147999	0.00564107		0.00564107		0.0219863	0.0219863		0.250983	0.00140277	0.000405388		0.000405388	0.00164001	0.00164001			0.03436	Converged	3-step without nuc. deg.	multiple exon	no	-5.08947	-4.01904	0.88212	0.00245241	0.00372613	15802	11	ENSMUST00000006286	1159	111	2.12094	49.04
ENSMUSG00000006134	Crkl	Cytosol-localized	9.6549	28.2222	7.75537		69.6113	40.9694	0.0717923	0.0245604		0.0245604		0.0893765	0.0893765		1.77726	0.0124533	0.00272374		0.00272374	0.0104647	0.0104647			0.461829	Converged	3-step without nuc. deg.	multiple exon	no	-3.9121	56.7552	2.47323	0.0099574	0.0169187	34268	3	ENSMUST00000006293	2459	0.49	3.66583	42.83
ENSMUSG00000006169	Clint1	Cytosol-localized	17.2189	77.8074	20.0848		160.728	102.398	0.0402551	0.0089085		0.0089085		0.034511	0.034511		1.61458	0.00399124	0.000365047		0.000365047	0.00158381	0.00158381			0.411805	Converged	3-step without nuc. deg.	multiple exon	no	-5.17432	41.3125	1.15051	0.00431254	0.00676914	26915	12	ENSMUST00000109260	1337	0.1	3.25532	42.89
ENSMUSG00000006179	Prss16	Cytosol-localized		136.393	43.6753		206.455	150.223		0.00508197		0.00508197		0.0158705	0.0158705				0.000249409		0.000249409	0.000888008	0.000888008				Boundary-limited	3-step without nuc. deg.	single exon	no	-2.05997	-12.8891	0.340531	0.00335738	0.00461413	634	1	ENSMUST00000006341	577	43	1.28798	49.3
ENSMUSG00000006191	Cdkal1	Cytosol-localized	11.5854	101.139	3.46283		207.075	114.422	0.0598293	0.00685338		0.00685338		0.200168	0.200168		4.03364	0.0109881	0.000551962		0.000551962	0.425397	0.425397			0.251246	Converged	3-step without nuc. deg.	multiple exon	no	-4.99721	120.006	2.02018	0.00334732	0.00605781	524807	10	ENSMUST00000006353	735	43	2.07837	41.89
ENSMUSG00000006200	Rhox6	Cytosol-localized	4.11584	756.454	464.962		496.844	994.338	0.16841	0.000916312		0.000916312		0.00149076	0.00149076		9.99983	0.194211	0.000366319		0.000366319	0.000617303	0.000617303			9.06051e+61	Boundary-limited	3-step without nuc. deg.	multiple exon	no	-3.89416	38.0317	1.72222	0.0013951	0.000697094	2947	3	ENSMUST00000006362	137	187	0.812828	49.25
ENSMUSG00000006205	Htra1	Membrane-localized	14.7015	128.965	0.346574	30.5298	250.493	160.87	0.047148	0.00537468		0.00537468	2		2	0.022704	1.17379	0.00617766	0.00029306		0.00029306	0.484564		0.484564	0.00396472	0.26042	Converged	4-step without nuc. deg.	multiple exon	no	-5.28827	64.4074	1.24275	0.00276713	0.00430874	49457	9	ENSMUST00000153290			1.36346	48.47
ENSMUSG00000006215	Zbtb17	Cytosol-localized	17.7333	55.9492	10.6172		107.679	78.2505	0.0390872	0.0123889		0.0123889		0.0652851	0.0652851		2.35783	0.00453501	0.000667106		0.000667106	0.00419667	0.00419667			2.05479	Converged	3-step without nuc. deg.	multiple exon	no	2.64904	110.875	1.63946	0.00643719	0.00885806	22571	14	ENSMUST00000006377	98	1	2.19647	53.48
ENSMUSG00000006216	Clcnkb	Undefined	45.8469	84.8915	33.5216	164.357	531.988	145.148	0.0151187	0.0081651		0.0081651	0.0206776		0.0206776	0.00421734	0.1	0.00281963	0.00131567		0.00131567	0.00377406		0.00377406	0.000962702	0.0538995	Boundary-limited	4-step without nuc. deg.	multiple exon	no	-2.04779	112.044	2.76309	0.00130294	0.00477544	3664	4	ENSMUST00000006378	231	6	1.90312	53.59
ENSMUSG00000006219	Fblim1	Cytosol-localized	36.9488	184.489	6.72361		332.247	231.477	0.0187597	0.00375712		0.00375712		0.103091	0.103091		1.80454	0.00129417	0.000221971		0.000221971	0.0734282	0.0734282			1.22727	Converged	3-step without nuc. deg.	multiple exon	no	-4.89784	-75.346	0.507539	0.00208624	0.00299445	22162	9	ENSMUST00000105784	1767	53	2.40732	50.76
ENSMUSG00000006235	Epor	Undefined		74.6176	7.37285	41.3364	177.981	76.7998		0.00928933		0.00928933	0.0940134		0.0940134	0.0167685			0.00161953		0.00161953	0.0273584		0.0273584	0.006127		Boundary-limited	4-step without nuc. deg.	single exon	no	-3.13589	23.5255	2.1247	0.0038945	0.00902537	773	1	ENSMUST00000006397	161	74	1.32856	55.73
ENSMUSG00000006262	Mob1b	Cytosol-localized	16.2421	34.7057	7.12279		82.3505	54.3523	0.0426761	0.0199721		0.0199721		0.097314	0.097314		2.66961	0.00568777	0.00207309		0.00207309	0.0113462	0.0113462			3.07286	Converged	3-step without nuc. deg.	multiple exon	no	-4.35707	53.7472	1.67915	0.00841704	0.0127529	20916	5	ENSMUST00000113229	8047	252	6.49527	39.53
ENSMUSG00000006273	Atp6v1b2	Cytosol-localized	14.2811	153.074	7.79949		237.427	171.145	0.048536	0.00452818		0.00452818		0.0888708	0.0888708		1.33151	0.00458991	0.00015298		0.00015298	0.0315298	0.0315298			0.426534	Converged	3-step without nuc. deg.	multiple exon	no	-5.31812	-53.6726	0.706399	0.00291941	0.00405006	25065	14	ENSMUST00000006435	1141	146	2.52187	41.53
ENSMUSG00000006276	Eps15l1	Cytosol-localized	27.8098	70.3869	15.8702		159.308	105.214	0.0249246	0.00984768		0.00984768		0.043676	0.043676		0.949545	0.00210499	0.000443075		0.000443075	0.00219015	0.00219015			0.0523678	Converged	3-step without nuc. deg.	multiple exon	no	-1.30457	-68.6988	0.774201	0.00435099	0.00658799	58767	24	ENSMUST00000163643	381	22	2.39603	48.21
ENSMUSG00000006281	Tep1	Cytosol-localized	49.9557	110.693	16.7878		215.377	171.721	0.0138752	0.00626186		0.00626186		0.0412888	0.0412888		10	0.00173446	0.00053846		0.00053846	0.00447987	0.00447987			300.169	Boundary-limited	3-step without nuc. deg.	multiple exon	no	-0.888509	78.8588	1.38522	0.00321829	0.00403646	44523	12	ENSMUST00000006444	105	23	7.97083	46.39
ENSMUSG00000006288	Ttc5	Cytosol-localized	41.3682	88.7658	21.603		209.295	140.497	0.0167556	0.00780872		0.00780872		0.0320856	0.0320856		0.455917	0.00195519	0.000631126		0.000631126	0.00268728	0.00268728			0.0951628	Converged	3-step without nuc. deg.	multiple exon	no	-2.78642	66.6162	1.40839	0.00331181	0.00493353	20103	10	ENSMUST00000006451	487	29	1.64383	44.52
ENSMUSG00000006289	Osgep	Cytosol-localized	25.4441	230.927	80.5492		556.983	294.915	0.0272419	0.00300158		0.00300158		0.00860526	0.00860526		10	0.00254147	0.000190374		0.000190374	0.000562781	0.000562781			2.99673e+07	Boundary-limited	3-step without nuc. deg.	multiple exon	no	-5.00542	-11.2434	0.832244	0.00124447	0.00235033	6455	10	ENSMUST00000162850			0.796988	45.04
ENSMUSG00000006299	Aamp	Cytosol-localized	19.7593	249.53	25.1306		465.504	284.705	0.0350796	0.00277781		0.00277781		0.0275818	0.0275818		2.21965	0.00293929	0.00014031		0.00014031	0.00544852	0.00544852			33.4795	Converged	3-step without nuc. deg.	multiple exon	no	-5.31812	-51.2488	0.714842	0.00148903	0.00243462	4898	14	ENSMUST00000006462	393	114	1.59558	54.07
ENSMUSG00000006301	Tmbim1	Membrane-localized	15.3036	70.963	5.74688	20.9605	110.426	101.505	0.0452931	0.00976773		0.00976773	0.120613		0.120613	0.0330692	10	0.006124	0.000540793		0.000540793	0.0138906		0.0138906	0.00591665	658.484	Boundary-limited	4-step without nuc. deg.	multiple exon	no	6.07146	218.113	1.99632	0.00627705	0.00682873	16114	13	ENSMUST00000016309	1124	282	2.2108	51.34
ENSMUSG00000006304	Arpc2	Cytosol-localized	10.407	211.691	13.5157		354.145	228.449	0.0666036	0.00327434		0.00327434		0.0512845	0.0512845		0.820349	0.00573745	0.000115716		0.000115716	0.0123659	0.0123659			0.102106	Converged	3-step without nuc. deg.	multiple exon	no	-5.44674	-103.674	0.592509	0.00195724	0.00303414	31712	16	ENSMUST00000113820	413	113	1.23258	44.47
ENSMUSG00000006307	Kmt2b	Cytosol-localized	23.4302	64.6732	1.312		120.664	90.3621	0.0295835	0.0107177		0.0107177		0.528315	0.528315		0.536045	0.00417742	0.000733851		0.000733851	0.101302	0.101302			0.068709	Converged	3-step without nuc. deg.	multiple exon	no	-6.20951	417.541	2.22162	0.00574446	0.00767077	18171	35	ENSMUST00000131002			5.77003	54.6
ENSMUSG00000006310	Zbtb32	Cytosol-localized	57.1709	35.6879	4.58517		123.549	96.9371	0.0121241	0.0194225		0.0194225		0.151171	0.151171		0.875197	0.00128377	0.00330749		0.00330749	0.0271142	0.0271142			16.9169	Converged	3-step without nuc. deg.	multiple exon	no	7.19167	23.7782	1.19261	0.00561032	0.00715049	2284	4	ENSMUST00000108151	248	0.03	1.24018	49.41
ENSMUSG00000006313	Upk1a	Undefined		113.268	25.6502	112.704	170.243	121.19		0.00611952		0.00611952	0.0270231		0.0270231	0.00615016			0.000427186		0.000427186	0.00220487		0.00220487	0.000604335		Boundary-limited	4-step without nuc. deg.	single exon	no	-3.1375	-2.27507	0.692026	0.00407151	0.00571952	0.55	1	ENSMUST00000006476	505	133	1.22383	50.56
ENSMUSG00000006315	Tmem147	Membrane-localized	30.124	233.763	35.8599	25.5205	638.881	322.714	0.0230098	0.00296517		0.00296517	0.0193293		0.0193293	0.0271604	10	0.00174676	0.000118296		0.000118296	0.000892715		0.000892715	0.00602446	2.04958e+12	Boundary-limited	4-step without nuc. deg.	multiple exon	no	-4.90188	-215.341	0.371436	0.00108494	0.00214787	1839	11	ENSMUST00000006478	74	119	0.66281	54.35
ENSMUSG00000006335	Tfpt	Cytosol-localized	13.3246	119.358	8.75674		179.785	136.229	0.0520201	0.00580732		0.00580732		0.0791558	0.0791558		10	0.00684956	0.000363931		0.000363931	0.0426421	0.0426421			1392.99	Boundary-limited	3-step without nuc. deg.	multiple exon	no	-4.78749	61.0229	1.46645	0.00385543	0.00508812	9605	8	ENSMUST00000108641	0.03	354	0.882524	48.44
ENSMUSG00000006342	Susd2	Membrane-localized	201.526	24.3519	1.10632	67.1469	348.945	273.292	0.0034395	0.0284638		0.0284638	0.626531		0.626531	0.0103229	1.06073	0.000405909	0.00798943		0.00798943	0.143016		0.143016	0.001753	7.49592	Converged	4-step without nuc. deg.	multiple exon	no	-5.51748	41.3664	1.07856	0.00198641	0.00253629	3396	9	ENSMUST00000095541	639	47	2.91342	56.26
ENSMUSG00000006345	Ggt1	Membrane-localized	70.5437	75.6792	4.7194	120.291	452.648	217.146	0.00982579	0.00915902		0.00915902	0.146872		0.146872	0.00576227	2.32944	0.00111365	0.00106783		0.00106783	0.0219374		0.0219374	0.00086058	6.35851	Converged	4-step without nuc. deg.	multiple exon	no	-5.64268	124.226	1.431	0.00153132	0.00319207	11971	13	ENSMUST00000134503	172	6	1.14485	50.78
ENSMUSG00000006356	Crip2	Cytosol-localized	12.9623	141.587	10.5159		218.876	158.837	0.053474	0.00489555		0.00489555		0.0659139	0.0659139		0.475805	0.00785388	0.000240645		0.000240645	0.0251671	0.0251671			0.416914	Converged	3-step without nuc. deg.	multiple exon	no	-4.99721	19.8197	1.0266	0.00316684	0.00436388	5.27	10	ENSMUST00000084882	475	335	1.14816	58.66
ENSMUSG00000006360	Crip1	Undefined	14.7813	506.556	1.28325	8.37005	899.741	536.264	0.0468934	0.00136835		0.00136835	0.540149		0.540149	0.0828128	0.1	0.00561691	8.79335e-05		8.79335e-05	0.536226		0.536226	0.0821726	0.0613624	Boundary-limited	4-step without nuc. deg.	multiple exon	no	-5.28827	-98.4859	0.545873	0.000770385	0.00129255	1867	9	ENSMUST00000006523	5	101	0.255929	55
ENSMUSG00000006369	Fbln1	Membrane-localized	28.6286	219.219	0.983606	75.8178	698.89	305.589	0.0242117	0.00316189		0.00316189	0.7047		0.7047	0.00914228	0.965354	0.00269039	0.000210379		0.000210379	0.139554		0.139554	0.00162056	0.249138	Converged	4-step without nuc. deg.	multiple exon	no	-5.76832	-42.1573	0.813733	0.000991783	0.00226823	45936	15	ENSMUST00000109432	85	128	2.24216	50.36
ENSMUSG00000006373	Pgrmc1	Membrane-localized	9.45307	219.794	0.346574	17.5578	302.465	241.208	0.0733251	0.00315362		0.00315362	2		2	0.039478	1.26509	0.00969277	0.000239486		0.000239486	1.17051		1.17051	0.0229708	3.57974	Converged	4-step without nuc. deg.	multiple exon	no	-4.27667	22.6365	1.09349	0.00229166	0.00287365	7873	3	ENSMUST00000073339	1187	0.08	1.65983	43.54
ENSMUSG00000006378	Gcat	Cytosol-localized	31.0727	235.762	92.4113		680.641	313.476	0.0223073	0.00294003		0.00294003		0.00750067	0.00750067		0.687118	0.00187204	0.000148051		0.000148051	0.000389555	0.000389555			0.955616	Converged	3-step without nuc. deg.	multiple exon	no	-4.92268	-99.5512	0.423662	0.00101837	0.00221116	7474	9	ENSMUST00000006544	1053	59	1.99033	52.55
ENSMUSG00000006386	Tek	Membrane-localized	14.9595	135.263	1.0201	18.828	201.049	161.806	0.0463349	0.00512445		0.00512445	0.679487		0.679487	0.0368148	10	0.00772084	0.000491178		0.000491178	0.432951		0.432951	0.0194441	917.569	Boundary-limited	4-step without nuc. deg.	multiple exon	no	-4.26326	44.0936	1.48271	0.00344765	0.00428383	25355	3	ENSMUST00000102798	0.94	0.34	4.31208	41.15
ENSMUSG00000006392	Med8	Cytosol-localized	19.2924	80.3206	40.5621		221.39	113.384	0.0359285	0.00862976		0.00862976		0.0170885	0.0170885		0.447311	0.00342138	0.000340218		0.000340218	0.000701088	0.000701088			0.273407	Converged	3-step without nuc. deg.	multiple exon	no	-4.90515	23.1727	1.05869	0.00313089	0.00611327	4226	9	ENSMUST00000019229	322	14	0.879957	48.99
ENSMUSG00000006398	Cdc20	Cytosol-localized	9.70433	183.358	9.81386		266.996	197.356	0.0714266	0.00378028		0.00378028		0.0706294	0.0706294		10	0.00689822	0.000145203		0.000145203	0.0250679	0.0250679			78773.9	Boundary-limited	3-step without nuc. deg.	multiple exon	no	-4.99721	-29.3618	0.736349	0.00259609	0.00351216	4451	10	ENSMUST00000006565	61	0.23	1.51903	50.97
ENSMUSG00000006411	Nectin4	Cytosol-localized	29.1039	18.4026	3.74976		71.5989	49.9996	0.0238163	0.0376657		0.0376657		0.184851	0.184851		10	0.00689889	0.0203985		0.0203985	0.104784	0.104784			4.52295e+26	Boundary-limited	3-step without nuc. deg.	multiple exon	no	-3.5836	33.5295	1.91744	0.00968097	0.013863	1706	2	ENSMUST00000111286	1481	81	3.05936	51.37
ENSMUSG00000006412	Pfdn2	Cytosol-localized	4.83621	170.699	9.13262		206.68	178.747	0.143324	0.00406063		0.00406063		0.075898	0.075898		0.182476	0.0400785	0.000365526		0.000365526	0.0861058	0.0861058			0.0260795	Converged	3-step without nuc. deg.	multiple exon	no	-4.15888	44.562	1.65019	0.00335372	0.00387782	13584	4	ENSMUST00000138323			0.519745	44.92
ENSMUSG00000006418	Rnf114	Cytosol-localized	11.7813	44.9338	15.5443		87.3323	62.3092	0.0588346	0.015426		0.015426		0.0445918	0.0445918		1.02947	0.00708811	0.000770265		0.000770265	0.00234988	0.00234988			0.340099	Converged	3-step without nuc. deg.	multiple exon	no	-4.78873	73.9756	1.63359	0.0079369	0.0111243	13084	8	ENSMUST00000127939			1.96337	49.52
ENSMUSG00000006423	C330007P06Rik	Cytosol-localized	47.2944	84.181	14.1361		226.152	139.963	0.014656	0.00823401		0.00823401		0.049034	0.049034		0.893312	0.00144944	0.000668549		0.000668549	0.0041839	0.0041839			0.436514	Converged	3-step without nuc. deg.	multiple exon	no	-4.78937	13.9827	0.990882	0.00306496	0.00495236	15703	8	ENSMUST00000115248	2556	113	3.0251	43.04
ENSMUSG00000006435	Neurl1a	Cytosol-localized	63.8757	28.7964	5.04408		112.636	96.4669	0.0108515	0.0240707		0.0240707		0.137418	0.137418		0.499364	0.00105636	0.00442416		0.00442416	0.0266735	0.0266735			0.126394	Converged	3-step without nuc. deg.	multiple exon	no	7.87636	21.2104	1.14571	0.00615385	0.00718534	19.09	4	ENSMUST00000111807	1784	219	3.60795	50.56
ENSMUSG00000006442	Srm	Cytosol-localized	16.451	185.588	9.43625		286.843	207.57	0.0421341	0.00373487		0.00373487		0.0734558	0.0734558		0.811109	0.00433516	0.000193475		0.000193475	0.0380599	0.0380599			3.2971	Converged	3-step without nuc. deg.	multiple exon	no	-4.66344	-16.5296	0.745685	0.00241647	0.00333935	3116	7	ENSMUST00000006611	311	116	1.13494	58.58
ENSMUSG00000006445	Epha2	Membrane-localized	5.14217	21.5301	0.956775	5.99542	51.7087	30.6267	0.134797	0.0321944		0.0321944	0.724462		0.724462	0.115613	1.28722	0.0222829	0.0019056		0.0019056	0.126647		0.126647	0.0177806	0.118797	Converged	4-step without nuc. deg.	multiple exon	no	-5.86599	243.65	1.81999	0.0134048	0.0226321	28144	17	ENSMUST00000006614	865	112	3.68854	53.89
ENSMUSG00000006457	Actn3	Cytosol-localized	24.9208	347.963	11.3418		423.504	392.265	0.027814	0.00199201		0.00199201		0.0611141	0.0611141		0.652488	0.00208774	8.71118e-05		8.71118e-05	0.0050163	0.0050163			0.295048	Converged	3-step without nuc. deg.	multiple exon	no	-5.66738	-180.839	0.499102	0.0016367	0.00176704	11433	20	ENSMUST00000006626	121	54	1.99193	50.69
ENSMUSG00000006464	Bbs1	Cytosol-localized		66.3891	9.16058		103.936	69.1405		0.0104407		0.0104407		0.0756663	0.0756663				0.000917502		0.000917502	0.0105464	0.0105464				Boundary-limited	3-step without nuc. deg.	single exon	no	-1.59837	11.4021	1.71973	0.00666896	0.0100252	3.86	1	ENSMUST00000053506	3773	24	5.38383	49.04
ENSMUSG00000006471	Ndor1	Cytosol-localized	52.5874	26.7812	18.9048		107.46	87.1245	0.0131809	0.00168892	0.024193	0.0258819		0.0366651	0.0366651		0.191608	0.00137401	0.000356547	0.00613315	0.0061435	0.00737284	0.00737284			0.0354801	Converged	3-step with nuc. degradation	multiple exon	yes	13.3825	68.9851	1.31507	0.0064503	0.00795582	6997	13	ENSMUST00000100329	2888	31	2.6011	52.57
ENSMUSG00000006476	Nsmf	Cytosol-localized	79.6215	7.24567	53.3646		218.096	103.327	0.00870553	0.00194443	0.0937192	0.0956636		0.0129889	0.0129889		0.1	0.000777495	0.000795301	0.262651	0.262652	0.00499098	0.00499098			0.487259	Boundary-limited	3-step with nuc. degradation	multiple exon	yes	13.1776	7.99607	0.881557	0.00317817	0.00670827	1209	2	ENSMUST00000134744			1.2759	57.3
ENSMUSG00000006494	Pdk1	Cytosol-localized	21.4879	157.171	14.5525		249.259	186.001	0.0322576	0.00441016		0.00441016		0.0476309	0.0476309		1.12023	0.00346289	0.000303549		0.000303549	0.0171065	0.0171065			0.350081	Converged	3-step without nuc. deg.	multiple exon	no	-5.0876	18.3719	1.01287	0.00278083	0.00372658	30634	11	ENSMUST00000156036			2.82817	43.58
ENSMUSG00000006517	Mvd	Cytosol-localized	18.6069	123.71	8.63651		188.605	146.504	0.0372523	0.00560301		0.00560301		0.0802578	0.0802578		1.75826	0.00401335	0.000283278		0.000283278	0.0360487	0.0360487			3.37476	Converged	3-step without nuc. deg.	multiple exon	no	-4.99721	31.2416	1.10897	0.00367512	0.00473126	9821	10	ENSMUST00000006692	493	55	1.5597	54.17
ENSMUSG00000006519	Cyba	Membrane-localized	27.5409	265.053	0.43085	24.312	544.048	319.341	0.0251679	0.00261512		0.00261512	1.60879		1.60879	0.0285105	0.214213	0.00249826	0.000188815		0.000188815	0.55688		0.55688	0.00963566	0.0632771	Converged	4-step without nuc. deg.	multiple exon	no	-5.04986	-41.5638	0.6732	0.00127405	0.00217055	8154	7	ENSMUST00000017604	101	62	0.540115	53.18
ENSMUSG00000006526	Tmem110	Membrane-localized	24.626	57.3274	4.22915	13.0634	129.852	92.9951	0.028147	0.012091		0.012091	0.163898		0.163898	0.0530602	1.19202	0.00327416	0.000939243		0.000939243	0.023452		0.023452	0.0158019	0.217064	Converged	4-step without nuc. deg.	multiple exon	no	-3.89006	54.8224	1.24876	0.00533797	0.00745359	51396	7	ENSMUST00000164184			1.53824	47.7
ENSMUSG00000006527	Sfmbt1	Cytosol-localized	14.4262	45.221	11.8027		101.517	64.327	0.0480477	0.015328		0.015328		0.0587277	0.0587277		2.31547	0.00595906	0.00082439		0.00082439	0.00393203	0.00393203			0.496539	Converged	3-step without nuc. deg.	multiple exon	no	-5.24746	57.6884	1.23916	0.0068279	0.0107754	48828	14	ENSMUST00000112177	497	0.11	4.74967	40.39
ENSMUSG00000006575	Rundc3a	Cytosol-localized	58.4375	78.9361	87.9313		251.914	168.946	0.0118613	0.001059	0.00772212	0.00878112		0.00788283	0.00788283		0.228602	0.000930854	0.000130748	0.000863455	0.000873299	0.000951644	0.000951644			0.0737011	Converged	3-step with nuc. degradation	multiple exon	yes	32.0842	-63.3099	0.620157	0.00275152	0.00410276	4984	12	ENSMUST00000006750	431	272	1.28819	55.73
ENSMUSG00000006576	Slc4a3	Undefined	65.0276	97.9674	8.15156	39.6539	221.483	172.621	0.0106593	0.00707529		0.00707529	0.0850324		0.0850324	0.0174799	1.16046	0.000897885	0.000869441		0.000869441	0.0127376		0.0127376	0.00279909	7.82169	Converged	4-step without nuc. deg.	multiple exon	no	-3.63421	-11.8815	0.726864	0.00312957	0.00401543	5428	4	ENSMUST00000132612			3.86457	55.79
ENSMUSG00000006585	Cdt1	Cytosol-localized	7.5778	51.2783	9.97959		78.3098	62.3492	0.0914708	0.0135174		0.0135174		0.0694565	0.0694565		10	0.0151689	0.000633777		0.000633777	0.00395259	0.00395259			4630.56	Boundary-limited	3-step without nuc. deg.	multiple exon	no	-4.67545	136.063	2.2517	0.00885135	0.0111172	5113	10	ENSMUST00000006760	473	0.04	1.92227	55.42
ENSMUSG00000006587	Snai3	Cytosol-localized	39.0627	15.1275	3.29083		102.088	56.362	0.0177445	0.0458202		0.0458202		0.21063	0.21063		0.153744	0.00244669	0.0186263		0.0186263	0.0880012	0.0880012			0.103196	Converged	3-step without nuc. deg.	multiple exon	no	1.06527	18.1568	1.25103	0.00678968	0.0122981	2.52	2	ENSMUST00000006762	644	118	1.43083	53.89
ENSMUSG00000006589	Aprt	Cytosol-localized	18.839	234.394	30.5547		508.853	269.494	0.0367931	0.00295718		0.00295718		0.0226855	0.0226855		10	0.00481946	0.000251693		0.000251693	0.0070746	0.0070746			1.71124e+19	Boundary-limited	3-step without nuc. deg.	multiple exon	no	-5.17048	113.987	1.73869	0.00136218	0.00257203	2255	12	ENSMUST00000006764	247	57	0.6406	57.14
ENSMUSG00000006641	Slc5a6	Membrane-localized	23.7966	48.4935	2.89129	14.0377	122.529	82.8481	0.029128	0.0142936		0.0142936	0.239736		0.239736	0.0493776	0.480668	0.00267951	0.00098136		0.00098136	0.0356177		0.0356177	0.00941949	0.129365	Converged	4-step without nuc. deg.	multiple exon	no	-1.35813	27.3837	1.01531	0.00565699	0.00836648	7423	13	ENSMUST00000202556	769	43	2.07903	50.66
ENSMUSG00000006649	Nphs1	Undefined	84.4468	100.495	10.0688	46.0575	341.577	198.729	0.00820809	0.00689735		0.00689735	0.0688413		0.0688413	0.0150496	0.593251	0.00055011	0.000439009		0.000439009	0.00481156		0.00481156	0.00115561	0.0876001	Converged	4-step without nuc. deg.	multiple exon	no	2.61145	-175.789	0.539984	0.00202926	0.00348789	21214	15	ENSMUST00000149086			1.84782	49.47
ENSMUSG00000006651	Aplp1	Membrane-localized	30.0474	113.106	3.93597	45.6251	365.382	172.619	0.0230684	0.00612832		0.00612832	0.176106		0.176106	0.0151922	0.163486	0.00242733	0.00040264		0.00040264	0.020978		0.020978	0.00176334	0.017368	Converged	4-step without nuc. deg.	multiple exon	no	-5.83481	42.5775	1.0554	0.00189705	0.00401547	9479	16	ENSMUST00000006828	0.31	66	1.30439	53.61
ENSMUSG00000006673	Qrich1	Cytosol-localized	10.239	50.4099	15.2699		99.4913	66.0101	0.0676969	0.0137502		0.0137502		0.0453932	0.0453932		1.74363	0.00862638	0.00059401		0.00059401	0.00269595	0.00269595			0.360567	Converged	3-step without nuc. deg.	multiple exon	no	-5.08906	99.3781	1.67001	0.00696691	0.0105006	31403	11	ENSMUST00000112155	553	0.02	1.82078	42.34
ENSMUSG00000006675	P4htm	Membrane-localized	22.3451	54.4573	3.44437	42.0419	154.394	101.115	0.0310202	0.0127283		0.0127283	0.201241		0.201241	0.0164871	1.74067	0.00293727	0.000759105		0.000759105	0.016677		0.016677	0.00136034	0.810144	Converged	4-step without nuc. deg.	multiple exon	no	-4.97748	49.7373	1.15599	0.00448947	0.00685501	18805	9	ENSMUST00000006853	225	102	1.4166	50.43
ENSMUSG00000006676	Usp19	Cytosol-localized	25.3841	103.694	12.1164		177.776	134.951	0.0273063	0.00668456		0.00668456		0.0572073	0.0572073		1.84266	0.00210666	0.000216775		0.000216775	0.00262419	0.00262419			1.13569	Converged	3-step without nuc. deg.	multiple exon	no	-5.9106	-108.265	0.725766	0.00389899	0.00513629	9866	28	ENSMUST00000178075	0.36	135	3.12615	54.77
ENSMUSG00000006678	Pola1	Cytosol-localized	10.754	205.871	7.77216		444.889	220.916	0.0644546	0.0033669		0.0033669		0.0891834	0.0891834		4.3658	0.0055608	0.000114825		0.000114825	0.0261638	0.0261638			0.200836	Converged	3-step without nuc. deg.	multiple exon	no	-6.23832	-321.777	0.512034	0.00155802	0.0031376	321845	36	ENSMUST00000006856	903	43	5.09342	37.61
ENSMUSG00000006705	Pknox1	Cytosol-localized	15.1351	38.972	10.63		85.6368	58.4961	0.0457974	0.0177858		0.0177858		0.0652065	0.0652065		0.842483	0.00601339	0.0014177		0.0014177	0.00677137	0.00677137			0.241452	Converged	3-step without nuc. deg.	multiple exon	no	-1.30603	72.9073	1.89709	0.00809404	0.0118495	17077	7	ENSMUST00000097352	2715	56	3.49099	48.06
ENSMUSG00000006715	Gmnn	Cytosol-localized	10.2011	133.508	3.71338		194.799	145.474	0.0679482	0.0051918		0.0051918		0.186662	0.186662		0.343414	0.00870608	0.000250407		0.000250407	0.234324	0.234324			0.0704346	Converged	3-step without nuc. deg.	multiple exon	no	-4.78749	27.0378	1.10477	0.00355827	0.00476475	10078	8	ENSMUST00000110382	223	6	0.757131	43.17
ENSMUSG00000006717	Acot13	Cytosol-localized	11.7502	221.984	167.663		591.387	293.69	0.0589904	0.0031225		0.0031225		0.00413417	0.00413417		0.209286	0.0120372	0.000394533		0.000394533	0.000580531	0.000580531			0.0559366	Converged	3-step without nuc. deg.	multiple exon	no	-3.91639	32.3633	1.51844	0.00117207	0.00236013	13569	3	ENSMUST00000006900	86	0.21	0.523848	43.53
ENSMUSG00000006720	Zfp184	Cytosol-localized		36.7691	10.6016		62.7476	40.0385		0.0188514		0.0188514		0.0653817	0.0653817				0.00189871		0.00189871	0.0079616	0.0079616				Boundary-limited	3-step without nuc. deg.	single exon	no	-2.65458	15.072	2.19642	0.0110466	0.017312	2061	1	ENSMUST00000006903			2.23927	41.78
ENSMUSG00000006728	Cdk4	Cytosol-localized	30.729	357.835	22.0501		722.602	418.691	0.0225568	0.00193706		0.00193706		0.0314351	0.0314351		10	0.00152549	0.000128522		0.000128522	0.00891067	0.00891067			5.77671e+08	Boundary-limited	3-step without nuc. deg.	multiple exon	no	-5.17048	-122.958	0.452418	0.000959238	0.00165551	4386	12	ENSMUST00000133115			0.83268	51.65
ENSMUSG00000006731	B4galnt1	Membrane-localized	81.2363	25.7142	1.98339	36.0835	197.873	128.288	0.00853248	0.0269559		0.0269559	0.349476		0.349476	0.0192095	0.726497	0.000677748	0.00380573		0.00380573	0.0454666		0.0454666	0.00215414	0.606387	Converged	4-step without nuc. deg.	multiple exon	no	-5.05065	47.5395	1.1918	0.00350299	0.00540305	6326	7	ENSMUST00000006914	496	294	1.98451	55.5
ENSMUSG00000006732	Mettl1	Cytosol-localized	26.2264	132.84	0.572091		225.902	162.037	0.0264293	0.0052179		0.0052179		1.2116	1.2116		0.110011	0.00351505	0.00041235		0.00041235	1655.93	1655.93			0.0296868	Boundary-limited	3-step without nuc. deg.	multiple exon	no	-4.89784	80.8491	1.62816	0.00306836	0.0042777	4433	9	ENSMUST00000006915	936	46	1.4159	52.83
ENSMUSG00000006736	Tspan31	Membrane-localized	27.3833	97.3366	0.91904	36.8175	227.797	146.354	0.0253127	0.00712114		0.00712114	0.754208		0.754208	0.0188265	10	0.00219494	0.000405363		0.000405363	0.107101		0.107101	0.00249027	9.34468e+07	Boundary-limited	4-step without nuc. deg.	multiple exon	no	-4.90527	-0.0670282	0.865513	0.00304283	0.00473608	2984	6	ENSMUST00000060991	835	86	1.28871	49.31
ENSMUSG00000006740	Kif5b	Cytosol-localized	12.3431	128.67	2.72024		222.248	142.672	0.0561565	0.00538703		0.00538703		0.254811	0.254811		3.74061	0.005443	0.0001387		0.0001387	0.176384	0.176384			1.45437	Converged	3-step without nuc. deg.	multiple exon	no	-5.91889	-55.2146	0.8177	0.0031188	0.00485831	40521	26	ENSMUST00000025083	17	415	5.54885	38.71
ENSMUSG00000006782	Cnp	Cytosol-localized	8.47064	278.015	2.5172		335.256	289.957	0.0818293	0.0024932		0.0024932		0.275364	0.275364		10	0.0332083	0.000254088		0.000254088	4.22536	4.22536			5.36871e+10	Boundary-limited	3-step without nuc. deg.	multiple exon	no	-3.91202	16.2955	1.10112	0.00206751	0.00239052	5492	3	ENSMUST00000103120	931	161	2.14332	50.49
ENSMUSG00000006800	Sulf2	Membrane-localized	19.3406	254.77	0.49393	51.9189	529.369	315.026	0.035839	0.00272068		0.00272068	1.40333		1.40333	0.0133506	1.75276	0.00328569	9.57686e-05		9.57686e-05	0.22078		0.22078	0.00153797	0.501401	Converged	4-step without nuc. deg.	multiple exon	no	-6.06146	-155.163	0.656648	0.00130938	0.00220029	59765	20	ENSMUST00000088086	867	91	3.16328	52.54
ENSMUSG00000006850	Tmco6	Cytosol-localized	31.0896	179.497	14.6529		354.721	221.342	0.0222951	0.00386161		0.00386161		0.0473045	0.0473045		0.81795	0.00182037	0.000196534		0.000196534	0.0026882	0.0026882			1.07061	Converged	3-step without nuc. deg.	multiple exon	no	-5.09299	-41.7217	0.698961	0.00195406	0.00313156	4934	10	ENSMUST00000007046	227	103	1.61983	48.72
ENSMUSG00000006906	Stambp	Cytosol-localized	32.9547	25.8188	10.3426		89.6147	63.6685	0.0210333	0.0268466		0.0268466		0.0670185	0.0670185		10	0.00356772	0.00696407		0.00696407	0.0181185	0.0181185			7.10854e+50	Boundary-limited	3-step without nuc. deg.	multiple exon	no	-3.91206	47.4681	2.05399	0.00773475	0.0108868	819	3	ENSMUST00000206400	762	13	1.80268	46.1
ENSMUSG00000006920	Ezh1	Cytosol-localized	28.369	62.7851	12.8474		123.245	97.2587	0.0244332	0.01104		0.01104		0.0539523	0.0539523		1.23992	0.00301944	0.000996512		0.000996512	0.00542404	0.00542404			1.34268	Converged	3-step without nuc. deg.	multiple exon	no	1.53141	37.2649	1.47237	0.00562414	0.00712684	12336	4	ENSMUST00000107285	1822	61	3.31187	45.63
ENSMUSG00000006930	Hap1	Cytosol-localized	29.8012	67.5402	48.3629		118.031	114.088	0.023259	0.00179589	0.00846684	0.0102627		0.0143322	0.0143322		1.20435	0.00223091	0.000156797	0.000747006	0.000763284	0.00115622	0.00115622			0.759217	Converged	3-step with nuc. degradation	multiple exon	yes	20.8317	4.20255	0.918576	0.00587259	0.00607555	8801	14	ENSMUST00000138603	1377	0.05	2.63761	55.83
ENSMUSG00000006931	P3h4	Membrane-localized	26.8109	88.5891	1.56467	42.6673	204.889	140.066	0.0258532	0.0078243		0.0078243	0.442998		0.442998	0.0162454	0.840809	0.00410734	0.000867725		0.000867725	0.135931		0.135931	0.00369484	1.91623	Converged	4-step without nuc. deg.	multiple exon	no	-5.04343	118.835	1.89038	0.00338304	0.0049487	6.38	7	ENSMUST00000066489	665	179	1.6883	54.87
ENSMUSG00000006932	Ctnnb1	Cytosol-localized	12.5923	224.228	9.18748		348.242	242.551	0.0550451	0.00309126		0.00309126		0.0754448	0.0754448		1.87267	0.00509758	9.48268e-05		9.48268e-05	0.0234886	0.0234886			1.09896	Converged	3-step without nuc. deg.	multiple exon	no	-5.44674	-119.452	0.553553	0.00199042	0.00285774	27107	16	ENSMUST00000215573			2.12448	46.34
ENSMUSG00000006941	Eif1b	Cytosol-localized	4.36274	81.6341	36.7249		156.551	97.458	0.158879	0.0084909		0.0084909		0.018874	0.018874		1.22442	0.0752357	0.000420171		0.000420171	0.00096785	0.00096785			11.6329	Converged	3-step without nuc. deg.	multiple exon	no	-4.16403	22.0839	1.16145	0.0044276	0.00711227	2839	4	ENSMUST00000007139	372	319	0.831443	56.11
ENSMUSG00000006958	Chrd	Membrane-localized		169.957	9.0498	118.363	355.436	241.079		0.00407836		0.00407836	0.0765925		0.0765925	0.0058561			0.000611991		0.000611991	0.0151524		0.0151524	0.00130466		Boundary-limited	4-step without nuc. deg.	single exon	no	-2.73005	-1.74714	0.701652	0.00195013	0.00287519	459	1	ENSMUST00000007171	406	0.02	3.13987	54.16
ENSMUSG00000006998	Psmd2	Cytosol-localized	12.5482	413.244	14.3732		629.57	441.376	0.0552388	0.00167733		0.00167733		0.0482249	0.0482249		10	0.00336913	5.28747e-05		5.28747e-05	0.0108218	0.0108218			410.923	Boundary-limited	3-step without nuc. deg.	multiple exon	no	-5.71043	-341.876	0.302903	0.00110099	0.00157042	11762	21	ENSMUST00000007212	168	64	2.68398	45.42
ENSMUSG00000007029	Vars	Cytosol-localized	24.0396	222.761	43.2185		379.087	269.214	0.0288335	0.00311162		0.00311162		0.0160382	0.0160382		10	0.00142718	6.15315e-05		6.15315e-05	0.000413907	0.000413907			82.7857	Boundary-limited	3-step without nuc. deg.	multiple exon	no	-5.12095	-496.05	0.299323	0.00182846	0.0025747	15335	30	ENSMUST00000087315	66	245	2.93092	53.96
ENSMUSG00000007034	Slc44a4	Undefined	24.5924	101.105	22.8273	17.406	280.929	134.809	0.0281854	0.00685568		0.00685568	0.0303649		0.0303649	0.0398222	0.324956	0.00461366	0.000596834		0.000596834	0.00335932		0.00335932	0.0177081	0.161042	Converged	4-step without nuc. deg.	multiple exon	no	-4.89163	53.3978	1.28608	0.00246734	0.00514169	2762	5	ENSMUST00000169230	199	157	2.08441	50.27
ENSMUSG00000007036	Abhd16a	Membrane-localized	34.3552	58.0521	2.60595	46.4133	170.764	119.213	0.0201759	0.0119401		0.0119401	0.265987		0.265987	0.0149342	0.495744	0.00200004	0.000887971		0.000887971	0.0291156		0.0291156	0.0011729	0.119147	Converged	4-step without nuc. deg.	multiple exon	no	-5.90487	87.8799	1.18914	0.00405909	0.00581437	11965	15	ENSMUST00000007251	233	33	1.32991	54.87
ENSMUSG00000007038	Neu1	Membrane-localized	47.5257	23.7801	1.73143	36.1344	144.213	91.7108	0.0145847	0.0291482		0.0291482	0.400332		0.400332	0.0191825	0.63373	0.00124692	0.00383683		0.00383683	0.0464909		0.0464909	0.00185759	0.468106	Converged	4-step without nuc. deg.	multiple exon	no	0.220532	45.1863	1.21019	0.00480641	0.00755797	4668	6	ENSMUST00000007253	1089	153	2.50004	54.14
ENSMUSG00000007039	Ddah2	Cytosol-localized	15.6394	191.498	30.825		341.137	220.228	0.0443205	0.0036196		0.0036196		0.0224865	0.0224865		10	0.00726487	0.000257516		0.000257516	0.00481759	0.00481759			4.44916e+12	Boundary-limited	3-step without nuc. deg.	multiple exon	no	-4.89784	11.2055	0.96824	0.00203187	0.0031474	3056	9	ENSMUST00000007255	183	61	1.10117	57.79
ENSMUSG00000007041	Clic1	Undefined	13.8101	200.177	1.69318	11.9474	301.148	216.772	0.0501914	0.00346268		0.00346268	0.409375		0.409375	0.0580168	10	0.00513902	0.000141225		0.000141225	0.134379		0.134379	0.0189347	1969.88	Boundary-limited	4-step without nuc. deg.	multiple exon	no	-4.90527	-52.0637	0.588844	0.00230168	0.00319759	8783	6	ENSMUST00000007257	257	481	1.25304	49.54
ENSMUSG00000007050	Lsm2	Cytosol-localized	14.9612	127.363	14.8186		206.014	148.05	0.0463295	0.00544231		0.00544231		0.0467756	0.0467756		1.93006	0.00591561	0.000365224		0.000365224	0.0178916	0.0178916			30.8648	Converged	3-step without nuc. deg.	multiple exon	no	-4.78749	72.1427	1.60883	0.00336457	0.00468184	4011	8	ENSMUST00000114011	348	202	0.569047	47.84
ENSMUSG00000007080	Pole	Cytosol-localized	30.3998	72.0837	31.2455		120.483	114.388	0.022801	0.00254548	0.00707038	0.00961586		0.0221839	0.0221839		0.855731	0.00230725	0.000399154	0.000962956	0.0010424	0.00334722	0.00334722			0.938827	Converged	3-step with nuc. degradation	multiple exon	yes	15.3607	39.6137	1.1891	0.00575306	0.00605963	6545	8	ENSMUST00000152495			3.06274	44.46
ENSMUSG00000007207	Stx1a	Cytosol-localized		66.8797	6.85294		94.6621	68.9111		0.0103641		0.0103641		0.101146	0.101146				0.000698866		0.000698866	0.00920088	0.00920088				Boundary-limited	3-step without nuc. deg.	single exon	no	0.353581	2.02675	0.920484	0.00732233	0.0100586	1273	1	ENSMUST00000150838			1.76397	51.87
ENSMUSG00000007216	Zfp775	Cytosol-localized		52.0633	16.7402		95.6151	57.2347		0.0133136		0.0133136		0.0414062	0.0414062				0.00122661		0.00122661	0.00481078	0.00481078				Boundary-limited	3-step without nuc. deg.	single exon	no	-2.70861	13.5589	1.98567	0.00724935	0.0121106	4002	1	ENSMUST00000204095	2416	57	3.53877	48.6
ENSMUSG00000007379	Dennd2c	Cytosol-localized	20.1986	28.9562	0.810553		75.5568	50.8822	0.0343166	0.0239378		0.0239378		0.855153	0.855153		1.3529	0.00473713	0.00269025		0.00269025	0.112974	0.112974			0.145682	Converged	3-step without nuc. deg.	multiple exon	no	-5.50551	188.87	2.00299	0.00917386	0.0136226	38416	17	ENSMUST00000172288	1935	94	4.12311	43.96
ENSMUSG00000007411	Mark3	Cytosol-localized	33.4481	79.8321	21.9492		200.592	122.745	0.0207231	0.00868256		0.00868256		0.0315796	0.0315796		1.94429	0.00160946	0.000369997		0.000369997	0.00144898	0.00144898			0.282944	Converged	3-step without nuc. deg.	multiple exon	no	-5.56761	-65.3194	0.725225	0.00345551	0.00564704	63641	18	ENSMUST00000221459	544		2.49682	42.48
ENSMUSG00000007415	Gatad1	Cytosol-localized	15.4868	201.993	4.4413		280.818	221.615	0.0447573	0.00343153		0.00343153		0.156069	0.156069		10	0.00511679	0.000174688		0.000174688	0.187665	0.187665			8803.35	Boundary-limited	3-step without nuc. deg.	multiple exon	no	-4.66344	-25.7482	0.683574	0.00246831	0.00312771	7973	7	ENSMUST00000196304	99	42	1.00002	42.71
ENSMUSG00000007458	M6pr	Membrane-localized	20.8939	135.346	0.466722	20.3488	242.657	169.178	0.0331746	0.00512128		0.00512128	1.48514		1.48514	0.0340633	10	0.00273424	0.000224616		0.000224616	0.292528		0.292528	0.00658738	3506.56	Boundary-limited	4-step without nuc. deg.	multiple exon	no	-5.04986	-20.283	0.771594	0.00285649	0.00409715	8.96	7	ENSMUST00000007602	1229	446	2.34033	43.7
ENSMUSG00000007476	Lrrc8a	Membrane-localized	9.87141	39.3363	0.346574	10.0163	74.2757	55.0997	0.0702177	0.0176211		0.0176211	2		2	0.0692017	10	0.0169426	0.00180474		0.00180474	0.858582		0.858582	0.0230305	602.683	Boundary-limited	4-step without nuc. deg.	multiple exon	no	-4.27667	51.201	1.62598	0.00933209	0.0125799	8622	3	ENSMUST00000095078	1666	108	4.08061	51.64
ENSMUSG00000007564	Ppp2r1a	Cytosol-localized	11.7438	364.679	4.68233		476.154	384.825	0.0590221	0.0019007		0.0019007		0.148035	0.148035		10	0.00464963	6.56029e-05		6.56029e-05	0.120888	0.120888			201.123	Boundary-limited	3-step without nuc. deg.	multiple exon	no	-5.3845	-176.186	0.411284	0.00145572	0.0018012	20605	15	ENSMUST00000007708	444	194	2.162	44.7
ENSMUSG00000007570	Fance	Cytosol-localized	35.6163	65.0372	14.2684		172.3	107.739	0.0194615	0.0106577		0.0106577		0.0485791	0.0485791		0.882859	0.00152578	0.000574154		0.000574154	0.00297323	0.00297323			0.214184	Converged	3-step without nuc. deg.	multiple exon	no	-3.36248	-38.1453	0.762265	0.00402291	0.00643356	13037	14	ENSMUST00000114803	313	588	0.956826	52.02
ENSMUSG00000007589	Tinf2	Cytosol-localized	40.5657	78.9486	21.7178		205.855	129.54	0.017087	0.00877973		0.00877973		0.0319161	0.0319161		3.68801	0.0013509	0.000464849		0.000464849	0.00176494	0.00176494			1657.56	Converged	3-step without nuc. deg.	multiple exon	no	5.62368	-31.8852	0.701982	0.00336716	0.00535084	2734	9	ENSMUST00000007733	254	235	1.53883	47.85
ENSMUSG00000007603	Dus3l	Cytosol-localized	55.7745	59.2981	49.8412		210.764	133.859	0.0124277	0.00139103	0.0102982	0.0116892		0.0139071	0.0139071		0.369454	0.000945477	0.000127884	0.00104345	0.00105125	0.00122913	0.00122913			0.153189	Converged	3-step with nuc. degradation	multiple exon	yes	30.4401	-59.5112	0.654013	0.00328874	0.00517819	5341	13	ENSMUST00000007747	283	104	2.10583	56.45
ENSMUSG00000007610	Gtpbp3	Cytosol-localized	35.9626	50.349	10.041		144.252	91.9207	0.0192741	0.0137669		0.0137669		0.0690316	0.0690316		0.263481	0.00234541	0.00137255		0.00137255	0.00743073	0.00743073			0.0942574	Converged	3-step without nuc. deg.	multiple exon	no	-4.77145	52.4355	1.31707	0.00480513	0.00754071	4329	9	ENSMUST00000095259			1.66414	54.18
ENSMUSG00000007613	Tgfbr1	Membrane-localized	23.5663	48.4123	2.02257	5.65339	115.843	77.8392	0.0294126	0.0143176		0.0143176	0.342706		0.342706	0.122607	1.40793	0.00431362	0.00134867		0.00134867	0.0569161		0.0569161	0.0798708	0.375246	Converged	4-step without nuc. deg.	multiple exon	no	-3.76409	203.309	2.00258	0.00598349	0.00890486	31182	12	ENSMUST00000007757	4153	89	5.3691	38.96
ENSMUSG00000007617	Homer1	Cytosol-localized	14.746	68.1442	10.5128		114.716	87.1097	0.0470059	0.0101718		0.0101718		0.0659338	0.0659338		2.07686	0.00651193	0.000642678		0.000642678	0.00605445	0.00605445			0.358563	Converged	3-step without nuc. deg.	multiple exon	no	-4.66369	8.54568	0.944695	0.00604231	0.00795718	56705	7	ENSMUST00000102752	4348	802	3.19241	37.94
ENSMUSG00000007646	Rad51c	Cytosol-localized	26.0334	83.0999	27.5464		213.241	119.652	0.0266253	0.00834113		0.00834113		0.0251629	0.0251629		3.00269	0.00366426	0.000596712		0.000596712	0.00196406	0.00196406			2.91045	Converged	3-step without nuc. deg.	multiple exon	no	-4.66759	32.35	1.18255	0.00325054	0.00579302	26211	7	ENSMUST00000153073			1.79682	41.94
ENSMUSG00000007656	Arpp19	Cytosol-localized	6.84414	272.036	32.6934		484.354	293.419	0.101276	0.00254799		0.00254799		0.0212014	0.0212014		0.56845	0.0137661	0.000155191		0.000155191	0.004621	0.004621			0.107499	Converged	3-step without nuc. deg.	multiple exon	no	-4.99721	-45.6444	0.659635	0.00143108	0.00236231	22576	10	ENSMUST00000170308	32	46	0.716734	39.37
ENSMUSG00000007659	Bcl2l1	Cytosol-localized	11.2937	46.0014	18.2523		102.182	63.662	0.0613744	0.015068		0.015068		0.037976	0.037976		2.529	0.00958686	0.000997289		0.000997289	0.00286837	0.00286837			0.604235	Converged	3-step without nuc. deg.	multiple exon	no	-4.16021	55.2927	1.95142	0.00678348	0.0108879	49434	4	ENSMUST00000007803	1476	125	1.99098	46.98
ENSMUSG00000007670	Khsrp	Cytosol-localized	12.3774	101.237	23.5106		139.921	121.623	0.0560012	0.00684677		0.00684677		0.0294823	0.0294823		10	0.00548028	0.000187541		0.000187541	0.00110926	0.00110926			446.415	Boundary-limited	3-step without nuc. deg.	multiple exon	no	1.30301	2.21893	0.937908	0.00495384	0.00569914	10449	17	ENSMUST00000007814	1634	107	3.79283	53.63
ENSMUSG00000007739	Cct4	Cytosol-localized	13.0206	289.369	20.458		460.177	315.174	0.0532345	0.00239537		0.00239537		0.0338815	0.0338815		10	0.00435606	9.37137e-05		9.37137e-05	0.00674613	0.00674613			525.038	Boundary-limited	3-step without nuc. deg.	multiple exon	no	-5.44674	-111.953	0.571738	0.00150626	0.00219925	13261	16	ENSMUST00000173867	628	234	1.81412	39.81
ENSMUSG00000007777	0610009B22Rik	Cytosol-localized	7.58065	39.8161	17.9971		83.6916	53.3813	0.0914364	0.0174087		0.0174087		0.0385143	0.0385143		0.584829	0.0272908	0.00177657		0.00177657	0.00402087	0.00402087			1.02136	Converged	3-step without nuc. deg.	multiple exon	no	-3.58404	39.526	2.26496	0.00828216	0.0129848	3267	2	ENSMUST00000007921	0.26	105	0.616152	43.02
ENSMUSG00000007783	Cpt1c	Membrane-localized	50.7204	37.4952	6.15033	90.7525	188.299	136.98	0.0136661	0.00404824	0.014438	0.0184863	0.112701		0.112701	0.00763777	0.3876	0.0011805	0.000536793	0.00228503	0.00234724	0.00958048		0.00958048	0.000482243	0.032386	Converged	4-step with nuc. degradation	multiple exon	yes	22.8422	-40.4083	0.847993	0.0036811	0.00506021	15479	20	ENSMUST00000063761	125	12	2.13194	52.48
ENSMUSG00000007812	Zfp655	Cytosol-localized	18.988	31.1564	10.545		69.4996	54.7289	0.0365046	0.0222473		0.0222473		0.0657326	0.0657326		10	0.00566579	0.00253818		0.00253818	0.00803399	0.00803399			176.914	Boundary-limited	3-step without nuc. deg.	multiple exon	no	-4.66373	119.037	2.67908	0.0099734	0.0126651	13861	7	ENSMUST00000167316	2342	108	3.35884	42.9
ENSMUSG00000007815	Rhoa	Cytosol-localized	6.57071	302.118	3.65987		411.344	312.376	0.10549	0.00229429		0.00229429		0.189391	0.189391		1.85855	0.0143089	0.000128479		0.000128479	0.414152	0.414152			1.16533	Converged	3-step without nuc. deg.	multiple exon	no	-4.52179	-27.1256	0.63955	0.00168508	0.00221895	31805	6	ENSMUST00000007959	1112	74	1.95764	42.4
ENSMUSG00000007817	Zmiz1	Cytosol-localized	16.0319	55.3029	11.8393		89.3651	76.1314	0.0432354	0.0125336		0.0125336		0.0585463	0.0585463		8.94467	0.00913456	0.00125324		0.00125324	0.00727423	0.00727423			4532.62	Converged	3-step without nuc. deg.	multiple exon	no	-4.15921	62.9569	2.19968	0.00775636	0.00910462	9997	4	ENSMUST00000162645	3695	104	6.53495	52.31
ENSMUSG00000007833	Aldh16a1	Cytosol-localized	89.5237	57.1971	48.9371		315.487	167.651	0.00774261	0.00192032	0.0101983	0.0121186		0.014164	0.014164		0.550833	0.000464021	0.000140656	0.00109559	0.00110458	0.00100194	0.00100194			0.124078	Converged	3-step with nuc. degradation	multiple exon	yes	54.157	-229.022	0.379701	0.00219707	0.00413446	13668	18	ENSMUST00000209963	1035	91	1.67032	51.06
ENSMUSG00000007836	Hnrnpa0	Cytosol-localized		239.602	108.022		406.98	278.869		0.00289291		0.00289291		0.00641672	0.00641672				0.000425102		0.000425102	0.000986132	0.000986132				Boundary-limited	3-step without nuc. deg.	single exon	no	-2.71172	8.52371	1.41946	0.00170315	0.00248557	2677	1	ENSMUST00000007980	1516	242	2.48083	55.38
ENSMUSG00000007837	Prrg2	Undefined	48.4784	70.6325	10.9647	15.8385	214.005	126.238	0.0142981	0.00981343		0.00981343	0.0632164		0.0632164	0.0437635	10	0.00168473	0.00106002		0.00106002	0.00866151		0.00866151	0.015229	24486.9	Boundary-limited	4-step without nuc. deg.	multiple exon	no	-4.24057	62.0028	1.26205	0.00323893	0.00549078	7308	7	ENSMUST00000007981	565	64	0.870246	51.72
ENSMUSG00000007867	Ift43	Cytosol-localized	41.2263	141.178	78.36		741.748	214.932	0.0168132	0.00490973		0.00490973		0.00884567	0.00884567		0.1	0.00164435	0.000462153		0.000462153	0.000848775	0.000848775			0.140141	Boundary-limited	3-step without nuc. deg.	multiple exon	no	-4.36259	5.27701	0.902016	0.000934479	0.00322495	77365	6	ENSMUST00000222821	161		0.584946	48.56
ENSMUSG00000007872	Id3	Cytosol-localized	0.346574	27.742	8.43429		58.1534	30.6953	2	0.0249855		0.0249855		0.0821821	0.0821821		0.571377	9028.48	0.00342847		0.00342847	0.0125534	0.0125534			2.40133	Converged	3-step without nuc. deg.	multiple exon	no	-3.91228	57.4614	2.50841	0.0119193	0.0225815	1895	3	ENSMUST00000008016	22	381	1.04886	55.51
ENSMUSG00000007880	Arid1a	Cytosol-localized	10.1402	45.5514	12.5898		83.6207	60.2429	0.068356	0.0152168		0.0152168		0.0550562	0.0550562		2.15187	0.0109271	0.000911063		0.000911063	0.01137	0.01137			0.391506	Converged	3-step without nuc. deg.	multiple exon	no	3.56607	351.888	2.74075	0.00828918	0.0115059	74603	23	ENSMUST00000145664	1322		7.82339	46.37
ENSMUSG00000007892	Rplp1	Cytosol-localized	3.81115	664.867	416.197		1060.46	869.2	0.181873	0.00104254		0.00104254		0.00166543	0.00166543		0.1	0.0766785	0.000264703		0.000264703	0.000425452	0.000425452			1.04671	Boundary-limited	3-step without nuc. deg.	multiple exon	no	-3.9152	13.6175	1.0437	0.000653626	0.000797454	1258	3	ENSMUST00000008036	39	113	0.302223	51.79
ENSMUSG00000007950	Abhd8	Cytosol-localized	59.5728	48.5971	18.3243		217.846	117.166	0.0116353	0.0142631		0.0142631		0.0378266	0.0378266		10	0.00244347	0.00329057		0.00329057	0.0088474	0.0088474			5.59761e+10	Boundary-limited	3-step without nuc. deg.	multiple exon	no	-3.58231	31.2684	1.80071	0.00318182	0.00591596	5267	2	ENSMUST00000008094	477	179	1.82341	54.68
ENSMUSG00000007987	Ift22	Cytosol-localized	60.2217	123.573	59.0248		282.699	212.658	0.0115099	0.0056092		0.0056092		0.0117433	0.0117433		0.1	0.00213354	0.00102132		0.00102132	0.00221693	0.00221693			0.529898	Boundary-limited	3-step without nuc. deg.	multiple exon	no	-4.1597	34.3433	1.40667	0.00245189	0.00325945	998	4	ENSMUST00000008131			0.65182	49.8
ENSMUSG00000007989	Fzd3	Membrane-localized	16.9768	76.3104	0.346574	4.50525	116.724	96.9184	0.0408291	0.00908326		0.00908326	2		2	0.153853	10	0.00753309	0.000922981		0.000922981	3.62999		3.62999	0.270864	24.4225	Boundary-limited	4-step without nuc. deg.	multiple exon	no	-4.5326	96.7601	2.34435	0.00593835	0.00715187	52437	4	ENSMUST00000131309	1692	131	3.93055	39.49
ENSMUSG00000008036	Ap2s1	Cytosol-localized	18.8753	420.765	6.42485		698.538	456.836	0.0367225	0.00164735		0.00164735		0.107885	0.107885		0.266345	0.00304402	0.00012105		0.00012105	0.17251	0.17251			0.0675725	Converged	3-step without nuc. deg.	multiple exon	no	-4.66344	-69.8624	0.450863	0.000992283	0.00151728	10884	7	ENSMUST00000086112	0.28	125	0.638195	52.27
ENSMUSG00000008090	Fgfrl1	Membrane-localized	41.9366	20.9082	2.4151	30.6254	138.196	80.8174	0.0165285	0.0331519		0.0331519	0.287005		0.287005	0.0226331	0.27423	0.00263225	0.00814257		0.00814257	0.0630978		0.0630978	0.00440954	0.392862	Converged	4-step without nuc. deg.	multiple exon	no	-4.2768	76.5705	2.31281	0.00501568	0.00857671	2069	3	ENSMUST00000013633	0.55	156	1.8992	55.7
ENSMUSG00000008140	Emc10	Membrane-localized	28.4032	266.032	1.03325	24.9866	465.496	322.798	0.0244038	0.0026055		0.0026055	0.670839		0.670839	0.0277408	0.343268	0.00244529	0.000179076		0.000179076	0.20051		0.20051	0.00816029	0.208673	Converged	4-step without nuc. deg.	multiple exon	no	-5.38907	-5.65969	0.881804	0.00148905	0.00214731	6592	10	ENSMUST00000118808	934	129	1.45356	55.07
ENSMUSG00000008153	Clstn3	Undefined	22.7676	68.7139	13.3696	12.2952	162.768	97.3007	0.0304444	0.0100874		0.0100874	0.0518452		0.0518452	0.0563753	0.567641	0.00308572	0.000525135		0.000525135	0.00427982		0.00427982	0.0163247	0.058714	Converged	4-step without nuc. deg.	multiple exon	no	-5.47738	27.4466	1.02164	0.00425849	0.00712376	27378	10	ENSMUST00000124998			1.82287	49.32
ENSMUSG00000008167	Fbxw9	Cytosol-localized	32.5809	61.6413	47.0257		166.508	110.665	0.0212747	0.00215452	0.00909032	0.0112448		0.0147398	0.0147398		0.845354	0.00160297	0.000173663	0.000752065	0.000771856	0.00111343	0.00111343			0.503488	Converged	3-step with nuc. degradation	multiple exon	yes	28.8651	-37.1748	0.680016	0.00416285	0.00626347	7066	10	ENSMUST00000095220	456	72	1.4481	51.33
ENSMUSG00000008200	Fnbp4	Cytosol-localized	48.2242	9.89355	26.8192		91.7978	66.8968	0.0143734	0.00270556	0.067355	0.0700605		0.0258452	0.0258452		1.48827	0.000766071	0.000294976	0.0144223	0.0144253	0.00217422	0.00217422			0.175986	Converged	3-step with nuc. degradation	multiple exon	yes	17.0807	41.1269	1.07877	0.00755081	0.0103614	35651	17	ENSMUST00000013759	1369	86	2.70198	41.8
ENSMUSG00000008206	Cers4	Membrane-localized	32.255	43.2235	1.01961	30.3857	137.014	93.1239	0.0214896	0.0160363		0.0160363	0.679818		0.679818	0.0228116	1.25194	0.00265517	0.00182761		0.00182761	0.233754		0.233754	0.00282188	0.337435	Converged	4-step without nuc. deg.	multiple exon	no	-5.44286	128.167	1.58236	0.00505897	0.00744328	38481	11	ENSMUST00000176267			2.42088	45.96
ENSMUSG00000008226	Scrn3	Cytosol-localized	25.8398	43.4447	22.3524		146.724	77.9059	0.0268248	0.0159547		0.0159547		0.03101	0.03101		0.358817	0.00258936	0.00120944		0.00120944	0.00248351	0.00248351			0.172569	Converged	3-step without nuc. deg.	multiple exon	no	-4.15992	15.6876	1.05098	0.00472416	0.00889723	5364	4	ENSMUST00000112050	1264	59	1.84794	41
ENSMUSG00000008301	Phax	Cytosol-localized	5.74769	47.6619	12.298		85.8005	57.4889	0.120596	0.014543		0.014543		0.0563625	0.0563625		0.828034	0.026072	0.000860994		0.000860994	0.00488535	0.00488535			0.211015	Converged	3-step without nuc. deg.	multiple exon	no	-4.52326	82.0817	2.09603	0.0080786	0.0120571	14.89	6	ENSMUST00000008445	565	217	1.35066	44.01
ENSMUSG00000008305	Tle1	Cytosol-localized	21.5981	39.6625	14.2304		125.758	67.1845	0.032093	0.0174762		0.0174762		0.0487087	0.0487087		1.07626	0.00448218	0.00162852		0.00162852	0.00497403	0.00497403			0.125809	Converged	3-step without nuc. deg.	multiple exon	no	-4.99845	110.196	1.89062	0.00551177	0.0103171	43339	10	ENSMUST00000107337	606	856	2.57218	41.37
ENSMUSG00000008318	Relt	Membrane-localized	21.541	9.59037	0.499427	8.66362	55.4964	36.4399	0.0321781	0.0722753		0.0722753	1.38789		1.38789	0.0800066	0.29133	0.00280949	0.0117726		0.0117726	0.24103		0.24103	0.0136499	0.0570353	Converged	4-step without nuc. deg.	multiple exon	no	-4.6025	39.2514	1.19893	0.01249	0.0190217	5673	5	ENSMUST00000008462	1382	3	2.09496	53.88
ENSMUSG00000008333	Snrpb2	Cytosol-localized	9.57203	241.361	1.03864		396.75	253.431	0.0724138	0.00287183		0.00287183		0.667358	0.667358		0.273317	0.0114646	0.00020384		0.00020384	71.787	71.787			0.0874941	Converged	3-step without nuc. deg.	multiple exon	no	-4.66344	29.0998	1.14684	0.00174706	0.00273505	9814	7	ENSMUST00000127760			1.01687	40.86
ENSMUSG00000008373	Prpf31	Cytosol-localized	30.216	208.518	18.211		450.529	252.59	0.0229398	0.00332416		0.00332416		0.038062	0.038062		8.04378	0.00162906	0.00016364		0.00016364	0.00786491	0.00786491			238.305	Converged	3-step without nuc. deg.	multiple exon	no	-5.3845	-102.004	0.577996	0.00153852	0.00274416	11928	15	ENSMUST00000108636	306	8	1.90514	49.22
ENSMUSG00000008384	Sertad1	Cytosol-localized	3.64543	26.894	11.5578		56.3737	34.2857	0.190141	0.0257733		0.0257733		0.0599723	0.0599723		3.53196	0.0876917	0.00301211		0.00301211	0.00725246	0.00725246			541.664	Converged	3-step without nuc. deg.	multiple exon	no	-3.58388	34.7251	1.98218	0.0122956	0.0202168	3406	2	ENSMUST00000008528	349	2	1.03027	55.83
ENSMUSG00000008393	Carhsp1	Cytosol-localized	12.5539	156.653	0.705414		197.808	170.592	0.0552139	0.00442474		0.00442474		0.98261	0.98261		0.524231	0.0131921	0.00040203		0.00040203	1935.15	1935.15			0.627828	Converged	3-step without nuc. deg.	multiple exon	no	-3.91202	22.9126	1.25693	0.00350414	0.00406318	5835	3	ENSMUST00000008537	2353	0.04	2.65183	53.2
ENSMUSG00000008398	Elk3	Cytosol-localized	22.3911	61.5015	15.7187		141.667	90.3948	0.0309564	0.0112704		0.0112704		0.0440971	0.0440971		1.87931	0.00432712	0.0011441		0.0011441	0.00595912	0.00595912			1.79493	Converged	3-step without nuc. deg.	multiple exon	no	-4.15984	20.0126	1.12446	0.0048928	0.007668	18266	4	ENSMUST00000008542	2595	1	2.49373	47.61
ENSMUSG00000008429	Herpud2	Undefined	37.2855	54.5244	2.48364	17.2122	153.425	95.3249	0.0185903	0.0127126		0.0127126	0.279085		0.279085	0.0402706	10	0.00213699	0.00132736		0.00132736	0.0588502		0.0588502	0.00829799	19.7608	Boundary-limited	4-step without nuc. deg.	multiple exon	no	-5.17615	52.766	1.19787	0.00451783	0.00727142	43688	8	ENSMUST00000008573	711	853	2.70628	38.53
ENSMUSG00000008435	Rdh13	Cytosol-localized	28.6226	25.4408	5.10641		79.839	57.2795	0.0242168	0.0272455		0.0272455		0.135741	0.135741		1.33314	0.00247391	0.00371626		0.00371626	0.019048	0.019048			0.65521	Converged	3-step without nuc. deg.	multiple exon	no	-4.15895	23.1684	1.1813	0.00868181	0.0121011	18654	5	ENSMUST00000008579	1.89	137	2.26154	46.95
ENSMUSG00000008450	Nutf2	Cytosol-localized	5.23016	387.315	11.6215		594.551	400.713	0.132529	0.00178962		0.00178962		0.0596433	0.0596433		0.265799	0.0218454	0.00012443		0.00012443	0.0453812	0.0453812			0.0293278	Converged	3-step without nuc. deg.	multiple exon	no	-4.52179	-38.2763	0.566548	0.00116583	0.00172979	18.75	6	ENSMUST00000008594	411	125	0.728393	46.86
ENSMUSG00000008475	Arpc5	Cytosol-localized	16.443	167.745	11.6248		280.351	189.921	0.0421546	0.00413215		0.00413215		0.0596265	0.0596265		0.374339	0.00545358	0.000403569		0.000403569	0.0503595	0.0503595			0.204576	Converged	3-step without nuc. deg.	multiple exon	no	-4.15888	26.644	1.24722	0.00247242	0.00364967	9055	4	ENSMUST00000077755	1274	182	1.67596	42.66
ENSMUSG00000008489	Elavl2	Cytosol-localized	26.7327	33.9071	9.35039			65.2975	0.0259288	0.0204425		0.0204425		0.0741303	0.0741303		3.07466	0.00368078	0.00234062		0.00234062	0.00929598	0.00929598			1.29285	Converged	3-step without nuc. deg.	multiple exon	no	-4.89832	108.982	2.00852		0.0106152	58091	9	ENSMUST00000107110	2476	14	2.57344	40.19
ENSMUSG00000008575	Nfib	Undefined	12.4656	16.335	0.866289	3.75405	58.1685	29.9461	0.0556048	0.0424332		0.0424332	0.800134		0.800134	0.18464	2.66339	0.00882043	0.0060012		0.0060012	0.17895		0.17895	0.0476303	0.132229	Converged	4-step without nuc. deg.	multiple exon	no	-4.73638	105.276	2.13955	0.0119162	0.0231465	215135	5	ENSMUST00000064770	6617	547	7.30133	41.74
ENSMUSG00000008604	Ubqln4	Cytosol-localized	26.7679	85.2139	22.616		143.678	121.077	0.0258947	0.0081342		0.0081342		0.0306485	0.0306485		8.00856	0.00246426	0.000390956		0.000390956	0.00177363	0.00177363			66.4393	Converged	3-step without nuc. deg.	multiple exon	no	6.19198	34.9212	1.12181	0.0048243	0.00572486	15967	11	ENSMUST00000008748	1491	46	2.69962	50.34
ENSMUSG00000008668	Rps18	Cytosol-localized	8.23734	534.451	334.702		951.472	702.306	0.0841469	0.00129693		0.00129693		0.00207094	0.00207094		0.1	0.011796	0.000118101		0.000118101	0.000191596	0.000191596			0.0366628	Boundary-limited	3-step without nuc. deg.	multiple exon	no	-4.6754	-53.1318	0.527949	0.0007285	0.000986959	3718	7	ENSMUST00000008812	43	96	0.403992	51.34
ENSMUSG00000008682	Rpl10	Cytosol-localized	11.9382	454.706	34.8588		781.366	494.945	0.0580615	0.00152438		0.00152438		0.0198844	0.0198844		10	0.00671724	0.000144724		0.000144724	0.00751963	0.00751963			2.12321e+22	Boundary-limited	3-step without nuc. deg.	multiple exon	no	-4.66344	-25.5156	0.685076	0.000887097	0.00140045	2275	7	ENSMUST00000151702			0.533635	45.87
ENSMUSG00000008683	Rps15a	Cytosol-localized	11.6446	442.916	292.007		843.611	587.978	0.059525	0.00156496		0.00156496		0.00237373	0.00237373		10	0.0067374	0.000170707		0.000170707	0.000271158	0.000271158			223016	Boundary-limited	3-step without nuc. deg.	multiple exon	no	-4.36994	-29.797	0.575342	0.000821643	0.00117887	10884	5	ENSMUST00000128482			0.360448	45.52
ENSMUSG00000008690	Ncaph2	Cytosol-localized	29.5099	163.604	37.0754		359.443	210.396	0.0234887	0.00423674		0.00423674		0.0186956	0.0186956		1.21423	0.00163723	0.000130578		0.000130578	0.000613687	0.000613687			0.496459	Converged	3-step without nuc. deg.	multiple exon	no	-5.39805	-154.986	0.576615	0.00192839	0.00329449	17107	22	ENSMUST00000074552	1374	99	2.47932	49.43
ENSMUSG00000008730	Hipk1	Cytosol-localized	12.6082	57.6144	13.2929		97.7074	75.1532	0.0549757	0.0120308		0.0120308		0.0521442	0.0521442		2.52049	0.00725489	0.000566195		0.000566195	0.00344013	0.00344013			0.791153	Converged	3-step without nuc. deg.	multiple exon	no	-5.15222	116.616	1.62771	0.00709411	0.00922312	38484	14	ENSMUST00000118317	4132	1	7.01383	42.62
ENSMUSG00000008734	Gprc5b	Membrane-localized	31.8886	36.8635	2.0212	10.1104	112.524	77.0823	0.0217365	0.0188031		0.0188031	0.342938		0.342938	0.0685576	1.02772	0.00270446	0.00242076		0.00242076	0.0724097		0.0724097	0.022909	0.349935	Converged	4-step without nuc. deg.	multiple exon	no	-4.72662	19.9502	1.01271	0.00616001	0.00899231	12598	5	ENSMUST00000008878	3111	171	2.99613	50.8
ENSMUSG00000008763	Man1a2	Membrane-localized	15.1128	112.582	0.346574	7.54041	166.363	132.679	0.0458649	0.00615683		0.00615683	2		2	0.0919243	3.59739	0.00757688	0.000349627		0.000349627	1.15655		1.15655	0.0512692	0.697504	Converged	4-step without nuc. deg.	multiple exon	no	-5.64191	140.939	1.51837	0.00416648	0.00522423	123295	13	ENSMUST00000008907	5401	0.64	6.95572	38.75
ENSMUSG00000008822	Acyp1	Cytosol-localized	26.076	289.7	19.3816		552.217	334.826	0.0265818	0.00239263		0.00239263		0.0357632	0.0357632		10	0.00346331	0.000234391		0.000234391	0.0182979	0.0182979			435591	Boundary-limited	3-step without nuc. deg.	multiple exon	no	-4.66344	3.53246	0.901056	0.00125521	0.00207017	8037	7	ENSMUST00000008966	213	125	0.444841	44.95
ENSMUSG00000008855	Hdac5	Cytosol-localized	27.2807	136.208	33.4621		260.613	177.463	0.025408	0.00508887		0.00508887		0.0207144	0.0207144		1.46187	0.00214307	0.000181068		0.000181068	0.00110945	0.00110945			0.686302	Converged	3-step without nuc. deg.	multiple exon	no	8.05663	-76.2946	0.748793	0.00265968	0.00390587	29007	23	ENSMUST00000107152	77	199	2.31815	54.97
ENSMUSG00000008859	Rala	Cytosol-localized	9.71973	237.026	4.75131		348.478	250.479	0.0713134	0.00292435		0.00292435		0.145886	0.145886		0.933624	0.0100497	0.000192841		0.000192841	0.275469	0.275469			0.136643	Converged	3-step without nuc. deg.	multiple exon	no	-4.35671	-6.45833	0.776021	0.00198907	0.00276728	63668	5	ENSMUST00000223147			1.31494	40.9
ENSMUSG00000008892	Vdac3	Cytosol-localized	13.2856	303.935	15.9622		580.729	328.916	0.0521729	0.00228057		0.00228057		0.0434243	0.0434243		0.411181	0.0044572	0.000111978		0.000111978	0.013849	0.013849			0.0823676	Converged	3-step without nuc. deg.	multiple exon	no	-4.99721	-99.2971	0.459054	0.00119358	0.00210737	16738	10	ENSMUST00000009036	424	74	1.16445	40.62
ENSMUSG00000008958	Vps72	Cytosol-localized	22.147	121.972	9.38104		222.001	148.989	0.0312976	0.00568282		0.00568282		0.0738881	0.0738881		1.01329	0.00364813	0.000416701		0.000416701	0.0487878	0.0487878			1.11767	Converged	3-step without nuc. deg.	multiple exon	no	-4.52179	40.25	1.33023	0.00312227	0.00465235	12029	6	ENSMUST00000009102	272	75	1.1978	45.83
ENSMUSG00000008999	Bmp7	Membrane-localized	32.8034	62.2768	13.154	0.392572	160.277	106.365	0.0211303	0.0111301		0.0111301	0.052695		0.052695	1.76566	1.11249	0.00373362	0.00152024		0.00152024	0.00906072		0.00906072	6.7488e+06	0.167976	Converged	4-step without nuc. deg.	multiple exon	no	-2.80421	51.2111	1.6262	0.00432468	0.00651669	72309	3	ENSMUST00000009143	2124	251	3.46158	52.07
ENSMUSG00000009013	Dynll1	Cytosol-localized	4.8489	189.46	25.924		275.152	203.419	0.14295	0.00365854		0.00365854		0.0267376	0.0267376		10	0.0275722	0.000283907		0.000283907	0.0083213	0.0083213			2.70258e+07	Boundary-limited	3-step without nuc. deg.	multiple exon	no	-4.15888	11.0059	0.976847	0.00251914	0.00340748	3889	4	ENSMUST00000112090	0.19	267	0.5222	50.54
ENSMUSG00000009030	Pdcl	Cytosol-localized	12.3944	66.3008	2.68252		100.845	80.3268	0.0559241	0.0104546		0.0104546		0.258394	0.258394		10	0.014082	0.00104365		0.00104365	0.722751	0.722751			4583.08	Boundary-limited	3-step without nuc. deg.	multiple exon	no	-4.52179	123.512	3.2883	0.00687339	0.00862909	9258	6	ENSMUST00000009174	1756	189	2.37838	42.24
ENSMUSG00000009035	Tmem184b	Membrane-localized	37.7764	23.4093	1.23333	19.2849	103.031	73.1032	0.0183487	0.0296099		0.0296099	0.562012		0.562012	0.0359424	0.682753	0.00153606	0.0034041		0.0034041	0.0647659		0.0647659	0.00386187	0.103079	Converged	4-step without nuc. deg.	multiple exon	no	-5.17743	21.3796	1.00323	0.00672757	0.00948176	18029	8	ENSMUST00000074991	1959	57	3.15913	53.19
ENSMUSG00000009073	Nf2	Cytosol-localized	26.8469	158.249	17.9381		265.342	194.736	0.0258185	0.00438011		0.00438011		0.0386411	0.0386411		1.5986	0.002168	0.000211945		0.000211945	0.00700807	0.00700807			0.17604	Converged	3-step without nuc. deg.	multiple exon	no	-5.66296	-89.4398	0.687138	0.00261228	0.00355943	83691	20	ENSMUST00000109910	2377	0.55	3.72842	44.73
ENSMUSG00000009075	Cabp7	Cytosol-localized		76.5663	22.7137		90.6496	83.5772		0.00905291		0.00905291		0.0305167	0.0305167				0.000902838		0.000902838	0.00408069	0.00408069				Boundary-limited	3-step without nuc. deg.	single exon	no	-2.38337	15.4015	2.24519	0.00764644	0.00829349	2056	1	ENSMUST00000009219	1928	0.05	2.43083	57.44
ENSMUSG00000009076	Zmat5	Cytosol-localized	27.9337	190.395	89.7367		556.243	256.365	0.0248141	0.00364058		0.00364058		0.00772423	0.00772423		0.577691	0.00257252	0.000296795		0.000296795	0.000647458	0.000647458			0.336994	Converged	3-step without nuc. deg.	multiple exon	no	-4.36651	-8.13064	0.75956	0.00124612	0.00270375	15311	5	ENSMUST00000009220	207	26	0.59119	49.16
ENSMUSG00000009079	Ewsr1	Cytosol-localized	45.57	95.7894	20.7808		227.542	152.236	0.0152106	0.00723616		0.00723616		0.0333551	0.0333551		1.20603	0.00197457	0.000593873		0.000593873	0.00294117	0.00294117			0.384667	Converged	3-step without nuc. deg.	multiple exon	no	-5.75821	242.502	2.02849	0.00304624	0.00455312	29577	23	ENSMUST00000073308	365	45	1.25094	42.57
ENSMUSG00000009090	Ap1b1	Cytosol-localized	23.0487	167.211	8.28233		306.913	196.19	0.0300731	0.00414533		0.00414533		0.0836899	0.0836899		1.53369	0.00219845	0.000147983		0.000147983	0.0258299	0.0258299			0.353424	Converged	3-step without nuc. deg.	multiple exon	no	-5.71043	-147.916	0.575746	0.00225845	0.00353305	29909	21	ENSMUST00000009234	998	25	3.47572	48.12
ENSMUSG00000009092	Derl3	Membrane-localized		208.764	26.3779	289.91	439.495	378.029		0.00332024		0.00332024	0.0262776		0.0262776	0.0023909			0.00035003		0.00035003	0.00359472		0.00359472	0.00042831		Boundary-limited	4-step without nuc. deg.	single exon	no	-1.49701	0.414615	0.777875	0.00157714	0.00183358	694	1	ENSMUST00000009236	621	11	0.861282	57.97
ENSMUSG00000009112	Bcl2l13	Cytosol-localized	12.465	78.3583	26.4202		144.375	99.7171	0.0556076	0.00884587		0.00884587		0.0262355	0.0262355		2.32506	0.00892013	0.000490559		0.000490559	0.00159836	0.00159836			0.94473	Converged	3-step without nuc. deg.	multiple exon	no	-4.5254	38.3287	1.30274	0.00480102	0.00695114	44386	6	ENSMUST00000009256	5.45	119	5.28216	43.41
ENSMUSG00000009207	Lnpk	Membrane-localized	41.2318	25.4348	1.96269	33.3474	183.935	85.8766	0.016811	0.027252		0.027252	0.353162		0.353162	0.0207857	0.820292	0.00137596	0.00247469		0.00247469	0.0301434		0.0301434	0.00164457	0.0608466	Converged	4-step without nuc. deg.	multiple exon	no	-5.39013	59.9276	1.1897	0.00376843	0.00807143	53335	10	ENSMUST00000064503	1724	61	2.58902	35.74
ENSMUSG00000009293	Ube2g2	Cytosol-localized	27.1864	22.7709	6.81991		79.6867	53.5453	0.0254961	0.03044		0.03044		0.101636	0.101636		2.53375	0.00337486	0.00465008		0.00465008	0.0156956	0.0156956			4.0191	Converged	3-step without nuc. deg.	multiple exon	no	-4.15913	43.1058	1.61307	0.0086984	0.0129451	15144	4	ENSMUST00000174510	1433	98	1.76988	48.59
ENSMUSG00000009376	Met	Membrane-localized	13.9758	84.4706	5.19011	14.4381	154.786	109.899	0.0495961	0.00820578		0.00820578	0.133552		0.133552	0.0480081	6.50929	0.014585	0.00104058		0.00104058	0.060771		0.060771	0.0329405	5.38832	Converged	4-step without nuc. deg.	multiple exon	no	0.832829	70.7173	1.82253	0.0044781	0.00630715	82753	4	ENSMUST00000115443	2156	13	5.60604	41.79
ENSMUSG00000009406	Elk1	Cytosol-localized	30.4633	61.3707	18.8648		163.597	99.9035	0.0227535	0.0112944		0.0112944		0.0367428	0.0367428		0.4408	0.00229182	0.000833554		0.000833554	0.00287888	0.00287888			0.20214	Converged	3-step without nuc. deg.	multiple exon	no	-4.35832	21.6225	1.1123	0.00423693	0.00693817	8402	5	ENSMUST00000009550	2054	33	3.28551	44.14
ENSMUSG00000009418	Nav1	Cytosol-localized	14.5163	96.683	10.3176		116.759	115.269	0.0477497	0.00716928		0.00716928		0.0671812	0.0671812		3.47707	0.00553975	0.000337767		0.000337767	0.00712135	0.00712135			2.19656	Converged	3-step without nuc. deg.	multiple exon	no	-5.17167	38.356	1.13135	0.00593655	0.0060133	36.59	12	ENSMUST00000189252			6.02705	48.26
ENSMUSG00000009470	Tnpo1	Cytosol-localized	17.7157	185.505	36.2031		229.427	218.482	0.0391262	0.00373654		0.00373654		0.0191461	0.0191461		6.26039	0.0034782	0.000105848		0.000105848	0.000639581	0.000639581			4.79747	Converged	3-step without nuc. deg.	multiple exon	no	-5.82107	-134.61	0.627504	0.00302121	0.00317256	51771	23	ENSMUST00000109401	5601	118	7.62756	41.51
ENSMUSG00000009549	Srp14	Cytosol-localized	12.4641	430.439	12.1722		545.661	458.086	0.0556114	0.00161033		0.00161033		0.0569453	0.0569453		0.939096	0.00744299	0.000150692		0.000150692	0.0535313	0.0535313			8.84257	Converged	3-step without nuc. deg.	multiple exon	no	-4.66344	-15.6964	0.751569	0.00127029	0.00151314	3861	7	ENSMUST00000009693	367	96	0.59849	49.69
ENSMUSG00000009555	Cdk9	Cytosol-localized	12.2537	47.8221	14.4724		91.6265	65.3766	0.0565664	0.0144943		0.0144943		0.0478943	0.0478943		1.44984	0.00754155	0.000809207		0.000809207	0.00294797	0.00294797			2.58859	Converged	3-step without nuc. deg.	multiple exon	no	-4.78854	97.9836	1.99541	0.00756492	0.0106024	5346	8	ENSMUST00000009699	485	127	1.40867	53.54
ENSMUSG00000009563	Tor2a	Membrane-localized	20.9585	128.018	1.15295	35.52	273.898	170.333	0.0330724	0.00541443		0.00541443	0.601196		0.601196	0.0195143	0.357916	0.00368583	0.000341206		0.000341206	0.109267		0.109267	0.00332242	0.175651	Converged	4-step without nuc. deg.	multiple exon	no	-5.17615	54.906	1.21245	0.00253067	0.00406936	5.01	8	ENSMUST00000009707	503	65	1.30464	54.62
ENSMUSG00000009566	Fpgs	Cytosol-localized	25.0804	91.2607	14.9454		185.203	122.935	0.027637	0.00759524		0.00759524		0.0463787	0.0463787		1.00875	0.00241699	0.000317105		0.000317105	0.00211419	0.00211419			0.454992	Converged	3-step without nuc. deg.	multiple exon	no	-4.71175	-23.6815	0.827861	0.00374264	0.00563831	11576	15	ENSMUST00000028148	449	58	1.86971	52.05
ENSMUSG00000009569	Mkl2	Cytosol-localized	19.6053	23.8429	4.63121		65.0245	46.1767	0.0353551	0.0290714		0.0290714		0.149669	0.149669		0.943054	0.00600822	0.00497557		0.00497557	0.0293684	0.0293684			0.310988	Converged	3-step without nuc. deg.	multiple exon	no	3.76784	43.5999	1.90107	0.0106598	0.0150108	16876	3	ENSMUST00000149359	4833	217	6.94686	42.96
ENSMUSG00000009585	Apobec3	Cytosol-localized	21.1129	159.262	19.1761		274.404	189.278	0.0328305	0.00435226		0.00435226		0.0361463	0.0361463		10	0.00190014	0.000129838		0.000129838	0.0043726	0.0043726			43.2614	Boundary-limited	3-step without nuc. deg.	multiple exon	no	-5.31812	-177.993	0.384047	0.00252601	0.00366207	16033	14	ENSMUST00000175714	548	0.08	1.74155	49.51
ENSMUSG00000009596	Taf7l	Cytosol-localized	49.6844	92.4655	37.8514		524.354	158.792	0.013951	0.00749628		0.00749628		0.0183123	0.0183123		10	0.0018609	0.000978678		0.000978678	0.00247455	0.00247455			4.47986e+10	Boundary-limited	3-step without nuc. deg.	multiple exon	no	8.86389	10.9004	1.02266	0.00132191	0.00436512	6023	2	ENSMUST00000009740	502	13	1.51883	40.19
ENSMUSG00000009621	Vav2	Cytosol-localized	25.842	48.8625	7.24737		126.09	78.8679	0.0268225	0.0141857		0.0141857		0.0956413	0.0956413		0.841193	0.00265965	0.00125657		0.00125657	0.00926097	0.00926097			0.330788	Converged	3-step without nuc. deg.	multiple exon	no	0.850538	11.2246	0.994925	0.00549726	0.00878871	21314	5	ENSMUST00000056176	2059	553	4.04319	51.41
ENSMUSG00000009628	Tex15	Cytosol-localized	11.4221	89.0494	11.4542		145.798	104.602	0.0606845	0.00778385		0.00778385		0.0605146	0.0605146		0.944695	0.0132062	0.000632814		0.000632814	0.00855335	0.00855335			1.02005	Converged	3-step without nuc. deg.	multiple exon	no	-3.58482	17.9561	1.24408	0.00475417	0.00662649	12202	2	ENSMUST00000124501			4.74688	38.33
ENSMUSG00000009630	Ppp2cb	Cytosol-localized	5.9179	146.469	3.04248		228.216	153.625	0.117127	0.00473237		0.00473237		0.227823	0.227823		0.344233	0.0202778	0.00021749		0.00021749	0.366067	0.366067			0.0533008	Converged	3-step without nuc. deg.	multiple exon	no	-4.66344	12.1653	0.977511	0.00303724	0.00451193	19816	7	ENSMUST00000009774	246	291	1.27183	45.04
ENSMUSG00000009640	Dmap1	Cytosol-localized	38.7568	91.515	19.9169		235.648	139.906	0.0178845	0.00757414		0.00757414		0.0348019	0.0348019		10	0.0015281	0.00039304		0.00039304	0.00187107	0.00187107			5101.83	Boundary-limited	3-step without nuc. deg.	multiple exon	no	7.1511	-29.8975	0.733689	0.00294145	0.00495439	7301	10	ENSMUST00000102687	53	44	1.37441	50.88
ENSMUSG00000009647	Mcu	Cytosol-localized	31.7248	111.482	51.5495		302.493	162.633	0.0218487	0.00621757		0.00621757		0.0134463	0.0134463		10	0.00303687	0.000929097		0.000929097	0.0020764	0.0020764			2.36792e+39	Boundary-limited	3-step without nuc. deg.	multiple exon	no	-3.58544	25.9035	1.5514	0.00229145	0.00426203	1874	2	ENSMUST00000020312	1796	21	2.56655	43.63
ENSMUSG00000009670	Tex11	Cytosol-localized		290.761	101.657		907.779	331.272		0.0023839		0.0023839		0.00681849	0.00681849				0.000459009		0.000459009	0.00134686	0.00134686				Boundary-limited	3-step without nuc. deg.	single exon	no	-2.70954	0.172294	0.813437	0.000763564	0.00209238	412	1	ENSMUST00000009814	256	21	3.01089	38
ENSMUSG00000009681	Bcr	Cytosol-localized	11.6952	89.508	16.3712		118.614	106.893	0.0592676	0.00774397		0.00774397		0.0423393	0.0423393		1.64693	0.00859903	0.000344849		0.000344849	0.00281832	0.00281832			0.202752	Converged	3-step without nuc. deg.	multiple exon	no	-1.53063	57.4946	1.28954	0.00584374	0.00648451	124329	10	ENSMUST00000164107	2591	433	3.70715	48.93
ENSMUSG00000009731	Kcnd1	Membrane-localized	31.3909	27.0207	2.43559	24.1984	94.094	73.4599	0.0220812	0.0256525		0.0256525	0.284591		0.284591	0.0286443	1.10107	0.00279397	0.00349004		0.00349004	0.0411352		0.0411352	0.00419297	0.469716	Converged	4-step without nuc. deg.	multiple exon	no	-4.27684	37.1405	1.33753	0.00736654	0.00943572	15991	3	ENSMUST00000009875	1776	1553	5.00397	47.78
ENSMUSG00000009733	Tfcp2	Cytosol-localized		79.0277	16.6034		109.897	84.1039		0.00877094		0.00877094		0.0417472	0.0417472				0.000427206		0.000427206	0.00235142	0.00235142				Boundary-limited	3-step without nuc. deg.	single exon	no	-2.59382	-5.48196	0.557978	0.00630722	0.00824156	1644	1	ENSMUST00000009877	1606	98	3.05283	45.12
ENSMUSG00000009739	Pou6f1	Cytosol-localized		44.603	10.9313		61.0555	47.9607		0.0155404		0.0155404		0.0634092	0.0634092				0.00148919		0.00148919	0.00957868	0.00957868				Boundary-limited	3-step without nuc. deg.	single exon	no	-2.70821	13.4091	1.96594	0.0113527	0.0144524	3.3	1	ENSMUST00000177335			3.28194	51.02
ENSMUSG00000009741	Ubp1	Cytosol-localized	33.9499	45.0078	39.7956		139.155	93.0132	0.0204168	0.00184802	0.0135526	0.0154006		0.0174177	0.0174177		0.970358	0.00166972	0.000127131	0.00115088	0.00115788	0.00097592	0.00097592			0.0624555	Converged	3-step with nuc. degradation	multiple exon	yes	27.4839	-82.2225	0.724875	0.00498111	0.00745214	45764	23	ENSMUST00000084885	1815	285	3.10176	43.42
ENSMUSG00000009772	Nuak2	Cytosol-localized	16.9584	9.09025	2.79212		42.7502	27.5833	0.0408734	0.0762517		0.0762517		0.248251	0.248251		10	0.00638006	0.0306191		0.0306191	0.10242	0.10242			2.02192e+13	Boundary-limited	3-step without nuc. deg.	multiple exon	no	-3.55031	36.7812	2.09869	0.0162139	0.0251293	2167	2	ENSMUST00000082125	1106	103	2.55125	50.05
ENSMUSG00000009828	Ick	Cytosol-localized	21.6997	69.6781	30.9755		151.299	102.439	0.0319427	0.00994785		0.00994785		0.0223773	0.0223773		1.47303	0.00456491	0.000608716		0.000608716	0.00154736	0.00154736			0.444422	Converged	3-step without nuc. deg.	multiple exon	no	-5.31945	160.341	2.0168	0.0045813	0.00676641	42982	14	ENSMUST00000118869	183	289	2.62297	44.96
ENSMUSG00000009863	Sdhb	Cytosol-localized	24.2102	391.657	14.7262		683.391	439.907	0.0286304	0.00176978		0.00176978		0.047069	0.047069		6.18507	0.00212199	0.000121094		0.000121094	0.0244855	0.0244855			182.207	Converged	3-step without nuc. deg.	multiple exon	no	-4.78749	-79.1531	0.455987	0.00101428	0.00157567	17.99	8	ENSMUST00000010007	0.09	201	0.945775	51.24
ENSMUSG00000009894	Snap47	Cytosol-localized	28.3946	146.434	1.24511		278.718	178.791	0.0244112	0.00473352		0.00473352		0.556697	0.556697		1.22013	0.0022195	0.000305052		0.000305052	10.0272	10.0272			0.292024	Converged	3-step without nuc. deg.	multiple exon	no	-4.52179	-15.9061	0.722499	0.00248691	0.00387685	42865	6	ENSMUST00000010038	529	84	1.60054	47.4
ENSMUSG00000009900	Wnt3a	Membrane-localized		70.6407	5.21124	12.3642	95.7938	80.1383		0.0098123		0.0098123	0.13301		0.13301	0.0560609			0.00134903		0.00134903	0.0492641		0.0492641	0.0598362		Boundary-limited	4-step without nuc. deg.	single exon	no	-3.13592	26.7341	2.44278	0.00723582	0.00864938	2076	1	ENSMUST00000010044	1596	104	2.56383	49.97
ENSMUSG00000009905	Kdsr	Membrane-localized	51.3364	47.336	2.29433	7.70674	187.718	107.02	0.013502	0.0146431		0.0146431	0.302113		0.302113	0.0899404	0.669721	0.00115472	0.00155229		0.00155229	0.0480934		0.0480934	0.0359917	0.0564107	Converged	4-step without nuc. deg.	multiple exon	no	1.30778	-38.3647	0.759478	0.0036925	0.00647682	39268	10	ENSMUST00000010049	4442	75	4.74673	44.87
ENSMUSG00000009907	Vps4b	Cytosol-localized	24.2977	68.3428	20.7891		171.779	100.853	0.0285273	0.0101422		0.0101422		0.0333418	0.0333418		0.651843	0.00297763	0.000510802		0.000510802	0.0017801	0.0017801			0.0831351	Converged	3-step without nuc. deg.	multiple exon	no	-5.25075	52.1486	1.20356	0.00403512	0.00687288	27298	13	ENSMUST00000094646	3016	0.28	2.7203	39.62
ENSMUSG00000009927	Rps25	Cytosol-localized	4.09029	460.443	245.389		801.601	579.214	0.169461	0.00150539		0.00150539		0.00282469	0.00282469		10	0.0384917	0.00015228		0.00015228	0.000293766	0.000293766			5.61457e+20	Boundary-limited	3-step without nuc. deg.	multiple exon	no	-4.53495	-0.134938	0.857603	0.000864703	0.0011967	3288	6	ENSMUST00000216867	0.14	57	0.363113	48.01
ENSMUSG00000009995	Taz	Undefined	66.6708	44.21	11.625	74.9008	193.666	117.791	0.0103966	0.00396549	0.011713	0.0156785	0.0596254		0.0596254	0.00925421	0.181285	0.000838914	0.000474359	0.00219604	0.00224669	0.00640068		0.00640068	0.000938875	0.0183515	Converged	4-step with nuc. degradation	multiple exon	yes	28.1606	-49.0734	0.708967	0.00357909	0.00588457	7454	10	ENSMUST00000124200	27	257	1.31897	47.46
ENSMUSG00000010025	Aldh3a2	Cytosol-localized	29.1227	78.5396	19.3044		177.668	115.901	0.0238009	0.00882545		0.00882545		0.0359062	0.0359062		1.63618	0.00286102	0.000576628		0.000576628	0.00251131	0.00251131			0.859094	Converged	3-step without nuc. deg.	multiple exon	no	-5.08913	67.4924	1.37163	0.00390135	0.0059805	22332	11	ENSMUST00000074127	1456	178	2.26233	46.51
ENSMUSG00000010045	Tmem115	Membrane-localized	16.966	32.9994	2.54395	2.19129	74.3812	53.9592	0.040855	0.0210048		0.0210048	0.272469		0.272469	0.31632	0.88888	0.00844033	0.00345925		0.00345925	0.0538197		0.0538197	1.07194	1.30163	Converged	4-step without nuc. deg.	multiple exon	no	-3.93183	50.8944	2.0455	0.00931885	0.0128458	4728	2	ENSMUST00000010189	606	533	1.99683	55.06
ENSMUSG00000010048	Ifrd2	Cytosol-localized	34.3197	121.774	35.203		297.2	171.211	0.0201968	0.00569209		0.00569209		0.01969	0.01969		10	0.00179779	0.000271381		0.000271381	0.00102606	0.00102606			4.68046e+06	Boundary-limited	3-step without nuc. deg.	multiple exon	no	3.33972	-27.7965	0.77689	0.00233226	0.0040485	5396	12	ENSMUST00000010192	482	246	1.30299	55.36
ENSMUSG00000010051	Hyal1	Membrane-localized	35.0778	19.3214	0.960641	15.9587	88.242	64.2703	0.0197603	0.0358746		0.0358746	0.721547		0.721547	0.0434338	0.337417	0.00247056	0.00681931		0.00681931	0.123155		0.123155	0.00610558	0.0920756	Converged	4-step without nuc. deg.	multiple exon	no	-5.05013	17.8659	0.985355	0.00785507	0.0107849	4157	7	ENSMUST00000010195	1563	0.06	2.5552	52.86
ENSMUSG00000010057	Nprl2	Cytosol-localized	36.4823	78.6581	54.4038		231.572	134.57	0.0189995	0.00241119	0.00640096	0.00881215		0.0127408	0.0127408		10	0.00184165	0.000343451	0.000961467	0.00102097	0.00177737	0.00177737			1.12789e+09	Boundary-limited	3-step with nuc. degradation	multiple exon	yes	17.3075	30.5774	1.07481	0.00299322	0.00515081	3.48	10	ENSMUST00000010201	147	149	1.24386	55.13
ENSMUSG00000010064	Slc38a3	Membrane-localized		117.539	9.79602	22.701	312.42	135.436		0.00589718		0.00589718	0.0707581		0.0707581	0.0305338			0.00103134		0.00103134	0.0322431		0.0322431	0.0399404		Boundary-limited	4-step without nuc. deg.	single exon	no	-3.09134	15.4684	1.5345	0.00221864	0.00511789	1404	1	ENSMUST00000193932	772	122	2.07806	53.75
ENSMUSG00000010067	Rassf1	Cytosol-localized	12.0281	13.4161	3.1262		48.8311	27.1739	0.0576275	0.0516653		0.0516653		0.221722	0.221722		0.866257	0.00846561	0.00843026		0.00843026	0.0372325	0.0372325			0.336124	Converged	3-step without nuc. deg.	multiple exon	no	-3.61252	69.151	2.04577	0.0141948	0.0255078	7684	5	ENSMUST00000010211	717	195	1.51445	49.97
ENSMUSG00000010097	Nxf1	Cytosol-localized	13.3398	116.733	22.7846		158.85	138.047	0.0519607	0.00593791		0.00593791		0.0304217	0.0304217		0.460915	0.00408042	0.000122596		0.000122596	0.000775086	0.000775086			0.0533499	Converged	3-step without nuc. deg.	multiple exon	no	-5.04698	-130.742	0.657265	0.00436354	0.00502109	13849	25	ENSMUST00000010241	309	158	1.43388	45.87
ENSMUSG00000010110	Stx5a	Cytosol-localized	29.6372	38.6454	30.5846		122.18	79.3673	0.0233877	0.00277535	0.0151608	0.0179361		0.0226633	0.0226633		0.70625	0.00236108	0.000292369	0.00192985	0.00195187	0.00216676	0.00216676			0.119846	Converged	3-step with nuc. degradation	multiple exon	yes	15.2315	58.5655	1.18336	0.00567316	0.00873341	14266	15	ENSMUST00000073430	573	469	1.3689	44.25
ENSMUSG00000010122	Slc47a1	Membrane-localized	49.4417	55.4087	5.82904	91.32	297.538	155.564	0.0140195	0.0125097		0.0125097	0.118913		0.118913	0.00759031	0.757757	0.00229988	0.00212888		0.00212888	0.0244439		0.0244439	0.00170446	1.13388	Converged	4-step without nuc. deg.	multiple exon	no	-3.9328	43.2517	1.76083	0.00232961	0.00445569	1127	1	ENSMUST00000010267	0.9	33	2.41828	46.94
ENSMUSG00000010154	Spire2	Cytosol-localized	17.9943	44.139	7.43754		104.59	65.7766	0.0385203	0.0157037		0.0157037		0.0931958	0.0931958		0.687696	0.00361992	0.00090932		0.00090932	0.00654299	0.00654299			0.101004	Converged	3-step without nuc. deg.	multiple exon	no	-5.08774	23.1116	1.04294	0.00662731	0.0105379	15496	11	ENSMUST00000010298	0.12	51	2.10415	50
ENSMUSG00000010205	Raver1	Cytosol-localized	27.3647	129.85	38.6276		219.623	172.633	0.02533	0.00533805		0.00533805		0.0179443	0.0179443		1.85699	0.00162574	0.000165503		0.000165503	0.000612101	0.000612101			1.18377	Converged	3-step without nuc. deg.	multiple exon	no	-5.25588	-121.337	0.48297	0.00315608	0.00401514	17.85	13	ENSMUST00000115487	1191	0.03	3.27283	50
ENSMUSG00000010277	2610507B11Rik	Membrane-localized	19.8704	158.17	21.2879	53.193	396.67	226.574	0.0348835	0.0043823		0.0043823	0.0325606		0.0325606	0.0130308	10	0.00222518	9.10578e-05		9.10578e-05	0.000985111		0.000985111	0.000826094	11.5478	Boundary-limited	4-step without nuc. deg.	multiple exon	no	-6.69879	-481.186	0.540285	0.00174742	0.00305926	28871	39	ENSMUST00000010421	639	97	5.14828	44.67
ENSMUSG00000010290	AI597479	Cytosol-localized	17.2631	31.3711	14.8423		80.0996	54.3936	0.040152	0.0220951		0.0220951		0.0467008	0.0467008		1.17218	0.00696371	0.00265566		0.00265566	0.00576832	0.00576832			0.700563	Converged	3-step without nuc. deg.	multiple exon	no	-3.91271	30.6894	1.46845	0.00865357	0.0127432	15232	3	ENSMUST00000010434	2704	53	3.26083	42.18
ENSMUSG00000010307	Tmem86a	Membrane-localized		63.4982	4.33087	4.68467		68.5241		0.010916		0.010916	0.160048		0.160048	0.147961			0.00168221		0.00168221	0.0944653		0.0944653	0.428831		Boundary-limited	4-step without nuc. deg.	single exon	no	-2.40474	25.5405	2.31924		0.0101154	1364	1	ENSMUST00000010451	924	179	1.55938	56.16
ENSMUSG00000010342	Tex14	Cytosol-localized	55.7172	77.6505	36.4163		411.281	149.301	0.0124404	0.00421998	0.00470652	0.0089265		0.019034	0.019034		1.26605	0.0010385	0.000413913	0.000951676	0.00103779	0.00176391	0.00176391			0.110809	Converged	3-step with nuc. degradation	multiple exon	yes	20.142	-103.934	0.698805	0.00168534	0.00464261	122014	26	ENSMUST00000060835	302	105	2.42125	43.43
ENSMUSG00000010358	Ifi35	Cytosol-localized	47.1279	73.1278	19.2341		232.197	129.897	0.0147078	0.00947858		0.00947858		0.0360374	0.0360374		0.187997	0.0016728	0.00115611		0.00115611	0.00454253	0.00454253			0.407544	Converged	3-step without nuc. deg.	multiple exon	no	-3.91256	-1.64115	0.769201	0.00298517	0.00533612	1508	3	ENSMUST00000010502	305	194	1.08315	47.92
ENSMUSG00000010362	Rdm1	Cytosol-localized	30.6271	128.448	29.1663		365.628	171.874	0.0226319	0.00539632		0.00539632		0.0237653	0.0237653		0.248863	0.00191196	0.000287618		0.000287618	0.00133454	0.00133454			0.0562289	Converged	3-step without nuc. deg.	multiple exon	no	3.80924	-18.1034	0.734695	0.00189577	0.00403287	8158	7	ENSMUST00000010506	0.25	26	0.755089	48.3
ENSMUSG00000010376	Nedd8	Cytosol-localized	6.72753	453.418	8.26676		631.725	469.366	0.103031	0.00152872		0.00152872		0.0838475	0.0838475		0.167209	0.015765	0.000112662		0.000112662	0.100995	0.100995			0.0280925	Converged	3-step without nuc. deg.	multiple exon	no	-4.66344	-43.9119	0.575926	0.00109723	0.00147677	9641	7	ENSMUST00000010520	261	93	0.402996	43.74
ENSMUSG00000010392	Gosr1	Cytosol-localized	20.0678	37.9938	10.887		84.1379	62.8742	0.0345403	0.0182437		0.0182437		0.0636676	0.0636676		1.06815	0.00425007	0.00152948		0.00152948	0.00566141	0.00566141			0.164437	Converged	3-step without nuc. deg.	multiple exon	no	-4.66357	56.7257	1.4883	0.00823822	0.0110244	34753	7	ENSMUST00000010536	3506	28	2.52923	43.54
ENSMUSG00000010406	Mrpl52	Cytosol-localized	13.7343	346.746	34.5708		661.771	383.158	0.0504682	0.00199901		0.00199901		0.0200501	0.0200501		0.15851	0.00638177	0.000188434		0.000188434	0.00697117	0.00697117			0.113404	Converged	3-step without nuc. deg.	multiple exon	no	-4.66344	-9.98786	0.793154	0.00104741	0.00180904	2847	7	ENSMUST00000010550	27	23	0.227114	48.17
ENSMUSG00000010453	Kansl3	Cytosol-localized	18.2138	38.2933	6.53976		84.0923	59.8867	0.0380561	0.018101		0.018101		0.10599	0.10599		1.58892	0.00345574	0.000925511		0.000925511	0.00767423	0.00767423			0.158299	Converged	3-step without nuc. deg.	multiple exon	no	0.770808	-15.4126	0.900503	0.00824269	0.0115743	32311	23	ENSMUST00000010597	1.9	0.05	4.13824	45.65
ENSMUSG00000010517	Faf1	Cytosol-localized	9.64398	256.754	18.146		500.492	275.613	0.0718735	0.00269966		0.00269966		0.0381983	0.0381983		3.92147	0.00665171	9.57485e-05		9.57485e-05	0.00680379	0.00680379			0.253006	Converged	3-step without nuc. deg.	multiple exon	no	-5.61313	-211.901	0.431453	0.00138493	0.00251493	287372	19	ENSMUST00000102724	2077	439	4.0561	37
ENSMUSG00000010538	Tsacc	Cytosol-localized	40.9487	150.642	83.8753		375.532	227.05	0.0169272	0.0046013		0.0046013		0.00826402	0.00826402		0.172689	0.00115191	0.000319192		0.000319192	0.000585545	0.000585545			0.090636	Converged	3-step without nuc. deg.	multiple exon	no	-3.91652	-37.9672	0.371976	0.00184577	0.00305284	12693	4	ENSMUST00000107556	9	22	0.381255	46.49
ENSMUSG00000010554	Mettl16	Cytosol-localized	13.1573	80.5693	12.0195		167.422	98.2146	0.0526815	0.00860312		0.00860312		0.0576688	0.0576688		2.12655	0.00583219	0.000442017		0.000442017	0.0155077	0.0155077			0.472381	Converged	3-step without nuc. deg.	multiple exon	no	-4.99721	42.7067	1.19829	0.00414011	0.00705747	47064	10	ENSMUST00000010698	135	154	2.98579	42.72
ENSMUSG00000010592	Dazl	Cytosol-localized	60.344	153.888	51.9808		727.15	245.447	0.0114866	0.00450422		0.00450422		0.0133347	0.0133347		10	0.00282712	0.000847201		0.000847201	0.00256859	0.00256859			1.97804e+08	Boundary-limited	3-step without nuc. deg.	multiple exon	no	-3.91458	7.12707	0.916642	0.000953238	0.00282402	9844	3	ENSMUST00000010736	1854	189	2.74483	34.69
ENSMUSG00000010608	Rbm25	Cytosol-localized	38.2556	43.5328	5.36537		126.828	85.9597	0.0181188	0.0159224		0.0159224		0.129189	0.129189		1.70475	0.00154586	0.00122163		0.00122163	0.0109026	0.0109026			0.187453	Converged	3-step without nuc. deg.	multiple exon	no	-5.61335	-19.9514	0.869312	0.00546524	0.00806363	50871	19	ENSMUST00000048155	1527	165	3.05445	37.84
ENSMUSG00000010609	Psen2	Membrane-localized	25.5292	113.182	1.93916	61.7358	296.404	174.47	0.0271512	0.00612419		0.00612419	0.357448		0.357448	0.0112276	0.173707	0.00400534	0.000546847		0.000546847	0.129623		0.129623	0.00239838	0.056382	Converged	4-step without nuc. deg.	multiple exon	no	-4.6743	39.7058	1.22211	0.00233852	0.00397288	8205	5	ENSMUST00000111108	568	2	1.57812	50.17
ENSMUSG00000010651	Acaa1b	Cytosol-localized	54.78	153.248	30.4434		350.929	229.201	0.0126533	0.00452305		0.00452305		0.0227684	0.0227684		10	0.00209122	0.000726508		0.000726508	0.00410175	0.00410175			5.08687e+131	Boundary-limited	3-step without nuc. deg.	multiple exon	no	5.5325	33.0294	1.53881	0.00197518	0.00302419	716	3	ENSMUST00000010795	314	98	1.2438	55.76
ENSMUSG00000010663	Fads1	Membrane-localized	18.7782	167.635	0.694045	25.7073	278.224	203.409	0.0369124	0.00413485		0.00413485	0.998707		0.998707	0.026963	10	0.00342829	0.000184572		0.000184572	0.174818		0.174818	0.00445303	297.298	Boundary-limited	4-step without nuc. deg.	multiple exon	no	-5.56452	9.31281	0.949732	0.00249133	0.00340765	13982	12	ENSMUST00000010807	1947	163	3.25883	51.42
ENSMUSG00000010721	Lmbr1	Undefined	25.9984	34.4395	5.16971	7.98144	114.397	63.8239	0.0266611	0.0201265		0.0201265	0.134079		0.134079	0.0868449	1.64263	0.00338226	0.00213421		0.00213421	0.0197032		0.0197032	0.0312012	0.069899	Converged	4-step without nuc. deg.	multiple exon	no	9.62084	151.275	1.57506	0.00605913	0.0108603	136013	13	ENSMUST00000055195	3.26	191	3.21373	40.53
ENSMUSG00000010751	Tnfrsf22	Membrane-localized		71.0561	9.14034	8.56487	111.565	81.2421		0.00975492		0.00975492	0.0758339		0.0758339	0.0809291			0.00080115		0.00080115	0.0127965		0.0127965	0.0895797		Boundary-limited	4-step without nuc. deg.	single exon	no	-2.83983	55.4953	2.92666	0.00621295	0.00853187	3.63	2	ENSMUST00000171066	857	0.33	2.06244	45.47
ENSMUSG00000010755	Cars	Cytosol-localized	28.9602	143.809	28.639		333.462	185.806	0.0239345	0.00481992		0.00481992		0.0242029	0.0242029		1.40377	0.00162873	0.000147768		0.000147768	0.000838439	0.000838439			0.222733	Converged	3-step without nuc. deg.	multiple exon	no	-4.0032	-190.532	0.515268	0.00207864	0.00373049	42.86	22	ENSMUST00000105909	164	49	1.82359	49.82
ENSMUSG00000010830	Kdelr3	Membrane-localized	30.0607	101.394	0.346574	11.6366	201.458	140.181	0.0230583	0.0068362		0.0068362	2		2	0.0595661	0.425526	0.00276751	0.000545137		0.000545137	0.991131		0.991131	0.0289954	0.158556	Converged	4-step without nuc. deg.	multiple exon	no	-4.7362	49.9508	1.31691	0.00344065	0.00494465	11331	5	ENSMUST00000010974	626	141	1.21683	49.36
ENSMUSG00000010911	Apip	Cytosol-localized	20.8194	260.513	120.43		609.679	336.288	0.0332934	0.0026607		0.0026607		0.00575559	0.00575559		0.383314	0.00380568	0.000192807		0.000192807	0.000436573	0.000436573			0.118903	Converged	3-step without nuc. deg.	multiple exon	no	-4.67326	-6.9678	0.816077	0.00113691	0.00206117	18969	7	ENSMUST00000011055	79	112	0.697287	42.42
ENSMUSG00000010914	Pdhx	Cytosol-localized	21.8753	67.3892	13.4385		134.981	95.0274	0.0316863	0.0102857		0.0102857		0.051579	0.051579		1.49641	0.0029087	0.000458203		0.000458203	0.00247992	0.00247992			0.200575	Converged	3-step without nuc. deg.	multiple exon	no	-5.25123	3.69319	0.932628	0.00513516	0.00729418	52438	13	ENSMUST00000011058	935	63	2.0451	40.15
ENSMUSG00000010936	Vac14	Cytosol-localized	33.7112	131.035	41.9543		338.196	182.511	0.0205614	0.0052898		0.0052898		0.0165215	0.0165215		2.10669	0.00141043	0.000205036		0.000205036	0.000670789	0.000670789			0.187744	Converged	3-step without nuc. deg.	multiple exon	no	-5.62632	-165.444	0.511173	0.00204955	0.00379784	101799	19	ENSMUST00000034190	428	0.29	3.23414	49.79
ENSMUSG00000011096	Akt1s1	Cytosol-localized	36.8775	36.6159	12.0002		109.898	79.3922	0.0187959	0.0189302		0.0189302		0.0577615	0.0577615		10	0.002251	0.0023124		0.0023124	0.00742237	0.00742237			1.83383e+10	Boundary-limited	3-step without nuc. deg.	multiple exon	no	-4.52223	68.986	1.81793	0.0063072	0.00873068	2.85	6	ENSMUST00000054343	685	124	1.34967	57.05
ENSMUSG00000011114	Tbrg1	Cytosol-localized	12.8893	232.98	13.7485		366.686	253.629	0.0537768	0.00297514		0.00297514		0.0504161	0.0504161		1.79151	0.0057888	0.000167031		0.000167031	0.0207075	0.0207075			6.81615	Converged	3-step without nuc. deg.	multiple exon	no	-4.89784	-2.57164	0.873637	0.0018903	0.00273292	8549	9	ENSMUST00000117654	594	167	1.73643	44.22
ENSMUSG00000011158	Brf1	Cytosol-localized	82.3173	43.0118	4.62387		210.001	130.434	0.00842043	0.0161153		0.0161153		0.149906	0.149906		0.877597	0.000741264	0.00207132		0.00207132	0.0202393	0.0202393			0.157087	Converged	3-step without nuc. deg.	multiple exon	no	3.30394	-15.3683	0.843604	0.00330069	0.00531414	40619	13	ENSMUST00000011302	235	347	1.6259	49.17
ENSMUSG00000011179	Odc1	Cytosol-localized	6.65685	306.475	18.7921		458.331	323.046	0.104125	0.00226168		0.00226168		0.0368851	0.0368851		10	0.012185	0.000106205		0.000106205	0.00988477	0.00988477			667076	Boundary-limited	3-step without nuc. deg.	multiple exon	no	-5.17048	-55.0219	0.665547	0.00151233	0.00214566	6.29	12	ENSMUST00000171737	332	97	1.86553	47.42
ENSMUSG00000011254	Thg1l	Cytosol-localized	39.7673	189.307	14.5641		472.627	243.323	0.0174301	0.0036615		0.0036615		0.0475929	0.0475929		0.204918	0.00188219	0.000460911		0.000460911	0.0337498	0.0337498			0.0707443	Converged	3-step without nuc. deg.	multiple exon	no	-4.52179	17.0698	1.03396	0.00146658	0.00284867	8651	6	ENSMUST00000011398	1323	28	1.72449	44.65
ENSMUSG00000011256	Adam19	Membrane-localized	9.81191	179.782	1.53263	52.0933	267.41	221.184	0.0706434	0.00385549		0.00385549	0.45226		0.45226	0.0133059	2.14651	0.013015	0.000431953		0.000431953	0.179978		0.179978	0.00485075	27.9527	Converged	4-step without nuc. deg.	multiple exon	no	-4.5326	45.8388	1.3559	0.00259207	0.00313381	11095	4	ENSMUST00000011400	3497	121	6.14385	46.39
ENSMUSG00000011257	Pabpc4	Cytosol-localized	16.2031	317.751	15.88		438.722	347.828	0.0427787	0.00218142		0.00218142		0.043649	0.043649		10	0.00332948	9.13404e-05		9.13404e-05	0.0117483	0.0117483			503.78	Boundary-limited	3-step without nuc. deg.	multiple exon	no	-5.50533	-114.35	0.583937	0.00157992	0.00199278	16.1	17	ENSMUST00000080178	11	703	2.51508	47.46
ENSMUSG00000011267	Zfp296	Cytosol-localized	2.6816	27.5994	8.57695		50.2154	33.0464	0.258482	0.0251146		0.0251146		0.0808151	0.0808151		3.55136	0.252761	0.00298156		0.00298156	0.0107864	0.0107864			189.2	Converged	3-step without nuc. deg.	multiple exon	no	-3.91229	64.507	2.88799	0.0138035	0.020975	3369	3	ENSMUST00000108453	96	94	1.29816	55.88
ENSMUSG00000011306	Sugp1	Cytosol-localized	32.089	79.7522	20.5533		211.099	120.75	0.0216008	0.00869127		0.00869127		0.0337244	0.0337244		0.669759	0.0018685	0.00041467		0.00041467	0.0016643	0.0016643			0.0856819	Converged	3-step without nuc. deg.	multiple exon	no	-5.25537	-20.4714	0.83125	0.00328352	0.00574035	29534	14	ENSMUST00000011450	514	233	2.49891	47.09
ENSMUSG00000011382	Dhdh	Cytosol-localized	29.0329	81.4313	30.6944		161.028	122.213	0.0238746	0.00851205		0.00851205		0.0225822	0.0225822		0.756687	0.00359175	0.000843852		0.000843852	0.00244525	0.00244525			0.601462	Converged	3-step without nuc. deg.	multiple exon	no	-4.35861	69.582	2.05711	0.00430451	0.00567164	15917	5	ENSMUST00000011526	4278	41	4.63921	46.64
ENSMUSG00000011427	Zfp790	Cytosol-localized	12.4611	11.7412	4.09827		49.5627	26.1863	0.0556249	0.0590354		0.0590354		0.169131	0.169131		0.274023	0.0124956	0.0182011		0.0182011	0.0535603	0.0535603			0.214995	Converged	3-step without nuc. deg.	multiple exon	no	-2.24139	37.7531	2.15612	0.0139853	0.0264698	2884	2	ENSMUST00000178162	773	65	3.09439	46.65
ENSMUSG00000011589	Fsd1	Cytosol-localized	48.8626	153.149	27.8216		363.865	220.413	0.0141856	0.00452597		0.00452597		0.024914	0.024914		0.511026	0.00129637	0.000302795		0.000302795	0.0017478	0.0017478			0.302203	Converged	3-step without nuc. deg.	multiple exon	no	-4.99884	-10.914	0.834098	0.00190496	0.00314477	9138	10	ENSMUST00000011733	128	127	1.55083	53.1
ENSMUSG00000011658	Fuz	Cytosol-localized	79.3791	90.2515	128.667		472.319	218.365	0.00873211	0.00111204	0.00656813	0.00768017		0.00538716	0.00538716		1.15232	0.000665279	0.000135319	0.000778518	0.000790191	0.000635154	0.000635154			3.50704	Converged	3-step with nuc. degradation	multiple exon	yes	39.6325	-140.735	0.515068	0.00146754	0.00317426	4545	17	ENSMUST00000071207	276	172	1.48101	56.49
ENSMUSG00000011751	Sptbn4	Cytosol-localized	27.0587	67.6379	9.66108		136.344	99.7517	0.0256164	0.0102479		0.0102479		0.0717463	0.0717463		0.284419	0.00356101	0.000886668		0.000886668	0.00765546	0.00765546			0.06672	Converged	3-step without nuc. deg.	multiple exon	no	-4.52269	71.3944	1.86615	0.0050838	0.00694873	13186	6	ENSMUST00000108363	908	23	5.05983	49.27
ENSMUSG00000011831	Evi5	Cytosol-localized	25.6553	71.4836	12.9425		161.628	103.083	0.0270177	0.00969659		0.00969659		0.053556	0.053556		4.33139	0.00322737	0.000617341		0.000617341	0.00374934	0.00374934			1.05696	Converged	3-step without nuc. deg.	multiple exon	no	-5.38718	109.571	1.52553	0.00428853	0.00672418	97505	15	ENSMUST00000112642	3.35	67	4.58742	40.12
ENSMUSG00000011877	Git1	Cytosol-localized	16.228	80.6838	19.9036		134.567	104.133	0.042713	0.00859091		0.00859091		0.0348252	0.0348252		0.497232	0.00398968	0.000274823		0.000274823	0.00146867	0.00146867			0.108333	Converged	3-step without nuc. deg.	multiple exon	no	-5.30119	-30.159	0.822241	0.00515095	0.00665638	8821	17	ENSMUST00000100812	1177	11	3.07883	55.81
ENSMUSG00000011958	Bnip2	Cytosol-localized	35.1322	46.5534	10.9365		133.583	87.4503	0.0197297	0.0148893		0.0148893		0.0633794	0.0633794		1.00496	0.00201356	0.00116831		0.00116831	0.00511192	0.00511192			0.22449	Converged	3-step without nuc. deg.	multiple exon	no	-5.19461	48.2133	1.164	0.00518887	0.00792619	18851	14	ENSMUST00000085393	1139	185	1.68329	41.21
ENSMUSG00000011960	Ccnt1	Cytosol-localized	12.1851	27.4247	3.56582		62.0042	41.6316	0.0568849	0.0252746		0.0252746		0.194386	0.194386		1.47343	0.00739388	0.00255951		0.00255951	0.021208	0.021208			0.261634	Converged	3-step without nuc. deg.	multiple exon	no	-4.66344	75.5647	1.77777	0.011179	0.0166495	29594	7	ENSMUST00000169707	4521	646	4.81809	42.91
ENSMUSG00000012076	Brms1l	Cytosol-localized	26.8248	63.3372	17.9506		152.157	97.6981	0.0258398	0.0109438		0.0109438		0.0386143	0.0386143		0.737576	0.00259616	0.000715041		0.000715041	0.00270677	0.00270677			0.132094	Converged	3-step without nuc. deg.	multiple exon	no	-4.31617	15.6439	1.0047	0.00455548	0.00709479	33412	8	ENSMUST00000059250	1456	179	2.17493	42.17
ENSMUSG00000012114	Med15	Cytosol-localized	27.6877	103.452	24.2901		172.064	141.126	0.0250345	0.00670019		0.00670019		0.0285362	0.0285362		0.970419	0.00274215	0.000378943		0.000378943	0.00181851	0.00181851			0.469448	Converged	3-step without nuc. deg.	multiple exon	no	-4.11638	48.8789	1.24932	0.00402844	0.00491154	22177	10	ENSMUST00000012259	905	106	3.15466	44.78
ENSMUSG00000012117	Dhdds	Cytosol-localized	30.2862	63.3866	20.2165		162.084	102.156	0.0228866	0.0109352		0.0109352		0.0342861	0.0342861		0.643861	0.00208147	0.000633213		0.000633213	0.00281952	0.00281952			0.0594503	Converged	3-step without nuc. deg.	multiple exon	no	-5.24849	-2.96067	0.900533	0.00427646	0.00678521	31365	13	ENSMUST00000144668	1988	165	2.56488	46.25
ENSMUSG00000012123	Aim1l	Cytosol-localized	45.2501	81.7238	10.0524		195.357	133.917	0.0153182	0.00848158		0.00848158		0.0689532	0.0689532		0.784437	0.00150299	0.000648273		0.000648273	0.00701855	0.00701855			0.317626	Converged	3-step without nuc. deg.	multiple exon	no	-4.78963	-6.74093	0.833721	0.0035481	0.00517594	20074	8	ENSMUST00000153392			1.00633	51.73
ENSMUSG00000012126	Ubxn11	Cytosol-localized	94.3302	39.4499	88.5127		748.404	164.168	0.00734809	0.0016897	0.0158806	0.0175703		0.00783105	0.00783105		0.1	0.000667101	0.000524552	0.00385991	0.00389539	0.00239608	0.00239608			0.0420564	Boundary-limited	3-step with nuc. degradation	multiple exon	yes	23.2918	-0.302956	0.805002	0.000926167	0.00422217	3384	5	ENSMUST00000151113			0.957659	53.35
ENSMUSG00000012296	Tjap1	Cytosol-localized	23.0311	36.5151	8.59072		90.2613	63.8336	0.0300961	0.0189825		0.0189825		0.0806856	0.0806856		1.51871	0.0052033	0.00222079		0.00222079	0.0101868	0.0101868			0.798327	Converged	3-step without nuc. deg.	multiple exon	no	-3.66998	169.112	2.81507	0.00767934	0.0108587	24588	10	ENSMUST00000164342	561	93	2.33918	52.05
ENSMUSG00000012396	Nanog	Cytosol-localized	4.66574	61.095	9.06607		86.8102	68.695	0.148561	0.0113454		0.0113454		0.0764551	0.0764551		2.73818	0.0358717	0.000804195		0.000804195	0.0316646	0.0316646			8.79108	Converged	3-step without nuc. deg.	multiple exon	no	-4.35671	79.9849	2.3506	0.00798463	0.0100902	7065	5	ENSMUST00000012540	1077	214	2.00769	44.27
ENSMUSG00000012405	Rpl15	Cytosol-localized	6.88491	430.467	19.77		804.685	451.907	0.100676	0.00161022		0.00161022		0.0350606	0.0350606		10	0.0229133	0.000264139		0.000264139	0.0381698	0.0381698			3.83917e+20	Boundary-limited	3-step without nuc. deg.	multiple exon	no	-4.66344	98.4811	2.20683	0.000861389	0.00153383	3244	7	ENSMUST00000100799	0.05	9	0.860008	47.69
ENSMUSG00000012429	Mplkip	Cytosol-localized	14.5975	65.1107	18.832		119.999	86.4865	0.0474838	0.0106457		0.0106457		0.0368069	0.0368069		10	0.00997491	0.00132128		0.00132128	0.00486047	0.00486047			4.26855e+24	Boundary-limited	3-step without nuc. deg.	multiple exon	no	-3.58418	56.1368	3.59293	0.00577627	0.00801451	1843	2	ENSMUST00000221480	213	53	1.34764	40.27
ENSMUSG00000012443	Kif11	Cytosol-localized	8.95537	88.2604	5.00817		130.269	99.1525	0.0774002	0.00785343		0.00785343		0.138403	0.138403		2.16973	0.00704312	0.000185958		0.000185958	0.0381568	0.0381568			0.263573	Converged	3-step without nuc. deg.	multiple exon	no	-5.75574	-68.4046	0.758366	0.00532089	0.00699072	45456	22	ENSMUST00000012587	1468	0.19	4.62183	40.53
ENSMUSG00000012535	Tnpo3	Cytosol-localized	14.9277	174.051	15.601		282.203	195.94	0.0464337	0.00398243		0.00398243		0.0444297	0.0444297		3.47305	0.00329627	0.000102371		0.000102371	0.00583479	0.00583479			0.721334	Converged	3-step without nuc. deg.	multiple exon	no	-5.88053	-231.849	0.495548	0.0024562	0.00353755	69.06	25	ENSMUST00000012679	1039	401	2.77313	39.9
ENSMUSG00000012609	Ttll5	Cytosol-localized	24.7988	110.833	32.9781		255.187	148.172	0.0279508	0.006254		0.006254		0.0210184	0.0210184		7.03662	0.00353755	0.000498045		0.000498045	0.0020507	0.0020507			4.52479	Converged	3-step without nuc. deg.	multiple exon	no	-4.35894	49.244	1.58496	0.00271624	0.004678	134829	5	ENSMUST00000220906			2.45905	43.81
ENSMUSG00000012640	Zfp715	Cytosol-localized	19.5713	11.3874	2.57613		58.9183	32.5931	0.0354166	0.0608699		0.0608699		0.269065	0.269065		1.43409	0.00811894	0.0196889		0.0196889	0.0878868	0.0878868			0.773536	Converged	3-step without nuc. deg.	multiple exon	no	-3.91205	30.7796	1.4711	0.0117646	0.0212667	14963	3	ENSMUST00000107986	1.35	151	3.69645	41.91
ENSMUSG00000012848	Rps5	Cytosol-localized	5.59718	524.558	30.7828		830.194	553.226	0.123839	0.00132139		0.00132139		0.0225173	0.0225173		0.116752	0.0195087	0.000108119		0.000108119	0.00864934	0.00864934			0.0376761	Boundary-limited	3-step without nuc. deg.	multiple exon	no	-4.78749	-61.7372	0.527209	0.000834921	0.00125292	4396	8	ENSMUST00000004554	45	0	0.567512	47.71
ENSMUSG00000013033	Adgrl1	Undefined	64.4865	41.5916	8.35995	63.6823	172.729	111.778	0.0107487	0.00473352	0.011932	0.0166656	0.0829128		0.0829128	0.0108844	0.98751	0.000990145	0.000687007	0.00244194	0.00253674	0.00710359		0.00710359	0.000695219	0.239697	Converged	4-step with nuc. degradation	multiple exon	yes	22.1492	-32.5347	0.868823	0.00401291	0.0062011	23134	21	ENSMUST00000141158	2867	91	5.89681	54.88
ENSMUSG00000013076	Amotl1	Cytosol-localized	13.4779	61.7034	6.6697		104.514	78.1372	0.0514283	0.0112335		0.0112335		0.103925	0.103925		0.857826	0.00940952	0.00103079		0.00103079	0.0115594	0.0115594			0.163324	Converged	3-step without nuc. deg.	multiple exon	no	-4.15927	44.9943	1.66137	0.00663211	0.0088709	51745	4	ENSMUST00000013220	5825	223	8.05499	47.06
ENSMUSG00000013089	Etv5	Cytosol-localized	8.26744	101.815	2.98351		138.004	111.345	0.0838406	0.00680791		0.00680791		0.232326	0.232326		1.37461	0.0111727	0.000265418		0.000265418	0.234934	0.234934			0.157674	Converged	3-step without nuc. deg.	multiple exon	no	-5.17048	29.4914	1.07578	0.00502265	0.0062252	55251	12	ENSMUST00000168774	2153	31	3.64908	46.37
ENSMUSG00000013155	Enkd1	Cytosol-localized	31.1009	52.965	39.5171		131.973	98.089	0.022287	0.00198379	0.0111031	0.0130869		0.0175404	0.0175404		1.0284	0.00186943	0.00022731	0.00113007	0.0011527	0.00196496	0.00196496			1.94955	Converged	3-step with nuc. degradation	multiple exon	yes	26.9324	-14.6943	0.704977	0.00525217	0.00706651	4091	6	ENSMUST00000013299	208	24	1.28662	53.2
ENSMUSG00000013160	Atp6v0d1	Cytosol-localized	13.7768	347.938	9.95778		513.476	373.052	0.0503126	0.00199215		0.00199215		0.0696086	0.0696086		0.720624	0.0066696	0.00013437		0.00013437	0.0578387	0.0578387			0.158249	Converged	3-step without nuc. deg.	multiple exon	no	-4.78749	-27.54	0.701046	0.00134991	0.00185805	41582	8	ENSMUST00000013304	437	134	1.40605	46.34
ENSMUSG00000013236	Ptprs	Membrane-localized	66.1007	82.6831	3.79307	105.937	417.262	212.61	0.0104862	0.00838318		0.00838318	0.18274		0.18274	0.00654303	0.428163	0.000712442	0.000503783		0.000503783	0.0126322		0.0126322	0.000445655	0.0237734	Converged	4-step without nuc. deg.	multiple exon	no	3.81675	-317.521	0.546672	0.00166118	0.00326018	42588	27	ENSMUST00000086828	893	94	5.62092	55.76
ENSMUSG00000013275	Slc41a1	Membrane-localized	21.5748	32.9803	1.14368	14.3029	88.2196	63.8371	0.0321276	0.021017		0.021017	0.606067		0.606067	0.0484618	0.98859	0.00369048	0.00215001		0.00215001	0.131197		0.131197	0.00927151	0.181167	Converged	4-step without nuc. deg.	multiple exon	no	-5.38907	119.656	1.56272	0.00785707	0.0108581	20888	10	ENSMUST00000086559	2129	416	4.41178	51.39
ENSMUSG00000013415	Igf2bp1	Cytosol-localized	12.4249	97.5506	18.3037		160.818	116.339	0.0557869	0.00710552		0.00710552		0.0378692	0.0378692		3.94603	0.00593401	0.000202174		0.000202174	0.00142776	0.00142776			1.50398	Converged	3-step without nuc. deg.	multiple exon	no	-5.39195	-13.8805	0.86593	0.00431015	0.00595802	48777	15	ENSMUST00000013559	6336	306	6.37584	48.52
ENSMUSG00000013419	Zfp651	Cytosol-localized	38.2374	5.8448	0.687603		73.4786	44.647	0.0181275	0.118592		0.118592		1.00806	1.00806		0.314828	0.00226888	0.0939203		0.0939203	0.838074	0.838074			0.0854382	Converged	3-step without nuc. deg.	multiple exon	no	-2.69705	25.1406	1.51886	0.00943331	0.0155251	9123	2	ENSMUST00000213743			2.01633	58.86
ENSMUSG00000013465	Nelfb	Cytosol-localized	18.1066	136.504	34.9197		261.707	167.519	0.0382814	0.00507786		0.00507786		0.0198498	0.0198498		10	0.00322404	0.000169755		0.000169755	0.000746988	0.000746988			352.321	Boundary-limited	3-step without nuc. deg.	multiple exon	no	-5.25656	-29.7494	0.782108	0.00264856	0.00413773	11777	13	ENSMUST00000059849	607	132	2.26909	49.97
ENSMUSG00000013495	Tmem175	Membrane-localized	50.9227	37.7914	2.54549	60.3975	237.228	121.835	0.0136118	0.0183414		0.0183414	0.272304		0.272304	0.0114764	0.360529	0.00122511	0.00220101		0.00220101	0.0358388		0.0358388	0.00123564	0.0922977	Converged	4-step without nuc. deg.	multiple exon	no	-5.05047	24.4506	1.02784	0.00292186	0.00568924	10545	6	ENSMUST00000078323	757	73	1.76022	44.01
ENSMUSG00000013539	Tango2	Cytosol-localized	21.9902	106.802	36.5824		275.544	142.022	0.0315207	0.00649004		0.00649004		0.0189476	0.0189476		0.230467	0.00491257	0.000535089		0.000535089	0.00163399	0.00163399			0.0737294	Converged	3-step without nuc. deg.	multiple exon	no	-4.3588	43.0682	1.4643	0.00251556	0.00488055	10156	4	ENSMUST00000115628	604	32	1.09254	47.51
ENSMUSG00000013593	Ndufs2	Cytosol-localized	21.1589	268.99	76.1971		602.979	329.194	0.0327591	0.00257685		0.00257685		0.00909676	0.00909676		10	0.00207675	7.95396e-05		7.95396e-05	0.000287062	0.000287062			1579.07	Boundary-limited	3-step without nuc. deg.	multiple exon	no	-5.29148	-186.466	0.342808	0.00114954	0.00210559	12269	13	ENSMUST00000013737	196	33	1.38394	49.3
ENSMUSG00000013622	Atraid	Membrane-localized	17.3608	129.648	0.575532	20.2318	229.379	159.255	0.0399259	0.00534638		0.00534638	1.20436		1.20436	0.0342604	0.22566	0.00409475	0.00023609		0.00023609	0.239871		0.239871	0.00661888	0.0555151	Converged	4-step without nuc. deg.	multiple exon	no	-5.17615	-4.645	0.866055	0.00302185	0.00435244	5988	8	ENSMUST00000013766	255	37	0.752444	44.69
ENSMUSG00000013629	Cad	Cytosol-localized	25.2795	152.59	40.2579		255.322	194.574	0.0274194	0.00281323	0.00172931	0.00454254		0.0172177	0.0172177		10	0.00143351	0.000132994	0.000190362	0.000232217	0.000751883	0.000751883			14.0928	Boundary-limited	3-step with nuc. degradation	multiple exon	yes	53.0824	-663.695	0.383707	0.00271479	0.00356239	23699	51	ENSMUST00000013773	283	174	5.43191	52.38
ENSMUSG00000013646	Sh3bp5l	Cytosol-localized	25.9195	28.5533	8.46093		87.5966	58.7064	0.0267423	0.0242756		0.0242756		0.0819233	0.0819233		1.06669	0.00317464	0.00285883		0.00285883	0.00996932	0.00996932			0.367601	Converged	3-step without nuc. deg.	multiple exon	no	-3.7784	42.4142	1.45208	0.00791295	0.011807	16474	5	ENSMUST00000073128	1327	42	2.80081	48.6
ENSMUSG00000013662	Atad1	Membrane-localized	18.7604	71.6708	0.472539	16.832	153.344	100.46	0.0369473	0.00967126		0.00967126	1.46686		1.46686	0.0411804	1.87036	0.003672	0.000469904		0.000469904	0.246039		0.246039	0.00664129	0.352461	Converged	4-step without nuc. deg.	multiple exon	no	-5.28827	6.74334	0.928757	0.0045202	0.00689972	34446	9	ENSMUST00000070210	1.68	32	2.61583	40.64
ENSMUSG00000013663	Pten	Cytosol-localized	25.8021	49.9992	7.22267		105.972	79.9615	0.0268639	0.0138632		0.0138632		0.0959682	0.0959682		1.74971	0.00222787	0.00075887		0.00075887	0.00564003	0.00564003			0.201744	Converged	3-step without nuc. deg.	multiple exon	no	-4.89907	-20.8311	0.762346	0.00654085	0.00866852	68663	9	ENSMUST00000013807	6131	947	6.91035	38.11
ENSMUSG00000013698	Pea15a	Cytosol-localized	18.7394	136.856	2.06603		203.858	157.967	0.0369887	0.00506478		0.00506478		0.335497	0.335497		0.748795	0.0099634	0.00067486		0.00067486	13.955	13.955			9.68083	Converged	3-step without nuc. deg.	multiple exon	no	-3.91202	47.3548	2.04934	0.00340014	0.00438792	3853	3	ENSMUST00000013842	1897	1	2.11069	51.34
ENSMUSG00000013701	Timm23	Cytosol-localized	20.8788	197.731	8.52821		350.574	225.358	0.0331986	0.00350551		0.00350551		0.081277	0.081277		1.87859	0.00220617	0.0001448		0.0001448	0.0343821	0.0343821			0.89623	Converged	3-step without nuc. deg.	multiple exon	no	-4.89784	-91.2623	0.450697	0.00197718	0.00307577	21736	9	ENSMUST00000013845	392	149	0.96634	40.6
ENSMUSG00000013736	Trnt1	Cytosol-localized	18.4378	68.4697	22.0755		146.211	95.0064	0.0375938	0.0101234		0.0101234		0.031399	0.031399		2.70113	0.00458597	0.000533172		0.000533172	0.00198128	0.00198128			4.76842	Converged	3-step without nuc. deg.	multiple exon	no	-5.0825	109.006	1.77886	0.00474073	0.00729579	12644	11	ENSMUST00000057578	827	25	1.92261	38.97
ENSMUSG00000013766	Ly6g6e	Membrane-localized	13.6451	96.7813	10.8787	18.2858	224.992	127.675	0.0507981	0.00716199		0.00716199	0.063716		0.063716	0.0379062	0.507278	0.0117427	0.000556945		0.000556945	0.00991829		0.00991829	0.0155321	6.82525	Converged	4-step without nuc. deg.	multiple exon	no	-5.05028	147.024	2.25507	0.00308076	0.00542901	1867	7	ENSMUST00000013910	518	217	0.763748	54.65
ENSMUSG00000013787	Ehmt2	Cytosol-localized	29.4853	128.769	37.0095		262.56	173.463	0.0235083	0.00538286		0.00538286		0.0187289	0.0187289		10	0.00162927	0.000162506		0.000162506	0.000661657	0.000661657			100.303	Boundary-limited	3-step without nuc. deg.	multiple exon	no	-4.39622	-209.041	0.540764	0.00263996	0.00399594	14691	26	ENSMUST00000124002			2.29939	54.75
ENSMUSG00000013858	Tmem259	Membrane-localized	60.2837	71.2551	4.68729	83.0273	275.76	181.35	0.0114981	0.00523544	0.00449224	0.00972768	0.147878		0.147878	0.00834843	10	0.000806404	0.00068822	0.00109339	0.00129195	0.0148607		0.0148607	0.000686964	27510	Boundary-limited	4-step with nuc. degradation	multiple exon	yes	12.7131	-110.816	0.563587	0.00251359	0.00382216	7212	11	ENSMUST00000052885	0.3	198	1.86173	59.68
ENSMUSG00000013878	Rnf170	Undefined	32.4014	59.2515	0.685475	4.22594	135.561	94.4065	0.0213925	0.0116984		0.0116984	1.01119		1.01119	0.164022	0.484377	0.00214915	0.00108134		0.00108134	1.27631		1.27631	0.206671	0.118822	Converged	4-step without nuc. deg.	multiple exon	no	-4.5326	10.5317	0.927575	0.00511317	0.00734215	14824	4	ENSMUST00000014022	2.79	43	3.06124	40.93
ENSMUSG00000013921	Clip3	Cytosol-localized	62.3897	111.329	46.8193		316.896	197.251	0.01111	0.0062261		0.0062261		0.0148047	0.0148047		0.300103	0.00200861	0.00102522		0.00102522	0.00250496	0.00250496			0.203204	Converged	3-step without nuc. deg.	multiple exon	no	-4.16095	22.3652	1.16657	0.0021873	0.00351403	9555	3	ENSMUST00000014065	1506	89	1.81433	52.48
ENSMUSG00000013973	Dedd	Cytosol-localized	28.2432	37.1515	12.681		109.886	71.1805	0.0245421	0.0186573		0.0186573		0.0546604	0.0546604		10	0.00240563	0.00158845		0.00158845	0.00496515	0.00496515			132802	Boundary-limited	3-step without nuc. deg.	multiple exon	no	-4.09348	29.4352	1.22949	0.00630787	0.00973788	4079	5	ENSMUST00000064950	477	63	1.51132	46.98
ENSMUSG00000013997	Nit1	Cytosol-localized	47.5118	64.3314	19.4371		202.117	121.274	0.014589	0.0107746		0.0107746		0.0356611	0.0356611		0.25642	0.00160553	0.000960185		0.000960185	0.00322416	0.00322416			0.0762431	Converged	3-step without nuc. deg.	multiple exon	no	-4.90009	8.99002	0.952363	0.00342944	0.00571554	5075	9	ENSMUST00000111295	286	75	1.32499	48.08
ENSMUSG00000014039	Prdm15	Cytosol-localized		50.8696	5.01125		67.4148	52.3524		0.013626		0.013626		0.138318	0.138318				0.00148317		0.00148317	0.0258118	0.0258118				Boundary-limited	3-step without nuc. deg.	single exon	no	-0.702222	15.1523	2.20821	0.0102818	0.01324	3189	1	ENSMUST00000121584	2659	77	4.65558	47.08
ENSMUSG00000014074	Rnf168	Cytosol-localized	11.8453	55.1923	2.58924		89.6586	68.6442	0.0585168	0.0125588		0.0125588		0.267703	0.267703		1.61686	0.00800539	0.000825666		0.000825666	0.364754	0.364754			0.519599	Converged	3-step without nuc. deg.	multiple exon	no	-4.66344	76.0663	1.78621	0.00773096	0.0100977	23973	7	ENSMUST00000171474	2107	647	4.20054	41.26
ENSMUSG00000014075	Tctex1d2	Cytosol-localized	32.4581	156.069	65.0297		366.117	215.77	0.0213551	0.00444129		0.00444129		0.0106589	0.0106589		2.26058	0.0021063	0.000286775		0.000286775	0.000729706	0.000729706			15.9651	Converged	3-step without nuc. deg.	multiple exon	no	-4.67346	6.77024	0.929004	0.00189324	0.00321244	9397	7	ENSMUST00000014220	295	106	0.723213	42.74
ENSMUSG00000014077	Chp1	Cytosol-localized	10.0049	248.287	9.05428		326.023	263.939	0.0692804	0.00279172		0.00279172		0.0765547	0.0765547		1.47998	0.00918021	0.000154988		0.000154988	0.049508	0.049508			0.477695	Converged	3-step without nuc. deg.	multiple exon	no	-4.89784	-25.0085	0.738947	0.00212607	0.00262617	39.33	9	ENSMUST00000014221	1866	153	2.39195	42.36
ENSMUSG00000014158	Trpv4	Undefined		87.5345	6.11626	59.6205	180.057	89.3204		0.00791856		0.00791856	0.113329		0.113329	0.011626			0.00128665		0.00128665	0.0325071		0.0325071	0.00373338		Boundary-limited	4-step without nuc. deg.	single exon	no	-0.630829	31.0991	2.95328	0.00384959	0.00776024	658	1	ENSMUST00000112225	498	76	2.7923	53.51
ENSMUSG00000014177	Tvp23b	Membrane-localized	18.8976	62.3928	0.936046	17.0846	141.053	91.7613	0.0366791	0.0111094		0.0111094	0.740505		0.740505	0.0405714	0.670684	0.0045032	0.000858551		0.000858551	0.192922		0.192922	0.0103905	0.171165	Converged	4-step without nuc. deg.	multiple exon	no	-4.90527	67.7764	1.43062	0.00491409	0.00755381	13248	6	ENSMUST00000014321	1036	128	1.56323	45.05
ENSMUSG00000014195	Dnajc7	Cytosol-localized	18.4691	222.379	16.0948		378.972	250.761	0.03753	0.00311697		0.00311697		0.0430665	0.0430665		1.29341	0.00286888	0.000114098		0.000114098	0.00912264	0.00912264			0.360177	Converged	3-step without nuc. deg.	multiple exon	no	-5.31812	-120.048	0.510203	0.00182902	0.00276417	37.35	14	ENSMUST00000014339	0.28	563	1.38237	45.63
ENSMUSG00000014232	Cluap1	Cytosol-localized	41.7995	58.5875	21.1494		182.832	109.824	0.0165827	0.011831		0.011831		0.0327738	0.0327738		0.819129	0.00117081	0.000690481		0.000690481	0.00197852	0.00197852			0.105226	Converged	3-step without nuc. deg.	multiple exon	no	-4.11475	-65.0534	0.578561	0.00379118	0.00631146	29696	10	ENSMUST00000040881	229	306	1.38578	44.48
ENSMUSG00000014243	Zswim7	Cytosol-localized	49.3748	90.8685	31.5727		346.299	154.763	0.0140385	0.00762802		0.00762802		0.021954	0.021954		0.160508	0.00128117	0.000600937		0.000600937	0.00174393	0.00174393			0.0181215	Converged	3-step without nuc. deg.	multiple exon	no	-4.35833	-7.29374	0.767753	0.00200159	0.00447876	14151	5	ENSMUST00000072916	229	42	0.534845	44.87
ENSMUSG00000014294	Ndufa2	Cytosol-localized	7.65974	409.951	162.427		766.48	499.741	0.0904922	0.0016908		0.0016908		0.00426744	0.00426744		0.695201	0.0129647	0.000180452		0.000180452	0.000473269	0.000473269			24.3696	Converged	3-step without nuc. deg.	multiple exon	no	-3.92567	-21.8536	0.513425	0.000904325	0.00138701	2225	3	ENSMUST00000014438	234	36	0.374969	44.61
ENSMUSG00000014303	Glis2	Cytosol-localized	38.603	27.6515	16.4171		108.347	73.151	0.0179558	0.00690582	0.0181614	0.0250672		0.0422211	0.0422211		0.555303	0.00128199	0.00140929	0.0045237	0.00473814	0.00844526	0.00844526			0.174731	Converged	3-step with nuc. degradation	multiple exon	yes	11.3758	-25.8906	0.624197	0.00639747	0.00947556	7359	6	ENSMUST00000014447	1.78	222	3.04094	53.04
ENSMUSG00000014313	Cox6c	Undefined	18.2923	605.042	1.47081	9.75196	1008.03	647.734	0.0378929	0.00114562		0.00114562	0.471269		0.471269	0.0710777	0.1946	0.00268439	8.70307e-05		8.70307e-05	0.487953		0.487953	0.0735823	0.0588649	Converged	4-step without nuc. deg.	multiple exon	no	-4.90527	-130.04	0.330483	0.000687627	0.00107011	6.27	6	ENSMUST00000014457	14	121	0.328283	42.47
ENSMUSG00000014349	Ube2z	Cytosol-localized	12.9505	137.994	1.00375		201.443	152.244	0.0535226	0.00502301		0.00502301		0.690558	0.690558		1.3919	0.00708469	0.000255939		0.000255939	12.4236	12.4236			0.755795	Converged	3-step without nuc. deg.	multiple exon	no	-4.66344	21.0234	1.06271	0.00344092	0.00455288	17956	7	ENSMUST00000100528	2811	113	3.79983	45.02
ENSMUSG00000014353	Tmem87b	Membrane-localized	29.7715	15.5563	0.803015	9.80427	84.9252	51.8247	0.0232823	0.0445573		0.0445573	0.863181		0.863181	0.0706985	0.833409	0.0029885	0.0095723		0.0095723	0.19517		0.19517	0.0166614	0.135161	Converged	4-step without nuc. deg.	multiple exon	no	-5.04997	153.962	2.35763	0.00816186	0.0133748	28004	6	ENSMUST00000110325	2917	0.22	3.44477	41.68
ENSMUSG00000014355	Anapc1	Cytosol-localized	17.6571	109.683	51.1286		250.262	144.629	0.0392561	0.00302825	0.00329128	0.00631953		0.0135569	0.0135569		2.98737	0.00283439	0.000156399	0.000258897	0.000302471	0.000615695	0.000615695			0.291225	Converged	3-step with nuc. degradation	multiple exon	yes	30.1047	-251.119	0.669149	0.00276969	0.00479258	77287	50	ENSMUST00000014499	2843	23	4.47401	40.55
ENSMUSG00000014361	Mertk	Membrane-localized		58.8187	2.66592	17.3864		69.2589		0.0117845		0.0117845	0.260003		0.260003	0.0398671			0.00181216		0.00181216	0.180618		0.180618	0.0295395		Boundary-limited	4-step without nuc. deg.	single exon	no	-3.09117	30.1222	2.98705		0.0100081	1.74	1	ENSMUST00000014505	1226	89	3.47278	44.58
ENSMUSG00000014402	Tsg101	Cytosol-localized	23.5374	148.202	15.7836		305.205	179.571	0.0294487	0.00467705		0.00467705		0.0439158	0.0439158		0.6416	0.00290236	0.00027583		0.00027583	0.0123682	0.0123682			0.0970979	Converged	3-step without nuc. deg.	multiple exon	no	-4.99721	-23.6544	0.7653	0.00227109	0.00386001	31.02	10	ENSMUST00000014546	665	106	1.23098	42.17
ENSMUSG00000014418	Hps5	Cytosol-localized	36.4415	26.0686	36.3625		118.181	74.9231	0.0190208	0.0025741	0.0240153	0.0265894		0.0190621	0.0190621		1.53844	0.00229131	0.000439363	0.00524288	0.00526126	0.00283454	0.00283454			1.36095	Converged	3-step with nuc. degradation	multiple exon	yes	14.2976	39.1657	1.26598	0.00586512	0.00925145	11715	6	ENSMUST00000211571			2.01953	43.38
ENSMUSG00000014426	Map3k4	Cytosol-localized	31.1394	91.3019	21.3004		208.77	131.663	0.0222595	0.00759182		0.00759182		0.0325415	0.0325415		1.8782	0.00197457	0.000350093		0.000350093	0.00175005	0.00175005			0.405643	Converged	3-step without nuc. deg.	multiple exon	no	-5.66665	-16.1482	0.886268	0.00332015	0.00526457	44599	20	ENSMUST00000089058	478	31	5.10783	47.58
ENSMUSG00000014444	Piezo1	Membrane-localized	21.263	88.9614	3.19036	85.6853	214.27	156.126	0.0325988	0.00779155		0.00779155	0.217263		0.217263	0.00808946	1.10381	0.00313099	0.000301844		0.000301844	0.0215219		0.0215219	0.00045846	0.196553	Converged	4-step without nuc. deg.	multiple exon	no	-6.73009	238.165	1.28446	0.00323492	0.00443968	26047	41	ENSMUST00000156333	283	0.29	3.82156	53.71
ENSMUSG00000014470	Rnf166	Cytosol-localized	41.8474	36.7623	8.23878		112.258	83.5318	0.0165637	0.0188548		0.0188548		0.0841322	0.0841322		0.235922	0.00179364	0.00264369		0.00264369	0.0121701	0.0121701			0.114046	Converged	3-step without nuc. deg.	multiple exon	no	9.23853	37.6266	1.36563	0.0061746	0.008298	4209	5	ENSMUST00000014614	1021	46	1.48908	53.63
ENSMUSG00000014496	Ankrd28	Cytosol-localized	20.8291	79.9591	20.3759		157.097	108.589	0.0332778	0.00866877		0.00866877		0.034018	0.034018		2.14113	0.00395341	0.00037979		0.00037979	0.0017974	0.0017974			0.367176	Converged	3-step without nuc. deg.	multiple exon	no	-5.92256	139.858	1.38145	0.00441221	0.00638322	78.99	27	ENSMUST00000014640	2004	61	5.03183	37.89
ENSMUSG00000014498	Ankrd52	Cytosol-localized	23.9826	22.2634	1.91028		73.4042	48.2768	0.0289021	0.0311339		0.0311339		0.36285	0.36285		0.350707	0.0038337	0.00629436		0.00629436	0.0811188	0.0811188			0.105296	Converged	3-step without nuc. deg.	multiple exon	no	0.179596	32.2626	1.51539	0.00944288	0.0143578	12.16	3	ENSMUST00000014642	3284	103	5.9888	52.45
ENSMUSG00000014504	Srp19	Cytosol-localized	15.5111	231.037	12.6436		332.345	254.63	0.0446871	0.00300016		0.00300016		0.0548218	0.0548218		0.418974	0.00557361	0.000226008		0.000226008	0.0339203	0.0339203			0.383234	Converged	3-step without nuc. deg.	multiple exon	no	-4.66344	12.2293	0.978102	0.00208563	0.00272217	5454	7	ENSMUST00000072576	366	73	0.693135	43.32
ENSMUSG00000014547	Wdfy2	Cytosol-localized		67.0256	20.0098		161.266	73.201		0.0103415		0.0103415		0.0346404	0.0346404				0.000645794		0.000645794	0.002294	0.002294				Boundary-limited	3-step without nuc. deg.	single exon	no	-2.70854	-15.6194	0.283862	0.00429816	0.0094691	606	1	ENSMUST00000014691	576	0.23	1.81383	43.64
ENSMUSG00000014550	Rbsn	Cytosol-localized	11.4504	41.2701	11.4912		80.4066	57.0657	0.0605348	0.0167954		0.0167954		0.0603198	0.0603198		1.10735	0.00920267	0.00136709		0.00136709	0.00533952	0.00533952			0.274955	Converged	3-step without nuc. deg.	multiple exon	no	-4.52215	55.9421	1.57762	0.00862052	0.0121465	25189	7	ENSMUST00000014694	2597	214	4.96241	44.03
ENSMUSG00000014551	Mrps25	Cytosol-localized	22.9582	110.707	46.831		348.528	150.325	0.0301917	0.0062611		0.0062611		0.014801	0.014801		0.158576	0.00382568	0.000570074		0.000570074	0.00139117	0.00139117			0.019185	Converged	3-step without nuc. deg.	multiple exon	no	-4.16175	22.8532	1.1755	0.00198878	0.004611	14508	4	ENSMUST00000014695			0.980696	45.53
ENSMUSG00000014554	Dguok	Cytosol-localized	32.444	140.536	68.3466		423.067	199.911	0.0213644	0.00493218		0.00493218		0.0101416	0.0101416		2.16508	0.00187725	0.000285596		0.000285596	0.000616301	0.000616301			2.81828	Converged	3-step without nuc. deg.	multiple exon	no	-4.66876	-15.7732	0.751025	0.00163839	0.00346727	26752	7	ENSMUST00000014698	192	79	0.942619	46.84
ENSMUSG00000014592	Camta1	Cytosol-localized		334.002	247.802		1364.72	424.834		0.00207528		0.00207528		0.00279719	0.00279719				0.000247877		0.000247877	0.00034109	0.00034109				Boundary-limited	3-step without nuc. deg.	single exon	no	-2.71041	-17.9905	0.242358	0.000507905	0.00163157	118	1	ENSMUST00000214673			1.4441	49.18
ENSMUSG00000014601	Strip1	Cytosol-localized	19.6596	78.9626	11.1168		153.475	103.457	0.0352574	0.00877818		0.00877818		0.0623516	0.0623516		1.63513	0.0034119	0.000367522		0.000367522	0.00301021	0.00301021			0.78549	Converged	3-step without nuc. deg.	multiple exon	no	-1.88495	49.6274	1.13725	0.00451637	0.00669983	14.93	17	ENSMUST00000064759	686	13	2.74405	48.79
ENSMUSG00000014606	Slc25a11	Cytosol-localized	31.442	126.019	42.7728		310.502	174.779	0.0220452	0.00550033		0.00550033		0.0162053	0.0162053		10	0.00210794	0.000255888		0.000255888	0.000773196	0.000773196			1.48992e+10	Boundary-limited	3-step without nuc. deg.	multiple exon	no	-4.79788	-55.4719	0.555467	0.00223235	0.00396585	2862	8	ENSMUST00000014750	569	195	1.40257	54.2
ENSMUSG00000014633	Cmc2	Cytosol-localized	31.4909	132.596	60.9905		399.281	187.778	0.0220111	0.00522752		0.00522752		0.0113648	0.0113648		0.666977	0.00240928	0.00033972		0.00033972	0.000791351	0.000791351			0.126603	Converged	3-step without nuc. deg.	multiple exon	no	-4.53174	-24.1939	0.660258	0.00173599	0.00369131	32.77	6	ENSMUST00000078589	239	88	0.684088	45.7
ENSMUSG00000014668	Chfr	Cytosol-localized	33.6242	134.259	52.5252		376.64	189.365	0.0206146	0.00516275		0.00516275		0.0131965	0.0131965		1.27973	0.00154046	0.0002051		0.0002051	0.000574413	0.000574413			0.234864	Converged	3-step without nuc. deg.	multiple exon	no	-5.66505	-144.682	0.567206	0.00184034	0.00366037	35.92	20	ENSMUST00000112519	1066	85	2.44875	42.9
ENSMUSG00000014748	Tex261	Membrane-localized	20.9991	118.274	0.819936	15.8584	175.734	149.641	0.0330084	0.0058605		0.0058605	0.845368		0.845368	0.0437085	0.259715	0.00380638	0.000399525		0.000399525	0.282739		0.282739	0.0141435	0.08004	Converged	4-step without nuc. deg.	multiple exon	no	-4.90527	37.431	1.14263	0.0039443	0.00463208	6928	6	ENSMUST00000014892	2302	89	2.5819	52.97
ENSMUSG00000014763	Fam120b	Cytosol-localized	54.1769	12.83	3.80189		94.0983	69.0731	0.0127941	0.0540257		0.0540257		0.182316	0.182316		10	0.00134778	0.0260077		0.0260077	0.0886954	0.0886954			48.3839	Boundary-limited	3-step without nuc. deg.	multiple exon	no	-3.91207	42.2013	1.84863	0.0073662	0.010035	37334	3	ENSMUST00000055352	1813	16	4.32083	45.75
ENSMUSG00000014767	Tbp	Cytosol-localized	32.0815	34.1694	10.4587		105.668	71.456	0.0216058	0.0202856		0.0202856		0.0662745	0.0662745		0.993596	0.00231173	0.00201102		0.00201102	0.00683368	0.00683368			0.207483	Converged	3-step without nuc. deg.	multiple exon	no	-4.9977	55.3108	1.30481	0.00655969	0.00970034	17539	10	ENSMUST00000014911	643	136	1.33199	41.5
ENSMUSG00000014769	Psmb1	Cytosol-localized	15.5916	374.96	0.36836		669.45	399.914	0.0444565	0.00184859		0.00184859		1.88171	1.88171		0.609431	0.00490298	0.000170286		0.000170286	1.10136e+08	1.10136e+08			0.206199	Converged	3-step without nuc. deg.	multiple exon	no	-4.52179	-12.2964	0.751409	0.0010354	0.00173324	22555	6	ENSMUST00000014913	298	13	0.838828	44.9
ENSMUSG00000014771	Pdcd2	Cytosol-localized	13.8041	106.74	39.8598		229.808	133.869	0.0502133	0.0064938		0.0064938		0.0173896	0.0173896		0.712268	0.0055118	0.000283413		0.000283413	0.000794301	0.000794301			0.607194	Converged	3-step without nuc. deg.	multiple exon	no	-4.67134	31.582	1.17402	0.00301621	0.00517779	5726	7	ENSMUST00000054450	59	27	0.783693	42.44
ENSMUSG00000014778	Fhod1	Cytosol-localized	23.3537	94.9302	7.01776		125.367	122.274	0.0296804	0.00730165		0.00730165		0.0987704	0.0987704		0.955921	0.00344568	0.000383416		0.000383416	0.00823288	0.00823288			1.09786	Converged	3-step without nuc. deg.	multiple exon	no	-4.12035	3.63082	0.924774	0.00552893	0.00566882	7398	11	ENSMUST00000014922	233	99	3.51637	52.73
ENSMUSG00000014782	Plekhg4	Cytosol-localized		133.274	7.02781		128.804	135.338		0.00520093		0.00520093		0.0986292	0.0986292				0.000989756		0.000989756	0.0441952	0.0441952				Boundary-limited	3-step without nuc. deg.	single exon	no	3.7491	8.42577	1.4608	0.0053814	0.00512161	626	1	ENSMUST00000161672			2.36045	55.22
ENSMUSG00000014786	Slc9a5	Undefined	54.8224	20.45	8.54064	54.0471	134.238	79.4389	0.0126435	0.00380521	0.0300895	0.0338947	0.0811587		0.0811587	0.0128249	0.210293	0.00115187	0.000823256	0.00848341	0.00852326	0.012643		0.012643	0.00177522	0.0218611	Converged	4-step with nuc. degradation	multiple exon	yes	24.936	-6.1191	0.77833	0.00516358	0.00872554	12212	4	ENSMUST00000212772			3.64095	50.27
ENSMUSG00000014791	Elmo3	Cytosol-localized		81.728	164.95		192.936	123.829		0.000608036	0.00787311	0.00848114		0.00420216	0.00420216				0.000251824	0.00128884	0.00131321	0.00162174	0.00162174				Boundary-limited	3-step with nuc. degradation	single exon	yes	13.2729	6.14302	1.09534	0.00359264	0.00559763		0	ENSMUST00000109375	882	142	2.23797	55.7
ENSMUSG00000014837	4931428F04Rik	Cytosol-localized	62.0118	20.0256	25.7751		141.238	91.38	0.0111777	0.00325549	0.0313576	0.0346131		0.0268922	0.0268922		0.46776	0.00121856	0.000826233	0.0116037	0.0116331	0.00598916	0.00598916			0.447393	Converged	3-step with nuc. degradation	multiple exon	yes	14.7023	33.2242	1.23729	0.00490767	0.00758532	5.46	5	ENSMUST00000212922	1.57	281	3.1078	50.9
ENSMUSG00000014850	Msh3	Cytosol-localized	24.127	91.3076	18.9037		206.057	123.159	0.0287292	0.00759134		0.00759134		0.0366674	0.0366674		2.28	0.00311415	0.00037354		0.00037354	0.00217458	0.00217458			0.170288	Converged	3-step without nuc. deg.	multiple exon	no	-5.84253	75.3877	1.17696	0.00336385	0.00562807	139579	25	ENSMUST00000191242			2.2552	42.68
ENSMUSG00000014856	Tmem208	Membrane-localized	31.4281	83.9868	5.01622	115.469	271.913	177.146	0.022055	0.00825305		0.00825305	0.138181		0.138181	0.00600288	10	0.00251478	0.000564978		0.000564978	0.010992		0.010992	0.000512126	3.88457e+09	Boundary-limited	4-step without nuc. deg.	multiple exon	no	-5.05006	90.0672	1.5653	0.00254915	0.00391287	2703	7	ENSMUST00000015000	147	114	0.604917	52.83
ENSMUSG00000014859	E2f4	Cytosol-localized	20.6371	138.974	48.3147		255.192	177.445	0.0335874	0.00498761		0.00498761		0.0143465	0.0143465		1.1872	0.00266371	0.000189316		0.000189316	0.000601297	0.000601297			1.22078	Converged	3-step without nuc. deg.	multiple exon	no	-5.01474	-32.4941	0.720928	0.00271618	0.00390626	7707	10	ENSMUST00000015003	681	77	1.71098	50.16
ENSMUSG00000014867	Surf4	Membrane-localized	13.6173	170.876	0.498034	24.2151	283.279	199.538	0.050902	0.00405644		0.00405644	1.39177		1.39177	0.0286246	10	0.00526926	0.000209682		0.000209682	0.327525		0.327525	0.00650583	1566.96	Boundary-limited	4-step without nuc. deg.	multiple exon	no	-4.90527	-3.87683	0.841429	0.00244687	0.00347377	13888	6	ENSMUST00000015011	1864	605	3.07673	49.76
ENSMUSG00000014873	Surf2	Cytosol-localized	24.829	68.3191	25.4157		156.679	102.803	0.0279169	0.0101457		0.0101457		0.0272724	0.0272724		2.02436	0.00344073	0.000679508		0.000679508	0.00198561	0.00198561			44.6908	Converged	3-step without nuc. deg.	multiple exon	no	-3.71773	59.7252	1.64385	0.00442398	0.00674246	3816	6	ENSMUST00000015017	369	58	1.08464	52.58
ENSMUSG00000014905	Dnajb9	Membrane-localized	7.08178	18.8739	2.01307	2.42094	45.4715	28.9842	0.0978775	0.0367252		0.0367252	0.344324		0.344324	0.286313	10	0.0415003	0.00780191		0.00780191	0.0813286		0.0813286	0.44582	6.01101e+06	Boundary-limited	4-step without nuc. deg.	multiple exon	no	-3.93186	71.8729	3.08633	0.0152436	0.0239146	2754	2	ENSMUST00000015049	1394	386	2.26199	40.35
ENSMUSG00000014932	Yes1	Undefined	34.175	81.1553	0.700024	3.63034	193.306	118.436	0.0202823	0.00854099		0.00854099	0.990177		0.990177	0.190932	6.24154	0.00216272	0.00057347		0.00057347	0.725265		0.725265	0.139178	3.03005	Converged	4-step without nuc. deg.	multiple exon	no	-5.78074	110.557	1.30678	0.00358576	0.00585248	75873	15	ENSMUST00000072311	2297	653	3.65029	39.14
ENSMUSG00000014956	Ppp1cb	Cytosol-localized	11.7176	186.777	2.13103		293.531	200.703	0.0591545	0.0037111		0.0037111		0.325264	0.325264		2.16319	0.00636537	0.000136287		0.000136287	0.674693	0.674693			0.833277	Converged	3-step without nuc. deg.	multiple exon	no	-5.0876	-37.1715	0.718872	0.00236141	0.0034536	36.68	11	ENSMUST00000015100	4464	512	3.15323	39.85
ENSMUSG00000014959	Gorasp2	Undefined	11.4504	174.976	2.30828	12.5852	253.04	188.43	0.0605346	0.00396138		0.00396138	0.300287		0.300287	0.0550764	0.778515	0.005731	0.000115152		0.000115152	0.0602141		0.0602141	0.0110204	0.105536	Converged	4-step without nuc. deg.	multiple exon	no	-5.64191	-91.2473	0.666499	0.00273928	0.00367855	30167	13	ENSMUST00000028509	759	121	1.93326	45.47
ENSMUSG00000014980	Tsen15	Cytosol-localized	20.6386	143.369	1.13623		232.845	166.504	0.0335849	0.0048347		0.0048347		0.610042	0.610042		0.499868	0.00359505	0.000326187		0.000326187	16.9006	16.9006			0.118441	Converged	3-step without nuc. deg.	multiple exon	no	-4.66344	31.3979	1.17198	0.00297686	0.00416294	15947	7	ENSMUST00000015124	527	97	0.896209	42.65
ENSMUSG00000015013	Trappc2l	Cytosol-localized	38.9422	225.598	81.4849		609.655	309.63	0.0177994	0.00307249		0.00307249		0.00850645	0.00850645		0.157427	0.00193518	0.00042443		0.00042443	0.001186	0.001186			0.162864	Converged	3-step without nuc. deg.	multiple exon	no	-4.16439	-4.4099	0.767746	0.00113695	0.00223863	3594	4	ENSMUST00000212477			0.55849	52.98
ENSMUSG00000015016	Acsf3	Cytosol-localized	39.6792	63.0703	20.5282		248.994	111.972	0.0174688	0.0109901		0.0109901		0.0337655	0.0337655		0.845191	0.0023119	0.0011288		0.0011288	0.00382999	0.00382999			0.153567	Converged	3-step without nuc. deg.	multiple exon	no	-2.49183	57.4428	1.42334	0.00278379	0.00619035	37934	9	ENSMUST00000212790	343	23	2.04794	51.9
ENSMUSG00000015023	Ddx19a	Cytosol-localized	11.6351	113.092	15.0671		187.717	130.041	0.059574	0.00612904		0.00612904		0.046004	0.046004		0.801767	0.0079786	0.000330718		0.000330718	0.0126808	0.0126808			0.209721	Converged	3-step without nuc. deg.	multiple exon	no	-5.17048	84.6919	1.47209	0.00369252	0.00533024	22804	12	ENSMUST00000040416	1032	76	2.15402	45.19
ENSMUSG00000015027	Galns	Membrane-localized	28.827	90.488	1.93284	71.6815	315.572	158.892	0.0240451	0.0076601		0.0076601	0.358615		0.358615	0.00966981	10	0.00355524	0.00131099		0.00131099	0.205072		0.205072	0.00330974	4.09295e+87	Boundary-limited	4-step without nuc. deg.	multiple exon	no	-3.93263	43.1409	1.757	0.00219648	0.00436237	955	2	ENSMUST00000015171	868	124	2.31942	51.98
ENSMUSG00000015083	C8g	Membrane-localized		156.432	13.4072	176.504	247.022	256.402		0.00443098		0.00443098	0.0516998		0.0516998	0.00392708			0.000464723		0.000464723	0.00914598		0.00914598	0.000912168		Boundary-limited	4-step without nuc. deg.	single exon	no	-3.13676	6.73216	1.02377	0.00280601	0.00270336	519	1	ENSMUST00000040042	158	381	0.830108	56.17
ENSMUSG00000015087	Rabl6	Cytosol-localized	27.729	104.134	25.6036		250.176	142.285	0.0249972	0.00665632		0.00665632		0.0270723	0.0270723		0.418142	0.00232759	0.000286964		0.000286964	0.00123393	0.00123393			0.0464792	Converged	3-step without nuc. deg.	multiple exon	no	-5.31963	-25.7248	0.810117	0.00277064	0.00487155	25503	14	ENSMUST00000058137	772	278	2.23435	49.11
ENSMUSG00000015092	Edf1	Cytosol-localized	13.9698	279.535	110.354		590.904	343.31	0.0496174	0.00247965		0.00247965		0.00628115	0.00628115		0.1	0.00866189	0.000218017		0.000218017	0.000576477	0.000576477			0.0431184	Boundary-limited	3-step without nuc. deg.	multiple exon	no	-4.36809	7.30051	0.925722	0.00117303	0.00201901	4235	5	ENSMUST00000015236	169	104	0.527004	52.48
ENSMUSG00000015094	Npdc1	Membrane-localized	87.1316	87.875	68.1571	6.322	647.027	240.117	0.00795518	0.000764006	0.00712387	0.00788788	0.0101698		0.0101698	0.109641	0.110339	0.000619142	0.00014852	0.00085332	0.000866149	0.00183544		0.00183544	0.198227	0.0159147	Boundary-limited	4-step with nuc. degradation	multiple exon	yes	41.7143	-143.599	0.491631	0.00107128	0.0028867	6423	11	ENSMUST00000071442	302	182	1.08792	54.34
ENSMUSG00000015095	Fbxw5	Cytosol-localized	75.1208	53.0936	57.9781		258.122	150.211	0.00922709	0.00339664	0.00965854	0.0130552		0.0119553	0.0119553		10	0.000820527	0.000413018	0.0019131	0.00195718	0.00141798	0.00141798			5.18552e+08	Boundary-limited	3-step with nuc. degradation	multiple exon	yes	33.2385	-46.9233	0.578136	0.00268535	0.0046145	3535	8	ENSMUST00000015239	505	136	1.65373	57.03
ENSMUSG00000015112	Slc25a13	Cytosol-localized	10.8995	240.849	11.6479		412.638	258.401	0.0635942	0.00287793		0.00287793		0.0595085	0.0595085		2.39817	0.00575356	9.62536e-05		9.62536e-05	0.0157379	0.0157379			0.177617	Converged	3-step without nuc. deg.	multiple exon	no	-5.61313	-177.575	0.489035	0.00167979	0.00268245	175.9	19	ENSMUST00000015256	927	107	2.81149	43.29
ENSMUSG00000015120	Ube2i	Cytosol-localized	29.1271	92.6959	53.1374		158.044	140.594	0.0237974	0.00747764		0.00747764		0.0130444	0.0130444		1.38628	0.00329924	0.000515485		0.000515485	0.000990313	0.000990313			1.85517	Converged	3-step without nuc. deg.	multiple exon	no	-5.25143	175.094	2.29874	0.00438579	0.00493014	11998	13	ENSMUST00000174031	121	0.01	0.934639	51.42
ENSMUSG00000015126	Tsr3	Cytosol-localized	23.0336	104.089	28.1909		200.886	137.786	0.0300928	0.00665917		0.00665917		0.0245876	0.0245876		10	0.00345336	0.000408879		0.000408879	0.00154908	0.00154908			9.83424e+12	Boundary-limited	3-step without nuc. deg.	multiple exon	no	-4.52288	50.1807	1.48186	0.00345046	0.00503059	2628	6	ENSMUST00000063574	136	82	0.994828	54.88
ENSMUSG00000015127	Unkl	Cytosol-localized	17.8332	15.5166	2.47873		54.1306	35.1323	0.0388684	0.0446712		0.0446712		0.279638	0.279638		0.370649	0.00770399	0.0139102		0.0139102	0.0903416	0.0903416			0.162226	Converged	3-step without nuc. deg.	multiple exon	no	0.922905	82.9196	3.00485	0.0128051	0.0197296	5204	4	ENSMUST00000015271	2574	118	3.18229	49.74
ENSMUSG00000015143	Actn1	Cytosol-localized	23.5348	304.584	6.7207		491.292	341.338	0.029452	0.00227572		0.00227572		0.103136	0.103136		1.5902	0.00194465	6.03751e-05		6.03751e-05	0.0037514	0.0037514			0.215823	Converged	3-step without nuc. deg.	multiple exon	no	-5.77915	-333.63	0.327617	0.00141087	0.00203068	92824	22	ENSMUST00000167327			2.8433	49.36
ENSMUSG00000015149	Sirt2	Cytosol-localized	52.6784	140.104	67.9131		479.33	224.999	0.0131581	0.00494738		0.00494738		0.0102064	0.0102064		0.737835	0.00128943	0.000373586		0.000373586	0.000853903	0.000853903			0.476325	Converged	3-step without nuc. deg.	multiple exon	no	-5.08699	19.6983	1.0212	0.00144607	0.00308067	16565	11	ENSMUST00000122915	587	47	1.52986	51.3
ENSMUSG00000015202	Cnksr3	Cytosol-localized	10.7277	31.1772	7.68829		63.7008	45.059	0.0646127	0.0222325		0.0222325		0.0901562	0.0901562		1.24966	0.00794899	0.00212964		0.00212964	0.00981781	0.00981781			0.913583	Converged	3-step without nuc. deg.	multiple exon	no	-3.56235	15.0859	1.14874	0.0108813	0.0153831	7.78	2	ENSMUST00000015346	1224	553	3.09517	46.4
ENSMUSG00000015214	Mtmr1	Cytosol-localized		153.728	38.3163		214.645	165.991		0.00450891		0.00450891		0.0180901	0.0180901				0.000229847		0.000229847	0.00102276	0.00102276				Boundary-limited	3-step without nuc. deg.	single exon	no	-0.193683	-11.0319	0.385416	0.00322927	0.00417581	2633	1	ENSMUST00000015358	2468	154	4.25842	40.02
ENSMUSG00000015243	Abca1	Membrane-localized	9.88781	45.6962	0.794198	17.732	87.7929	65.5814	0.0701012	0.0151686		0.0151686	0.872764		0.872764	0.0390902	1.31004	0.0159007	0.00170891		0.00170891	0.408134		0.408134	0.0126694	0.705261	Converged	4-step without nuc. deg.	multiple exon	no	-5.13017	247.009	3.81847	0.00789525	0.0105693	18346	8	ENSMUST00000030010	3155	99	9.53354	44.25
ENSMUSG00000015247	Nipsnap3b	Cytosol-localized	27.9875	164.542	25.5893		295.483	205.423	0.0247663	0.00421258		0.00421258		0.0270874	0.0270874		0.491885	0.00348725	0.000431561		0.000431561	0.00994223	0.00994223			0.352105	Converged	3-step without nuc. deg.	multiple exon	no	-4.78749	83.3144	1.7658	0.00234581	0.00337425	10.18	8	ENSMUST00000015391	699	107	1.14593	41.2
ENSMUSG00000015289	Lage3	Cytosol-localized	13.6593	254.121	31.4671		407.606	283.582	0.0507455	0.00272763		0.00272763		0.0220277	0.0220277		10	0.00736551	0.000191033		0.000191033	0.00514814	0.00514814			2.81625e+14	Boundary-limited	3-step without nuc. deg.	multiple exon	no	-4.78749	-12.9744	0.791519	0.00170053	0.00244426	2342	8	ENSMUST00000015433	222	0.09	0.575959	45.97
ENSMUSG00000015291	Gdi1	Cytosol-localized	46.3139	107.128	19.06		232.31	164.456	0.0149663	0.00647025		0.00647025		0.0363667	0.0363667		10	0.00104469	0.000318731		0.000318731	0.00188375	0.00188375			12704.2	Boundary-limited	3-step without nuc. deg.	multiple exon	no	1.37686	-69.838	0.587595	0.00298371	0.0042148	6864	11	ENSMUST00000015435	922	398	1.87286	48.62
ENSMUSG00000015305	Sash1	Cytosol-localized	8.1802	36.392	7.06552		65.9817	47.2954	0.0847347	0.0190467		0.0190467		0.0981028	0.0981028		1.75321	0.0132657	0.0015445		0.0015445	0.0108459	0.0108459			0.525353	Converged	3-step without nuc. deg.	multiple exon	no	-4.41933	82.8795	1.90479	0.0105051	0.0146557	29266	6	ENSMUST00000015449	3277	211	6.44256	45.66
ENSMUSG00000015337	Endog	Cytosol-localized	21.3447	199.789	0.959679		391.91	225.498	0.032474	0.00346939		0.00346939		0.72227	0.72227		0.149334	0.00641722	0.000467006		0.000467006	4825.29	4825.29			0.241548	Converged	3-step without nuc. deg.	multiple exon	no	-3.91202	36.9038	1.66279	0.00176864	0.00307384	2576	3	ENSMUST00000015481	95	81	0.865828	60.42
ENSMUSG00000015341	Golga7	Cytosol-localized	14.543	142.231	52.5017		301.755	175.103	0.0476618	0.00487339		0.00487339		0.0132024	0.0132024		1.46593	0.0040596	0.000165619		0.000165619	0.000465623	0.000465623			0.874995	Converged	3-step without nuc. deg.	multiple exon	no	-4.67641	-45.5407	0.567144	0.00229705	0.00395852	15675	7	ENSMUST00000051094	1285	21	1.65344	44.26
ENSMUSG00000015354	Pcolce2	Membrane-localized	10.6502	215.084	0.346574	15.2159	332.755	236.454	0.0650832	0.00322268		0.00322268	2		2	0.0455542	0.987503	0.00779421	0.00015282		0.00015282	0.696884		0.696884	0.014812	0.12228	Converged	4-step without nuc. deg.	multiple exon	no	-5.28827	-38.176	0.740245	0.00208305	0.00293142	60495	9	ENSMUST00000015498	2999	192	2.69484	44.38
ENSMUSG00000015363	Trabd	Cytosol-localized	34.7513	90.0425	20.9883		217.979	134.284	0.0199459	0.007698		0.007698		0.0330254	0.0330254		0.456333	0.00217233	0.000468343		0.000468343	0.00222326	0.00222326			0.202106	Converged	3-step without nuc. deg.	multiple exon	no	-0.772348	61.6753	1.29163	0.00317988	0.0051618	10953	12	ENSMUST00000081702	1143	34	2.14065	54.11
ENSMUSG00000015365	Mov10l1	Membrane-localized	85.1563	485.909	16.4658	522.073	1134.35	1157.78	0.0081397	0.0014265		0.0014265	0.0420962		0.0420962	0.00132768	5.06229	0.000588098	0.00030312		0.00030312	0.0106573		0.0106573	0.000394017	35.1406	Converged	4-step without nuc. deg.	multiple exon	no	-4.23506	-59.6302	0.334272	0.000611052	0.000598687	56.38	3	ENSMUST00000146993	23	55	3.04021	44.86
ENSMUSG00000015461	Atf6b	Membrane-localized	32.9031	112.942	6.09976	43.0561	321.929	175.963	0.0210663	0.00613722		0.00613722	0.113635		0.113635	0.0160987	1.367	0.00222928	0.000346245		0.000346245	0.0108062		0.0108062	0.0015893	1.41183	Converged	4-step without nuc. deg.	multiple exon	no	-5.92417	14.9131	0.976129	0.0021531	0.00393915	7928	20	ENSMUST00000015605	376	67	2.33574	57.06
ENSMUSG00000015474	Ppt2	Membrane-localized	9.39507	92.877	0.439616	24.2892	181.65	115.241	0.0737778	0.00746307		0.00746307	1.57671		1.57671	0.0285373	0.382532	0.012421	0.000336146		0.000336146	0.292061		0.292061	0.00380011	0.0550637	Converged	4-step without nuc. deg.	multiple exon	no	-5.56068	36.3277	1.05359	0.00381583	0.00601474	10486	12	ENSMUST00000171121	681	0.11	1.37684	49.16
ENSMUSG00000015478	Rnf5	Cytosol-localized	37.1114	147.617	52.3467		375.354	208.063	0.0186775	0.00469559		0.00469559		0.0132415	0.0132415		0.143549	0.00161007	0.000303868		0.000303868	0.000878293	0.000878293			0.115987	Converged	3-step without nuc. deg.	multiple exon	no	-4.52936	-20.3315	0.688567	0.00184665	0.00333144	2599	6	ENSMUST00000015622	477	216	0.958055	52.04
ENSMUSG00000015522	Arnt	Cytosol-localized	11.2234	102.436	27.4841		170.404	122.82	0.0617591	0.00676662		0.00676662		0.02522	0.02522		1.91425	0.00684329	0.000176796		0.000176796	0.000904923	0.000904923			0.401401	Converged	3-step without nuc. deg.	multiple exon	no	-5.88472	69.4291	1.14966	0.00406766	0.00564362	48868	25	ENSMUST00000090804	1846	146	3.7478	40.93
ENSMUSG00000015542	Nat9	Cytosol-localized	46.9723	114.832	2.39429		253.632	168.021	0.0147565	0.00603616		0.00603616		0.2895	0.2895		0.263749	0.00188973	0.000733373		0.000733373	2.30234	2.30234			0.206511	Converged	3-step without nuc. deg.	multiple exon	no	-4.66344	46.2146	1.3478	0.00273289	0.00412535	4558	7	ENSMUST00000103040	193	11	0.915026	53.74
ENSMUSG00000015568	Lpl	Membrane-localized	5.80465	199.913	0.534223	28.2247	311.718	222.569	0.119412	0.00346724		0.00346724	1.29749		1.29749	0.0245582	1.28292	0.0394242	0.000268901		0.000268901	0.497347		0.497347	0.00731692	1.35773	Converged	4-step without nuc. deg.	multiple exon	no	-4.89784	20.3341	1.00704	0.00222363	0.0031143	11272	5	ENSMUST00000015712	2427	261	3.74214	42.17
ENSMUSG00000015575	Atp6v0e	Membrane-localized	12.1221	277.838	0.967589	20.6451	358.808	307.963	0.0571805	0.00249479		0.00249479	0.716365		0.716365	0.0335744	0.530534	0.00862441	0.000195081		0.000195081	0.342244		0.342244	0.0160057	0.131485	Converged	4-step without nuc. deg.	multiple exon	no	-4.90527	35.9923	1.13051	0.00193181	0.00225075	23248	6	ENSMUST00000015719	35	78	0.613344	45.98
ENSMUSG00000015597	Zfp318	Cytosol-localized	28.978	49.1131	4.97833		109.844	81.7809	0.0239197	0.0141133		0.0141133		0.139233	0.139233		1.8585	0.00276317	0.0012772		0.0012772	0.0155188	0.0155188			1.04357	Converged	3-step without nuc. deg.	multiple exon	no	-4.52193	28.5942	1.17194	0.00631028	0.00847566	18152	6	ENSMUST00000113481	1027	107	6.9011	42.01
ENSMUSG00000015605	Srf	Cytosol-localized	12.2642	81.9017	24.4837		148.617	102.444	0.0565179	0.00846316		0.00846316		0.0283106	0.0283106		10	0.00799012	0.000377216		0.000377216	0.00154526	0.00154526			1311.37	Boundary-limited	3-step without nuc. deg.	multiple exon	no	-4.66928	20.5922	1.0584	0.004664	0.0067661	9323	7	ENSMUST00000015749	2243	333	3.89583	55.91
ENSMUSG00000015647	Lama5	Membrane-localized	38.5299	53.3606	9.72914	88.5676	148.784	142.497	0.0179898	0.0129899		0.0129899	0.0712444		0.0712444	0.00782619	0.711066	0.00228574	0.00134858		0.00134858	0.0074146		0.0074146	0.00047102	0.0837023	Converged	4-step without nuc. deg.	multiple exon	no	7.75583	604.898	1.7177	0.00465876	0.00486429	31998	54	ENSMUST00000123906			3.29858	55.34
ENSMUSG00000015652	Steap1	Membrane-localized	21.9177	86.4433	5.27036	2.86494	146.41	114.858	0.031625	0.00801852		0.00801852	0.131518		0.131518	0.241941	3.40743	0.00467376	0.000751354		0.000751354	0.0198673		0.0198673	1.10117	163.7	Converged	4-step without nuc. deg.	multiple exon	no	4.11233	80.6851	1.97221	0.0047343	0.00603483	6623	4	ENSMUST00000015796	98	79	1.03283	41.45
ENSMUSG00000015653	Steap2	Membrane-localized	43.9343	77.7875	0.549199	8.2926	161.324	129.814	0.0157769	0.00891078		0.00891078	1.2621		1.2621	0.0835863	10	0.00280363	0.00132379		0.00132379	1.11099		1.11099	0.071021	540.263	Boundary-limited	4-step without nuc. deg.	multiple exon	no	-4.90527	116.95	2.05928	0.00429663	0.00533954	18234	6	ENSMUST00000015797	1917	32	4.6953	41.75
ENSMUSG00000015656	Hspa8	Cytosol-localized	0.346574	145.71	12.1861		218.888	149.751	2	0.00475703		0.00475703		0.0568803	0.0568803		10	398585	0.000335949		0.000335949	0.0282026	0.0282026			1.53543e+11	Boundary-limited	3-step without nuc. deg.	multiple exon	no	-4.99721	190.506	3.25289	0.00316667	0.00462867	4216	10	ENSMUST00000117557	82	46	1.56199	47.73
ENSMUSG00000015659	Serac1	Cytosol-localized	50.4141	6.95431	31.3713		107.646	67.2386	0.0137491	0.00338963	0.096282	0.0996716		0.0220949	0.0220949		0.383441	0.0011021	0.000650483	0.0543032	0.0543071	0.00404536	0.00404536			0.166684	Converged	3-step with nuc. degradation	multiple exon	yes	17.6185	18.4294	1.04539	0.00643911	0.0103088	6817	4	ENSMUST00000097432	1917	122	2.89666	45.47
ENSMUSG00000015668	Pdzd11	Cytosol-localized	38.9354	111.186	76.8161		393.613	178.508	0.0178025	0.00623413		0.00623413		0.00902346	0.00902346		10	0.00231261	0.000527713		0.000527713	0.000777586	0.000777586			1.44116e+16	Boundary-limited	3-step without nuc. deg.	multiple exon	no	-4.6685	41.9183	1.29427	0.00176099	0.00388301	3049	7	ENSMUST00000059099	484	12	0.958309	48.05
ENSMUSG00000015671	Psma2	Cytosol-localized	7.54234	398.457	1.27539		590.313	411.148	0.0919009	0.00173958		0.00173958		0.543478	0.543478		0.451813	0.0113363	0.000107763		0.000107763	19.0779	19.0779			0.146136	Converged	3-step without nuc. deg.	multiple exon	no	-4.78749	-55.6604	0.554595	0.0011742	0.00168588	14396	8	ENSMUST00000221168			1.79702	40.11
ENSMUSG00000015697	Setdb1	Cytosol-localized	30.7262	80.0999	11.3369		153.365	116.784	0.0225588	0.00865354		0.00865354		0.0611407	0.0611407		2.45516	0.00172133	0.000357071		0.000357071	0.00347241	0.00347241			0.632124	Converged	3-step without nuc. deg.	multiple exon	no	-1.72418	-66.2722	0.754466	0.0045196	0.00593531	32677	21	ENSMUST00000107170	547	8	4.58456	42.87
ENSMUSG00000015702	Anxa9	Undefined		230.01	7.54339	45.1381	345.81	232.492		0.00301355		0.00301355	0.0918881		0.0918881	0.0153561			0.000476416		0.000476416	0.0260843		0.0260843	0.00507508		Boundary-limited	4-step without nuc. deg.	single exon	no	-3.09239	2.59714	0.854832	0.00200442	0.00298138	756	1	ENSMUST00000015846	693	102	1.60791	47.91
ENSMUSG00000015709	Arnt2	Cytosol-localized	22.5338	67.2315	18.9546		141.393	97.2682	0.0307603	0.0103099		0.0103099		0.0365689	0.0365689		10	0.00421603	0.00106171		0.00106171	0.00493638	0.00493638			2888425416635530	Boundary-limited	3-step without nuc. deg.	multiple exon	no	-2.98049	21.7416	1.38202	0.00490227	0.00712614	3876	2	ENSMUST00000085077	3777	233	4.92756	45.46
ENSMUSG00000015711	Prune1	Cytosol-localized	9.99983	90.7781	6.54529		152.435	103.266	0.0693159	0.00763562		0.00763562		0.1059	0.1059		1.71608	0.00932868	0.000367405		0.000367405	0.0526723	0.0526723			0.724998	Converged	3-step without nuc. deg.	multiple exon	no	-4.78749	42.0251	1.25173	0.00454716	0.00671225	28402	8	ENSMUST00000015855	1321	452	2.90585	46.98
ENSMUSG00000015714	Cers2	Membrane-localized	29.8895	74.1656	4.04209	35.4295	179.155	126.65	0.0231903	0.00934594		0.00934594	0.171482		0.171482	0.0195641	0.722399	0.00204944	0.000552606		0.000552606	0.0122831		0.0122831	0.00209924	0.885098	Converged	4-step without nuc. deg.	multiple exon	no	0.584757	7.11085	0.934753	0.00386897	0.00547295	3537	10	ENSMUST00000015858	809	0	1.81697	50.98
ENSMUSG00000015733	Capza2	Cytosol-localized	13.4098	194.232	1.86709		271.393	210.253	0.0516895	0.00356866		0.00356866		0.371246	0.371246		1.26308	0.00624058	0.000171401		0.000171401	1.62941	1.62941			0.535494	Converged	3-step without nuc. deg.	multiple exon	no	-4.99721	6.5724	0.938706	0.00255404	0.00329673	29989	10	ENSMUST00000015877	1536	138	2.19139	38.04
ENSMUSG00000015745	Plekho1	Cytosol-localized		98.805	17.506		118.757	104.135		0.0070153		0.0070153		0.0395949	0.0395949				0.000670266		0.000670266	0.00436887	0.00436887				Boundary-limited	3-step without nuc. deg.	single exon	no	-1.85554	-2.5347	0.679123	0.00583669	0.00665626	1204	1	ENSMUST00000130043			0.943928	53.72
ENSMUSG00000015747	Vps45	Cytosol-localized	38.0452	218.097	59.8828		626.726	290.937	0.018219	0.00317816		0.00317816		0.0115751	0.0115751		2.66227	0.00177362	0.000264822		0.000264822	0.00100906	0.00100906			1.65071	Converged	3-step without nuc. deg.	multiple exon	no	-5.1855	-40.0317	0.724717	0.00110598	0.00238246	57282	12	ENSMUST00000015891	231	691	2.05474	42.68
ENSMUSG00000015748	Prpf3	Cytosol-localized	15.3013	126.815	1.68222		198.223	143.791	0.0452998	0.00546583		0.00546583		0.412043	0.412043		1.69855	0.00456698	0.000186215		0.000186215	0.805901	0.805901			0.499609	Converged	3-step without nuc. deg.	multiple exon	no	-5.50533	19.9216	1.00789	0.0034968	0.0048205	25761	17	ENSMUST00000015892	694	136	2.37851	41.12
ENSMUSG00000015750	Aph1a	Membrane-localized	26.1461	184.031	0.417516	12.9694	300.707	222.386	0.0265105	0.00376647		0.00376647	1.66017		1.66017	0.053445	10	0.00254165	0.000203048		0.000203048	0.603359		0.603359	0.0188091	3.61388e+06	Boundary-limited	4-step without nuc. deg.	multiple exon	no	-5.28827	-3.42002	0.882287	0.00230506	0.00311687	4319	9	ENSMUST00000015894	1916	201	2.03887	53.54
ENSMUSG00000015755	Tab2	Cytosol-localized	19.2178	43.1621	3.08597		100.783	64.8129	0.036068	0.0160592		0.0160592		0.224612	0.224612		2.71189	0.0062292	0.00189617		0.00189617	0.0289418	0.0289418			3.54289	Converged	3-step without nuc. deg.	multiple exon	no	-4.52239	106.426	2.73097	0.0068776	0.0106946	19219	6	ENSMUST00000146444	1781	85	3.97537	39.8
ENSMUSG00000015757	Ppil4	Cytosol-localized	21.2268	43.0678	10.3236		99.3165	69.0424	0.0326544	0.0160943		0.0160943		0.0671421	0.0671421		1.15788	0.00345707	0.00105916		0.00105916	0.00481551	0.00481551			0.172613	Converged	3-step without nuc. deg.	multiple exon	no	-5.17165	67.442	1.33465	0.00697917	0.0100394	27491	12	ENSMUST00000015901	1931	59	3.07601	40.86
ENSMUSG00000015766	Eps8	Cytosol-localized	11.3965	112.85	1.65248		174.064	125.41	0.0608208	0.00614222		0.00614222		0.419459	0.419459		1.73517	0.00834728	0.000305322		0.000305322	1.5259	1.5259			0.489792	Converged	3-step without nuc. deg.	multiple exon	no	-5.0876	60.3472	1.31245	0.00398214	0.00552707	50284	13	ENSMUST00000058210	1.77	74	3.86118	43.81
ENSMUSG00000015776	Med22	Cytosol-localized	10.1597	59.7214	13.7011		105.984	74.711	0.068225	0.0116063		0.0116063		0.0505906	0.0505906		10	0.0115344	0.000614218		0.000614218	0.00298199	0.00298199			5907.46	Boundary-limited	3-step without nuc. deg.	multiple exon	no	-4.52225	35.3419	1.26112	0.00654014	0.00927771	5415	6	ENSMUST00000102899	2.82	261	2.45718	52.31
ENSMUSG00000015787	Abo	Membrane-localized		103.025	8.84802	68.1862		143.226		0.00672797		0.00672797	0.0783393		0.0783393	0.0101655			0.00123805		0.00123805	0.031597		0.031597	0.00537334		Boundary-limited	4-step without nuc. deg.	single exon	no	-3.13681	17.9513	1.66741		0.00483955	1371	1	ENSMUST00000102900	683	95	1.58929	46.3
ENSMUSG00000015790	Surf1	Undefined	15.1805	154.258	37.0172	25.3627	299.011	183.137	0.0456603	0.00449344		0.00449344	0.018725		0.018725	0.0273294	10	0.00491212	0.000200674		0.000200674	0.000929634		0.000929634	0.00768112	2.00484e+09	Boundary-limited	4-step without nuc. deg.	multiple exon	no	-5.2905	33.2319	1.0617	0.00231813	0.00378487	3147	9	ENSMUST00000015934	52	198	0.739881	50.16
ENSMUSG00000015804	Med28	Cytosol-localized	24.1287	90.1753	32.2858		203.158	126.165	0.0287271	0.00768666		0.00768666		0.0214691	0.0214691		10	0.0026073	0.000402195		0.000402195	0.00116555	0.00116555			4758.08	Boundary-limited	3-step without nuc. deg.	multiple exon	no	-4.36288	8.29339	0.937581	0.00341187	0.00549396	9047	5	ENSMUST00000015948			0.695748	44.76
ENSMUSG00000015806	Qdpr	Cytosol-localized	28.0087	453.587	20.8957		922.839	518.596	0.0247476	0.00152815		0.00152815		0.0331718	0.0331718		4.31574	0.00212872	0.000141251		0.000141251	0.0152928	0.0152928			50.8405	Converged	3-step without nuc. deg.	multiple exon	no	-4.99721	-75.1398	0.540445	0.000751103	0.00133658	16215	10	ENSMUST00000015950	519	133	1.01616	44.96
ENSMUSG00000015837	Sqstm1	Cytosol-localized	8.18439	139.74	4.35339		180.901	149.725	0.0846914	0.00496025		0.00496025		0.15922	0.15922		3.93735	0.0083916	0.000138482		0.000138482	0.0794596	0.0794596			6.54098	Converged	3-step without nuc. deg.	multiple exon	no	-5.24702	-31.5958	0.774545	0.00383165	0.00462947	11461	13	ENSMUST00000102774	637	69	1.63051	50.37
ENSMUSG00000015839	Nfe2l2	Cytosol-localized	10.7484	35.6135	6.57918		69.1203	49.167	0.0644884	0.0194631		0.0194631		0.105355	0.105355		2.06775	0.00929603	0.00153054		0.00153054	0.00941553	0.00941553			0.798372	Converged	3-step without nuc. deg.	multiple exon	no	-4.35723	70.805	2.08961	0.0100281	0.0140978	29128	5	ENSMUST00000102672	447	232	2.16064	44.8
ENSMUSG00000015846	Rxra	Cytosol-localized	21.0917	119.32	9.63551		163.891	145.177	0.0328635	0.00580916		0.00580916		0.0719367	0.0719367		4.71675	0.00499263	0.000405733		0.000405733	0.0368647	0.0368647			11.7825	Converged	3-step without nuc. deg.	multiple exon	no	-5.0876	96.7963	1.6436	0.00422933	0.00477449	25658	11	ENSMUST00000077257	3268	231	3.86881	54.37
ENSMUSG00000015869	Prpsap1	Cytosol-localized	28.7002	123.148	38.4293		282.064	167.134	0.0241513	0.00562859		0.00562859		0.018037	0.018037		1.32298	0.00187902	0.000225219		0.000225219	0.000748043	0.000748043			0.60505	Converged	3-step without nuc. deg.	multiple exon	no	-5.00614	-38.6036	0.691774	0.00245741	0.00414725	19503	10	ENSMUST00000106391	551	0.13	1.40567	49.59
ENSMUSG00000015880	Ncapg	Cytosol-localized	43.1937	123.368	14.0012		306.15	176.345	0.0160474	0.00561852		0.00561852		0.0495062	0.0495062		1.83138	0.00115161	0.000254367		0.000254367	0.00235473	0.00235473			0.4739	Converged	3-step without nuc. deg.	multiple exon	no	7.27222	-131.442	0.608025	0.00226408	0.00393064	30627	21	ENSMUST00000117396	583	103	3.17516	36.05
ENSMUSG00000015882	Lcorl	Undefined	39.4711	12.1083	0.346574	2.42136	86.3001	52.6272	0.0175609	0.0572456		0.0572456	2		2	0.286263	10	0.00197128	0.0175451		0.0175451	1.15333		1.15333	0.186616	15.9491	Boundary-limited	4-step without nuc. deg.	multiple exon	no	-4.53265	71.8423	1.79333	0.00803182	0.0131709	37304	4	ENSMUST00000016026	3064	15	4.42309	37.47
ENSMUSG00000015889	Lta4h	Cytosol-localized	32.9152	346.918	16.5623		733.336	407.778	0.0210586	0.00199802		0.00199802		0.041851	0.041851		0.940634	0.00131695	9.61032e-05		9.61032e-05	0.0104972	0.0104972			0.227923	Converged	3-step without nuc. deg.	multiple exon	no	-5.61313	-286.527	0.328586	0.000945197	0.00169981	31463	19	ENSMUST00000016033	93	98	1.42907	44.52
ENSMUSG00000015932	Dstn	Cytosol-localized	5.40362	522.774	0.939654		718.158	533.774	0.128274	0.0013259		0.0013259		0.737662	0.737662		0.474897	0.0287438	0.000139301		0.000139301	2649.37	2649.37			0.10138	Converged	3-step without nuc. deg.	multiple exon	no	-4.15888	-17.701	0.623772	0.000965174	0.00129858	28004	4	ENSMUST00000103172	1087	324	1.71383	42.57
ENSMUSG00000015937	H2afy	Cytosol-localized	47.6286	150.629	54.7762		454.811	225.756	0.0145532	0.0046017		0.0046017		0.0126542	0.0126542		0.84971	0.000913271	0.000229722		0.000229722	0.000652642	0.000652642			0.0874377	Converged	3-step without nuc. deg.	multiple exon	no	-4.91817	-118.093	0.368915	0.00152403	0.00307034	62012	9	ENSMUST00000016081	607	32	1.24679	50.46
ENSMUSG00000015942	Gtf2ird2	Cytosol-localized		110.809	23.4027		194.337	118.011		0.00625533		0.00625533		0.0296183	0.0296183				0.00047455		0.00047455	0.00308447	0.00308447				Boundary-limited	3-step without nuc. deg.	single exon	no	0.811891	5.36869	1.1502	0.00356672	0.0058736	2.01	1	ENSMUST00000016086	433	231	2.23855	48.89
ENSMUSG00000015957	Wnt11	Membrane-localized		44.6873	3.21743	39.1324	85.2598	65.8991		0.015511		0.015511	0.215435		0.215435	0.0177129			0.00242433		0.00242433	0.0795679		0.0795679	0.00804145		Boundary-limited	4-step without nuc. deg.	single exon	no	-3.13589	21.2632	1.92567	0.00812982	0.0105183	2082	1	ENSMUST00000167303	463	262	1.48402	53.8
ENSMUSG00000015961	Adss	Cytosol-localized	26.6367	126.23	41.7895		302.538	169.038	0.0260222	0.00549116		0.00549116		0.0165867	0.0165867		1.19756	0.00200519	0.000192116		0.000192116	0.00061229	0.00061229			0.2764	Converged	3-step without nuc. deg.	multiple exon	no	-5.26515	-79.7114	0.601265	0.00229111	0.00410055	33549	13	ENSMUST00000016105	1282	116	2.46825	38.38
ENSMUSG00000015971	Actr8	Cytosol-localized	26.2127	58.9549	18.8731		162.139	92.9145	0.0264432	0.0117572		0.0117572		0.0367268	0.0367268		0.866313	0.00266225	0.000624184		0.000624184	0.00205365	0.00205365			0.315416	Converged	3-step without nuc. deg.	multiple exon	no	-5.25125	49.7594	1.18852	0.00427501	0.00746006	14884	13	ENSMUST00000016115	116	128	1.92383	47.66
ENSMUSG00000015994	Fnta	Cytosol-localized	19.9113	150.692	11.7235		284.968	176.52	0.0348117	0.00459976		0.00459976		0.0591248	0.0591248		1.54825	0.0032016	0.000227701		0.000227701	0.0203092	0.0203092			0.990793	Converged	3-step without nuc. deg.	multiple exon	no	-4.89784	-19.8963	0.767683	0.00243237	0.00392673	16928	9	ENSMUST00000016138	725	69	1.30741	42.96
ENSMUSG00000016018	Skiv2l2	Cytosol-localized	30.4673	186.247	8.98381		359.038	225.71	0.0227505	0.00372166		0.00372166		0.0771552	0.0771552		3.77666	0.00147336	0.00013133		0.00013133	0.0194297	0.0194297			1.00513	Converged	3-step without nuc. deg.	multiple exon	no	-5.95584	-256.281	0.489073	0.00193057	0.00307096	59.6	27	ENSMUST00000022281	162	22	3.11183	39.89
ENSMUSG00000016028	Celsr1	Membrane-localized	17.7975	76.333	1.55758	35.4184	146.504	114.046	0.0389463	0.00908057		0.00908057	0.445016		0.445016	0.0195703	3.44591	0.00511343	0.000561242		0.000561242	0.108691		0.108691	0.00242503	0.729131	Converged	4-step without nuc. deg.	multiple exon	no	-5.55368	185.071	1.87626	0.00473127	0.00607777	135019	12	ENSMUST00000016172	1937	6	10.8528	51.12
ENSMUSG00000016181	Diexf	Cytosol-localized	21.0772	61.7431	0.993694		123.873	84.7848	0.0328861	0.0112263		0.0112263		0.697546	0.697546		2.20154	0.00345756	0.000664606		0.000664606	4.29373	4.29373			0.865682	Converged	3-step without nuc. deg.	multiple exon	no	-5.0876	57.0115	1.2857	0.00559565	0.00817537	25.87	11	ENSMUST00000193460			2.45923	46.1
ENSMUSG00000016200	Syt14	Membrane-localized	44.0414	20.4888	0.971671	8.89166	104.037	71.0801	0.0157385	0.0338306		0.0338306	0.713356		0.713356	0.0779547	4.46539	0.00210793	0.00913323		0.00913323	0.278368		0.278368	0.0332864	1.68336	Converged	4-step without nuc. deg.	multiple exon	no	-4.27686	76.4322	2.30837	0.00666248	0.00975164	93678	3	ENSMUST00000195354	6073	139	7.48341	39.12
ENSMUSG00000016239	Lonrf3	Cytosol-localized		104.868	26.321		172.034	112.998		0.00660969		0.00660969		0.0263344	0.0263344				0.000488092		0.000488092	0.00250143	0.00250143				Boundary-limited	3-step without nuc. deg.	single exon	no	-2.7087	-0.721559	0.766381	0.00402913	0.00613415	577	1	ENSMUST00000016383	421	226	2.54265	43.18
ENSMUSG00000016253	Nelfcd	Cytosol-localized	48.2283	108.278	43.99		369.985	176.039	0.0143722	0.00339528	0.00300629	0.00640157		0.0157569	0.0157569		0.368362	0.00087444	0.000279919	0.000490421	0.000564684	0.00124564	0.00124564			0.0664813	Converged	3-step with nuc. degradation	multiple exon	yes	26.075	-207.123	0.393243	0.00187344	0.00393746	11698	17	ENSMUST00000109075	436	65	1.55702	52.75
ENSMUSG00000016256	Ctsz	Membrane-localized	18.4299	155.987	0.346574	28.3361	332.532	192.023	0.0376099	0.00444362		0.00444362	2		2	0.0244616	0.323989	0.00335392	0.00020641		0.00020641	0.374497		0.374497	0.00437486	0.0554311	Converged	4-step without nuc. deg.	multiple exon	no	-4.90527	-43.1373	0.629096	0.00208445	0.00360971	11546	6	ENSMUST00000016400	378	0.14	1.24383	51.53
ENSMUSG00000016257	Prelid3b	Cytosol-localized	11.683	121.54	13.5916		226.638	138.126	0.0593294	0.00570303		0.00570303		0.0509983	0.0509983		0.172762	0.00720707	0.00027011		0.00027011	0.0137186	0.0137186			0.0221429	Converged	3-step without nuc. deg.	multiple exon	no	-5.0876	34.1442	1.11644	0.00305839	0.00501823	8014	11	ENSMUST00000016401	746	217	1.14455	47.54
ENSMUSG00000016308	Ube2a	Undefined	14.0825	352.072	0.347017	1.85878	597.237	373.611	0.0492203	0.00196876		0.00196876	1.99745		1.99745	0.372905	0.239401	0.00363464	8.70443e-05		8.70443e-05	8.99227		8.99227	1.67873	0.0317954	Converged	4-step without nuc. deg.	multiple exon	no	-5.38907	-165.22	0.425551	0.00116059	0.00185527	9927	10	ENSMUST00000201117			0.512425	43.26
ENSMUSG00000016382	Pls3	Cytosol-localized	21.7044	381.386	15.8053		635.135	424.787	0.0319359	0.00181744		0.00181744		0.0438554	0.0438554		10	0.00276234	8.30358e-05		8.30358e-05	0.00258263	0.00258263			199.738	Boundary-limited	3-step without nuc. deg.	multiple exon	no	-5.46395	-115.948	0.561978	0.00109134	0.00163175	30593	16	ENSMUST00000114059	1112	7	2.88774	39.96
ENSMUSG00000016386	Mpped2	Cytosol-localized	22.1522	34.2929	15.1059		117.826	62.6011	0.0312903	0.0202125		0.0202125		0.045886	0.045886		2.07651	0.0036946	0.00199039		0.00199039	0.00576421	0.00576421			0.194911	Converged	3-step without nuc. deg.	multiple exon	no	-4.3572	32.3828	1.27684	0.0058828	0.0110724	169068	5	ENSMUST00000016530	135	119	1.65946	43.66
ENSMUSG00000016427	Ndufa1	Membrane-localized	3.99232	833.036	0.346574	3.53991	1000.98	849.616	0.17362	0.000832073		0.000832073	2		2	0.195809	0.1	0.0830238	0.000206254		0.000206254	620.143		620.143	60.713	0.114595	Boundary-limited	4-step without nuc. deg.	multiple exon	no	-4.27667	39.3189	1.37861	0.000692467	0.000815836	3575	3	ENSMUST00000016571	132	72	0.223121	44.55
ENSMUSG00000016477	E2f3	Cytosol-localized	11.1518	37.0343	6.08954		58.8426	50.8715	0.0621559	0.0187164		0.0187164		0.113826	0.113826		1.14327	0.0112851	0.0015159		0.0015159	0.0116485	0.0116485			0.165435	Converged	3-step without nuc. deg.	multiple exon	no	-4.66356	90.4128	2.04508	0.0117797	0.0136254	79488	7	ENSMUST00000102948	3327	394	4.67668	45.73
ENSMUSG00000016487	Ppfibp1	Cytosol-localized	11.5358	148.542	20.478		223.655	167.526	0.0600865	0.00466632		0.00466632		0.0338484	0.0338484		2.20505	0.00704701	0.000141642		0.000141642	0.00146626	0.00146626			0.565102	Converged	3-step without nuc. deg.	multiple exon	no	-5.67421	-2.98656	0.92771	0.00309918	0.00413756	53981	20	ENSMUST00000016631	1624	34	3.84624	43.07
ENSMUSG00000016494	Cd34	Membrane-localized	35.9794	177.398	1.10253	36.8185	534.992	243.102	0.0192651	0.0039073		0.0039073	0.628689		0.628689	0.018826	10	0.0138066	0.00117363		0.00117363	0.544864		0.544864	0.010532	1.46918e+107	Boundary-limited	4-step without nuc. deg.	multiple exon	no	-3.91234	24.8789	1.23582	0.00129562	0.00285126	1499	2	ENSMUST00000016638	1157	146	2.22908	41.05
ENSMUSG00000016495	Plgrkt	Cytosol-localized	33.1006	160.408	65.6857		669.415	221.582	0.0209406	0.00432116		0.00432116		0.0105525	0.0105525		0.564983	0.00176553	0.000221387		0.000221387	0.00055947	0.00055947			0.284955	Converged	3-step without nuc. deg.	multiple exon	no	-4.66751	-43.0116	0.580839	0.00103545	0.00312818	12328	7	ENSMUST00000143467	284	173	0.74233	43.67
ENSMUSG00000016510	Mtif3	Cytosol-localized	20.7436	27.6326	5.74743		75.7311	51.5643	0.033415	0.0250844		0.0250844		0.120601	0.120601		2.60042	0.00535275	0.00423159		0.00423159	0.0215097	0.0215097			9.76781	Converged	3-step without nuc. deg.	multiple exon	no	-3.91203	49.9967	2.16053	0.00915275	0.0134424	7703	3	ENSMUST00000110566	226	74	1.28632	50.15
ENSMUSG00000016520	Lnx2	Cytosol-localized	18.438	30.4184	8.05396		76.9319	52.6548	0.0375935	0.0227871		0.0227871		0.0860629	0.0860629		1.74124	0.0072636	0.00321642		0.00321642	0.0132138	0.0132138			0.872291	Converged	3-step without nuc. deg.	multiple exon	no	-4.52216	90.2848	2.29151	0.00900988	0.013164	25843	6	ENSMUST00000016664	2265	57	3.76799	47.29
ENSMUSG00000016528	Mapkapk2	Cytosol-localized	9.50419	150.043	17.1725		251.555	165.668	0.0729307	0.00461966		0.00461966		0.0403637	0.0403637		2.08358	0.0117018	0.000269155		0.000269155	0.0118139	0.0118139			1.3087	Converged	3-step without nuc. deg.	multiple exon	no	-4.99721	24.8398	1.06202	0.00275545	0.00418395	44126	10	ENSMUST00000016672	1391	0.3	2.65451	48.69
ENSMUSG00000016534	Lamp2	Membrane-localized	38.2884	39.1672	0.426014	14.6532	124.39	87.2838	0.0181033	0.0176971		0.0176971	1.62705		1.62705	0.0473036	1.05164	0.00215478	0.00229793		0.00229793	0.345505		0.345505	0.00933039	0.159905	Converged	4-step without nuc. deg.	multiple exon	no	-5.28827	76.1334	1.31857	0.00557238	0.0079413	36947	9	ENSMUST00000061755	2204	0.15	2.94662	40.57
ENSMUSG00000016541	Atxn10	Cytosol-localized	10.1568	461.02	4.37791		768.184	481.53	0.0682444	0.00150351		0.00150351		0.158328	0.158328		3.66728	0.00608308	6.74144e-05		6.74144e-05	0.201605	0.201605			0.725165	Converged	3-step without nuc. deg.	multiple exon	no	-5.17048	-210.554	0.275036	0.000902319	0.00143947	127455	12	ENSMUST00000163242	912	83	2.22783	43.3
ENSMUSG00000016552	Foxred2	Membrane-localized	67.2434	13.5188	0.707161	16.8193	132.167	90.4869	0.010308	0.0512727		0.0512727	0.980183		0.980183	0.0412115	0.65584	0.000966158	0.0127696		0.0127696	0.229149		0.229149	0.00877329	0.177145	Converged	4-step without nuc. deg.	multiple exon	no	-2.78467	76.2616	1.45148	0.00524446	0.00766019	15567	7	ENSMUST00000140096			3.64514	50.94
ENSMUSG00000016554	Eif3d	Cytosol-localized	14.4312	269.809	6.90701		390.423	291.337	0.0480313	0.00256902		0.00256902		0.100354	0.100354		10	0.00361241	8.76912e-05		8.76912e-05	0.0482997	0.0482997			573.069	Boundary-limited	3-step without nuc. deg.	multiple exon	no	-5.3845	-126.966	0.515462	0.00177538	0.0023792	11826	15	ENSMUST00000100484	0.11	9	1.71283	51.33
ENSMUSG00000016559	H3f3b	Cytosol-localized	5.43711	181.332	5.02792		255.314	188.847	0.127485	0.00382253		0.00382253		0.13786	0.13786		10	0.0332589	0.000387163		0.000387163	0.390702	0.390702			3.86377e+16	Boundary-limited	3-step without nuc. deg.	multiple exon	no	-4.15888	70.4833	2.47418	0.00271488	0.00367041	2806	4	ENSMUST00000016703	1445	125	1.66386	44.24
ENSMUSG00000016624	Phf21b	Cytosol-localized	31.0912	3.65764	10.5417		68.128	38.1816	0.022294	0.00427143	0.185235	0.189507		0.065753	0.065753		0.113503	0.00165758	0.00154526	0.314997	0.315001	0.021887	0.021887			0.0685508	Boundary-limited	3-step with nuc. degradation	multiple exon	yes	13.6358	9.69257	0.924094	0.0101742	0.0181539	2068	2	ENSMUST00000016768	1846	101	2.09587	51.24
ENSMUSG00000016637	Ift27	Cytosol-localized	46.4526	191.251	81.3983		640.177	280.725	0.0149216	0.00362428		0.00362428		0.0085155	0.0085155		0.378639	0.00121984	0.000294863		0.000294863	0.000703891	0.000703891			0.14051	Converged	3-step without nuc. deg.	multiple exon	no	-4.67444	-41.0528	0.591672	0.00108274	0.00246913	14643	7	ENSMUST00000016781	144	305	0.814828	54.03
ENSMUSG00000016664	Pacsin2	Cytosol-localized	48.2951	113.44	3.69472		276.634	168.494	0.0143523	0.00611023		0.00611023		0.187605	0.187605		4.11149	0.00103742	0.000357871		0.000357871	0.166091	0.166091			4.40939	Converged	3-step without nuc. deg.	multiple exon	no	-5.24702	-77.4176	0.608568	0.00250564	0.00411377	26392	13	ENSMUST00000171436	2.01	147	3.4381	47.28
ENSMUSG00000016757	Ttll12	Cytosol-localized	18.8499	173.138	4.31326		267.41	195.936	0.036772	0.00400344		0.00400344		0.160702	0.160702		3.75893	0.00395558	0.000197896		0.000197896	0.162594	0.162594			11.5968	Converged	3-step without nuc. deg.	multiple exon	no	-5.24702	2.00116	0.92436	0.00259208	0.00353763	15904	13	ENSMUST00000016901	1252	46	3.06051	53.2
ENSMUSG00000016758	Bik	Cytosol-localized		65.9634	18.5971		93.5975	71.6963		0.0105081		0.0105081		0.0372718	0.0372718				0.00161242		0.00161242	0.00637762	0.00637762				Boundary-limited	3-step without nuc. deg.	single exon	no	-2.70812	11.1541	1.69154	0.00740561	0.00966782	502	1	ENSMUST00000016902	409	4	0.745828	51.48
ENSMUSG00000016831	Tox4	Cytosol-localized	19.8295	77.029	7.2687		137.403	100.539	0.0349553	0.00899852		0.00899852		0.0953606	0.0953606		10	0.00462894	0.00054865		0.00054865	0.0433501	0.0433501			208.34	Boundary-limited	3-step without nuc. deg.	multiple exon	no	-4.78749	34.3768	1.17444	0.00504462	0.00689433	16.57	8	ENSMUST00000022766	3129	86	4.32381	43.36
ENSMUSG00000016833	Mrps18c	Cytosol-localized	9.28933	365.234	39.6737		485.206	397.815	0.0746176	0.00189782		0.00189782		0.0174712	0.0174712		0.250975	0.00960414	0.00011531		0.00011531	0.00385557	0.00385557			0.100127	Converged	3-step without nuc. deg.	multiple exon	no	-4.99721	-67.4118	0.569415	0.00142856	0.00174238	5844	10	ENSMUST00000016977	62	142	0.407519	39.69
ENSMUSG00000016918	Sulf1	Membrane-localized	17.7874	186.075	1.22357	38.7438	377.087	229.781	0.0389685	0.00372509		0.00372509	0.566494		0.566494	0.0178905	2.20239	0.00471524	0.000203746		0.000203746	0.113616		0.113616	0.00291989	0.610454	Converged	4-step without nuc. deg.	multiple exon	no	-5.95324	124.135	1.29458	0.00183816	0.00301656	74724	16	ENSMUST00000185780			3.66405	43.45
ENSMUSG00000016933	Plcg1	Cytosol-localized	38.5143	74.0425	38.3088		170.456	127.302	0.0179972	0.00265889	0.00670259	0.00936148		0.0180937	0.0180937		3.25964	0.00168271	0.000227047	0.000727271	0.000761889	0.00136143	0.00136143			3.78438	Converged	3-step with nuc. degradation	multiple exon	yes	23.4457	-42.4998	0.829626	0.00406644	0.00544492	15511	25	ENSMUST00000109462	1149	83	3.28406	49.32
ENSMUSG00000016940	Kctd2	Cytosol-localized	22.281	48.8761	16.2963		104.588	77.8009	0.0311093	0.0141817		0.0141817		0.0425341	0.0425341		0.423655	0.00349557	0.000952031		0.000952031	0.00335902	0.00335902			0.0845925	Converged	3-step without nuc. deg.	multiple exon	no	-4.78873	62.1584	1.48039	0.00662743	0.00890924	11146	8	ENSMUST00000103035	931	39	1.67145	50.36
ENSMUSG00000016946	Kctd5	Cytosol-localized	11.8919	94.3791	7.38732		150.643	109.184	0.0582875	0.00734428		0.00734428		0.0938294	0.0938294		0.70793	0.00849351	0.000457712		0.000457712	0.0605188	0.0605188			0.151843	Converged	3-step without nuc. deg.	multiple exon	no	-4.52179	32.4571	1.22219	0.00460125	0.00634844	25751	6	ENSMUST00000017090	1.68	56	2.24278	49.05
ENSMUSG00000016984	Etaa1	Cytosol-localized	14.4185	23.0994	5.97379		65.6442	40.3833	0.0480735	0.0300071		0.0300071		0.116031	0.116031		1.40341	0.00904207	0.00429644		0.00429644	0.0169913	0.0169913			0.475778	Converged	3-step without nuc. deg.	multiple exon	no	-4.52215	89.9764	2.28384	0.0105592	0.0171642	15119	6	ENSMUST00000076661	1469	0.08	3.98783	36.47
ENSMUSG00000017009	Sdc4	Membrane-localized	6.26258	89.7531	0.346574	17.3864	136.216	105.151	0.110681	0.00772282		0.00772282	2		2	0.0398673	1.50316	0.0253293	0.000506053		0.000506053	0.691967		0.691967	0.0125412	1.11365	Converged	4-step without nuc. deg.	multiple exon	no	-4.7362	92.0707	1.90553	0.0050886	0.00659194	18939	5	ENSMUST00000017153	1838	21	1.98388	51.13
ENSMUSG00000017057	Il13ra1	Membrane-localized		129.315	0.36863	17.3422	162.438	138.172		0.00536015		0.00536015	1.88033		1.88033	0.0399688			0.000817718		0.000817718	2.37838		2.37838	0.0433165		Boundary-limited	4-step without nuc. deg.	single exon	no	-3.1357	22.1282	1.99947	0.00426716	0.00501654	2445	1	ENSMUST00000033418	2352	83	3.51483	39.87
ENSMUSG00000017119	Nbr1	Cytosol-localized	26.6069	100.445	3.38321		174.907	130.354	0.0260514	0.00690078		0.00690078		0.204879	0.204879		1.54299	0.00174453	0.000229969		0.000229969	0.099564	0.099564			0.235191	Converged	3-step without nuc. deg.	multiple exon	no	-5.91889	-191.272	0.567222	0.00396296	0.00531741	27963	26	ENSMUST00000107213	1192	97	3.24939	43.98
ENSMUSG00000017144	Rnd3	Cytosol-localized	6.57852	21.4614	7.31407		45.83	30.7577	0.105365	0.0322974		0.0322974		0.094769	0.094769		10	0.0442334	0.00680675		0.00680675	0.021237	0.021237			9.15579e+10	Boundary-limited	3-step without nuc. deg.	multiple exon	no	-3.58366	56.4158	3.62089	0.0151243	0.0225357	3779	2	ENSMUST00000017288	1855	236	2.55601	43.97
ENSMUSG00000017176	Nt5c3b	Cytosol-localized	41.6416	87.0093	45.7755		298.95	146.451	0.0166455	0.00796636		0.00796636		0.0151423	0.0151423		0.443144	0.00171608	0.000549609		0.000549609	0.00112336	0.00112336			0.119632	Converged	3-step without nuc. deg.	multiple exon	no	-5.08925	53.8536	1.26088	0.00231861	0.00473295	11575	11	ENSMUST00000092688	461	33	1.05997	50.38
ENSMUSG00000017188	Coa3	Cytosol-localized	35.8358	138.318	49.8235		424.27	195.524	0.0193423	0.00501126		0.00501126		0.0139121	0.0139121		10	0.00306065	0.000432201		0.000432201	0.00121475	0.00121475			5.53589e+38	Boundary-limited	3-step without nuc. deg.	multiple exon	no	-4.16857	-8.65981	0.71842	0.00163374	0.00354508	1146	4	ENSMUST00000017332	371	186	0.682567	51.79
ENSMUSG00000017210	Med24	Cytosol-localized	41.132	144.017	30.3023		346.814	201.495	0.0168518	0.00481294		0.00481294		0.0228744	0.0228744		2.45746	0.00111942	0.000177341		0.000177341	0.000941461	0.000941461			1.58684	Converged	3-step without nuc. deg.	multiple exon	no	-5.84681	-192.514	0.540181	0.00199861	0.00344002	24396	25	ENSMUST00000017354	308	72	2.8592	51.32
ENSMUSG00000017221	Psmd3	Cytosol-localized	23.0206	239.968	11.8862		433.968	273.885	0.0301099	0.0028885		0.0028885		0.0583153	0.0583153		1.57392	0.00200635	0.000117362		0.000117362	0.0180267	0.0180267			1.5075	Converged	3-step without nuc. deg.	multiple exon	no	-5.17048	-123.64	0.450668	0.00159723	0.0025308	13425	12	ENSMUST00000017365	378	175	1.95551	50.86
ENSMUSG00000017264	Exosc10	Cytosol-localized	21.4479	184.521	15.8318		329.268	214.836	0.0323177	0.00375647		0.00375647		0.0437819	0.0437819		10	0.00248225	0.00012848		0.00012848	0.00721865	0.00721865			32.3952	Boundary-limited	3-step without nuc. deg.	multiple exon	no	-5.91889	-128.772	0.670994	0.00210512	0.00322641	23972	26	ENSMUST00000017408	86	38	2.3028	49.95
ENSMUSG00000017286	Glod4	Cytosol-localized	14.6308	430.688	2.55573		565.834	457.428	0.0473759	0.0016094		0.0016094		0.271213	0.271213		2.09743	0.00475269	7.54051e-05		7.54051e-05	0.822857	0.822857			1.61839	Converged	3-step without nuc. deg.	multiple exon	no	-5.0876	-162.662	0.331309	0.001225	0.00151531	22215	11	ENSMUST00000017430	455	0.08	1.15074	44.18
ENSMUSG00000017288	Vps53	Cytosol-localized	14.9066	354.96	6.37145		383.358	380.607	0.0464993	0.00195275		0.00195275		0.10879	0.10879		10	0.00500151	0.000129995		0.000129995	0.127648	0.127648			8.70092	Boundary-limited	3-step without nuc. deg.	multiple exon	no	-5.71043	22.9232	1.0137	0.00180809	0.00182116	133421	22	ENSMUST00000056601	185	147	1.99287	44.47
ENSMUSG00000017291	Taok1	Cytosol-localized	5.90467	49.8454	3.83092		92.3234	57.2072	0.11739	0.0139059		0.0139059		0.180935	0.180935		2.7334	0.023624	0.000769789		0.000769789	0.0163599	0.0163599			0.470653	Converged	3-step without nuc. deg.	multiple exon	no	-5.50591	196.453	2.0657	0.00750782	0.0121164	56344	17	ENSMUST00000017435	8704	101	11.7073	37.75
ENSMUSG00000017299	Dnttip1	Cytosol-localized	28.2783	92.6133	39.5627		251.376	135.475	0.0245116	0.00748432		0.00748432		0.0175202	0.0175202		0.701669	0.00250249	0.000411595		0.000411595	0.00100623	0.00100623			0.194021	Converged	3-step without nuc. deg.	multiple exon	no	-5.00368	27.5701	1.0818	0.00275741	0.00511643	21.9	10	ENSMUST00000017443	605	0.07	1.09905	47.18
ENSMUSG00000017307	Acot8	Cytosol-localized	32.6732	112.891	31.292		294.343	158.742	0.0212145	0.00613998		0.00613998		0.0221509	0.0221509		10	0.00228539	0.00040706		0.00040706	0.0015286	0.0015286			8171.68	Boundary-limited	3-step without nuc. deg.	multiple exon	no	-4.13571	44.3821	1.3247	0.0023549	0.0043665	12114	7	ENSMUST00000103094	123	64	0.798332	48.73
ENSMUSG00000017376	Nlk	Cytosol-localized	23.5506	76.2089	17.2249		151.889	106.837	0.0294323	0.00909536		0.00909536		0.040241	0.040241		3.87518	0.0025352	0.000378192		0.000378192	0.00190359	0.00190359			0.718522	Converged	3-step without nuc. deg.	multiple exon	no	-4.00636	-13.7701	0.83059	0.00456351	0.00648789	130205	11	ENSMUST00000142739	1752	1106	2.99316	40.51
ENSMUSG00000017386	Traf4	Cytosol-localized	14.2575	36.6634	9.31814		82.6845	54.8447	0.0486163	0.0189057		0.0189057		0.0743868	0.0743868		0.395751	0.00493114	0.00108124		0.00108124	0.00458224	0.00458224			0.107577	Converged	3-step without nuc. deg.	multiple exon	no	-4.65992	30.3139	1.16006	0.00838303	0.0126384	6189	7	ENSMUST00000017530	515	148	1.88797	57.37
ENSMUSG00000017400	Stac2	Cytosol-localized	31.3404	70.5764	22.6051		151.461	111.276	0.0221167	0.00982124		0.00982124		0.0306633	0.0306633		0.949434	0.00283188	0.000857624		0.000857624	0.00302728	0.00302728			0.665966	Converged	3-step without nuc. deg.	multiple exon	no	1.51071	24.9003	1.2137	0.00457641	0.00622911	16839	3	ENSMUST00000017544	1342	479	2.79091	52.95
ENSMUSG00000017404	Rpl19	Cytosol-localized	9.58789	520.574	225.472		824.776	656.551	0.072294	0.00133151		0.00133151		0.0030742	0.0030742		10	0.00969391	0.00013093		0.00013093	0.000314957	0.000314957			5.08582e+17	Boundary-limited	3-step without nuc. deg.	multiple exon	no	-4.5392	-34.9015	0.587716	0.000840406	0.00105574	3568	6	ENSMUST00000017548	97	61	0.55249	49.91
ENSMUSG00000017405	Nek8	Cytosol-localized	45.4009	32.2339	41.4169		133.166	92.0508	0.0152673	0.00131257	0.0201911	0.0215037		0.0167359	0.0167359		0.145942	0.001234	0.000180383	0.00274119	0.00274712	0.0019827	0.0019827			0.025485	Converged	3-step with nuc. degradation	multiple exon	yes	28.0086	-21.8083	0.685646	0.00520512	0.00753005	6577	7	ENSMUST00000125528			1.56574	50.65
ENSMUSG00000017417	Plxdc1	Membrane-localized	48.7746	18.8978	2.34746	27.6441	114.463	84.1612	0.0142112	0.0366788		0.0366788	0.295276		0.295276	0.0250739	0.251496	0.00106687	0.00464923		0.00464923	0.0356443		0.0356443	0.0029309	0.131268	Converged	4-step without nuc. deg.	multiple exon	no	-4.27708	0.721018	0.806539	0.00605563	0.00823594	2735	3	ENSMUST00000017561	1249	127	2.58447	50.53
ENSMUSG00000017418	Arl5b	Cytosol-localized	18.6011	38.7968	7.05711		87.1748	60.9622	0.0372638	0.0178661		0.0178661		0.0982198	0.0982198		1.88096	0.00647107	0.00189917		0.00189917	0.0112686	0.0112686			0.902284	Converged	3-step without nuc. deg.	multiple exon	no	-4.7883	92.4009	1.9047	0.00795123	0.0113701	27216	8	ENSMUST00000069870	6151	285	3.50288	39.9
ENSMUSG00000017421	Zfp207	Cytosol-localized	44.9851	60.5236	6.14665		165.366	110.662	0.0154084	0.0114525		0.0114525		0.112768	0.112768		1.2288	0.00162412	0.00107265		0.00107265	0.0425943	0.0425943			0.491464	Converged	3-step without nuc. deg.	multiple exon	no	-5.61313	81.8119	1.2603	0.00419159	0.00626366	12969	19	ENSMUST00000017567	697	151	2.14962	37.32
ENSMUSG00000017428	Psmd11	Cytosol-localized	9.94693	193.525	16.9141		263.453	210.44	0.0696846	0.0035817		0.0035817		0.0409805	0.0409805		2.45589	0.00598995	0.000112253		0.000112253	0.00720464	0.00720464			0.675644	Converged	3-step without nuc. deg.	multiple exon	no	-5.3845	-98.2537	0.588026	0.002631	0.00329379	44625	15	ENSMUST00000017572	1538	39	2.03101	41.4
[truncated: 8,714 more rows]
