# Supplementary material for: Subcellular mRNA kinetic modeling reveals nuclear retention as rate-limiting
Source: Mol Syst Biol. 2024 Nov 15;20(12):1346–71. doi: 10.1038/s44320-024-00073-2 (PMC11611909; doi:10.1038/s44320-024-00073-2)
Supplement: Supplementary file 4 — Source data Fig. 1 [file 44320_2024_73_MOESM4_ESM.xlsx]

## Sheet: Description - Description table
Description table
Sheet	Used in Figure	Description
TPM1	1C	Transcript per million (TPM) values per sample from RSEM
TPM2	1D, 1E	Averaged TPM values across time and replicates; columns prefixed with “se_” show the s.e.m. of the column following the prefix
T2C	1F, 2B, 3A	Ratio of new to total mRNA on gene-level. “Ratio new to total mRNA” column gives to the T2C / T ratio normalized by the conversion rate averaged over replicates. Weighted error is the mean of the s.e.m. per time point and the averaged s.e.m. over time with a minimum of 0.06.
		Time is given in minutes troughout

## Sheet: TPM1 - TPM1
gene_id	Time	Replicate	Nucleus	Cytosol	Membrane	Whole-cell
ENSMUSG00000000001	0	1	61.21	76.72	51.99	58.56
ENSMUSG00000000001	0	3	74.9	83.75	64.33	97.14
ENSMUSG00000000001	0	4	63.42	84.3	44.23	67.7
ENSMUSG00000000001	15	1	61.02	65.75	53.15	61.48
ENSMUSG00000000001	15	2	63.98	80.05	60.4	46.18
ENSMUSG00000000001	20	1	62.45	74.73	52.47	44.0
ENSMUSG00000000001	20	2	54.73	76.8	69.27	79.24
ENSMUSG00000000001	20	3	67.04	90.6	60.53	74.14
ENSMUSG00000000001	20	4	54.84	75.49	71.57	78.74
ENSMUSG00000000001	30	1	61.66	76.87	51.91	59.39
ENSMUSG00000000001	30	2	52.06	71.7	64.85	72.97
ENSMUSG00000000001	40	3	58.06	89.27	74.61	58.46
ENSMUSG00000000001	40	4	56.76	82.88	37.27	76.25
ENSMUSG00000000001	60	3	65.41	87.22	76.45	75.85
ENSMUSG00000000001	60	4	40.58	74.15	83.52	54.27
ENSMUSG00000000001	60	5	38.5	75.16	56.66	44.17
ENSMUSG00000000001	60	6	49.42	78.66	64.68	81.43
ENSMUSG00000000001	120	3	59.0	80.26	66.8	87.52
ENSMUSG00000000001	120	4	58.33	72.47	71.23	76.08
ENSMUSG00000000001	120	5	55.04	62.53	37.99	82.74
ENSMUSG00000000001	120	6	50.0	72.37	63.65	82.24
ENSMUSG00000000001	180	3	64.45	66.65	47.81	51.36
ENSMUSG00000000001	180	4	54.58	63.44	39.31	68.94
ENSMUSG00000000001	180	5	45.08	63.75	63.94	82.77
ENSMUSG00000000001	180	6	51.04	63.81	61.07	64.74
ENSMUSG00000000028	0	1	33.23	24.78	17.91	24.85
ENSMUSG00000000028	0	3	62.65	31.77	27.7	42.39
ENSMUSG00000000028	0	4	41.82	24.85	23.51	31.44
ENSMUSG00000000028	15	1	38.9	23.83	19.13	33.99
ENSMUSG00000000028	15	2	44.49	28.19	17.87	21.46
ENSMUSG00000000028	20	1	32.32	23.18	18.0	23.82
ENSMUSG00000000028	20	2	44.8	24.85	20.46	37.74
ENSMUSG00000000028	20	3	57.9	33.26	31.57	39.67
ENSMUSG00000000028	20	4	46.84	25.3	33.32	43.03
ENSMUSG00000000028	30	1	35.48	24.29	17.06	32.89
ENSMUSG00000000028	30	2	44.26	26.18	24.09	38.14
ENSMUSG00000000028	40	3	64.39	29.88	32.98	29.13
ENSMUSG00000000028	40	4	52.04	27.08	15.45	38.53
ENSMUSG00000000028	60	3	62.98	30.05	30.42	38.18
ENSMUSG00000000028	60	4	35.87	29.69	40.03	30.56
ENSMUSG00000000028	60	5	32.96	32.4	25.95	26.76
ENSMUSG00000000028	60	6	36.58	27.79	24.6	36.93
ENSMUSG00000000028	120	3	49.35	29.97	25.62	41.9
ENSMUSG00000000028	120	4	42.97	24.36	23.4	27.29
ENSMUSG00000000028	120	5	30.81	26.52	18.34	30.21
ENSMUSG00000000028	120	6	40.76	25.26	21.75	36.21
ENSMUSG00000000028	180	3	40.36	23.77	17.5	28.33
ENSMUSG00000000028	180	4	34.95	22.07	4.92	26.75
ENSMUSG00000000028	180	5	31.96	22.36	17.45	32.88
ENSMUSG00000000028	180	6	30.33	21.15	18.79	26.95
ENSMUSG00000000037	0	1	2.44	0.65	0.43	1.0
ENSMUSG00000000037	0	3	2.65	0.81	0.65	1.44
ENSMUSG00000000037	0	4	0.59	0.74		0.99
ENSMUSG00000000037	15	1	2.61	0.62	0.47
ENSMUSG00000000037	15	2	1.22	0.79	0.31
ENSMUSG00000000037	20	1	2.65	1.19
ENSMUSG00000000037	20	2	1.19	0.52	0.41	0.06
ENSMUSG00000000037	20	3	2.72	0.78	0.82	0.86
ENSMUSG00000000037	20	4	0.88	0.14	0.31	0.56
ENSMUSG00000000037	30	1	2.11	0.62	0.46	1.48
ENSMUSG00000000037	30	2	1.21	0.66	0.39	0.91
ENSMUSG00000000037	40	3	1.57	0.58	0.49	0.33
ENSMUSG00000000037	40	4	0.63	0.09	0.43
ENSMUSG00000000037	60	3	0.05	0.42	0.42	0.28
ENSMUSG00000000037	60	4	0.4	0.5	0.75	0.28
ENSMUSG00000000037	60	5	0.85	0.61	0.23
ENSMUSG00000000037	60	6	0.97	0.15	0.51	1.04
ENSMUSG00000000037	120	3	1.11	0.74	0.42	0.71
ENSMUSG00000000037	120	4	0.33	0.71	0.41	0.57
ENSMUSG00000000037	120	5	0.68	0.47		0.23
ENSMUSG00000000037	120	6	1.02	0.65	0.4	0.72
ENSMUSG00000000037	180	3	1.6		0.21	0.14
ENSMUSG00000000037	180	4		0.5		0.6
ENSMUSG00000000037	180	5	0.95		0.45	0.8
ENSMUSG00000000037	180	6	1.2	0.61	0.35	0.95
ENSMUSG00000000049	40	3			0.08
ENSMUSG00000000049	60	3				0.06
ENSMUSG00000000049	60	4				0.07
ENSMUSG00000000056	0	1	3.9	5.68	3.01	4.12
ENSMUSG00000000056	0	3	3.43	3.85	2.01	5.06
ENSMUSG00000000056	0	4	3.3	4.17	2.01	3.3
ENSMUSG00000000056	15	1	3.83	4.97	3.01	3.46
ENSMUSG00000000056	15	2	5.85	7.27	4.46	3.53
ENSMUSG00000000056	20	1	3.53	4.85	3.04	2.93
ENSMUSG00000000056	20	2	5.92	6.23	4.27	6.04
ENSMUSG00000000056	20	3	4.15	3.47	1.99	3.75
ENSMUSG00000000056	20	4	3.61	4.25	3.82	3.91
ENSMUSG00000000056	30	1	3.73	6.17	3.39	4.36
ENSMUSG00000000056	30	2	4.67	6.62	4.18	5.65
ENSMUSG00000000056	40	3	3.83	3.48	2.09	2.85
ENSMUSG00000000056	40	4	3.85	4.43	1.1	2.46
ENSMUSG00000000056	60	3	3.18	2.28	2.45	3.1
ENSMUSG00000000056	60	4	2.82	3.11	3.14	3.41
ENSMUSG00000000056	60	5	3.75	6.19	3.57	3.65
ENSMUSG00000000056	60	6	4.33	6.21	4.12	5.35
ENSMUSG00000000056	120	3	3.26	3.64	2.13	3.81
ENSMUSG00000000056	120	4	3.06	3.25	2.86	3.36
ENSMUSG00000000056	120	5	5.7	5.51	2.83	5.7
ENSMUSG00000000056	120	6	3.83	6.14	4.35	6.23
ENSMUSG00000000056	180	3	3.73	2.88	2.05	1.68
ENSMUSG00000000056	180	4	3.38	3.06	1.14	3.13
ENSMUSG00000000056	180	5	4.83	5.01	4.75	5.76
ENSMUSG00000000056	180	6	4.83	5.37	5.05	4.66
ENSMUSG00000000058	0	1				0.46
ENSMUSG00000000058	0	3				0.06
ENSMUSG00000000058	40	3				0.18
ENSMUSG00000000078	0	1	21.73	20.2	13.99	19.66
ENSMUSG00000000078	0	3	21.65	10.9	10.02	15.7
ENSMUSG00000000078	0	4	20.44	12.48	7.3	12.7
ENSMUSG00000000078	15	1	21.07	19.01	13.97	21.04
ENSMUSG00000000078	15	2	34.91	26.47	19.64	18.37
ENSMUSG00000000078	20	1	21.05	18.59	11.66	14.94
ENSMUSG00000000078	20	2	34.03	22.86	20.32	30.88
ENSMUSG00000000078	20	3	20.05	11.99	8.06	13.28
ENSMUSG00000000078	20	4	18.1	10.95	11.71	15.78
ENSMUSG00000000078	30	1	22.24	19.45	11.96	20.05
ENSMUSG00000000078	30	2	30.69	20.52	18.43	27.83
ENSMUSG00000000078	40	3	14.34	10.12	8.58	8.45
ENSMUSG00000000078	40	4	16.21	10.39	5.45	11.06
ENSMUSG00000000078	60	3	15.46	7.8	7.72	11.04
ENSMUSG00000000078	60	4	8.72	8.25	10.85	9.47
ENSMUSG00000000078	60	5	12.56	13.13	10.2	10.09
ENSMUSG00000000078	60	6	14.48	14.41	10.52	17.04
ENSMUSG00000000078	120	3	8.89	6.23	5.29	8.93
ENSMUSG00000000078	120	4	8.02	5.3	5.22	6.3
ENSMUSG00000000078	120	5	15.88	8.98	5.77	17.05
ENSMUSG00000000078	120	6	16.88	12.12	10.3	19.51
ENSMUSG00000000078	180	3	7.38	4.27	2.33	2.52
ENSMUSG00000000078	180	4	4.68	3.23	1.01	3.31
ENSMUSG00000000078	180	5	16.33	10.76	10.33	16.88
ENSMUSG00000000078	180	6	16.39	10.49	9.99	13.98
ENSMUSG00000000085	0	1	7.26	6.81	3.93	6.7
ENSMUSG00000000085	0	3	14.07	6.42	7.62	10.22
ENSMUSG00000000085	0	4	13.56	9.27	5.04	10.92
ENSMUSG00000000085	15	1	7.29	7.85	4.32	6.4
ENSMUSG00000000085	15	2	6.92	8.56	5.77	6.98
ENSMUSG00000000085	20	1	6.72	7.25	4.29	4.43
ENSMUSG00000000085	20	2	8.16	8.13	4.11	8.69
ENSMUSG00000000085	20	3	17.95	5.03	4.05	10.13
ENSMUSG00000000085	20	4	13.92	6.0	6.56	11.13
ENSMUSG00000000085	30	1	6.98	6.67	4.11	5.38
ENSMUSG00000000085	30	2	8.45	8.94	5.08	8.87
ENSMUSG00000000085	40	3	11.87	5.35	5.6	8.79
ENSMUSG00000000085	40	4	11.66	7.18	3.74	11.61
ENSMUSG00000000085	60	3	15.36	2.99	4.49	11.75
ENSMUSG00000000085	60	4	10.47	6.02	6.38	9.92
ENSMUSG00000000085	60	5	7.41	9.47	6.46	5.08
ENSMUSG00000000085	60	6	6.22	8.18	7.15	7.49
ENSMUSG00000000085	120	3	13.14	3.92	4.0	8.3
ENSMUSG00000000085	120	4	12.2	7.74	7.51	9.55
ENSMUSG00000000085	120	5	9.06	7.68	5.73	6.48
ENSMUSG00000000085	120	6	7.56	8.46	6.67	7.0
ENSMUSG00000000085	180	3	8.54	2.32	2.54	6.95
ENSMUSG00000000085	180	4	10.15	3.51	2.68	8.05
ENSMUSG00000000085	180	5	7.8	8.45	6.89	7.92
ENSMUSG00000000085	180	6	9.27	7.7	7.07	6.33
ENSMUSG00000000088	0	1	1154.05	889.58	1707.51	1288.16
ENSMUSG00000000088	0	3	601.95	910.41	1625.84	1185.22
ENSMUSG00000000088	0	4	843.54	952.47	1923.94	1168.46
ENSMUSG00000000088	15	1	956.91	780.6	1557.63	1174.22
ENSMUSG00000000088	15	2	1481.1	844.57	1549.22	1329.04
ENSMUSG00000000088	20	1	1203.6	846.73	1632.96	1380.77
ENSMUSG00000000088	20	2	1437.19	844.21	1627.35	1223.7
ENSMUSG00000000088	20	3	596.52	907.47	1687.25	1148.41
ENSMUSG00000000088	20	4	778.83	937.51	1368.57	1094.46
ENSMUSG00000000088	30	1	1065.08	823.59	1695.53	1231.66
ENSMUSG00000000088	30	2	1224.05	837.57	1511.13	1275.76
ENSMUSG00000000088	40	3	1128.27	959.27	1631.62	1224.25
ENSMUSG00000000088	40	4	1026.23	933.08	1752.52	1146.46
ENSMUSG00000000088	60	3	697.84	1005.14	1568.16	1142.28
ENSMUSG00000000088	60	4	1184.8	978.06	1352.45	1259.26
ENSMUSG00000000088	60	5	1647.65	1001.17	1451.58	1379.18
ENSMUSG00000000088	60	6	1682.46	1040.98	1550.59	1234.77
ENSMUSG00000000088	120	3	729.13	940.87	1684.66	1161.16
ENSMUSG00000000088	120	4	870.47	962.66	1290.13	1177.04
ENSMUSG00000000088	120	5	1511.27	1125.12	1586.17	1250.03
ENSMUSG00000000088	120	6	1567.98	1052.89	1505.14	1161.18
ENSMUSG00000000088	180	3	884.2	1047.21	1583.38	1305.99
ENSMUSG00000000088	180	4	978.34	1010.58	2046.18	1254.35
ENSMUSG00000000088	180	5	1621.05	1053.7	1477.62	1241.05
ENSMUSG00000000088	180	6	1555.92	1093.46	1518.84	1440.42
ENSMUSG00000000093	0	1	0.7	0.16	0.08	0.42
ENSMUSG00000000093	0	3	1.0	0.04	0.03	0.42
ENSMUSG00000000093	0	4	2.06	0.2	0.07	0.47
ENSMUSG00000000093	15	1	0.99	0.19	0.04	0.64
ENSMUSG00000000093	15	2	0.5	0.04	0.08	0.11
ENSMUSG00000000093	20	1	0.83	0.11	0.13	0.52
ENSMUSG00000000093	20	2	0.69		0.05	0.42
ENSMUSG00000000093	20	3	2.4	0.03	0.03	0.2
ENSMUSG00000000093	20	4	1.24	0.05	0.07	0.19
ENSMUSG00000000093	30	1	0.77	0.12	0.17	0.5
ENSMUSG00000000093	30	2	0.69	0.1	0.12	0.3
ENSMUSG00000000093	40	3	1.07	0.04	0.09	0.51
ENSMUSG00000000093	40	4	0.79	0.22	0.05	0.29
ENSMUSG00000000093	60	3	1.12	0.04	0.08	0.57
ENSMUSG00000000093	60	4	0.86	0.05	0.04	0.48
ENSMUSG00000000093	60	5	0.32	0.27	0.12	0.14
ENSMUSG00000000093	60	6	0.32	0.21	0.09	0.4
ENSMUSG00000000093	120	3	1.51		0.04	0.54
ENSMUSG00000000093	120	4	0.92	0.04	0.1	0.26
ENSMUSG00000000093	120	5	0.51	0.11	0.08	0.26
ENSMUSG00000000093	120	6	0.49	0.1	0.25	0.25
ENSMUSG00000000093	180	3	1.47	0.01	0.06	0.26
ENSMUSG00000000093	180	4	0.67	0.1	0.08	0.29
ENSMUSG00000000093	180	5	0.3	0.13	0.32	0.49
ENSMUSG00000000093	180	6	0.3	0.29	0.12	0.16
ENSMUSG00000000094	0	1	1.08	0.28		0.23
ENSMUSG00000000094	0	3	1.19		0.53
ENSMUSG00000000094	0	4			0.43
ENSMUSG00000000094	15	1			0.31
ENSMUSG00000000094	15	2		0.62	0.55	0.53
ENSMUSG00000000094	20	1		0.34		0.33
ENSMUSG00000000094	20	2	0.51	0.07	0.52
ENSMUSG00000000094	20	4	0.77
ENSMUSG00000000094	30	1				0.53
ENSMUSG00000000094	30	2	1.01	0.53		0.62
ENSMUSG00000000094	40	3	1.37	0.45		0.89
ENSMUSG00000000094	40	4		0.46	0.4	0.55
ENSMUSG00000000094	60	4			1.2
ENSMUSG00000000094	60	5	0.68		0.46
ENSMUSG00000000094	60	6		0.74		0.71
ENSMUSG00000000094	120	3	1.81			0.77
ENSMUSG00000000094	120	4	0.81			1.43
ENSMUSG00000000094	120	5		0.65		0.59
ENSMUSG00000000094	120	6	0.58
ENSMUSG00000000094	180	3			0.14	0.71
ENSMUSG00000000094	180	4			0.29
ENSMUSG00000000094	180	6	1.17			0.05
ENSMUSG00000000103	0	1		0.03
ENSMUSG00000000103	15	1		0.02
ENSMUSG00000000103	20	2	0.04		0.03	0.05
ENSMUSG00000000103	30	1			0.03
ENSMUSG00000000103	40	3		0.05
ENSMUSG00000000103	40	4		0.02
ENSMUSG00000000103	60	6		0.05
ENSMUSG00000000103	120	5		0.02
ENSMUSG00000000103	120	6	0.09			0.04
ENSMUSG00000000103	180	3			0.06
ENSMUSG00000000120	0	1	15.4	2.01	49.2	36.24
ENSMUSG00000000120	0	3	18.44	0.77	23.7	22.85
ENSMUSG00000000120	0	4	20.18	1.12	16.92	26.17
ENSMUSG00000000120	15	1	10.67	2.58	46.16	32.34
ENSMUSG00000000120	15	2	16.3	2.9	60.34	39.52
ENSMUSG00000000120	20	1	10.66	2.13	41.8	27.66
ENSMUSG00000000120	20	2	16.04	2.96	57.58	46.33
ENSMUSG00000000120	20	3	15.55	0.45	21.42	20.86
ENSMUSG00000000120	20	4	19.26	1.13	35.88	29.75
ENSMUSG00000000120	30	1	15.25	2.16	45.64	41.11
ENSMUSG00000000120	30	2	17.27	2.46	62.15	52.05
ENSMUSG00000000120	40	3	14.92	0.37	18.57	16.38
ENSMUSG00000000120	40	4	19.0	0.96	15.82	16.45
ENSMUSG00000000120	60	3	16.83	0.57	25.31	22.35
ENSMUSG00000000120	60	4	14.21	0.72	34.01	23.44
ENSMUSG00000000120	60	5	5.67	1.13	20.68	9.99
ENSMUSG00000000120	60	6	5.51	1.08	20.04	11.9
ENSMUSG00000000120	120	3	21.39	0.45	20.72	20.37
ENSMUSG00000000120	120	4	13.86	0.88	27.45	21.79
ENSMUSG00000000120	120	5	6.28	0.93	17.26	13.5
ENSMUSG00000000120	120	6	5.36	1.12	20.95	12.02
ENSMUSG00000000120	180	3	20.39	0.31	15.65	16.23
ENSMUSG00000000120	180	4	15.1	0.86	9.65	19.85
ENSMUSG00000000120	180	5	6.07	0.89	22.16	14.8
ENSMUSG00000000120	180	6	7.57	0.9	21.93	11.09
ENSMUSG00000000125	0	1	0.4	0.11	0.33	0.33
ENSMUSG00000000125	0	3	0.27	0.02	0.48	0.22
ENSMUSG00000000125	0	4	0.59	0.06	0.44	0.38
ENSMUSG00000000125	15	1	0.17	0.17	0.64	0.4
ENSMUSG00000000125	15	2	0.53	0.06	0.86	0.61
ENSMUSG00000000125	20	1	0.25	0.15	0.53	0.28
ENSMUSG00000000125	20	2	0.49	0.1	0.63	0.96
ENSMUSG00000000125	20	3	0.16	0.11	0.24	0.1
ENSMUSG00000000125	20	4	0.36	0.17	0.24	0.31
ENSMUSG00000000125	30	1	0.25	0.04	0.54	0.21
ENSMUSG00000000125	30	2	0.41	0.12	0.69	0.73
ENSMUSG00000000125	40	3	0.3		0.19	0.25
ENSMUSG00000000125	40	4	0.24	0.09	0.37	0.4
ENSMUSG00000000125	60	3	0.16	0.05	0.2	0.22
ENSMUSG00000000125	60	4	0.48	0.12	0.22	0.48
ENSMUSG00000000125	60	5	0.3	0.02	1.08	0.45
ENSMUSG00000000125	60	6	0.41	0.16	1.01	0.48
ENSMUSG00000000125	120	3	0.3	0.16	0.2	0.05
ENSMUSG00000000125	120	4	0.95	0.08	0.37	0.23
ENSMUSG00000000125	120	5	0.33	0.02	0.77	0.31
ENSMUSG00000000125	120	6	0.42	0.1	0.58	0.47
ENSMUSG00000000125	180	3	0.49		0.29	0.21
ENSMUSG00000000125	180	4	1.07	0.03	0.22	0.46
ENSMUSG00000000125	180	5	0.67	0.13	1.01	0.64
ENSMUSG00000000125	180	6	0.88	0.08	1.38	0.58
ENSMUSG00000000126	0	1	0.46	0.28	0.52	1.07
ENSMUSG00000000126	0	3	1.75	0.04		0.9
ENSMUSG00000000126	0	4	1.8	0.14	0.94	0.75
ENSMUSG00000000126	15	1	0.58	0.19	0.72	0.73
ENSMUSG00000000126	15	2	1.09	0.56	1.62	1.13
ENSMUSG00000000126	20	1	0.3	0.2	0.47	0.62
ENSMUSG00000000126	20	2	1.18	0.48	1.16	2.1
ENSMUSG00000000126	20	3	0.91	0.08	0.34	0.96
ENSMUSG00000000126	20	4	1.52	0.16	1.16	1.16
ENSMUSG00000000126	30	1	0.38	0.27	0.39	0.76
ENSMUSG00000000126	30	2	1.46	0.48	1.4	1.43
ENSMUSG00000000126	40	3	1.25		0.84	0.54
ENSMUSG00000000126	40	4	1.03	0.31	0.3	0.48
ENSMUSG00000000126	60	3	0.74	0.03	0.63	0.65
ENSMUSG00000000126	60	4	1.32	0.13	0.86	0.83
ENSMUSG00000000126	60	5	1.28	0.68	1.95	1.28
ENSMUSG00000000126	60	6	0.96	0.66	1.47	2.41
ENSMUSG00000000126	120	3	0.91	0.09	0.33	0.27
ENSMUSG00000000126	120	4	0.96	0.1	0.8	0.41
ENSMUSG00000000126	120	5	1.7	0.64	1.91	1.9
ENSMUSG00000000126	120	6	1.44	0.46	1.4	2.01
ENSMUSG00000000126	180	3	0.84	0.09	0.29	0.49
ENSMUSG00000000126	180	4	1.09	0.11	0.11	0.46
ENSMUSG00000000126	180	5	3.31	0.75	2.93	3.21
ENSMUSG00000000126	180	6	2.36	0.63	2.38	2.45
ENSMUSG00000000127	0	1	6.8	7.58	6.42	8.27
ENSMUSG00000000127	0	3	14.68	11.52	6.15	15.07
ENSMUSG00000000127	0	4	7.92	11.57	6.09	10.1
ENSMUSG00000000127	15	1	7.27	6.8	5.26	6.89
ENSMUSG00000000127	15	2	8.35	7.37	5.44	6.29
ENSMUSG00000000127	20	1	9.08	7.52	5.47	5.05
ENSMUSG00000000127	20	2	8.1	6.96	5.82	9.17
ENSMUSG00000000127	20	3	12.06	11.77	8.01	10.9
ENSMUSG00000000127	20	4	9.81	9.44	10.24	11.07
ENSMUSG00000000127	30	1	7.36	6.87	4.86	5.95
ENSMUSG00000000127	30	2	7.51	6.86	5.33	7.19
ENSMUSG00000000127	40	3	10.49	11.79	7.87	8.37
ENSMUSG00000000127	40	4	10.29	10.24	4.75	10.8
ENSMUSG00000000127	60	3	14.87	11.37	8.04	9.97
ENSMUSG00000000127	60	4	10.6	10.68	13.34	7.84
ENSMUSG00000000127	60	5	8.28	9.28	6.39	7.37
ENSMUSG00000000127	60	6	8.71	9.81	7.13	9.6
ENSMUSG00000000127	120	3	17.95	13.28	8.96	14.12
ENSMUSG00000000127	120	4	11.83	9.98	8.69	11.1
ENSMUSG00000000127	120	5	8.97	7.55	5.33	11.1
ENSMUSG00000000127	120	6	8.8	9.4	7.38	11.63
ENSMUSG00000000127	180	3	10.4	9.71	7.82	7.77
ENSMUSG00000000127	180	4	13.03	9.35	3.0	12.17
ENSMUSG00000000127	180	5	8.26	7.86	9.08	11.4
ENSMUSG00000000127	180	6	9.53	8.94	6.37	9.69
ENSMUSG00000000131	0	1	55.04	34.29	32.46	54.28
ENSMUSG00000000131	0	3	69.22	15.91	20.92	52.65
ENSMUSG00000000131	0	4	66.53	30.04	5.01	40.78
ENSMUSG00000000131	15	1	67.99	47.28	34.32	50.07
ENSMUSG00000000131	15	2	64.95	50.76	31.48	53.2
ENSMUSG00000000131	20	1	67.58	41.41	30.22	40.67
ENSMUSG00000000131	20	2	67.14	41.33	42.24	65.68
ENSMUSG00000000131	20	3	86.13	14.25	20.16	48.93
ENSMUSG00000000131	20	4	70.34	20.75	40.3	53.4
ENSMUSG00000000131	30	1	70.9	40.7	27.26	51.86
ENSMUSG00000000131	30	2	70.91	41.82	40.01	65.37
ENSMUSG00000000131	40	3	58.89	11.37	23.79	49.39
ENSMUSG00000000131	40	4	75.76	21.93	6.53	50.84
ENSMUSG00000000131	60	3	83.79	9.73	28.22	55.51
ENSMUSG00000000131	60	4	51.73	23.16	32.92	42.39
ENSMUSG00000000131	60	5	20.3	33.07	26.76	18.07
ENSMUSG00000000131	60	6	30.26	27.39	31.49	31.04
ENSMUSG00000000131	120	3	82.89	13.5	17.64	44.0
ENSMUSG00000000131	120	4	69.68	24.66	23.32	43.6
ENSMUSG00000000131	120	5	33.32	18.32	20.11	35.27
ENSMUSG00000000131	120	6	31.68	31.5	38.01	32.15
ENSMUSG00000000131	180	3	60.47	10.6	16.69	27.76
ENSMUSG00000000131	180	4	52.98	18.36	0.85	37.1
ENSMUSG00000000131	180	5	33.91	22.24	23.12	36.98
ENSMUSG00000000131	180	6	34.03	25.24	34.65	24.6
ENSMUSG00000000134	0	1	20.5	24.02	14.67	18.76
ENSMUSG00000000134	0	3	46.58	17.54	18.97	28.41
ENSMUSG00000000134	0	4	47.95	22.31	1.35	27.98
ENSMUSG00000000134	15	1	32.13	23.94	14.42	25.84
ENSMUSG00000000134	15	2	27.43	17.29	9.18	18.91
ENSMUSG00000000134	20	1	30.88	32.01	11.8	12.79
ENSMUSG00000000134	20	2	26.48	22.29	10.58	22.9
ENSMUSG00000000134	20	3	90.78	9.56	15.5	36.85
ENSMUSG00000000134	20	4	46.69	24.74	21.18	35.17
ENSMUSG00000000134	30	1	21.48	26.55	10.59	20.27
ENSMUSG00000000134	30	2	24.77	22.32	15.72	21.98
ENSMUSG00000000134	40	3	44.78	15.3	13.21	18.17
ENSMUSG00000000134	40	4	66.92	19.3	5.95	32.15
ENSMUSG00000000134	60	3	81.2	7.75	9.32	40.05
ENSMUSG00000000134	60	4	38.35	12.87	15.83	23.29
ENSMUSG00000000134	60	5	18.63	18.21	13.25	9.3
ENSMUSG00000000134	60	6	17.38	20.96	17.1	18.12
ENSMUSG00000000134	120	3	66.9	14.02	14.95	33.37
ENSMUSG00000000134	120	4	48.49	24.36	7.48	28.25
ENSMUSG00000000134	120	5	22.68	14.36	8.1	13.15
ENSMUSG00000000134	120	6	14.32	19.92	17.29	12.46
ENSMUSG00000000134	180	3	49.64	7.07	8.13	17.78
ENSMUSG00000000134	180	4	20.91	12.74	1.97	14.29
ENSMUSG00000000134	180	5	7.42	17.47	18.22	19.52
ENSMUSG00000000134	180	6	17.92	18.41	16.53	10.88
ENSMUSG00000000142	0	1	5.73	6.06	3.72	5.66
ENSMUSG00000000142	0	3	9.85	2.64	2.91	5.42
ENSMUSG00000000142	0	4	8.22	3.66	1.97	4.83
ENSMUSG00000000142	15	1	6.63	5.59	4.3	6.0
ENSMUSG00000000142	15	2	7.1	6.22	4.56	5.85
ENSMUSG00000000142	20	1	6.04	5.29	3.6	3.74
ENSMUSG00000000142	20	2	7.92	5.71	4.73	8.15
ENSMUSG00000000142	20	3	8.14	1.89	2.25	4.56
ENSMUSG00000000142	20	4	8.42	2.93	4.25	4.65
ENSMUSG00000000142	30	1	5.24	5.82	4.12	5.39
ENSMUSG00000000142	30	2	8.81	5.85	4.95	7.86
ENSMUSG00000000142	40	3	5.55	2.01	2.12	4.06
ENSMUSG00000000142	40	4	8.12	2.87	1.64	5.45
ENSMUSG00000000142	60	3	8.8	1.24	2.39	4.9
ENSMUSG00000000142	60	4	4.17	2.32	4.49	3.58
ENSMUSG00000000142	60	5	3.29	2.84	2.29	1.76
ENSMUSG00000000142	60	6	2.94	3.28	2.87	3.74
ENSMUSG00000000142	120	3	6.96	1.94	1.54	3.84
ENSMUSG00000000142	120	4	7.38	3.52	3.03	4.13
ENSMUSG00000000142	120	5	4.65	2.15	1.98	4.18
ENSMUSG00000000142	120	6	4.29	3.53	3.09	4.16
ENSMUSG00000000142	180	3	6.39	1.35	1.33	3.0
ENSMUSG00000000142	180	4	3.75	1.6	0.64	3.9
ENSMUSG00000000142	180	5	3.53	2.9	3.01	3.66
ENSMUSG00000000142	180	6	3.97	2.7	3.1	2.35
ENSMUSG00000000148	0	1	7.36	4.21	2.64	3.65
ENSMUSG00000000148	0	3	15.29	2.3	3.07	7.55
ENSMUSG00000000148	0	4	11.38	2.55	1.68	5.47
ENSMUSG00000000148	15	1	7.78	4.1	2.18	4.41
ENSMUSG00000000148	15	2	6.77	4.66	3.4	7.03
ENSMUSG00000000148	20	1	5.86	3.86	1.85	5.59
ENSMUSG00000000148	20	2	6.77	5.01	3.9	6.35
ENSMUSG00000000148	20	3	15.19	1.65	2.93	6.79
ENSMUSG00000000148	20	4	11.59	3.02	3.25	5.31
ENSMUSG00000000148	30	1	5.33	2.9	2.15	5.69
ENSMUSG00000000148	30	2	10.51	2.91	4.42	5.98
ENSMUSG00000000148	40	3	7.76	1.02	2.39	6.12
ENSMUSG00000000148	40	4	9.76	2.04	2.58	7.09
ENSMUSG00000000148	60	3	11.7	0.9	3.09	5.15
ENSMUSG00000000148	60	4	7.52	1.84	2.02	5.34
ENSMUSG00000000148	60	5	6.53	3.99	5.61	3.02
ENSMUSG00000000148	60	6	7.18	3.99	3.26	2.33
ENSMUSG00000000148	120	3	6.55	0.93	1.01	4.35
ENSMUSG00000000148	120	4	7.57	2.56	2.55	7.19
ENSMUSG00000000148	120	5	7.21	3.49	3.74	4.32
ENSMUSG00000000148	120	6	6.65	3.93	4.57	3.44
ENSMUSG00000000148	180	3	7.72		2.51	2.93
ENSMUSG00000000148	180	4	1.01	1.22	0.01	4.64
ENSMUSG00000000148	180	5	1.62	3.37	3.63	4.25
ENSMUSG00000000148	180	6	8.08	3.01	4.37	3.64
ENSMUSG00000000149	0	1	17.29	24.46	13.7	15.06
ENSMUSG00000000149	0	3	36.98	12.83	17.49	27.24
ENSMUSG00000000149	0	4	33.71	20.05	13.52	28.15
ENSMUSG00000000149	15	1	16.75	29.43	14.83	17.1
ENSMUSG00000000149	15	2	16.84	28.82	16.63	19.59
ENSMUSG00000000149	20	1	16.59	25.96	13.88	13.4
ENSMUSG00000000149	20	2	18.58	28.24	15.2	23.19
ENSMUSG00000000149	20	3	29.93	11.72	15.96	25.97
ENSMUSG00000000149	20	4	30.81	15.45	21.77	29.73
ENSMUSG00000000149	30	1	16.77	23.71	12.67	14.96
ENSMUSG00000000149	30	2	17.56	28.29	16.09	22.7
ENSMUSG00000000149	40	3	28.12	10.35	16.25	28.43
ENSMUSG00000000149	40	4	32.17	15.83	13.37	29.23
ENSMUSG00000000149	60	3	36.64	7.81	15.67	30.78
ENSMUSG00000000149	60	4	30.25	13.6	19.68	28.4
ENSMUSG00000000149	60	5	17.45	24.16	20.23	11.57
ENSMUSG00000000149	60	6	20.18	25.15	19.42	15.71
ENSMUSG00000000149	120	3	36.9	10.15	12.9	27.93
ENSMUSG00000000149	120	4	35.81	17.67	18.15	27.85
ENSMUSG00000000149	120	5	20.43	20.54	17.15	17.23
ENSMUSG00000000149	120	6	20.95	23.03	22.85	15.11
ENSMUSG00000000149	180	3	35.25	8.2	10.33	26.24
ENSMUSG00000000149	180	4	34.45	12.89	10.47	27.03
ENSMUSG00000000149	180	5	21.44	21.3	22.11	18.3
ENSMUSG00000000149	180	6	21.77	18.41	22.63	13.74
ENSMUSG00000000154	0	1	1.65	0.29	5.5	3.14
ENSMUSG00000000154	0	3	0.58		1.68	1.35
ENSMUSG00000000154	0	4	0.35	0.13	1.07	1.2
ENSMUSG00000000154	15	1	1.1	0.29	5.81	1.56
ENSMUSG00000000154	15	2	1.72	0.32	3.78	3.39
ENSMUSG00000000154	20	1	1.17	0.38	2.45	1.58
ENSMUSG00000000154	20	2	0.65	0.3	1.53	3.18
ENSMUSG00000000154	20	3	0.8	0.04	1.44	0.15
ENSMUSG00000000154	20	4	0.71		1.23	0.98
ENSMUSG00000000154	30	1	1.75	0.4	5.41	2.05
ENSMUSG00000000154	30	2	1.84	0.32	3.85	1.78
ENSMUSG00000000154	40	3	0.64	0.09	0.59	0.75
ENSMUSG00000000154	40	4	0.82	0.04	0.92	0.49
ENSMUSG00000000154	60	3	0.59	0.04	1.12	1.11
ENSMUSG00000000154	60	4	0.49		2.04	0.44
ENSMUSG00000000154	60	5	1.21	0.27	4.08	1.75
ENSMUSG00000000154	60	6	1.25	0.3	2.47	1.49
ENSMUSG00000000154	120	3	0.78	0.13	0.84	0.63
ENSMUSG00000000154	120	4	0.32	0.07	1.03	0.95
ENSMUSG00000000154	120	5	0.98	0.38	2.28	1.69
ENSMUSG00000000154	120	6	1.66	0.13	3.76	1.25
ENSMUSG00000000154	180	3	0.7	0.07	1.12	1.56
ENSMUSG00000000154	180	4	0.58		0.48	1.69
ENSMUSG00000000154	180	5	0.75		2.64	1.1
ENSMUSG00000000154	180	6		0.37	4.89	1.3
ENSMUSG00000000159	0	1			0.14	0.12
ENSMUSG00000000159	0	3		0.2	0.13
ENSMUSG00000000159	0	4	0.34
ENSMUSG00000000159	15	1	0.22	0.04	0.17
ENSMUSG00000000159	15	2		0.04		0.07
ENSMUSG00000000159	20	1	0.09			0.07
ENSMUSG00000000159	20	2			0.27
ENSMUSG00000000159	20	3	0.67		0.14	0.14
ENSMUSG00000000159	20	4	0.13		0.22
ENSMUSG00000000159	30	1		0.04	0.3	0.09
ENSMUSG00000000159	40	3			0.29
ENSMUSG00000000159	40	4		0.03	0.21
ENSMUSG00000000159	60	3	0.08	0.04
ENSMUSG00000000159	60	4	0.12		0.32	0.05
ENSMUSG00000000159	60	5	0.12			0.34
ENSMUSG00000000159	60	6				0.19
ENSMUSG00000000159	120	3	0.63
ENSMUSG00000000159	120	4		0.21		0.11
ENSMUSG00000000159	120	5		0.04	0.32	0.06
ENSMUSG00000000159	120	6			0.41	0.17
ENSMUSG00000000159	180	3			0.14
ENSMUSG00000000159	180	4		0.11		0.05
ENSMUSG00000000159	180	5				0.14
ENSMUSG00000000159	180	6	0.15	0.12	0.34	0.35
ENSMUSG00000000167	0	1	0.98	0.65	1.0	1.52
ENSMUSG00000000167	0	3	1.46	1.07	2.27	1.44
ENSMUSG00000000167	0	4	1.16	1.0	0.95	0.51
ENSMUSG00000000167	15	1	1.11	0.83	0.95	0.77
ENSMUSG00000000167	15	2	0.99	0.75	0.76	0.92
ENSMUSG00000000167	20	1	0.9	1.75	1.6	1.37
ENSMUSG00000000167	20	2	0.92	1.36	0.6	1.37
ENSMUSG00000000167	20	3	1.3	1.21	0.85	1.06
ENSMUSG00000000167	20	4	0.81	1.54	1.1	1.83
ENSMUSG00000000167	30	1	1.05	1.28	0.54	0.94
ENSMUSG00000000167	30	2	0.96	0.78	0.94	0.81
ENSMUSG00000000167	40	3	1.15	1.89	0.66	1.11
ENSMUSG00000000167	40	4	2.43	1.74	0.76	1.17
ENSMUSG00000000167	60	3	0.85	1.25	0.85	0.73
ENSMUSG00000000167	60	4	1.06	0.79	0.77	1.66
ENSMUSG00000000167	60	5	0.64	1.27	0.98	0.88
ENSMUSG00000000167	60	6	0.39	0.99	0.72	1.06
ENSMUSG00000000167	120	3	0.65	0.98	0.53	0.79
ENSMUSG00000000167	120	4	0.99	0.8	0.86	1.53
ENSMUSG00000000167	120	5	0.98	0.83	0.82	0.6
ENSMUSG00000000167	120	6	0.86	0.78	1.49	0.45
ENSMUSG00000000167	180	3	1.53	1.37	0.63	0.72
ENSMUSG00000000167	180	4	0.14	1.17	0.81	0.88
ENSMUSG00000000167	180	5	0.45	0.82	0.68	0.52
ENSMUSG00000000167	180	6	0.88	0.99	0.64	1.26
ENSMUSG00000000168	0	1	29.19	41.64	22.34	24.24
ENSMUSG00000000168	0	3	33.78	36.29	23.08	36.79
ENSMUSG00000000168	0	4	26.62	39.85	21.26	32.56
ENSMUSG00000000168	15	1	30.63	35.22	22.44	26.32
ENSMUSG00000000168	15	2	32.53	44.07	25.33	26.04
ENSMUSG00000000168	20	1	31.61	35.1	23.12	20.34
ENSMUSG00000000168	20	2	30.42	40.75	25.78	35.85
ENSMUSG00000000168	20	3	30.75	37.78	20.56	33.1
ENSMUSG00000000168	20	4	28.08	35.93	27.89	35.61
ENSMUSG00000000168	30	1	27.53	37.8	20.18	26.2
ENSMUSG00000000168	30	2	29.84	39.12	25.31	34.43
ENSMUSG00000000168	40	3	28.61	33.92	23.01	32.15
ENSMUSG00000000168	40	4	25.88	38.53	17.83	32.33
ENSMUSG00000000168	60	3	29.45	29.0	22.6	33.05
ENSMUSG00000000168	60	4	23.08	32.4	31.26	27.46
ENSMUSG00000000168	60	5	24.94	40.22	23.17	20.66
ENSMUSG00000000168	60	6	26.55	40.23	25.07	29.76
ENSMUSG00000000168	120	3	27.4	34.28	18.8	33.81
ENSMUSG00000000168	120	4	28.71	34.79	25.79	32.68
ENSMUSG00000000168	120	5	29.22	35.79	17.25	31.19
ENSMUSG00000000168	120	6	27.9	39.3	25.33	29.23
ENSMUSG00000000168	180	3	23.95	30.47	15.74	21.82
ENSMUSG00000000168	180	4	24.81	29.87	15.21	32.5
ENSMUSG00000000168	180	5	23.92	36.07	25.56	30.75
ENSMUSG00000000168	180	6	26.6	37.19	25.04	27.23
ENSMUSG00000000171	0	1	180.62	298.39	246.44	224.14
ENSMUSG00000000171	0	3	177.23	267.88	258.92	224.96
ENSMUSG00000000171	0	4	173.59	294.97	254.71	231.72
ENSMUSG00000000171	15	1	189.13	278.29	229.08	223.37
ENSMUSG00000000171	15	2	226.09	296.67	229.65	194.99
ENSMUSG00000000171	20	1	194.6	286.36	237.65	232.96
ENSMUSG00000000171	20	2	225.75	303.64	261.69	236.02
ENSMUSG00000000171	20	3	161.22	263.95	219.17	216.67
ENSMUSG00000000171	20	4	171.62	282.4	253.42	226.84
ENSMUSG00000000171	30	1	185.93	292.23	231.09	205.9
ENSMUSG00000000171	30	2	212.12	298.59	251.48	225.75
ENSMUSG00000000171	40	3	200.83	264.89	235.71	239.99
ENSMUSG00000000171	40	4	182.52	292.12	247.4	234.78
ENSMUSG00000000171	60	3	152.0	221.28	246.02	224.29
ENSMUSG00000000171	60	4	179.06	265.31	257.94	234.22
ENSMUSG00000000171	60	5	231.05	312.23	296.01	237.27
ENSMUSG00000000171	60	6	237.78	319.98	296.28	296.55
ENSMUSG00000000171	120	3	190.63	251.3	239.74	242.81
ENSMUSG00000000171	120	4	173.14	278.88	255.69	249.13
ENSMUSG00000000171	120	5	238.2	335.01	288.24	299.94
ENSMUSG00000000171	120	6	227.49	320.51	306.66	275.03
ENSMUSG00000000171	180	3	186.72	244.08	224.89	225.38
ENSMUSG00000000171	180	4	184.08	284.85	262.33	240.74
ENSMUSG00000000171	180	5	223.51	325.01	298.99	287.74
ENSMUSG00000000171	180	6	232.98	323.27	295.86	301.65
ENSMUSG00000000182	0	1	0.57	0.14	0.06	0.3
ENSMUSG00000000182	0	3	0.58	0.04
ENSMUSG00000000182	0	4	0.19	0.03		0.04
ENSMUSG00000000182	15	1	0.24	0.17	0.05	0.07
ENSMUSG00000000182	15	2	0.18	0.23	0.17	0.18
ENSMUSG00000000182	20	1	0.29	0.16	0.14	0.11
ENSMUSG00000000182	20	2	0.13	0.11		0.07
ENSMUSG00000000182	20	3	0.38	0.1		0.05
ENSMUSG00000000182	20	4	0.16	0.11
ENSMUSG00000000182	30	1	0.31	0.11	0.1	0.3
ENSMUSG00000000182	30	2	0.31	0.13	0.12	0.12
ENSMUSG00000000182	40	3	0.15
ENSMUSG00000000182	40	4	0.08			0.05
ENSMUSG00000000182	60	3	0.28			0.04
ENSMUSG00000000182	60	4	0.3	0.08	0.27
ENSMUSG00000000182	60	5	0.16	0.17	0.1
ENSMUSG00000000182	60	6	0.17	0.16	0.09	0.05
ENSMUSG00000000182	120	3				0.26
ENSMUSG00000000182	120	4			0.16
ENSMUSG00000000182	120	5	0.11		0.12	0.1
ENSMUSG00000000182	120	6	0.14	0.15	0.15	0.24
ENSMUSG00000000182	180	3			0.03
ENSMUSG00000000182	180	4		0.03
ENSMUSG00000000182	180	5	0.1	0.13	0.06	0.29
ENSMUSG00000000182	180	6	0.1	0.17	0.05	0.05
ENSMUSG00000000183	15	1	0.02			0.08
ENSMUSG00000000183	20	1	0.08
ENSMUSG00000000183	20	2				0.03
ENSMUSG00000000183	20	3				0.02
ENSMUSG00000000183	30	2	0.02
ENSMUSG00000000183	60	5		0.02
ENSMUSG00000000183	120	5				0.02
ENSMUSG00000000183	120	6	0.05			0.02
ENSMUSG00000000183	180	3		0.01
ENSMUSG00000000183	180	4	0.28
ENSMUSG00000000183	180	5		0.01
ENSMUSG00000000183	180	6	0.02
ENSMUSG00000000184	0	1	0.37	0.43	0.28	0.34
ENSMUSG00000000184	0	3	0.38	0.48	0.35	0.84
ENSMUSG00000000184	0	4	1.0	0.55	0.31	0.62
ENSMUSG00000000184	15	1	0.63	0.42	0.19	0.38
ENSMUSG00000000184	15	2	0.31	0.26	0.14	0.37
ENSMUSG00000000184	20	1	0.73	0.62	0.25	0.31
ENSMUSG00000000184	20	2	0.32	0.33	0.22	0.37
ENSMUSG00000000184	20	3	0.66	0.45	0.25	0.87
ENSMUSG00000000184	20	4	0.97	0.36	0.86	0.91
ENSMUSG00000000184	30	1	0.63	0.52	0.32	0.29
ENSMUSG00000000184	30	2	0.32	0.31	0.14	0.25
ENSMUSG00000000184	40	3	0.84	0.67	0.58	0.37
ENSMUSG00000000184	40	4	1.03	0.44	0.4	0.59
ENSMUSG00000000184	60	3	1.12	0.32	0.47	0.6
ENSMUSG00000000184	60	4	0.68	0.48	0.92	0.53
ENSMUSG00000000184	60	5	0.43	0.57	0.34	0.34
ENSMUSG00000000184	60	6	0.54	0.47	0.41	0.58
ENSMUSG00000000184	120	3	1.2	0.44	0.28	0.62
ENSMUSG00000000184	120	4	1.05	0.48	0.47	0.93
ENSMUSG00000000184	120	5	0.62	0.46	0.35	0.5
ENSMUSG00000000184	120	6	0.46	0.49	0.32	0.46
ENSMUSG00000000184	180	3	0.71	0.42	0.15	0.77
ENSMUSG00000000184	180	4	1.26	0.46	0.38	0.61
ENSMUSG00000000184	180	5	0.52	0.4	0.36	0.51
ENSMUSG00000000184	180	6	0.65	0.45	0.3	0.39
ENSMUSG00000000194	0	1	26.68	6.03	67.26	52.45
ENSMUSG00000000194	0	3	36.9	3.34	43.1	36.18
ENSMUSG00000000194	0	4	33.26	4.58	36.07	34.85
ENSMUSG00000000194	15	1	24.61	7.95	63.17	48.32
ENSMUSG00000000194	15	2	25.84	6.83	61.99	44.76
ENSMUSG00000000194	20	1	27.09	7.09	60.73	40.06
ENSMUSG00000000194	20	2	25.28	5.45	62.01	50.88
ENSMUSG00000000194	20	3	38.01	2.45	36.45	34.57
ENSMUSG00000000194	20	4	35.43	3.51	48.24	38.69
ENSMUSG00000000194	30	1	28.51	6.48	66.49	54.22
ENSMUSG00000000194	30	2	29.43	5.1	63.13	54.07
ENSMUSG00000000194	40	3	25.94	2.73	34.71	28.07
ENSMUSG00000000194	40	4	29.21	3.27	32.46	29.13
ENSMUSG00000000194	60	3	37.39	2.03	42.02	32.0
ENSMUSG00000000194	60	4	25.51	3.1	47.97	30.17
ENSMUSG00000000194	60	5	21.28	5.56	53.61	32.44
ENSMUSG00000000194	60	6	21.7	5.62	51.13	31.57
ENSMUSG00000000194	120	3	36.92	2.7	33.41	36.72
ENSMUSG00000000194	120	4	26.14	2.75	34.37	27.84
ENSMUSG00000000194	120	5	21.78	3.93	48.25	33.54
ENSMUSG00000000194	120	6	21.54	5.24	53.39	30.98
ENSMUSG00000000194	180	3	30.96	2.37	25.27	21.1
ENSMUSG00000000194	180	4	24.06	2.58	21.21	22.53
ENSMUSG00000000194	180	5	22.88	4.7	46.61	32.83
ENSMUSG00000000194	180	6	23.42	4.56	45.73	26.83
ENSMUSG00000000197	0	1	0.35	0.08	0.22	0.41
ENSMUSG00000000197	0	3	1.04	0.01	0.17	0.38
ENSMUSG00000000197	0	4	0.65	0.03	0.23	0.39
ENSMUSG00000000197	15	1	0.41	0.09	0.28	0.25
ENSMUSG00000000197	15	2	0.2	0.01	0.29	0.09
ENSMUSG00000000197	20	1	0.31	0.08	0.28	0.22
ENSMUSG00000000197	20	2	0.31	0.03	0.42	0.38
ENSMUSG00000000197	20	3	1.13	0.07	0.33	0.16
ENSMUSG00000000197	20	4	0.55	0.06	0.5	0.28
ENSMUSG00000000197	30	1	0.31	0.08	0.22	0.44
ENSMUSG00000000197	30	2	0.49	0.02	0.35	0.49
ENSMUSG00000000197	40	3	0.3	0.06	0.25	0.2
ENSMUSG00000000197	40	4	0.59	0.09	0.2	0.33
ENSMUSG00000000197	60	3	0.83	0.07	0.53	0.38
ENSMUSG00000000197	60	4	0.52	0.07	0.41	0.27
ENSMUSG00000000197	60	5	0.14	0.01	0.31	0.22
ENSMUSG00000000197	60	6	0.33	0.05	0.29	0.42
ENSMUSG00000000197	120	3	0.68	0.01	0.34	0.33
ENSMUSG00000000197	120	4	0.47	0.08	0.32	0.37
ENSMUSG00000000197	120	5	0.33	0.05	0.38	0.47
ENSMUSG00000000197	120	6	0.19	0.08	0.36	0.48
ENSMUSG00000000197	180	3	0.39	0.02	0.32	0.3
ENSMUSG00000000197	180	4	0.36	0.09	0.13	0.35
ENSMUSG00000000197	180	5	0.24	0.05	0.39	0.5
ENSMUSG00000000197	180	6	0.34	0.08	0.43	0.29
ENSMUSG00000000202	0	1		0.2	0.13
ENSMUSG00000000202	0	4	0.2		0.11	0.08
ENSMUSG00000000202	15	1	0.13	0.04	0.05
ENSMUSG00000000202	15	2	0.12	0.08	0.06	0.06
ENSMUSG00000000202	20	1		0.04	0.1
ENSMUSG00000000202	20	2			0.12
ENSMUSG00000000202	20	3		0.1	0.2	0.2
ENSMUSG00000000202	20	4	0.11	0.24	0.08	0.05
ENSMUSG00000000202	30	1		0.04	0.05	0.08
ENSMUSG00000000202	30	2		0.09	0.09	0.31
ENSMUSG00000000202	40	3	0.24	0.45	0.05	0.18
ENSMUSG00000000202	40	4		0.03	0.04	0.18
ENSMUSG00000000202	60	3	0.67	0.1		0.25
ENSMUSG00000000202	60	4	0.11	0.17	0.08	0.09
ENSMUSG00000000202	60	5	0.17		0.26	0.31
ENSMUSG00000000202	60	6	0.27	0.3	0.2	0.06
ENSMUSG00000000202	120	3		0.08	0.08
ENSMUSG00000000202	120	4		0.22	0.27	0.1
ENSMUSG00000000202	120	5	0.23	0.37	0.26	0.11
ENSMUSG00000000202	120	6	0.2	0.15	0.1	0.47
ENSMUSG00000000202	180	3	0.23	0.15	0.04	0.27
ENSMUSG00000000202	180	4	0.3	0.65	0.11	0.08
ENSMUSG00000000202	180	5	0.42	0.18	0.3	0.12
ENSMUSG00000000202	180	6	0.22	0.15	0.17	0.16
ENSMUSG00000000204	0	3			0.05	0.63
ENSMUSG00000000204	0	4	0.09
ENSMUSG00000000204	15	1	0.05
ENSMUSG00000000204	15	2			0.05
ENSMUSG00000000204	20	1			0.05
ENSMUSG00000000204	20	2			0.06
ENSMUSG00000000204	20	3		0.06		0.18
ENSMUSG00000000204	20	4	0.02			0.16
ENSMUSG00000000204	30	1	0.12
ENSMUSG00000000204	30	2	0.03	0.02		0.23
ENSMUSG00000000204	40	4	0.17	0.16
ENSMUSG00000000204	60	3		0.03
ENSMUSG00000000204	60	4		0.03
ENSMUSG00000000204	60	6				0.11
ENSMUSG00000000204	120	3	0.32	0.04
ENSMUSG00000000204	120	5	0.13			0.06
ENSMUSG00000000204	120	6		0.07		0.02
ENSMUSG00000000204	180	5			0.06	0.11
ENSMUSG00000000204	180	6	0.08	0.02	0.05	0.02
ENSMUSG00000000214	0	1	0.07
ENSMUSG00000000214	0	3	0.1			0.08
ENSMUSG00000000214	0	4	0.09		0.1	0.26
ENSMUSG00000000214	15	1	0.12	0.03	0.05
ENSMUSG00000000214	15	2	0.06	0.04
ENSMUSG00000000214	20	1				0.06
ENSMUSG00000000214	20	2	0.13
ENSMUSG00000000214	20	4	0.05		0.04
ENSMUSG00000000214	30	1			0.05
ENSMUSG00000000214	30	2	0.05		0.04
ENSMUSG00000000214	40	3	0.15
ENSMUSG00000000214	40	4				0.05
ENSMUSG00000000214	60	3			0.04
ENSMUSG00000000214	60	4		0.03
ENSMUSG00000000214	60	5	0.26	0.04	0.2	0.14
ENSMUSG00000000214	60	6	0.04	0.04	0.14
ENSMUSG00000000214	120	4	0.06	0.06
ENSMUSG00000000214	120	5	0.05	0.12		0.1
ENSMUSG00000000214	120	6	0.19	0.04	0.24	0.15
ENSMUSG00000000214	180	3	0.14			0.04
ENSMUSG00000000214	180	4		0.03		0.08
ENSMUSG00000000214	180	5	0.2	0.03	0.17	0.17
ENSMUSG00000000214	180	6		0.1	0.21	0.1
ENSMUSG00000000216	15	1			0.03
ENSMUSG00000000216	20	2		0.04
ENSMUSG00000000216	30	1	0.04
ENSMUSG00000000216	60	4			0.02
ENSMUSG00000000216	60	5	0.03
ENSMUSG00000000216	60	6	0.02
ENSMUSG00000000216	120	5	0.06
ENSMUSG00000000223	0	1	1.34	0.31	0.19	1.0
ENSMUSG00000000223	0	3	2.06	0.04	0.14	0.44
ENSMUSG00000000223	0	4	2.01	0.1	0.09	0.34
ENSMUSG00000000223	15	1	1.36	0.53	0.17	1.14
ENSMUSG00000000223	15	2	1.72	0.58	0.38	0.32
ENSMUSG00000000223	20	1	0.81	0.45	0.25	0.84
ENSMUSG00000000223	20	2	1.43	0.4	0.35	0.96
ENSMUSG00000000223	20	3	2.21	0.03	0.06	0.28
ENSMUSG00000000223	20	4	1.93	0.15	0.19	1.03
ENSMUSG00000000223	30	1	1.38	0.48	0.09	1.23
ENSMUSG00000000223	30	2	2.05	0.41	0.38	1.1
ENSMUSG00000000223	40	3	0.94	0.06	0.16	0.39
ENSMUSG00000000223	40	4	1.7	0.03	0.11	0.26
ENSMUSG00000000223	60	3	1.52	0.07	0.13	0.59
ENSMUSG00000000223	60	4	0.79	0.15	0.33	0.53
ENSMUSG00000000223	60	5	0.72	0.49	0.39	0.46
ENSMUSG00000000223	60	6	0.84	0.5	0.21	1.1
ENSMUSG00000000223	120	3	1.49	0.03	0.05	0.33
ENSMUSG00000000223	120	4	1.27	0.11	0.22	0.5
ENSMUSG00000000223	120	5	1.0	0.31	0.24	0.9
ENSMUSG00000000223	120	6	0.98	0.41	0.35	1.11
ENSMUSG00000000223	180	3	0.91	0.12		0.11
ENSMUSG00000000223	180	4	1.24	0.17	0.13	0.43
ENSMUSG00000000223	180	5	1.68	0.32	0.28	1.05
ENSMUSG00000000223	180	6	1.35	0.33	0.2	0.85
ENSMUSG00000000244	0	1		0.83	0.33	0.51
ENSMUSG00000000244	0	3		0.23		0.53
ENSMUSG00000000244	0	4		0.27	1.33
ENSMUSG00000000244	15	1	0.47	0.7	0.89
ENSMUSG00000000244	15	2		0.75		0.57
ENSMUSG00000000244	20	1		0.38	1.05	0.27
ENSMUSG00000000244	20	2	0.7		0.37	1.09
ENSMUSG00000000244	20	3		0.44	1.13	0.43
ENSMUSG00000000244	20	4	0.99	0.14
ENSMUSG00000000244	30	1			0.45
ENSMUSG00000000244	30	2	0.8		0.27	0.55
ENSMUSG00000000244	40	3		0.27		1.0
ENSMUSG00000000244	40	4			0.16	0.45
ENSMUSG00000000244	60	3				0.15
ENSMUSG00000000244	60	4	0.93	0.88	0.38
ENSMUSG00000000244	60	5	0.97	0.93	1.99	2.62
ENSMUSG00000000244	60	6	1.86	0.9	2.27
ENSMUSG00000000244	120	3		0.12	0.17
ENSMUSG00000000244	120	4	1.44
ENSMUSG00000000244	120	5	0.4	0.59	2.62	1.45
ENSMUSG00000000244	120	6	1.35	0.83	2.43	0.76
ENSMUSG00000000244	180	3		0.64		0.43
ENSMUSG00000000244	180	4	0.26		0.29	1.21
ENSMUSG00000000244	180	5	1.84	0.28		0.76
ENSMUSG00000000244	180	6	2.14	0.72	2.15	0.63
ENSMUSG00000000247	0	1		0.2	0.18	0.3
ENSMUSG00000000247	0	3	0.85	0.13	0.39	0.33
ENSMUSG00000000247	0	4	0.58	0.42	0.06	0.3
ENSMUSG00000000247	15	1	0.41	0.35	0.15	0.04
ENSMUSG00000000247	15	2	0.61	0.41	0.27	0.45
ENSMUSG00000000247	20	1	0.4	0.41	0.26	0.17
ENSMUSG00000000247	20	2	0.4	0.12	0.27	0.24
ENSMUSG00000000247	20	3		0.22	0.22	0.28
ENSMUSG00000000247	20	4	0.49	0.51	0.24	0.56
ENSMUSG00000000247	30	1	0.23	0.38	0.15	0.28
ENSMUSG00000000247	30	2	0.7	0.44	0.24	0.32
ENSMUSG00000000247	40	3	0.55	0.17	0.48	0.52
ENSMUSG00000000247	40	4	0.25	0.5	0.22	0.25
ENSMUSG00000000247	60	3	0.47	0.14	0.42	0.86
ENSMUSG00000000247	60	4	0.25	0.44	0.62	0.46
ENSMUSG00000000247	60	5	0.42	0.78	0.2	0.4
ENSMUSG00000000247	60	6	0.5	0.82	0.48	0.52
ENSMUSG00000000247	120	3	1.18	0.24	0.07	0.48
ENSMUSG00000000247	120	4	0.52	0.27	0.54	0.41
ENSMUSG00000000247	120	5	0.49	0.49	0.38	0.61
ENSMUSG00000000247	120	6	0.49	0.49	0.57	0.36
ENSMUSG00000000247	180	3		0.02		0.22
ENSMUSG00000000247	180	4	0.13	0.17	0.2	0.43
ENSMUSG00000000247	180	5	0.72	0.68	0.49	0.49
ENSMUSG00000000247	180	6	0.77	0.44	0.64	0.57
ENSMUSG00000000253	0	1	6.41	11.16	7.08	6.6
ENSMUSG00000000253	0	3	5.95	5.36	6.77	9.24
ENSMUSG00000000253	0	4	7.01	8.7	8.32	8.05
ENSMUSG00000000253	15	1	9.87	9.44	6.3	7.72
ENSMUSG00000000253	15	2	7.9	8.96	7.0	8.43
ENSMUSG00000000253	20	1	8.45	9.22	7.52	6.08
ENSMUSG00000000253	20	2	8.47	11.36	7.09	9.34
ENSMUSG00000000253	20	3	7.95	6.58	5.51	7.95
ENSMUSG00000000253	20	4	9.3	6.33	8.19	10.3
ENSMUSG00000000253	30	1	9.29	8.9	5.63	7.95
ENSMUSG00000000253	30	2	9.82	10.96	9.08	7.52
ENSMUSG00000000253	40	3	8.79	6.65	4.25	5.38
ENSMUSG00000000253	40	4	9.03	7.51	7.63	7.71
ENSMUSG00000000253	60	3	8.54	4.69	4.9	6.87
ENSMUSG00000000253	60	4	10.52	7.03	8.38	8.64
ENSMUSG00000000253	60	5	11.13	13.84	10.14	11.34
ENSMUSG00000000253	60	6	11.51	11.75	10.12	10.58
ENSMUSG00000000253	120	3	8.84	4.44	5.38	4.26
ENSMUSG00000000253	120	4	6.9	7.92	7.16	7.12
ENSMUSG00000000253	120	5	11.14	12.66	10.42	10.65
ENSMUSG00000000253	120	6	11.42	11.15	8.99	10.49
ENSMUSG00000000253	180	3	8.55	5.16	7.04	8.63
ENSMUSG00000000253	180	4	8.53	7.22	6.0	7.15
ENSMUSG00000000253	180	5	9.87	12.1	9.29	10.1
ENSMUSG00000000253	180	6	11.82	12.42	11.35	9.67
ENSMUSG00000000266	0	1	0.1	0.01	0.02	0.14
ENSMUSG00000000266	0	3	0.11	0.02	0.02	0.2
ENSMUSG00000000266	0	4	0.11	0.03		0.04
ENSMUSG00000000266	15	1	0.05	0.05		0.02
ENSMUSG00000000266	15	2	0.12	0.01
ENSMUSG00000000266	20	1	0.06	0.02	0.04	0.03
ENSMUSG00000000266	20	2	0.08	0.03	0.02
ENSMUSG00000000266	20	3	0.03		0.03
ENSMUSG00000000266	20	4	0.06		0.01
ENSMUSG00000000266	30	1	0.19		0.01	0.02
ENSMUSG00000000266	30	2	0.06	0.01	0.09	0.07
ENSMUSG00000000266	40	3		0.02	0.03	0.03
ENSMUSG00000000266	40	4		0.02	0.03	0.05
ENSMUSG00000000266	60	3	0.06	0.01	0.03	0.02
ENSMUSG00000000266	60	4	0.01	0.01	0.04	0.05
ENSMUSG00000000266	60	5	0.01		0.04	0.06
ENSMUSG00000000266	60	6	0.05	0.07	0.05	0.08
ENSMUSG00000000266	120	3	0.2	0.01	0.03
ENSMUSG00000000266	120	4	0.04	0.01		0.01
ENSMUSG00000000266	120	5	0.12	0.03		0.1
ENSMUSG00000000266	120	6	0.04	0.01	0.02	0.07
ENSMUSG00000000266	180	3	0.04		0.01	0.05
ENSMUSG00000000266	180	4	0.09
ENSMUSG00000000266	180	5	0.08	0.05	0.02	0.08
ENSMUSG00000000266	180	6	0.1		0.03	0.01
ENSMUSG00000000275	0	1	53.01	43.4	27.4	40.17
ENSMUSG00000000275	0	3	82.96	26.32	30.7	57.56
ENSMUSG00000000275	0	4	73.72	38.22	23.46	44.6
ENSMUSG00000000275	15	1	63.38	41.13	29.29	46.28
ENSMUSG00000000275	15	2	62.78	42.13	28.83	39.05
ENSMUSG00000000275	20	1	61.3	41.54	26.41	33.17
ENSMUSG00000000275	20	2	59.87	43.43	32.29	57.69
ENSMUSG00000000275	20	3	84.73	24.21	24.71	47.42
ENSMUSG00000000275	20	4	71.84	32.48	37.36	53.33
ENSMUSG00000000275	30	1	57.08	44.18	27.82	47.72
ENSMUSG00000000275	30	2	56.6	39.9	33.66	56.54
ENSMUSG00000000275	40	3	62.27	24.3	29.02	37.7
ENSMUSG00000000275	40	4	64.85	33.3	18.13	46.72
ENSMUSG00000000275	60	3	74.65	21.27	31.5	49.8
ENSMUSG00000000275	60	4	47.03	24.41	33.77	38.47
ENSMUSG00000000275	60	5	36.55	37.09	25.95	23.56
ENSMUSG00000000275	60	6	35.06	36.46	26.49	40.59
ENSMUSG00000000275	120	3	62.65	23.85	23.0	54.15
ENSMUSG00000000275	120	4	57.64	33.64	29.69	45.75
ENSMUSG00000000275	120	5	46.3	26.39	19.3	42.65
ENSMUSG00000000275	120	6	42.48	32.6	26.38	41.14
ENSMUSG00000000275	180	3	44.86	16.13	18.4	27.51
ENSMUSG00000000275	180	4	45.95	20.68	12.33	33.13
ENSMUSG00000000275	180	5	35.34	29.29	29.52	42.2
ENSMUSG00000000275	180	6	39.85	27.29	27.43	31.67
ENSMUSG00000000276	0	1	18.98	5.88	10.7	17.73
ENSMUSG00000000276	0	3	18.91	2.26	4.01	6.5
ENSMUSG00000000276	0	4	18.41	2.12	4.4	6.95
ENSMUSG00000000276	15	1	23.51	7.88	10.42	19.25
ENSMUSG00000000276	15	2	13.32	4.65	8.25	10.56
ENSMUSG00000000276	20	1	21.22	7.75	8.53	16.54
ENSMUSG00000000276	20	2	14.31	4.38	7.75	11.69
ENSMUSG00000000276	20	3	25.94	2.17	2.9	7.11
ENSMUSG00000000276	20	4	18.07	2.57	5.08	9.23
ENSMUSG00000000276	30	1	20.35	5.89	9.34	16.94
ENSMUSG00000000276	30	2	13.27	3.56	6.37	9.76
ENSMUSG00000000276	40	3	9.56	1.63	4.73	5.26
ENSMUSG00000000276	40	4	10.09	1.17	2.3	4.8
ENSMUSG00000000276	60	3	11.88	0.56	3.31	4.24
ENSMUSG00000000276	60	4	5.83	0.97	3.83	4.23
ENSMUSG00000000276	60	5	7.19	2.94	4.52	5.53
ENSMUSG00000000276	60	6	7.45	3.53	5.29	7.02
ENSMUSG00000000276	120	3	7.11	0.63	1.51	3.1
ENSMUSG00000000276	120	4	3.4	0.45	0.6	0.93
ENSMUSG00000000276	120	5	6.76	1.85	3.52	7.15
ENSMUSG00000000276	120	6	6.81	2.27	3.9	8.24
ENSMUSG00000000276	180	3	5.48	0.7	0.97	1.37
ENSMUSG00000000276	180	4	3.13	0.47	0.43	1.25
ENSMUSG00000000276	180	5	8.19	2.54	4.46	8.05
ENSMUSG00000000276	180	6	7.86	2.39	3.66	6.55
ENSMUSG00000000278	0	1	182.93	59.93	715.3	467.17
ENSMUSG00000000278	0	3	148.62	28.15	347.77	239.85
ENSMUSG00000000278	0	4	146.05	38.55	272.02	244.17
ENSMUSG00000000278	15	1	140.01	62.46	624.2	442.2
ENSMUSG00000000278	15	2	200.24	66.97	695.95	431.0
ENSMUSG00000000278	20	1	147.12	59.62	589.48	376.77
ENSMUSG00000000278	20	2	161.63	55.69	631.21	466.95
ENSMUSG00000000278	20	3	127.19	38.23	264.06	223.69
ENSMUSG00000000278	20	4	138.49	38.2	354.02	250.43
ENSMUSG00000000278	30	1	177.44	59.42	659.76	482.56
ENSMUSG00000000278	30	2	201.6	54.86	668.94	516.29
ENSMUSG00000000278	40	3	118.34	30.63	273.2	199.53
ENSMUSG00000000278	40	4	120.77	35.46	231.1	206.61
ENSMUSG00000000278	60	3	154.23	28.94	340.95	216.44
ENSMUSG00000000278	60	4	122.75	30.61	348.18	217.91
ENSMUSG00000000278	60	5	154.33	57.37	555.76	281.11
ENSMUSG00000000278	60	6	168.49	54.96	517.18	302.18
ENSMUSG00000000278	120	3	173.96	31.63	312.54	241.85
ENSMUSG00000000278	120	4	101.19	30.79	293.47	196.62
ENSMUSG00000000278	120	5	159.76	46.12	460.71	330.59
ENSMUSG00000000278	120	6	163.76	51.65	527.65	299.93
ENSMUSG00000000278	180	3	166.75	32.12	257.55	192.4
ENSMUSG00000000278	180	4	102.54	24.74	200.9	197.85
ENSMUSG00000000278	180	5	164.04	52.8	524.97	348.93
ENSMUSG00000000278	180	6	183.22	50.93	500.0	287.77
ENSMUSG00000000282	0	1	26.66	17.92	7.95	21.13
ENSMUSG00000000282	0	3	27.31	4.51	7.99	13.19
ENSMUSG00000000282	0	4	25.22	7.36	2.61	14.68
ENSMUSG00000000282	15	1	34.38	22.13	8.04	23.91
ENSMUSG00000000282	15	2	23.64	18.74	8.13	21.21
ENSMUSG00000000282	20	1	35.13	18.85	8.1	18.29
ENSMUSG00000000282	20	2	25.61	18.56	8.47	24.24
ENSMUSG00000000282	20	3	30.58	3.99	3.96	14.63
ENSMUSG00000000282	20	4	29.39	4.95	4.19	14.82
ENSMUSG00000000282	30	1	30.8	18.15	7.27	22.23
ENSMUSG00000000282	30	2	26.11	15.26	8.41	24.41
ENSMUSG00000000282	40	3	21.94	3.3	4.98	13.93
ENSMUSG00000000282	40	4	27.52	4.93	2.75	15.11
ENSMUSG00000000282	60	3	25.92	2.6	5.76	14.09
ENSMUSG00000000282	60	4	19.73	3.26	4.54	12.8
ENSMUSG00000000282	60	5	13.65	11.78	7.02	6.2
ENSMUSG00000000282	60	6	13.5	11.54	6.32	7.9
ENSMUSG00000000282	120	3	20.48	2.95	2.97	13.15
ENSMUSG00000000282	120	4	23.34	6.03	3.84	10.24
ENSMUSG00000000282	120	5	14.86	7.94	4.2	9.2
ENSMUSG00000000282	120	6	14.97	10.68	8.0	8.99
ENSMUSG00000000282	180	3	14.84	1.71	2.07	6.99
ENSMUSG00000000282	180	4	13.5	2.2	0.82	7.45
ENSMUSG00000000282	180	5	12.78	8.79	6.67	7.8
ENSMUSG00000000282	180	6	12.69	8.46	7.72	5.96
ENSMUSG00000000290	0	1	0.25	0.05	0.07	0.4
ENSMUSG00000000290	0	3	0.06	0.17	0.12	0.19
ENSMUSG00000000290	0	4	0.06		0.12	0.11
ENSMUSG00000000290	15	1	0.21	0.08	0.03
ENSMUSG00000000290	15	2	0.27	0.15	0.22	0.25
ENSMUSG00000000290	20	1	0.51	0.25	0.17	0.13
ENSMUSG00000000290	20	2	0.23	0.1	0.29	0.22
ENSMUSG00000000290	20	3	0.33	0.02	0.07	0.03
ENSMUSG00000000290	20	4	0.54	0.2	0.3	0.15
ENSMUSG00000000290	30	1	0.26	0.25	0.24	0.13
ENSMUSG00000000290	30	2	0.18	0.14	0.33	0.55
ENSMUSG00000000290	40	3	0.09	0.11		0.53
ENSMUSG00000000290	40	4	0.44	0.15	0.08	0.1
ENSMUSG00000000290	60	3	0.16	0.06	0.07	0.05
ENSMUSG00000000290	60	4	0.06	0.03	0.16	0.19
ENSMUSG00000000290	60	5	0.46	0.18	0.12	0.17
ENSMUSG00000000290	60	6	0.43	0.12	0.22	0.53
ENSMUSG00000000290	120	3	0.19	0.19	0.05	0.15
ENSMUSG00000000290	120	4	0.42	0.09	0.2	0.56
ENSMUSG00000000290	120	5	0.47	0.23	0.17	0.4
ENSMUSG00000000290	120	6	0.33	0.23	0.26	0.26
ENSMUSG00000000290	180	3	0.46		0.16	0.06
ENSMUSG00000000290	180	4	0.5	0.07	0.15	0.2
ENSMUSG00000000290	180	5	0.46	0.25	0.2	0.5
ENSMUSG00000000290	180	6	0.52	0.54	0.27	0.51
ENSMUSG00000000295	0	1	47.22	65.72	54.03	50.02
ENSMUSG00000000295	0	3	43.57	98.16	74.26	60.92
ENSMUSG00000000295	0	4	46.12	87.22	80.75	67.37
ENSMUSG00000000295	15	1	39.98	60.4	46.36	52.06
ENSMUSG00000000295	15	2	42.98	56.77	48.93	50.15
ENSMUSG00000000295	20	1	40.59	65.1	51.64	66.67
ENSMUSG00000000295	20	2	36.97	62.78	57.34	39.85
ENSMUSG00000000295	20	3	41.8	102.27	79.78	61.71
ENSMUSG00000000295	20	4	49.83	93.36	71.04	60.27
ENSMUSG00000000295	30	1	54.01	57.76	45.04	48.69
ENSMUSG00000000295	30	2	43.12	60.35	51.15	37.45
ENSMUSG00000000295	40	3	54.36	96.37	88.44	81.64
ENSMUSG00000000295	40	4	52.13	95.95	92.58	70.66
ENSMUSG00000000295	60	3	48.26	104.06	78.17	63.63
ENSMUSG00000000295	60	4	56.1	102.98	66.79	66.99
ENSMUSG00000000295	60	5	55.73	88.44	76.27	90.89
ENSMUSG00000000295	60	6	60.28	77.88	79.63	71.55
ENSMUSG00000000295	120	3	43.91	95.08	80.8	65.31
ENSMUSG00000000295	120	4	44.6	91.96	64.48	62.82
ENSMUSG00000000295	120	5	55.22	93.52	83.23	70.15
ENSMUSG00000000295	120	6	56.65	84.89	74.31	78.4
ENSMUSG00000000295	180	3	51.38	105.45	84.86	75.68
ENSMUSG00000000295	180	4	44.81	93.78	94.72	69.88
ENSMUSG00000000295	180	5	47.16	85.27	73.32	67.93
ENSMUSG00000000295	180	6	54.29	81.84	67.46	74.81
ENSMUSG00000000296	0	1	15.23	20.82	16.62	18.19
ENSMUSG00000000296	0	3	12.12	29.26	19.33	21.71
ENSMUSG00000000296	0	4	13.39	29.75	22.69	21.38
ENSMUSG00000000296	15	1	15.11	17.66	16.98	13.95
ENSMUSG00000000296	15	2	16.22	20.81	17.26	16.2
ENSMUSG00000000296	20	1	11.77	17.69	14.35	18.94
ENSMUSG00000000296	20	2	17.08	22.08	18.53	13.87
ENSMUSG00000000296	20	3	14.89	33.42	26.98	17.99
ENSMUSG00000000296	20	4	14.64	27.52	21.17	18.49
ENSMUSG00000000296	30	1	10.12	17.45	17.49	16.47
ENSMUSG00000000296	30	2	14.7	18.3	16.19	16.73
ENSMUSG00000000296	40	3	18.93	25.64	21.92	16.39
ENSMUSG00000000296	40	4	16.22	28.97	20.58	25.17
ENSMUSG00000000296	60	3	10.19	28.59	21.15	21.75
ENSMUSG00000000296	60	4	13.08	27.89	23.64	19.95
ENSMUSG00000000296	60	5	24.45	28.75	28.61	25.25
ENSMUSG00000000296	60	6	23.51	30.91	31.67	31.55
ENSMUSG00000000296	120	3	17.34	21.12	19.69	21.21
ENSMUSG00000000296	120	4	16.73	23.33	23.47	17.29
ENSMUSG00000000296	120	5	23.81	32.21	29.42	27.2
ENSMUSG00000000296	120	6	21.0	34.91	24.29	26.56
ENSMUSG00000000296	180	3	10.63	27.66	20.99	18.5
ENSMUSG00000000296	180	4	11.26	28.06	23.67	22.65
ENSMUSG00000000296	180	5	23.55	34.08	27.36	26.28
ENSMUSG00000000296	180	6	24.82	30.77	30.2	26.7
ENSMUSG00000000303	0	1	189.02	29.3	640.49	501.72
ENSMUSG00000000303	0	3	130.5	9.99	202.26	214.1
ENSMUSG00000000303	0	4	126.12	13.38	167.6	201.7
ENSMUSG00000000303	15	1	150.86	34.53	604.58	473.69
ENSMUSG00000000303	15	2	213.48	35.2	649.41	453.01
ENSMUSG00000000303	20	1	170.44	31.14	537.81	377.6
ENSMUSG00000000303	20	2	175.1	28.64	629.07	574.09
ENSMUSG00000000303	20	3	129.29	7.25	139.4	177.27
ENSMUSG00000000303	20	4	132.31	13.83	235.43	212.35
ENSMUSG00000000303	30	1	189.55	28.3	598.44	546.2
ENSMUSG00000000303	30	2	211.44	29.16	665.94	637.17
ENSMUSG00000000303	40	3	117.72	6.53	154.36	143.28
ENSMUSG00000000303	40	4	124.07	10.22	130.11	154.41
ENSMUSG00000000303	60	3	137.97	6.26	185.47	174.26
ENSMUSG00000000303	60	4	107.11	9.51	243.25	157.76
ENSMUSG00000000303	60	5	119.56	21.27	348.42	147.59
ENSMUSG00000000303	60	6	133.42	20.61	345.7	188.78
ENSMUSG00000000303	120	3	164.66	8.12	152.49	219.59
ENSMUSG00000000303	120	4	119.27	9.95	192.77	171.06
ENSMUSG00000000303	120	5	138.05	15.77	258.22	205.23
ENSMUSG00000000303	120	6	137.79	18.36	382.82	188.82
ENSMUSG00000000303	180	3	167.54	8.32	135.69	150.94
ENSMUSG00000000303	180	4	117.83	9.11	128.8	181.96
ENSMUSG00000000303	180	5	140.17	18.71	388.53	235.13
ENSMUSG00000000303	180	6	158.75	18.44	389.07	170.87
ENSMUSG00000000305	0	1	1.29	0.1	2.65	2.41
ENSMUSG00000000305	0	3	2.06	0.22	1.7	1.2
ENSMUSG00000000305	0	4	1.42	0.12	0.63	1.17
ENSMUSG00000000305	15	1	1.26	0.29	2.58	2.64
ENSMUSG00000000305	15	2	0.93	0.2	1.6	1.4
ENSMUSG00000000305	20	1	1.03	0.3	2.69	1.19
ENSMUSG00000000305	20	2	0.72	0.17	1.88	1.95
ENSMUSG00000000305	20	3	2.89	0.08	1.04	1.3
ENSMUSG00000000305	20	4	1.43	0.06	1.66	1.46
ENSMUSG00000000305	30	1	1.47	0.22	2.64	2.43
ENSMUSG00000000305	30	2	0.99	0.15	2.3	1.65
ENSMUSG00000000305	40	3	1.04	0.04	1.2	1.0
ENSMUSG00000000305	40	4	1.53	0.08	0.75	1.03
ENSMUSG00000000305	60	3	1.99	0.11	1.23	1.81
ENSMUSG00000000305	60	4	1.04	0.03	1.46	0.67
ENSMUSG00000000305	60	5	0.48	0.11	1.15	0.54
ENSMUSG00000000305	60	6	0.52	0.15	1.1	0.89
ENSMUSG00000000305	120	3	2.05	0.08	1.12	1.26
ENSMUSG00000000305	120	4	1.68	0.08	1.41	1.16
ENSMUSG00000000305	120	5	0.65	0.04	0.91	0.98
ENSMUSG00000000305	120	6	0.5	0.18	1.24	0.96
ENSMUSG00000000305	180	3	1.68	0.02	0.51	1.21
ENSMUSG00000000305	180	4	1.82	0.1	0.3	1.15
ENSMUSG00000000305	180	5	0.69	0.07	1.32	0.96
ENSMUSG00000000305	180	6	0.66	0.14	1.37	0.6
ENSMUSG00000000308	0	1	12.15	7.02	5.14	8.73
ENSMUSG00000000308	0	3	13.51	8.83	9.53	7.72
ENSMUSG00000000308	0	4	5.53	10.31	5.75	11.72
ENSMUSG00000000308	15	1	14.33	7.46	9.51	7.47
ENSMUSG00000000308	15	2	10.62	10.56	6.07	12.45
ENSMUSG00000000308	20	1	10.62	9.33	7.09	12.61
ENSMUSG00000000308	20	2	9.3	11.91	5.03	6.94
ENSMUSG00000000308	20	3	6.12	6.02	9.58	4.79
ENSMUSG00000000308	20	4	5.76	6.71	9.51	8.4
ENSMUSG00000000308	30	1	8.59	9.21	2.39	4.06
ENSMUSG00000000308	30	2	9.76	8.89	5.87	9.89
ENSMUSG00000000308	40	3	4.33	6.67	11.49	14.7
ENSMUSG00000000308	40	4	7.61	7.63	10.36	12.04
ENSMUSG00000000308	60	3	8.12	4.87	9.81	10.29
ENSMUSG00000000308	60	4	9.88	9.32	10.99	12.74
ENSMUSG00000000308	60	5	19.75	14.21	9.88	11.27
ENSMUSG00000000308	60	6	15.5	9.61	6.8	14.75
ENSMUSG00000000308	120	3	3.86	8.95	4.7	12.37
ENSMUSG00000000308	120	4	15.72	9.49	10.91	10.67
ENSMUSG00000000308	120	5	17.58	13.41	6.47	7.27
ENSMUSG00000000308	120	6	10.39	9.83	6.04	10.01
ENSMUSG00000000308	180	3	16.98	7.94	11.39	10.19
ENSMUSG00000000308	180	4	17.12	12.13	6.9	15.68
ENSMUSG00000000308	180	5	14.09	11.18	7.43	10.96
ENSMUSG00000000308	180	6	12.15	7.27	10.8	9.02
ENSMUSG00000000317	0	1	0.83	0.72	0.66	1.0
ENSMUSG00000000317	0	3	2.37	0.66	0.73	0.65
ENSMUSG00000000317	0	4	1.7	0.5	0.48	0.59
ENSMUSG00000000317	15	1	1.84	1.27	0.85	1.27
ENSMUSG00000000317	15	2	2.51	1.78	1.54	1.55
ENSMUSG00000000317	20	1	1.76	0.9	0.61	1.16
ENSMUSG00000000317	20	2	2.53	1.41	1.05	2.19
ENSMUSG00000000317	20	3	1.93	0.65	0.32	0.35
ENSMUSG00000000317	20	4	2.2	0.6	0.7	0.92
ENSMUSG00000000317	30	1	1.82	1.37	0.59	1.08
ENSMUSG00000000317	30	2	3.35	1.45	1.23	2.04
ENSMUSG00000000317	40	3	1.04	0.34	0.22	0.35
ENSMUSG00000000317	40	4	1.84	0.64	0.85	0.42
ENSMUSG00000000317	60	3	2.25	0.47	0.21	0.37
ENSMUSG00000000317	60	4	1.41	0.57	0.86	0.77
ENSMUSG00000000317	60	5	1.1	0.69	0.76	0.85
ENSMUSG00000000317	60	6	0.94	0.58	0.7	0.87
ENSMUSG00000000317	120	3	0.93	0.28	0.16	0.58
ENSMUSG00000000317	120	4	0.76	0.39	0.45	0.63
ENSMUSG00000000317	120	5	0.82	0.48	0.55	1.04
ENSMUSG00000000317	120	6	0.86	0.72	0.68	0.83
ENSMUSG00000000317	180	3	0.81	0.21	0.18	0.19
ENSMUSG00000000317	180	4	0.83	0.24	0.09	0.24
ENSMUSG00000000317	180	5	0.96	0.55	0.63	0.96
ENSMUSG00000000317	180	6	0.91	0.58	0.59	0.5
ENSMUSG00000000318	0	4		0.04		0.05
ENSMUSG00000000318	20	3				0.06
ENSMUSG00000000318	40	3			0.06
ENSMUSG00000000318	40	4			0.09
ENSMUSG00000000318	60	3	0.09		0.1
ENSMUSG00000000318	60	4	0.06
ENSMUSG00000000318	60	5	0.13		0.06	0.09
ENSMUSG00000000318	60	6	0.06			0.07
ENSMUSG00000000318	120	4				0.18
ENSMUSG00000000318	120	5	0.14
ENSMUSG00000000318	120	6			0.06
ENSMUSG00000000318	180	4			0.05
ENSMUSG00000000318	180	5			0.07
ENSMUSG00000000318	180	6				0.06
ENSMUSG00000000320	0	1	0.95	1.09	0.32	0.62
ENSMUSG00000000320	0	3	1.96	1.82	1.14	1.9
ENSMUSG00000000320	0	4	1.89	1.45	2.14	1.92
ENSMUSG00000000320	15	1	1.0	1.04	0.9	0.69
ENSMUSG00000000320	15	2	1.19	0.78	0.56	0.54
ENSMUSG00000000320	20	1	1.04	1.12	0.94	0.86
ENSMUSG00000000320	20	2	1.45	1.29	1.1	1.04
ENSMUSG00000000320	20	3	1.31	1.0	1.24	1.86
ENSMUSG00000000320	20	4	2.6	0.97	1.45	1.94
ENSMUSG00000000320	30	1	0.84	0.8	0.72	0.5
ENSMUSG00000000320	30	2	0.75	0.99	0.98	1.02
ENSMUSG00000000320	40	3	1.65	1.28	0.96	2.73
ENSMUSG00000000320	40	4	1.74	1.42	1.47	1.97
ENSMUSG00000000320	60	3	3.22	0.95	0.93	1.91
ENSMUSG00000000320	60	4	1.47	1.42	1.89	1.64
ENSMUSG00000000320	60	5	1.33	1.02	0.87	0.65
ENSMUSG00000000320	60	6	1.05	1.37	0.93	1.12
ENSMUSG00000000320	120	3	1.66	0.78	0.82	2.57
ENSMUSG00000000320	120	4	2.28	2.07	2.33	1.64
ENSMUSG00000000320	120	5	1.45	1.24	1.05	1.47
ENSMUSG00000000320	120	6	1.52	1.51	0.96	1.21
ENSMUSG00000000320	180	3	2.52	1.13	1.22	2.06
ENSMUSG00000000320	180	4	2.52	1.43	1.11	2.49
ENSMUSG00000000320	180	5	1.39	1.53	1.11	1.3
ENSMUSG00000000320	180	6	1.35	1.12	1.37	1.29
ENSMUSG00000000325	0	1	5.9	5.24	4.28	4.64
ENSMUSG00000000325	0	3	9.44	1.13	2.41	6.0
ENSMUSG00000000325	0	4	12.32	6.04	2.87	4.42
ENSMUSG00000000325	15	1	5.6	4.1	1.61	2.48
ENSMUSG00000000325	15	2	7.67	4.52	2.02	6.88
ENSMUSG00000000325	20	1	4.98	4.66	1.13	3.66
ENSMUSG00000000325	20	2	9.54	5.31	5.37	7.57
ENSMUSG00000000325	20	3	19.12	1.12	2.38	4.8
ENSMUSG00000000325	20	4	10.97	1.02	0.79	5.07
ENSMUSG00000000325	30	1	5.27	4.68	3.06	8.76
ENSMUSG00000000325	30	2	11.05	3.47	1.92	7.88
ENSMUSG00000000325	40	3	5.35	1.7	1.37	4.61
ENSMUSG00000000325	40	4	6.36	2.62	1.88	3.34
ENSMUSG00000000325	60	3	6.21	1.45	2.82	6.16
ENSMUSG00000000325	60	4	6.02	2.14	3.36	5.07
ENSMUSG00000000325	60	5	4.69	4.59	3.03	4.76
ENSMUSG00000000325	60	6	6.29	4.24	3.99	5.67
ENSMUSG00000000325	120	3	10.15	1.78	4.11	2.2
ENSMUSG00000000325	120	4	5.83	3.8	3.56	5.03
ENSMUSG00000000325	120	5	7.29	6.45	2.73	8.57
ENSMUSG00000000325	120	6	5.17	4.61	3.55	7.81
ENSMUSG00000000325	180	3	6.6	2.4	0.98	3.54
ENSMUSG00000000325	180	4	5.48	2.94	1.47	3.85
ENSMUSG00000000325	180	5	7.75	5.81	4.2	6.75
ENSMUSG00000000325	180	6	3.84	4.89	4.35	4.4
ENSMUSG00000000339	0	1	35.28	52.55	38.09	41.18
ENSMUSG00000000339	0	3	60.48	58.25	51.06	63.43
ENSMUSG00000000339	0	4	50.46	60.17	63.22	53.0
ENSMUSG00000000339	15	1	43.07	52.54	41.96	38.78
ENSMUSG00000000339	15	2	46.2	56.15	42.96	43.69
ENSMUSG00000000339	20	1	38.23	50.33	38.53	39.7
ENSMUSG00000000339	20	2	41.31	54.86	45.58	42.09
ENSMUSG00000000339	20	3	54.2	54.63	46.23	55.04
ENSMUSG00000000339	20	4	48.53	58.58	59.37	57.26
ENSMUSG00000000339	30	1	38.29	50.74	42.38	35.19
ENSMUSG00000000339	30	2	41.6	55.4	45.47	41.3
ENSMUSG00000000339	40	3	55.51	56.5	48.74	58.1
ENSMUSG00000000339	40	4	53.52	61.47	54.29	55.0
ENSMUSG00000000339	60	3	53.95	44.8	48.55	55.69
ENSMUSG00000000339	60	4	57.82	57.28	60.99	54.05
ENSMUSG00000000339	60	5	39.55	52.63	50.35	46.57
ENSMUSG00000000339	60	6	40.92	56.04	50.0	47.52
ENSMUSG00000000339	120	3	54.47	55.29	47.89	53.45
ENSMUSG00000000339	120	4	47.96	58.81	55.48	47.04
ENSMUSG00000000339	120	5	38.96	54.48	43.95	46.22
ENSMUSG00000000339	120	6	40.66	53.07	48.93	50.11
ENSMUSG00000000339	180	3	54.55	49.67	41.5	49.69
ENSMUSG00000000339	180	4	54.16	52.92	52.57	54.57
ENSMUSG00000000339	180	5	39.16	50.88	44.75	42.17
ENSMUSG00000000339	180	6	41.96	50.82	50.07	44.95
ENSMUSG00000000340	0	1	21.03	16.97	12.65	19.66
ENSMUSG00000000340	0	3	33.45	18.22	20.89	28.2
ENSMUSG00000000340	0	4	29.05	20.08	15.83	21.81
ENSMUSG00000000340	15	1	20.01	14.38	10.86	20.44
ENSMUSG00000000340	15	2	26.64	16.8	15.31	15.76
ENSMUSG00000000340	20	1	22.59	15.84	11.27	14.6
ENSMUSG00000000340	20	2	24.5	15.72	15.18	22.01
ENSMUSG00000000340	20	3	29.8	18.58	17.72	25.58
ENSMUSG00000000340	20	4	27.82	19.39	18.77	26.19
ENSMUSG00000000340	30	1	19.02	14.9	12.4	17.13
ENSMUSG00000000340	30	2	20.63	15.79	13.66	21.59
ENSMUSG00000000340	40	3	28.65	18.88	20.93	21.29
ENSMUSG00000000340	40	4	26.63	17.81	12.32	21.09
ENSMUSG00000000340	60	3	29.11	19.03	19.2	21.68
ENSMUSG00000000340	60	4	23.13	18.35	22.47	18.95
ENSMUSG00000000340	60	5	19.38	16.62	13.01	18.54
ENSMUSG00000000340	60	6	21.82	19.6	15.18	25.88
ENSMUSG00000000340	120	3	23.17	16.9	16.7	25.64
ENSMUSG00000000340	120	4	21.99	16.39	15.53	20.0
ENSMUSG00000000340	120	5	24.77	16.06	9.94	23.21
ENSMUSG00000000340	120	6	25.25	16.43	13.88	25.65
ENSMUSG00000000340	180	3	23.75	14.18	13.35	15.39
ENSMUSG00000000340	180	4	24.59	12.59	9.32	17.93
ENSMUSG00000000340	180	5	21.84	13.99	15.27	23.37
ENSMUSG00000000340	180	6	21.95	16.35	14.62	20.24
ENSMUSG00000000346	0	1	54.36	105.9	47.66	49.47
ENSMUSG00000000346	0	3	46.52	81.14	41.92	57.39
ENSMUSG00000000346	0	4	48.09	84.4	41.46	55.51
ENSMUSG00000000346	15	1	45.18	99.1	53.09	51.13
ENSMUSG00000000346	15	2	51.92	97.11	52.5	44.24
ENSMUSG00000000346	20	1	53.36	94.22	46.69	53.45
ENSMUSG00000000346	20	2	45.78	100.4	55.73	68.87
ENSMUSG00000000346	20	3	49.39	82.92	37.61	58.35
ENSMUSG00000000346	20	4	43.25	77.45	52.9	62.97
ENSMUSG00000000346	30	1	45.87	94.97	49.03	53.01
ENSMUSG00000000346	30	2	50.52	90.82	55.63	60.29
ENSMUSG00000000346	40	3	45.39	78.66	41.42	57.74
ENSMUSG00000000346	40	4	37.32	71.11	35.67	62.13
ENSMUSG00000000346	60	3	45.62	82.48	42.58	59.03
ENSMUSG00000000346	60	4	36.89	68.69	54.23	50.38
ENSMUSG00000000346	60	5	45.03	94.12	50.52	40.06
ENSMUSG00000000346	60	6	43.79	89.41	51.55	52.09
ENSMUSG00000000346	120	3	38.09	73.75	36.04	57.83
ENSMUSG00000000346	120	4	34.46	71.77	48.37	47.5
ENSMUSG00000000346	120	5	43.02	82.02	41.92	59.3
ENSMUSG00000000346	120	6	39.79	86.11	54.78	50.39
ENSMUSG00000000346	180	3	35.74	61.54	21.35	39.29
ENSMUSG00000000346	180	4	25.34	53.62	19.43	43.0
ENSMUSG00000000346	180	5	38.47	79.43	50.9	54.92
ENSMUSG00000000346	180	6	39.95	78.78	49.12	49.58
ENSMUSG00000000355	0	1	85.49	52.27	40.46	55.81
ENSMUSG00000000355	0	3	64.1	54.06	52.5	56.47
ENSMUSG00000000355	0	4	65.43	59.15	47.27	51.19
ENSMUSG00000000355	15	1	95.45	46.25	34.5	50.49
ENSMUSG00000000355	15	2	54.18	48.26	42.16	42.54
ENSMUSG00000000355	20	1	87.46	48.2	35.73	55.99
ENSMUSG00000000355	20	2	66.75	45.86	45.83	55.82
ENSMUSG00000000355	20	3	82.83	55.13	45.13	57.98
ENSMUSG00000000355	20	4	62.26	55.87	42.07	54.58
ENSMUSG00000000355	30	1	84.05	49.94	36.81	58.03
ENSMUSG00000000355	30	2	65.28	46.27	40.07	45.47
ENSMUSG00000000355	40	3	51.77	60.89	49.82	46.03
ENSMUSG00000000355	40	4	49.31	53.89	48.18	46.4
ENSMUSG00000000355	60	3	51.1	69.29	51.01	39.75
ENSMUSG00000000355	60	4	45.16	54.47	50.28	42.68
ENSMUSG00000000355	60	5	55.74	60.57	38.35	40.76
ENSMUSG00000000355	60	6	57.0	51.16	37.76	54.33
ENSMUSG00000000355	120	3	54.08	68.7	51.42	50.59
ENSMUSG00000000355	120	4	50.94	57.93	43.77	42.12
ENSMUSG00000000355	120	5	55.88	55.34	34.06	52.65
ENSMUSG00000000355	120	6	49.4	49.34	35.14	51.55
ENSMUSG00000000355	180	3	55.42	61.03	47.32	49.81
ENSMUSG00000000355	180	4	41.64	55.84	55.55	47.0
ENSMUSG00000000355	180	5	47.7	57.83	40.69	46.85
ENSMUSG00000000355	180	6	52.41	52.77	41.6	57.05
ENSMUSG00000000359	0	4	0.21	0.11		0.04
ENSMUSG00000000359	15	1	0.07	0.04
ENSMUSG00000000359	15	2	0.26	0.04	0.06	0.2
ENSMUSG00000000359	20	1		0.04		0.06
ENSMUSG00000000359	20	2			0.06	0.16
ENSMUSG00000000359	20	3		0.04	0.08
ENSMUSG00000000359	20	4	0.03	0.17	0.04	0.33
ENSMUSG00000000359	30	1		0.08	0.06
ENSMUSG00000000359	30	2		0.09		0.07
ENSMUSG00000000359	40	3	0.08
ENSMUSG00000000359	40	4		0.07		0.48
ENSMUSG00000000359	60	3				0.04
ENSMUSG00000000359	60	4		0.09	0.17
ENSMUSG00000000359	60	5	0.12	0.29		0.16
ENSMUSG00000000359	60	6			0.05	0.23
ENSMUSG00000000359	120	3		0.04	0.04
ENSMUSG00000000359	120	4	0.29	0.13	0.14	0.05
ENSMUSG00000000359	120	5	0.3	0.09	0.05	0.22
ENSMUSG00000000359	120	6	0.26	0.04	0.11
ENSMUSG00000000359	180	3		0.03	0.04
ENSMUSG00000000359	180	5		0.18	0.25	0.06
ENSMUSG00000000359	180	6	0.06	0.15	0.17	0.05
ENSMUSG00000000365	0	1	15.52	9.31	5.93	11.75
ENSMUSG00000000365	0	3	43.97	23.88	19.12	38.1
ENSMUSG00000000365	0	4	33.54	20.21	12.03	23.74
ENSMUSG00000000365	15	1	16.15	7.13	5.55	14.57
ENSMUSG00000000365	15	2	13.87	6.94	6.12	7.11
ENSMUSG00000000365	20	1	15.8	7.61	5.33	9.37
ENSMUSG00000000365	20	2	14.03	7.49	6.21	13.58
ENSMUSG00000000365	20	3	44.74	23.46	19.17	28.25
ENSMUSG00000000365	20	4	30.13	18.64	16.71	24.89
ENSMUSG00000000365	30	1	15.81	7.87	5.24	13.73
ENSMUSG00000000365	30	2	13.22	6.5	5.71	13.71
ENSMUSG00000000365	40	3	33.06	25.13	21.31	22.12
ENSMUSG00000000365	40	4	32.26	21.32	8.59	23.99
ENSMUSG00000000365	60	3	42.24	24.23	23.91	26.16
ENSMUSG00000000365	60	4	26.84	20.11	18.88	18.41
ENSMUSG00000000365	60	5	21.54	22.24	14.27	20.7
ENSMUSG00000000365	60	6	25.01	22.48	13.83	32.9
ENSMUSG00000000365	120	3	37.13	21.82	19.69	31.64
ENSMUSG00000000365	120	4	33.09	20.28	16.45	24.42
ENSMUSG00000000365	120	5	25.45	17.55	9.34	30.03
ENSMUSG00000000365	120	6	27.65	20.39	14.35	33.22
ENSMUSG00000000365	180	3	31.45	20.72	15.74	18.75
ENSMUSG00000000365	180	4	29.68	20.87	11.23	25.67
ENSMUSG00000000365	180	5	22.46	19.66	15.32	31.74
ENSMUSG00000000365	180	6	26.36	17.12	13.64	27.52
ENSMUSG00000000374	0	1	14.26	8.5	5.27	10.66
ENSMUSG00000000374	0	3	27.4	5.46	6.39	11.93
ENSMUSG00000000374	0	4	22.4	9.47	4.34	10.86
ENSMUSG00000000374	15	1	16.39	10.01	6.65	11.7
ENSMUSG00000000374	15	2	15.78	11.11	8.02	10.09
ENSMUSG00000000374	20	1	15.12	9.93	5.1	8.07
ENSMUSG00000000374	20	2	18.38	10.05	8.08	15.41
ENSMUSG00000000374	20	3	32.07	3.9	5.28	11.48
ENSMUSG00000000374	20	4	24.47	6.63	10.23	14.22
ENSMUSG00000000374	30	1	14.47	9.05	5.32	13.44
ENSMUSG00000000374	30	2	18.11	10.24	8.31	14.48
ENSMUSG00000000374	40	3	17.79	4.83	5.03	8.32
ENSMUSG00000000374	40	4	21.8	6.78	3.76	10.47
ENSMUSG00000000374	60	3	24.51	4.31	5.75	10.9
ENSMUSG00000000374	60	4	14.8	6.24	8.44	9.99
ENSMUSG00000000374	60	5	10.05	8.63	7.15	6.24
ENSMUSG00000000374	60	6	10.37	8.47	7.78	10.52
ENSMUSG00000000374	120	3	26.34	3.4	3.76	11.68
ENSMUSG00000000374	120	4	17.02	7.16	5.92	10.2
ENSMUSG00000000374	120	5	12.86	6.44	5.36	11.32
ENSMUSG00000000374	120	6	12.51	8.43	9.0	11.6
ENSMUSG00000000374	180	3	19.84	2.5	2.5	5.33
ENSMUSG00000000374	180	4	17.23	3.13	1.57	8.58
ENSMUSG00000000374	180	5	13.75	6.58	7.01	12.51
ENSMUSG00000000374	180	6	13.53	6.89	7.86	8.95
ENSMUSG00000000378	0	1	10.75	16.01	13.51	12.92
ENSMUSG00000000378	0	3	32.79	18.0	16.12	20.31
ENSMUSG00000000378	0	4	27.06	18.86	9.09	14.87
ENSMUSG00000000378	15	1	13.38	21.43	15.04	10.65
ENSMUSG00000000378	15	2	9.36	20.9	13.16	14.31
ENSMUSG00000000378	20	1	12.47	16.04	13.1	10.46
ENSMUSG00000000378	20	2	14.08	19.69	14.78	17.05
ENSMUSG00000000378	20	3	23.71	14.59	16.64	20.05
ENSMUSG00000000378	20	4	23.5	14.89	15.47	15.95
ENSMUSG00000000378	30	1	9.28	22.74	12.37	12.97
ENSMUSG00000000378	30	2	12.96	20.32	16.15	9.08
ENSMUSG00000000378	40	3	19.77	15.55	12.97	17.15
ENSMUSG00000000378	40	4	21.73	17.74	7.11	20.49
ENSMUSG00000000378	60	3	27.26	14.38	16.28	20.27
ENSMUSG00000000378	60	4	19.72	17.87	13.89	15.64
ENSMUSG00000000378	60	5	10.86	12.17	13.8	13.77
ENSMUSG00000000378	60	6	7.28	15.32	11.09	9.38
ENSMUSG00000000378	120	3	21.66	13.06	10.09	11.47
ENSMUSG00000000378	120	4	13.75	12.54	13.94	20.24
ENSMUSG00000000378	120	5	11.96	13.08	10.35	15.13
ENSMUSG00000000378	120	6	10.52	12.65	10.34	17.18
ENSMUSG00000000378	180	3	17.7	12.14	7.12	9.22
ENSMUSG00000000378	180	4	8.87	9.39	3.62	11.23
ENSMUSG00000000378	180	5	14.65	12.97	9.3	10.34
ENSMUSG00000000378	180	6	10.11	9.91	15.75	7.13
ENSMUSG00000000384	0	1	119.36	92.95	61.12	88.05
ENSMUSG00000000384	0	3	225.53	67.47	79.51	99.51
ENSMUSG00000000384	0	4	193.34	82.46	73.31	109.91
ENSMUSG00000000384	15	1	141.63	111.2	73.68	89.66
ENSMUSG00000000384	15	2	104.63	95.18	61.93	99.82
ENSMUSG00000000384	20	1	131.28	109.13	72.41	86.02
ENSMUSG00000000384	20	2	127.93	97.22	62.19	103.8
ENSMUSG00000000384	20	3	236.62	68.61	76.35	110.25
ENSMUSG00000000384	20	4	195.6	76.59	79.3	106.73
ENSMUSG00000000384	30	1	126.62	107.76	62.95	86.46
ENSMUSG00000000384	30	2	135.63	91.34	61.83	104.7
ENSMUSG00000000384	40	3	142.44	64.96	75.04	104.96
ENSMUSG00000000384	40	4	163.97	82.74	76.23	110.39
ENSMUSG00000000384	60	3	224.91	61.04	77.14	107.08
ENSMUSG00000000384	60	4	140.73	72.47	76.96	101.88
ENSMUSG00000000384	60	5	93.47	83.68	74.24	80.42
ENSMUSG00000000384	60	6	86.72	73.7	70.7	72.48
ENSMUSG00000000384	120	3	225.16	68.25	68.85	125.56
ENSMUSG00000000384	120	4	169.38	86.19	77.34	118.09
ENSMUSG00000000384	120	5	94.32	68.54	72.61	77.88
ENSMUSG00000000384	120	6	94.33	80.26	78.26	73.25
ENSMUSG00000000384	180	3	182.49	61.56	62.36	97.71
ENSMUSG00000000384	180	4	167.21	70.62	53.18	115.04
ENSMUSG00000000384	180	5	96.96	71.45	66.12	79.71
ENSMUSG00000000384	180	6	91.72	71.03	72.99	64.2
ENSMUSG00000000385	0	1	0.08	0.03	0.06	0.21
ENSMUSG00000000385	0	3	0.21		0.03	0.13
ENSMUSG00000000385	0	4	0.1		0.09	0.08
ENSMUSG00000000385	15	1	0.03		0.1	0.19
ENSMUSG00000000385	15	2	0.22	0.06	0.24	0.13
ENSMUSG00000000385	20	1		0.06	0.13	0.03
ENSMUSG00000000385	20	2	0.11	0.04	0.37	0.04
ENSMUSG00000000385	20	3	0.31	0.02	0.13	0.13
ENSMUSG00000000385	20	4	0.25	0.02	0.24	0.19
ENSMUSG00000000385	30	1	0.1		0.08	0.12
ENSMUSG00000000385	30	2	0.11	0.01	0.16	0.1
ENSMUSG00000000385	40	3			0.08	0.18
ENSMUSG00000000385	40	4	0.05	0.2	0.2	0.09
ENSMUSG00000000385	60	3		0.03	0.22	0.31
ENSMUSG00000000385	60	4	0.11		0.26	0.18
ENSMUSG00000000385	60	5	0.2		0.22	0.12
ENSMUSG00000000385	60	6	0.02	0.07	0.21	0.12
ENSMUSG00000000385	120	3	0.29	0.02	0.3	0.05
ENSMUSG00000000385	120	4	0.36		0.16	0.2
ENSMUSG00000000385	120	5	0.12	0.08	0.2	0.08
ENSMUSG00000000385	120	6	0.15		0.13	0.13
ENSMUSG00000000385	180	3	0.08	0.03	0.09
ENSMUSG00000000385	180	4	0.05		0.06	0.06
ENSMUSG00000000385	180	5	0.19	0.02	0.34	0.13
ENSMUSG00000000385	180	6	0.14		0.11	0.08
ENSMUSG00000000386	0	1				0.06
ENSMUSG00000000386	0	4			0.03
ENSMUSG00000000386	15	1				0.04
ENSMUSG00000000386	15	2				0.04
ENSMUSG00000000386	20	1	0.05
ENSMUSG00000000386	20	3	0.18
ENSMUSG00000000386	20	4	0.03
ENSMUSG00000000386	30	1	0.04
ENSMUSG00000000386	30	2	0.03
ENSMUSG00000000386	60	3	0.05
ENSMUSG00000000386	60	4				0.03
ENSMUSG00000000386	60	5	0.1		0.06	0.14
ENSMUSG00000000386	60	6	0.08			0.03
ENSMUSG00000000386	120	3		0.05
ENSMUSG00000000386	120	5			0.03	0.06
ENSMUSG00000000386	120	6	0.06		0.03
ENSMUSG00000000386	180	3			0.38
ENSMUSG00000000386	180	5	0.1	0.02		0.19
ENSMUSG00000000386	180	6	0.03	0.02
ENSMUSG00000000399	0	1	92.14	135.43	143.82	139.03
ENSMUSG00000000399	0	3	57.25	130.39	172.97	150.97
ENSMUSG00000000399	0	4	84.74	127.35	124.1	166.11
ENSMUSG00000000399	15	1	89.88	118.27	145.85	140.98
ENSMUSG00000000399	15	2	132.82	119.39	140.13	110.3
ENSMUSG00000000399	20	1	96.77	115.23	144.47	126.25
ENSMUSG00000000399	20	2	110.26	133.31	160.63	144.57
ENSMUSG00000000399	20	3	70.16	134.52	177.5	135.95
ENSMUSG00000000399	20	4	96.08	139.29	165.34	154.08
ENSMUSG00000000399	30	1	82.47	124.88	154.07	125.51
ENSMUSG00000000399	30	2	85.36	132.61	178.06	154.07
ENSMUSG00000000399	40	3	112.54	140.68	168.88	128.26
ENSMUSG00000000399	40	4	164.77	146.58	120.16	158.54
ENSMUSG00000000399	60	3	104.47	129.63	180.5	158.78
ENSMUSG00000000399	60	4	104.65	136.26	168.12	152.45
ENSMUSG00000000399	60	5	103.3	139.77	120.54	100.1
ENSMUSG00000000399	60	6	96.41	143.99	118.03	158.07
ENSMUSG00000000399	120	3	123.84	144.23	187.67	160.45
ENSMUSG00000000399	120	4	162.7	149.08	166.3	160.02
ENSMUSG00000000399	120	5	132.32	144.56	120.53	163.46
ENSMUSG00000000399	120	6	128.33	142.96	132.34	151.36
ENSMUSG00000000399	180	3	130.24	146.45	198.01	174.38
ENSMUSG00000000399	180	4	158.51	160.2	116.49	173.4
ENSMUSG00000000399	180	5	116.64	142.18	142.62	172.56
ENSMUSG00000000399	180	6	133.57	147.97	161.88	154.45
ENSMUSG00000000402	0	1	2.42	0.58	3.08	2.73
ENSMUSG00000000402	0	3	1.18	0.38	1.58	1.7
ENSMUSG00000000402	0	4	0.98	0.38	0.91	1.53
ENSMUSG00000000402	15	1	1.55	0.74	4.02	2.57
ENSMUSG00000000402	15	2	1.02	0.56	3.44	1.8
ENSMUSG00000000402	20	1	1.8	0.56	3.01	2.08
ENSMUSG00000000402	20	2	1.17	0.39	2.67	2.82
ENSMUSG00000000402	20	3	0.91	0.56	1.34	1.2
ENSMUSG00000000402	20	4	1.03	0.44	1.82	1.84
ENSMUSG00000000402	30	1	1.21	1.08	2.84	2.74
ENSMUSG00000000402	30	2	0.84	0.52	3.04	2.35
ENSMUSG00000000402	40	3	0.49	0.85	1.48	0.76
ENSMUSG00000000402	40	4	1.41	0.4	0.75	0.78
ENSMUSG00000000402	60	3	1.08	0.76	1.61	1.13
ENSMUSG00000000402	60	4	0.45	0.3	2.28	0.92
ENSMUSG00000000402	60	5	0.95	0.51	2.33	1.02
ENSMUSG00000000402	60	6	0.83	0.66	3.56	2.61
ENSMUSG00000000402	120	3	1.38	0.42	1.49	1.35
ENSMUSG00000000402	120	4	1.22	0.51	1.99	1.13
ENSMUSG00000000402	120	5	0.93	0.65	2.41	2.33
ENSMUSG00000000402	120	6	1.21	0.8	3.42	2.43
ENSMUSG00000000402	180	3	1.3	0.24	0.95	0.62
ENSMUSG00000000402	180	4	1.29	0.46	0.51	0.82
ENSMUSG00000000402	180	5	1.09	0.71	2.64	2.25
ENSMUSG00000000402	180	6	1.12	0.62	4.14	2.39
ENSMUSG00000000409	0	1	24.57	30.99	15.94	11.71
ENSMUSG00000000409	0	3	57.32	49.11	34.79	34.04
ENSMUSG00000000409	0	4	42.84	48.06	34.75	38.31
ENSMUSG00000000409	15	1	26.32	34.2	20.78	14.17
ENSMUSG00000000409	15	2	26.23	29.48	15.44	22.42
ENSMUSG00000000409	20	1	16.84	30.64	22.59	22.03
ENSMUSG00000000409	20	2	22.37	26.33	17.8	16.27
ENSMUSG00000000409	20	3	31.78	58.31	41.72	38.32
ENSMUSG00000000409	20	4	45.14	48.45	40.75	42.44
ENSMUSG00000000409	30	1	20.38	31.91	16.02	17.28
ENSMUSG00000000409	30	2	25.45	26.09	16.41	16.4
ENSMUSG00000000409	40	3	36.46	47.65	35.54	39.28
ENSMUSG00000000409	40	4	22.13	47.21	39.36	32.76
ENSMUSG00000000409	60	3	50.46	44.99	37.38	42.49
ENSMUSG00000000409	60	4	40.23	46.9	45.55	41.04
ENSMUSG00000000409	60	5	20.5	23.47	21.51	11.58
ENSMUSG00000000409	60	6	16.6	22.38	23.21	18.01
ENSMUSG00000000409	120	3	29.08	38.51	36.62	38.1
ENSMUSG00000000409	120	4	45.71	40.33	43.94	37.94
ENSMUSG00000000409	120	5	19.63	22.84	17.64	20.22
ENSMUSG00000000409	120	6	18.2	21.66	19.65	17.79
ENSMUSG00000000409	180	3	42.57	43.47	33.88	37.36
ENSMUSG00000000409	180	4	20.37	45.27	27.52	36.74
ENSMUSG00000000409	180	5	20.02	22.97	18.17	14.21
ENSMUSG00000000409	180	6	14.48	18.54	18.15	16.28
ENSMUSG00000000411	0	1	0.11
ENSMUSG00000000411	0	4	0.28	0.05	0.08
ENSMUSG00000000411	15	1	0.27			0.43
ENSMUSG00000000411	15	2	0.09
ENSMUSG00000000411	20	1	0.11			0.17
ENSMUSG00000000411	20	2		0.11		0.22
ENSMUSG00000000411	20	3	0.14	0.19	0.03
ENSMUSG00000000411	20	4	0.67	0.22	0.05	0.15
ENSMUSG00000000411	30	2	0.08	0.12	0.06	0.18
ENSMUSG00000000411	40	3				0.08
ENSMUSG00000000411	40	4			0.05
ENSMUSG00000000411	60	3		0.09		0.12
ENSMUSG00000000411	60	4	0.6		0.06
ENSMUSG00000000411	60	5	0.23	0.13	0.07	0.11
ENSMUSG00000000411	60	6	0.19	0.12	0.21	0.08
ENSMUSG00000000411	120	3	0.32	0.11
ENSMUSG00000000411	120	4	0.29		0.05	0.14
ENSMUSG00000000411	120	5	0.08	0.17	0.12	0.22
ENSMUSG00000000411	120	6	0.07	0.22	0.15	0.22
ENSMUSG00000000411	180	3				0.05
ENSMUSG00000000411	180	4	0.42
ENSMUSG00000000411	180	5	0.29	0.05		0.17
ENSMUSG00000000411	180	6	0.31	0.1		0.07
ENSMUSG00000000416	0	1	0.73	0.38	0.29	0.6
ENSMUSG00000000416	0	3	0.6	0.12	0.09	0.21
ENSMUSG00000000416	0	4	0.71	0.2	0.08	0.34
ENSMUSG00000000416	15	1	1.19	0.4	0.29	0.73
ENSMUSG00000000416	15	2	0.78	0.34	0.23	0.35
ENSMUSG00000000416	20	1	1.05	0.29	0.19	0.36
ENSMUSG00000000416	20	2	0.69	0.18	0.4	0.65
ENSMUSG00000000416	20	3	1.19	0.04	0.05	0.09
ENSMUSG00000000416	20	4	0.67	0.04	0.16	0.44
ENSMUSG00000000416	30	1	1.1	0.27	0.16	0.59
ENSMUSG00000000416	30	2	0.64	0.2	0.27	0.7
ENSMUSG00000000416	40	3	0.37	0.1	0.02	0.07
ENSMUSG00000000416	40	4	0.38	0.03		0.14
ENSMUSG00000000416	60	3	0.7	0.06	0.04	0.27
ENSMUSG00000000416	60	4	0.23	0.15	0.13	0.17
ENSMUSG00000000416	60	5	0.22	0.17	0.16	0.09
ENSMUSG00000000416	60	6	0.21	0.09	0.12	0.19
ENSMUSG00000000416	120	3	0.69	0.06	0.05	0.2
ENSMUSG00000000416	120	4	0.59	0.22	0.05	0.15
ENSMUSG00000000416	120	5	0.31	0.08	0.03	0.16
ENSMUSG00000000416	120	6	0.23	0.09	0.05	0.27
ENSMUSG00000000416	180	3	0.63	0.06	0.04
ENSMUSG00000000416	180	4	0.5	0.03		0.09
ENSMUSG00000000416	180	5	0.19	0.11	0.13	0.09
ENSMUSG00000000416	180	6	0.27	0.06	0.1	0.06
ENSMUSG00000000420	0	1	47.18	15.99	98.18	78.92
ENSMUSG00000000420	0	3	60.67	9.78	93.26	84.78
ENSMUSG00000000420	0	4	51.69	13.13	66.01	58.82
ENSMUSG00000000420	15	1	42.63	17.07	96.12	86.17
ENSMUSG00000000420	15	2	40.39	16.05	111.13	50.56
ENSMUSG00000000420	20	1	44.71	19.36	83.46	59.47
ENSMUSG00000000420	20	2	41.62	13.46	102.77	72.66
ENSMUSG00000000420	20	3	56.93	12.4	88.1	54.21
ENSMUSG00000000420	20	4	41.62	12.0	80.25	65.62
ENSMUSG00000000420	30	1	50.86	17.34	100.39	88.98
ENSMUSG00000000420	30	2	44.21	14.31	97.2	83.09
ENSMUSG00000000420	40	3	42.66	11.63	84.51	47.05
ENSMUSG00000000420	40	4	49.21	10.72	48.82	50.04
ENSMUSG00000000420	60	3	62.21	9.28	99.54	48.87
ENSMUSG00000000420	60	4	40.7	10.54	97.59	45.95
ENSMUSG00000000420	60	5	26.25	11.88	68.87	44.47
ENSMUSG00000000420	60	6	33.19	12.4	69.34	60.9
ENSMUSG00000000420	120	3	51.09	10.29	77.55	74.51
ENSMUSG00000000420	120	4	40.47	6.29	59.88	39.66
ENSMUSG00000000420	120	5	36.28	8.13	50.61	64.39
ENSMUSG00000000420	120	6	35.33	10.66	67.5	57.05
ENSMUSG00000000420	180	3	43.16	6.81	49.19	38.21
ENSMUSG00000000420	180	4	36.54	5.28	33.74	42.02
ENSMUSG00000000420	180	5	33.45	8.95	67.09	69.95
ENSMUSG00000000420	180	6	36.1	9.36	64.94	50.41
ENSMUSG00000000439	0	1	9.36	12.65	6.77	7.96
ENSMUSG00000000439	0	3	13.44	14.13	9.5	11.97
ENSMUSG00000000439	0	4	11.2	13.61	10.71	11.59
ENSMUSG00000000439	15	1	11.82	12.32	8.62	9.39
ENSMUSG00000000439	15	2	11.71	13.79	9.17	9.29
ENSMUSG00000000439	20	1	10.05	12.31	7.84	8.19
ENSMUSG00000000439	20	2	12.64	13.73	9.63	11.37
ENSMUSG00000000439	20	3	14.73	16.11	9.68	12.04
ENSMUSG00000000439	20	4	13.31	14.11	11.5	10.48
ENSMUSG00000000439	30	1	10.48	12.2	7.58	9.0
ENSMUSG00000000439	30	2	11.57	12.95	9.39	11.01
ENSMUSG00000000439	40	3	10.37	13.83	8.96	12.12
ENSMUSG00000000439	40	4	12.19	14.58	7.85	11.18
ENSMUSG00000000439	60	3	14.12	12.36	9.82	11.71
ENSMUSG00000000439	60	4	10.55	13.77	11.64	9.63
ENSMUSG00000000439	60	5	10.59	15.08	10.48	9.63
ENSMUSG00000000439	60	6	11.86	15.08	10.66	12.01
ENSMUSG00000000439	120	3	11.4	14.35	9.39	11.07
ENSMUSG00000000439	120	4	10.91	13.58	10.07	11.19
ENSMUSG00000000439	120	5	12.29	13.24	9.67	12.21
ENSMUSG00000000439	120	6	11.08	15.32	11.41	13.13
ENSMUSG00000000439	180	3	9.83	12.28	8.0	8.5
ENSMUSG00000000439	180	4	10.94	11.98	5.52	9.68
ENSMUSG00000000439	180	5	12.3	14.29	10.44	12.24
ENSMUSG00000000439	180	6	11.97	13.55	11.03	10.57
ENSMUSG00000000440	0	1		0.05
ENSMUSG00000000440	0	3			0.11
ENSMUSG00000000440	0	4				0.04
ENSMUSG00000000440	20	3		0.16	0.02
ENSMUSG00000000440	20	4			0.04
ENSMUSG00000000440	60	6		0.04
ENSMUSG00000000440	120	5		0.08
ENSMUSG00000000440	120	6		0.04
ENSMUSG00000000440	180	5	0.1
ENSMUSG00000000441	0	1	109.34	75.07	71.54	77.65
ENSMUSG00000000441	0	3	159.74	72.31	92.63	122.82
ENSMUSG00000000441	0	4	171.8	80.18	36.59	102.22
ENSMUSG00000000441	15	1	116.49	87.81	77.54	96.24
ENSMUSG00000000441	15	2	124.14	89.87	76.22	84.77
ENSMUSG00000000441	20	1	128.73	87.78	71.79	64.72
ENSMUSG00000000441	20	2	126.87	87.36	79.78	102.8
ENSMUSG00000000441	20	3	206.76	53.52	51.67	102.66
ENSMUSG00000000441	20	4	168.64	68.41	75.05	101.31
ENSMUSG00000000441	30	1	117.59	85.04	67.47	96.63
ENSMUSG00000000441	30	2	114.96	76.92	86.6	106.66
ENSMUSG00000000441	40	3	155.81	52.25	73.28	94.7
ENSMUSG00000000441	40	4	173.28	79.48	23.95	106.89
ENSMUSG00000000441	60	3	181.25	53.61	103.75	100.93
ENSMUSG00000000441	60	4	94.79	64.38	88.12	97.53
ENSMUSG00000000441	60	5	84.04	59.52	74.3	31.98
ENSMUSG00000000441	60	6	76.29	64.43	53.02	76.99
ENSMUSG00000000441	120	3	171.22	56.73	70.33	84.3
ENSMUSG00000000441	120	4	142.77	72.95	88.97	98.05
ENSMUSG00000000441	120	5	99.19	38.78	46.61	76.1
ENSMUSG00000000441	120	6	101.07	64.35	67.56	77.66
ENSMUSG00000000441	180	3	136.26	47.15	48.83	51.17
ENSMUSG00000000441	180	4	122.51	57.42	22.03	90.54
ENSMUSG00000000441	180	5	99.41	56.45	63.12	76.89
ENSMUSG00000000441	180	6	100.2	44.94	62.79	63.07
ENSMUSG00000000486	0	1	319.25	368.82	207.16	256.95
ENSMUSG00000000486	0	3	312.5	300.47	160.06	237.08
ENSMUSG00000000486	0	4	267.54	280.77	155.64	254.95
ENSMUSG00000000486	15	1	380.68	343.92	218.6	273.05
ENSMUSG00000000486	15	2	366.53	359.87	201.25	364.81
ENSMUSG00000000486	20	1	354.48	352.67	222.17	262.52
ENSMUSG00000000486	20	2	412.21	372.42	230.44	304.42
ENSMUSG00000000486	20	3	306.51	280.45	201.1	268.03
ENSMUSG00000000486	20	4	321.86	270.81	213.57	244.32
ENSMUSG00000000486	30	1	329.85	367.62	194.4	269.75
ENSMUSG00000000486	30	2	403.53	370.82	225.51	314.7
ENSMUSG00000000486	40	3	256.24	275.6	180.64	277.76
ENSMUSG00000000486	40	4	299.48	275.87	197.7	275.01
ENSMUSG00000000486	60	3	254.36	270.96	182.74	268.0
ENSMUSG00000000486	60	4	264.51	260.28	223.55	263.97
ENSMUSG00000000486	60	5	258.21	321.06	234.66	307.75
ENSMUSG00000000486	60	6	291.81	325.26	233.68	275.99
ENSMUSG00000000486	120	3	277.33	303.7	193.41	263.81
ENSMUSG00000000486	120	4	290.93	328.94	262.63	274.81
ENSMUSG00000000486	120	5	291.74	333.12	243.86	280.65
ENSMUSG00000000486	120	6	270.44	336.97	244.65	311.96
ENSMUSG00000000486	180	3	284.89	307.6	199.76	298.36
ENSMUSG00000000486	180	4	263.55	341.7	207.96	282.69
ENSMUSG00000000486	180	5	258.62	340.23	238.57	272.16
ENSMUSG00000000486	180	6	286.94	340.41	237.84	251.13
ENSMUSG00000000489	0	1	1.52	1.15	1.89	1.7
ENSMUSG00000000489	0	3	1.09	0.2	0.67	0.47
ENSMUSG00000000489	0	4	1.53	0.21	0.53	1.17
ENSMUSG00000000489	15	1	1.11	1.26	1.78	1.14
ENSMUSG00000000489	15	2	1.6	1.38	2.45	2.42
ENSMUSG00000000489	20	1	1.13	0.63	1.16	1.49
ENSMUSG00000000489	20	2	1.83	1.01	2.76	2.16
ENSMUSG00000000489	20	3	0.62	0.23	0.94	0.83
ENSMUSG00000000489	20	4	1.2	0.31	0.71	0.86
ENSMUSG00000000489	30	1	1.45	1.08	1.62	1.8
ENSMUSG00000000489	30	2	2.2	0.95	2.53	2.44
ENSMUSG00000000489	40	3	0.85	0.25	0.32	1.41
ENSMUSG00000000489	40	4	0.5	0.37	0.64	0.56
ENSMUSG00000000489	60	3	0.62	0.15	0.55	0.45
ENSMUSG00000000489	60	4	1.23	0.23	1.0	0.85
ENSMUSG00000000489	60	5	1.53	0.99	1.44	1.24
ENSMUSG00000000489	60	6	1.45	0.68	1.88	1.36
ENSMUSG00000000489	120	3	0.38	0.19	0.25	0.21
ENSMUSG00000000489	120	4	0.73	0.23	0.45	0.36
ENSMUSG00000000489	120	5	1.34	0.78	1.21	1.41
ENSMUSG00000000489	120	6	1.31	0.48	1.37	1.45
ENSMUSG00000000489	180	3	0.9	0.17	0.1	0.2
ENSMUSG00000000489	180	4	0.96	0.22	0.04	0.57
ENSMUSG00000000489	180	5	1.24	0.7	1.83	1.6
ENSMUSG00000000489	180	6	1.4	0.87	1.93	1.39
ENSMUSG00000000530	0	1	0.73		1.21	1.49
ENSMUSG00000000530	0	3	0.43	0.06	0.05	0.08
ENSMUSG00000000530	0	4	0.44	0.24	0.19	0.45
ENSMUSG00000000530	15	1	0.71	0.2	1.33	0.97
ENSMUSG00000000530	15	2	1.2	0.29	1.66	1.35
ENSMUSG00000000530	20	1	0.61	0.23	1.16	0.56
ENSMUSG00000000530	20	2	0.95	0.36	1.55	1.94
ENSMUSG00000000530	20	3	0.24	0.03	0.23	0.25
ENSMUSG00000000530	20	4	1.12	0.22	0.58	0.71
ENSMUSG00000000530	30	1	0.61	0.18	1.65	1.11
ENSMUSG00000000530	30	2	1.27	0.35	2.0	2.44
ENSMUSG00000000530	40	3	0.22	0.04		0.17
ENSMUSG00000000530	40	4	0.7	0.18	0.32	0.19
ENSMUSG00000000530	60	3	0.24		0.16
ENSMUSG00000000530	60	4	0.43	0.07	0.17	0.52
ENSMUSG00000000530	60	5	1.03	0.26	1.6	0.88
ENSMUSG00000000530	60	6	0.73	0.32	1.34	0.18
ENSMUSG00000000530	120	3	0.37		0.32	0.13
ENSMUSG00000000530	120	4	0.64	0.06	0.06	0.32
ENSMUSG00000000530	120	5	0.87	0.23	0.89	0.85
ENSMUSG00000000530	120	6	0.67	0.23	0.89	0.79
ENSMUSG00000000530	180	3	0.35		0.08	0.22
ENSMUSG00000000530	180	4	0.4	0.05	0.18	0.17
ENSMUSG00000000530	180	5	0.65	0.28	1.34	0.14
ENSMUSG00000000530	180	6	0.82	0.26	0.28	0.88
ENSMUSG00000000531	0	1	16.58	14.53	7.75	14.69
ENSMUSG00000000531	0	3	23.59	11.4	9.76	13.3
ENSMUSG00000000531	0	4	23.9	16.12	7.27	15.45
ENSMUSG00000000531	15	1	19.48	17.93	6.75	14.12
ENSMUSG00000000531	15	2	25.18	28.41	12.78	21.06
ENSMUSG00000000531	20	1	16.71	14.9	6.65	11.38
ENSMUSG00000000531	20	2	20.88	25.43	12.07	24.99
ENSMUSG00000000531	20	3	28.75	7.66	6.29	15.29
ENSMUSG00000000531	20	4	29.73	12.91	9.73	20.55
ENSMUSG00000000531	30	1	16.26	15.88	6.67	12.8
ENSMUSG00000000531	30	2	24.09	23.07	12.39	22.85
ENSMUSG00000000531	40	3	22.84	7.66	8.36	13.97
ENSMUSG00000000531	40	4	25.18	12.35	10.64	13.85
ENSMUSG00000000531	60	3	22.52	5.44	9.06	14.12
ENSMUSG00000000531	60	4	22.19	10.55	8.7	18.58
ENSMUSG00000000531	60	5	15.96	22.22	11.64	16.67
ENSMUSG00000000531	60	6	17.24	23.4	14.42	15.0
ENSMUSG00000000531	120	3	21.37	5.15	5.49	10.23
ENSMUSG00000000531	120	4	22.55	12.74	8.66	13.0
ENSMUSG00000000531	120	5	16.04	17.9	11.05	15.42
ENSMUSG00000000531	120	6	16.2	20.8	12.75	16.66
ENSMUSG00000000531	180	3	19.99	5.15	3.39	9.22
ENSMUSG00000000531	180	4	19.37	7.22	3.38	12.43
ENSMUSG00000000531	180	5	15.99	18.36	12.71	16.77
ENSMUSG00000000531	180	6	17.78	18.16	12.83	13.1
ENSMUSG00000000532	0	1	32.62	8.39	51.16	54.05
ENSMUSG00000000532	0	3	52.79	1.98	31.43	38.92
ENSMUSG00000000532	0	4	54.9	4.39	23.21	36.11
ENSMUSG00000000532	15	1	27.72	8.84	44.56	49.77
ENSMUSG00000000532	15	2	39.81	10.29	61.16	48.02
ENSMUSG00000000532	20	1	27.42	7.56	38.26	35.95
ENSMUSG00000000532	20	2	37.79	8.63	54.8	65.43
ENSMUSG00000000532	20	3	56.6	1.71	23.76	33.29
ENSMUSG00000000532	20	4	53.11	2.87	37.82	39.19
ENSMUSG00000000532	30	1	29.96	6.73	43.53	52.74
ENSMUSG00000000532	30	2	46.08	7.96	60.65	67.52
ENSMUSG00000000532	40	3	36.62	1.46	26.61	24.1
ENSMUSG00000000532	40	4	36.02	2.45	18.85	30.09
ENSMUSG00000000532	60	3	51.97	1.3	27.46	31.57
ENSMUSG00000000532	60	4	31.17	2.56	37.84	26.76
ENSMUSG00000000532	60	5	17.28	5.39	32.66	17.82
ENSMUSG00000000532	60	6	19.73	4.93	32.12	28.73
ENSMUSG00000000532	120	3	41.9	1.26	17.45	26.19
ENSMUSG00000000532	120	4	36.32	2.68	23.87	22.42
ENSMUSG00000000532	120	5	21.43	3.83	23.45	29.93
ENSMUSG00000000532	120	6	20.28	4.35	34.01	27.73
ENSMUSG00000000532	180	3	35.11	0.99	9.93	13.68
ENSMUSG00000000532	180	4	26.52	1.68	7.64	18.88
ENSMUSG00000000532	180	5	22.45	4.39	33.19	35.25
ENSMUSG00000000532	180	6	22.1	4.07	34.04	22.39
ENSMUSG00000000538	0	1	1.48	1.15	0.32	3.43
ENSMUSG00000000538	0	3	3.54	1.5	1.19
ENSMUSG00000000538	0	4		2.5		2.32
ENSMUSG00000000538	15	1	3.78	1.06	1.13	1.88
ENSMUSG00000000538	15	2	5.24	1.62	0.01
ENSMUSG00000000538	20	1	3.81	2.4	0.75
ENSMUSG00000000538	20	2	5.82	1.47	1.08	2.87
ENSMUSG00000000538	20	3	1.39	0.7	1.38
ENSMUSG00000000538	20	4	3.72	1.65	2.1	4.0
ENSMUSG00000000538	30	1	0.45	2.12	0.82
ENSMUSG00000000538	30	2	1.55	3.11	1.04	4.96
ENSMUSG00000000538	40	3	2.67	1.11		2.29
ENSMUSG00000000538	40	4	2.28		1.02	2.21
ENSMUSG00000000538	60	3	4.43	1.17	1.74	4.02
ENSMUSG00000000538	60	4	1.01	1.7	0.34
ENSMUSG00000000538	60	5		1.21
ENSMUSG00000000538	60	6	0.12	1.82		2.24
ENSMUSG00000000538	120	3		0.39		1.9
ENSMUSG00000000538	120	4	2.83	1.64	1.19	1.74
ENSMUSG00000000538	120	5		0.69		2.81
ENSMUSG00000000538	120	6	2.95	0.99	1.87	2.89
ENSMUSG00000000538	180	3		0.9		1.18
ENSMUSG00000000538	180	4	1.85	0.42		2.02
ENSMUSG00000000538	180	5	2.26	1.83	0.89	1.78
ENSMUSG00000000538	180	6	3.03	0.18	1.5
ENSMUSG00000000544	0	1	98.92	30.87	264.66	189.13
ENSMUSG00000000544	0	3	103.99	16.67	100.95	89.71
ENSMUSG00000000544	0	4	86.11	19.85	57.77	104.79
ENSMUSG00000000544	15	1	86.06	38.43	261.95	183.0
ENSMUSG00000000544	15	2	99.09	31.91	231.3	188.3
ENSMUSG00000000544	20	1	91.24	36.82	247.85	153.1
ENSMUSG00000000544	20	2	82.19	31.12	220.81	180.83
ENSMUSG00000000544	20	3	71.7	16.87	91.88	94.67
ENSMUSG00000000544	20	4	91.19	18.48	123.46	102.72
ENSMUSG00000000544	30	1	107.18	31.29	260.74	191.0
ENSMUSG00000000544	30	2	106.92	29.83	249.14	199.16
ENSMUSG00000000544	40	3	67.13	14.06	97.33	70.36
ENSMUSG00000000544	40	4	75.81	14.9	59.74	91.13
ENSMUSG00000000544	60	3	83.12	12.0	102.24	98.16
ENSMUSG00000000544	60	4	64.25	16.46	113.41	87.92
ENSMUSG00000000544	60	5	58.21	22.82	135.65	62.53
ENSMUSG00000000544	60	6	56.81	22.5	111.92	68.37
ENSMUSG00000000544	120	3	91.37	16.98	88.1	86.06
ENSMUSG00000000544	120	4	64.19	14.94	84.79	85.81
ENSMUSG00000000544	120	5	62.88	16.71	109.2	74.21
ENSMUSG00000000544	120	6	59.55	18.44	127.41	72.21
ENSMUSG00000000544	180	3	91.5	13.53	71.12	77.73
ENSMUSG00000000544	180	4	68.65	12.72	27.22	70.14
ENSMUSG00000000544	180	5	58.67	17.42	127.22	82.59
ENSMUSG00000000544	180	6	65.05	14.07	111.73	56.85
ENSMUSG00000000552	0	1	14.09	19.5	8.08	11.35
ENSMUSG00000000552	0	3	25.1	10.67	10.44	15.86
ENSMUSG00000000552	0	4	34.54	15.01	6.26	24.91
ENSMUSG00000000552	15	1	18.52	22.85	8.06	11.94
ENSMUSG00000000552	15	2	17.29	27.87	10.89	21.18
ENSMUSG00000000552	20	1	15.44	23.42	8.93	10.89
ENSMUSG00000000552	20	2	17.58	29.05	13.48	23.65
ENSMUSG00000000552	20	3	27.85	8.9	5.91	20.82
ENSMUSG00000000552	20	4	32.35	15.01	11.41	24.09
ENSMUSG00000000552	30	1	15.55	21.04	7.54	13.19
ENSMUSG00000000552	30	2	18.43	26.84	13.18	22.53
ENSMUSG00000000552	40	3	23.13	8.8	6.8	19.9
ENSMUSG00000000552	40	4	25.53	15.89	9.32	20.59
ENSMUSG00000000552	60	3	24.39	6.29	8.86	22.46
ENSMUSG00000000552	60	4	23.3	10.05	9.41	25.47
ENSMUSG00000000552	60	5	17.46	23.74	13.54	13.58
ENSMUSG00000000552	60	6	16.55	21.97	13.79	11.32
ENSMUSG00000000552	120	3	34.54	8.16	7.5	22.89
ENSMUSG00000000552	120	4	42.34	17.64	13.72	25.88
ENSMUSG00000000552	120	5	21.37	19.37	13.59	13.34
ENSMUSG00000000552	120	6	21.02	22.67	16.96	9.21
ENSMUSG00000000552	180	3	36.38	8.68	4.18	22.32
ENSMUSG00000000552	180	4	41.27	15.75	5.92	27.41
ENSMUSG00000000552	180	5	23.62	27.1	19.72	17.59
ENSMUSG00000000552	180	6	25.91	26.69	21.09	14.37
ENSMUSG00000000555	0	1	67.11	10.82	119.51	113.07
ENSMUSG00000000555	0	3	99.47	3.15	77.02	82.28
ENSMUSG00000000555	0	4	101.82	4.87	45.39	96.72
ENSMUSG00000000555	15	1	64.88	13.37	112.89	106.6
ENSMUSG00000000555	15	2	71.51	13.09	133.84	125.13
ENSMUSG00000000555	20	1	60.17	11.51	102.49	87.88
ENSMUSG00000000555	20	2	73.35	10.69	131.79	141.68
ENSMUSG00000000555	20	3	104.91	1.83	54.31	81.85
ENSMUSG00000000555	20	4	106.17	3.37	79.52	93.63
ENSMUSG00000000555	30	1	67.94	10.87	108.61	122.26
ENSMUSG00000000555	30	2	87.42	10.44	139.36	160.08
ENSMUSG00000000555	40	3	75.68	2.04	59.2	61.07
ENSMUSG00000000555	40	4	77.4	3.25	41.84	70.03
ENSMUSG00000000555	60	3	85.28	1.51	69.07	71.15
ENSMUSG00000000555	60	4	65.69	2.97	76.18	72.79
ENSMUSG00000000555	60	5	51.48	8.83	123.81	60.44
ENSMUSG00000000555	60	6	51.43	8.88	106.78	64.83
ENSMUSG00000000555	120	3	88.93	2.01	48.29	71.68
ENSMUSG00000000555	120	4	63.27	3.32	52.5	63.96
ENSMUSG00000000555	120	5	54.24	5.76	106.4	69.64
ENSMUSG00000000555	120	6	52.37	7.97	123.47	63.5
ENSMUSG00000000555	180	3	72.22	1.15	33.71	41.64
ENSMUSG00000000555	180	4	50.36	2.02	24.21	51.33
ENSMUSG00000000555	180	5	54.71	6.54	111.04	70.25
ENSMUSG00000000555	180	6	54.91	6.31	115.21	55.45
ENSMUSG00000000560	0	1	0.02			0.03
ENSMUSG00000000560	0	4	0.03			0.01
ENSMUSG00000000560	15	1			0.01
ENSMUSG00000000560	15	2	0.03	0.01	0.03
ENSMUSG00000000560	20	1			0.01	0.02
ENSMUSG00000000560	20	4	0.02
ENSMUSG00000000560	30	1	0.02		0.06
ENSMUSG00000000560	30	2		0.01	0.01
ENSMUSG00000000560	40	3	0.02
ENSMUSG00000000560	60	3				0.02
ENSMUSG00000000560	60	4	0.03			0.01
ENSMUSG00000000560	60	5	0.02
ENSMUSG00000000560	60	6			0.01
ENSMUSG00000000560	120	6			0.03
ENSMUSG00000000560	180	3				0.01
ENSMUSG00000000560	180	5	0.01
ENSMUSG00000000560	180	6	0.03		0.01
ENSMUSG00000000561	0	1	103.05	114.28	61.54	83.09
ENSMUSG00000000561	0	3	177.63	123.37	79.66	136.11
ENSMUSG00000000561	0	4	146.3	146.9	97.85	124.28
ENSMUSG00000000561	15	1	124.04	107.78	62.95	92.95
ENSMUSG00000000561	15	2	118.24	108.71	64.97	89.98
ENSMUSG00000000561	20	1	122.53	113.16	64.55	82.12
ENSMUSG00000000561	20	2	124.17	110.11	73.73	101.06
ENSMUSG00000000561	20	3	200.15	103.69	74.05	125.12
ENSMUSG00000000561	20	4	146.72	124.24	106.18	123.77
ENSMUSG00000000561	30	1	109.7	114.46	56.28	89.43
ENSMUSG00000000561	30	2	135.98	107.26	69.85	101.74
ENSMUSG00000000561	40	3	127.46	104.38	78.49	123.14
ENSMUSG00000000561	40	4	118.61	124.81	89.91	124.41
ENSMUSG00000000561	60	3	165.26	88.42	80.23	128.18
ENSMUSG00000000561	60	4	110.91	104.16	109.77	108.29
ENSMUSG00000000561	60	5	87.3	114.91	77.63	81.08
ENSMUSG00000000561	60	6	89.05	114.94	82.4	91.37
ENSMUSG00000000561	120	3	130.27	104.21	70.0	126.91
ENSMUSG00000000561	120	4	96.81	130.52	92.25	115.32
ENSMUSG00000000561	120	5	87.1	114.45	67.76	95.54
ENSMUSG00000000561	120	6	89.32	115.59	84.08	89.83
ENSMUSG00000000561	180	3	115.7	92.55	60.56	98.18
ENSMUSG00000000561	180	4	92.3	108.14	75.59	98.69
ENSMUSG00000000561	180	5	83.18	104.83	76.75	90.14
ENSMUSG00000000561	180	6	88.25	105.97	77.53	85.37
ENSMUSG00000000563	0	1	357.5	378.37	359.36	339.79
ENSMUSG00000000563	0	3	270.71	458.01	402.15	369.84
ENSMUSG00000000563	0	4	245.81	423.47	390.78	323.1
ENSMUSG00000000563	15	1	340.88	338.15	354.79	328.02
ENSMUSG00000000563	15	2	324.65	362.28	353.26	299.94
ENSMUSG00000000563	20	1	350.49	357.91	359.29	337.15
ENSMUSG00000000563	20	2	299.88	359.13	357.43	312.75
ENSMUSG00000000563	20	3	226.22	453.29	459.87	320.92
ENSMUSG00000000563	20	4	224.56	426.67	373.49	313.26
ENSMUSG00000000563	30	1	345.85	374.48	336.91	320.05
ENSMUSG00000000563	30	2	299.75	359.88	365.23	301.49
ENSMUSG00000000563	40	3	265.46	462.82	418.05	345.49
ENSMUSG00000000563	40	4	247.65	429.29	360.95	308.47
ENSMUSG00000000563	60	3	269.91	475.2	383.46	335.89
ENSMUSG00000000563	60	4	274.19	454.52	393.83	316.38
ENSMUSG00000000563	60	5	347.41	407.88	381.53	370.52
ENSMUSG00000000563	60	6	350.45	412.92	389.2	424.24
ENSMUSG00000000563	120	3	255.99	459.61	430.05	383.46
ENSMUSG00000000563	120	4	254.33	402.07	377.38	349.37
ENSMUSG00000000563	120	5	331.97	429.07	355.55	391.33
ENSMUSG00000000563	120	6	343.26	415.45	388.47	415.06
ENSMUSG00000000563	180	3	286.43	449.16	451.59	363.91
ENSMUSG00000000563	180	4	291.22	446.07	390.6	353.14
[truncated: 411,354+ more rows]

## Sheet: TPM2 - TPM2
TPM2
gene_id	Nucleus	Cytosol	Membrane	Whole-cell	se_Nucleus	se_Cytosol	se_Membrane	se_Whole-cell
ENSMUSG00000000001	56.53333333333334	76.50285714285714	60.21619047619048	68.68857142857144	2.5750550001831525	2.646156884710995	3.127976713787279	3.6677344950978408
ENSMUSG00000000028	42.922380952380955	26.793333333333333	23.637142857142855	33.13142857142857	2.8379950086168653	1.3701533340214733	1.832267024475306	1.8595122614116142
ENSMUSG00000000037	1.3614285714285714	0.58	0.45999999999999996	0.745625	0.3175503602462403	0.17948904086175757	0.15567479090358793	0.2202488530995489
ENSMUSG00000000049			0.08	65				0.05722761571129799
ENSMUSG00000000056	4.136666666666667	5.012380952380952	3.2685714285714287	4.251428571428572	0.49266541014080373	0.5763166725242976	0.46681457811441157	0.5267046184552029
ENSMUSG00000000078	19.676666666666666	14.279523809523809	11.274761904761906	16.41904761904762	1.755609829380057	1.4362486646668706	1.1674554379274975	1.5320219917546727
ENSMUSG00000000085	9.902857142857144	7.257619047619047	5.479047619047619	8.200952380952382	1.0165111066446706	0.6939633943831361	0.5911707129005828	0.8041419279970494
ENSMUSG00000000088	1188.8709523809525	943.6942857142858	1584.8390476190477	1237.0828571428572	77.47650776020141	22.046651754981802	29.753058497483078	20.94738560960653
ENSMUSG00000000093	0.8547619047619047	125	0.10047619047619047	0.3685714285714286	0.23779905387254113	0.0811350401296635	0.07259632743720315	0.13990181202115548
ENSMUSG00000000094	0.9288888888888889	0.4600000000000001	0.55	503	0.23800936282029633	0.16666666666666669	0.19209372712298547	0.17609057013051235
ENSMUSG00000000103	65	0.03166666666666667	0.03	45	0.06224949798994366	0.040242321558832124		0.047696960070847276
ENSMUSG00000000120	13.163809523809524	1.3971428571428572	32.26285714285714	25.085714285714282	1.3882931411647144	0.3194609618129405	3.633194851632923	2.9149424213400663
ENSMUSG00000000125	0.3842857142857143	94	0.5919047619047619	0.4195238095238095	0.14407599090918163	0.06943531635914635	0.1865547526517656	0.1514068567838958
ENSMUSG00000000126	1.2771428571428571	0.3585	1.1695	1.3033333333333335	0.29465568514643603	0.14408107184206362	0.2904415649172462	0.3037294639997695
ENSMUSG00000000127	9.416190476190476	9.103809523809524	6.893809523809525	9.224761904761905	0.8365255457319468	0.7850060588757614	0.739438485863711	0.8530775153323014
ENSMUSG00000000131	57.63809523809524	28.69	28.094285714285714	45.387142857142855	4.546926676288776	2.873106415744198	2.4653793846392245	3.097933884662727
ENSMUSG00000000134	35.48904761904762	19.386666666666667	13.274285714285714	22.235714285714284	4.97933275816683	1.579041652295005	1.3200832534042568	2.171604143904484
ENSMUSG00000000142	6.257619047619047	3.6904761904761907	3.2542857142857144	4.7595238095238095	0.7263846890961346	0.5566864023549466	0.46297103243156407	0.5909046640495106
ENSMUSG00000000148	8.468571428571428	3.0833333333333335	3.177619047619048	5.167619047619048	0.9598371106138607	0.46585013599477376	0.4561708664639061	0.5975549007500741
ENSMUSG00000000149	23.867142857142856	20.435238095238095	17.195238095238096	21.21857142857143	1.9183650209857084	1.7565772479791242	1.1708825769778517	1.7519566321163105
ENSMUSG00000000154	1.0355	0.24058823529411763	2.7876190476190477	1.510952380952381	0.2509874970675044	0.11418338767422014	0.5191810881258808	0.33319299766973665
ENSMUSG00000000159	0.21333333333333332	0.06875	0.2507692307692308	0.14916666666666667	0.12099127608587691	0.0623909763393027	0.11467602938703594	0.09121202682971055
ENSMUSG00000000167	1.0157142857142858	1.1223809523809525	0.949047619047619	1.0466666666666666	0.24227745942810855	0.25003800164689705	0.2347774070028934	0.24412948684910296
ENSMUSG00000000168	28.434761904761906	37.438095238095244	23.495714285714286	29.775714285714283	1.3364287198934364	1.5549329520145785	1.2882211011476938	1.5926326769024346
ENSMUSG00000000171	200.15809523809523	292.5228571428571	259.16238095238094	241.65619047619046	6.767406924757869	6.975997902429005	6.897416904512046	7.62627573952901
ENSMUSG00000000182	0.23476190476190475	0.1288235294117647	0.11384615384615385	0.12875	0.11261738647722852	0.08116288249446103	0.07731502707901483	0.08399838788135561
ENSMUSG00000000183	38	15		34	0.04521061822182926	0.027838821814150108		0.04284857057125711
ENSMUSG00000000184	0.6290476190476191	0.45142857142857146	0.36952380952380953	0.4961904761904762	0.1853849338434629	0.15188856459398703	0.1428626983046779	0.16295555366926076
ENSMUSG00000000194	27.69952380952381	4.7404761904761905	50.691428571428574	37.93380952380952	1.678326331312363	0.6024440207902648	2.87413243934784	2.411276432987553
ENSMUSG00000000197	0.4552380952380953	0.05571428571428571	0.32571428571428573	0.3357142857142857	0.16179443019375964	0.05311520017655886	0.12939524431639934	0.13206522816319183
ENSMUSG00000000202	0.23769230769230767	0.16058823529411764	0.12894736842105264	0.169375	0.11715185108660363	0.09430656590981575	0.08236594544417924	0.09653569611806816
ENSMUSG00000000204	0.08625000000000001	0.055714285714285716	0.05333333333333334	0.1688888888888889	0.0682023643285187	0.056055123501320546	0.051682793182171484	0.11103608578151075
ENSMUSG00000000214	0.11142857142857143	0.05222222222222222	0.11636363636363636	0.12333333333333335	0.07679612758421434	0.052301948598121026	0.07983246921206852	0.08149642118931769
ENSMUSG00000000216	0.0375	0.04	25		0.044135208922884535		0.035707142142714254
ENSMUSG00000000223	1.42	0.29285714285714287	0.22333333333333336	0.758095238095238	0.2858454460851511	0.12776306727902323	0.10817827731360713	0.20810439121201493
ENSMUSG00000000244	1.1318181818181818	0.57125	1188	0.7846666666666666	0.29661673520438087	0.18274042382570968	0.3340960797079045	0.25224490493068846
ENSMUSG00000000247	0.5042105263157894	0.4066666666666666	0.32999999999999996	0.39571428571428574	0.1636576011164803	0.14903712118819087	0.13347195175302526	0.14601952157253534
ENSMUSG00000000253	9.247142857142856	9.370000000000001	7.807619047619048	8.600476190476192	0.7714035269303248	0.8931786468775971	0.7501799481781195	0.7474994748176134
ENSMUSG00000000266	0.07578947368421052	25	0.031176470588235295	0.06294117647058824	0.062381189010648645	0.035637059362410926	0.03974072545280938	0.057335215963833064
ENSMUSG00000000275	57.69761904761905	33.77809523809524	28.067619047619047	43.715714285714284	3.699902823998148	2.106704108209429	1.5451960739755581	2.403112324369674
ENSMUSG00000000276	13.71	3.2838095238095235	5.5842857142857145	9.206190476190477	1.5951596427048567	0.6083782016814698	0.765960514781331	1.2167844971364714
ENSMUSG00000000278	156.23857142857145	47.69285714285714	481.06714285714287	325.33714285714285	5.969047833684726	3.111685054363796	34.93504732352024	23.091289711582107
ENSMUSG00000000282	23.447142857142858	10.652380952380952	6.337142857142858	14.986666666666668	1.9134149405431846	1.566232954874287	0.7064297029217189	1.5802446063420104
ENSMUSG00000000290	0.30095238095238097	0.1655	0.17550000000000002	0.27	0.12777753130213831	0.0945598529476103	0.0957655442927372	0.12277278971635712
ENSMUSG00000000295	48.8747619047619	81.95666666666666	68.59619047619047	63.41952380952381	2.128512516495926	4.130885200496685	3.6622840567699897	3.431774182005742
ENSMUSG00000000296	16.896666666666665	26.546666666666667	22.21095238095238	20.986666666666665	1.3965607983514585	1.7115107964454113	1.5420825289449003	1.4885202516870706
ENSMUSG00000000303	149.17714285714285	19.352380952380955	376.01809523809527	292.14428571428573	7.25651431942549	2.3016692601718334	42.4661239366103	36.31759402805194
ENSMUSG00000000305	1.170952380952381	0.1361904761904762	1.5761904761904764	1.3447619047619046	0.275332616823037	0.08425154001835725	0.31428564213563387	0.2907761526931958
ENSMUSG00000000308	10.747142857142856	9.05952380952381	7.882857142857143	9.896666666666667	1.14606742568563	0.8497443526453163	0.8260088039589452	0.9490698035779518
ENSMUSG00000000317	1.6652380952380952	0.8061904761904761	0.7052380952380952	0.940952380952381	0.3272887315997903	0.2187502121800072	0.19951443323803614	0.24320078395266892
ENSMUSG00000000318	96	0.04	0.07333333333333333	66	0.07131619731870173		0.06097358262213053	0.05784461945591829
ENSMUSG00000000320	1.4833333333333332	1.2004761904761905	1.0966666666666667	1.341904761904762	0.3004879629419719	0.2517675384636317	0.25055113852439986	0.29063118425380813
ENSMUSG00000000325	7.658571428571429	3.799523809523809	2.815238095238095	5.680952380952381	0.9840604137750811	0.5798959168475126	0.4565489693901928	0.6557779475960501
ENSMUSG00000000339	45.698095238095235	54.38904761904762	48.355714285714285	48.1447619047619	2.2382837407952523	1.8494392850089023	2.144006104671987	2.2739890081243344
ENSMUSG00000000340	24.622380952380954	17.132857142857144	15.302857142857144	21.565238095238094	1.4096669489739335	1.0024914541512353	1.163473073103428	1.2916999907924256
ENSMUSG00000000346	45.21476190476191	86.63047619047619	47.948095238095235	54.77619047619047	1.8554630559317102	2.9943030412681764	2.0474378435879337	2.190210413482869
ENSMUSG00000000355	63.273809523809526	53.65761904761904	42.35333333333333	50.59142857142857	3.7382583464566252	2.0703116748062365	1.933585164222561	2.063257166727992
ENSMUSG00000000359	0.15444444444444447	0.10133333333333333	0.1	0.16153846153846155	0.09434144710558191	0.0734708667021715	0.07362064927722385	0.09708472478707579
ENSMUSG00000000365	25.697619047619046	16.63190476190476	12.407619047619047	22.17095238095238	2.461249383154234	1.760368551650967	1.5274895221777502	2.1791838691585683
ENSMUSG00000000374	17.65809523809524	7.711904761904761	6.672857142857143	11.102857142857143	1.5746938657958431	0.7719053788076615	0.6870693951425115	0.8867788533190659
ENSMUSG00000000378	16.34285714285714	16.433809523809526	13.157619047619047	14.52857142857143	1.814435126956038	1.1733763810130466	1.004737090643713	1.2220410884126227
ENSMUSG00000000384	141.32095238095238	82.37047619047618	71.66047619047619	93.19809523809523	10.775670543819269	3.8791722531507298	2.3386466860121184	3.818674141576692
ENSMUSG00000000385	0.1388888888888889	0.05333333333333334	0.17142857142857143	0.1319047619047619	0.08532861846996434	0.05372958856038902	0.09465296441987112	0.08236567433336549
ENSMUSG00000000386	0.06818181818181818	0.02	0.0375	0.07375	0.05996693303689325		0.043945989578117364	0.06421052150098588
ENSMUSG00000000399	104.52047619047619	134.53571428571428	149.5495238095238	145.0404761904762	5.830848279223943	3.3164821129386732	5.3891436936276715	4.851868441086847
ENSMUSG00000000402	1.1271428571428572	0.5928571428571429	2.4938095238095235	1.903809523809524	0.25481192210384995	0.17702453805851304	0.41241996406256765	0.3443388946610842
ENSMUSG00000000409	28.473809523809525	34.86571428571428	26.34047619047619	25.097619047619045	2.9189658537449183	2.944007842528744	2.5457345722741116	2.721184257666565
ENSMUSG00000000411	0.23466666666666666	0.13083333333333333	88	0.17076923076923078	0.11826067521195413	0.08260859091480312	0.06863429657734292	0.09607329959704472
ENSMUSG00000000416	0.5933333333333334	0.1619047619047619	0.1495	0.3128571428571429	0.18725121060494074	0.09335956871309328	0.08945735532113964	0.13418385194370067
ENSMUSG00000000420	43.70904761904762	12.592380952380953	82.65142857142857	62.969523809523814	2.4957642120736434	1.0421369768212092	4.408192442741683	3.629358888432374
ENSMUSG00000000439	11.791904761904762	13.762380952380951	9.635714285714286	10.796190476190477	0.823343537351734	0.8625338929881468	0.7546214981314652	0.8011418863069543
ENSMUSG00000000440	0.1	74	0.056666666666666664	0.04		0.06493073232299171	0.05981452814975453
ENSMUSG00000000441	129.06619047619046	68.68857142857144	68.73238095238096	88.62952380952382	8.274594436218623	3.8056836746230647	4.481743331336798	4.865178774975455
ENSMUSG00000000486	309.87095238095236	321.35238095238094	211.7995238095238	277.8552380952381	11.397797654951589	9.389698887224434	6.578548308388788	7.358432209411109
ENSMUSG00000000489	1.2738095238095237	0.6623809523809524	1.390952380952381	1.3428571428571427	0.267360534351647	0.20138083414965732	0.30576438545133217	0.28731776241408996
ENSMUSG00000000530	0.6985714285714286	0.21210526315789474	0.93	0.7975	0.19835308310745084	0.10547741352793467	0.25767074053201267	0.2446107272683208
ENSMUSG00000000531	20.81380952380952	16.432380952380953	10.012857142857143	16.22	1.4013112016608684	1.615319503227045	0.8986665102242541	1.1839620730733693
ENSMUSG00000000532	35.135714285714286	4.956190476190476	36.69380952380952	37.87428571428571	3.131224663156009	0.7814258872302351	2.9741257599975794	3.2744851701071576
ENSMUSG00000000538	2.751666666666667	1499	1.07375	2.9000000000000004	0.5271087434780232	0.31420903199856254	0.27197866797477577	0.46363253574908675
ENSMUSG00000000544	79.81285714285714	22.453333333333337	152.68380952380954	116.22571428571428	4.275991065453334	2.0735174087632937	15.989220795752646	11.369015130344998
ENSMUSG00000000552	21.85809523809524	19.17761904761905	11.298095238095238	17.535238095238096	1.5971011863831563	1.8323944658446363	1.1857032510482906	1.4966282133750834
ENSMUSG00000000555	72.75904761904762	7.05095238095238	97.03476190476191	89.06333333333333	4.439017475199296	1.0412897004978066	6.957644190078777	6.690525295532386
ENSMUSG00000000560	23	0.01	0.02125	18	0.03397875153026602		0.03321668578118104	0.03023243291566195
ENSMUSG00000000561	121.66428571428571	112.68666666666667	77.91238095238096	103.19047619047619	7.390945572968662	3.434198203596774	3.6405524766992317	4.571001217623911
ENSMUSG00000000563	304.5571428571428	410.50714285714287	378.2261904761905	345.8852380952381	10.635767645137824	9.860023329994062	7.320190131416715	9.437292630810301
ENSMUSG00000000567	0.07923076923076923	0.03636363636363637	33	0.05	0.06480208071269224	0.04296452505524925	0.04105687112611806	0.050447993022517755
ENSMUSG00000000568	199.9442857142857	248.1457142857143	175.68857142857144	241.89952380952383	7.50098554068948	8.641309853627202	9.958939781152703	18.593289489390557
ENSMUSG00000000579	13.046666666666667	5.809047619047619	6.441904761904762	7.736666666666666	1.0148906423221251	0.5581956069344394	0.5868181429368204	0.7395707678342354
ENSMUSG00000000581	19.111428571428572	23.706666666666667	22.57095238095238	22.053333333333335	1.3549296741044192	1.3157296243698569	1.52877805308714	1.2696400564789505
ENSMUSG00000000594	7.1623809523809525	1.7280952380952381	24.05809523809524	14.474761904761905	0.8522560828993844	0.34169857159812583	2.6072289266071293	1.6239464891265611
ENSMUSG00000000600	42.71476190476191	21.578095238095237	16.617619047619048	27.266190476190477	3.293415698245705	1.2360144511113167	1.4811877320264535	1.6333807295636098
ENSMUSG00000000605	3.540952380952381	0.6119047619047618	3.7542857142857144	3.36952380952381	0.4953983028413096	0.18865642625029466	0.559109654220151	0.529666775835559
ENSMUSG00000000617	0.041999999999999996	0.01	0.043333333333333335	0.032857142857142856	0.04668571040003092		0.048762462794425976	0.04109885212823472
ENSMUSG00000000627	2.0366666666666666	0.2876190476190476	3.8904761904761904	2.9647619047619047	0.3401108596110933	0.12445290706567486	0.5085424907051599	0.40802872158920794
ENSMUSG00000000628	75.69714285714285	24.266190476190474	23.912380952380953	48.80904761904762	6.00880501323473	1.8851108943243169	1.8369773185682616	4.008306072856231
ENSMUSG00000000631	33.9547619047619	2.2895238095238093	1.8580952380952382	10.203809523809523	5.013361082388105	0.40570484004206814	0.34442748842765225	1.0983226337054839
ENSMUSG00000000632	0.28555555555555556	0.06666666666666667	0.16166666666666665	0.27454545454545454	0.1422254773933035	0.05971311887396743	0.09254673948821204	0.12188193718336712
ENSMUSG00000000673	0.5658823529411764	0.3435	0.33	0.2752941176470588	0.1818513024252827	0.1386775415354476	0.13545909591705782	0.1252324827689862
ENSMUSG00000000682	833	0.40714285714285714	0.6499999999999999	0.5599999999999999	0.2283737190561899	0.1527013001739996	0.20075673830249435	0.19110920248048568
ENSMUSG00000000686	0.3142857142857143	0.06941176470588235	0.5704761904761905	387	0.131816198564826	0.06154547928776934	0.1771688409002583	0.14581729736394897
ENSMUSG00000000693	1.3161904761904761	0.2326315789473684	0.7423809523809524	0.7985714285714286	0.266363943819154	0.11033400144299534	0.21486419272459698	0.21967214284049777
ENSMUSG00000000706	0.13052631578947368	0.04181818181818182	0.10476190476190476	0.07888888888888888	0.08182306429372779	0.04647224355986703	0.07345104961361956	0.06357481768529287
ENSMUSG00000000708	38.240476190476194	31.792380952380952	20.014761904761905	31.198095238095238	3.138676812212317	1.7472931316702007	1.516052615472108	2.098856788490845
ENSMUSG00000000711	32.815238095238094	33.59285714285714	21.851904761904763	29.568095238095236	2.284622258976996	1.8478430337967076	1.5692278384830851	1.8356716195399931
ENSMUSG00000000724	0.23	0.19636363636363638	0.18142857142857144	0.3733333333333333	0.11120551545074851	0.1070961566857537	0.10361165064634317	0.2503553030750053
ENSMUSG00000000730	39.0752380952381	23.374285714285715	27.14761904761905	31.030952380952378	3.1921057849644687	2.110321863448071	1.9298698333556452	1.9798823804364774
ENSMUSG00000000731	905	0.41125	0.2925	0.6171428571428572	0.31147116353570475	0.1852019891516133	0.1337207912031633	0.25078651788128564
ENSMUSG00000000732	11.733333333333334	1.7728571428571427	7.707142857142857	8.46809523809524	1.1035482455057097	0.3916948173412214	0.8319813250128082	0.9338778902148823
ENSMUSG00000000738	36.54380952380952	7.820952380952382	40.96666666666667	31.664761904761907	2.374276980290699	1.0691865855165439	2.242648979319868	2.438042405491556
ENSMUSG00000000739	1.2285714285714286	0.8595238095238096	0.758095238095238	0.9947619047619047	0.2602739268670658	0.21846376640889467	0.20154240844950752	0.2338320714566831
ENSMUSG00000000740	2980.3042857142855	5661.786666666667	4459.80380952381	3879.570952380953	86.83903783539331	66.03066812846932	105.66628829542334	88.2449190252004
ENSMUSG00000000743	77.91238095238096	71.3647619047619	54.46809523809524	62.63809523809524	2.608767717192846	2.540523438664487	2.1129067789870293	2.106233110040814
ENSMUSG00000000751	291.0861904761905	179.1457142857143	151.76714285714286	218.7995238095238	14.947406869805857	9.399478520778963	13.562025135735183	15.920592572068573
ENSMUSG00000000753	3.3528571428571428	0.5161904761904762	11.697142857142858	6.996666666666667	0.5244462580198475	0.17984977354193113	1.1421756896915856	0.6883092927889922
ENSMUSG00000000759	22.84047619047619	10.178095238095239	7.6952380952380945	13.191904761904762	2.2923604466212466	0.8323700010176388	0.7234417141914058	1.0056044425043975
ENSMUSG00000000776	38.492380952380955	24.773333333333333	17.236666666666668	26.32761904761905	3.001067024906618	1.3580723967891533	1.3723551763879243	1.5163843125078662
ENSMUSG00000000782	23.678571428571427	32.80904761904762	22.513333333333332	25.010952380952382	1.1880703213342947	2.3780750423461154	1.6691386905389163	1.4431057620156644
ENSMUSG00000000787	386.4004761904762	239.92666666666668	149.61333333333334	274.65666666666664	22.551987806760653	14.17029242117421	14.092163042143287	15.308924666495829
ENSMUSG00000000791	609	341	0.33941176470588236	0.46294117647058824	0.22411334068654684	0.13391650973254707	0.13795904813363175	0.16190221428263227
ENSMUSG00000000792	1.4880952380952381	0.3028571428571429	1.2433333333333334	1.214761904761905	0.30882775215136704	0.12827266876080973	0.28148359787564153	0.26825238564387105
ENSMUSG00000000794	0.16952380952380952	0.09	0.22947368421052633	0.17210526315789473	0.09478164427093964	0.0676719083482	0.1115034777319611	0.09534357369662987
ENSMUSG00000000804	18.862857142857145	9.547619047619047	6.632857142857143	12.016190476190477	1.796166571824979	0.8847025071045619	0.7343286998720547	1.3387310047010361
ENSMUSG00000000805	0.42157894736842105	0.15650000000000003	0.9319047619047619	0.6445000000000001	0.1523677897955795	0.09305565680364572	0.23452243170975498	0.20067907739787713
ENSMUSG00000000811	7.5252380952380955	5.1	3.651904761904762	5.626190476190477	0.7125355860946505	0.5442933382793125	0.4544733315281489	0.6392508547736157
ENSMUSG00000000817	0.35	0.074375	0.24944444444444447	0.3135294117647059	0.1475998451412273	0.06235295201512114	0.12177063036608247	0.1417639431270669
ENSMUSG00000000823	41.34238095238095	9.26	6.379047619047619	19.895238095238096	3.7747178957829104	1.070350409912567	0.6266281287904201	1.662308437806783
ENSMUSG00000000826	21.474761904761902	17.457619047619048	15.668095238095237	19.240952380952383	1.654084355977452	1.2543501267041877	1.0146649972721746	1.125886508862684
ENSMUSG00000000827	60.79904761904762	84.53619047619047	66.72857142857143	63.53333333333334	2.833194722499833	2.808613153462931	3.5614416079069176	3.7758926622489413
ENSMUSG00000000838	31.843809523809526	18.422857142857143	11.964761904761904	20.29190476190476	2.4875539215204263	1.166829473577079	1.2254304625698287	1.6544310803253441
ENSMUSG00000000861	0.0425	0.018333333333333333	0.02	0.0811111111111111	0.046550663644187563	0.03065035798232126	0.03188521078284831	0.06888888888888889
ENSMUSG00000000876	5.541428571428572	6.305238095238095	7.130476190476191	5.875238095238095	0.6566093590104668	0.6356184161704699	0.7057570997873325	0.6485968808375505
ENSMUSG00000000881	13.164761904761903	9.19047619047619	6.2023809523809526	9.502380952380953	0.9396214078141661	0.7269238763415773	0.6132741578965839	0.8022922234394294
ENSMUSG00000000884	4.965714285714286	4.851428571428571	4.171904761904762	4.7023809523809526	0.5715845025343278	0.5353322447274197	0.5094696677954715	0.5439244103479228
ENSMUSG00000000901	43.813809523809525	4.7195238095238095	47.91095238095238	41.687619047619044	2.2956740348700246	0.6851344936407867	4.4567636616272255	3.944337104348938
ENSMUSG00000000902	128.3790476190476	116.9804761904762	89.27142857142857	109.11047619047619	6.751170512435741	4.550355374724174	5.7459940615268685	7.748062076483582
ENSMUSG00000000903	2.0265	2.671578947368421	1.8335294117647059	1.8277777777777777	0.3952499375811396	0.47780642974206866	0.4328300688631865	0.3951458368618503
ENSMUSG00000000915	9.348095238095238	1.6538095238095236	1.5852380952380951	3.6895238095238096	0.9203313634741044	0.3147928087991454	0.2881737397966546	0.52020713648758
ENSMUSG00000000916	35.14380952380952	17.61809523809524	14.253333333333334	21.348095238095237	2.202930459117979	1.0502688134467604	1.0021050066956279	1.2568379861207286
ENSMUSG00000000938	0.20785714285714288	0.14777777777777779	0.14916666666666667	0.1975	0.11333446839706174	0.08811592021756309	0.09054513635293569	0.10392760446434321
ENSMUSG00000000942	0.25277777777777777	0.19555555555555557	0.23210526315789473	0.26687500000000003	0.12397107388618454	0.10181433256265016	0.1103280036539859	0.12439258669631402
ENSMUSG00000000948	9.262380952380951	0.8904761904761904	1.0495238095238095	3.7395238095238095	1.2536297594170878	0.23171357132960943	0.2615416530520122	0.7901074297631261
ENSMUSG00000000957	9.219523809523809	1.418095238095238	19.04904761904762	16.367619047619048	0.8179086211011932	0.3210767739724885	2.159320098545341	2.0937057491854807
ENSMUSG00000000958	17.067619047619047	5.034285714285714	52.48238095238096	32.84809523809523	1.4303316140242086	0.7559483389468241	5.370231080634279	3.4802435341063913
ENSMUSG00000000959	66.60571428571428	48.71857142857143	61.68714285714286	63.537142857142854	3.2486483322136537	2.2629181840011348	2.1405339946641644	3.387250545575777
ENSMUSG00000000976	13.687142857142858	5.147619047619047	5.097142857142857	8.878571428571428	1.2608948339623436	0.5633437184567841	0.5336693031925932	0.7736916100637211
ENSMUSG00000000982	0.18499999999999997	0.13	0.1775		0.0987674035297071	0.08378544026261364	0.10090218035305283
ENSMUSG00000001014	0.500625	0.42266666666666663	0.9015000000000001	0.8373684210526315	0.18861550119665846	0.16271349833275214	0.2406480012930001	0.22159554604384465
ENSMUSG00000001016	226.67	178.01095238095238	145.51714285714286	187.7652380952381	6.005312529038648	6.964456424444184	9.934231250792266	7.5819647415695375
ENSMUSG00000001017	111.21142857142857	119.37904761904763	83.63809523809525	96.54619047619047	4.5064900440372435	2.7565056299564965	4.061931959937972	5.8442380446038875
ENSMUSG00000001018	29.85285714285714	34.63666666666667	24.333809523809524	28.328095238095237	2.288689908353388	1.543882448851925	1.4395329064186522	1.4739710889210333
ENSMUSG00000001021	0.32	0.1925	0.24666666666666667	0.21	0.18138357147217055	0.10343073366590158	0.1183685393637647	0.10583005244258362
ENSMUSG00000001025	11.077619047619047	7.725238095238095	18.44047619047619	10.487619047619049	1.0225758569514316	1.002243582941036	2.2714344614079574	0.969701698059746
ENSMUSG00000001027	0.1675	65	0.22142857142857145	0.20095238095238094	0.0934411579551538	0.057915167846313516	0.11020389266801638	0.10427049247465474
ENSMUSG00000001029	0.680952380952381	0.2580952380952381	0.679047619047619	0.7066666666666667	0.20195815780915843	0.11678963393257258	0.20168682082908918	0.1986458122643383
ENSMUSG00000001034	25.185714285714283	16.545238095238094	9.931904761904761	18.786190476190477	2.4272887649184467	1.426727627599609	0.8709421879692018	1.7304065688224939
ENSMUSG00000001036	35.424285714285716	14.946666666666667	12.421428571428573	20.42809523809524	2.17499103133658	1.3116778301697143	0.9382806681611306	1.2972666537667024
ENSMUSG00000001039	52.223333333333336	58.55380952380952	71.58333333333333	55.53285714285715	2.478362682760856	1.943264371420821	2.7045469943124383	2.0932666591054394
ENSMUSG00000001052	29.198571428571427	10.918571428571429	9.95	18.50857142857143	2.299122947241102	1.0009272571718986	0.8190813669680721	1.4685699694267345
ENSMUSG00000001053	30.97	22.11095238095238	20.325714285714284	23.623809523809523	2.763937839560141	1.2975313382327787	1.318720081389991	1.8334236094038046
ENSMUSG00000001054	57.970952380952376	42.577619047619045	33.51047619047619	43.16809523809523	3.836201488374982	2.554698929681381	1.5097043980907363	1.9794997707510926
ENSMUSG00000001056	318.9661904761905	416.942380952381	443.45285714285717	368.5742857142857	10.93308139538831	8.08597203582676	12.589177062685485	9.388701227981393
ENSMUSG00000001062	9.455238095238096	2.5835	1.944761904761905	4.812857142857143	1.1870332404074453	0.5441849409897338	0.3585337993282795	0.6688878982371884
ENSMUSG00000001065	14.675714285714285	2.4247619047619047	2.0938095238095236	5.133809523809524	1.5370634605092441	0.38688906927882777	0.33185157051399905	0.531406254865099
ENSMUSG00000001076	1.0614285714285714	0.2057142857142857	2.5404761904761903	1.4123809523809523	0.2679208178284217	0.11227768894509212	0.5044102998223702	0.3152216942935368
ENSMUSG00000001082	60.0452380952381	4.040555555555556	65.23333333333333	61.12809523809524	4.8672890478927755	0.7315320892010577	6.452470340269956	7.074315097895229
ENSMUSG00000001089	22.517619047619046	19.08095238095238	15.63190476190476	20.025714285714287	1.768172840178178	1.238924822801322	1.0912209455135278	1.4221477003576855
ENSMUSG00000001095	0.1945	0.07294117647058823	0.25578947368421057	199	0.10175816273995186	0.061541262496144625	0.1155923361688774	0.10333364459489058
ENSMUSG00000001098	28.94285714285714	23.14857142857143	16.606666666666666	22.213333333333335	1.3713182991381032	1.2257915393569918	1.0419058392089842	1.280986475028659
ENSMUSG00000001100	97.4747619047619	93.61238095238095	78.07333333333334	84.17238095238095	3.9453908985553805	2.96788115093531	3.7308866770280487	3.685978509662821
ENSMUSG00000001103	147	0.12733333333333335	0.12125	0.1457142857142857	0.08821123637169033	0.08308037798631641	0.08077609043345862	0.08755561886342773
ENSMUSG00000001105	23.85	36.74047619047619	29.92	30.712857142857143	1.6954159484018188	2.033438733746416	1.7686457019560529	2.13125428561023
ENSMUSG00000001119	0.04294117647058823	25	0.10312500000000001	0.07588235294117647	0.046603495718119566	0.035707142142714254	0.07322464720525004	0.062426773712282835
ENSMUSG00000001120	8.086190476190476	8.004761904761905	5.511428571428572	7.365714285714286	0.97421555163274	0.7613839589062923	0.7413858598579277	0.9084042972966051
ENSMUSG00000001123	6.097142857142857	7.9609523809523814	6.082857142857143	6.041428571428572	0.7280947553643794	0.7976480023173801	0.702519324545983	0.7054044046854682
ENSMUSG00000001127	64.33047619047619	12.852857142857143	48.41952380952381	49.37333333333333	3.8374426923712575	1.2603943341474604	1.9398864075961815	2.1804541175475713
ENSMUSG00000001128	14.808095238095238	2.314761904761905	8.123809523809523	8.99904761904762	1.2253865510713287	0.4463458082012939	1.2294765584222216	1.278619587636065
ENSMUSG00000001131	48.228095238095236	18.277619047619048	154.91619047619048	90.76238095238095	2.4357366754079632	1.5411828952312205	6.353429050752661	5.0293073415333165
ENSMUSG00000001134	43.43	44.992380952380955	61.3	48.91619047619048	2.0448953867758473	1.859793755175929	2.4498481002473835	1.852950347057938
ENSMUSG00000001138	18.403333333333336	2.198571428571429	19.567142857142855	19.54047619047619	1.4474352248576552	0.4364855780709663	2.0348636485099463	2.0287774263839267
ENSMUSG00000001143	7.274761904761905	1.6314285714285712	6.230476190476191	7.158095238095238	0.8899881270068448	0.3402704006789766	0.7332645453204705	0.9094830083094617
ENSMUSG00000001150	90.59428571428572	31.309047619047618	31.286190476190477	56.03476190476191	4.678448286274729	2.6953638242591142	1.808164219811074	2.609015105091211
ENSMUSG00000001151	44.70666666666667	6.529047619047619	14.786666666666665	28.330952380952382	5.175101532628695	1.0432859957529577	1.2356078768755179	2.8281629495017153
ENSMUSG00000001155	132	0.05	0.0475	0.05	0.08955197125443726	0.050497524691810396	0.048798053239857836
ENSMUSG00000001156	3.228095238095238	1.4614285714285715	1.206190476190476	1.9966666666666666	0.4388706388467145	0.27901210565500706	0.25993998958594466	0.33804362449762615
ENSMUSG00000001157	27.71857142857143	24.246666666666666	24.25	25.36904761904762	1.8986178288070368	1.185004386838039	1.3426709344047179	1.3962255079084616
ENSMUSG00000001158	118.42476190476191	148.38285714285715	145.9242857142857	141.20190476190476	3.7769324677856173	5.5175858740531645	5.145853373229315	4.884120607060028
ENSMUSG00000001166	2.2866666666666666	1.9338095238095239	1.5409523809523809	1.8023809523809524	0.37473313255558366	0.3609356070986282	0.3360483984147187	0.3608250497863029
ENSMUSG00000001168	0.16	0.15666666666666665	0.11			0.09683892697555967
ENSMUSG00000001173	20.256190476190476	9.714285714285714	8.757142857142858	11.871904761904762	1.515619388738239	0.8112173601706123	0.7368039549481333	0.8650641647128233
ENSMUSG00000001175	103.81666666666668	183.4752380952381	143.84428571428572	136.45857142857145	2.9051736554385124	4.774394233280761	4.269375027946326	4.857390161771387
ENSMUSG00000001211	20.436666666666667	11.906190476190476	49.091904761904765	31.464761904761904	1.293301484634859	0.9797043956969091	2.8074773135705207	1.9885576992775462
ENSMUSG00000001227	1.3844444444444444	0.2788235294117647	1.9523809523809523	1.7963157894736843	0.2828868711067901	0.12242309216324218	0.41439393769806404	0.3722950871106606
ENSMUSG00000001228	153.86380952380952	52.53952380952381	29.625999999999998	101.48809523809524	9.354898194355586	3.560312551567995	3.071384772550101	7.380193429490133
ENSMUSG00000001229	32.854285714285716	24.640000000000004	15.716666666666667	26.859523809523807	2.6056855026605783	1.8615277903608412	1.12361434947637	2.2382242617318284
ENSMUSG00000001240	1.2844444444444445	256	3.1399999999999997	1.895714285714286	0.2739880039144673	0.12062061736425218	0.4311325064237653	0.3436925338483937
ENSMUSG00000001247	21.71952380952381	3.9473333333333334	56.80476190476191	39.24095238095238	2.0448742511332685	0.6585976925520772	8.340183211960653	5.239865315642866
ENSMUSG00000001248	68.1352380952381	15.01	25.767619047619046	38.062380952380956	6.6068783284668955	1.7855902052129378	1.5239538026934296	2.2056239701058904
ENSMUSG00000001249	3.9295	0.8566666666666668	6.128095238095238	5.344444444444445	0.545324613611495	0.23225617170040777	0.9581740121928393	0.7652088536391402
ENSMUSG00000001260	0.02625	15	0.0275	0.0225	0.03632381646877353	0.027838821814150108	0.03721318890623899	0.033740077906591406
ENSMUSG00000001270	423.09476190476187	305.12047619047615	235.3642857142857	297.3195238095238	12.6215325765336	6.05708929296472	9.545397109937051	14.7266343498566
ENSMUSG00000001280	69.50428571428571	24.25190476190476	19.475714285714286	44.30714285714286	5.003835460896759	1.59452868376709	1.3435088337612664	3.2902013357744497
ENSMUSG00000001281	11.905238095238095	3.726666666666667	17.00190476190476	13.688571428571427	0.9628849555589305	0.5351481029243139	1.9145507516122071	1.6215808403433691
ENSMUSG00000001285	67.31904761904762	61.95761904761904	51.331428571428575	55.59	2.3603889817410852	3.3983979352155185	3.5341462420030028	3.281163121298822
ENSMUSG00000001288	105.1647619047619	76.97095238095238	57.31380952380952	88.64190476190477	13.24128638224736	4.461560100018501	4.399520616536398	10.618717203913537
ENSMUSG00000001289	97.43285714285715	208.29333333333332	148.31761904761905	141.72476190476192	3.685138825507842	6.140448189526069	5.737870432268898	5.508901740821185
ENSMUSG00000001300	2.334285714285714	0.4261904761904762	2.5285714285714285	2.6133333333333333	0.35959075378001815	0.15490162191421797	0.4398085545164513	0.4273318847015042
ENSMUSG00000001305	85.43857142857144	146.68428571428572	107.78714285714284	115.94857142857143	2.7843122845613397	5.64268711618467	5.045531929239928	5.011842465397249
ENSMUSG00000001313	19.21857142857143	24.13095238095238	16.54285714285714	16.714285714285715	1.8273401546554837	2.191684382122344	1.5739447171959744	1.5199867749156135
ENSMUSG00000001323	0.8135714285714286	0.46687500000000004	0.34714285714285714	0.8585714285714285	0.2465678854494394	0.17375322239218088	0.14453574245744097	0.2402856750859097
ENSMUSG00000001333	1.999047619047619	1.0776190476190475	0.7266666666666667	1.5033333333333334	0.39610178150974373	0.24554012838745132	0.2069107621465435	0.30575225991715
ENSMUSG00000001334	1.0295238095238095	0.6704761904761904	1.571904761904762	1.089047619047619	0.25824174369365815	0.20181613059142084	0.3399605152476352	0.2641589571612632
ENSMUSG00000001348	13.467142857142857	2.3673333333333333	26.783333333333335	17.776666666666667	1.2280945641535108	0.3906240022209479	1.6438714949969457	1.334036540752723
ENSMUSG00000001349	0.48444444444444446	0.43099999999999994	0.4747058823529412	0.6286666666666666	0.179241725677016	0.15898013778622255	0.16704199376701925	0.2030713378445325
ENSMUSG00000001366	8.494285714285715	9.573809523809524	7.373333333333333	9.125238095238094	0.906746295022712	0.8756180065668112	0.7630513099309256	0.9058144504224385
ENSMUSG00000001376	45.06857142857143	19.06047619047619	18.626190476190477	27.83809523809524	3.3407604841180842	1.0374069037268967	1.2339982395971227	1.6131090387742104
ENSMUSG00000001380	94.10619047619048	107.92761904761905	74.92999999999999	94.61809523809524	3.5063540605857164	4.183031704441507	4.079164246801169	5.060204993920588
ENSMUSG00000001383	79.77142857142857	123.53238095238095	87.80380952380953	100.47952380952381	2.5615168762830733	5.359402769888323	4.32284361195545	3.9831240715818184
ENSMUSG00000001403	302.68619047619046	490.4447619047619	382.52476190476193	401.64904761904756	14.181638287323217	8.942085263863968	11.404195126586563	20.755490827211435
ENSMUSG00000001415	159.77	71.66095238095238	57.68952380952381	96.91142857142857	11.971364086654372	4.300912799282203	2.374446549668692	3.1077903102115654
ENSMUSG00000001416	733.9242857142857	518.1009523809524	460.1380952380952	567.5995238095238	34.15316029838742	22.141341314219062	27.3818615981547	28.553006408934635
ENSMUSG00000001418	69.89809523809524	14.088571428571429	171.10619047619048	117.17285714285715	3.6997576252047604	1.7789584011992183	14.44351361216697	10.439408442984488
ENSMUSG00000001419	13.78047619047619	7.9714285714285715	4.824761904761904	9.598571428571429	1.092068041703332	0.9728187531758484	0.6181946137737421	0.8759838783345507
ENSMUSG00000001420	6.1952380952380945	2.0100000000000002	19.200952380952383	13.655714285714286	0.7267902753259636	0.3783453952346164	1.6118718643333527	1.2045887603795136
ENSMUSG00000001424	124.45714285714286	37.41095238095238	60.80428571428572	92.71285714285715	4.539692833266162	2.150585845405398	3.3750364069590884	4.399156366247269
ENSMUSG00000001435	52.24047619047619	4.339047619047619	113.04238095238095	89.5895238095238	2.0992334741848797	0.7268670228688603	11.516989828794383	9.96563396010296
ENSMUSG00000001436	12.871428571428572	1.9923529411764704	28.533333333333335	22.46142857142857	1.251089865013755	0.43497509175793847	2.603715781919346	1.9842421230084522
ENSMUSG00000001440	413.0014285714286	258.41190476190474	191.75428571428571	295.5595238095238	32.34853389837242	7.350411573155927	10.580151510559505	18.189033070404847
ENSMUSG00000001441	96.25857142857143	48.70428571428571	46.916666666666664	70.3157142857143	5.040263706522956	2.2794054750587684	2.5337020095141165	3.926462819397231
ENSMUSG00000001444	0.36714285714285716	286	0.17250000000000001	294	0.1428738085517007	0.12728211516982763	0.0952845461596061	0.12569679475040849
ENSMUSG00000001445	94.68761904761905	86.5547619047619	84.13761904761904	85.29047619047618	2.7600077557484113	2.8492929464666457	2.5423061245331966	2.566951543515648
ENSMUSG00000001467	74.64095238095238	9.07952380952381	184.64809523809524	137.33714285714285	5.084619942006338	1.165627253209205	15.010053212352105	13.38339758881907
ENSMUSG00000001472	36.9752380952381	50.465714285714284	35.71857142857143	37.17190476190476	2.618785125373943	1.8404280779764475	1.999030632428567	2.703386467011825
ENSMUSG00000001473	110.75333333333334	133.06333333333333	115.43904761904761	114.05523809523808	6.715875659436815	5.702072987011511	7.130181921968249	7.941076891678262
ENSMUSG00000001482	31.184761904761906	31.464761904761904	22.697619047619046	25.33	1.90795834773439	1.6599719761041893	1.5752960273218952	1.6136911252216293
ENSMUSG00000001493	0.19055555555555556	0.17047619047619048	0.14500000000000002	0.17578947368421052	0.10141151596381882	0.09417176856927373	0.0877451453148024	0.09720153233658975
ENSMUSG00000001494	0.15000000000000002	0.034999999999999996	0.06571428571428571	0.06333333333333334	0.08717797887081348	0.041972213030368875	0.058751175990545995	0.05672545969648706
ENSMUSG00000001496	0.0625	0.07	35	0.04	0.05684408500451036		0.0421307488658818	0.04490731195102493
ENSMUSG00000001497	0.05800000000000001	0.026000000000000002	0.02	95	0.055353410012392204	0.03627671429443411	0.0319597961731387	0.08231038816577164
ENSMUSG00000001504	4.749047619047619	2.428095238095238	2.0814285714285714	3.1085714285714285	0.5952886073805693	0.376520801327363	0.36573623446040854	0.432257796599539
ENSMUSG00000001506	162	0.05600000000000001	0.14952380952380953	0.1542857142857143	0.09213719747145957	0.0536185356795675	0.0899086207807847	0.09000415712243368
ENSMUSG00000001507	13.784285714285716	1.2266666666666666	20.57238095238095	24.876190476190477	1.7992785024147042	0.29929546902313403	2.2671180472932617	2.6138160823729844
ENSMUSG00000001508	0.20000000000000004	0.0890909090909091	0.19444444444444445	0.14125000000000001	0.1117437544861755	0.06824360836477383	0.10517328440762141	0.08944147128549645
ENSMUSG00000001510	0.25	0.1635	0.11380952380952382	0.24700000000000003	0.11632782875430134	0.09372910293415865	0.07778014249725584	0.11689198792947815
ENSMUSG00000001517	41.1647619047619	24.38095238095238	16.73095238095238	28.071428571428573	2.9249326096467687	2.533229531528959	1.2740075324517373	1.7237629499101648
ENSMUSG00000001518	28.94952380952381	15.234285714285715	10.891428571428571	17.435714285714283	2.354363878922801	1.2094594564807652	0.8096108076501608	1.0209453069228984
ENSMUSG00000001520	0.13333333333333333	65	0.0675	95	0.09116529554118227	0.058152099417533215	0.059704131626993236	0.06910137480542626
ENSMUSG00000001521	36.45761904761905	34.019999999999996	22.246190476190478	30.933809523809526	2.059264998877247	2.2179799904632227	1.4713810286663596	1.775945419071001
ENSMUSG00000001524	54.49714285714286	44.602380952380955	48.35333333333333	50.67285714285715	2.055920155812193	1.9028200756673799	2.068002294985064	2.5376406499004567
ENSMUSG00000001525	1263.5166666666667	1207.1042857142857	1057.8966666666665	1240.4080952380953	51.88326178998632	26.496828836057855	44.67102228052657	79.95182125332327
ENSMUSG00000001542	22.066190476190474	12.609523809523811	9.986190476190476	17.418095238095237	1.3005076803915345	0.8598268032105503	0.8749812178094306	1.4450591714771734
ENSMUSG00000001552	56.43095238095238	38.94095238095238	31.041428571428572	46.200476190476195	2.7384092449346866	3.44254922880469	2.151620240624248	3.480816028858372
ENSMUSG00000001555	17.311904761904763	5.364761904761904	30.503333333333337	22.085238095238093	1.3430692672715516	0.7081910621427429	3.3233468022844037	2.3325116872108174
ENSMUSG00000001558	1.5404761904761906	1.1442857142857144	1.6652380952380952	1.6114285714285717	0.31097042899566923	0.2688339648933373	0.33460824218324553	0.3285612834872708
ENSMUSG00000001566	0.4336363636363636	0.43454545454545457	0.3575	0.35000000000000003	0.16519560156632349	0.16192233624551805	0.141594869761786	0.14211897198404652
ENSMUSG00000001569	17.025238095238095	9.857142857142858	7.70952380952381	12.827619047619047	1.1800800253428374	0.7643428995072898	0.7617965845822486	0.904080934209381
ENSMUSG00000001576	49.733333333333334	20.683333333333334	129.54428571428573	93.33	2.2044791343916716	2.2984398780511697	9.863677150980534	7.4016241139232095
ENSMUSG00000001583	10.043333333333333	4.3880952380952385	3.3390476190476193	5.911904761904762	0.8710142783076942	0.6390635332629184	0.4606072103946851	0.6736615014932235
ENSMUSG00000001588	24.83238095238095	8.212380952380952	7.69095238095238	13.576190476190478	2.5145274009019314	1.0439834209507135	0.7997969697015389	1.5278423123867446
ENSMUSG00000001604	91.52904761904762	129.17904761904762	92.71428571428571	100.82380952380953	5.483508735279503	7.048922609494912	4.84334076809782	6.2495350865633155
ENSMUSG00000001622	182	65	0.2605	0.24583333333333335	0.1002640957117197	0.05737304826019502	0.12202022049859734	0.11874953482099211
ENSMUSG00000001627	63.91047619047619	45.42714285714286	41.47238095238095	50.712857142857146	4.181228543325426	2.2426063857397143	2.5904226447547223	2.5294146831739117
ENSMUSG00000001630	14.382857142857144	5.994285714285714	6.2090476190476185	8.800952380952381	0.9698154323319028	0.6081038333285226	0.7296163064573914	0.7515349070757047
ENSMUSG00000001632	23.371904761904762	9.745714285714286	6.533333333333333	13.693333333333333	1.9269537542388138	1.2363923270526058	0.6891635141287945	1.015211292418464
ENSMUSG00000001642	391.56333333333333	484.5219047619047	356.8104761904762	380.8519047619048	17.376367905500324	6.08062483549369	7.9300237637364015	9.40765414358227
ENSMUSG00000001655	2.725714285714286	2.269047619047619	1.89	2.355238095238095	0.4123391873714852	0.4196381120974554	0.35508483225172843	0.39672145622867383
ENSMUSG00000001656	0.1330769230769231	0.04	64	0.07714285714285715	0.089481301695143	0.044957892757691846	0.057139206232576324	0.0629444947485662
ENSMUSG00000001657	0.10636363636363635	0.03	0.04666666666666667	0.11000000000000001	0.075018455029688		0.04841946348777983	0.07797435475847171
ENSMUSG00000001661	0.09111111111111111	0.05333333333333334	0.19333333333333336	0.08833333333333333	0.06892919967547306	0.052323778320929555	0.12745369529536774	0.06864967427291827
ENSMUSG00000001663	1.6675	1.9004761904761907	1.8552380952380954	1.549047619047619	0.3793306951932436	0.3732211626920145	0.3581577326419844	0.3255873116472276
ENSMUSG00000001665	4.033333333333333	5.0042857142857144	3.9095238095238094	4.251428571428572	0.5095457049145105	0.643697493070335	0.5145573577128377	0.5544092891212643
ENSMUSG00000001666	169.90047619047618	191.44142857142856	242.42809523809524	195.22190476190477	13.723855585494892	7.085664746370601	8.729886914094585	7.5409829667165
ENSMUSG00000001670	0.1025	0.02666666666666667	0.04	0.0525	0.08102211632223225	0.036666666666666674		0.05145791160420977
ENSMUSG00000001672	1.0871428571428572	0.2761904761904762	1.856190476190476	1.3457142857142859	0.2532353910205012	0.12214253225613526	0.3810089838901291	0.33553054749056715
ENSMUSG00000001674	245.87238095238095	129.2757142857143	118.13142857142859	179.60904761904763	8.684704038731706	5.2982189087883285	9.366293450089916	6.492519648273694
ENSMUSG00000001687	56.06238095238095	41.05095238095238	36.42142857142857	43.94	2.764606396230229	2.0312384100489163	1.71407510611051	1.7668822420135581
ENSMUSG00000001700	2.6104761904761906	2.6233333333333335	3.169047619047619	2.9247619047619047	0.38265891575264344	0.37363168350748166	0.42108471309334783	0.4007056983489783
ENSMUSG00000001707	129.56714285714284	155.8490476190476	121.98619047619047	120.92142857142856	6.430158079329782	7.788052232342575	7.017681698198738	4.5562837972207495
ENSMUSG00000001729	43.852380952380955	29.04047619047619	21.583809523809524	30.648095238095237	3.200116955062283	1.5373770916712222	1.4182328837224356	1.7530139514083165
ENSMUSG00000001739	1.2005	0.1995	0.3005555555555556	0.5246153846153846	0.29974021646822946	0.1077227801740238	0.1333504210183311	0.19589575781265425
ENSMUSG00000001741	0.05833333333333333	0.02		0.041999999999999996	0.05709154442160804			0.04651881339845203
ENSMUSG00000001750	33.62142857142857	2.547142857142857	14.10142857142857	19.067619047619047	2.07150788025515	0.49964327410718157	1.7239576955524236	2.2200950113475844
ENSMUSG00000001751	2.4333333333333336	0.22095238095238093	4.7595238095238095	3.1523809523809527	0.3844038881259517	0.10946385522585537	0.6506723541627194	0.4411251332898123
ENSMUSG00000001755	16.546666666666667	12.526190476190477	12.847142857142858	13.464761904761904	1.3365417944284301	1.0147768875567056	0.9912034875551522	1.0842765020417158
ENSMUSG00000001761	17.824285714285715	9.545238095238094	27.74	24.009047619047617	1.354382581426219	1.1096341351239152	2.11441526308384	1.4969004332384563
ENSMUSG00000001763	4.023157894736842	1225	6.611428571428571	4.5142105263157895	0.5679382289899948	0.2652367914817919	0.8312229331688643	0.7208163483606762
ENSMUSG00000001767	51.771904761904764	31.550952380952385	24.587142857142858	38.59047619047619	2.4134843039184597	2.445461871338896	2.8052116584991573	2.276122901965666
ENSMUSG00000001768	2.1389473684210527	1.6416666666666666	1.351578947368421	2.0294444444444446	0.36599131963058484	0.36299566068095446	0.28458265652781733	0.3754343647520117
ENSMUSG00000001773	0.13142857142857142	36	0.1753333333333333	0.15699999999999997	0.08770699519880225	0.042731721238442995	0.09592093304813812	0.09682228852674138
ENSMUSG00000001774	31.927142857142858	21.62761904761905	15.287619047619046	24.20380952380952	2.617970873901893	1.827561725198476	1.5164686272737948	1.6523454435597316
ENSMUSG00000001783	166.24714285714285	135.45380952380953	108.96428571428571	135.42000000000002	7.714408693905104	3.6612349254231584	5.215849361113023	5.9225444580132
ENSMUSG00000001785	95.48857142857143	81.44238095238094	59.94190476190476	79.70857142857143	4.111535415071572	3.5467800893581733	3.4728145316119394	3.6873356160754107
ENSMUSG00000001786	17.656666666666666	8.838571428571429	19.122857142857143	18.049523809523812	1.383944902105388	0.9748392506592307	1.3046713037713191	1.3362141751962762
ENSMUSG00000001794	302.31666666666666	414.96571428571434	334.45666666666665	335.6485714285714	22.972236714837756	27.287581865779767	27.19658370819441	32.93349847861318
ENSMUSG00000001802	2878	0.9033333333333333	1.9357142857142857	2.3685	0.4786436978313663	0.25361231505825255	0.35295053709075586	0.35767213375262813
ENSMUSG00000001819	0.6680952380952381	0.6123809523809524	0.4795238095238095	0.5023809523809524	0.19305762654071162	0.18403791633390681	0.1593774737480865	0.16367491700944858
ENSMUSG00000001823	0.043333333333333335	0.0275	0.0675	0.06	0.04666666666666666	0.037165171868296265	0.06094738167742182	0.0549241901776136
ENSMUSG00000001827	60.279047619047624	16.074285714285715	167.0952380952381	98.34190476190476	5.670200630731135	1.3510873172284277	11.461427061879538	5.844728011882146
ENSMUSG00000001829	106.35904761904762	16.056190476190476	84.80428571428573	76.09761904761905	6.224784903713996	1.5951671768173596	2.705749660351046	3.139793813731049
ENSMUSG00000001833	119.83190476190478	119.53619047619048	76.5	108.15809523809524	4.470990761567583	6.791728564468991	5.667010549789772	6.282440594115801
ENSMUSG00000001844	23.86857142857143	29.18142857142857	37.94095238095238	34.95333333333333	1.2575240763981772	1.8936083325246547	2.554211639137538	1.907398544182418
ENSMUSG00000001847	95.0352380952381	101.25333333333334	91.64095238095238	96.5547619047619	3.5572952284570962	3.3434911418864286	3.1726626120479025	4.650115954470671
ENSMUSG00000001855	41.756190476190476	14.206666666666669	13.078095238095237	26.295714285714286	3.746131240943971	1.6250049572573961	1.008201042651528	2.65602581486922
ENSMUSG00000001864	4.407142857142857	5.797142857142857	3.9076190476190478	4.456190476190476	0.5010218809294341	0.5943552500527829	0.49430321558152984	0.524249339164593
ENSMUSG00000001870	1.5795238095238096	0.15210526315789474	2.6685714285714286	2.7533333333333334	0.2924897036775306	0.09110619389323937	0.46695430882540556	0.46551780352294303
ENSMUSG00000001891	16.91142857142857	22.272857142857145	16.944761904761904	18.762857142857143	1.0060129426683964	1.451820227434897	1.2261460371050383	1.305547530249855
ENSMUSG00000001901	2.067142857142857	0.7904761904761906	0.6185714285714285	1.1433333333333333	0.39623534544458777	0.2110466842853633	0.18405652045251872	0.25021641426623864
ENSMUSG00000001909	83.63238095238096	30.756190476190476	27.493333333333332	39.31619047619048	6.5613549306585375	1.939875974949414	1.9886874510032437	2.5132765065121547
ENSMUSG00000001910	128.54666666666668	111.50714285714287	83.02904761904762	107.18238095238095	8.286970965182501	6.7985737699992965	4.076951119505728	5.352934126642353
ENSMUSG00000001911	0.36809523809523814	0.2180952380952381	0.14526315789473684	0.2557142857142857	0.14138030281010058	0.10675878250393903	0.08646186469998898	0.11577394111878922
ENSMUSG00000001918	90.74904761904762	13.653333333333332	141.01809523809524	108.70333333333333	4.300888330431167	1.5397467839648697	10.241373968905492	7.28762873228889
ENSMUSG00000001924	171.0704761904762	96.36904761904762	84.21333333333334	143.39666666666668	8.931287580511837	3.523803539248457	5.508111608533681	8.814144269658241
ENSMUSG00000001930	0.99	0.5723809523809523	0.3771428571428571	0.6404761904761904	0.22929394733772257	0.18480737044916687	0.15085651154269056	0.18605615664104286
ENSMUSG00000001942	2.939047619047619	0.46238095238095245	5.747142857142857	4.353809523809524	0.4020861698465385	0.15666145598513767	0.6043332188915171	0.5878372289245983
ENSMUSG00000001943	2.0452380952380955	1.708421052631579	3.4466666666666663	2.4119047619047618	0.3688790091019128	0.3232784029645814	0.483016480707357	0.41965894261639874
ENSMUSG00000001946	2.3714285714285714	0.44190476190476186	1.8947619047619046	1.7419047619047618	0.44498971936454446	0.15758386889831538	0.3766965553128678	0.3520102941186989
ENSMUSG00000001948	3.191904761904762	5.5495238095238095	4.305238095238095	4.2214285714285715	0.48880350470628986	0.6845556348709432	0.5948639776683722	0.5440230587349898
ENSMUSG00000001962	76.88285714285715	62.25857142857143	47.084761904761905	61.67238095238095	3.3652353022419965	2.302016123160852	2.946251502134907	2.6461242011632518
ENSMUSG00000001964	81.00666666666667	100.53380952380952	86.36761904761904	86.29714285714286	3.8997368246571855	3.2330924659564	3.2318706734469775	3.6497658204626893
ENSMUSG00000001983	16.16190476190476	14.893333333333333	10.275714285714285	15.065238095238096	1.1958502890546958	0.9174323209327561	0.8449205573894624	1.144255345097667
ENSMUSG00000001985	26.884761904761906	3.9314285714285715	23.252380952380953	28.326666666666668	2.9487780858427586	0.6996945883789603	2.2531249098552952	3.134487528048574
ENSMUSG00000001986	0.3686666666666667	0.1075	0.9295238095238095	0.7319047619047618	0.14591539187934077	0.07583150180938437	0.23729173945696566	0.2089595757757706
ENSMUSG00000001988	0.1375	0.056363636363636366	75	0.07833333333333334	0.0869746131542609	0.053670251236309634	0.06644546636152085	0.06449375508097233
ENSMUSG00000001995	14.312857142857142	4.653333333333333	4.287142857142857	7.817619047619047	1.6157229169067595	0.6552169154937976	0.5491452851638509	0.7651983573408254
ENSMUSG00000001998	14.430952380952382	4.842380952380952	3.6004761904761904	8.747142857142856	1.631311465510394	0.5631082551601232	0.48846965894490374	0.9666914962797551
ENSMUSG00000001999	14.886190476190476	15.300476190476191	13.916190476190476	15.394285714285713	1.126043955031122	1.245363109448974	1.2430660014255988	1.215272372258791
ENSMUSG00000002006	12.307619047619047	6.895714285714286	8.097142857142856	8.718095238095238	1.3622589615994642	0.7756581142514282	0.8220202010196305	0.848466296731545
ENSMUSG00000002007	0.10272727272727274	0.03	0.03	42	0.07546330726784808	0.038815804341359034	0.04	0.04597825573029061
ENSMUSG00000002010	167.33857142857144	156.08333333333334	124.87666666666667	141.4252380952381	6.3280891302838285	5.893812345863581	6.022890436190019	6.758307396546353
ENSMUSG00000002012	3995	1.1878947368421053	1.3931578947368422	1.8344444444444445	0.5021550924187719	0.2892342976145632	0.31146893308286333	0.3624708437426988
ENSMUSG00000002014	118.31714285714285	43.00809523809524	228.10904761904763	135.55190476190478	5.288165634916603	2.14272419164279	7.593904382079903	7.571788290346754
ENSMUSG00000002015	177.9090476190476	20.759047619047617	650.1314285714286	370.0090476190476	5.870260718829232	1.7508818056926825	26.759167554901484	19.410339720105018
ENSMUSG00000002017	50.916666666666664	20.289523809523807	20.357619047619046	30.714285714285715	2.529395686657693	1.2068470286523032	1.5080439719435217	1.5124655952684505
ENSMUSG00000002020	0.4122222222222222	0.16875	0.16099999999999998	0.36916666666666664	0.1670809665483057	0.09448993710594644	0.09267565903611247	0.14574759384329852
ENSMUSG00000002028	30.57761904761905	2.9414285714285713	2.6574999999999998	12.031428571428572	3.641203026261795	0.6230089373792496	0.4908968028543592	1.7947333381597503
ENSMUSG00000002031	44.74666666666666	46.90238095238095	41.981904761904765	40.45142857142857	1.9163112299829401	1.6213263096204829	2.445406735966104	1.9548946245762913
ENSMUSG00000002032	0.824375	0.21888888888888888	0.5752631578947368	0.5505263157894738	0.23804143328070712	0.11320895391990775	0.18339451677801413	0.1806445148655234
ENSMUSG00000002033	0.18	0.07	0.2675	0.1625	0.09949874371066199		0.14017102648788252	0.0929941754448453
ENSMUSG00000002043	42.7552380952381	38.94190476190476	43.638571428571424	38.53380952380952	3.754008436645239	2.2499750918248407	2.488052335014019	2.4165391896943853
ENSMUSG00000002052	86.1652380952381	31.84047619047619	25.39095238095238	59.34428571428572	5.435995927459476	2.484314552987592	1.7497637806235045	3.8378840010404396
ENSMUSG00000002055	80.56	25.73761904761905	21.656190476190478	44.51571428571429	6.556272387496389	1.4843319653028952	1.2980104695796262	2.0161770249455695
ENSMUSG00000002057	0.04857142857142858	0.03	0.038571428571428576	0.034999999999999996	0.05128949448861783	0.0389832909038856	0.04474417075247379	0.042051555658897254
ENSMUSG00000002058	32.417142857142856	31.991428571428575	24.746666666666663	26.313809523809525	1.97965078003277	1.5433268464917085	1.489679948581691	1.3600554043669861
ENSMUSG00000002059	21.154761904761905	16.16809523809524	17.91904761904762	18.383333333333333	1.7396186800352074	1.7585912407172501	1.5843101104509487	1.5960151767588067
ENSMUSG00000002064	70.28999999999999	14.768571428571429	112.86761904761904	80.98619047619047	2.685525487284964	1.4226270611449934	5.059696297339909	5.451430152074578
ENSMUSG00000002068	194.34	147.18809523809523	205.08380952380952	197.10619047619045	5.6340800153217225	6.085689444021138	6.1049410697280795	6.4776673298558
ENSMUSG00000002076	26.977142857142855	44.62	35.68380952380952	34.55285714285714	1.7347205268061048	2.2993754845713252	2.1308968016162404	2.1261980536312475
ENSMUSG00000002083	33.58571428571428	22.297619047619047	18.009047619047617	23.73952380952381	2.1162938822191895	1.6302570502490155	1.2169266333016966	1.3055977423588814
ENSMUSG00000002100	0.7136842105263158	0.5700000000000001	0.39894736842105266	0.6409523809523809	0.20057112974095945	0.1811687204325236	0.14525213959399294	0.18854821886987494
ENSMUSG00000002102	313.442380952381	304.45238095238096	221.05809523809526	266.34333333333336	10.388085091074801	9.989395470167874	11.406330982628058	11.81946407884516
ENSMUSG00000002103	20.98952380952381	2.5095238095238095	19.63190476190476	18.969047619047622	1.7368210528475616	0.40960345294214934	1.6306870621871568	1.7317956418482858
ENSMUSG00000002104	1264	1.3877777777777778	0.9921052631578948	1.0847058823529412	0.3081122244526219	0.3243541149212943	0.25438215363146127	0.2623775872095332
ENSMUSG00000002105	5.184285714285714	1.6880952380952383	5.36	5.638571428571429	0.6627610254614767	0.34163236927574864	0.6372582641583358	0.6829645761274137
ENSMUSG00000002107	1.73	0.4755	0.55	1.1928571428571428	0.3315519064440237	0.16545785756977197	0.17798909224743054	0.26705193257843607
ENSMUSG00000002108	1.000909090909091	0.675625	501	0.8338461538461538	0.26962416450059634	0.19706062677511202	0.1652469532413701	0.22152599680033636
ENSMUSG00000002109	38.859047619047615	5.3028571428571425	3.8004761904761906	13.106666666666667	2.6197345289680736	0.673861347493873	0.4778580563257932	1.1545999788286465
ENSMUSG00000002111	1.049047619047619	1.0138095238095237	1.0785714285714285	1.0071428571428571	0.24975121407961234	0.24932048240737423	0.254111229596023	0.24161474929074578
ENSMUSG00000002129	96.28666666666666	60.1752380952381	51.58047619047619	75.73047619047618	5.493249854890452	2.2668318167126498	2.927822811789259	6.154539844939494
ENSMUSG00000002147	14.523809523809524	18.176190476190477	12.897619047619049	14.651428571428571	0.9641634607981792	1.312904536512638	1.053530098731992	1.060802994526919
ENSMUSG00000002190	6.741428571428571	1.0204761904761905	13.64095238095238	13.34047619047619	0.7861392357332025	0.23329470039750175	1.0167897438605262	1.1547451741546966
ENSMUSG00000002204	4.236190476190476	0.8055	13.833809523809524	8.470476190476191	0.71939739206488	0.23545920978735194	2.2408747735129895	1.529415617652466
ENSMUSG00000002205	34.71714285714285	31.60380952380952	31.054761904761904	32.133809523809525	1.8216840903872624	1.3742765154957293	1.5111954616647076	1.6459820452921219
ENSMUSG00000002210	28.83666666666667	14.737142857142858	12.992380952380952	18.99809523809524	1.5144815761323887	1.0145630405575132	0.922660724097099	1.2153509426631468
ENSMUSG00000002221	33.035714285714285	21.09857142857143	15.594761904761905	23.37095238095238	2.9252588466198834	1.9743483898810383	1.1287092541920911	1.5291248516034859
ENSMUSG00000002222	37.36666666666667	29.858571428571427	21.314761904761905	30.80666666666667	2.4720347637150795	1.5971208150791794	1.4194711656186172	1.7927748289457848
ENSMUSG00000002227	83.33809523809524	32.22047619047619	26.021904761904764	49.84904761904762	4.421201173730291	2.7259501162495945	1.5184976314401493	3.0101081221493495
ENSMUSG00000002228	28.35	10.939047619047619	13.486666666666665	16.074761904761903	1.7071664074884858	1.064154460852976	1.1670955674202792	1.128211314858638
ENSMUSG00000002233	33.96380952380952	40.75380952380952	35.52952380952381	32.21476190476191	2.738226179063693	2.280660041908344	1.9826825834604414	2.0226586251348
ENSMUSG00000002249	2.6252941176470586	1.0415	0.7094444444444444	1.59	0.48418147853077687	0.2681091441146585	0.1964554735466023	0.3441632364639392
ENSMUSG00000002250	18.81809523809524	15.705714285714285	9.705238095238096	15.576666666666668	1.6620695101858232	1.6531807108072105	0.9224082401254053	1.5374633303150658
ENSMUSG00000002257	51.62571428571428	36.13476190476191	32.269999999999996	39.785714285714285	2.8333444457565196	2.208828025710814	1.6771466699072421	1.9547618989617772
ENSMUSG00000002265	8.47	2.310476190476191	1.7728571428571427	4.647142857142858	0.9419442911441458	0.3926087815227752	0.3325701808191288	0.6797303887281664
ENSMUSG00000002266	0.35714285714285715	0.08263157894736843	0.07952380952380952	188	0.13920034013563887	0.06539060372644873	0.06481650359531896	0.10117103808584955
ENSMUSG00000002274	18.976666666666667	8.724285714285715	19.530952380952378	14.119047619047619	1.4319003911441357	1.1343287445358479	1.7441167644346118	1.3998316063288103
ENSMUSG00000002279	8.458095238095238	1.9795238095238095	21.972857142857144	14.666190476190476	0.7333652435852589	0.369760846900029	2.056945278210147	1.4684782334088118
ENSMUSG00000002280	9.546190476190477	12.649999999999999	7.752857142857143	9.444285714285714	0.9222329207367859	0.9196629817492927	0.87261297340834	0.8140099365921452
ENSMUSG00000002289	17.70380952380952	9.854761904761904	27.734761904761903	21.39047619047619	1.0561792047146428	0.764909150860607	1.8168204328608732	1.5029251599068996
ENSMUSG00000002297	157.3747619047619	132.9047619047619	115.13380952380952	134.85619047619048	9.520737882044337	4.43618887372438	6.249084827327784	4.826216623134941
ENSMUSG00000002307	36.21	30.48428571428571	29.636190476190478	33.13952380952381	3.6389193843384726	1.8271748386940048	1.8105736365649523	2.3377766682399104
ENSMUSG00000002308	57.6852380952381	7.0390476190476186	129.58857142857144	68.02095238095238	2.7461802579346997	0.7932710774177852	5.297583334283046	4.584142174764876
ENSMUSG00000002319	62.453809523809525	32.705238095238094	24.402857142857144	43.091904761904765	5.681727582522366	1.6647388782868673	1.4365539359468384	3.877927012442627
ENSMUSG00000002320	31.420952380952382	3.590526315789474	35.26714285714286	36.007619047619045	2.441463934840062	0.654367903424138	3.553977392460798	3.6800159099527914
ENSMUSG00000002324	15.668095238095237	10.94095238095238	9.706666666666667	12.39809523809524	1.237444297745428	0.9659978568353196	0.8649234299535072	0.8994621723821883
ENSMUSG00000002325	16.323333333333334	8.655238095238095	6.173809523809524	10.59095238095238	1.980421111223009	0.8078149891462416	0.6596245238555456	1.0400228717178026
ENSMUSG00000002326	35.14333333333333	27.936190476190475	24.052857142857142	27.904761904761905	1.6423611535621996	1.3914848999386842	1.5424558561032502	1.5452858602933879
ENSMUSG00000002329	47.43380952380952	39.75285714285714	34.14714285714286	39.07523809523809	2.1539899274856764	1.6460203295129947	1.6393672041162632	1.6738360019581509
ENSMUSG00000002332	24.33142857142857	26.037619047619046	20.65142857142857	23.312857142857144	1.5421120775948634	1.6646189188894607	1.169693546702417	1.3972387979523762
ENSMUSG00000002341	0.4442857142857143	0.08166666666666667	1.108095238095238	0.872857142857143	0.15169451041417392	0.06507788194889448	0.27244974988638165	0.23656484347862858
ENSMUSG00000002342	34.09571428571429	5.092380952380952	39.29190476190476	31.124761904761904	2.040382267105448	0.7359020718889374	3.0665186262699873	2.4737347529834137
ENSMUSG00000002343	24.834285714285713	14.266190476190475	15.043333333333331	16.437619047619048	1.2585474566659267	0.9371617424539236	1.0439559225628103	1.0412192726299994
ENSMUSG00000002345	23.540000000000003	25.326190476190476	27.51666666666667	24.09714285714286	1.6854027355360446	1.2961136921380956	1.5187087769570407	1.4408869858953024
ENSMUSG00000002346	4.878571428571429	1.8944444444444446	1.4689999999999999	2.5385714285714287	0.791268808010661	0.36934336914076293	0.31648389000323374	0.4479069236402782
ENSMUSG00000002365	15.762857142857142	11.043333333333333	8.624761904761906	12.514285714285714	2.0086485794300253	1.2337896195854565	1.0038690910310157	1.4098937095075088
ENSMUSG00000002372	214.3066666666667	81.46857142857142	87.89809523809524	121.72857142857144	8.053586344969116	5.034644276728721	3.4929359747003677	5.897632102951888
ENSMUSG00000002379	44.72142857142857	55.76571428571428	71.74142857142857	52.78809523809524	2.992100017881555	2.219372452210907	3.248510888576069	2.608053791718811
ENSMUSG00000002384	0.9195238095238094	0.1519047619047619	1.2566666666666666	1.0561904761904761	0.23382276172397493	0.08848357137699697	0.26423324232428885	0.2391826122348045
ENSMUSG00000002393	17.0	10.06952380952381	10.734285714285715	11.946190476190477	1.0931420419183977	0.9546977772075249	0.8335627983394593	0.9078665404831253
ENSMUSG00000002395	76.15095238095239	138.31571428571428	81.13190476190476	75.64952380952381	4.0741242064874035	4.517421439558749	4.629485295830238	4.8022209879631275
ENSMUSG00000002396	3.0942857142857143	3.505238095238095	3.429047619047619	2.567619047619048	0.44149991718090764	0.44905754167696754	0.45083092848328127	0.3885448461962518
ENSMUSG00000002409	3.8261111111111115	2.2221052631578946	1.6738888888888888	2.9225	0.6092203519107683	0.42039634525495606	0.32755046399497906	0.44395315957287296
ENSMUSG00000002413	25.110952380952384	4.9695238095238095	5.495238095238095	14.384285714285713	2.505745389030683	0.534056121623078	0.6485179510852561	1.4508335160025987
ENSMUSG00000002416	135.44238095238094	149.80333333333334	151.8895238095238	127.58380952380953	8.348184202475293	3.857946488886426	5.539240384410228	6.303928460593534
ENSMUSG00000002428	35.053333333333335	10.317619047619047	7.657619047619048	18.904285714285713	3.1439268994692533	0.8494415265511092	0.9537709380493693	1.5492409157280822
ENSMUSG00000002455	113.16857142857143	40.304761904761904	37.63	71.79571428571428	7.149904237977241	1.8862661049263711	3.484312120402097	3.9874639016982885
ENSMUSG00000002458	19.540952380952383	26.91095238095238	21.519523809523808	22.0	1.1714339817916097	1.2043700002514464	1.354872419963008	1.2722860939120197
ENSMUSG00000002459	275	0.4576190476190476	0.3105263157894737	0.47526315789473683	0.12707609268990502	0.1607866151173879	0.1346241762135455	0.16314053859770386
ENSMUSG00000002475	1.5938461538461537	245	1.7936363636363637	2.0430769230769235	0.31885319035877996	0.17173137938847013	0.3639262480909927	0.3929611199782947
ENSMUSG00000002477	254.0152380952381	475.60952380952375	343.82	351.84666666666664	5.462102404361985	24.146153972327124	18.067592244784848	12.77759332234013
ENSMUSG00000002486	26.07761904761905	7.5719047619047615	5.0600000000000005	13.161904761904761	2.7528599764402517	0.7206008138212298	0.577930214933718	0.9207620081959079
ENSMUSG00000002489	4.366666666666667	2.2399999999999998	2.3476190476190473	3.3042857142857143	0.5338620890817498	0.40455266300304726	0.3705118112389586	0.4574533915517261
ENSMUSG00000002496	45.95571428571428	18.540952380952383	14.634761904761904	29.432380952380953	4.508210370900999	1.8765432892830605	1.2015863758357548	2.1769413782121783
ENSMUSG00000002500	2.8047619047619046	3.2276190476190476	2.1885714285714286	2.7476190476190476	0.44802509445428496	0.4389733177496613	0.3990538128852189	0.41915271950397
ENSMUSG00000002504	10.621500000000001	14.426666666666666	14.119523809523809	13.75047619047619	1.179884199268814	1.0055522844812184	1.0460072557770916	1.1096184406814025
ENSMUSG00000002524	78.74714285714286	83.19857142857143	52.63666666666666	68.45333333333333	2.5815218972773497	3.014192483324616	2.649421799754783	2.8382010007458813
ENSMUSG00000002546	27.766190476190477	6.603809523809524	14.729523809523808	21.8	2.0221506086096124	0.9140551916728203	1.1975748264106956	1.6329896625806417
ENSMUSG00000002550	62.01047619047619	36.1647619047619	31.276666666666664	40.16904761904762	3.0760151615972924	1.4841721468385152	1.8984362403647266	1.9711149739076135
ENSMUSG00000002565	0.1975	0.13333333333333333	0.08	0.21111111111111114	0.1038109076419937	0.0892063774501452	0.06539391130956793	0.11381569463689538
ENSMUSG00000002578	1.2085714285714286	0.4619047619047619	0.3323809523809524	0.800952380952381	0.26542444509581586	0.16734853713079956	0.13473413814568083	0.225224654788761
ENSMUSG00000002580	66.78761904761905	77.2147619047619	79.30238095238094	65.23095238095237	4.083454064576418	2.3904159449816835	2.6753202660760254	2.3581382794748733
ENSMUSG00000002602	1.205625	397	1.4452380952380952	1.41	0.31194212704442464	0.15770575532667758	0.37676923532759726	0.3969260540675817
ENSMUSG00000002603	4.415238095238095	2.6228571428571428	11.172380952380953	7.866190476190476	0.5647180582031807	0.5252011600362297	1.697819035839229	1.2966329061935904
ENSMUSG00000002608	36.362857142857145	18.894761904761904	12.570000000000002	23.60571428571429	2.626781403965256	1.4997581740063517	0.9558344646483113	1.6507691672482296
ENSMUSG00000002617	7.497619047619047	2.4647619047619047	1.8185714285714285	3.8042857142857143	0.7585333293873007	0.35707916892450975	0.3232353452755038	0.5295760080473055
ENSMUSG00000002625	80.68285714285715	24.376190476190477	21.92904761904762	44.95428571428571	6.943552375537807	1.352909998799849	1.870190581676473	1.8522869482819098
ENSMUSG00000002633	0.05	25	0.034444444444444444	0.054285714285714284	0.05064034403955452	0.035556795613296124	0.04210143541730532	0.053401317214766424
ENSMUSG00000002635	68.95285714285714	53.03333333333334	48.537619047619046	52.38809523809524	2.730741844336106	1.7361757829224405	1.898428285358319	1.9190531667177286
ENSMUSG00000002658	146.5347619047619	108.43333333333332	77.23285714285714	113.78380952380952	7.447647075516619	4.15749319693246	6.249843317763944	6.585619487662582
ENSMUSG00000002660	115.17285714285715	135.0961904761905	126.59095238095237	116.17476190476191	4.875008041158552	2.894655870342751	4.499142664614368	4.8366499927043956
ENSMUSG00000002661	29.494761904761905	38.93142857142857	26.55857142857143	29.697619047619046	1.7882197344269817	2.1681373710777523	1.8788757131801537	2.454586271486976
ENSMUSG00000002664	0.48600000000000004			0.64	0.17749929577325088			0.3407834111768549
ENSMUSG00000002668	1.621904761904762	0.6271428571428571	0.5304761904761905	0.9285714285714286	0.31720627136628987	0.1840421055047987	0.1682719966382039	0.22525148455119448
ENSMUSG00000002679	92.79904761904761	85.19047619047619	66.47571428571429	81.76571428571428	4.6490649292683885	3.9466065879551135	3.731660397159406	3.6267524874799735
ENSMUSG00000002688	1.0080952380952382	0.628095238095238	0.600952380952381	0.8095238095238095	0.2374012266262079	0.18030743460838403	0.1779806099148695	0.20934532441066772
ENSMUSG00000002718	146.38047619047617	111.38428571428572	134.18666666666667	157.99190476190475	6.63236819287085	6.696663475244988	7.463791591452358	7.781376626249785
ENSMUSG00000002728	133.24666666666667	93.79380952380953	74.06095238095239	85.84904761904761	7.47321698223008	2.825809153077134	3.233196185463565	3.58658511843667
ENSMUSG00000002731	8.707619047619048	12.131904761904762	8.252380952380953	9.084285714285715	0.7596151609491245	0.8368002034529307	0.70885383837032	0.7681314903026419
ENSMUSG00000002732	8.247619047619047	1.269047619047619	20.69	13.61	0.91785046628416	0.2999316626626367	1.8375981995140132	1.645685990993537
ENSMUSG00000002733	28.94	29.74904761904762	18.103333333333335	25.36904761904762	2.208820413489431	1.6038138926532508	1.222283252444518	1.4373437645551843
ENSMUSG00000002741	87.00571428571428	96.29095238095238	69.03333333333333	81.78619047619047	3.547202826334641	3.5803907677635722	3.180586299151338	2.9561717100226645
ENSMUSG00000002748	99.74571428571429	29.11047619047619	24.31904761904762	53.82714285714285	7.942375876135749	2.1126653754587195	1.8684598833266146	3.1545152176686995
ENSMUSG00000002763	27.12809523809524	11.134285714285713	7.339047619047619	15.17	1.6568166003410072	0.8531715540735474	0.760902316727257	1.200691269148537
ENSMUSG00000002767	164.0104761904762	147.44666666666666	190.62047619047618	159.30190476190478	5.52515569598293	4.108562159183307	4.511425573247091	4.587491669593973
ENSMUSG00000002768	65.5	108.47476190476189	89.09904761904761	81.38857142857144	2.7904148863735725	4.836671012717401	4.717282051631907	4.2367518603914744
ENSMUSG00000002771	1.1714285714285715	0.22666666666666666	0.5228571428571429	0.8061904761904761	0.26961991387726475	0.10940822057852292	0.17227074877748036	0.20819230600860142
ENSMUSG00000002778	56.215714285714284	15.976190476190476	211.4847619047619	137.00619047619048	2.367839036058041	1.7233423334282547	14.738556668674754	11.144699006300844
ENSMUSG00000002781	11.145238095238096	9.182857142857143	12.768571428571429	11.734285714285713	0.9838182708319031	0.7736084720497901	0.9007373396845724	0.8507446518110083
ENSMUSG00000002797	3.741904761904762	6.324285714285715	4.980476190476191	4.970000000000001	0.4573722142890056	0.6466888452610219	0.5555244095577732	0.5561975496940942
ENSMUSG00000002799	16.939047619047617	2.2423809523809526	9.055238095238096	11.05952380952381	1.4598802796253543	0.44500449690713656	1.1206882704599375	1.3206415245179817
ENSMUSG00000002803	11.676190476190477	7.885238095238096	7.439444444444444	9087	1.3012725413061517	0.7923814674906751	0.8112827623009633	0.9059720281495857
ENSMUSG00000002804	21.902380952380952	14.22095238095238	16.05857142857143	13.83095238095238	1.887568466719363	1.225914023389799	1.265334189945446	1.2359380291063882
ENSMUSG00000002808	9.926190476190476	1.6366666666666665	19.923333333333332	14.401904761904762	0.7532685842982587	0.31088838399269164	1.2980401588426507	1.1300513302811932
ENSMUSG00000002812	33.7447619047619	24.047619047619047	14.903809523809525	25.389523809523812	2.7081290870132904	1.612357177840642	1.1463188445733747	1.9096416363125104
ENSMUSG00000002814	34.85047619047619	13.233333333333333	9.39952380952381	18.137142857142855	2.6661150152190394	1.1079907454773672	0.744154834180065	1.1055068096228302
ENSMUSG00000002820	17.030952380952378	9.539047619047619	9.43952380952381	10.418095238095239	1.1448669926410675	0.7628782917227751	0.791191830387331	0.782573781413618
ENSMUSG00000002825	81.8404761904762	45.1052380952381	37.72190476190476	52.152857142857144	3.928412588419477	1.6696903931778175	2.17877080014087	2.4029855579750645
ENSMUSG00000002831	0.04307692307692308	0.012307692307692308	0.015555555555555557	0.034999999999999996	0.04697768995020082	0.02483674506301991	0.027993605971875828	0.04321235578289724
ENSMUSG00000002833	158.58714285714285	101.98857142857143	62.760000000000005	111.00666666666666	8.588382494832832	3.257160484496997	3.6027493469769536	5.226415294003799
ENSMUSG00000002835	89.68047619047618	55.60952380952381	41.25190476190476	68.32142857142857	6.42571220718875	3.8055471089169224	2.0330276061002053	3.0290870293361523
ENSMUSG00000002844	136.81190476190477	142.6957142857143	206.5452380952381	166.1261904761905	4.017702945894738	3.980810073783654	4.616300189290306	4.385660968602027
ENSMUSG00000002845	56.516190476190474	10.730952380952381	102.98666666666665	78.38714285714285	3.431237488567039	1.456991339772593	10.667428068063154	8.147757218221146
ENSMUSG00000002846	35.95904761904762	19.553333333333335	43.888571428571424	38.27666666666667	1.6922661482619357	1.3567489737522478	1.739498324738689	1.9334056226222425
ENSMUSG00000002847	3.4814285714285713	3.576190476190476	4.624761904761905	4.237619047619047	0.6146207834779045	0.5697917230969142	0.7119552617858657	0.6568180529252573
ENSMUSG00000002870	277.5442857142857	143.36190476190475	108.66380952380953	192.23714285714286	9.824670952236922	4.579236088249594	7.098438442502369	9.85582448395381
ENSMUSG00000002871	8.6525	1.8873684210526316	10.603809523809524	9.411176470588236	1.36469359873235	0.40081922111442425	1.0220291385722342	1.349300712774884
ENSMUSG00000002881	4.254761904761905	2.2476190476190476	1.662857142857143	3.5252380952380955	0.6017512613188827	0.3645511948905738	0.3297027108639242	0.5246516390936258
ENSMUSG00000002885	32.32666666666667	3.4438095238095237	46.82809523809524	39.11	2.555060089996332	0.5791148731306934	4.224868869142715	3.505496636236679
ENSMUSG00000002897	1.8466666666666667	0.20047619047619047	2.6861904761904762	2.143809523809524	0.3349131609788206	0.10375905282472417	0.4182067591802364	0.3606201511619065
ENSMUSG00000002900	11.248095238095239	1.0385	21.507142857142856	18.782380952380954	0.8305395891047547	0.2593349541057908	2.462619892450696	2.268035326083527
ENSMUSG00000002908	1.0204761904761905	0.5135	1464	1231	0.2440389080907623	0.17505003044242734	0.28815145871207165	0.27597854607693123
ENSMUSG00000002910	19.84095238095238	7.2509523809523815	5.08952380952381	9.833809523809524	1.3297120892745211	0.8238414389634016	0.5525936577331425	0.7692456032932142
ENSMUSG00000002944	0.11	0.02		0.03
ENSMUSG00000002948	32.37047619047619	15.014761904761905	11.884761904761906	20.93904761904762	2.8489261532650114	1.051735214515159	0.9605126654546864	1.2933339908126529
ENSMUSG00000002949	68.04047619047618	49.14	38.68095238095238	52.52	2.7351055064694076	1.8585739540995254	1.8503197799250433	1.7598271018970668
ENSMUSG00000002957	69.99095238095238	55.21333333333333	43.71190476190476	57.16904761904762	4.073719951145735	2.924596214158976	2.2529685833676694	3.132181341277757
ENSMUSG00000002963	22.057619047619045	8.497142857142856	9.714761904761904	10.953809523809523	1.4915485568715718	0.7865982041003383	0.9842700024087513	1.0956970984351808
ENSMUSG00000002968	22.541428571428572	23.627142857142857	15.96857142857143	19.823809523809523	1.6753990691224363	2.5808344112909305	1.9577049592527962	1.9657429803645767
ENSMUSG00000002980	85.11095238095238	8.31047619047619	259.74809523809523	171.9847619047619	3.7840799287316162	1.0404217268081786	19.395111787436687	10.736845741895559
ENSMUSG00000002981	44.16238095238096	7.51047619047619	115.42523809523809	78.17	1.9405526832717757	0.8538828614295312	8.298018857622056	6.227233850480599
ENSMUSG00000002983	4.75	4.4795	3.3313333333333333	4.3325	0.7693595821634163	0.7923625482660931	0.7185652813016112	0.6952365651912645
ENSMUSG00000002984	199.22142857142856	160.61190476190475	242.7733333333333	211.46619047619046	8.337074035258878	5.3371623287432435	9.09806845888399	12.038152296052242
ENSMUSG00000002985	287.57	21.482857142857142	1171.328095238095	715.75	34.21306140865475	3.2600430279702883	162.3885998001605	99.31387586598264
ENSMUSG00000002992	1.1473333333333333	0.43571428571428567	2.0628571428571427	1.2142857142857142	0.30963029670063075	0.15927277826543154	0.4944689998743447	0.3396761778642671
ENSMUSG00000002996	25.380000000000003	21.03	14.567142857142859	19.624761904761904	1.2562739692098561	1.1303385502119434	1.1011394840188533	1.3233220496785858
ENSMUSG00000002997	1.1470588235294117	0.7095238095238096	0.5192857142857142	1.2294444444444443	0.2830905653074471	0.20627821733727925	0.17298594329513597	0.28172666981511096
ENSMUSG00000003031	11.379999999999999	10.058095238095238	8.1065	9.027619047619048	1.201137357832547	0.8257863839561885	0.8947445313137095	0.9248193915730133
ENSMUSG00000003032	172.17857142857142	117.85285714285713	98.11142857142858	145.96333333333334	16.004681462231073	6.667776496056277	5.524131316571057	12.179512253376926
ENSMUSG00000003033	44.710476190476186	40.75952380952381	30.798571428571428	37.70238095238095	2.9660399666727733	1.6978339809172653	1.8055630022522178	2.4974083618978087
ENSMUSG00000003037	20.265714285714285	30.017619047619046	23.504761904761907	24.05	1.0706963847418745	1.3935671775906784	1.2347821514142678	1.3797870781219765
ENSMUSG00000003038	139.71619047619046	266.4271428571429	168.87238095238095	173.7595238095238	5.325802978858166	13.116816598819808	8.183497590382204	7.470091810368117
ENSMUSG00000003039	35.70095238095238	50.54904761904762	39.77142857142857	39.90809523809524	2.0156753452641296	2.4427402552560773	2.238155733731541	2.1636542742763
ENSMUSG00000003051	24.729523809523805	16.52857142857143	16.72190476190476	18.461904761904762	2.1279380223017235	1.746255761242742	1.782993419191394	1.477615940024048
ENSMUSG00000003053	0.08666666666666667	0.08	0.12	0.18999999999999997	0.06790516262487788	0.07094598884597587	0.0879393730551528	0.132664991614216
ENSMUSG00000003062	58.86095238095238	40.73952380952381	122.91333333333333	88.3247619047619	2.719927686780513	2.458404387304756	6.918610524325067	5.588408480274472
ENSMUSG00000003068	58.561904761904756	35.70095238095238	26.256666666666668	38.39809523809524	4.3714745588409984	2.949814272181016	1.8809734477421818	2.358000325038107
ENSMUSG00000003070	7.031904761904761	3.6023809523809525	10.552857142857144	8.764761904761905	0.6771897880729558	0.5443142932962732	0.9841977982714902	0.8602769817104087
ENSMUSG00000003072	309.2638095238095	401.9390476190476	399.1876190476191	331.12333333333333	15.032645435790265	11.725390396683968	12.333906670806796	11.62653185674357
ENSMUSG00000003099	150.17380952380952	97.13809523809525	66.32047619047619	96.16619047619048	7.044774438789651	2.844727672885371	2.988798331244952	3.4353527216277904
ENSMUSG00000003119	26.663809523809523	15.80952380952381	10.226666666666667	21.335238095238097	2.6411493237919923	1.3139867499858295	1.1064603221283829	2.212882909458848
ENSMUSG00000003123	6.932857142857143	4.6380952380952385	3.325714285714286	5.135238095238096	0.9287257380942122	0.5290722423655615	0.5011503773123115	0.7735655292978831
ENSMUSG00000003131	15.78095238095238	15.254761904761907	10.157142857142858	13.762857142857142	1.2788270117874025	1.0241299719989088	0.7650061135321055	0.9945276799176826
ENSMUSG00000003134	14.82904761904762	5.532857142857143	5.993333333333333	9.772380952380953	1.9058057794366767	0.6190100171730214	0.6530417230648375	0.8862515779452416
ENSMUSG00000003135	41.60333333333333	38.18380952380952	35.87047619047619	42.31904761904762	2.763980853538996	1.795990836251741	2.094490445611383	2.8893325069297418
ENSMUSG00000003153	451.2085714285714	48.22571428571429	1137.264761904762	845.2657142857144	15.24712020093528	5.476782187494013	89.14718745828921	72.22709005883696
ENSMUSG00000003154	2.4023809523809527	1.6928571428571426	1.2095238095238094	1.679047619047619	0.4218789629863414	0.3254587552371947	0.25661670155949395	0.33228423343785546
ENSMUSG00000003161	17.291428571428572	19.156666666666666	18.386190476190478	17.35047619047619	1.1307785530573269	1.2351638282186224	1.257299349927772	1.0692223422813236
ENSMUSG00000003166	32.6747619047619	4.239047619047619	48.59333333333333	40.378095238095234	1.9982968485148995	0.6489793836192425	4.025962193973211	3.3944929924418696
ENSMUSG00000003184	19.074285714285715	2.875714285714286	3.375714285714286	7.291428571428572	2.2316241759277107	0.4328265744353216	0.5414115464090454	0.9662298567392862
ENSMUSG00000003190	12.663809523809524	11.993333333333332	9.33904761904762	11.184285714285714	1.0638413048925413	0.8601927617119243	0.7854176640676466	0.8883756100264099
ENSMUSG00000003198	13.543333333333335	7.615238095238096	4.87	8.961904761904762	1.2418324274143344	0.646619642024001	0.5315207293363878	0.8063606126552333
ENSMUSG00000003199	78.23285714285714	86.8652380952381	67.99333333333333	69.15333333333334	3.5593958250601716	2.881565349981352	3.3801281557370504	3.5663621142781796
ENSMUSG00000003200	84.51571428571428	62.830000000000005	48.08904761904762	61.916666666666664	4.190160445355659	2.1411447761375113	2.1183424455345476	3.3660313167581832
ENSMUSG00000003206	1.2633333333333334	0.7357142857142857	1.7885714285714287	1371	0.30897552170984843	0.21484720088446846	0.40357113358607005	0.33101351538633744
ENSMUSG00000003208	17.37333333333333	20.416666666666668	14.347619047619048	16.746190476190478	1.1719170971274726	1.119782150014932	1.0270000011039795	1.159935646037247
ENSMUSG00000003226	154.10333333333332	6.73	7.562857142857142	51.761428571428574	13.97480612921719	0.6991692349121341	0.8641313124578163	5.525784808975287
ENSMUSG00000003227	35		0.04	36	0.04349329450233297		0.04648348401006841	0.04261455150532503
ENSMUSG00000003228	1.4023809523809523	1.4157142857142857	0.9895238095238096	1.4123809523809523	0.28741119105519214	0.2845745123183461	0.23973147298242256	0.28973707684061617
ENSMUSG00000003233	12.753333333333334	6.1780952380952385	3.485238095238095	8.586666666666666	1.6178603349770535	0.9348742260829015	0.498731542944135	1.0257160874547555
ENSMUSG00000003234	40.81761904761905	17.128571428571426	15.481428571428571	24.480476190476192	2.5655060676638355	1.204623491013703	1.516888150083567	1.6335245966038436
ENSMUSG00000003235	148.37047619047618	141.48190476190476	128.73666666666668	135.9261904761905	5.790411264125352	3.850723965268004	6.393296650671866	6.129720201654144
ENSMUSG00000003269	15.605714285714287	33.60190476190476	24.25142857142857	26.415714285714287	1.6576335070025026	1.8819218417867685	1.6979011252992668	1.929757765631118
ENSMUSG00000003271	1.5005882352941176	1.3876190476190478	1.3363157894736843	1.1095000000000002	0.3257902954493834	0.3315870242463147	0.298145545647857	0.27408505690944307
ENSMUSG00000003273	3.0885714285714285	1.1166666666666667	1.0238095238095237	1.7842857142857143	0.4422196640726382	0.251241994265568	0.2441091443932759	0.32312578372646705
ENSMUSG00000003279	0.2677777777777778	0.31047619047619046	0.1930769230769231	0.260952380952381	0.11991978679546171	0.1268998033517111	0.10151660603948079	0.11714847063592253
ENSMUSG00000003282	6.177619047619047	1.3942857142857144	1.687142857142857	3.1595238095238094	0.8082043308240879	0.27466305888919124	0.3392464638950657	0.5255226315594592
ENSMUSG00000003283	7.148571428571429	2.691875	5.699375	7.412777777777778	1.1371114795862376	0.7674403987444237	1.1398888720506926	1.085466769738367
ENSMUSG00000003299	109.5547619047619	102.99142857142859	94.84	93.47619047619048	3.004374637333241	2.9395780621840046	2.9236708823962103	3.196198819445379
ENSMUSG00000003308	17.52952380952381	12.997619047619047	11.359523809523811	16.05952380952381	1.6606367792120151	0.9230773853856623	1.1663121521621813	1.4605339004543567
ENSMUSG00000003309	11.021904761904763	7.897142857142858	6.53047619047619	8.184285714285714	0.9598250383837618	0.9374743533906973	0.7144719915835537	0.8981959621344096
ENSMUSG00000003316	36.488571428571426	3.194761904761905	58.52761904761904	58.23047619047619	2.316990688444849	0.5561661361275574	5.696910813045206	6.481295008612254
ENSMUSG00000003341	1.4514285714285715	0.58	0.8552380952380952	0.9247619047619049	0.28407601742045985	0.1734468492761097	0.21504995991808734	0.2234338285420573
ENSMUSG00000003344	44.69857142857143	45.247142857142855	34.66285714285714	37.66095238095238	2.7275546597215437	2.263029905622437	2.3390333924261006	2.2125129975148927
ENSMUSG00000003345	90.89619047619047	79.42095238095237	63.89809523809523	73.70380952380953	5.349038742134199	4.732055976441143	2.543554938143859	2.220658040203236
ENSMUSG00000003346	67.50952380952381	79.47190476190477	65.8247619047619	61.05333333333334	3.014644769106342	4.056338110440642	3.3163361610186346	2.2607435916754444
ENSMUSG00000003348	12.845238095238095	13.99095238095238	10.957142857142857	12.437619047619048	0.995007685791713	1.0092946393071949	0.8440433138448868	0.8935016467493299
ENSMUSG00000003352	16.154761904761905	5.907142857142857	3.7904761904761903	9.07	1.5907788776702199	0.8692358830652145	0.5230876627754145	0.8276766104153067
ENSMUSG00000003354	0.9123809523809524	0.9471428571428572	0.8385714285714285	0.8719047619047618	0.2215775740349026	0.23005293682432443	0.2161065496840078	0.2202894406042272
ENSMUSG00000003355	42.37095238095238	12.333333333333334	127.62761904761904	72.6847619047619	3.309694987008543	1.4133314802323882	10.494932040088543	7.0979137987710565
ENSMUSG00000003360	120.1495238095238	67.91238095238094	72.9047619047619	94.24	3.5010153273008484	3.154896866834605	3.121787691375356	3.3655081693698565
ENSMUSG00000003363	49.097142857142856	9.017142857142856	118.79476190476191	82.47380952380952	2.0804850788374583	0.9425740195406008	8.356640177528845	5.621847030672497
ENSMUSG00000003378	12.326190476190478	2.948571428571429	2.9990476190476194	6.440476190476191	0.9075641066667139	0.547427005664328	0.5357322113403055	0.6931506660207352
ENSMUSG00000003379	2.223333333333333	0.7595238095238096	6.558571428571428	3.8447619047619046	0.3989971555772424	0.21537063976237647	0.853419253221245	0.5794877126137316
ENSMUSG00000003380	81.23904761904762	20.554285714285715	231.16857142857143	131.0747619047619	5.309160901541605	2.084641635461433	15.307820554737843	10.914196906062688
ENSMUSG00000003382	8.747142857142856	4.326190476190476	3.4976190476190476	6.038571428571428	0.8871468828986183	0.5283318204231648	0.4635858705897224	0.6685115968343712
ENSMUSG00000003402	91.36380952380952	9.413809523809524	256.0290476190476	168.0804761904762	3.0301428126166936	1.114683699785232	15.574470210430944	10.53118255188101
ENSMUSG00000003410	3.016190476190476	0.7185714285714285	0.6652380952380952	1.7042857142857142	0.5152186203519526	0.1938461413869573	0.19595021117817393	0.32785999583777875
ENSMUSG00000003411	2.894285714285714	3.709047619047619	3.7428571428571424	3.394761904761905	0.5113258077123167	0.5185267154626906	0.5668846119496507	0.5355738440249188
ENSMUSG00000003418	3.8971428571428572	0.30142857142857143	3.5800000000000005	3.811428571428572	0.5697556463946974	0.1286584361683248	0.4872835294725629	0.5658442010517962
ENSMUSG00000003420	2.6021052631578945	0.8257894736842105	5.792380952380952	4.3545	0.49229655099469066	0.24253572208042332	0.8621586708350992	0.5943151631566325
ENSMUSG00000003421	55.38571428571428	54.8	35.3947619047619	43.38285714285714	2.1853632771375158	1.895772113087938	1.8503856250660957	2.158019941526772
ENSMUSG00000003423	24.99666666666667	32.614761904761906	27.73190476190476	27.013333333333332	1.8483190990907097	1.597510953691878	1.7596972979745311	1.585771906575009
ENSMUSG00000003429	1969.622380952381	2757.508095238095	2658.912380952381	2240.3885714285716	87.1199844574103	32.00167061575922	52.675749941120074	48.99876338714464
ENSMUSG00000003435	153.37857142857143	58.56952380952381	49.36761904761905	95.88238095238096	7.087484249943509	2.8326025788335563	2.647359412586517	3.346947714301432
ENSMUSG00000003436	1.7561904761904763	0.6285714285714286	2.9223809523809523	2.356190476190476	0.30974296270915636	0.18250934185390505	0.46230731108930273	0.40626725674145425
ENSMUSG00000003437	88.77428571428571	45.05571428571429	39.38238095238095	61.669999999999995	6.7787214896331	1.792396317175175	2.758936898841904	3.4031658929940654
ENSMUSG00000003438	117.90190476190476	63.014761904761905	115.87571428571428	97.25523809523808	3.243847408413394	2.811364828610204	3.4249421664514883	3.7034539617991116
ENSMUSG00000003444	30.92142857142857	60.599999999999994	51.82952380952381	43.125238095238096	1.8412865954355426	2.557970828978463	3.311984980713477	2.9083014695250773
ENSMUSG00000003452	3.5157142857142856	0.8023809523809523	1.0704761904761906	2.0423809523809524	0.522471038809385	0.20647253335366053	0.2503896736331822	0.3791876685519447
ENSMUSG00000003458	48.14190476190476	5.004761904761905	96.51571428571428	78.7104761904762	2.599502298430699	0.735442082484639	7.848748264515042	7.2027217896527365
ENSMUSG00000003464	65.54190476190476	48.650952380952376	34.862857142857145	45.656190476190474	3.169090948149283	1.777783786837917	2.0564634625465916	2.264896767981824
ENSMUSG00000003469	2.933809523809524	1.8547619047619048	1.2304761904761905	1.950952380952381	0.43036611002974146	0.3334956407565594	0.2597200655930445	0.327727314613482
ENSMUSG00000003476	0.6766666666666667	0.24095238095238097	0.40238095238095234	0.43950000000000006	0.19381057680771627	0.11339964046702215	0.15017593612620903	0.15315106920945737
ENSMUSG00000003484	0.06	0.051818181818181826	0.07666666666666667	0.09		0.051377713276162876	0.06514940095230688	0.07810249675906655
ENSMUSG00000003500	27.263333333333332	26.13190476190476	19.603333333333335	24.862857142857145	1.737701044666464	1.7710515599829137	1.2906106589579498	1.5514055290755728
ENSMUSG00000003518	6.5547619047619055	6.403333333333333	5.326842105263158	6.123333333333333	0.6854993380037854	0.8281187323811936	0.7180525370635351	0.7748432509172829
ENSMUSG00000003526	27.014285714285712	8.07	12.773809523809524	15.023333333333333	2.907821682767963	0.8162069648831781	1.036779692856334	1.1935214669470724
ENSMUSG00000003527	25.759523809523813	17.481428571428573	12.856190476190477	17.693333333333335	1.5514755612749946	1.009881248491337	1.0175522628886198	1.035125097876565
ENSMUSG00000003528	127.26857142857142	125.08047619047619	108.63666666666666	110.52571428571429	3.1005152633004696	5.047509828108571	4.031290903570015	2.795796212635147
ENSMUSG00000003531	33.203809523809525	39.01904761904762	35.331428571428575	32.14047619047619	2.0114129689149554	2.5320841128699745	2.034564921984233	2.246152210017588
ENSMUSG00000003534	2.4510526315789476	0.47000000000000003	4.855789473684211	5.126190476190476	0.49757769661992685	0.20001190440761746	1.0130185671648595	1.3059266872499602
ENSMUSG00000003541	9.491428571428571	3.066190476190476	11.31952380952381	9.922380952380953	0.796607176215027	0.4647633684598341	1.1952701380641304	1.1013967117044103
ENSMUSG00000003545	0.23454545454545456	145	0.3	192	0.12394546921466301	0.09013878188659973	0.15524174696260024	0.10540714713275694
ENSMUSG00000003546	16.576190476190476	9.666190476190476	8.415714285714285	11.210952380952381	1.0329538034639802	0.8293989436391576	0.7110286215619397	0.7882548248721605
ENSMUSG00000003549	24.649047619047618	32.24857142857143	24.34095238095238	25.905714285714286	1.4765540489296118	1.4492849280666271	1.658316401650137	1.9475213271561087
ENSMUSG00000003555	0.11200000000000002	36	0.07200000000000001	0.11499999999999999	0.08398809439438426	0.04249705872175156	0.062035831939649566	0.07995534467974698
ENSMUSG00000003573	31.429523809523808	16.83857142857143	12.594761904761905	21.195238095238096	2.4740966101349358	1.453746929852105	1.3620942592108143	1.691396664220715
ENSMUSG00000003575	5.08047619047619	2.3071428571428574	1.5738095238095238	3.2314285714285713	0.7141596714189196	0.36378443568445656	0.2919389011342353	0.5020805691910251
ENSMUSG00000003581	19.11	1.8385714285714285	18.66142857142857	15.65952380952381	1.482762062278818	0.3912910776940782	1.5480908804555564	1.379281468596788
ENSMUSG00000003585	4.367619047619048	4.081904761904762	2.9885714285714284	3.8857142857142852	0.5395791590992377	0.5286238283765098	0.4477218980116828	0.5237086482953281
ENSMUSG00000003604	36.78380952380952	64.96619047619048	49.238571428571426	47.70619047619048	2.5110095177410106	3.0172103542834834	2.864921945725929	3.2320570242045155
ENSMUSG00000003623	21.705238095238094	11.959999999999999	9.75952380952381	14.043809523809525	1.2178553786702302	0.8798414359309026	0.9216172318242888	0.9695746431616967
ENSMUSG00000003644	65.64857142857143	72.73333333333333	49.44761904761905	67.10952380952381	4.827162199259435	4.314944922306619	3.9636904343566526	4.109712623262723
ENSMUSG00000003657	1686	1.9747619047619047	1.7833333333333334	1.7642857142857142	0.33568970634704964	0.37428065548501804	0.37804908558428113	0.3615387560260221
ENSMUSG00000003660	142.91	48.14857142857143	39.64952380952381	86.15333333333334	9.179562547933784	3.113921680340165	2.2471463889617955	6.247308233049667
ENSMUSG00000003662	29.892857142857142	21.61809523809524	16.436666666666667	22.493333333333332	1.8006456702894027	1.2803187138639718	1.3026360331729794	1.7070391148660125
ENSMUSG00000003665	0.13052631578947368	0.041666666666666664	0.16631578947368422	0.13941176470588235	0.08327532607133314	0.04597155466572604	0.09618516051402445	0.0882279408700725
ENSMUSG00000003680	40.610476190476184	11.291428571428572	68.94619047619047	49.058571428571426	2.0586930061143245	0.9238442678788005	3.8703532800600584	3.2395199001817336
ENSMUSG00000003721	16.606190476190477	6.224285714285715	23.052857142857142	18.902380952380952	1.2224317054037894	0.6389990578384035	1.7853373887970685	1.5842530017948981
ENSMUSG00000003731	57.140952380952385	27.435238095238095	18.489047619047618	35.263333333333335	4.22539853881162	1.5420262827492086	1.312278989058621	2.3616682293236764
ENSMUSG00000003746	0.9480952380952381	0.06642857142857143	0.9742857142857143	1.0904761904761904	0.23395728043874758	0.05911533839799066	0.2502956075452835	0.27333955526351345
ENSMUSG00000003752	12.768571428571429	7.98904761904762	6.874285714285714	9.327619047619047	1.2125736670236507	0.6793865947490549	0.7027712394271598	0.8773170423192315
ENSMUSG00000003762	17.566190476190474	7.653333333333333	8.957619047619048	11.48952380952381	1.3459239128339768	0.7383286574075303	0.7691157274868157	0.851965088763416
ENSMUSG00000003778	85.81238095238095	25.29714285714286	25.32095238095238	40.955238095238094	7.0734457793033085	1.757437954314549	1.465592502443962	2.224924570048079
ENSMUSG00000003779	99.20142857142858	78.34428571428572	57.92238095238095	92.43142857142857	7.105029616429487	3.360335908055322	4.172770799495788	5.425820336735324
ENSMUSG00000003808	127.28	100.76571428571428	70.09904761904761	96.88619047619048	3.750996439043136	2.6335576671860745	2.6775868582027273	4.493946535602377
ENSMUSG00000003809	25.27904761904762	25.60238095238095	18.517619047619046	24.187619047619048	1.7030107659478375	1.3978096649438474	1.2836990644157449	1.7872660559213132
ENSMUSG00000003810	20.794761904761906	9.423809523809524	6.875714285714286	12.752380952380953	2.2262364802987915	1.117772546116878	0.7866985177456032	1.1558113836818384
ENSMUSG00000003812	18.186666666666667	3.4723809523809526	39.01857142857143	25.90904761904762	1.2733228620860897	0.5161533109094737	2.7986119251305626	2.1173675148031728
ENSMUSG00000003813	41.934761904761906	54.278571428571425	44.78238095238095	45.037142857142854	1.9981554135475403	2.0217634082432996	1.8389550481004808	2.537118363781385
ENSMUSG00000003814	492.03476190476187	70.95285714285714	1634.344285714286	1019.3361904761905	13.46465273046162	5.251990377482623	97.5779195421632	66.43431735279229
ENSMUSG00000003824	32.165238095238095	50.18571428571429	37.43714285714285	37.805238095238096	1.5744271246949018	1.9974336595966824	2.1329976829913013	2.3525870885198477
ENSMUSG00000003847	22.357619047619046	3.4952380952380957	4.813809523809524	11.368095238095238	2.667226569621738	0.5296758303535956	0.715991312859802	1.6413498537495375
ENSMUSG00000003848	151.0990476190476	96.91857142857143	82.8847619047619	107.57047619047619	6.055596463278999	3.76907897589459	5.8205414418022094	5.624737432017456
ENSMUSG00000003849	181.74142857142857	201.2590476190476	158.57380952380953	177.6209523809524	6.445093271544762	9.562104567728401	9.626740720172329	8.63971524290344
ENSMUSG00000003863	3.393333333333333	1.398095238095238	1.3495000000000001	2243	0.6083160083485161	0.288021674984316	0.2704664343412379	0.37653552289259506
ENSMUSG00000003865	22.918095238095237	19.819523809523808	14.27142857142857	20.58095238095238	1.9777501189179125	1.359598588553057	1.138648172116368	1.732292439949349
ENSMUSG00000003868	211.2985714285714	202.38952380952384	167.88714285714286	193.24809523809523	8.170178475806427	8.170150126154367	9.032647298045262	11.885804350429522
ENSMUSG00000003872	3.5076190476190474	0.7319047619047618	0.89	1.3504761904761904	0.5440570281566275	0.20936368340148592	0.23232776518571877	0.28611059815465983
ENSMUSG00000003873	568.0914285714285	556.6723809523809	548.5414285714286	505.9209523809524	11.43648943567234	11.581050818034022	18.87300334801405	15.295220275889518
ENSMUSG00000003923	65.99714285714286	63.37761904761905	58.73714285714286	67.84380952380953	3.8667646216773757	3.1341486202310422	3.9263012488344096	2.9527327516976274
ENSMUSG00000003929	9.352857142857143	3.4428571428571426	2.797142857142857	5.457142857142857	0.9117351701059706	0.43498885746930227	0.42134317133093646	0.6830938521787132
ENSMUSG00000003934	5.87	0.8223809523809523	3.0652380952380955	3.874285714285714	0.8071301305359923	0.2124672577149407	0.4297799099249018	0.5123017950892821
ENSMUSG00000003948	4.519523809523809	3.6476190476190475	6.3742857142857146	5.290952380952381	0.4999840360263307	0.47452778771658116	0.6908861016420702	0.6084206348688713
ENSMUSG00000003949	0.25047619047619046	0.11699999999999999	0.1075	0.20523809523809522	0.11725323874189938	0.07905727437484136	0.07448551607704115	0.1097261071673661
ENSMUSG00000003955	127.49714285714286	143.12190476190477	194.41095238095238	154.64761904761903	6.884840183602049	3.5414716216801074	5.962494879892457	5.079140108361141
ENSMUSG00000003970	3692.5076190476193	5903.337142857143	4164.900952380953	4155.821904761904	179.83635995366237	73.35746628064275	100.23280146478227	122.54890241123965
ENSMUSG00000003974	0.09000000000000001	0.02	0.0375	0.03666666666666667	0.09018499505645788		0.043945989578117364	0.043333333333333335
ENSMUSG00000003992	2.6904761904761907	1.9028571428571428	1.928095238095238	2.123809523809524	0.3930391209115111	0.32756471033336654	0.32506088737168337	0.3439043860688165
ENSMUSG00000004018	12.193333333333333	24.08904761904762	14.404761904761905	18.27095238095238	1.0453428085090497	1.6104103151743518	1.120949983814243	1.198565989355197
ENSMUSG00000004031	0.29904761904761906	0.09944444444444445	0.32476190476190475	0.27809523809523806	0.12708059827546409	0.07273810224216949	0.13057677735562512	0.12230255039123078
ENSMUSG00000004032	5663	6.51857142857143	6.667619047619047	6.473333333333334	0.7144692914471921	0.6600733313209135	0.6312519324862093	0.6572650162509044
ENSMUSG00000004035	2.2204761904761905	3.6023809523809525	2.8819047619047615	2.6166666666666667	0.4069745962532119	0.5004640250435707	0.4539779830237307	0.4285370091998686
ENSMUSG00000004038	1.9866666666666666	3.52952380952381	1.9204761904761904	2.3485714285714288	0.34081298693490547	0.4758398471026811	0.3463328128167472	0.37006967536647795
ENSMUSG00000004040	47.30428571428571	21.29285714285714	22.032857142857143	35.287619047619046	2.8776594797912853	1.6013509390299092	1.4865562861313846	2.101741104164412
ENSMUSG00000004043	2.896190476190476	1.6066666666666667	1.2342857142857142	1.7815	0.4137911114321171	0.3136363782755084	0.2712489380524057	0.3305034238217431
ENSMUSG00000004044	14.933333333333334	20.923333333333332	13.449523809523809	16.503333333333334	0.9977814278577136	1.4800510501706052	0.9722302481042225	1.1184015662954265
ENSMUSG00000004054	15.295714285714284	10.212380952380952	8.28	10.90952380952381	1.1923074011241859	0.956796466578995	0.7172722801067415	0.9190630519306259
ENSMUSG00000004056	42.23714285714286	32.91761904761905	28.55857142857143	32.02809523809524	2.594350376790117	1.4224417143907873	1.6863433652664666	1.813691266194524
ENSMUSG00000004069	49.86571428571429	48.11380952380952	35.843333333333334	43.74809523809524	2.665488302573557	2.131246614429985	1.962946562275501	2.4686772647800126
ENSMUSG00000004070	14.146190476190476	32.93857142857143	23.02952380952381	23.72095238095238	1.1519719069388878	1.927949723424971	1.516850508406352	1.4540442622400767
ENSMUSG00000004071	25.829523809523806	15.042857142857141	12.156666666666666	16.86809523809524	1.578921644696374	1.1145561027254074	0.9594456071168771	1.1356662862972553
ENSMUSG00000004085	8.947142857142858	3.116190476190476	2.346190476190476	5.814761904761904	0.9471383322451706	0.40518160313527857	0.35865189130732605	0.6105476148693693
ENSMUSG00000004096	72.36714285714285	170.07809523809524	114.92285714285715	117.51904761904763	2.8333078550275017	10.064465155496993	6.247422292923894	6.159581034946866
ENSMUSG00000004098	0.5161904761904762	0.07666666666666666	0.5685	0.6257142857142858	0.16636660062941921	0.06296383441662717	0.18540819121177213	0.19920744323989723
ENSMUSG00000004099	105.52523809523811	29.595238095238095	18.93904761904762	69.53428571428572	10.103003646230016	1.8865840406416108	2.2808549884764817	5.5729082162184005
ENSMUSG00000004100	377.02	163.55190476190478	134.26142857142855	204.72142857142856	24.349043082791145	5.854125473261517	6.657622458710095	8.28667956610442
ENSMUSG00000004105	0.5861904761904763	0.15000000000000002	1.3057142857142856	0.877142857142857	0.17871162750360894	0.08781665392100951	0.29641153135188136	0.22567163551237432
ENSMUSG00000004110	0.032857142857142856	0.01	0.03	0.02375	0.040794695995313886			0.03507326515412314
ENSMUSG00000004113	0.40166666666666667	86	0.24642857142857144	0.3406666666666666	0.14765653043598226	0.0661513416341649	0.11652999021077937	0.1430566543338909
ENSMUSG00000004127	17.54190476190476	12.620476190476191	8.470476190476191	12.220476190476191	1.3368882880721857	0.9245656576624497	0.8346132483829963	0.9307445755160799
ENSMUSG00000004151	10.476190476190476	1.759047619047619	2.117142857142857	6.8757142857142854	1.081242776180763	0.32155493107110816	0.3852260578494899	0.8946200500847303
ENSMUSG00000004187	8.917619047619048	0.8742857142857142	0.8090476190476191	3.309047619047619	1.137867450804753	0.24746964357228934	0.21290161461498813	0.5310640284067202
ENSMUSG00000004207	79.55238095238094	6.475499999999999	201.7109523809524	161.32380952380953	3.6584413741348727	0.9755435664284808	19.098816292225347	12.743591152608932
ENSMUSG00000004221	7.419047619047619	3.46	2.621904761904762	3.8866666666666667	0.7487271436250372	0.5057634493186184	0.38019018990350906	0.505992816311388
ENSMUSG00000004231	0.09200000000000001	0.04307692307692308	0.04888888888888889	0.07923076923076923	0.07052321468512202	0.046813659733806155	0.05070186399281272	0.06433547430801975
ENSMUSG00000004233	4.501428571428572	1.9423809523809523	1.8923809523809525	2.7928571428571427	0.6288308447368951	0.3207453408798717	0.31786557862891907	0.397254352283475
ENSMUSG00000004263	25.93142857142857	14.489523809523808	7.885714285714285	19.31380952380952	2.749861579695057	1.5046582393465835	0.8521760860483313	2.107440161969298
ENSMUSG00000004264	516.0828571428572	532.5357142857143	577.1533333333333	511.2119047619048	14.308285913494776	9.382596492377552	14.666359406954689	18.610647996945538
ENSMUSG00000004266	23.75142857142857	16.002857142857142	10.812380952380952	16.696666666666665	1.3352098614636052	1.0697961850516295	0.9417147239558235	1.0800002939446984
ENSMUSG00000004267	7.877142857142856	1.61	0.9906666666666666	2.9739999999999998	1.079672380391196	0.34342671964293325	0.2937239822993311	0.6195424457656337
ENSMUSG00000004268	338.4742857142857	398.18	389.06	361.28190476190474	7.301221475480224	8.215029461153444	12.074773151768387	7.995981419826658
ENSMUSG00000004270	50.8947619047619	7.356190476190475	151.39285714285714	103.63047619047617	1.8825993452629743	0.9508921816079277	11.051175958604007	7.789864399950392
ENSMUSG00000004285	182.26	215.1095238095238	230.7395238095238	191.64333333333335	12.854587489445526	5.454188101432237	5.423494369789491	6.155752490976122
ENSMUSG00000004296	0.05	55	0.12333333333333335	62		0.05809475019311126	0.11095544651395493	0.058600341295934444
ENSMUSG00000004317	8.00952380952381	0.8085714285714286	12.05904761904762	11.630952380952381	0.7895289361657899	0.22327890493227323	1.477001290382437	1.5303997151012083
ENSMUSG00000004319	35.72238095238095	4.840476190476191	44.633809523809525	41.83190476190477	2.8453805423596683	0.7252761300722695	4.055006692272704	4.166290608880005
ENSMUSG00000004328	1.401904761904762	0.7157142857142856	0.3566666666666667	1.0842857142857143	0.2890893905645128	0.21545032730867447	0.13775467036129557	0.27226874978381843
ENSMUSG00000004341	1.8852380952380954	0.40222222222222226	6.380952380952381	4.128095238095238	0.36767002483957395	0.1547178658402676	0.9107913630626272	0.7202762760442686
ENSMUSG00000004347	0.031111111111111114	0.013000000000000001	0.021111111111111112	0.03625	0.039613235466323435	0.025584283369982357	0.03267875815522832	0.04353997205633768
ENSMUSG00000004356	82.64047619047619	18.38047619047619	21.584285714285713	50.03476190476191	5.1443747121626275	1.2079525132952937	1.7400351079420058	3.5010696065663534
ENSMUSG00000004359	6.105714285714286	5.12047619047619	3.5214285714285714	4.695714285714286	0.7489588237866559	0.5616762650828052	0.44953430173388786	0.548277202842196
ENSMUSG00000004360	1.6423809523809525	0.2980952380952381	0.48333333333333334	0.6438095238095238	0.4242112595674049	0.12954429109771326	0.17598881638349492	0.208388917754961
ENSMUSG00000004364	87.47428571428571	60.49285714285714	55.733809523809526	68.05285714285714	3.7895334912931777	2.0846503809714365	2.89017979966237	3.5487602223376906
ENSMUSG00000004366	345			0.24	0.1512448346225417			0.13564659966250536
ENSMUSG00000004371	454	0.1635294117647059	0.20444444444444446	0.3244444444444444	0.15877889293638897	0.09543222562940318	0.10625294220369913	0.1402803500702487
ENSMUSG00000004383	8.324761904761905	2.06	13.906666666666668	10.04857142857143	0.7357453684295491	0.36591047565009155	1.2380519131613745	0.8562894163925245
ENSMUSG00000004393	132.59428571428572	89.5395238095238	83.80761904761906	102.62571428571428	6.0227844205874375	2.5385607542361175	4.943944295068844	5.346528850413072
ENSMUSG00000004394	51.764761904761905	8.451904761904762	82.90571428571428	58.94238095238095	3.0798555639485072	0.8510317600943824	3.4645318223822565	2.925289640096866
ENSMUSG00000004415	0.32	0.22333333333333336	0.16111111111111112	0.2805	0.13299122778088285	0.10875996579040544	0.09656143321686303	0.12448414610535331
ENSMUSG00000004446	57.38666666666667	47.07047619047619	37.38333333333333	45.21523809523809	3.074132811002567	2.340095691591477	1.7199000986122268	1.8206653178293055
ENSMUSG00000004451	33.22095238095238	46.79142857142857	31.423333333333332	35.836666666666666	1.952989881811488	2.6720842841813033	1.9878822583382227	2.1544558846098845
ENSMUSG00000004455	284.0361904761905	286.7866666666667	214.9909523809524	257.3309523809524	10.925789945859425	5.095623347696268	5.917162524014437	6.176912771216699
ENSMUSG00000004460	86.77000000000001	12.813333333333333	265.2080952380952	178.01095238095238	3.2527474833556003	1.344927035254601	16.499826761270178	13.247972637436549
ENSMUSG00000004462	13.181428571428572	11.176190476190476	10.038571428571428	12.067142857142857	1.0385780768766053	0.8242123155128682	0.7589780992242403	0.8909380136786661
ENSMUSG00000004473	0.7595238095238095	0.4785714285714286	0.621904761904762	0.6	0.20432289593921837	0.16248118677072054	0.18632488146044043	0.18634453497295195
ENSMUSG00000004500	3.0566666666666666	2.043333333333333	2.0161904761904763	2.5247619047619048	0.45347039244629506	0.33410387131159797	0.3471821781897909	0.38416180807646727
ENSMUSG00000004508	0.1585	0.11952380952380953	72	0.11476190476190477	0.09215768808777818	0.07832920817043736	0.060743637310291275	0.0764529704415885
ENSMUSG00000004530	104.08476190476189	103.4604761904762	74.4395238095238	96.51190476190476	7.5183067248596815	3.699689979044607	3.5328435516012737	6.9774719333365205
ENSMUSG00000004535	87.39380952380952	78.15619047619047	55.98	80.55619047619048	4.636148210180232	3.894588888151065	3.396855829117498	4.234125786881907
ENSMUSG00000004540	0.0625	35	0.06	35	0.05742749051340017	0.0421307488658818	0.05830951894845301	0.0421307488658818
ENSMUSG00000004558	7.692380952380952	9.437619047619048	7.544761904761905	8.127619047619048	0.8127413648123845	1.0576199481139366	0.8236381599914518	0.9386248565402435
ENSMUSG00000004561	31.50333333333333	11.377619047619048	10.014761904761905	16.04047619047619	2.496884852822406	0.9163974248997058	0.7532009847019645	1.2303186726540318
ENSMUSG00000004562	0.8955	0.26615384615384613	0.26692307692307693	0.6777777777777777	0.24082312246914636	0.12378402646182014	0.12641194673026013	0.19602513436874536
ENSMUSG00000004565	22.396190476190476	1.8826315789473687	20.00095238095238	27.385238095238098	2.2355010598660283	0.37456707337834466	2.477507282653455	3.3001757254113158
ENSMUSG00000004567	25.583333333333332	3.1576190476190478	43.08095238095238	32.82666666666667	1.8757863536246457	0.54860555036075	4.157914535916035	3.516864968455458
ENSMUSG00000004568	36.51238095238095	13.8	9.331904761904761	19.972380952380952	3.0784464159054172	1.4249419369958634	0.8258235771028012	1.4756893312169648
ENSMUSG00000004591	76.61571428571429	15.246666666666666	30.537619047619046	48.51380952380952	4.7061271394917945	1.1706055277450647	2.3275978732183167	3.9023054526529553
ENSMUSG00000004610	155.6509523809524	216.9414285714286	184.45238095238096	175.44238095238094	7.165678112488124	7.335327930661322	9.462116216152802	8.302269021600628
ENSMUSG00000004613	0.29	0.12571428571428572	0.11166666666666668	0.1442857142857143	0.13055437351710758	0.0836334731021572	0.07672099524322604	0.09947139198347056
ENSMUSG00000004626	36.105714285714285	24.059047619047618	19.022857142857145	26.273809523809526	1.5937494831265002	1.2839266231744495	1.27319772579894	1.3336352889378065
ENSMUSG00000004630	1.0633333333333332	0.22	0.64	0.43999999999999995	0.5405963784973447	0.10677078252031312	0.21125024654817962	0.18699376103674334
ENSMUSG00000004631	1.6123809523809522	0.4881818181818182	4.637619047619047	2.782857142857143	0.34570831688406306	0.17979694699510426	0.67070925670478	0.5088671558598817
ENSMUSG00000004633	2.4385714285714286	2.7071428571428573	2.1033333333333335	2.6014285714285714	0.3760517224520899	0.40490630477464595	0.36394945576165705	0.3963387714679293
ENSMUSG00000004637	3.371904761904762	4.302380952380952	3.5704761904761906	3.7723809523809524	0.449245197153551	0.4769670572441509	0.44138012781904906	0.4732350190127043
ENSMUSG00000004642	107.07380952380953	88.58952380952381	57.17619047619048	88.9857142857143	4.007302113237455	4.928190360239483	5.041808607660665	4.535125638592952
ENSMUSG00000004655	0.08555555555555555	0.043333333333333335	0.03888888888888889	69	0.06648122356289596	0.049103066208854115	0.04432971302399919	0.062020605894779486
ENSMUSG00000004661	15.534285714285716	8.457619047619048	7.7025	13.104285714285714	1.735937316652574	0.9264591849159857	0.9358460966775822	1.5226456567167448
ENSMUSG00000004665	14.573333333333334	18.86095238095238	14.424285714285716	15.188571428571427	0.9885064090004276	1.3919024159763884	0.9829773943601803	1.0679469145256695
ENSMUSG00000004667	314.61857142857144	352.27190476190475	380.37333333333333	331.2409523809524	10.80796481625416	10.875974605897067	14.543671137602436	13.870194078100438
ENSMUSG00000004668	0.03428571428571429	15	0.052000000000000005	0.05714285714285714	0.04189880910099514	0.027441245926925	0.05151187905920854	0.053785919812419564
ENSMUSG00000004677	14.595714285714285	5.67	4.594285714285714	8.324761904761905	1.2979042762099526	0.6683472863998889	0.5169828086985059	0.7072187709773234
ENSMUSG00000004698	0.2623809523809524	0.15523809523809526	0.1155	0.1525	0.1164717516578177	0.0889987133337145	0.0775105256010264	0.08847650595080685
ENSMUSG00000004730	0.02		0.03	0.03
ENSMUSG00000004748	14.325238095238095	16.194761904761904	17.54285714285714	15.09	0.949730693419285	1.2741328739573694	1.05996993282989	1.0271741170155462
ENSMUSG00000004768	31.207619047619048	22.481428571428573	17.903809523809525	24.683809523809526	2.2721281093117787	1.2320882941680156	1.446063042192651	1.5894183536589244
ENSMUSG00000004771	53.81333333333333	67.44047619047619	57.31095238095238	60.03047619047619	3.0338137505482883	4.2734466671802	3.2963702913212996	4.422302808664201
ENSMUSG00000004788	67.93095238095238	63.691428571428574	52.583333333333336	58.27	2.351003220994119	2.019484998672668	2.0781191511434582	2.406030320831785
ENSMUSG00000004789	110.39095238095238	66.95904761904761	46.45428571428571	69.41666666666667	4.160024719750383	2.952648037074348	2.258483854210141	2.3662593881617227
ENSMUSG00000004791	0.8414285714285715	0.9542857142857143	1.0076190476190476	0.8714285714285714	0.22737559205848282	0.22718418312291128	0.24369174982801606	0.22461531741251872
ENSMUSG00000004798	1.802857142857143	0.8909523809523809	0.699047619047619	1.2928571428571427	0.30699786167794385	0.2236365086068449	0.19424200021757929	0.2710457199679146
ENSMUSG00000004815	23.15142857142857	4.149047619047619	3.6233333333333335	9.511904761904763	2.1073660253088096	0.5633965467894175	0.4740596372636461	0.8469254251331468
ENSMUSG00000004837	0.13727272727272727	0.09384615384615384	0.07818181818181819	0.12777777777777777	0.08533453855898196	0.06937946993258332	0.06345819213277613	0.08498002670199395
ENSMUSG00000004843	29.326190476190476	40.31904761904762	28.067619047619047	31.49809523809524	1.554501371009899	1.5563450628470943	1.4800181634602785	1.6576248956819455
ENSMUSG00000004846	33.80952380952381	4.490952380952381	41.25476190476191	37.18047619047619	2.3861078565202885	0.6838946259552204	3.637376318895362	3.4764780670337756
ENSMUSG00000004849	78.42	67.51666666666667	75.42238095238095	69.37238095238095	3.4176847495957055	2.1491090438923015	2.9893148526011544	2.720453647810714
ENSMUSG00000004864	19.980476190476192	11.527619047619048	10.436666666666667	13.143809523809523	1.4540720287704487	1.0394281634771487	0.8145858817400157	1.1207432644689896
ENSMUSG00000004865	125.75761904761904	57.64	45.275238095238095	75.81285714285714	11.685673583388576	2.6473261442983778	3.1208809515635485	3.7265363174360813
ENSMUSG00000004872	25	0.04	0.03666666666666667	0.06	0.03593976442141304	0.048989794855663564	0.04447221354708778	0.05744562646538029
ENSMUSG00000004880	145.62666666666667	18.697619047619046	238.15952380952382	201.9609523809524	8.436127562689427	2.4527545161620408	23.762873808849992	21.152317411087857
ENSMUSG00000004885	7.046666666666666	7.86047619047619	5.872857142857143	6.4090476190476195	0.8814429007607852	0.9558046911946763	0.718174319884453	0.7958989840072446
ENSMUSG00000004891	16.994761904761905	3.229047619047619	2.828095238095238	7.963809523809524	1.6149636025749072	0.5725069784402735	0.4791364350120006	0.8878434214674815
ENSMUSG00000004892	1.370952380952381	0.3404761904761905	849	1.1266666666666667	0.2864103821956852	0.13428731846390693	0.22449932598656291	0.24821297818543359
ENSMUSG00000004894	0.0625	0.04		55	0.05625462943912557			0.052678268764263694
ENSMUSG00000004895	47.577619047619045	67.93095238095238	52.037142857142854	54.39666666666666	1.959469061319309	2.3952955782177443	2.2368501602601323	3.016206963131748
ENSMUSG00000004896	17.78333333333333	2.6776190476190473	2.3304761904761904	5.921904761904762	1.9980147686824081	0.4391647400853584	0.40902292181110517	0.6184152631054018
ENSMUSG00000004897	417.85714285714283	662.2571428571429	463.8409523809524	504.0519047619048	12.338576346503812	10.973563538554545	13.369043362591023	20.87370764313266
ENSMUSG00000004902	2.1399999999999997	0.30100000000000005	0.45428571428571424	0.9638095238095239	0.4136170301366321	0.1289102094686963	0.15877742946918977	0.2568513338679606
ENSMUSG00000004929	96.06952380952382	66.96904761904763	58.96857142857142	73.45857142857143	4.064722884960213	2.395419826486521	3.4485252393640113	5.148680519165603
ENSMUSG00000004931	26.875238095238096	23.386666666666667	18.128571428571426	22.007619047619045	1.4853607256356183	1.7033570960974085	1.2724596140497957	1.3527571324559449
ENSMUSG00000004933	1.2207142857142856	0.41733333333333333	0.33	0.846875	0.31297572894296183	0.16119041288596914	0.14547050101882053	0.23005654875486592
ENSMUSG00000004934	37.29047619047619	23.182857142857145	17.701428571428572	25.564285714285717	2.051199472108068	1.3821143469435555	1.1098977399730479	1.6359730716477159
ENSMUSG00000004936	79.00761904761904	69.74761904761905	48.8247619047619	63.602380952380955	2.228204904739613	2.6807377187172357	2.345839236468691	2.9422846569065295
ENSMUSG00000004937	53.28666666666667	56.74571428571429	48.80809523809524	54.389523809523816	2.577070811649142	2.849303220708076	2.0483204059084046	2.72773868286452
ENSMUSG00000004939	0.0975	0.038571428571428576	0.08666666666666667	0.09166666666666667	0.07150799156138324	0.044262666813799055	0.0723264205606161	0.07361687608452593
ENSMUSG00000004945	58.35666666666667	93.5547619047619	88.07904761904763	74.9004761904762	2.000790121704701	2.796642852987405	3.010806086080912	2.3390178521062333
ENSMUSG00000004947	12.959999999999999	7.326190476190476	11.551904761904762	10.87904761904762	0.9150615383937951	0.7875276189232308	0.8390520782541901	0.915066197127135
ENSMUSG00000004948	6.767619047619048	5.655238095238095	14.91	10.450476190476191	0.8806477336818636	0.9148876118975642	2.3397337048313447	1.7093994317401535
ENSMUSG00000004951	780.6014285714286	1339.1871428571428	1060.392380952381	972.767619047619	49.93146783955229	48.01153864855156	53.995367869690625	36.51808894823002
ENSMUSG00000004952	17.886190476190478	6.956666666666667	5.357619047619048	9.050476190476191	1.0947699206400958	0.885495646337428	0.6741078424257908	0.8680554283900133
ENSMUSG00000004961	1.1361904761904762	0.2925	2.0690476190476192	1.496190476190476	0.25896081353719486	0.12922924347229248	0.3807235622324973	0.3300090014576631
ENSMUSG00000004980	472.17714285714294	712.9838095238096	454.54952380952386	607.2442857142856	26.170970414735862	16.781611981658614	19.71437071295226	29.175037744876462
ENSMUSG00000004988	0.7644444444444445	0.5028571428571429	1.9449999999999998	1.3666666666666667	0.26541430460022264	0.17281899497320277	0.3826228732811131	0.3393034001975532
ENSMUSG00000004994	8.387142857142857	4.016666666666667	4.417619047619048	5.425238095238096	0.8480322160482952	0.5170485531835539	0.544420576551195	0.6617439510032128
ENSMUSG00000004996	26.34095238095238	17.65952380952381	15.506666666666666	18.38095238095238	1.340762026532443	1.0298410594406064	1.0484322385019256	1.049172441399117
ENSMUSG00000005034	15.58095238095238	11.663809523809524	10.34952380952381	13.396190476190476	1.1624167977930218	0.8503796004447706	0.84737956756065	1.0495861942395786
ENSMUSG00000005043	1.963529411764706	0.3271428571428571	3.028095238095238	2.2223809523809526	0.3334753950448909	0.14340608816381883	0.5229953195855485	0.4125044904586205
ENSMUSG00000005045	1.8533333333333335	0.4263157894736842	0.321875	0.8763157894736842	0.35748482041255514	0.1568088390483567	0.136716613078538	0.2612858560148273
ENSMUSG00000005054	229.98142857142855	170.2942857142857	315.06333333333333	250.99428571428572	23.75093197455342	8.619452351718026	17.290438278800682	17.914302606888064
ENSMUSG00000005057	0.6965	0.4766666666666667	0.4757894736842105	0.5447368421052632	0.2104341064511519	0.1648149515486027	0.16440627858536516	0.18650740138810953
ENSMUSG00000005069	36.2947619047619	19.425238095238097	14.098571428571429	22.405238095238094	1.9014730654400824	1.463946170466208	1.129338889142941	1.5289491596779203
ENSMUSG00000005078	21.575714285714284	5.190952380952381	45.511428571428574	31.388095238095236	1.1881657675410713	0.58196420474193	2.5940314538712648	1.9659117137382216
ENSMUSG00000005087	0.11636363636363636	0.03	0.15833333333333333	0.21066666666666667	0.07808238920609584	0.03924283374069717	0.09434650298904898	0.11648203076897093
ENSMUSG00000005089	0.022500000000000003	0.01	0.01	0.02	0.03383616945867785			0.031794796601159296
ENSMUSG00000005102	7.357142857142857	6.109047619047619	3.773333333333333	6.847619047619048	1.0043783063731142	0.6815667890836961	0.612199910289711	0.7862499616963894
ENSMUSG00000005103	86.47428571428571	73.55428571428573	55.76523809523809	75.28476190476191	6.058668310832033	2.7875523972379304	3.437691405514242	5.077285627419795
ENSMUSG00000005107	0.03333333333333333	0.0225	0.04666666666666666	0.052500000000000005	0.04333333333333333	0.03363406011768428	0.04873397172404482	0.05287282585871229
ENSMUSG00000005124	0.10411764705882354	0.046363636363636364	0.12375	0.1081818181818182	0.0749365360092508	0.04860364234897192	0.08426087961404943	0.07827478616234178
ENSMUSG00000005125	6.092380952380952	4.56047619047619	3.337619047619048	4.608095238095238	0.6452581265560483	0.5734218409772605	0.42835338368593845	0.5418274277399099
ENSMUSG00000005131	0.8706666666666667	0.8533333333333334	0.8493333333333334	0.8266666666666667	0.23870576960862183	0.2350155808288532	0.24125557810805945	0.23644839423699815
ENSMUSG00000005142	34.15714285714286	4.7995238095238095	51.78666666666667	42.339999999999996	1.939975348745828	0.709192188402201	5.793031130810509	4.792040374660981
ENSMUSG00000005148	89.8052380952381	74.73142857142857	48.1	92.19	8.496802076833367	3.7464419492248324	4.049487680706101	8.7311973214827
ENSMUSG00000005150	36.56190476190476	32.39809523809524	26.469047619047622	28.363809523809522	2.0377108560538755	1.4099193862547468	1.3637259717689245	1.5454177238025595
ENSMUSG00000005161	142.19142857142856	213.3647619047619	167.8709523809524	168.74904761904762	8.328324941219009	5.286902667781402	4.903127131630817	5.139532816676639
ENSMUSG00000005198	276.4	42.54571428571429	21.94047619047619	132.85238095238097	24.802368540889297	5.276259072100077	2.1215514848685255	14.251647505510206
ENSMUSG00000005202	0.10400000000000001	0.06166666666666667	72	0.0775	0.07400000000000001	0.05620893562810494	0.06044832503882965	0.06283244915381436
ENSMUSG00000005204	319.43571428571425	289.9147619047619	214.27857142857144	271.52238095238096	24.838379380952148	13.14913804198456	15.564913829411545	16.949736659069114
ENSMUSG00000005220	0.06166666666666667	0.04666666666666667	0.08666666666666667	0.05714285714285715	0.05667335076443502	0.049103066208854115	0.06765223866824657	0.05459570255829294
ENSMUSG00000005225	17.274761904761903	14.53	10.557619047619047	14.96904761904762	1.4401088945346854	0.9903248625240778	0.8780749791072744	1.2117547105161384
ENSMUSG00000005232	0.23714285714285716	0.09666666666666666	0.15722222222222224	0.1425	0.12034030762355769	0.07069681192024344	0.09454848172122039	0.09076797759989895
ENSMUSG00000005233	88.39619047619047	129.50904761904764	87.58904761904762	101.50809523809524	3.5450222966718017	7.0979385640769275	5.157758044915118	4.64749807853889
ENSMUSG00000005237	0.46222222222222226	0.163125	124	0.26	0.15972311736037886	0.0906008588535451	0.0831090314653655	0.11616112341660008
ENSMUSG00000005251	6.2923809523809515	5.380952380952381	3.781904761904762	4.85095238095238	0.632269873348212	0.6297550184158557	0.496444318580893	0.5453290421134157
ENSMUSG00000005262	50.194761904761904	42.48619047619048	27.204285714285714	41.46333333333333	2.294337503615993	1.9947911307524901	1.9463350873138066	1.8487968202427438
ENSMUSG00000005267	1.0238095238095237	0.5352380952380953	0.47095238095238096	762	0.3180876460456983	0.17476871661824955	0.17709010991435534	0.2274487796591159
ENSMUSG00000005268	0.15761904761904763	0.02	0.06523809523809525	0.12761904761904763	0.09318927171521296	0.032027450347437515	0.05892537268855634	0.08519698396714233
ENSMUSG00000005299	24.11047619047619	11.998571428571429	20.574761904761903	21.885238095238094	1.6802620935282229	0.9242189200859816	1.1542686035192566	1.2394220271768803
ENSMUSG00000005312	48.72571428571429	45.43904761904762	64.35952380952381	62.38285714285714	2.0788160059020515	1.7683014320665258	3.171756421635486	3.4451522976120366
ENSMUSG00000005320	3.743333333333333	1.090952380952381	2.761904761904762	3.2061904761904763	0.5064499849951496	0.27128960519456197	0.5221250621248382	0.535189986822871
ENSMUSG00000005338	0.23555555555555557	0.0985	361	0.2910526315789474	0.11228238858238704	0.07212115172621546	0.14598648098909348	0.13288498024517845
ENSMUSG00000005354	117.97190476190475	215.74142857142857	161.60857142857145	149.2957142857143	3.739927591548086	8.12393044347009	3.576611810193599	4.784111778606774
ENSMUSG00000005355	0.3671428571428571	0.29642857142857143	0.23785714285714285	0.2618181818181818	0.14201233722690004	0.1308052286771961	0.11650910718272163	0.12682714207511792
ENSMUSG00000005357	0.29095238095238096	0.10125	0.6409523809523809	0.4319047619047619	0.12351191336775644	0.07254811621721592	0.1932096132404547	0.15407113237787132
ENSMUSG00000005360	5.907142857142857	0.6976190476190476	5.766666666666667	5.321904761904762	0.9741956738173054	0.21034994058869838	0.9979677763032647	0.9689760474329931
ENSMUSG00000005362	28.19142857142857	17.98	12768	18.67142857142857	2.157815836366363	1.2111788826239853	1.1559913949779894	1.5201217504050202
ENSMUSG00000005364	0.06		0.03	0.04
ENSMUSG00000005370	527.9985714285714	223.7690476190476	180.15952380952382	368.30857142857144	27.469169395504323	8.714880375234562	14.69426310918637	19.878659259255343
ENSMUSG00000005371	50.79380952380953	22.74904761904762	17.873809523809523	30.854761904761908	3.8536176248021743	1.2912037397350076	1.4668627806422658	2.068349079297835
ENSMUSG00000005373	10.30857142857143	1.6738095238095236	1.2180952380952381	4.458571428571428	1.1204738125569247	0.34498272985792594	0.27438990250026385	0.5314630685167869
ENSMUSG00000005374	21.04285714285714	3.9523809523809526	24.324761904761903	21.17047619047619	1.4883946517828468	0.6317205925323937	1.787561203620548	1.8019533681655258
ENSMUSG00000005378	76.19619047619047	78.68238095238095	69.34666666666666	75.08666666666666	3.405070971653229	2.386363332489109	2.482534834871246	3.0905841128709244
ENSMUSG00000005397	30.28047619047619	3.22	65.69	57.18333333333333	1.875744737962888	0.5455508356566914	6.690481831890521	6.763337240957353
ENSMUSG00000005410	321.72285714285715	193.10857142857142	161.13238095238094	226.87857142857143	9.55526499452769	5.78979024563372	9.321663118134117	14.295357925959479
ENSMUSG00000005413	97.90571428571428	90.54476190476191	93.45	101.07333333333334	4.070481694405442	4.3317769706387255	2.982073902824134	3.2580963864643513
ENSMUSG00000005417	73.51952380952382	53.54095238095239	44.40952380952381	55.24380952380952	5.871050789221169	2.668827627822651	2.4065481578977757	2.910361250379367
ENSMUSG00000005442	39.390952380952385	13.121904761904762	8.523333333333333	22.395714285714284	4.647574119123198	1.586989005730156	0.8102795911739452	2.048137664112562
ENSMUSG00000005447	45.16380952380952	30.977142857142855	35.70619047619048	32.13952380952381	2.4100850089917776	1.6557449974554173	1.8910652674630215	1.961903530975111
ENSMUSG00000005465	1.4514285714285715	0.29238095238095235	2.0914285714285716	1.5742857142857143	0.2904079935557705	0.12777007765421516	0.3823369778426491	0.30828988478577185
ENSMUSG00000005469	36.22666666666667	55.86285714285714	47.51761904761905	48.75809523809524	2.1664963303006886	2.5399477068911276	2.7855113153569953	2.885222003428903
ENSMUSG00000005470	45.39857142857143	52.93714285714286	36.58428571428571	41.42142857142857	2.4150037252967707	2.4838871363494857	2.107165278331076	2.479656397636603
ENSMUSG00000005474		0.13999999999999999	0.21	0.19		0.08504900548115382
ENSMUSG00000005481	253.18714285714287	236.02	199.9414285714286	216.29238095238097	6.13280073293858	9.46858374284339	10.517166698980752	10.593012429691608
ENSMUSG00000005483	26.72285714285714	32.688095238095244	25.782380952380954	27.59904761904762	1.5585205351561464	1.5469685592655107	1.5627464993770401	1.6526675269540834
ENSMUSG00000005493	535	0.20166666666666666	0.3692307692307692	0.4826666666666667	0.19549388006497068	0.11436539880770077	0.15422037819078796	0.17006572025646205
ENSMUSG00000005501	6.853333333333333	3.1014285714285714	2.230952380952381	4.281904761904762	0.9214624332402357	0.40792931560579493	0.36160153336820955	0.49849278499226285
ENSMUSG00000005503	317	0.16714285714285712	0.14476190476190476	0.25315789473684214	0.13537686189612352	0.09508177647523774	0.08854275009341142	0.12282982244400224
ENSMUSG00000005505	17.34047619047619	10.688571428571429	8.699523809523809	12.803809523809523	1.6231899041247786	0.8787825143247863	0.9196817452095346	1.1094705893632926
ENSMUSG00000005506	46.55761904761905	32.854285714285716	24.785714285714285	38.56333333333333	3.265203698506996	2.121818578868762	1.5907002907417807	2.0055219405352442
ENSMUSG00000005510	135.6704761904762	151.38619047619048	144.03904761904764	139.48571428571427	3.6986699975216615	4.0096132978363315	5.392704679858926	4.805210939893351
ENSMUSG00000005514	80.14428571428572	6.692380952380952	112.10904761904762	92.52428571428571	3.3207077968572962	0.8131534455913579	10.350851423566265	9.252884223991192
ENSMUSG00000005533	6.085714285714285	0.6595238095238095	5.343809523809524	6.757142857142857	0.7319994052263299	0.20578129420111027	0.6867201121793765	0.9606679578137639
ENSMUSG00000005534	3.1780952380952376	0.3676190476190476	2.776190476190476	3.2476190476190476	0.46520687617631296	0.1447541507948411	0.4575116320095438	0.5422769037704
ENSMUSG00000005540	0.03	35		0.04		0.0421307488658818		0.045825756949558406
ENSMUSG00000005547	0.0475	0.06125	68	0.11666666666666665	0.048798053239857836	0.05662967104669727	0.06382789358893179	0.09116529554118227
ENSMUSG00000005553	0.6499999999999999	0.43388888888888894	0.3814285714285714	0.5527272727272727	0.1937423833628334	0.15280522629242863	0.1471481915175174	0.17166611837618717
ENSMUSG00000005566	1275.6214285714286	695.1600000000001	603.8395238095238	945.597619047619	85.27737507486886	16.32861903296815	26.259803588611856	72.87234451228088
ENSMUSG00000005575	23.048095238095236	92.50190476190475	63.66809523809523	71.97714285714285	4.122043911589285	5.10854525090058	5.223141347204746	6.437827981209677
ENSMUSG00000005580	1275	0.21	1376	1107	0.34526387424279253	0.13	0.33562611473019927	0.2844040552922315
ENSMUSG00000005609	52.43285714285714	18.13142857142857	16.104761904761904	30.41142857142857	3.785524820056699	1.0554399411561772	1.5163977708854908	1.828908246509283
ENSMUSG00000005610	568.5595238095239	570.7114285714285	444.0776190476191	506.09238095238095	22.65755416418435	12.920974610994298	18.968717567224324	25.17969882289682
ENSMUSG00000005611	0.04214285714285714	0.017692307692307695	0.023076923076923075	0.02692307692307692	0.04633464717727314	0.029917704349274064	0.034406778837611	0.036818762903920985
ENSMUSG00000005615	11.424761904761905	12.09142857142857	7.965714285714286	10.385714285714286	0.834519713324639	0.8420443619447808	0.7120505504488834	0.8425555150364678
ENSMUSG00000005621	11.132857142857143	7.075238095238096	4.878095238095238	8.294285714285715	1.2432427152328671	0.7914948542526288	0.5576991931343237	0.8715606067029779
ENSMUSG00000005625	216.75857142857143	207.23666666666668	145.56238095238095	185.7447619047619	7.688295534856379	6.870482250119446	10.339979941602584	10.002985212021832
ENSMUSG00000005628	1.1477777777777778	0.5660000000000001	0.32499999999999996	0.6361904761904762	0.263156500015415	0.18055674133663707	0.13536141406730592	0.19379478123406751
ENSMUSG00000005640	0.08181818181818182	0.02142857142857143	0.0175	0.08299999999999999	0.06565499609623547	0.03319700011034929	0.029685855217594793	0.06760259692579206
ENSMUSG00000005649	0.10571428571428572	35	0.05	0.04	0.07918805654465658	0.0421307488658818
ENSMUSG00000005656	63.6447619047619	93.33809523809524	63.357619047619046	71.97285714285715	2.1136992644411046	7.367086864304855	4.785019824050187	4.365199125052665
ENSMUSG00000005667	73.34333333333333	90.25428571428571	65.63761904761905	73.66714285714286	6.248308774355069	4.941353032917035	4.044515799188652	5.292265476858755
ENSMUSG00000005672	62.17285714285715	4.341052631578948	77.14619047619047	83.99952380952381	8.87543576778218	0.9005254784141352	7.616710215865617	8.16150538974014
ENSMUSG00000005674	15.931904761904761	14.913809523809524	10.09047619047619	11.755714285714285	1.1498928768011019	0.9747770138638732	0.8621044230725063	0.9575540694490141
ENSMUSG00000005677	0.25000000000000006	0.10400000000000001	65	0.1375	0.16091405573576642	0.07865112840894276	0.05722761571129799	0.08345407918929629
ENSMUSG00000005681	0.5875	0.47000000000000003	1.17625	0.7378571428571429	0.19327569020506025	0.21058648263045437	0.28363355068014884	0.22865752156096905
ENSMUSG00000005682	29.243809523809524	10.645714285714286	6.57	17.935714285714283	3.383897687592033	0.9244495328440109	0.9142082184418747	1.6421277676971964
ENSMUSG00000005683	224.97809523809525	164.63809523809525	133.7785714285714	177.38809523809525	7.730526890779845	6.587153934853143	5.050333524380641	6.633184059784189
ENSMUSG00000005686	7.5876190476190475	4.107619047619048	3.2176190476190474	5.0200000000000005	0.7539865177403641	0.5422382646041378	0.4816899342354625	0.584230059056158
ENSMUSG00000005687	163.48285714285714	234.20571428571427	179.53571428571428	185.50714285714287	4.392223221778688	6.753518820776694	6.763112434073411	4.839460228798503
ENSMUSG00000005698	73.11761904761904	77.48428571428572	46.53190476190476	70.35619047619048	4.989026763797386	3.9635867938155274	3.272616662335218	4.357471606125041
ENSMUSG00000005699	6.621428571428572	5.455238095238095	4.8480952380952385	5.461428571428572	0.8510635603017377	0.703438703136453	0.6339365369497317	0.7278936623391287
ENSMUSG00000005705	2.8	1096	2.318095238095238	1.9989473684210524	0.48697071389404534	0.2871414468973711	0.389260971982024	0.39210102435010147
ENSMUSG00000005716		0.1	105	195		0.07348469228349534	0.07297259759663212	0.12619429464123963
ENSMUSG00000005718	26.728571428571428	21.096190476190475	13.909047619047618	21.320476190476192	2.2312722492650106	1.45460213447338	1.0413061634683132	1.548115209843197
ENSMUSG00000005732	470.8785714285715	823.515238095238	687.7280952380953	695.27	14.915515767557114	27.707249641127085	28.436329066371687	26.145294268394697
ENSMUSG00000005763	0.09	0.06142857142857143	0.12538461538461537	0.14416666666666667	0.06900655593423542	0.05767018588608896	0.0838543867988094	0.09036926211579652
ENSMUSG00000005774	3.2422222222222223	1.5176190476190476	1.796842105263158	4.1125	0.5795922363988558	0.3588247381992554	0.3680333799948003	0.6449497634455114
ENSMUSG00000005779	350.61857142857144	476.0838095238095	375.86238095238093	366.41857142857145	12.21898622725178	10.014917765304162	12.62155027653972	11.344237267603031
ENSMUSG00000005802	5.129047619047618	0.5085714285714286	2.0490476190476192	3.002857142857143	0.6481482431702771	0.1611702526527028	0.35938963122143414	0.42806660744347164
ENSMUSG00000005803	0.12818181818181817	0.1252941176470588	0.10857142857142857	0.10916666666666668	0.08298760237987558	0.08186303862809886	0.0758675620418416	0.07885504858199435
ENSMUSG00000005804	11.14	12.718095238095238	8.397619047619047	10.059999999999999	1.0199719884108864	0.9688949569699097	0.7034252607816049	0.7846509688117022
ENSMUSG00000005813	54.36904761904762	52.9004761904762	32.638571428571424	46.42142857142857	2.166093246988349	2.227022406305321	1.8062116742632626	2.3232300263000307
ENSMUSG00000005823	22.255238095238095	3.5204761904761903	30.35809523809524	22.284285714285716	1.49231389827176	0.47677611606770715	2.1514838311586173	1.7352767820160802
ENSMUSG00000005836	0.3295238095238095	0.17523809523809525	0.23142857142857146	0.26857142857142857	0.1300320037354837	0.09461354742323676	0.11185084820821861	0.11952741409855915
ENSMUSG00000005846	408.77666666666664	349.1514285714286	345.0647619047619	405.4814285714286	8.488115706914478	12.681989784649694	22.84798968565368	11.80002383544232
ENSMUSG00000005864	0.033999999999999996	0.02	0.03	0.04	0.04142463035441595			0.045276925690687087
ENSMUSG00000005871	42.78095238095238	8.236666666666666	11.193809523809524	24.60047619047619	3.249907390970798	0.8346288976697348	1.1222660910578746	2.239499782178247
ENSMUSG00000005873	16.32238095238095	4.359523809523809	51.339523809523804	30.197619047619046	1.5441713611978964	0.5977455567102891	3.5630223577737294	2.4433241315452565
ENSMUSG00000005881	94.92476190476191	33.86571428571428	245.55238095238096	152.06857142857143	3.1987084163580493	1.7925316722218236	11.77216242029843	9.088363813290105
ENSMUSG00000005882	24.344285714285714	15.338571428571429	22.993809523809524	22.53	1.4797650346670341	1.0239976017722767	1.4035552606201556	1.361546214874139
ENSMUSG00000005886	6.0895	3.604761904761905	2.7916666666666665	5.63	1.055906438987251	0.5486917857385524	0.5352427523297898	0.7303650853475518
ENSMUSG00000005892	92.95904761904761	8.57857142857143	327.61	199.5857142857143	20.439886367505892	2.099629364766019	77.25091289643983	49.124665803159495
ENSMUSG00000005893	25.236666666666668	7.722380952380953	6.810476190476191	13.697619047619046	2.2303521324940223	0.7232166588242469	0.7022943610869395	1.2991332100695714
ENSMUSG00000005897	4.7319047619047625	3.0942857142857143	4.02952380952381	4.60904761904762	0.6121206771184985	0.410140261390668	0.5122441178590333	0.5674394890172388
ENSMUSG00000005899	58.333333333333336	35.22190476190476	33.49857142857143	48.375238095238096	3.1893451584428014	2.0309096740890253	1.8439220990820064	2.4411243134736504
ENSMUSG00000005907	13.359523809523811	5.429047619047619	4.763809523809524	8.86095238095238	1.233697013855292	0.5907162338502645	0.5396667738126645	0.8104818980270185
ENSMUSG00000005917	0.4866666666666667	0.28809523809523807	0.2119047619047619	0.3147619047619048	0.16523336071164166	0.12402883506442218	0.10659585234408256	0.1318000271833541
ENSMUSG00000005936	39.61047619047619	41.13952380952381	27.814761904761905	34.48904761904762	1.9413791705641186	2.0199552654394153	1.6157816358606691	1.7096611895986742
ENSMUSG00000005947	0.9004761904761904	1.3504761904761904	0.9685714285714285	1.0038095238095237	0.22277949400213162	0.2771843775148989	0.23075990998096216	0.24019682027798647
ENSMUSG00000005949	14.68904761904762	2.2465	22.752857142857142	18.08857142857143	1.297812611163933	0.4928674290634136	2.6816840074188932	2.31488961844366
ENSMUSG00000005950	6.506190476190476	1.667142857142857	4.644761904761905	4.42047619047619	0.6506514962823896	0.321956180734157	0.5627469274091064	0.6015707519606588
ENSMUSG00000005951	1.720952380952381	0.840952380952381	0.6876190476190476	1.0638095238095238	0.3247122570624973	0.21677495985457973	0.19738276178158537	0.24819201110514663
ENSMUSG00000005952		0.02		0.11				0.07681145747868608
ENSMUSG00000005958	19.396190476190476	2.7157142857142857	30.455714285714286	26.68952380952381	1.368706284570958	0.5405766636210821	3.3992543700212905	3.443459395391464
ENSMUSG00000005968	2.375714285714286	1.3294736842105261	1.082857142857143	1.7531578947368422	0.41704263310017753	0.3083008268158355	0.2882162431677744	0.3612818735865528
ENSMUSG00000005973	82.00380952380952	20.105238095238093	209.54000000000002	164.12333333333333	2.936378517525618	1.8432995285431606	10.22225128964121	10.596069314639035
ENSMUSG00000005980	0.08	0.06	0.12	0.07			0.08408329203831164
ENSMUSG00000005981	235.63904761904763	116.2495238095238	111.64428571428573	163.2604761904762	13.857348143627485	3.0195374508744814	4.7279588151572485	4.291423477688098
ENSMUSG00000005982	25.86047619047619	24.636666666666667	19.018571428571427	23.656666666666666	1.9705722490338007	1.9623364758482282	1.3208691737449474	1.3786722966634606
ENSMUSG00000005983	1.3414285714285714	1.684761904761905	1.4657142857142857	1.5214285714285714	0.30497797400115695	0.3116030892991451	0.3186045252933721	0.3251763519445188
ENSMUSG00000005986	6.870952380952381	2.427142857142857	1.8452380952380953	3.2285714285714286	0.8108792713738368	0.39152701229997433	0.3144523728397998	0.4390483679365578
ENSMUSG00000005994	0.03	32	0.03	0.05		0.040298883359219766
ENSMUSG00000006005	234.89904761904762	49.91285714285715	18.283809523809524	90.30809523809523	29.803267701192333	2.469899279116376	1.28797247016395	5.674064790532932
ENSMUSG00000006007		0.07	0.1	0.08		0.066332495807108	0.07348469228349534
ENSMUSG00000006010	19.693333333333335	4.455238095238095	11.619047619047619	14.237142857142858	1.4419522700860625	0.5275868779947048	1.0909918826379321	1.238378960165099
ENSMUSG00000006019	11.818571428571428	4.553333333333334	3.1285714285714286	6.486190476190477	1.5668605684030492	0.5783821167842874	0.4512692606174625	0.7281615716147188
ENSMUSG00000006021	18.68952380952381	12.57904761904762	10.853809523809524	12.703333333333333	1.243490187257217	0.8967464749653672	0.925700372225442	0.9222207496641524
ENSMUSG00000006024	73.60761904761905	70.5604761904762	59.78190476190476	66.21666666666667	3.0278042417033997	2.14285717989418	2.925184863433553	2.86371256981906
ENSMUSG00000006050	33.637142857142855	42.46333333333333	33.76190476190476	35.22380952380953	1.4725960463230432	2.161474070797556	1.7736261778046984	1.63543579108364
ENSMUSG00000006056	98.58095238095237	131.12333333333333	95.10904761904762	111.72857142857144	7.2784665412945175	13.443604415577678	10.385205729781505	9.921974968669875
ENSMUSG00000006057	679.8719047619047	710.8780952380953	908.8333333333334	735.3985714285715	30.77099406923784	18.837901227996095	20.773965601815096	23.059343011804444
ENSMUSG00000006058	78.46285714285715	140.66857142857143	113.53333333333333	103.50666666666666	3.5388902042237778	3.5739294291613883	4.933201719608595	4.252533213292841
ENSMUSG00000006095	74.76619047619047	98.53190476190477	88.4852380952381	80.51904761904763	3.645842346733271	4.292520883220002	4.728783172739535	4.348415579252588
ENSMUSG00000006127	16.446190476190477	11.030952380952382	9.532857142857143	12.556666666666667	1.1889227769769206	0.7985564072755957	0.839107275864155	0.8491268157385853
ENSMUSG00000006134	31.18952380952381	22.35904761904762	16.80047619047619	26.788571428571426	2.2242382833327645	1.4566415882272783	1.521647208375637	2.1227266030491343
ENSMUSG00000006143	0.511875	0.48200000000000004	0.5	0.5094736842105263	0.172565733248715	0.17432818415125445	0.1831004900967887	0.1718874813593949
ENSMUSG00000006154	99		0.034999999999999996	0.11777777777777779	0.07286135997754763		0.04220979349234804	0.0797178667025463
ENSMUSG00000006169	35.98095238095238	24.474285714285717	23.35047619047619	32.03476190476191	1.7449764502111151	1.4853403604543163	1.579820887405018	1.9044721327203478
ENSMUSG00000006179	3.068095238095238	2.55	1.6076190476190475	2.4233333333333333	0.47153832296291226	0.3699781203312022	0.2911315401947119	0.3696789684071028
ENSMUSG00000006191	15.697142857142856	10.836190476190476	7.884285714285714	11.535238095238096	1.0419695505232804	0.8560961995873161	0.7586901530264643	0.8910899209201802
ENSMUSG00000006200	7.642380952380953	12.322857142857144	10.446666666666667	9.799999999999999	0.9830724201298471	1.9785758638423727	1.748988188221888	1.432249479465282
ENSMUSG00000006204	0.024999999999999998	0.01	18	0.02142857142857143	0.03579190699111471		0.03056141357987225	0.03283643239630345
ENSMUSG00000006205	28.083333333333332	2.0061904761904765	65.55142857142857	41.8352380952381	2.5665455135290074	0.35523799948932705	4.258349126000776	2.3884666947494657
ENSMUSG00000006215	34.505714285714284	16.78857142857143	14.417142857142856	20.288095238095238	1.7548102015709317	1.2021724948953845	0.930962671968452	1.1710972915232756
ENSMUSG00000006216	1.7755555555555553	1.8005	3.086190476190476	2256	0.36285201274318324	0.3722173777724376	0.5695070868702732	0.46536765318571394
ENSMUSG00000006218	2.767142857142857	4.143809523809524	3.4404761904761907	3.0004761904761903	0.41393071818334803	0.5859845098677854	0.5209517280399844	0.43700521746393706
ENSMUSG00000006219	141.74380952380952	111.12809523809524	97.03380952380952	121.77714285714286	9.634040651480376	6.069257725818175	4.2891971985104345	8.67067721699756
ENSMUSG00000006221	0.06933333333333333	0.07533333333333334	0.055714285714285716	0.06769230769230769	0.06009093637912988	0.06256323784906541	0.05352122189461505	0.05942193592797198
ENSMUSG00000006235	1.6095238095238094	0.48	1.1776190476190476	1.1114285714285714	0.32324358807803144	0.17099568359910086	0.26708381488277344	0.28132703026759387
ENSMUSG00000006241	1.4161904761904762	0.8641176470588235	0.6775	1.043809523809524	0.29725127753378094	0.23028763795256493	0.19196028235028206	0.25160009481268203
ENSMUSG00000006262	10.244285714285715	5.5338095238095235	4.194761904761905	7.515238095238095	1.0871624427245214	0.6170183589884487	0.5418116080282005	0.8252761786063237
ENSMUSG00000006270	0.1225	0.08	0.11	0.09	0.0824494794808716			0.07
ENSMUSG00000006273	93.06857142857143	79.8852380952381	61.49238095238095	83.04380952380953	3.7640464729251333	2.7731360637584865	3.0866048465033633	4.120611632604724
ENSMUSG00000006276	22.469047619047622	13.033809523809524	10.788095238095238	16.918095238095237	1.927083276521419	0.912538186073922	0.886573559123529	1.3050921549376575
ENSMUSG00000006281	7.642857142857143	2.921904761904762	1.830952380952381	4.396190476190476	0.8169566471149532	0.4458756067440137	0.3190819455592237	0.5227411615660897
ENSMUSG00000006288	64.72095238095238	40.876666666666665	33.50714285714285	44.434761904761906	3.6365115351287867	1.6699927763364346	1.7838332378359145	1.686539231829152
ENSMUSG00000006289	64.0247619047619	58.43761904761905	59.56095238095238	55.79904761904762	2.951773608805683	3.200918015995524	3.1162033450950952	3.4911500973558236
ENSMUSG00000006299	133.71380952380954	133.96761904761905	95.27142857142857	123.51333333333335	4.34884218177614	4.375905125677914	3.903029365927512	5.391490973806312
ENSMUSG00000006301	36.75095238095238	7.291904761904762	59.68761904761905	44.13666666666667	1.8055087536233194	0.866416434309578	4.062365831030574	3.4100735457320543
ENSMUSG00000006304	127.66809523809522	186.85142857142858	164.51761904761904	164.01428571428573	4.389949051610618	6.928083885644761	6.1907410089877635	5.809798602010089
ENSMUSG00000006307	106.93095238095239	6.396190476190476	9.151904761904762	42.977619047619044	9.610876425640598	1.1138482148861168	0.918188075725027	5.43641916043841
ENSMUSG00000006310	15.427619047619048	5.116190476190476	3.874761904761905	7.424285714285714	1.6572686802260068	0.6613501616248227	0.4890343346830222	0.7047267526625958
ENSMUSG00000006311	0.9095238095238096	1.2823809523809524	1.1652380952380952	0.9719047619047619	0.24784257310454938	0.27948584150347766	0.2626246815438508	0.2431662365422147
ENSMUSG00000006313	3.61047619047619	2.181904761904762	3.2957142857142863	3.0042857142857144	0.47472572341474745	0.4004786535228034	0.49367647562450656	0.4782331426987366
ENSMUSG00000006315	88.85	35.368095238095236	287.0595238095238	163.77428571428572	2.8110658036376437	2.6613912955666463	9.902088295289524	7.474909541463442
ENSMUSG00000006333	2188.064761904762	3731.4704761904763	2969.387619047619	2740.436190476191	116.99064886240765	41.69716056609103	62.54598526914402	64.44132390705072
ENSMUSG00000006335	27.798095238095236	24.804285714285715	20.02238095238095	23.08904761904762	2.065772496929489	1.4480778016832834	1.5752895281521009	1.576934021140225
ENSMUSG00000006342	7.944285714285714	0.952857142857143	19.50142857142857	14.63190476190476	0.6873158875303994	0.2548184627918312	2.3260695733068575	1.8809225977147772
ENSMUSG00000006344	0.1794736842105263	0.11952380952380953	0.1155	0.1345	0.09852263575873446	0.07843856009483198	0.078065340378564	0.08338867460651704
ENSMUSG00000006345	12.747142857142856	2.244761904761905	20.496666666666666	15.054761904761904	1.0313327352917454	0.4285871690231139	2.053599086080145	1.6326377458181878
ENSMUSG00000006356	41.95857142857143	48.25	35.28809523809524	39.39047619047619	2.6856795083867895	2.301329739830555	2.133948455110923	2.9030899364536262
ENSMUSG00000006360	95.92904761904762	56.932380952380946	123.82380952380953	88.67285714285714	9.285111915748878	4.17380412897269	7.269539104935462	7.4680757113149285
ENSMUSG00000006362	0.05529411764705883	0.044444444444444446	0.04125	0.05529411764705882	0.05344126549897081	0.0475079781550482	0.04606946747394996	0.05295057106187379
ENSMUSG00000006369	24.9247619047619	2.73	69.64142857142858	45.946666666666665	1.4505274277289983	0.5075632730906326	7.993695619665784	5.337279105871104
ENSMUSG00000006373	291.1561904761905	45.67714285714286	771.5890476190476	500.1128571428572	11.408524162225838	3.8870428313551053	37.7878763998692	34.74786945262398
ENSMUSG00000006378	40.28380952380952	41.46142857142858	34.5947619047619	33.4052380952381	2.4036750113296725	2.4419808787631605	2.0428725829142342	1.971641160610407
ENSMUSG00000006386	1.8935	0.43466666666666665	2.911578947368421	2.946190476190476	0.4103014135973698	0.16452779955192018	0.578068604741896	0.6475284425415047
ENSMUSG00000006389	0.0475	0.03571428571428571	0.04	0.06	0.050806003582253935	0.04303139180031374	0.0458257569495584	0.05972157622389639
ENSMUSG00000006390	12.827142857142857	1256	29.301904761904762	18.273333333333333	1.1977707752036586	0.35156629124939887	3.3460775628621255	1.893210592936335
ENSMUSG00000006392	69.62047619047618	92.45619047619047	74.68380952380951	74.03761904761905	2.8690742223623342	2.912431113118751	3.088623555056946	3.0581308409488974
ENSMUSG00000006398	365.9095238095238	245.73	206.3547619047619	267.2442857142857	16.214415903260285	7.022722440492041	11.122857195862332	13.963198476734483
ENSMUSG00000006403	0.5655	0.2747058823529412	0.48368421052631577	631	0.1874131026706286	0.12461445733051421	0.16776342735903135	0.1963212994852544
ENSMUSG00000006411	2.0335	1.1223529411764706	1.2175	1.61	0.34621317968770876	0.2893991359033259	0.2839073004752746	0.3481989139272705
ENSMUSG00000006412	48.46333333333333	76.94714285714286	58.33952380952381	58.85333333333334	2.4498135335584927	2.526010042476846	3.389026231557664	3.9006096796546905
ENSMUSG00000006418	59.640952380952385	53.96523809523809	38.625238095238096	46.62904761904762	2.458849702484971	2.3322544395873823	1.884236945347679	1.9347344969520095
ENSMUSG00000006423	32.67523809523809	14.384761904761904	10.492857142857142	20.395714285714284	2.1328599868148883	1.0931665709888119	1.0022470332439297	1.3295433464931037
ENSMUSG00000006435	12.372380952380952	5.588571428571429	5.7680952380952375	7.903333333333333	1.052996383289114	0.7254152458499648	0.6578625630991914	0.7642787864987902
ENSMUSG00000006442	191.53142857142856	216.63857142857142	183.83952380952383	193.33285714285714	10.23071708341191	6.548879485607197	5.1947250477763935	13.165814881601467
ENSMUSG00000006445	97.05666666666667	11.181904761904761	112.69571428571429	102.2495238095238	4.467900984394038	1.7378849514016712	10.461501931035583	10.552478527999961
ENSMUSG00000006456	79.52857142857142	51.54190476190477	33.64142857142857	61.6447619047619	5.699631704296853	2.3606509008612355	2.7782853812853614	6.242655288952718
ENSMUSG00000006457	76.53476190476191	6.756190476190476	5.586190476190477	21.009047619047617	6.419959005174249	1.1463819849111367	0.8144564287771429	2.9304588381800514
ENSMUSG00000006463	15.362857142857143	5.2804761904761905	16.273333333333333	14.55190476190476	1.203526394522748	0.7952173935144062	1.6142432007325014	1.3960127948396492
ENSMUSG00000006464	4.956666666666667	1.7428571428571429	1.4347619047619047	2.7866666666666666	0.572673485185861	0.3177608735969796	0.2775913569462262	0.40543940498070874
ENSMUSG00000006469	3.1566666666666663	1.1452380952380952	5.330952380952381	3.3033333333333337	0.4662813034727577	0.2680454999112571	0.6905928801233744	0.5038552954273268
ENSMUSG00000006471	53.99761904761905	6.479047619047619	5.739047619047619	21.82857142857143	5.194143813435332	0.7846275746104021	0.5614882031419482	1.7458814509629017
ENSMUSG00000006476	2.5010526315789474	0.9752631578947369	0.686875	1.2836363636363635	0.4251459293579268	0.2472224279898577	0.21505080552821312	0.32538165765835025
ENSMUSG00000006490	0.12666666666666668	0.11166666666666668	0.17666666666666667	95	0.08293236869749819	0.0779280294744951	0.11392004993756707	0.06910137480542626
ENSMUSG00000006494	41.64809523809524	38.62285714285714	27.41	34.539523809523814	3.4918040513293156	2.8183934247366245	1.8372213750532023	2.437480107483222
ENSMUSG00000006498	248.32285714285712	135.55809523809526	101.31142857142856	187.04000000000002	12.91590737816591	7.355812396266664	6.892626712161139	12.120491896351558
ENSMUSG00000006517	71.96380952380953	71.64	53.29238095238096	61.589047619047626	5.190543162521189	5.055910591056958	3.8557051670999054	4.245916408164993
ENSMUSG00000006519	46.761428571428574	7.107142857142857	133.71238095238095	71.3395238095238	4.7550035444238095	0.9386279608980289	8.85047846177073	5.696197916413003
ENSMUSG00000006526	14.832857142857144	2.798095238095238	23.56142857142857	16.65142857142857	0.9767124504603971	0.45800167344652637	1.435668632299497	1.3116709237628537
ENSMUSG00000006527	8.197619047619048	5.614761904761904	4.848571428571428	6.056666666666667	0.9229460864308652	0.5847024554859054	0.5805224599708544	0.6667327348214873
ENSMUSG00000006529	0.01	0.01		0.02
ENSMUSG00000006538	0.49666666666666665	0.10294117647058823	0.0945	0.19333333333333336	0.16354019941713666	0.07285544059926818	0.07010884394996113	0.1001554347557391
ENSMUSG00000006542	0.1053846153846154	47	0.051666666666666666	0.09142857142857143	0.07396824842557738	0.048866030009495236	0.05290977645430421	0.07024961102592359
ENSMUSG00000006546	184	0.11333333333333333	0.3	0.15	0.09952889027814989	0.07535103036971544	0.18982448033205132	0.08734987120768982
ENSMUSG00000006567	0.8180952380952381	0.1535	0.95	1.0023809523809524	0.20859920449971478	0.09124799925708536	0.2520619727274189	0.27410799467320207
ENSMUSG00000006574	0.27649999999999997	0.052500000000000005	0.6685714285714286	0.35190476190476194	0.12284302135138504	0.05240467536394057	0.20776736729227865	0.14695094589306396
ENSMUSG00000006575	26.037142857142857	9.111428571428572	7.287142857142857	12.22857142857143	1.9560695701496167	0.7207305439668856	0.6487178353737261	0.8708029370081619
ENSMUSG00000006576	3.7542857142857144	0.7690476190476192	1.2347619047619047	2.1904761904761907	0.47517894946388933	0.22481093089199664	0.27596982154508876	0.394430557706433
ENSMUSG00000006585	202.60047619047617	102.39285714285714	69.78714285714285	126.37619047619049	9.174336552532738	5.9934220347873755	2.4016583697874414	7.6370627449049096
ENSMUSG00000006586	0.47047619047619044	0.27149999999999996	0.22142857142857145	0.46299999999999997	0.15906643743817983	0.12089093605830269	0.10669111114464462	0.1577991728348676
ENSMUSG00000006587	4.8533333333333335	2.7295238095238097	2.4361904761904762	3.4509523809523808	0.9502301308563635	0.443159906746815	0.4616437898013267	0.6672683849139482
ENSMUSG00000006589	272.3252380952381	394.58904761904756	341.37857142857143	303.73571428571427	8.38997714450169	9.598655086961827	13.271841248901916	15.617583993560539
ENSMUSG00000006599	63.87380952380952	101.08857142857144	55.51809523809524	70.66285714285715	2.8269736869587887	3.552898299491644	2.781944645220371	2.4883508731742823
ENSMUSG00000006611	0.6180952380952381	0.16	1.272857142857143	0.790952380952381	0.18303215830846964	0.09201449161228174	0.26999307121369126	0.21873217452477264
ENSMUSG00000006641	6.538421052631579	0.9711111111111111	12.585714285714285	8.523809523809524	1.0688727907391011	0.25716133753375453	1.5186473573276869	1.3291917479987023
ENSMUSG00000006642	0.10578947368421052	92	0.0655	97	0.07350584091631779	0.06846666495840378	0.05803345224047393	0.07049486730102748
ENSMUSG00000006649	21.78047619047619	5.387619047619047	8.115714285714287	13.85142857142857	1.780556022866704	0.8098847374669184	0.7720679008593836	1.3239314263845798
ENSMUSG00000006651	39.579523809523806	16.81047619047619	64.70952380952382	51.642380952380954	1.7482698217422024	1.2116709195295396	4.925102245793409	3.54674974648231
ENSMUSG00000006673	68.58285714285714	55.460952380952385	38.650952380952376	63.37857142857143	5.368096148403399	2.7060383892643394	2.6163108254947285	3.926388276515605
ENSMUSG00000006675	22.176666666666666	3.5719047619047624	14.192380952380953	13.585714285714285	1.7867730067856347	0.5544467938094086	0.8912748773691977	0.9610330680175
ENSMUSG00000006676	39.97190476190476	12.135238095238096	9.871428571428572	25.797619047619047	3.921345955703014	1.3581806140933046	1.118306390786295	2.291581165999322
ENSMUSG00000006678	49.142857142857146	28.663809523809526	19.775238095238095	37.45904761904762	2.953909446886983	1.7495877713377266	1.775873576989997	2.295589965124839
ENSMUSG00000006699	199.59142857142857	319.8257142857143	213.79666666666665	236.7	4.841564745376589	10.883768945663306	8.627625489513415	10.276166530931103
ENSMUSG00000006705	14.136666666666667	9.780476190476191	7.062857142857142	10.366666666666665	1.7724907593732306	0.8130139330471515	0.7413398882644673	0.9180106165309266
ENSMUSG00000006711	0.08263157894736843	0.022500000000000003	0.059333333333333335	0.05666666666666667	0.06518010183784995	0.03397024098718278	0.05532989088545924	0.0538273686976712
ENSMUSG00000006715	163.51761904761904	253.2042857142857	178.0285714285714	198.29428571428573	4.7847548528913775	8.295552783654298	6.874377557475373	5.645476721674263
ENSMUSG00000006717	25.426190476190477	51.24047619047619	44.20666666666667	40.33190476190477	2.438261722366442	2.842777688927175	2.715367758424642	2.8143449393494255
ENSMUSG00000006720	6.0842857142857145	4.557619047619047	3.857894736842105	5.225714285714286	0.8112211757087998	0.5783131894784317	0.5479422318483085	0.6600925517461534
ENSMUSG00000006724	1.0395238095238095	0.4385714285714286	0.38476190476190475	0.5571428571428572	0.24692728464109986	0.15616731825999	0.14349816499178333	0.17408008947326634
ENSMUSG00000006728	458.82952380952383	482.24428571428575	456.16380952380956	453.612380952381	11.838452128474648	6.977492712846293	7.699875523922462	9.278724920220705
ENSMUSG00000006731	10.72904761904762	2.349047619047619	15.67095238095238	12.287142857142856	1.08341433501463	0.3795504262638859	1.4310876491013507	0.9120508399721352
ENSMUSG00000006732	35.892857142857146	37.66904761904762	27.47047619047619	32.52857142857143	2.735731306673396	2.2008787103122396	1.7818265743452937	1.9449537007237945
ENSMUSG00000006736	94.89095238095238	19.017142857142858	253.8147619047619	163.04000000000002	3.693876780421112	1.7795324617193486	12.225621215476473	9.942191647816127
ENSMUSG00000006740	83.57047619047619	67.11095238095238	38.825714285714284	73.3452380952381	5.6986565031630985	3.757337703922178	3.2190617955450027	4.316552670992357
ENSMUSG00000006763	12.782857142857143	10.868095238095238	13.381428571428572	12.540476190476191	0.8868789961102341	0.821968780269033	0.9251772766325808	0.8818069857348052
ENSMUSG00000006764	0.0675	0.03875	0.05777777777777778	65	0.05975486540352961	0.0444384606586939	0.056020278515357916	0.05766281297335398
ENSMUSG00000006777	0.07	0.054000000000000006	0.1275	0.1375	0.06	0.05249761899362675	0.10172471020684536	0.08773777217747593
ENSMUSG00000006782	15.95	17.103809523809524	12.30142857142857	14.202380952380953	1.2053260772010836	1.2213178822953965	0.9810133938492199	1.0332422167420618
ENSMUSG00000006784	2.163333333333333	1.3276190476190475	1.0523809523809524	1.6604761904761904	0.3897602030390171	0.28790119399833847	0.24242908119784404	0.3143909275548488
ENSMUSG00000006800	65.1847619047619	3.6866666666666665	128.37285714285713	108.7057142857143	4.458519165813626	0.7793630895781666	13.015738954981298	10.121778489767415
ENSMUSG00000006818	69.67619047619048	100.92952380952381	73.16857142857143	79.12666666666667	2.341906984061379	2.464715136267849	2.0970788396872315	2.4001162008906523
ENSMUSG00000006850	42.990952380952386	9.208571428571428	9.549047619047618	15.694285714285714	2.9260635758449647	0.7513737532059546	0.8099258945413005	0.9555874711223387
ENSMUSG00000006906	2.2975000000000003	2.4085714285714284	1.7966666666666664	1.786842105263158	0.40809788235048144	0.3887490840376811	0.3325724649522934	0.3797706699744639
ENSMUSG00000006920	11.802380952380952	6.2285714285714295	4.1575	7.09904761904762	0.9776891863597125	0.6423477346771747	0.48101065476764643	0.7561707746024121
ENSMUSG00000006930	63.486666666666665	20.721904761904764	13.526666666666667	32.906666666666666	5.47482960523423	1.631542159612832	1.1440074369832638	1.5632868812268188
ENSMUSG00000006931	5.549047619047619	1.3842857142857143	12.413809523809524	8.087619047619048	0.5714579952742037	0.2863128254437887	1.0537751807284486	0.7668863778639493
ENSMUSG00000006932	370.1004761904762	268.5657142857143	201.78809523809525	294.9847619047619	13.356726225570867	8.432989318357842	8.20742624291439	12.008639382486013
ENSMUSG00000006941	39.067142857142855	46.10142857142857	39.311904761904756	36.44047619047619	1.7413038550598396	1.81095926773292	1.9996097975364164	1.5913639666576647
ENSMUSG00000006958	3.8633333333333333	0.5171428571428571	2.238095238095238	2.6533333333333333	0.5163716515647258	0.17930838407235578	0.43359659716180293	0.5204065870768891
ENSMUSG00000006998	246.51333333333332	207.1542857142857	169.96095238095236	229.63380952380953	11.51048715061376	6.763163938763058	6.90492505061775	11.47950495606327
ENSMUSG00000007021	5.095238095238095	1.3495238095238096	9.597619047619048	6.507142857142857	0.6263771946859781	0.3313935052604354	1.659950358517918	1.0799680645316152
ENSMUSG00000007029	161.6	81.16380952380953	60.40380952380953	108.98380952380951	11.973927569038132	3.132080282084742	2.6593962326053378	9.052332124564588
ENSMUSG00000007030	0.12833333333333333	0.04888888888888889	0.05800000000000001	0.1125	0.08216606736520025	0.04984544012479545	0.05633826408401311	0.0768288915150321
ENSMUSG00000007033	0.1363157894736842	0.070625	0.05692307692307692	0.09666666666666666	0.09168727209020108	0.06042191069195567	0.053832415829896035	0.07103095681037125
ENSMUSG00000007034	5.260000000000001	3.0885714285714285	8.051428571428572	6.83	0.6520159215117081	0.5192876465543403	0.9922341999160245	0.7927880278755836
ENSMUSG00000007035	0.8663157894736843	0.290625	0.30500000000000005	0.5599999999999999	0.21959320514620553	0.12843924877154958	0.13064611204856652	0.17170640126475809
ENSMUSG00000007036	28.41333333333333	4.443333333333333	31.813333333333336	24.276666666666667	1.684434670365746	0.7214638998107659	2.743182660908878	2.2492861654241003
ENSMUSG00000007038	29.322857142857142	5.1623809523809525	33.728095238095236	26.517619047619046	2.0737500128140467	0.8850431533094615	3.2750200740240927	2.885329056480791
ENSMUSG00000007039	35.13809523809524	43.68095238095238	39.75904761904762	37.99095238095238	2.1473783150898016	2.9377535882242944	2.2597627250877794	2.034671718550089
ENSMUSG00000007041	91.04238095238095	61.8747619047619	145.4714285714286	108.00047619047618	8.492875723209814	5.935930208285955	9.573434704473433	8.62189625248774
ENSMUSG00000007050	96.35	148.83523809523808	122.17761904761905	117.10761904761904	4.739754815840764	3.861709257572698	4.282710640568541	7.621070038129625
ENSMUSG00000007080	92.72857142857143	27.715714285714284	26.41238095238095	47.38142857142857	4.964624969565715	2.167035782268639	1.4854114236485694	1.9426707543647084
ENSMUSG00000007097	0.12333333333333334	0.043333333333333335	0.08083333333333334	0.12545454545454546	0.08232726023485645	0.04714045207910317	0.06675325815829124	0.08504932939037241
ENSMUSG00000007107	0.11166666666666668	0.047142857142857146	0.14550000000000002	0.10722222222222222	0.07658883517329804	0.04941891540060401	0.0877165740805069	0.0749915269965757
ENSMUSG00000007122	1.1199999999999999	1.3033333333333335	1.4861904761904763	1.377142857142857	0.2578334641548595	0.2805914954192078	0.3282155767976403	0.3021763462246625
ENSMUSG00000007207	15.30142857142857	4.043809523809524	3.0885714285714285	6.712857142857143	1.4875133109791443	0.5857744065156809	0.43069008065920356	0.6532946330339936
ENSMUSG00000007209	0.27473684210526317	0.39428571428571424	358	0.3878947368421053	0.12299471871192247	0.1465013756291199	0.14379371188945422	0.14740955983854775
ENSMUSG00000007216	3.7165	3.1805	2.4831578947368422	3.0804761904761904	0.520385370865214	0.47629600206063805	0.418076948506215	0.4527242807453751
ENSMUSG00000007279	0.16230769230769232	0.07833333333333332	0.2823529411764706	0.3026666666666667	0.0931648239312776	0.06617737109045996	0.12957376224217498	0.13369997210053014
ENSMUSG00000007338	82.36047619047619	99.85380952380952	76.79238095238095	77.88380952380952	3.517342982327541	3.538061177173741	3.3309949110597077	3.3097272565079523
ENSMUSG00000007379	178.38380952380953	13.122380952380952	10.063333333333333	47.74952380952381	18.514505580582593	1.5436943789497022	1.2214508027309425	3.9442535340724594
ENSMUSG00000007411	62.03619047619048	45.20857142857143	35.919999999999995	47.593809523809526	3.744377338801312	1.7900717311664043	2.227036681546216	2.711976829177466
ENSMUSG00000007415	73.8247619047619	80.80380952380953	69.06904761904762	76.21761904761904	3.964638314077496	3.1207212594428104	3.4459417749801404	3.0300827353753816
ENSMUSG00000007440	25	0.11	0.08666666666666667	0.05333333333333334	0.035707142142714254		0.0837323779138698	0.0523874454850057
ENSMUSG00000007457	0.33555555555555555	0.07333333333333333	315	0.5725	0.15177215082536819	0.06242773600109348	0.1363165050259273	0.19549582711928312
ENSMUSG00000007458	165.27333333333334	30.833809523809524	447.8466666666667	290.8919047619048	5.386387663684452	2.5456287908968744	23.854689359629994	18.549804717481244
ENSMUSG00000007476	6.725714285714286	1.2719999999999998	13.40952380952381	12.861904761904762	0.892995379774901	0.35222179159755357	1.8294714922739528	1.4386865072743096
ENSMUSG00000007480	0.4875	0.1827272727272727	0.7833333333333333	0.784375	0.1802883290147961	0.09869227573248171	0.26182267111751634	0.28251175307409776
ENSMUSG00000007564	197.46428571428572	175.29095238095238	141.07190476190476	182.41	7.002850833476204	3.8817157414609422	5.69395216410935	11.575908541942985
ENSMUSG00000007570	23.386666666666667	13.252857142857144	12.112857142857143	14.733809523809523	1.3651552036888444	1.1888920698454912	0.9654049589130344	0.9869654010895447
ENSMUSG00000007589	70.6352380952381	50.160952380952374	43.153333333333336	54.12714285714286	3.966605458854353	1.7998593734434742	1.858886165900908	1.9014449571760073
ENSMUSG00000007591	0.48375000000000007	0.10444444444444445	0.15333333333333332	0.17666666666666667	0.2915073969901965	0.07515005564999624	0.10124228365658294	0.09832177641383275
ENSMUSG00000007594	1.1790476190476191	0.29500000000000004	1.628095238095238	1.3328571428571427	0.25875517456238784	0.128666234887013	0.3543079230110301	0.29449969104773416
ENSMUSG00000007603	102.02523809523811	26.581904761904763	21.948571428571427	47.48142857142857	7.376821861138782	1.5047237713673276	1.222223829106344	2.4339195594285177
ENSMUSG00000007610	21.345714285714287	11.065238095238096	10.695238095238095	14.00047619047619	2.0695847951919717	0.8214295376115781	0.8278312512214467	1.0343634979082492
ENSMUSG00000007613	25.601904761904763	2.7466666666666666	27.681904761904764	26.945714285714285	2.2858618900753522	0.45743400946570756	2.6900583830668787	2.934429576387123
ENSMUSG00000007617	5.082857142857143	2.0557142857142856	1.8504761904761904	3.8714285714285714	0.6465572352881075	0.35604813173058997	0.36615796499434256	0.6776388579241214
ENSMUSG00000007646	7.447142857142857	6.63952380952381	6.025714285714285	7.7352380952380955	0.6919782348824423	0.6859298437645744	0.6990822458012775	0.8040109626851575
ENSMUSG00000007653	0.1375	35	0.11888888888888889	0.08125	0.09388601244771948	0.0421307488658818	0.0848273482571846	0.0668670722937894
ENSMUSG00000007655	0.09	0.052500000000000005	45	0.05		0.05226136240091718	0.047696960070847276	0.05385164807134505
ENSMUSG00000007656	154.49142857142857	353.91380952380956	243.48904761904765	212.59190476190477	6.876443096533554	7.02840419048681	12.492228744394152	8.64881774521944
ENSMUSG00000007659	26.123333333333335	27.55761904761905	22.04285714285714	25.114285714285714	1.9182125029175485	1.390862682750376	1.3413481389751032	1.7359972530465115
ENSMUSG00000007670	84.66809523809523	50.153333333333336	29.82857142857143	64.38047619047619	5.351799858305242	4.204024054875073	2.0218825840472214	4.648467411349293
ENSMUSG00000007682	0.03333333333333333	0.02	0.013333333333333334	0.023333333333333334	0.04156654637779975		0.026034165586355514	0.03431876713662334
ENSMUSG00000007721	59.334761904761905	88.69095238095238	71.58857142857143	66.78095238095239	2.9060888148070223	2.4255842599809996	3.326567749677929	3.372342897944275
ENSMUSG00000007739	296.60333333333335	353.4452380952381	242.11714285714285	301.5657142857143	7.908138343724905	17.61067088063976	11.704773388153535	9.782685593177671
ENSMUSG00000007777	46.71714285714285	55.19095238095238	44.5	43.647619047619045	1.8629922350957908	2.691056077414847	2.4775170942661426	2.637709315076057
ENSMUSG00000007783	76.22857142857143	7.132380952380952	34.97285714285714	41.583333333333336	5.070554082887096	1.1447159982079782	3.880593421903723	3.657936468331456
ENSMUSG00000007805	0.2525	75	0.07777777777777778	0.10750000000000001	0.18275096898967913	0.06192737682156414	0.06306473256763372	0.07712273767616569
ENSMUSG00000007812	37.077619047619045	32.993809523809524	22.367619047619048	33.04333333333333	2.75304203215988	1.6776825677660068	1.5430695914871553	2.43406649098575
ENSMUSG00000007815	304.5104761904762	416.10999999999996	316.7938095238095	328.2471428571428	6.822344781817719	12.567054168586623	12.18400558648589	15.358033110408645
ENSMUSG00000007817	10.724761904761905	6.058095238095238	3.8328571428571427	8.315238095238096	1.0949835004296422	0.802016096218838	0.5443380177344042	0.9919426872478974
ENSMUSG00000007827	23.40904761904762	4.780952380952381	4.051428571428572	11.100476190476192	3.3028538817471684	0.6079481121193473	0.5787137978862658	1.148927963299966
ENSMUSG00000007833	40.574285714285715	14.32904761904762	13.25095238095238	22.247142857142858	2.3338106557453946	1.0413134802605484	0.989472178862935	1.3681920887933592
ENSMUSG00000007836	163.04761904761904	193.53666666666666	135.8257142857143	167.14142857142858	4.796568709319189	12.735597399066567	5.390295140405603	7.2027439640906925
ENSMUSG00000007837	9.74904761904762	3.9000000000000004	10.493333333333332	8.725714285714286	0.8441022012037983	0.5989466945038956	0.9867947954128903	0.9472450207056782
ENSMUSG00000007850	471.1014285714285	231.31714285714284	133.82380952380953	286.50428571428574	39.84325821137072	12.41026950213597	13.008307555745006	13.744132472257606
ENSMUSG00000007867	14.772857142857143	21.55047619047619	16.703333333333333	17.214285714285715	1.0079406499102497	1.5012324264370063	1.262626388455982	1.2575724103791952
ENSMUSG00000007872	32.787619047619046	26.461428571428574	26.084285714285713	27.197619047619046	3.9691331610172287	3.441291651588472	3.3204779182283644	3.4655570503072433
ENSMUSG00000007877	0.21733333333333332	0.13799999999999998	0.1275	0.24714285714285714	0.10627218722590485	0.09227133899537818	0.08173891362135907	0.12123794561020207
ENSMUSG00000007880	98.32380952380953	25.07238095238095	21.28857142857143	60.42476190476191	10.850886610169574	2.696644820509713	1.820027771336299	6.343957140424776
ENSMUSG00000007888	0.5966666666666667	0.5076190476190476	0.7257142857142858	0.47190476190476194	0.1814889913142226	0.16691301521608817	0.20001139423325176	0.16304632565130078
ENSMUSG00000007891	281.6247619047619	21.091428571428573	778.9352380952381	484.23952380952386	17.525028491506593	2.5701005433097532	60.97100293472474	39.34882452698338
ENSMUSG00000007892	6008.158095238095	9805.71238095238	7748.976666666667	6877.906666666667	276.2808357421665	257.95312672294773	230.81027405263828	196.1485396427112
ENSMUSG00000007907	0.4876190476190476	0.057272727272727274	0.16842105263157894	0.2966666666666667	0.16755937790740497	0.053954373132910086	0.09931715150750232	0.13339760355763755
ENSMUSG00000007908	0.8605263157894738	504	541	0.7384210526315789	0.2243580493725415	0.16179324037665774	0.17078287230774697	0.19902138231519717
ENSMUSG00000007944	1.1138095238095238	1.0295238095238095	1.1228571428571428	0.9395238095238095	0.2786109048138266	0.2316477993589531	0.25380358252672747	0.22661008697600904
ENSMUSG00000007946	1.2757142857142856	1.4652380952380952	0.9614285714285713	1.148095238095238	0.26913845916940526	0.30026783206839974	0.22878278918190137	0.25533695668909184
ENSMUSG00000007950	5.443333333333333	5.345714285714286	4.264285714285714	4.7371428571428575	0.5731377019502603	0.5841716037133559	0.5269185224033225	0.5032873565522048
ENSMUSG00000007987	5.509047619047619	6.906666666666666	4.887142857142857	5.6033333333333335	0.7153826497762628	0.8770006606212783	0.6253015055068359	0.6439181896177767
ENSMUSG00000007989	2.046190476190476	0.8857142857142858	3.8519047619047617	3.1861904761904762	0.35121861065674653	0.2144190061633568	0.4570571596261597	0.43696598766542144
ENSMUSG00000008028	1.9876190476190476	0.7052380952380952	0.670952380952381	1.181904761904762	0.35919878086142715	0.19686183098525273	0.2094663341081725	0.2671521940478508
ENSMUSG00000008035	15.957142857142859	13.704285714285716	10.865714285714287	13.247142857142856	1.2069126576788007	1.1753659149446205	1.041656778184357	1.204246680720861
ENSMUSG00000008036	171.1261904761905	198.42809523809524	215.74190476190475	178.4704761904762	9.238453706839913	3.7360003198638347	7.090728440618362	6.753000126088244
ENSMUSG00000008090	5.466666666666667	1.7489999999999999	7.717142857142857	6.47095238095238	0.6039482528027481	0.3570625037426184	1.0056495514880734	0.7455774064000601
ENSMUSG00000008129	0.7005882352941176	0.6884210526315789	0.5576470588235294	0.7758823529411765	0.20892313283245095	0.20442225413851825	0.18482012203396717	0.23707478781452285
ENSMUSG00000008136	0.33588235294117647	0.25470588235294117	0.1938888888888889	0.23461538461538464	0.13983461561138355	0.11796721144359794	0.10183171716213381	0.11311790640525002
ENSMUSG00000008140	32.97428571428571	11.446666666666667	92.2247619047619	60.8552380952381	1.9841820398710746	1.238684466015945	6.710318160757662	4.775254598998965
ENSMUSG00000008153	16.001428571428573	8.312857142857142	17.42238095238095	15.08952380952381	1.098792472653132	1.0855268948560335	2.160402399109272	1.4583367035918295
ENSMUSG00000008167	88.01904761904763	33.513333333333335	29.162857142857142	43.19904761904762	3.9135970486766305	2.298078320739737	1.6060264693983608	2.02610298059646
ENSMUSG00000008193	0.4757142857142857	349	0.32199999999999995	0.4466666666666667	0.15992940619531607	0.14493719147853049	0.14104236019161423	0.1676224972588751
ENSMUSG00000008200	111.41714285714286	30.38142857142857	21.386190476190478	55.31285714285714	11.652069612669822	1.482098301108823	1.4400185971336283	3.182840910021015
ENSMUSG00000008206	5.126190476190477	0.6390476190476191	8.663333333333334	6.773333333333333	0.5557078181367633	0.19856137921356393	1.0549925148308903	0.9078706991357339
ENSMUSG00000008226	11.792380952380952	16.017142857142858	10.195714285714285	11.912857142857142	1.0593517570310236	0.9938293287551326	0.8140839348993595	0.9116764105487322
ENSMUSG00000008301	36.548095238095236	25.995238095238093	31.97047619047619	33.72571428571429	2.0781288079432487	2.518038127008861	3.1630004950235584	3.2887896580605434
ENSMUSG00000008305	9.348571428571429	8.991904761904763	7.453333333333334	8.445238095238095	0.8146691661896478	0.8776862491388582	0.6826688988058746	0.7255764929802596
ENSMUSG00000008307	1.3152380952380953	0.2608333333333333	0.3807692307692308	0.8427777777777777	0.36901582044264913	0.12662853293604626	0.16778520127609103	0.27467664358849814
ENSMUSG00000008318	12.457619047619048	1.653809523809524	9.565238095238096	9.135714285714286	0.9276157108573995	0.3448826413161137	0.9652654752148362	0.9502061358885618
ENSMUSG00000008333	66.85333333333334	96.94	64.49142857142857	80.49952380952381	2.6035531886921772	5.376143732134717	4.132346346390948	3.5876466936121147
ENSMUSG00000008348	321.57047619047614	110.93619047619048	102.86952380952383	204.96238095238095	11.967295682026206	8.648042731387273	4.90339646504584	11.503933114265992
ENSMUSG00000008373	84.37761904761905	77.19095238095238	64.43666666666667	74.02666666666667	3.305569031394623	2.687840689790997	3.7047442128357093	4.696031725643894
ENSMUSG00000008384	25.70047619047619	28.964285714285715	23.884285714285713	23.882857142857144	1.802036344989227	1.581028533736756	1.9876757869465547	1.856924126313284
ENSMUSG00000008393	35.91952380952381	46.49047619047619	34.18	36.06476190476191	1.721203410157649	2.4129759807963747	1.8711164225313897	1.761361570064155
ENSMUSG00000008398	1.8838095238095238	1.3123809523809524	1.9628571428571429	2.058095238095238	0.3342806606591278	0.28664637643744345	0.3598155234065837	0.38625591013978516
ENSMUSG00000008429	14.42952380952381	9.20952380952381	21.295238095238094	18.79714285714286	0.9580310851380048	0.8539779399934548	1.3604784905892517	1.1941664043844744
ENSMUSG00000008435	24.179523809523808	12.655714285714286	10.652380952380952	15.90952380952381	1.5671539986002647	1.020889101628149	0.8041588047269982	1.044753667979859
ENSMUSG00000008438	0.599047619047619	0.10263157894736842	141	0.24238095238095236	0.18832457387371557	0.07244615707953382	0.08724406177952441	0.11352974177533258
ENSMUSG00000008450	262.8452380952381	450.25428571428574	393.3619047619048	344.0828571428571	6.571391409487746	13.321973462620896	11.281299013750221	12.58241144165437
ENSMUSG00000008461	0.39263157894736844	0.14875	0.2421052631578947	0.25684210526315787	0.15026651198108285	0.09024445966373781	0.11324707488152308	0.11786614628263645
ENSMUSG00000008475	76.26761904761904	82.41428571428571	64.7304761904762	73.15285714285714	2.4654918281447467	2.4071425038858014	2.2528478777073926	2.2258943780675944
ENSMUSG00000008482	1.2895238095238095	0.4066666666666666	0.3105	0.46380952380952384	0.2671315675400742	0.1496890957846476	0.13051310682315237	0.1619736548103046
ENSMUSG00000008489	7.253809523809524	5.3100000000000005	3.387142857142857	5.451428571428572	0.8269713751568419	0.6017743604976711	0.4832337218489338	0.6471907372175038
ENSMUSG00000008496	0.6823809523809524	0.08	0.11428571428571428	0.35285714285714287	0.18927040968376277	0.06432237885100824	0.07663634419582316	0.1382598362248602
ENSMUSG00000008540	0.9630000000000001	0.4127272727272727	1.9717647058823526	2.064117647058824	0.43317061047326116	0.17496020799074655	0.49579647396751003	0.5417001143075664
ENSMUSG00000008575	8.831428571428571	1.3961904761904762	2.222857142857143	3.7028571428571433	1.1898513884223578	0.324665744736011	0.38839973447660414	0.5707902387030104
ENSMUSG00000008590	0.05	0.02	36	0.0425			0.04249705872175156	0.046165463281548476
ENSMUSG00000008601	1.963809523809524	1.5433333333333332	1.2428571428571429	1.27	0.37574274139329766	0.3024182954069171	0.27856019513370023	0.26742600222616103
ENSMUSG00000008604	147.67380952380952	98.9947619047619	71.22	108.81714285714285	12.639404210570445	5.248512697220025	3.153030666034249	6.491929903930804
ENSMUSG00000008658	25	16		0.05	0.03547299442298794	0.0285657137141714		0.050990195135927854
ENSMUSG00000008668	4653.290952380952	7605.034285714286	7001.9538095238095	5795.453333333334	186.94520666928398	164.97317998558984	119.54529344955844	152.24087449598278
ENSMUSG00000008682	2481.382380952381	4138.966666666667	2964.9690476190476	2977.82	105.33772779539866	44.717907515219046	50.25003592941033	50.335148786244105
ENSMUSG00000008683	1724.2957142857142	2992.9114285714286	2645.2004761904764	2240.365238095238	100.64158047147271	50.98556785192918	51.98182778385698	76.74431456720441
ENSMUSG00000008690	128.83904761904762	75.95809523809524	85.8752380952381	91.70333333333333	5.928363377493059	2.5204006313290015	4.425097341896647	3.7332710241398943
ENSMUSG00000008730	15.747142857142856	9.42047619047619	6.556666666666667	11.676190476190477	1.4749261713334516	1.0378103038404318	0.6695970121872997	1.0818497114599332
ENSMUSG00000008734	7.991904761904762	1.140952380952381	17.21952380952381	12.455714285714285	0.6964127877739299	0.2615693523276332	1.2780629830576158	1.0685298247566877
ENSMUSG00000008763	21.18904761904762	2.472857142857143	18.395238095238096	20.583809523809524	1.539990399593128	0.3916936016212422	1.4405917466440195	1.8691457784354553
ENSMUSG00000008789	0.07	0.03142857142857143	0.03666666666666667	0.056666666666666664	0.061101009266077866	0.04008494382044754	0.04294699575575042	0.055176484524156154
ENSMUSG00000008822	19.897619047619045	28.289047619047622	26.926190476190477	24.51047619047619	1.5386428628536355	1.6672093742255856	1.4054947402436653	1.77974750432142
ENSMUSG00000008843	192	0.07		0.11	0.10608487168300672			0.07505553499465135
ENSMUSG00000008845	0.02	0.016666666666666666	0.02	0.02		0.029627314724385293
ENSMUSG00000008855	19.204761904761906	11.087142857142858	8.392857142857142	12.088095238095239	1.1725163455145802	1.4489894907202354	0.8658659697384004	1.009061945110554
ENSMUSG00000008859	29.06857142857143	42.715714285714284	33.64	36.12047619047619	1.3550939671712607	1.8517503394701704	1.7934100266836703	1.7154522486019712
ENSMUSG00000008892	201.3347619047619	290.21999999999997	211.00571428571428	219.7695238095238	6.128109846827535	15.111451917258616	11.91877813271439	11.450165261360711
ENSMUSG00000008932	92	0.03833333333333334	85	0.10416666666666667	0.06891126108816979	0.04403912401994895	0.06711026656770094	0.07662342324576077
ENSMUSG00000008958	66.25809523809524	73.85857142857142	55.34571428571429	62.27	2.2608590464949185	2.1750477045358805	2.2815109416504553	2.509104469346631
ENSMUSG00000008976	78.50190476190475	40.0247619047619	29.508095238095237	54.38238095238095	4.187944297342279	2.1828915531651627	2.2218764719689847	3.145564065152999
ENSMUSG00000008999	3.6323809523809523	1.9628571428571429	7.5842857142857145	5.689047619047619	0.49284833210436035	0.3876333213705121	1.0301381256041005	0.8631346263590371
ENSMUSG00000009013	286.9342857142857	354.97809523809525	344.0057142857143	299.36333333333334	7.622525252466522	7.156952584360506	12.616925717377553	11.665070332964817
ENSMUSG00000009030	24.773809523809526	22.655714285714286	14.05952380952381	21.353333333333335	1.389342166397032	1.214817754591506	1.0753934996727115	1.437602391108416
ENSMUSG00000009035	36.20333333333333	6.14	36.11904761904762	44.26380952380952	3.8323396641721748	1.1050741818395817	4.53938232135281	4.331028882279397
ENSMUSG00000009070	0.20166666666666666	0.18941176470588234	0.1988888888888889	0.19999999999999998	0.10400927503318774	0.10365905151957408	0.1045309751412454	0.10668560437949527
ENSMUSG00000009073	55.57904761904762	49.70666666666666	37.02047619047619	49.6447619047619	3.1849625776946255	3.591047223127281	2.179989130181559	2.1886715495769202
ENSMUSG00000009075	3.104285714285714	2.37	1.8385714285714285	2.2514285714285713	0.457596501104553	0.4230884180922583	0.35347006724102414	0.3862933043773898
ENSMUSG00000009076	36.91095238095238	45.731904761904765	45.06428571428572	40.73952380952381	2.0712321964935234	1.6554266633233026	1.958925309282347	2.0292283868024783
ENSMUSG00000009079	151.0352380952381	86.91285714285715	56.18	118.16714285714285	11.430543661174768	4.97988612142014	3.616352872057441	5.9331220057145195
ENSMUSG00000009090	45.40428571428571	20.437142857142856	19.833333333333332	33.18333333333334	3.0363256751281105	1.216700484107412	1.4998057546186776	2.240038194118821
ENSMUSG00000009092	3.985294117647059	1.2972727272727271	4.87	4.494375	0.5503515705538349	0.30404273296869694	0.6595472798663375	0.6051993258078971
ENSMUSG00000009093	0.21	0.09		0.1		0.06928203230275509
ENSMUSG00000009097	0.14944444444444444	0.10916666666666668	75	95	0.08955581099235373	0.07653438852086444	0.06262563130994926	0.07265377779972235
ENSMUSG00000009108	1.16	1.5866666666666667	1.6176190476190475	1.538095238095238	0.2537631066284346	0.30067490222064897	0.29978000247952047	0.29968921922203645
ENSMUSG00000009112	14.466190476190476	12.929999999999998	14.531428571428572	15.244285714285715	0.9636570908067514	0.9872055317433963	1.0000334008027374	1.0403581277683207
ENSMUSG00000009114	0.11727272727272728	0.1225	0.09888888888888889	0.12714285714285714	0.0805559196977299	0.0814696913340207	0.073228038885473	0.08351544726559745
ENSMUSG00000009115	0.1890909090909091	0.12000000000000001	0.08666666666666667	0.15875	0.10038520848533726	0.09228578799938085	0.06591239977761729	0.0947164471311232
ENSMUSG00000009145	4.068095238095237	2.032380952380952	1.4233333333333333	2.3261904761904764	0.5037859612817535	0.35676783484762103	0.2803682385833838	0.37845832392463746
ENSMUSG00000009207	22.035238095238096	4.603809523809524	26.845714285714287	26.5147619047619	2.075134490081893	0.5393786002210481	2.341337384551684	2.7774640385180085
ENSMUSG00000009210	0.2775	0.11	0.16	0.16	0.1276632941242966
ENSMUSG00000009214	0.08		0.13	0.12
ENSMUSG00000009216	0.5904761904761905	0.41714285714285715	0.5404761904761904	0.5935	0.18314251046199514	0.15022862395622985	0.1787023012489076	0.18183534338863597
ENSMUSG00000009246	46		25	0.042222222222222223	0.0515363949069005		0.03547299442298794	0.046570668456592156
ENSMUSG00000009248	0.7976190476190477	0.4828571428571429	0.3755	0.5438095238095239	0.22047449346256293	0.1673250939782492	0.15832507365344384	0.17850900496223635
ENSMUSG00000009281	0.26666666666666666	0.10666666666666667	402	355	0.1255830844943343	0.07356025496904638	0.17048167056900868	0.14880076164679623
ENSMUSG00000009291	63.65714285714286	11.422857142857143	154.86904761904762	99.85714285714286	2.7077410320410333	1.2495986294382198	9.018009940556833	6.233287871346455
ENSMUSG00000009292	135	0.16666666666666666	0.12	0.25666666666666665	0.08587782018658835	0.11362707032706205		0.14802402207449677
ENSMUSG00000009293	38.885714285714286	30.418095238095237	23.494285714285713	29.056190476190473	1.688976383638859	1.658763971706704	1.2507720608885216	1.334610425803025
ENSMUSG00000009350	0.05600000000000001	46	0.04	0.0425	0.05420537078760944	0.04866601434657406	0.04488079449258574	0.04620412783043771
ENSMUSG00000009356	0.13571428571428573	0.0980952380952381	0.09842105263157895	0.13	0.08544441643150083	0.0717755066579754	0.07168099880311467	0.08655390775330957
ENSMUSG00000009376	1.657142857142857	0.2521052631578947	3.3104761904761904	2.744761904761905	0.3067301768012795	0.11504532274286848	0.5243655922888317	0.5098812275551552
ENSMUSG00000009378	0.1025	0.027000000000000003	0.06357142857142857	0.05357142857142857	0.07387207411013538	0.03728419385089493	0.05697606151321184	0.0523629256360041
ENSMUSG00000009394	0.08636363636363636	0.03888888888888889	38	0.049999999999999996	0.06837427383390664	0.0446730233177214	0.04465422712353221	0.051185935568278905
ENSMUSG00000009406	16.896190476190476	13.654761904761905	11.042857142857143	14.132857142857144	1.372291700941041	1.0349335426208406	0.8970504957006237	1.0869722349056494
ENSMUSG00000009418	6.79047619047619	1.9685714285714286	2.0452380952380955	4.280952380952381	0.7292953142100929	0.3570336023363612	0.3373768692833545	0.6169027494407636
ENSMUSG00000009470	71.39571428571428	37.07190476190476	36.72428571428571	55.722857142857144	5.170132151365672	2.2220505993818307	2.614967046266783	3.490351267822354
ENSMUSG00000009471	0.07	0.054285714285714284	0.060000000000000005	0.08571428571428572	0.06142746399887703	0.052592645821995146	0.056421036266035854	0.06844730830065884
ENSMUSG00000009487	0.03428571428571429	0.02625	0.03333333333333333	0.03666666666666667	0.04170427397543202	0.03651993095753136	0.04128491788104276	0.043333333333333335
ENSMUSG00000009545	0.05833333333333334	0.03	0.03	0.0425	0.05679886540337854	0.04	0.039370039370059055	0.04793659006089886
ENSMUSG00000009549	181.24190476190475	242.08666666666664	273.4633333333333	224.78857142857146	6.742237357175946	7.516884686944812	9.380720003164882	6.654272322054037
ENSMUSG00000009551	305	0.07	0.07	0.1	0.23081377775167583
ENSMUSG00000009555	99.02428571428572	78.62333333333333	59.35142857142858	79.29761904761905	5.726006818161558	4.16835518167957	2.563846745820511	3.6114519507732297
ENSMUSG00000009563	44.74285714285715	9.351904761904763	95.7852380952381	61.51857142857142	2.2026433408690633	0.9994697687244495	6.065862228941478	3.947307055854317
ENSMUSG00000009566	93.59142857142858	39.852380952380955	35.02904761904762	55.82190476190476	5.569315050888611	2.1075863993770225	1.837256871477525	2.6998375276555002
ENSMUSG00000009569	5.427619047619048	2.6680952380952383	1.924761904761905	3.6166666666666667	0.656131848234464	0.4570790382040429	0.3315796385324986	0.506713656968835
ENSMUSG00000009575	149.59857142857143	64.20523809523809	45.1747619047619	104.22428571428571	8.782971627657972	3.2737842250104765	2.912454178592966	6.2802955106173375
ENSMUSG00000009585	67.14285714285714	60.601904761904756	45.12571428571429	62.41095238095239	2.822192844045139	2.114669356013079	2.267568193065885	3.497050042860064
ENSMUSG00000009588	35	0.02		0.1	0.0421307488658818			0.09273618495495704
ENSMUSG00000009596	4.1971428571428575	4.407142857142857	2.6938095238095237	3.654285714285714	0.5041877687156333	0.584451775214192	0.4321102571988048	0.4897383030172102
ENSMUSG00000009614	0.08692307692307694	0.06777777777777777	0.07538461538461538	0.07625	0.0681569137470201	0.05927423558031838	0.06334293501388746	0.06224196735322559
ENSMUSG00000009621	16.968095238095238	6.524761904761905	5.309047619047619	9.771904761904763	1.8056413738544694	0.6847358263793693	0.580459959146482	0.8546953283529692
ENSMUSG00000009628	3.1399999999999997	1.1199999999999999	1.0838095238095238	2.106190476190476	0.43526839010956375	0.2398342681738291	0.24614985388355085	0.35912027179555384
ENSMUSG00000009630	71.8404761904762	91.11857142857143	76.29857142857142	80.42999999999999	2.92394991131863	3.0226358952249015	2.8469528644227493	3.4306805516717898
ENSMUSG00000009633	3.3466666666666667	1.2834999999999999	6.226190476190476	3.8190476190476192	0.5881283198715402	0.29678254931674697	0.8052510629464684	0.6381132548984525
ENSMUSG00000009640	69.00285714285714	38.89952380952381	27.932857142857145	41.287142857142854	3.762094030802346	1.7766874576006513	2.0874141148978635	2.3948217095241477
ENSMUSG00000009646	0.2122222222222222	0.20700000000000002	0.31875	0.2530769230769231	0.11158924900646638	0.11452850203236652	0.13932538354513868	0.12601070678657458
ENSMUSG00000009647	5.452857142857143	6.653333333333333	5.349523809523809	6.022857142857143	0.5582387878118888	0.5952447809148345	0.5617084806494914	0.5977239141535333
ENSMUSG00000009654	35	0.02		0.03	0.04193248541803042
ENSMUSG00000009670	4.067142857142857	3.7228571428571424	2.8289999999999997	3.3738095238095234	0.6761322577217957	0.5910737375872034	0.5016262500476247	0.5364923450350239
ENSMUSG00000009681	9.212380952380952	4.298095238095239	3.718571428571429	5.841428571428572	1.033562471851583	0.5776609728434883	0.4598287909720342	0.6514980121719065
ENSMUSG00000009687	1.8916666666666666	1652	2.18375	1.637857142857143	0.5025523240259052	0.33800778564686157	0.4258783815050176	0.3941992559292778
ENSMUSG00000009731	7.490952380952381	1.8099999999999998	6.106190476190475	6.805714285714285	0.8393909086389184	0.35221002933179624	0.7020342808718634	0.7496712204530132
ENSMUSG00000009733	7.593333333333334	4.150952380952381	3.0561904761904763	4.995238095238095	0.7960666200086922	0.4703696139166997	0.4121086750976045	0.5409478537704593
ENSMUSG00000009739	2.21	1.4347619047619047	1.5433333333333332	1.997142857142857	0.3570779723849864	0.30551643946697943	0.3000978676344272	0.34232269853454467
ENSMUSG00000009741	80.9204761904762	22.364285714285714	15.507142857142858	40.48761904761905	7.558546266004382	1.321365918720648	1.2652626572521355	2.642557104375726
ENSMUSG00000009772	3.08	2.4604761904761907	2.0526315789473686	3.2975000000000003	0.5536970219866302	0.3927197450930384	0.3731577297733863	0.4741903764922848
ENSMUSG00000009828	9.283333333333333	10.922857142857143	8.47	8.594285714285714	0.8183317330990076	0.7978608730782051	0.7200390201066819	0.7373131955277349
ENSMUSG00000009863	209.1514285714286	177.2214285714286	204.20999999999998	183.28	8.21127187775074	5.181426273845118	5.638409519072013	4.583891463852626
ENSMUSG00000009876	2.2283333333333335	1.779047619047619	3.3634999999999997	2.3265000000000002	0.4458140457620114	0.3635715065331878	0.5618595886593207	0.468750171929793
ENSMUSG00000009894	51.23428571428572	41.857619047619046	35.892380952380954	42.91142857142857	2.469856037006493	1.864678691173145	2.104732977607725	2.881038609492722
ENSMUSG00000009900	2.144761904761905	0.48952380952380947	2.48	2.17952380952381	0.4127939755049145	0.16368738525220247	0.37629901990432074	0.38126510973366917
ENSMUSG00000009905	14.399999999999999	1.7819047619047619	19.22190476190476	16.45380952380952	1.1138444791843805	0.351571044806715	1.7367068753750752	1.6605573470819506
ENSMUSG00000009907	40.12619047619047	32.13666666666667	20.59	32.83571428571428	2.291502363930752	1.6464230106988698	1.3788021025858779	1.6471330896336174
ENSMUSG00000009927	2661.7599999999998	3715.31	3655.0790476190477	3263.4342857142856	108.87379542606287	64.08040198881106	62.435213026536005	87.0053433486961
ENSMUSG00000009941	242	0.16	0.15076923076923077	0.21153846153846154	0.12928447776309493	0.09616927478027848	0.09474298254550231	0.11717205272943033
ENSMUSG00000009995	24.043333333333333	4.165238095238095	9.315714285714286	12.513333333333332	2.346408840003047	0.5607204630131875	0.8657648892958266	1.1677743041345041
ENSMUSG00000010021	0.46523809523809523	0.20095238095238094	172	0.3	0.16061877232339852	0.10271297215311256	0.09447249669390002	0.12741239393659853
ENSMUSG00000010025	24.594285714285714	15.849047619047619	11.710952380952381	16.93904761904762	1.6469015021619018	1.1094144540427633	1.084730360342388	1.2734461876120893
ENSMUSG00000010044	0.22157894736842104	0.07142857142857142	0.08785714285714286	98	0.11291269503702069	0.06073593666964985	0.06947747339434679	0.07089361580498459
ENSMUSG00000010045	19.843333333333334	3.986190476190476	55.605714285714285	35.516666666666666	1.2326509051504624	0.4882214935430123	2.803410726361778	2.0866198838510424
ENSMUSG00000010047	45.6552380952381	5.204761904761905	110.34857142857143	73.32857142857144	2.054650777770788	0.6912089543648176	7.4179403920403635	5.713482145880262
ENSMUSG00000010048	53.0	39.315238095238094	35.044761904761906	41.36238095238095	3.0718282132027777	3.1614774739975773	1.74756178704688	2.001885885235637
ENSMUSG00000010051	10.09142857142857	1.418095238095238	8.498095238095239	9.607619047619048	1.1913434364923783	0.3190317337907514	0.999560288814565	1.115863087855765
ENSMUSG00000010054	24.954285714285714	27.09142857142857	22.678571428571427	22.098095238095237	1.3717893374693353	1.5131391661226739	1.1822559721454018	1.1248353570629197
ENSMUSG00000010057	26.157619047619043	12.894761904761905	9.946190476190477	14.667142857142856	1.568552852117716	0.8520626567190095	0.768009324159196	0.9574470376642107
ENSMUSG00000010064	1.2358823529411764	294	2.282222222222222	1.996470588235294	0.27091356721222726	0.13328915934913838	0.45843478774136914	0.4066315549158565
ENSMUSG00000010066	1.2285	0.27	1057	1.2847619047619048	0.28336212186046167	0.12442076320208567	0.2591941966536816	0.30081683958026134
ENSMUSG00000010067	19.083809523809524	11.555714285714284	8.41095238095238	12.328571428571427	1.2125430726155033	0.8902959838028643	0.7482767201287378	0.8553162282688994
ENSMUSG00000010080	0.051818181818181826	0.021818181818181816	0.03142857142857143	0.06444444444444444	0.051870786695371165	0.033216047102627475	0.039901763199593335	0.05935091291797904
ENSMUSG00000010086	0.16266666666666665	0.07400000000000001	0.06333333333333332	0.10357142857142856	0.0929898441288677	0.06168120806673155	0.057426281246288076	0.0743108051455606
ENSMUSG00000010095	230.8752380952381	30.040952380952383	405.2647619047619	317.56428571428575	8.854176943251339	2.6470874294987747	24.009234707652922	18.468645702423142
ENSMUSG00000010097	127.70523809523809	64.72285714285715	46.29	84.3852380952381	7.454669888863451	3.1179090324597154	3.654435595794448	4.5428938552973985
ENSMUSG00000010110	38.09809523809523	12.152857142857144	11.973333333333333	18.07904761904762	2.8211047835106173	1.1398383642423338	0.914895605112391	1.0747486759951315
ENSMUSG00000010122	5.820476190476191	1.8533333333333335	10.804285714285713	8.005714285714285	0.5864398139014764	0.3659126446189903	1.311300076701158	1.0276734175122095
ENSMUSG00000010136	0.26333333333333336	0.3310526315789474	0.24529411764705883	0.33142857142857146	0.12556412388237814	0.13631082200978648	0.11716666625649508	0.1398384355929148
ENSMUSG00000010142	0.7571428571428571	0.7366666666666667	0.7114285714285714	0.7233333333333333	0.20299442035158882	0.2042726158526923	0.20628261440752277	0.20668279506958914
ENSMUSG00000010154	22.238095238095237	9.779523809523809	8.662380952380952	12.041428571428572	1.8787295123297727	1.0206616612557609	0.9084169655064543	0.9630975042648011
ENSMUSG00000010175	0.07947368421052632	0.04	0.04214285714285714	0.061875	0.06400143311722627	0.04516376957109919	0.0472505430101779	0.05666214749136617
ENSMUSG00000010205	82.73809523809524	64.69666666666667	35.318571428571424	70.17952380952381	5.882151275521389	4.801933952330008	2.6028757251963306	6.856476968329549
ENSMUSG00000010277	138.07142857142858	48.357619047619046	146.3095238095238	143.38285714285715	9.316227605781274	4.280818841605953	10.614640686025318	10.176598906615238
ENSMUSG00000010290	13.996666666666666	17.416190476190476	10.504285714285714	13.049047619047618	1.0488684000554696	1.0266629892150765	0.8466127386542804	1.0232403955227132
ENSMUSG00000010307	1.1957142857142857	0.19	3.2214285714285715	1.7695238095238093	0.26830204321726253	0.10142925976680549	0.4870075220472598	0.3488569608569133
ENSMUSG00000010311	0.1	0.07	0.09428571428571429	0.17333333333333334	0.07199537022151725	0.060000000000000005	0.06992707571725952	0.10974718422102886
ENSMUSG00000010342	27.747142857142855	16.024285714285714	12.327619047619047	20.801904761904762	2.372615509040919	1.0231418864106243	1.0827702356548017	1.391873458097398
ENSMUSG00000010358	7.969047619047619	5.478571428571429	3.993809523809524	5.4452380952380945	0.7695551914864613	0.6194284176770147	0.4874459560717505	0.6734228909256618
ENSMUSG00000010362	82.76857142857142	48.65571428571428	49.38714285714286	55.392857142857146	4.468854667676756	3.197935165028818	3.7718322655515553	3.4514340113485984
ENSMUSG00000010376	293.4480952380952	394.6933333333333	390.83571428571423	342.61238095238093	11.131143688704864	6.464299002003357	11.441674693676548	8.953870190214952
ENSMUSG00000010392	17.298095238095236	12.928095238095239	9.495238095238095	13.36809523809524	1.2726248875094301	0.9013766241666711	0.8081783216261652	0.9484382197535812
ENSMUSG00000010406	214.62333333333333	336.0695238095238	366.0885714285714	289.6847619047619	10.37195330672219	8.395907831914037	12.008364352474015	10.021081246173171
ENSMUSG00000010453	27.884761904761906	11.94047619047619	6.526190476190477	15.482380952380952	3.719582197418954	1.0199228439983832	0.9162468673864401	1.3225786329601774
ENSMUSG00000010461	0.07888888888888888	0.03333333333333333	0.030833333333333334	0.07666666666666666	0.06370832683229496	0.04176654695380556	0.03956119795757434	0.06314508363524104
ENSMUSG00000010476	0.06333333333333334	55	0.08285714285714285	0.17124999999999999	0.05806127031947468	0.052678268764263694	0.07009226184157583	0.10722035887434278
ENSMUSG00000010505	0.04181818181818182	0.01888888888888889	0.023333333333333334	0.03	0.04676475327381008	0.031021696907363817	0.03431876713662334	0.03914259645377216
ENSMUSG00000010517	60.71	48.81619047619048	57.06571428571429	61.843809523809526	2.1423652927591617	2.029486854705898	3.004323120931899	3.0219107386671196
ENSMUSG00000010529	0.981904761904762	0.2876190476190476	378	0.4505263157894737	0.25566125192715744	0.12546466920992	0.14582000440341006	0.1628483197761779
ENSMUSG00000010538	11.837142857142856	17.226190476190474	13.811428571428573	12.69190476190476	0.9577098533821744	1.2418098305814775	1.2485567450373376	1.1957132995766924
ENSMUSG00000010554	25.431904761904757	35.44904761904762	20.99238095238095	29.56952380952381	1.973570563971569	2.1867397895107406	1.515559601938993	1.9949755310816504
ENSMUSG00000010592	6.8323809523809516	6.11	4.2942857142857145	5.602380952380953	0.9106036471855214	0.9140706964426975	0.7583743802900202	0.8070359951734923
ENSMUSG00000010601	0.13363636363636364	0.06	0.1542857142857143	118	0.08700337221544636	0.05773502691896258	0.09377930381021844	0.08082628835279329
ENSMUSG00000010607	44.652857142857144	33.60619047619048	72.56238095238095	50.22904761904762	2.4799888769774694	2.061186490972346	4.028147920438652	3.518926169049296
ENSMUSG00000010608	268.0957142857143	86.30047619047619	68.65428571428572	145.84952380952382	20.05065599890424	3.3562841184709367	5.297893272731312	6.270509908490032
ENSMUSG00000010609	4.7371428571428575	712	10.111428571428572	6.881904761904762	0.5319121583661037	0.21276574714435295	1.1156982195050786	0.7804649466054312
ENSMUSG00000010651	3.183333333333333	1.5823809523809522	1.137142857142857	1.7538095238095237	0.46949280299435053	0.31444350295925655	0.2575610356300617	0.3355751822585302
ENSMUSG00000010660	8.641428571428571	3.2657142857142856	3.5380000000000003	5.070476190476191	0.8272453674449822	0.509072719769588	0.5477204434841978	0.6127920008299547
ENSMUSG00000010663	82.87	14.617142857142856	180.35761904761907	124.30761904761906	3.345189865776715	1.8059419310995029	15.164805917850616	9.945358187539455
ENSMUSG00000010721	3.6385714285714283	1.2904761904761906	2.968571428571429	3.4985714285714287	0.5269549929793343	0.27590498380910583	0.4363884713866576	0.5160829047990743
ENSMUSG00000010751	8.656666666666666	2.782857142857143	9.447619047619048	9.018571428571429	0.8760849962389041	0.49503109226888486	0.9153255743337878	0.8017612415397579
ENSMUSG00000010755	161.11142857142858	83.14	89.20476190476191	121.82142857142857	9.59399115730938	2.988797098372202	3.7967273262670145	4.719537471572637
ENSMUSG00000010760	17.782857142857143	6.363809523809524	19.261904761904763	15.78	2.7781324784875197	1.0121729280519112	2.52849904837667	2.1167325449065753
ENSMUSG00000010796	0.20333333333333334	0.06909090909090909	0.05777777777777778	0.12833333333333333	0.17993826101687704	0.05982481311682311	0.05407756203869941	0.08413943453841631
ENSMUSG00000010797	0.04666666666666666		0.05600000000000001	0.06	0.04937385723009473		0.05608921464952064	0.05830951894845301
ENSMUSG00000010803	0.10157894736842105	0.016666666666666666	0.07882352941176471	0.09533333333333333	0.07255271589378424	0.029059326290271158	0.06380624596559066	0.07062892073679482
ENSMUSG00000010825	0.44999999999999996	225	0.12666666666666665	0.35090909090909095	0.1653357113145779	0.12770408502993683	0.0821013697853752	0.14656958971116477
ENSMUSG00000010830	44.150952380952376	9.204761904761906	103.37142857142858	66.83619047619047	2.6564879163825723	1.0439019336918258	6.228389927456003	4.207328270902845
ENSMUSG00000010841	0.6666666666666666	0.15000000000000002	0.23	305	0.442806704757028	0.0888819441731559		0.13092618785661891
ENSMUSG00000010911	45.042857142857144	54.6552380952381	48.81809523809524	49.354285714285716	2.3868571827581873	3.6733296572694174	3.129404448061402	2.9621626246656323
ENSMUSG00000010914	44.42476190476191	23.288095238095238	24.076666666666668	31.247142857142858	2.417232736893242	1.2971671733963057	1.6038380059115536	1.4870701688470622
ENSMUSG00000010936	41.53809523809524	34.98952380952381	31.6747619047619	39.80095238095238	2.5765352907166617	1.9520786815951658	1.6108246363494367	2.6528538904682133
ENSMUSG00000011008	0.05000000000000001	0.05	0.04	85	0.050990195135927854	0.050990195135927854	0.04511889056386788	0.07123903424387505
ENSMUSG00000011034	1.5285714285714287	0.2033333333333333	3.0300000000000002	2.2347619047619047	0.29127248387711735	0.10412980300094624	0.45953288912816265	0.366537608703533
ENSMUSG00000011096	23.18190476190476	19.99809523809524	17.564285714285717	20.67904761904762	2.138167397233927	1.4208435822639909	1.1350967173871702	1.3727350010908714
ENSMUSG00000011114	146.9257142857143	140.4247619047619	104.53761904761905	126.00047619047618	7.719148502616217	6.415993803399501	6.311630794650608	6.884969186782744
ENSMUSG00000011148	1.3063157894736843	1.2828571428571427	1043	1.2805	0.28099781536092333	0.2828192615326572	0.2585893920566165	0.2770388296934109
ENSMUSG00000011154	164	0.27	0.18666666666666668	0.24058823529411763	0.09781810135338424	0.12444402673279938	0.10015673990810407	0.11747487399763937
ENSMUSG00000011158	36.99857142857143	10.267619047619048	8.314761904761903	18.83857142857143	4.435983881079516	1.0317467631255037	0.7002460856719345	1.138040355321434
ENSMUSG00000011171	0.04461538461538461	0.028000000000000004	0.05181818181818181	0.04357142857142857	0.04799326053936335	0.03786819245752298	0.05151907293452647	0.04742961404917821
ENSMUSG00000011179	421.69380952380953	693.7314285714286	446.2942857142857	519.7390476190476	16.501416858015418	13.522522628241099	10.70555351144417	17.38993890710211
ENSMUSG00000011254	27.022857142857145	39.62	30.93809523809524	31.728571428571428	1.5875901388518359	2.306265172875627	2.0163639622146383	1.7088431460959732
ENSMUSG00000011256	11.523809523809524	1.9447619047619047	21.84095238095238	21.053809523809523	1.275834829620063	0.4532152957573145	3.110754992170742	3.099674750694127
ENSMUSG00000011257	179.14190476190475	98.50809523809524	90.81285714285714	129.40285714285716	7.822918363587595	8.169545118159379	3.416116295476149	5.710015976245565
ENSMUSG00000011263	0.36315789473684207	0.15611111111111112	0.14176470588235296	0.20099999999999998	0.13960690977968568	0.09173932553134989	0.08639101981397297	0.10569046165198887
ENSMUSG00000011267	61.394285714285715	50.53190476190476	37.19714285714286	49.21666666666666	5.864437153662037	3.303736529550948	3.265612109387701	5.427181647496298
ENSMUSG00000011305	1.261578947368421	1.09	0.934375	0.9244999999999999	0.2942979187908348	0.2646023036274766	0.23184130482940266	0.24028160562140413
ENSMUSG00000011306	44.96476190476191	30.173333333333332	22.245238095238093	32.4247619047619	2.0725013204714755	1.4061694562471976	1.3348717825083283	1.6773053245987857
ENSMUSG00000011349	0.7933333333333333	0.699047619047619	0.45149999999999996	0.6114285714285714	0.2166249044000925	0.20018313610756377	0.16050049188316165	0.18968430629448965
ENSMUSG00000011382	6.244761904761904	6.297142857142857	3.468571428571429	6.196190476190476	0.6626590084283522	0.6167260497239947	0.4369179315518701	0.6152670640386196
ENSMUSG00000011427	3.2247619047619045	2.8914285714285715	2.252857142857143	2.927619047619048	0.5092649320099084	0.4031851079746337	0.3993751922912677	0.4852338193185125
ENSMUSG00000011463	0.07	0.04083333333333334	0.06866666666666667	0.0625	0.061125801723688145	0.045543158574359914	0.0600148129862768	0.05746893570815951
ENSMUSG00000011486	0.5778571428571428	0.7623809523809525	0.5889473684210526	0.5664705882352941	0.18235540281449242	0.2197985059547827	0.18992749422471925	0.1899282782132558
ENSMUSG00000011589	22.96666666666667	10.894285714285715	15.138095238095238	16.74809523809524	1.3732164767666797	0.788658466556182	0.9286515105882905	1.0451041458806685
ENSMUSG00000011632	807	0.49947368421052635	1.591904761904762	1.2163157894736842	0.23283052341043892	0.17470020048427512	0.3294364734249621	0.29710317829569083
ENSMUSG00000011658	13.943809523809524	7.497619047619047	9.817619047619047	9.697619047619048	1.0804094189110234	0.7236540559851538	0.8716295370664198	0.8373859281978437
ENSMUSG00000011751	14.584761904761907	5.532380952380953	5.082380952380952	7.4557142857142855	1.4254530806942651	0.6669871508585685	0.5771328578420285	0.9557561383105877
ENSMUSG00000011752	749.7219047619047	1082.8200000000002	804.4980952380952	782.3538095238096	14.265469408247377	13.967341960035622	17.251721178714817	23.976966133951606
ENSMUSG00000011831	36.33857142857143	17.369999999999997	13.66047619047619	25.607142857142858	2.259329892827927	1.1881117471894316	1.1917171436909404	1.7621390063076803
ENSMUSG00000011832	1.4789473684210528	0.7238888888888888	0.6146666666666667	1022	0.33308665849644703	0.20784552913080892	0.19428958913036087	0.2590098555328694
ENSMUSG00000011837	25.017142857142858	22.03857142857143	17.146190476190476	20.32857142857143	1.5245160266938023	1.1817721329214272	1.233696820861993	1.4694602646508532
ENSMUSG00000011877	52.486666666666665	33.58380952380952	19.583809523809524	36.42714285714286	4.2509044602482815	3.357882231987927	1.439630322288541	2.9891881476937723
ENSMUSG00000011884	28.604285714285716	59.328571428571436	36.34095238095238	40.19095238095238	1.972226029187345	2.492705289412277	2.1704304932609793	3.1461468425120476
ENSMUSG00000011958	35.976190476190474	21.997142857142858	19.5	26.577142857142857	2.0658181218276828	1.231454452274712	1.3433107643147246	1.6163006177920092
ENSMUSG00000011960	35.73238095238095	12.102380952380953	13.887619047619047	22.715714285714284	2.898992099462116	0.901616248417491	1.1475920763477523	1.7782903201066564
ENSMUSG00000012017	0.9538095238095239	0.12333333333333332	0.22523809523809527	0.46761904761904766	0.2469725993963859	0.08000694414306242	0.11433996728140967	0.15585693189574423
ENSMUSG00000012076	21.372857142857143	15.742857142857144	10.033809523809524	15.013809523809524	1.7665784986342201	1.1658549168206263	0.901167358324607	1.0708119918993553
ENSMUSG00000012114	21.861904761904764	13.312380952380952	10.056666666666667	15.834285714285713	1.6997052432207769	1.1512771179292907	1.0609396853134563	1.3725007713465736
ENSMUSG00000012117	5.072105263157895	4.4661904761904765	4.5545	5.655238095238095	0.9755749778444105	0.5855296650573151	0.5934333532393019	0.722476764842276
ENSMUSG00000012123	7.542857142857143	2.5223809523809524	2.7852380952380953	4.045238095238095	0.6976290264197736	0.3802354563524734	0.3941093751060551	0.5622783665154184
ENSMUSG00000012126	10.277142857142858	5.776190476190476	5.183809523809524	6.335714285714286	0.8121945998510522	0.6367183260731307	0.5661820656990774	0.6706647631192472
ENSMUSG00000012187	86		92	0.15	0.0657723346096214		0.0690941386804988	0.09073771725877465
ENSMUSG00000012211	164	246	0.06999999999999999	0.4375	0.09179324593890338	0.11994165248152953	0.07745966692414834	0.2618483976145994
ENSMUSG00000012282	0.8061904761904761	0.159375	1.1185714285714288	0.7976190476190477	0.23524402344564127	0.09592083867266105	0.2616497893079564	0.22223422303196536
ENSMUSG00000012296	27.73428571428571	16.83047619047619	13.393333333333333	20.45285714285714	2.079728298580939	1.4633073231537748	1.1630725591199278	1.4940117203048184
ENSMUSG00000012350	0.16125	123	0.0775	0.15777777777777777	0.09452772646916127	0.08141184734968793	0.06669270324905617	0.09569595628542887
ENSMUSG00000012396	511.87523809523805	597.3733333333333	415.7876190476191	546.515238095238	23.37300790206563	33.861658028579235	28.12106439685012	34.35916023711212
ENSMUSG00000012405	943.1504761904762	1194.9790476190476	1071.0985714285714	900.4923809523809	84.69422648697346	28.81482632509046	30.680483584735033	36.901140857991315
ENSMUSG00000012422	18.854761904761904	11.385714285714286	19.044285714285714	18.322857142857142	1.3032449645564426	0.8274411420381603	1.2651675159983422	1.5348831416441453
ENSMUSG00000012428	114	0.034999999999999996	0.18476190476190477	0.12210526315789473	0.08106317348363618	0.042472213138579074	0.0989194454561003	0.07996921537577938
ENSMUSG00000012429	27.899047619047618	21.192857142857143	27.444285714285716	23.224285714285713	1.8633735285845077	1.4987660230458701	2.3779218189147326	1.9195631412019831
ENSMUSG00000012443	71.3847619047619	44.798095238095236	36.76904761904762	60.61952380952381	4.67572009320732	2.8250783907410786	3.2947434978391392	3.6700352584390714
ENSMUSG00000012483	166.01761904761904	98.88238095238096	163.37285714285713	144.43523809523808	10.768974923688397	3.6352709275311645	4.884763100112193	6.842511987186033
ENSMUSG00000012519	0.5247619047619048	0.36052631578947364	0.35904761904761906	0.4261111111111111	0.17581594684650445	0.14013041896123685	0.1402513131453758	0.14847512255890422
ENSMUSG00000012520	0.06285714285714286	0.04	0.046250000000000006	0.06	0.05714285714285714	0.045512949491639976	0.0500156225593564	0.05597618541248889
ENSMUSG00000012535	83.20904761904762	63.862380952380946	58.0295238095238	77.61238095238096	5.442943264743806	2.7394601401390073	3.2166984313401126	3.6049356975152764
ENSMUSG00000012609	3.8795238095238096	3.108095238095238	2.185238095238095	3.278095238095238	0.5561463819768506	0.42930598425588457	0.3719732575177818	0.44436933322225336
ENSMUSG00000012640	10.595238095238095	6.2542857142857144	5.046666666666667	7.484285714285714	1.1245753948020134	0.6351166264960324	0.5983112477685416	0.8189664134716135
ENSMUSG00000012705	0.42	265	0.24461538461538462	0.18222222222222223	0.20250808331897227	0.13059595334581783	0.1361824538973612	0.10275074719622586
ENSMUSG00000012819	174	0.034444444444444444	0.04875	0.10916666666666668	0.10225458424931373	0.04213441161301898	0.050601295155643704	0.07909486376970047
ENSMUSG00000012848	2684.4438095238097	4231.936190476191	3834.8361904761905	3178.4757142857147	118.61550920933006	80.92786923132226	84.90700581469844	83.18809440794091
ENSMUSG00000012889	0.2914285714285714	0.13647058823529412	0.13555555555555554	0.17857142857142858	0.128676940832617	0.0849608092025142	0.0849460506309287	0.10448648444517188
ENSMUSG00000013033	53.7252380952381	7.98952380952381	20.832857142857144	34.28142857142857	3.7868160151874064	1.4193156426334617	2.6605009502201744	4.189845507193512
ENSMUSG00000013076	14.85904761904762	4.217142857142857	3.944761904761905	7.17	1.8133137128790466	0.5289144961311678	0.48109726719122636	0.7441143665298974
ENSMUSG00000013083	0.6833333333333332	0.6380000000000001	1.0766666666666667	1.0814285714285714	0.2014392657298417	0.23401709339276908	0.3426530477189881	0.42400263123301135
ENSMUSG00000013089	128.6957142857143	107.10761904761904	91.68619047619048	97.77904761904763	4.174838894606398	3.9660909088806413	3.227182869683157	5.530500145503157
ENSMUSG00000013150	2.902857142857143	2.861904761904762	2.223809523809524	2.3852380952380954	0.42171201122112145	0.39117199909990824	0.3430184475050842	0.36161978128021693
ENSMUSG00000013155	52.33047619047619	15.416666666666666	13.63190476190476	23.929523809523808	3.5895555154066003	1.0479604530282194	0.8982028668528483	1.311585277838648
ENSMUSG00000013158	0.43250000000000005	215	0.22000000000000003	0.3525	0.16577012652611703	0.10995074654892828	0.11002330755402787	0.1453085796962221
ENSMUSG00000013160	82.11619047619048	81.10619047619048	93.82380952380952	84.53904761904762	3.542040135570949	3.0309939809362305	3.6455947634286403	3.155934463134637
ENSMUSG00000013236	37.08857142857143	3.9252380952380954	34.06761904761905	36.81095238095238	1.9298587766878652	0.6143248787810424	3.15695663459981	3.1998136779656625
ENSMUSG00000013275	27.351904761904763	7.605238095238096	31.76904761904762	30.616190476190475	2.2720184668774595	1.0169116689288349	2.1050096600572266	2.1396013732191284
ENSMUSG00000013338	0.07263157894736842	0.03736842105263158	0.028181818181818183	0.04411764705882353	0.061023636994886804	0.04348046617448328	0.03779894615698316	0.047287130007644375
ENSMUSG00000013367	0.6028571428571429	0.3352380952380952	0.8166666666666667	0.7176190476190476	0.18330191443826957	0.1379158111858705	0.2280229033330741	0.20826940515763845
ENSMUSG00000013415	172.31428571428572	86.07333333333334	73.94190476190477	113.76285714285714	11.193785256442384	3.615449806260253	4.249595477613841	7.898122505738072
ENSMUSG00000013418	0.7623809523809525	0.20421052631578948	1.408095238095238	1.4604761904761905	0.21531472508633095	0.10656880321372508	0.3175153682426959	0.3398301229609514
ENSMUSG00000013419	2.801428571428571	0.8547619047619047	0.810952380952381	1.4671428571428573	0.4022000720526834	0.22224998692765405	0.20709200251499077	0.28305236168557635
ENSMUSG00000013465	58.424285714285716	39.42619047619048	34.04571428571429	42.550000000000004	3.635971578509366	1.8569103212172322	1.7383383652525317	2.012744513392218
ENSMUSG00000013483	162	75	0.07714285714285715	0.07466666666666667	0.09376363392925345	0.06308724118235001	0.06431745248280245	0.06234975592167193
ENSMUSG00000013495	8.226666666666667	1.6065	13.943333333333333	9.450476190476191	0.792843986734835	0.3395715373045397	1.3837878197753912	0.9413365564300875
ENSMUSG00000013523	1.6719047619047618	1.4525	1.38	1.1507142857142856	0.31647509421875675	0.6756462955324084	0.32581308547488796	0.2826658110800317
ENSMUSG00000013539	14.951428571428572	13.433333333333334	10.741428571428571	11.418095238095239	1.016300781713546	0.9532816336297857	0.8178474318408706	0.832747494756169
ENSMUSG00000013584	0.7509523809523809	0.9423809523809523	0.8523809523809524	0.7076190476190476	0.19828659484731972	0.2228622303041615	0.21626472398198063	0.20178478016359144
ENSMUSG00000013593	209.7804761904762	155.3461904761905	166.66809523809525	166.66571428571427	7.198875060140945	4.329869099318541	5.218355589329778	5.279945011051525
ENSMUSG00000013611	0.20222222222222222	0.243125	0.13	0.18090909090909094	0.102916793460446	0.11659123305377639	0.08662003407428505	0.09914593968172324
ENSMUSG00000013622	59.81047619047619	12.431428571428572	145.7552380952381	94.09380952380953	3.746815185765263	1.2835180978400709	9.93622817243971	8.143387456972462
ENSMUSG00000013629	127.02238095238094	54.061904761904756	33.26238095238095	79.7252380952381	8.109248744041816	3.9771571935747807	2.195334111111662	6.402972472630253
ENSMUSG00000013646	14.71904761904762	11.331904761904761	9.034285714285714	11.231428571428571	1.1130827857719565	0.9235804085054299	1.0196562379240441	1.0620939079891925
ENSMUSG00000013662	78.3347619047619	11.370476190476191	134.73714285714286	114.31190476190477	5.6084946889283005	1.3112248864889067	12.551418363084311	12.175717493653538
ENSMUSG00000013663	48.54047619047619	18.344285714285714	16.100952380952382	29.179523809523808	3.2849274454689956	1.2271854308264312	1.1688205094110706	2.267810195739543
ENSMUSG00000013698	7.803333333333334	9.53952380952381	7.131904761904761	7.858095238095238	0.7855329805247285	0.8963798823177797	0.8218398694241213	0.8770789232684384
ENSMUSG00000013701	326.2447619047619	427.9704761904762	513.932380952381	415.2738095238095	14.463338062626903	18.876538480046126	33.70714928337595	20.966406207893055
ENSMUSG00000013707	1.098095238095238	1.3699999999999999	1.1185714285714285	1.110952380952381	0.26731880293692045	0.2777528877737668	0.26104577751648017	0.2686127543349035
ENSMUSG00000013736	60.53142857142856	51.40761904761904	36.38047619047619	48.229523809523805	4.501578151086585	2.585910349490273	2.3695247138644726	2.1441027067828533
ENSMUSG00000013766	7.404285714285715	2.2247619047619045	15.638095238095238	10.79047619047619	0.7566928581879527	0.3837339226026402	1.339734447576338	1.1282853565499236
ENSMUSG00000013787	25.972380952380952	19.25857142857143	14.107142857142858	19.057619047619045	2.4265716463044167	1.4446265435537782	1.0526228336550434	1.6988948655441676
ENSMUSG00000013822	89.8147619047619	114.64666666666666	102.93857142857144	88.49714285714286	4.398169674451041	3.0485173862007504	3.81278995997833	3.0176846329955826
ENSMUSG00000013833	7.112857142857143	10.434761904761904	7.315714285714286	9.322857142857142	0.8881071746931767	0.8508943807344909	0.7592065317310761	1.1139851548248154
ENSMUSG00000013846	0.15095238095238095	0.07150000000000001	0.22285714285714284	0.1895238095238095	0.08863221160639265	0.06075305926886576	0.10893891441918233	0.10112104060287211
ENSMUSG00000013858	170.56857142857143	15.729999999999999	95.72666666666666	115.03476190476191	10.396636527667752	2.480005184326379	8.819306050157756	11.071638856169905
ENSMUSG00000013878	12.274761904761904	3.9747619047619045	8.162857142857142	9.805238095238096	1.0135093720166246	0.4877551195931647	0.7866396715073017	1.02552579291183
ENSMUSG00000013921	6.4280952380952385	7.1519047619047615	4.097142857142858	6.2909523809523815	0.5884247004655003	0.8255551145535547	0.5241315460368899	0.7832338046482443
ENSMUSG00000013928	0.2175	0.10375	0.15	0.25545454545454543	0.1108208012965075	0.07448483786267224	0.0919299250032932	0.12544005186370996
ENSMUSG00000013936	0.5606666666666666	1.0205	0.5642105263157895	0.6858823529411765	0.19257025104439573	0.2544353655904735	0.1842105263157895	0.22231413059983357
ENSMUSG00000013973	25.534285714285716	22.64952380952381	18.66857142857143	19.862857142857145	2.0442974775875324	1.177482074717564	1.2221268123964188	1.3545410649362535
ENSMUSG00000013974	0.23117647058823532	0.10588235294117647	0.32857142857142857	0.19	0.11471474324749674	0.07517166052917018	0.13561023580254467	0.10395134608527769
ENSMUSG00000013997	35.02047619047619	27.757142857142856	21.307142857142857	26.33666666666667	2.23884924482268	1.480356961916239	1.489282528259696	1.515237736074903
ENSMUSG00000014030	0.04684210526315789	0.05764705882352941	0.03307692307692307	0.04842105263157895	0.04891245689514944	0.05464140729340213	0.04098756245660533	0.04979057402688531
ENSMUSG00000014039	8.742857142857142	2.1704761904761902	1.607222222222222	3.9673684210526314	1.001290867510807	0.4338896481334506	0.31659060547372425	0.6445869261199108
ENSMUSG00000014074	20.836666666666666	26.19	16.701904761904764	23.24904761904762	1.5773371674066834	1.3543381796146432	1.166780188840338	1.397214730192741
ENSMUSG00000014075	23.062857142857144	25.48619047619048	23.08142857142857	25.033333333333335	1.588946662603449	1.2677803017179419	1.1721202371515203	1.5852838612169495
ENSMUSG00000014077	26.201904761904764	39.362857142857145	27.01142857142857	31.537142857142857	1.4753505828797535	1.761446800199192	1.5018703079056819	1.906912006716761
ENSMUSG00000014158	2834	395	1.1066666666666667	1.8333333333333333	0.4543732470327094	0.1542859898586604	0.25356929155738683	0.33774144111398535
ENSMUSG00000014164	0.5461904761904762	0.46904761904761905	0.3880952380952381	0.5047619047619047	0.17168974813457114	0.15627190095944457	0.14107346793784106	0.16239666171741785
ENSMUSG00000014177	30.14857142857143	9.476666666666667	57.63666666666666	46.75857142857143	1.7444586123895687	0.8589418554891309	4.097443008310085	3.8516968607982376
ENSMUSG00000014195	205.4395238095238	215.49714285714288	163.08761904761906	209.09380952380954	9.842989685102951	17.371302088746926	15.405459435889568	14.403506789869093
ENSMUSG00000014198	0.4671428571428572	0.4742857142857143	0.29333333333333333	0.42428571428571427	0.155320165276427	0.16174726232844963	0.12543131934654866	0.15568523101586285
ENSMUSG00000014226	297.48904761904765	349.9404761904762	255.33285714285714	292.9742857142857	12.280235085867547	15.776126576272352	13.372993114106206	10.596306961601753
ENSMUSG00000014232	16.354285714285716	15.33952380952381	11.872380952380952	14.917619047619047	1.1511444763548047	1.2410395942017391	1.1122360371196276	1.1056041022169745
ENSMUSG00000014243	71.03238095238096	64.36095238095238	65.56619047619049	62.59238095238096	2.916860094655104	2.285423676962317	3.29815478543111	2.8169101533047485
ENSMUSG00000014245	41.55904761904762	39.11904761904762	36.87761904761904	42.56857142857143	4.096024199191554	2.1771719210241858	1.8607855362161922	2.592334973001155
ENSMUSG00000014294	246.42809523809524	256.9738095238095	360.9014285714286	284.2304761904762	16.869932249547077	7.395939892496697	14.877262729633117	14.158222555852237
ENSMUSG00000014301	73.44952380952381	79.54857142857142	128.68714285714285	97.69952380952381	3.43823802302107	2.7066047335496664	4.294513118523455	3.2815324872462575
ENSMUSG00000014303	30.572857142857142	13.025714285714287	8.06047619047619	17.66904761904762	3.433342335368953	1.5203253992905241	0.82617693141086	1.7750822790805132
ENSMUSG00000014313	975.1790476190475	477.60380952380956	1055.9333333333332	950.1428571428571	103.59470650639021	15.669200172193896	50.96185322344796	62.37808128525542
ENSMUSG00000014329	1.3052380952380953	1.2580952380952382	0.9347619047619047	1.2928571428571427	0.2829231925449355	0.2601488759186235	0.22714964550103783	0.2769804384163368
ENSMUSG00000014349	77.63285714285715	89.61285714285714	61.892380952380954	74.0495238095238	3.137626198779151	3.1965412962299427	2.6337069570475955	4.056064270892969
ENSMUSG00000014351	0.6912499999999999	298	0.7429411764705882	0.59	0.2873769146459551	0.1340215571383118	0.225151525294768	0.1942272957754456
ENSMUSG00000014353	20.607619047619046	2.8795238095238096	12.258571428571429	15.316190476190476	1.9112720651517612	0.4487508992910349	1.1151327671785878	1.463684599806171
ENSMUSG00000014355	40.11190476190476	23.33904761904762	21.456666666666667	32.97285714285714	3.0451261307091104	1.7107000662165441	1.3130615503169054	2.219002794356182
ENSMUSG00000014361	2.065714285714286	0.29857142857142854	2.407142857142857	2.625238095238095	0.36392017140639865	0.12926584956571313	0.47834642898473584	0.5408866702209213
ENSMUSG00000014402	65.17952380952381	66.82761904761905	54.398095238095244	62.60952380952381	2.3364127444592606	3.0768595542457393	3.0074065412425357	2.708071575001074
ENSMUSG00000014418	6.446666666666666	2.2676190476190476	1.6685714285714286	3.8238095238095235	0.8028459299900494	0.3674914347961406	0.3185759128448006	0.5147544380763261
ENSMUSG00000014426	18.796666666666667	11.629999999999999	10.709047619047618	14.557142857142857	1.836455609686552	0.968050569320583	0.8446740438552682	1.2207583792086636
ENSMUSG00000014444	43.21952380952381	4.12421052631579	34.57333333333333	43.62380952380953	3.9140391070503204	0.838937059230649	3.546102779197879	5.017268867962334
ENSMUSG00000014453	0.04	0.06999999999999999	0.0525	0.04		0.07745966692414834	0.05475323430325067
ENSMUSG00000014470	16.777142857142856	9.726666666666667	8.793333333333333	11.143333333333333	1.1124561292274775	0.7992926436285587	0.7280990687868335	0.7925682585395686
ENSMUSG00000014496	50.78333333333334	34.49952380952381	22.238095238095237	36.26190476190476	3.8076929231262073	1.8813545621870775	1.5814060378945511	2.283778887955289
ENSMUSG00000014498	18.354285714285716	4.071904761904762	1.9585714285714286	9.787142857142857	2.480253786114924	0.7077219049772167	0.36591326432202853	1.2431207164415927
ENSMUSG00000014503	95	0.1125	0.05	0.09666666666666668	0.07457019703416563	0.0826513762740827	0.05385164807134505	0.07566005844859257
ENSMUSG00000014504	118.3104761904762	189.73619047619047	159.11380952380952	151.8290476190476	4.486431739207329	7.772492658826978	7.833272273607733	4.061478789141773
ENSMUSG00000014542		0.05	35	0.05500000000000001		0.05830951894845301	0.0421307488658818	0.05454356057317857
ENSMUSG00000014547	4.983809523809524	3.8819047619047615	2.633809523809524	4.062380952380953	0.6541492025053015	0.505256002555055	0.42709398775494045	0.553899984422968
ENSMUSG00000014550	15.598095238095238	11.365714285714287	8.49952380952381	12.617142857142856	1.2606052248344122	0.9346340183726033	0.7250124715480601	0.9535183327468612
ENSMUSG00000014551	11.077142857142857	12.295714285714284	11.613809523809524	11.427142857142858	0.78929267396199	0.8070872294358072	0.7779519743380161	0.8181477753516936
ENSMUSG00000014554	14.171904761904763	18.08238095238095	15.766666666666667	16.527619047619048	1.0070859941169301	1.10830219893869	0.9789645485417677	1.0968580462831758
ENSMUSG00000014592	20.04285714285714	38.785714285714285	25.563809523809525	24.388571428571428	2.141985187674669	2.6541167099817	1.9419518257217496	2.3209225675635645
ENSMUSG00000014599	0.1725	0.08142857142857142	149	0.18214285714285713	0.09914425517060145	0.06527084015522007	0.08888164809689934	0.10259104009154192
ENSMUSG00000014601	45.527142857142856	16.60809523809524	21.253333333333334	29.09	2.8534584815837865	1.077970230847821	1.2907888568684938	1.466114398187068
ENSMUSG00000014602	0.5594736842105263	366	0.23	0.48058823529411765	0.17859666356452583	0.14421148491348523	0.11324041598680878	0.17453398158136313
ENSMUSG00000014603	0.1366666666666667	0.1625	0.07764705882352942	0.08142857142857143	0.08651793765083364	0.09342777959472226	0.06295148348813077	0.06500090568140919
ENSMUSG00000014606	63.77619047619047	56.74809523809524	53.109047619047615	54.99571428571429	3.006083156042608	1.9266773297259243	2.2847160816381855	2.85517221325561
ENSMUSG00000014609	202	0.12111111111111111	0.18153846153846154	0.18666666666666668	0.10281837893887964	0.07988610719929211	0.10076531603278667	0.10184906638370488
ENSMUSG00000014633	12.809999999999999	15.775238095238095	17.035238095238096	14.141428571428573	1.2833145329482523	1.2659383154775372	1.3179471083844247	1.2759708322002703
ENSMUSG00000014668	31.492380952380955	32.21476190476191	19.350952380952382	26.95952380952381	2.2670255218133932	1.4217098389661487	1.2872153230838497	1.4502514521200855
ENSMUSG00000014686	1.5385714285714287	0.5433333333333333	0.4345	0.8804761904761905	0.32131373610040814	0.1758006627287651	0.15825857422518844	0.2312599817052704
ENSMUSG00000014704	265	0.130625	0.13749999999999998	178	0.1477779866331022	0.08388965346413903	0.0861255690045856	0.10098656204805526
ENSMUSG00000014725	0.051666666666666666	0.038000000000000006	0.03666666666666667	0.05	0.051956178116220636	0.04427403839938793	0.04447221354708778	0.05082650227325636
ENSMUSG00000014747	0.11666666666666668	0.03	0.05	0.06	0.09261629326299871
ENSMUSG00000014748	32.88428571428572	9.684285714285714	62.438095238095244	49.855714285714285	1.7260542080860903	1.1685835079128861	3.8881289795287457	3.433352905960986
ENSMUSG00000014763	4.473333333333334	3.4690476190476187	3.2666666666666666	3.991428571428571	0.545585894478558	0.43331551507060884	0.4582593013803291	0.4838611005504062
ENSMUSG00000014767	38.7252380952381	31.09	21.90809523809524	30.872857142857146	2.9704573657016597	1.71298236168052	1.6177092297219045	1.9014946680937905
ENSMUSG00000014769	323.3652380952381	504.85428571428577	414.4323809523809	381.4904761904762	16.5080934496508	17.90767878089531	14.911210993342621	13.507495793362656
ENSMUSG00000014771	73.7247619047619	72.3157142857143	63.89380952380952	67.9252380952381	2.559498241289791	3.0832653973026845	3.15593820298229	2.9812826912691075
ENSMUSG00000014773	1.5866666666666667	0.27999999999999997	1.6347619047619046	1.762857142857143	0.326509923522594	0.12814260148674003	0.3974499783127066	0.38884391706279103
ENSMUSG00000014776	0.61	0.7890476190476191	0.7771428571428571	0.6952380952380952	0.18393839548428526	0.2110810099079597	0.209313097509725	0.19580556323583942
ENSMUSG00000014778	19.345714285714287	3.679047619047619	4.32	9.527142857142858	1.8984812942164577	0.5507730086246769	0.5150580179987123	0.8678290216882318
ENSMUSG00000014782	1.908095238095238	0.2361904761904762	0.22200000000000003	0.6719047619047619	0.35181408716456714	0.11258748173346761	0.10800974614893741	0.1868773713627138
ENSMUSG00000014786	11.74	1.4338095238095239	3.0247619047619048	6.064285714285715	1.093828140065888	0.33184367819407024	0.49111661841136933	0.8219316885728839
ENSMUSG00000014791	3382	1.2747058823529414	1.2757142857142856	1.7505263157894735	0.4647232339904325	0.2873076308427683	0.26834818482583356	0.34851269090488013
ENSMUSG00000014813	0.0475	0.02	45	32	0.05178078794301995		0.048045117684665246	0.04004996878900157
ENSMUSG00000014837	3807	1.2004761904761905	1.0905555555555555	2.0842105263157897	0.8618994018720331	0.29414401735858203	0.2744524819547559	0.42639541527704405
ENSMUSG00000014846	6.879047619047618	7.16047619047619	7.0914285714285725	6.386666666666667	0.9300232728173308	0.7522785946045698	0.7486296324155305	0.8136833751039989
ENSMUSG00000014850	18.96952380952381	10.354285714285714	7.031904761904761	13.11	1.8153075924836533	1.019702704439964	0.8950159932190674	1.1330439406433324
ENSMUSG00000014852	0.04	0.03	0.03	0.03	0.04491968140779471	0.04	0.03915780041490244
ENSMUSG00000014856	117.59238095238095	18.34047619047619	141.57142857142858	94.56142857142856	4.767020278496926	1.44458388739102	7.646125015660028	6.59300878946473
ENSMUSG00000014859	137.6742857142857	127.77523809523811	96.17666666666666	120.4490476190476	9.50174120813625	6.982994330414005	3.1506190875636855	5.924581878144568
ENSMUSG00000014867	69.95142857142858	14.773809523809524	239.15285714285716	150.53190476190477	3.0998770548365373	1.7248957837656764	16.50649184185332	11.70997152652078
ENSMUSG00000014873	75.84761904761905	73.12380952380951	54.99333333333334	63.167142857142856	5.06048632637323	3.164785893321521	3.000363575852365	2.6282769244957307
ENSMUSG00000014905	16.557142857142857	4.624761904761905	25.29380952380952	20.64714285714286	1.5007127104998421	0.5724249250203737	2.168649072161271	2.1227326439170384
ENSMUSG00000014907	32.28619047619048	29.30761904761905	19.09190476190476	30.423809523809524	2.6084830910475887	2.0676408116684817	1.3560433725061722	2.258023205856384
ENSMUSG00000014932	99.96619047619048	17.46666666666667	30.07238095238095	54.61571428571429	9.845439419833658	1.2576944767412304	3.30369438981804	4.4728940546909675
ENSMUSG00000014956	59.72571428571429	101.13190476190476	53.513333333333335	70.50095238095238	3.0604745641522886	5.495621704032421	3.3354381687834924	3.6201749434682284
ENSMUSG00000014959	61.95	55.201904761904764	100.37238095238096	81.05285714285715	2.8888454606015355	2.4290847403367715	3.6091494780139723	3.590311244158642
ENSMUSG00000014980	50.70666666666666	42.583333333333336	61.424285714285716	48.9752380952381	1.9556998909577266	2.614444157745247	4.7009284073634285	2.6488197388781094
ENSMUSG00000015001	0.6113333333333333	0.173125	0.26875	0.25555555555555554	0.23449615016977238	0.10476250422582818	0.12581029038463692	0.11709228309168102
ENSMUSG00000015002	38.75857142857143	19.286666666666665	16.152380952380952	29.10809523809524	2.2907016273574854	1.113116887999282	1.1596727585959232	1.9886679699699947
ENSMUSG00000015013	14.731904761904762	13.916666666666666	16.836190476190477	14.235238095238095	0.9823554344260967	0.9168017216527229	1.0676156068080995	0.8951402175471141
ENSMUSG00000015016	7.491499999999999	6.242380952380953	6.030952380952381	7.054444444444445	1.0350041380542756	0.6938604583062123	0.7837130502452518	0.7909377334433216
ENSMUSG00000015023	57.16952380952381	64.3547619047619	46.168571428571425	57.67619047619048	2.544910184231457	2.2413742190947663	2.5463335252414807	3.045622735304717
ENSMUSG00000015027	3.9871428571428575	0.5472222222222222	10.833809523809524	7.273333333333333	0.4945460365961143	0.18138772532631836	1.0518669289796974	0.7611114471091832
ENSMUSG00000015053	1.3872222222222221	0.771904761904762	0.8277777777777778	1.0395238095238095	0.36843451325735843	0.22046770527742784	0.23467757822720373	0.26342295900091584
ENSMUSG00000015083	4.247142857142857	1.0133333333333334	4.940476190476191	4.059047619047619	0.5358163077457223	0.26816247148158356	0.7213117931573321	0.5980348392311607
ENSMUSG00000015085	1.1238095238095238	0.21764705882352942	1.1995238095238097	1.1376190476190478	0.27010181166021735	0.1091798617627485	0.2979976639333781	0.3062755565716729
ENSMUSG00000015087	47.96095238095238	30.774285714285714	27.788095238095234	35.922380952380955	2.7174348815750684	1.5507868312306392	1.4828679771448714	1.600681834594529
ENSMUSG00000015090	0.72125	1.149375	1.063076923076923	1.2116666666666667	0.20241345152223175	0.2880219446934556	0.29532985603537903	0.27458462661211963
ENSMUSG00000015092	280.6152380952381	291.77761904761905	354.79333333333335	290.942380952381	13.843762350209218	6.610541505978735	10.439108115829065	8.711130835364544
ENSMUSG00000015093	0.34	0.3707692307692308	0.5	0.32916666666666666	0.14392548577144168	0.14802313375358847	0.18093123310006792	0.1379171816341205
ENSMUSG00000015094	25.991428571428575	5.086190476190477	39.64571428571429	30.20809523809524	1.7012922659407055	0.7505329776677995	3.248198297036489	2.4412781214382666
ENSMUSG00000015095	23.884761904761906	17.676190476190477	12.204761904761906	18.226190476190474	2.025724046811954	1.3348089708501858	0.9685240658926095	1.0588053636934132
ENSMUSG00000015112	57.904761904761905	52.26761904761904	44.48714285714286	45.480000000000004	3.0196021985754555	2.153831127567131	2.6449401057992423	2.2381266613802167
ENSMUSG00000015120	138.81809523809522	216.78761904761905	220.7509523809524	196.08	9.114961395813232	8.28147987996515	9.960512032754568	7.637918221734556
ENSMUSG00000015126	61.70761904761904	43.582857142857144	40.43952380952381	46.06476190476191	2.3974163578201773	1.621600641173955	2.057731584628184	2.1465819584419297
ENSMUSG00000015127	14.067619047619049	5.803333333333334	4.9780952380952375	8.66047619047619	1.2892140286978666	0.6642505025656587	0.5227116199604934	0.7634634354267139
ENSMUSG00000015133	0.13428571428571429	0.09666666666666668	0.060476190476190475	0.09142857142857143	0.08336829198708307	0.07027271140530987	0.05549979060653846	0.06794355400339495
ENSMUSG00000015134	0.8861904761904762	0.82	0.5161904761904762	0.6190476190476191	0.2260683379512405	0.2285367533221902	0.16913290940288322	0.18278520410307358
ENSMUSG00000015143	347.7295238095238	20.32761904761905	13.734761904761905	78.47571428571429	39.20738851941649	1.935349470688988	1.4353716324896524	5.373558525268875
ENSMUSG00000015149	8.731428571428571	11.021904761904763	7.696666666666666	8.816666666666666	1.0303462861522599	0.9668359340425908	0.8876019950334169	0.8607738305162321
ENSMUSG00000015165	334.95142857142855	163.2295238095238	140.16904761904763	237.30047619047622	18.66256491438606	7.1758370501018565	9.386718781259937	12.308339787396005
ENSMUSG00000015176	150.49428571428572	128.75666666666666	110.53571428571429	150.61380952380952	6.35151049044273	4.559856896946977	4.792666002859576	8.121893559303897
ENSMUSG00000015189	10.251428571428571	1.2761904761904763	9.996666666666666	10.082857142857144	1.1962489559560128	0.2730301537424167	1.1090423439323318	1.1618216695503378
ENSMUSG00000015202	5.642857142857143	3.6214285714285714	2.5352380952380953	4.045714285714286	0.5767243886018375	0.47823598762948155	0.39560419074747105	0.5309997629936569
ENSMUSG00000015214	4.925238095238095	3.183809523809524	2.4385714285714286	3.7047619047619045	0.5921689828996365	0.4094092586191522	0.3638983935335886	0.47058707966378044
ENSMUSG00000015217	48.833333333333336	61.787142857142854	40.554761904761904	49.04142857142857	2.6340078400770373	4.324854147987021	3.6562828912023293	2.875786706915773
ENSMUSG00000015222	1.1817647058823528	0.5266666666666667	0.65	0.788125	0.2886253363360301	0.17022284509860613	0.19129881885479091	0.24271162372590782
ENSMUSG00000015224	0.21294117647058824	0.06166666666666667	395	0.29333333333333333	0.10630064435185413	0.05649930722736092	0.15293359412021387	0.12632823726076353
ENSMUSG00000015243	12.924761904761905	0.9595238095238094	10.276190476190477	11.963333333333333	1.4664134444360075	0.26507813420491716	1.2848704726622346	1.7016237809996344
ENSMUSG00000015247	25.920952380952382	34.698095238095235	24.055714285714288	27.327142857142857	1.679295615480591	1.9117423639740658	1.5633685504351802	1.7016307504521517
ENSMUSG00000015289	127.44476190476192	142.16238095238094	163.51761904761904	134.5795238095238	6.615576878673676	4.365083368252132	5.845517407738373	5.168279647278353
ENSMUSG00000015290	24.294761904761906	30.664761904761907	16.283809523809524	20.85904761904762	1.5594491730595164	1.6356013338695983	1.0691942841380888	1.186240541085657
ENSMUSG00000015291	79.13	36.48761904761905	24.46761904761905	49.080000000000005	5.0885499852493306	1.8630819199280562	1.4140227829985634	2.0245065242341567
ENSMUSG00000015305	16.274761904761903	8.177619047619046	6.75	12.196190476190477	1.3866322029338394	1.0566433611885158	0.8135726618996463	1.3464051743156797
ENSMUSG00000015312	31.410476190476192	20.573333333333334	18.99809523809524	21.38904761904762	2.0116738441727566	1.2638541456937589	1.4763683917362609	1.437799890832204
ENSMUSG00000015314		0.03	0.03	0.03
ENSMUSG00000015335	66.01952380952382	11.206190476190477	141.4195238095238	96.44857142857143	3.1534127753149086	1.4880097727838437	10.558826289304589	7.130365124081731
ENSMUSG00000015337	21.73761904761905	23.02047619047619	21.125238095238096	19.542380952380952	1.3652561079749144	1.200210790254397	1.2920228914099927	1.323960491563081
ENSMUSG00000015340	0.1461904761904762	0.024444444444444446	0.05600000000000001	0.10222222222222223	0.08933211492721761	0.03543817429737125	0.05362344341993086	0.07371804417041204
ENSMUSG00000015341	90.33285714285714	87.26571428571428	126.8942857142857	110.7252380952381	3.5832954467226674	2.6287905576364143	5.377339073389745	3.7196835899132994
ENSMUSG00000015342	3.8642857142857148	0.4114285714285715	2.5690476190476192	3.4528571428571433	0.5198949396746614	0.15082516796780637	0.3942285442794783	0.48463149616469414
ENSMUSG00000015354	10.09142857142857	1.9266666666666667	28.877142857142854	19.34285714285714	0.8390224713814244	0.3776060767603578	2.6031107894811023	2.0097609598273767
ENSMUSG00000015357	25.761904761904763	19.75047619047619	14.744761904761905	21.448095238095238	1.7624806137464886	1.448811085024788	1.2459860541617362	1.5565224699780227
ENSMUSG00000015363	23.162857142857142	13.905714285714286	12.758095238095239	15.974285714285713	1.4125276470715527	1.10428592989587	0.8836333593930231	1.0717801327983387
ENSMUSG00000015365	5.208571428571428	0.4642857142857143	4.957894736842105	5.2280952380952375	0.7907546984983894	0.16098158479665328	0.6919831569069478	0.6284992021995993
ENSMUSG00000015377	14.562380952380952	1.1723809523809525	2.0047619047619047	6.082857142857143	1.5641711489539614	0.2835765662642814	0.34566679458666344	0.7599132603562765
ENSMUSG00000015396	0.28285714285714286	0.06066666666666667	0.24714285714285716	181	0.12686164728167615	0.05590354505043798	0.11520818187120231	0.09759988136317206
ENSMUSG00000015405	35	0.02		0.043333333333333335	0.0421307488658818			0.04666666666666666
ENSMUSG00000015452	3.4899999999999998	0.5133333333333333	0.43733333333333335	1.5453846153846154	0.5457737144352236	0.1826098277923431	0.16083551688623846	0.37701529484144103
ENSMUSG00000015461	58.12380952380952	8.139047619047618	71.08047619047619	62.159523809523805	2.6022583119274434	0.9593162011016727	4.649656591323015	4.426358036224884
ENSMUSG00000015467	1.873333333333333	0.3169230769230769	0.2409090909090909	0.8594117647058823	0.3291767026800372	0.13331274495876907	0.11502137781895981	0.2335743215077806
ENSMUSG00000015468	8.370000000000001	0.7785714285714287	5.913809523809523	8.649047619047618	1.0221478320067945	0.22483992794270088	0.6535042813975963	1.051157390408511
ENSMUSG00000015474	13.05	2.2695	41.47047619047619	25.376190476190477	1.0993294492986343	0.4468974773515262	3.8609632696536385	2.559298311218329
ENSMUSG00000015476	0.14833333333333332	0.08230769230769232	72	0.10642857142857143	0.09173615904220643	0.06615011915559792	0.061640535003807	0.07438470792017998
ENSMUSG00000015478	39.31666666666666	36.52904761904762	34.168571428571425	35.33095238095238	2.2777289580521223	1.8526310640304051	1.6561506265914292	1.7064008216630508
ENSMUSG00000015484	0.04833333333333333	0.023333333333333334	0.023333333333333334	0.04	0.05078823135771165	0.03439961240091716	0.034252479081554425	0.04722287581247038
ENSMUSG00000015488	6.35952380952381	3.1357142857142852	10.634285714285713	8.952380952380953	0.8397234454584483	0.5412831190476813	1.0359986145027902	0.7879412308160773
ENSMUSG00000015501	0.4410526315789474	0.12523809523809523	0.13210526315789473	272	0.1586324869879365	0.08106616653085966	0.08305067482630313	0.12328742625946983
ENSMUSG00000015522	37.83761904761905	26.84095238095238	17.616190476190475	28.457619047619048	2.1481069079498485	1.9714912055842768	1.2859535050823416	1.6452362552536057
ENSMUSG00000015533	0.042499999999999996	15	0.034444444444444444	0.026250000000000002	0.04896852730751321	0.027838821814150108	0.0424300440958445	0.03651993095753136
ENSMUSG00000015536	19.2645	28.785238095238096	18.014285714285716	21.70809523809524	1.5686388627019758	1.8489258939858153	1.70524479061464	1.5153542127247595
ENSMUSG00000015542	15.32904761904762	13.377619047619048	11.387619047619047	12.402857142857142	1.2859419198840953	0.9981997855095858	1.0598445314474205	1.145386219507086
ENSMUSG00000015568	4.278095238095238	0.71	12.49047619047619	8.667142857142856	0.4879664406140374	0.19457279210766196	1.0778816253123256	0.8463676289091556
ENSMUSG00000015575	152.03190476190477	43.8352380952381	311.87666666666667	190.32095238095238	13.01793189300724	2.72162115720686	16.495326673439727	14.813525896236117
ENSMUSG00000015579	0.5885714285714285	0.44476190476190475	0.37666666666666665	389	0.1990085972231036	0.16396082436801068	0.14892844771796468	0.15785386313062838
ENSMUSG00000015597	27.051904761904762	7.171428571428571	7.384285714285714	14.916190476190476	1.9505744720402391	0.8587818853065149	0.7757425233832641	1.4513063862456368
ENSMUSG00000015599	0.4014285714285714	0.19380952380952382	0.12476190476190477	0.2947619047619048	0.14767610264534003	0.10036949875923033	0.08102209883029576	0.1257503555757901
ENSMUSG00000015605	20.682857142857145	16.747142857142858	13.061904761904762	17.623333333333335	2.0041856371172835	1.3264131983620773	0.9934793642373919	1.5078491988090874
ENSMUSG00000015619	0.13952380952380952	0.08349999999999999	0.09857142857142857	0.14263157894736841	0.08508392548782193	0.06569376722818976	0.07165130109212717	0.08598531802208195
ENSMUSG00000015627	0.03	0.04	35	0.12		0.046188021535170064	0.0421307488658818
ENSMUSG00000015647	53.26285714285714	4.8757142857142854	15.568571428571428	30.957619047619048	3.915623294229531	0.9433121917777075	2.0323363620314856	4.948520601667201
ENSMUSG00000015652	19.362857142857145	3.012857142857143	60.599999999999994	38.27	1.228097666128806	0.4128744435327149	2.1924719686539507	1.7641192325539303
ENSMUSG00000015653	4.59	1.2414999999999998	6.2023809523809526	6.614761904761904	0.7212080508643667	0.274736979481716	0.8402156482718629	0.8185904316473411
ENSMUSG00000015656	3519.632380952381	3064.289523809524	2860.6428571428573	3083.0880952380953	120.82165416707778	71.26846176013153	161.93622698184512	133.47107630604762
ENSMUSG00000015659	10.099047619047619	4.035714285714286	3.337619047619048	6.18	1.0422032305151165	0.5064557384075989	0.47942768696590576	0.7605890574322736
ENSMUSG00000015668	32.36619047619048	58.7952380952381	39.357619047619046	39.75476190476191	1.7635264287366403	3.340765853103263	2.683048985652411	2.56669600654668
ENSMUSG00000015671	130.24	168.30238095238096	133.0147619047619	139.28095238095239	5.976204401425626	6.347621748293641	5.272407944467102	4.849752909992614
ENSMUSG00000015672	19.503333333333334	17.35809523809524	16.82	16.06380952380952	1.1041319221847097	1.0117075662198467	1.0866124730862732	1.0085964968331174
ENSMUSG00000015697	92.86666666666667	33.43952380952381	25.698571428571427	52.68761904761905	9.176530217102583	1.7903474624444216	2.2997150222741665	4.018802884108051
ENSMUSG00000015702	3499	0.33789473684210525	0.7361904761904763	1.7580952380952382	0.5947652787798774	0.138548403827469	0.20351608827299392	0.3369340892502066
ENSMUSG00000015709	1.528181818181818	1.1086666666666667	0.8058333333333333	1.3760000000000001	0.356696505021026	0.27101724890927	0.21740535500267322	0.27882201183858185
ENSMUSG00000015711	35.57142857142857	35.41238095238095	28.098571428571432	34.757619047619045	1.5422054840720936	1.928097743121307	1.6795739660649045	1.7232500999650278
ENSMUSG00000015714	105.20095238095237	14.857142857142858	156.31380952380954	117.7004761904762	8.078585976717704	1.488541814896	8.300371032332013	7.276263806972789
ENSMUSG00000015721	0.15666666666666668	0.049999999999999996	0.04111111111111111	68	0.09402465060097231	0.0517779140266618	0.045626638309838145	0.0602154860638421
ENSMUSG00000015733	73.21	114.65666666666667	66.98047619047618	85.98619047619047	3.007876089773076	5.232191215985413	3.2909810721475683	3.74370032608371
ENSMUSG00000015745	6.186666666666666	2.839047619047619	2.5752380952380953	3.31	0.6301750827513215	0.4441508242123683	0.3951983342019664	0.4725770282388339
ENSMUSG00000015747	9.50047619047619	6.951428571428571	6.16952380952381	7.476190476190476	0.8213941331635287	0.6598651686642707	0.6784455188115438	0.7197583841257247
ENSMUSG00000015748	27.742380952380955	49.50523809523809	44.30952380952381	72.38857142857144	3.0774957278034565	2.4556219868708675	3.7639491973312684	4.143871567100728
ENSMUSG00000015749	75.0304761904762	110.79666666666667	66.88904761904762	85.3052380952381	2.9045971342806998	4.549643069900326	3.7609966957077634	4.092229431905793
ENSMUSG00000015750	33.53476190476191	7.628095238095238	79.03428571428572	50.5247619047619	1.8396656812024583	1.0630330862224506	5.501613034955708	4.603575143766896
ENSMUSG00000015755	85.21428571428571	16.045238095238094	17.133809523809525	50.18380952380952	4.574286651200048	1.1345237345725254	1.3258186107692604	3.7815840392360696
ENSMUSG00000015757	42.210952380952385	26.62857142857143	17.836666666666666	30.674285714285713	3.161262549525028	1.7255475715750952	1.7454078979306613	1.8678401802015903
ENSMUSG00000015759	65.61714285714285	35.58428571428571	225.3295238095238	140.96476190476193	3.169066494881354	2.684118953739407	12.060377441700622	9.160996218935802
ENSMUSG00000015766	3.7452380952380957	6.556666666666667	3.7866666666666666	5.324761904761905	0.5844222295597834	0.6815452796799111	0.6163523008232863	0.6645222483815756
ENSMUSG00000015776	29.722380952380952	17.801904761904762	14.22095238095238	18.026190476190475	2.0379685151969946	1.1971429518505852	1.0065423854444209	1.1725636293406887
ENSMUSG00000015787	0.883888888888889	0.32823529411764707	1.4605555555555556	1.0178571428571428	0.23313806800028986	0.13434545925391497	0.3459324542310844	0.2796675392248363
ENSMUSG00000015790	56.89047619047619	35.69333333333333	56.25428571428571	52.269047619047626	2.2395375241320394	2.0885362079847916	2.165014964363611	2.6305195851735945
ENSMUSG00000015804	61.19619047619048	57.56142857142857	69.15285714285714	59.68	3.0963716459130857	2.3824388550305304	3.159188574456991	2.723974249930736
ENSMUSG00000015806	117.24714285714286	148.4495238095238	118.59142857142858	117.31904761904761	6.214580595083557	6.640665180257257	5.347732554025843	4.88547701549544
ENSMUSG00000015812	1.820952380952381	0.49076923076923074	0.6775	1.0126315789473683	0.38595022178532956	0.1727621068467567	0.20880912336389904	0.2557592093375576
ENSMUSG00000015837	233.47619047619048	143.4542857142857	115.41285714285715	156.6952380952381	7.802342886112588	4.937970740497922	4.179226126977118	5.545569643935325
ENSMUSG00000015839	108.45333333333333	52.731428571428566	48.2952380952381	71.00571428571428	7.418196781702646	2.374067264032268	3.128387963019538	4.434731246027181
ENSMUSG00000015843	186	0.07777777777777778	0.10428571428571429	0.14250000000000002	0.1230690862889621	0.06505932715132179	0.07773144068360177	0.08760198138659389
ENSMUSG00000015846	15.313809523809523	13.52095238095238	9.16	13.187142857142858	1.68172862826864	1.0281823779211419	0.7711907922785632	1.2986480411157892
ENSMUSG00000015850	1.6423809523809525	0.9190476190476191	1.3499999999999999	1.4333333333333333	0.313003046358144	0.24392222097755117	0.31783257205586896	0.31328013732830945
ENSMUSG00000015852	0.07			0.05				0.050990195135927854
ENSMUSG00000015854			0.03	85				0.06689544080129828
ENSMUSG00000015869	109.36095238095238	89.3647619047619	92.66238095238096	95.08666666666666	4.9266671292332695	4.0807839244000315	2.902920688905761	3.9557407549831827
ENSMUSG00000015879	0.3642857142857143	0.5576190476190476	0.36952380952380953	0.3933333333333333	0.13977289646077318	0.1713127254077213	0.13994978043242476	0.14303068823779663
ENSMUSG00000015880	120.6004761904762	35.47571428571429	32.57809523809524	65.07666666666667	6.823042348793097	1.8220733312602422	2.672217165669524	2.977105284167134
ENSMUSG00000015882	3.633809523809524	0.3395	0.8980952380952381	1.966190476190476	0.5661601978367187	0.13683831219439435	0.24174132086416655	0.41374910512950336
ENSMUSG00000015889	82.22428571428571	60.473333333333336	50.046190476190475	70.2642857142857	3.5379686511995474	2.699261480420623	2.5253367975466325	2.9232050716903974
ENSMUSG00000015890	0.1615	0.16238095238095238	0.19789473684210526	0.1611764705882353	0.0914266314996261	0.09233970605970512	0.10513866907709633	0.09326544326048312
ENSMUSG00000015932	299.1380952380952	546.4242857142857	375.9433333333333	367.97142857142853	6.382174939740465	16.888239336625848	11.494119124336775	13.210476619600326
ENSMUSG00000015937	122.13285714285715	117.19047619047619	104.75761904761904	125.99809523809525	8.153464882602778	6.000670656017997	7.7039959299042895	11.365920711852514
ENSMUSG00000015942	2.912857142857143	1.567142857142857	1.399047619047619	2.065714285714286	0.43497353113622406	0.29913219155953585	0.2740046095909657	0.33566321800037513
ENSMUSG00000015943	47.29904761904762	29.83904761904762	47.67190476190476	33.50857142857143	4.223240794909921	2.0762005023785868	2.8391821105186863	2.6910744256942896
ENSMUSG00000015944	1.1557142857142857	0.9314285714285714	0.599047619047619	1.0171428571428571	0.2510895983400305	0.25252278135257583	0.18564033936864863	0.24895892074333684
ENSMUSG00000015947	0.07	0.03	0.09	0.05333333333333334	0.066332495807108		0.09	0.05666666666666667
ENSMUSG00000015950	0.24647058823529408	0.1527777777777778	0.11047619047619046	0.1405263157894737	0.1146444028304305	0.08937073242448336	0.07620922388391488	0.08754772694759337
ENSMUSG00000015957	1.6547619047619047	0.4228571428571428	2.415238095238095	1.7133333333333332	0.31542610563793516	0.15104421121478503	0.42659594970931225	0.33543101862226193
ENSMUSG00000015961	118.44476190476192	103.4557142857143	69.81095238095239	99.61095238095238	6.31319787727596	4.662325169525885	3.9528489969569756	3.6764019615950536
ENSMUSG00000015966	0.09944444444444445	0.08399999999999999	0.08571428571428572	95	0.0712033460246958	0.06529044421094987	0.0665567120459488	0.06967405316335865
ENSMUSG00000015968	0.073125	0.014545454545454545	0.038461538461538464	0.0425	0.0625447756278119	0.027013923560188408	0.04447480061277792	0.0465966737010272
ENSMUSG00000015970	0.04625	0.038571428571428576	0.034999999999999996	24	0.050759851260617384	0.04506231513025001	0.04299224736313901	0.034807406619217635
ENSMUSG00000015971	37.77095238095238	31.943333333333335	23.153809523809525	31.033333333333335	2.1111174996919684	1.4864582920379077	1.4402166629647009	1.7267232018690823
ENSMUSG00000015980	1.6685714285714286	1.3585714285714285	2.3409523809523813	1.8352380952380951	0.3402683015016279	0.2778336995863719	0.41423475329697085	0.3577786087510244
ENSMUSG00000015981	0.40076923076923077	0.18769230769230769	0.2153846153846154	0.31	0.16095652199394278	0.10240789386486895	0.11105332159231614	0.1312104282082344
ENSMUSG00000015994	62.77333333333333	88.97	63.505714285714284	67.11809523809524	2.015339075019781	3.550151438755147	2.452558971809665	2.45389802821548
ENSMUSG00000016018	109.75809523809524	58.63714285714285	42.048095238095236	76.92476190476191	5.605111044269695	3.217722067880079	3.8528550711837695	3.8147476743022084
ENSMUSG00000016024	0.22949999999999998	0.04846153846153846	0.34095238095238095	0.24705882352941178	0.11572648107089678	0.04977959310346309	0.14022754427121514	0.12021354989290796
ENSMUSG00000016028	12.535714285714286	0.92	8.448095238095238	11.745714285714286	1.1837429682857619	0.24448098572476426	0.9464692833411922	1.3374374166806515
ENSMUSG00000016087	0.04	0.02	0.09	0.03
ENSMUSG00000016128	0.19571428571428573	81	0.061111111111111116	0.09818181818181819	0.10408003200049704	0.06594526349767493	0.05745637099487954	0.07104183379362002
ENSMUSG00000016150	0.21400000000000002	0.025833333333333333	0.13157894736842105	0.2045	0.10759671292181257	0.03622234228771078	0.08479856819757924	0.10826861089560148
ENSMUSG00000016179	0.1	0.06899999999999999	0.08166666666666667	0.08222222222222222	0.07141428428542851	0.06068040137565926	0.06860110138409667	0.06824746185304414
ENSMUSG00000016181	15.277619047619046	7.9780952380952375	6.225238095238095	10.173333333333332	1.0205745125177812	0.6619191502375854	0.6279583770888076	0.7773135462645361
ENSMUSG00000016200	4.653809523809524	0.7904761904761906	2.9466666666666663	4.10904761904762	0.5575022853638728	0.21484266246374922	0.4534667170720068	0.6614277143537248
ENSMUSG00000016206	1.9052380952380952	0.26	3.168571428571429	2.3042857142857143	0.36164019151349014	0.11974314616140491	0.4999063177542491	0.4199056421379924
ENSMUSG00000016239	2.1271428571428572	1.4023809523809523	1.0557142857142858	1.647142857142857	0.36025132950228406	0.2771804507312406	0.24016717533593873	0.32152178542581117
ENSMUSG00000016252	158.6004761904762	316.5242857142857	235.06857142857146	184.5990476190476	13.94741482235175	9.1619130506843	12.702149860887145	9.206443470918614
ENSMUSG00000016253	81.6052380952381	45.80380952380953	41.97190476190476	57.68904761904762	5.538293428873952	1.7782409012695235	2.310120345148775	2.727806192036962
ENSMUSG00000016255	0.27176470588235296	192	0.1853846153846154	0.19588235294117648	0.11991184045359682	0.1004033968810974	0.10082108667703236	0.10176045553857689
ENSMUSG00000016256	81.1147619047619	10.55142857142857	288.5861904761905	172.89666666666668	3.5832718235505454	1.2996815151475867	20.566218353640384	14.056436236917937
ENSMUSG00000016257	53.70666666666666	107.27190476190476	67.25714285714287	71.84285714285714	2.550467495273062	4.518427329600402	2.8255651893834943	2.9809504830360605
ENSMUSG00000016262	0.9622222222222222	0.6770588235294117	0.5094736842105263	0.676875	0.2406276590455651	0.1993459244074347	0.16969955164060893	0.20280166573526953
ENSMUSG00000016308	73.00904761904762	51.48047619047619	91.94952380952381	74.42380952380952	3.5831588820056726	2.15710415186552	4.067840393237254	3.6040235105854417
ENSMUSG00000016319	815.4171428571428	1075.7961904761905	929.7171428571429	935.6614285714286	17.06476959986857	26.199057321065418	27.47406044273188	35.26488548444886
ENSMUSG00000016344	81.82809523809524	155.31	112.14190476190477	111.71523809523809	4.356922221840269	3.7395208503866098	5.535291475916695	6.934952350543468
ENSMUSG00000016346	0.9880952380952381	0.28555555555555556	1.04	0.8257894736842105	0.25608835812182656	0.12493455076682608	0.2486669723905745	0.22213914267254783
ENSMUSG00000016349	0.797142857142857	0.7295238095238096	0.6523809523809524	0.6409523809523809	0.21698271036799094	0.21080963675279604	0.20092868287257304	0.1866546400401717
ENSMUSG00000016356	0.8395238095238095	0.11285714285714286	0.15411764705882353	0.42526315789473684	0.23204933403058128	0.07661636918577443	0.09041187952076601	0.15228929153556742
ENSMUSG00000016382	46.85809523809524	5.177142857142857	4.4	13.547619047619047	4.118032621985523	0.6201931891247554	0.5492618423198279	1.1221129950660695
ENSMUSG00000016386	3.46	4.2	2.9238095238095236	3.4890476190476187	0.737699448414106	0.6410861319443969	0.4630717707360358	0.6465862387743306
ENSMUSG00000016409	14.484761904761905	9.277619047619048	6.287142857142857	11.26952380952381	0.9617198431400603	0.7422898627644136	0.6729650606005602	0.8553914381566227
ENSMUSG00000016427	280.192380952381	140.70809523809524	479.25571428571425	342.63761904761907	19.76474454926007	6.4705992075161305	18.449821751254426	20.622444233046792
ENSMUSG00000016458	0.45999999999999996	0.26944444444444443	0.31769230769230766	0.3953333333333333	0.1714065919975652	0.11987186029398778	0.13322986616618204	0.16358736319418257
ENSMUSG00000016477	17.984285714285715	7.73952380952381	5.618571428571428	11.49952380952381	2.1752924895208885	0.8162257729768494	0.6416839029401602	1.099908107891286
ENSMUSG00000016481	18.72142857142857	4.349047619047619	48.23619047619048	33.200476190476195	1.2314442325818833	0.5018750104130485	2.694548948577698	2.1349843844851564
ENSMUSG00000016487	23.415238095238095	8.686666666666667	7.545238095238095	15.195238095238096	1.7057791989987923	0.7843408920365142	0.8326877363172535	1.3067088098854311
ENSMUSG00000016493	0.2561904761904762	0.025714285714285714	0.05368421052631579	0.10238095238095238	0.11971091407154906	0.03612728240197375	0.05321923390555913	0.07302610349308813
ENSMUSG00000016494	0.8966666666666667	0.18	2.2071428571428573	1544	0.22484271917501147	0.09822399511511568	0.4172963677093312	0.3325605603732792
ENSMUSG00000016495	20.651904761904763	22.08857142857143	29.083809523809524	24.240952380952383	1.2565750160555702	1.3342894106199439	1.7892487750836445	1.6557912659974043
ENSMUSG00000016496	0.24904761904761907	0.0719047619047619	0.17523809523809525	0.19105263157894736	0.11443006756448147	0.0603190684831566	0.09536800663399861	0.09979773326786907
ENSMUSG00000016503	53.228095238095236	76.04571428571428	74.16	63.15857142857143	2.530376465407734	2.4039017462122234	2.412099954495292	2.398654909350167
ENSMUSG00000016510	17.08095238095238	9.257619047619048	10.882380952380952	13.71952380952381	1.3540193964921987	0.928912037652729	1.1036970134532706	1.0678649094584052
ENSMUSG00000016520	7.247142857142857	5.091428571428572	3.7538095238095237	5.912857142857143	0.8320311185964894	0.5749063218573653	0.4588082264542905	0.651532312123886
ENSMUSG00000016524	0.1825			0.28	0.09898442638449075
ENSMUSG00000016526	45.71190476190476	38.86333333333333	34.075714285714284	39.57047619047619	2.4006509651945116	1.9653766552051533	2.1756428247026838	2.3981155772805165
ENSMUSG00000016528	20.044761904761906	19.44	16.04714285714286	18.594285714285714	1.2083246211274006	1.3586728468479472	0.9966943321985606	1.2834821629399582
ENSMUSG00000016529	156	0.07125000000000001	0.17083333333333336	137	0.09089921158440631	0.06106020155785366	0.0972575332700649	0.08553816562083721
ENSMUSG00000016534	51.5947619047619	7.244285714285714	83.02238095238096	69.46809523809523	5.214923850927744	1.0734749029888582	9.009478392616826	8.700077712270534
ENSMUSG00000016541	158.0495238095238	161.48238095238096	158.85095238095238	161.97	6.666610564389788	5.910170286192386	6.354684582662204	7.421960914039078
ENSMUSG00000016552	13.149523809523808	1.750952380952381	13.512857142857142	13.882857142857144	1.3495523907313856	0.3966135847407487	1.574959280328821	1.818329707498084
ENSMUSG00000016554	513.0280952380953	359.1404761904762	302.68142857142857	384.17619047619047	27.078785956283443	15.437046202718074	23.13728406588764	24.848937703424316
ENSMUSG00000016559	736.5128571428571	1177.097142857143	740.8147619047619	851.5871428571429	18.00769013165073	51.43474258543474	35.455274344816644	37.543067987013934
ENSMUSG00000016619	94.56857142857143	43.50857142857143	39.00809523809524	55.6347619047619	6.3051903141744425	1.8051860853444133	1.9099343817010124	2.401386169044833
ENSMUSG00000016624	6.208095238095238	1.0505	0.7405882352941177	2542	1.1579782502784381	0.2798711874755016	0.22097456366167378	0.46417759759090393
ENSMUSG00000016626	0.22749999999999998	0.22599999999999998	0.12421052631578947	0.30142857142857143	0.11216382520318449	0.1089166750560407	0.08048942318905167	0.1291239450964805
ENSMUSG00000016637	24.116666666666667	26.89666666666667	21.733809523809523	21.11	1.4098546587255574	1.3136034288376262	1.2078318781208701	1.384131840678825
ENSMUSG00000016664	29.280952380952378	39.18904761904762	27.509523809523813	34.68333333333334	1.702197865612616	1.9500522465237529	1.7736854926275316	2.312326012330785
ENSMUSG00000016756	0.022000000000000002	15	0.014000000000000002	0.015714285714285715	0.03355923452974192	0.027838821814150108	0.026758176320519304	0.028272243064375993
ENSMUSG00000016757	31.096666666666664	24.914761904761907	20.66095238095238	27.38952380952381	2.0342388693999967	1.3310072482088822	1.2211836383026304	2.3459478210604603
ENSMUSG00000016758	2.798571428571429	2.060476190476191	2.080952380952381	2.179047619047619	0.4743026388259704	0.3569690370662928	0.3500373481854709	0.36055770607550586
ENSMUSG00000016763	712	129	445	0.45153846153846156	0.21610006500516862	0.08298527312454636	0.15491933384829668	0.15734107225308808
ENSMUSG00000016831	23.84	32.12	19.726190476190474	25.940952380952382	1.229048606113882	1.4667752124335631	1.260396097262866	1.534045678956372
ENSMUSG00000016833	98.3157142857143	172.81238095238095	142.48809523809524	131.9795238095238	4.989226467930607	6.324533406646802	5.222414403276179	4.5516199877045596
ENSMUSG00000016918	9.923333333333332	2.1290476190476193	22.304761904761904	15.439523809523811	1.2990860034826193	0.448578657307036	3.132385187273629	2.2861870394038895
ENSMUSG00000016921	421.4309523809524	226.69619047619048	138.55523809523808	240.54285714285712	29.19014157541455	8.68715966722727	7.991419673000703	10.604645346505936
ENSMUSG00000016933	40.51904761904762	15.51	11.026666666666667	23.259047619047617	2.7710721583945586	1.4894091190165057	0.9784792217015073	1.402231029256745
ENSMUSG00000016940	19.663333333333334	17.46952380952381	14.564285714285715	17.40809523809524	1.7850972140172263	1.057797684362697	1.1284476423975784	1.433671380797536
ENSMUSG00000016942	0.23399999999999999	0.11578947368421054	0.11210526315789474	126	0.11381055357594548	0.07895263140352048	0.07726153256094356	0.08080646144044619
ENSMUSG00000016946	56.09809523809523	53.824285714285715	42.76428571428571	50.38095238095238	2.452712164411317	2.0592426452724903	1.9319333483805892	2.3057156625554
ENSMUSG00000016982	0.1611764705882353	0.04555555555555556	0.060000000000000005	0.08615384615384616	0.09834244772335826	0.04882255600958067	0.05673665146135802	0.06688622622321164
ENSMUSG00000016984	38.55380952380953	26.138095238095236	19.006190476190476	26.63285714285714	2.2512567364527833	1.5907097276504356	1.491933784466844	1.4974686804670043
ENSMUSG00000016995	0.2133333333333333	0.04	238	262	0.11566234381931648	0.045825756949558406	0.13066751700403587	0.1255945858705701
ENSMUSG00000017007	0.03666666666666667	0.03		0.09	0.04294699575575042
ENSMUSG00000017009	49.25714285714286	8.542857142857143	143.93666666666667	90.95523809523809	3.4077683762430873	1.3988674233204559	13.125571376829809	8.861658734846417
ENSMUSG00000017057	2.848095238095238	0.42952380952380953	7.135714285714285	5.525714285714286	0.44044437465533925	0.15294175080180689	0.8324432116849005	0.7868222923429985
ENSMUSG00000017119	52.28190476190476	21.91142857142857	15.88	32.09047619047619	4.284117490888522	1.2396962542175756	1.2603457575488672	1.6794638424765036
ENSMUSG00000017132	3.6228571428571428	1.8047619047619048	2.0294117647058822	2.341904761904762	0.5458606759522253	0.33819733535574076	0.3703977101276681	0.3803986749811803
ENSMUSG00000017144	4.648095238095238	4.190952380952381	2.8004761904761906	4.202857142857143	0.5350797088140986	0.49480583241447673	0.4097963932250097	0.5839211227135224
ENSMUSG00000017146	66.88142857142857	17.906190476190474	21.341428571428573	43.81857142857143	4.097909355810031	1.1293775099986287	1.6103782882579225	3.0170899954784787
ENSMUSG00000017165	1.6542105263157894	0.46785714285714286	4.527619047619048	3.0747368421052634	0.37248047618639435	0.1684893402289908	0.773716727036546	0.5677952478852597
ENSMUSG00000017167	0.06555555555555555	0.016666666666666666	0.014000000000000002	0.04000000000000001	0.059090172713035405	0.02892868277106109	0.02650786046942806	0.045078000663193236
ENSMUSG00000017176	28.257142857142856	39.256190476190476	29.544285714285717	31.0	2.3848721781517868	2.0840222643210753	2.062987497530217	2.0620836664934443
ENSMUSG00000017188	80.73666666666666	76.35142857142857	108.5604761904762	84.1242857142857	3.8884060471228548	2.4983771195102866	5.045445870909843	3.12968845029635
ENSMUSG00000017195	0.17833333333333334	0.08272727272727273	0.10333333333333333	0.18857142857142858	0.09646818704169323	0.06525601204056233	0.07548362589183019	0.10081639538404104
ENSMUSG00000017204	0.5757142857142857	0.49142857142857144	0.4704761904761905	0.5295238095238096	0.17570751051591585	0.1631801308433132	0.15973859030791557	0.16872275962214603
ENSMUSG00000017210	40.801904761904765	22.576666666666668	29.444761904761908	36.62714285714286	2.201697139659445	1.7515797404918763	1.6822756156960528	2.1759416289940128
ENSMUSG00000017211	0.06		0.06	0.09666666666666666	0.05830951894845301			0.07055336829505575
ENSMUSG00000017221	241.4314285714286	177.00809523809525	239.81	236.24857142857144	8.665223935383327	6.4440397939656755	6.533503508473695	8.112692415671416
ENSMUSG00000017264	91.19904761904762	51.80476190476191	57.70619047619047	76.35142857142857	7.393174455271369	2.2448968179753854	4.025746513214926	5.673638090649901
ENSMUSG00000017286	84.94761904761906	99.40380952380953	67.56666666666668	84.77666666666667	4.734443191717577	4.869773216397076	3.3914119361462003	4.461254645934597
ENSMUSG00000017288	14.317142857142859	10.680952380952382	9.153809523809523	13.277619047619046	1.774726691615352	0.9631320200169132	1.090420075495258	1.486432755156084
ENSMUSG00000017291	35.49761904761905	7.2490476190476185	7.816190476190475	20.906190476190478	2.9309709024210746	0.820588611262818	0.9278470923365388	2.312948589817405
ENSMUSG00000017299	21.107142857142858	23.818571428571428	22.382857142857144	23.332857142857144	1.288098107557758	1.3756017359884445	1.3331297123430912	1.649239094806067
ENSMUSG00000017300	744	0.8171428571428572	0.7384999999999999	0.6352631578947369	0.2405819698367405	0.24194464425639542	0.21458500340007577	0.2145543026467689
ENSMUSG00000017307	37.87095238095238	27.302380952380954	25.604761904761908	26.730476190476192	2.082737084745056	1.472834957417627	1.6540276411359405	1.5442244896310955
ENSMUSG00000017309	0.0875	0.052500000000000005	0.08941176470588236	0.08166666666666667	0.06919821426267339	0.05226136240091718	0.06840875518138835	0.0671772117445922
ENSMUSG00000017310	0.22			0.1366666666666667				0.08273115763993905
ENSMUSG00000017311	0.6025	0.16333333333333333	0.3383333333333334	0.49400000000000005	0.22916060598046373	0.09079892314584156	0.14886048651151337	0.19765120793964303
ENSMUSG00000017314	1.4652380952380952	1.1976190476190478	0.7038095238095238	1.032857142857143	0.28699313003858196	0.26726382966747686	0.19821041752267332	0.24037583950490338
ENSMUSG00000017316	0.58	0.51	0.41333333333333333	0.47500000000000003			0.20300519971446815	0.2564663720646432
ENSMUSG00000017344	0.07125000000000001	0.05	0.1322222222222222	0.11200000000000002	0.06181589890265172	0.050990195135927854	0.09126849550422608	0.07802848482730165
ENSMUSG00000017376	23.16095238095238	13.58904761904762	10.858095238095238	16.23095238095238	1.835594350970604	1.0275284504836293	0.8765472358574536	1.1645376979242112
ENSMUSG00000017386	106.59809523809524	70.55904761904762	60.013333333333335	75.16809523809523	6.8878083327077215	4.431114387662915	2.646032369716459	3.4964196394003655
ENSMUSG00000017390	10.42142857142857	9.764285714285714	7.046190476190477	8.092380952380953	1.2162072751198383	1.223730356898348	0.877346778426018	1.0120991633991643
ENSMUSG00000017400	8.16904761904762	6.695714285714287	4.67047619047619	6.497619047619047	0.7198597432046199	0.8328423996081337	0.5782891335616336	0.6551993170972604
ENSMUSG00000017404	4636.705238095238	5279.076190476191	5808.903333333334	4980.016666666667	233.49410217657993	77.83431868391129	124.22132592643116	134.22248095239436
ENSMUSG00000017405	19.92238095238095	4.07	3.0466666666666664	8.044285714285715	1.4259123904099846	0.5618506834348344	0.41450793164525257	0.7627870486791534
ENSMUSG00000017412	35	0.013333333333333332	0.0125	0.02	0.042166696610361876	0.025873624493766706	0.025124689052802227	0.032015621187164243
ENSMUSG00000017417	6.827142857142857	2.3033333333333332	9.346190476190477	8.366190476190477	0.9323858650583159	0.4413266435976943	1.6508887182638032	1.5817393193495624
ENSMUSG00000017418	18.35571428571429	8.82952380952381	6.859047619047619	13.439047619047617	1.3246400358172015	0.755125809823854	0.8023269446286204	1.4205691188094975
ENSMUSG00000017421	153.5990476190476	181.1447619047619	122.34952380952382	143.5261904761905	6.426306534000247	7.619366634690327	8.287134592280188	8.469897325407661
ENSMUSG00000017428	85.54904761904761	92.59095238095239	66.30666666666667	84.87333333333333	3.6500707693571086	2.9100837743432995	3.6432356323762365	5.26894777303027
ENSMUSG00000017446	0.06555555555555555	38	0.06470588235294118	0.0923076923076923	0.058668350144195934	0.04431703961232067	0.058322869386078786	0.06959732022318475
ENSMUSG00000017453	53.387619047619054	40.294285714285714	30.214285714285715	41.7552380952381	2.2969982383601164	1.668857546408345	1.5491261087078325	1.784984809732301
ENSMUSG00000017466	2.455238095238095	0.42000000000000004	6.791428571428572	4.5304761904761905	0.37883381143892425	0.14994602203396235	0.6836001635996508	0.5110369831880478
ENSMUSG00000017478	32.09761904761905	29.822857142857142	18.366666666666667	28.027619047619048	2.260913206223781	1.6863463100890697	1.3304890496021045	1.8514876778729021
ENSMUSG00000017485	27.365714285714283	16.91142857142857	10.970952380952381	21.295238095238094	1.5114768198258113	1.1815351768566433	1.2280134761091461	1.6522396947992428
ENSMUSG00000017491	0.6319047619047619	0.40238095238095234	0.33619047619047615	0.4257142857142857	0.20582310834169626	0.14909713159053756	0.13976932729539665	0.1523648056921461
ENSMUSG00000017493	1.0685714285714287	0.2752380952380952	2.380952380952381	1.6252380952380954	0.23771059406474135	0.12170342376453125	0.37474747355284516	0.3069067013866088
ENSMUSG00000017499	61.84904761904762	28.18047619047619	25.473809523809525	37.94380952380953	2.942956151054494	1.6360120613408107	2.2031985921112915	2.529190391465454
ENSMUSG00000017548	119.94952380952381	77.85619047619048	49.51190476190476	88.60761904761905	9.984366266847731	4.272018507862445	4.204755392865583	5.426487722483815
ENSMUSG00000017550	41.79857142857143	9.076190476190476	9.156666666666666	25.096190476190475	4.069185614422848	1.053413154643712	1.1959069746696405	3.3903105965446714
ENSMUSG00000017561	65.49714285714286	61.29428571428572	44.441428571428574	55.20428571428571	3.1825401761468957	2.54648250126556	2.2081904125231553	2.486880008538962
ENSMUSG00000017588	0.12333333333333335	0.12352941176470589	0.15071428571428572	0.1781818181818182	0.08170067319184098	0.08080450799374207	0.09146526564475856	0.10303413540109531
ENSMUSG00000017607	0.03666666666666667	0.023846153846153847	0.035555555555555556	0.04153846153846154	0.04308788294364968	0.03487226621099259	0.04320850967855725	0.04603296134914624
ENSMUSG00000017615	14.022380952380953	13.997142857142856	10.036190476190475	13.157142857142858	1.1883812328745882	1.1145467032572014	0.9514351255792172	1.1566902995095931
ENSMUSG00000017631	27.20952380952381	13.087142857142856	9.07047619047619	19.802380952380954	3.086020667476273	1.3112974568755038	1.133398487522934	1.9239588284826017
ENSMUSG00000017639	11.706190476190477	8.72904761904762	5.814761904761904	9.252857142857144	0.967885145732074	0.904203913148626	0.5983268811355064	0.7719875840529904
ENSMUSG00000017652	773	0.233125	1.25	1.1280952380952383	0.2281067386346276	0.11292039507989687	0.28659158543492735	0.2831469575087913
ENSMUSG00000017664	24.917142857142856	10.0125	30.83904761904762	27.426190476190477	1.8682843087986907	1.0917965337244075	2.5629670217637464	2.1620278704197258
ENSMUSG00000017667	2.183809523809524	1.5523809523809524	1.1004761904761904	1.7052380952380954	0.4237819948255494	0.2934733741162778	0.24749360375619153	0.3188660108569407
ENSMUSG00000017670	21.56142857142857	12.144761904761904	11.138095238095238	15.302857142857144	1.5859495106528885	0.8846757864695591	0.874896624926848	1.084256414686635
ENSMUSG00000017677	146.0295238095238	70.27666666666667	45.43714285714286	83.37142857142857	8.77435010417107	3.9628545707868654	2.4305995872914763	4.543600747766251
ENSMUSG00000017679	4.2109523809523814	4.220000000000001	3.2304761904761907	3.756190476190476	0.5405195493411452	0.48498502676935934	0.4186494591116923	0.46296275495082256
ENSMUSG00000017686	25.454761904761902	15.451904761904762	12.975238095238096	16.330000000000002	2.123869852869388	1.0614748542538122	1.220680259029604	1.5226052235122098
ENSMUSG00000017692	0.4642857142857143	0.32142857142857145	0.5566666666666666	0.6233333333333333	0.15776047460292067	0.12957491988786093	0.1700620801681289	0.18220910715482563
ENSMUSG00000017697	10.11047619047619	9.472857142857142	7.72047619047619	8.296666666666667	0.8788657398386465	0.7838079037187445	0.7182907874453063	0.7927382722273273
ENSMUSG00000017707	34.22380952380953	7.03047619047619	122.1252380952381	81.25285714285714	1.725334125844901	0.8181854127363263	7.961436476602387	6.065336097265272
ENSMUSG00000017713	1.4957142857142858	0.54	0.45428571428571424	0.7185714285714285	0.35867917182256304	0.17987164735946998	0.1587054345823935	0.20162233166455132
ENSMUSG00000017715	57.02428571428571	35.38666666666667	29.30047619047619	39.54	3.241148427525604	2.298533521444999	1.4982131382783128	1.593461790000148
ENSMUSG00000017716	221.50333333333333	370.3847619047619	284.9919047619048	276.05333333333334	8.338730642619337	6.552405578580521	9.996819723316953	9.49706226089424
ENSMUSG00000017718	4.578571428571429	3.6557142857142857	2.54	3.49	0.541403944659177	0.44931088581164325	0.3843566052509049	0.45024384927450567
ENSMUSG00000017721	41.70761904761905	3.9842857142857144	96.24190476190476	78.25333333333333	1.9412645491757738	0.6686456002812777	8.927988405091666	7.1962579671770195
ENSMUSG00000017723	118.53666666666666	21.104761904761904	382.95	206.00523809523807	5.568763534357272	1.3302102624786916	16.620252089658855	13.045100222635089
ENSMUSG00000017724	70.6252380952381	51.54	39.744285714285716	51.137619047619054	7.643787506049715	2.755673454979053	2.744769187228038	5.045739593943253
ENSMUSG00000017734	1.99625	1.2823076923076924	0.99875	1.27	0.5955802617735797	0.2908941869613237	0.3524198870462822	0.5228903190099102
ENSMUSG00000017737	1.0557142857142858	0.7928571428571428	1.1071428571428572	1.061904761904762	0.2357486266470844	0.2037063045254156	0.2401895509970475	0.24034857528540368
ENSMUSG00000017740	0.8510526315789475	0.20555555555555557	0.4565	0.6647619047619048	0.2200104924888148	0.10407143795264319	0.1591668687424087	0.19331397979603154
ENSMUSG00000017747	15.010476190476192	2.6123809523809522	31.99095238095238	21.72095238095238	1.1241863674062818	0.4150472748528916	2.392085651512574	1.5192082688599133
ENSMUSG00000017754	40.25333333333334	6.625238095238095	134.47095238095238	86.90142857142857	3.908963041970602	1.0466003055352533	19.406500149431547	13.825020438901868
ENSMUSG00000017756	67.06333333333333	7.097619047619048	63.30285714285715	67.52666666666667	4.967661437611279	1.1472795783238725	4.775094321823698	5.926987885665484
ENSMUSG00000017760	60.220000000000006	9.812857142857142	124.49428571428572	82.70428571428572	3.976528876389798	1.2528679751934382	11.428543246989063	8.89577753156836
ENSMUSG00000017764	26.49	24.31380952380952	20.56	25.198095238095238	1.5609215837050205	2.0088241616606606	1.3540016529496839	1.6145960159694992
ENSMUSG00000017765	22.40095238095238	2.772857142857143	20.56142857142857	19.245714285714286	1.6376072708974345	0.4732130008967284	1.8927443272759723	1.7062757510952062
ENSMUSG00000017767	0.2676923076923077	0.13	146	0.3472727272727273	0.11903002124089324	0.08906926143924926	0.08570880934886449	0.14642460616049544
ENSMUSG00000017774	24.37238095238095	18.607619047619046	12.536190476190475	18.60904761904762	2.293394542174786	1.3257531381143153	1.0972499121050376	1.4863907876787132
ENSMUSG00000017776	77.32857142857144	37.093333333333334	34.4752380952381	55.044761904761906	3.4108671768274976	1.761405598531946	1.827410035444077	3.010157219359276
ENSMUSG00000017778	1533.0523809523809	713.7433333333333	1926.5023809523811	1476.782857142857	113.19157862395603	24.485261644053917	73.2618254875223	88.89503401187712
ENSMUSG00000017781	56.26428571428571	68.96380952380953	59.340476190476195	60.56095238095238	3.3252612909456034	3.120654500657139	3.050028218151313	3.1826693576874763
ENSMUSG00000017801	21.438095238095237	26.613333333333333	21.095714285714287	21.13952380952381	1.6725333819784285	1.7672237217001368	1.5651964080965581	1.7077927102090242
ENSMUSG00000017802	44.83857142857143	3.676666666666667	59.026666666666664	48.603809523809524	2.9284004479704393	0.6235514006129319	3.702499691864128	3.5001464238888818
ENSMUSG00000017817	0.324375	0.1323809523809524	0.1385	0.18263157894736842	0.13385772530937468	0.08261472473938392	0.08573451985482186	0.09768322746026811
ENSMUSG00000017830	2.3276190476190477	1.0671428571428572	0.7714285714285714	1.2228571428571429	0.37915627181684586	0.24834705253616632	0.20694867745902804	0.2677580134029542
ENSMUSG00000017831	59.06857142857143	76.54095238095239	48.92857142857143	61.299523809523805	3.4088538281611194	3.220117189878854	2.8069077449099344	2.6699424352801597
ENSMUSG00000017832	0.908235294117647	0.6231578947368421	0.745625	0.7811764705882354	0.2586492561680063	0.20767306265892968	0.24048123410847122	0.2210268188959889
ENSMUSG00000017837	28.554285714285715	33.681428571428576	22.28	25.316666666666666	1.5282114618431712	1.9336631023002115	1.6456920674756808	1.5137896836579403
ENSMUSG00000017843	71.99904761904762	102.4342857142857	73.81428571428572	81.75428571428571	2.584243824627374	2.8863663572560077	2.8661753652716	3.2854278964215657
ENSMUSG00000017858	42.9147619047619	40.97571428571429	27.80952380952381	37.28142857142857	1.874904901594392	1.5916465824853883	1.4920177255730027	1.7060143311119003
ENSMUSG00000017861	446.8119047619047	433.9085714285714	267.48809523809524	373.7966666666666	24.748274058330075	10.84919361246799	9.430714526760992	16.065354639177432
ENSMUSG00000017868	0.8328571428571427	1.0214285714285714	0.8861904761904762	0.8214285714285714	0.21927819127781042	0.25197910506181875	0.22343687314581526	0.22097757450785396
ENSMUSG00000017897	0.2325	0.2205263157894737	0.18210526315789474	0.20894736842105263	0.11093709692291488	0.10876089361103322	0.10104593057704185	0.10478017852160196
ENSMUSG00000017929	36.15952380952381	5.125238095238095	41.98809523809524	37.48809523809524	2.3581033012016928	0.7984275078307178	2.8843132894897945	2.852685503258091
ENSMUSG00000017943	1.22	1.7304761904761907	1.1990476190476191	1.2550000000000001	0.3111718090329555	0.3369438812893358	0.3177337195723614	0.3054922688314542
ENSMUSG00000017950	0.4744444444444445	0.44277777777777777	0.3545	0.43894736842105264	0.1691814631261496	0.16609373201324787	0.14066379289489866	0.1606090286379462
ENSMUSG00000017969	18.894761904761907	15.643809523809523	31.363333333333333	23.006190476190476	1.3434220021039411	1.109225056856078	2.5397819866442353	1.7627876295111018
ENSMUSG00000017978	0.6185	0.4590476190476191	0.4311111111111111	0.6105555555555555	0.21057412121700944	0.15832742559691015	0.15926278052549406	0.19043975978252964
ENSMUSG00000017999	104.48428571428572	69.7547619047619	53.01380952380952	86.49190476190476	6.643333843622728	2.7510876307248813	3.2451091020026164	4.36267347146152
ENSMUSG00000018001	5.978095238095238	4.639047619047619	3.357142857142857	5.463809523809523	0.7234687010861265	0.5442359890630013	0.44098436580490447	0.5708637883528852
ENSMUSG00000018008	0.6819047619047619	0.5147619047619048	0.5376190476190476	0.6171428571428572	0.19447563079999686	0.1673200796984474	0.17836813825278372	0.1979142946510203
ENSMUSG00000018012	14.241428571428571	11.402380952380952	11.106190476190475	10.460952380952381	1.2068982846071807	1.070376637041708	0.8558925934480766	0.9575439576536433
ENSMUSG00000018040	43.910000000000004	46.30238095238095	36.776666666666664	39.29571428571429	1.7528264250034788	1.770505161268133	1.891683595477009	2.131089322548511
ENSMUSG00000018042	68.11476190476189	80.85333333333334	85.8747619047619	84.14809523809524	2.549731042683262	3.4697485385305553	4.9111695638880954	3.779574215062529
ENSMUSG00000018068	37.612857142857145	12.283809523809524	15.905714285714286	24.98	3.494716021084862	0.9817487982920303	1.380018214411985	1.8852011386940477
ENSMUSG00000018076	21.339523809523808	8.22	6.293333333333333	14.715714285714284	2.3239434338856495	1.1533425543259241	0.7026075018011846	1.5144566165913813
ENSMUSG00000018102	20.636190476190478	26.963333333333335	24.844285714285714	23.76142857142857	3.3542138725710156	4.5821777071260055	3.8537250730657355	3.786674774830832
ENSMUSG00000018126	0.40095238095238095	0.3476190476190476	0.24238095238095236	0.3657142857142857	0.14632629025556088	0.1385364053269285	0.11812806763344515	0.14330050248901935
ENSMUSG00000018143	5.355238095238095	2.9838095238095237	2.356190476190476	3.6895238095238096	0.5692127475096088	0.49417052974823916	0.36571031743878807	0.47132461576289036
ENSMUSG00000018160	29.41095238095238	10.153333333333332	10.619047619047619	19.88190476190476	2.7147580708453485	0.9299529771351558	1.1343099233752536	2.1325596758297425
ENSMUSG00000018166	16.232857142857142	2.763809523809524	18.87238095238095	18.448095238095238	1.5789392374775728	0.4471025642376096	1.6172084862446956	1.7511202698691162
ENSMUSG00000018167	26.947142857142858	3.508571428571429	34.06142857142857	25.31095238095238	1.757623143807073	0.5579709352877176	2.8168363109561567	2.3781598433164266
ENSMUSG00000018168	0.19142857142857142	0.11190476190476191	0.07428571428571429	0.1015	0.10030022958309602	0.07602824991133558	0.061912270606889225	0.07311049676238089
ENSMUSG00000018169	7.886190476190476	4.383809523809524	11.07047619047619	8.70142857142857	0.703467424429561	0.5617415420731343	1.1215646970257722	0.9559431358148686
ENSMUSG00000018171	36.2047619047619	4.138571428571429	108.68142857142857	68.86666666666667	2.018938738079468	0.5714806523885316	6.751530841778257	5.315532197220004
ENSMUSG00000018189	40.57333333333333	69.80428571428573	48.45095238095238	53.97904761904762	1.854128126940291	2.235795114924078	2.343350765846074	2.310387815802886
ENSMUSG00000018196	27.684285714285714	36.57238095238095	34.83571428571428	31.202380952380953	1.6749889226966437	1.637042034070962	1.7386246030135664	1.596161900244265
ENSMUSG00000018199	12.567142857142859	2.1533333333333333	2.1904761904761907	7.601428571428571	1.0616160508657464	0.33611033713671873	0.3652575583067745	0.9160056367351743
ENSMUSG00000018209	22.763333333333332	16.85809523809524	10.734761904761905	19.197142857142858	2.2622361812336353	1.3146780556557092	1.1601257360114072	1.7146065969524689
ENSMUSG00000018217	1.1571428571428573	0.16555555555555557	2.498095238095238	1.5423809523809524	0.2645212592564905	0.09376727630696967	0.431920197130607	0.3116315779294707
ENSMUSG00000018238	0.8814285714285715	0.29714285714285715	0.3219047619047619	0.43952380952380954	0.22561269564316222	0.12481442006347788	0.13345343230544618	0.16461857239211264
ENSMUSG00000018239	72.62142857142857	73.80285714285715	61.30333333333334	69.21904761904761	4.858019990828827	3.4786452715346057	3.718370824339819	3.006698466579953
ENSMUSG00000018263	0.03333333333333333	0.025555555555555557	0.0375	0.04833333333333334	0.042400209643087584	0.03598267758824728	0.044511234536912136	0.0500610738110072
ENSMUSG00000018286	634.8290476190476	842.9909523809524	716.5195238095238	659.5661904761904	32.324386937837346	16.164691488148772	20.163272380342942	19.65232801520557
ENSMUSG00000018287	82.81809523809524	153.7538095238095	112.57333333333334	110.16904761904763	2.672442490721391	6.2641358038930255	5.280904519084068	6.564517060710774
ENSMUSG00000018293	918.3904761904762	1682.67	1196.9561904761906	1130.3033333333333	28.399425853319393	38.269001834756175	30.9208725657404	64.3194868099246
ENSMUSG00000018322	48.57142857142857	51.266666666666666	33.93952380952381	47.26904761904762	1.991402985420112	1.9356395932405994	1.6763566611341387	2.6189913457157967
ENSMUSG00000018326	122.45714285714286	171.39285714285714	118.32904761904761	136.95238095238096	3.547884087255197	4.682460644476881	4.787239780557612	6.1855418558026605
ENSMUSG00000018334	6.715714285714286	3.697142857142857	2.6857142857142855	4.465714285714286	0.7400938072551444	0.5035531573855189	0.386470334861411	0.5112186986243062
ENSMUSG00000018339	23.13857142857143	6.891904761904762	57.48952380952381	39.385238095238094	1.9339391438835138	0.8868984531574919	5.59208004899576	3.516995445184888
ENSMUSG00000018340	29.064761904761905	19.25857142857143	15.068095238095239	23.697142857142858	2.1506988475562583	1.4973311631849842	1.3402117137384388	1.5820076369175045
ENSMUSG00000018341	74	48	78	0.06999999999999999	0.061773780845922006	0.05043808085167397	0.0712320152740325	0.06156297588648553
ENSMUSG00000018347	7.939047619047619	5.306666666666667	5.286666666666666	6.560476190476191	0.9710281504334672	0.5650842049908656	0.6181894968116604	0.6860704101692119
ENSMUSG00000018362	196.7538095238095	77.1547619047619	73.99047619047619	113.91047619047619	10.259820068880593	5.0569166033146935	7.3935638830961645	5.9631069113576345
ENSMUSG00000018363	14.656190476190474	10.426666666666668	8.257142857142858	11.406190476190476	1.1363157836141777	0.822348649653723	0.7532245421415541	0.935081986777344
ENSMUSG00000018372	15.209047619047618	5.112380952380953	3.8738095238095234	8.588095238095239	1.4075820038298543	0.5360321173577217	0.5152967135038276	0.7471605357706951
ENSMUSG00000018377	19.376190476190477	10.021904761904763	7.807142857142857	12.899999999999999	1.6637425505096688	0.7931221064482831	0.7406937362259477	1.0698275339422483
ENSMUSG00000018378	7.915238095238095	4.635714285714285	3.47	5.459047619047619	0.8819565962346013	0.5723462868830752	0.43762889257800114	0.5544945810040093
ENSMUSG00000018379	219.8490476190476	158.30904761904762	107.54904761904763	159.83095238095237	18.429782637076507	5.115234059010211	4.8922067717447995	7.0197740400739495
ENSMUSG00000018381	0.8280952380952381	0.6880952380952381	0.5190476190476191	0.6604761904761905	0.21042996691311977	0.19970766617092506	0.16505973631775858	0.1908520696027563
ENSMUSG00000018387	0.18818181818181817	0.06666666666666667	94	0.22875	0.10112834493236962	0.05885953146640266	0.07268195557816717	0.12190361385713129
ENSMUSG00000018395	10.975714285714286	5.814285714285714	4.769047619047619	7.312380952380953	1.2013051575818083	0.5651807849952891	0.6084906794926923	0.69610922267028
ENSMUSG00000018398	9.197619047619048	5.887142857142857	4.02952380952381	6.67952380952381	1.1764672510290137	0.6163027791972534	0.5597786451082913	0.8045198142490181
ENSMUSG00000018401	18.583809523809524	8.203809523809523	6.300000000000001	11.94047619047619	1.8649610587266672	0.8838580138586353	0.7788391850635639	1.1835214758931192
ENSMUSG00000018405	12.516190476190475	6.616666666666666	5.198571428571428	7.274761904761905	0.856569424587594	0.6429546134220011	0.5506685485299992	0.6629557261119181
ENSMUSG00000018411	3.086190476190476	2.0004761904761903	1.6180952380952383	2.300952380952381	0.41800346101920777	0.39112625911193105	0.3318767836810603	0.40165603903855984
ENSMUSG00000018412	32.15714285714286	11.056190476190476	9135	18.616190476190475	3.151874132039173	1.5591029893882171	1.0030305394941346	1.9099101794126434
ENSMUSG00000018415	15.159047619047618	21.276666666666667	11.323333333333332	16.644761904761907	1.255301691069086	1.313371222561987	0.8476573693851873	1.2761556143070631
ENSMUSG00000018417	20.790952380952383	11.710952380952381	7.906190476190476	15.362857142857143	1.6208667441426434	0.861124377046524	0.7993513668655046	1.3167178066362302
ENSMUSG00000018425	29.982857142857142	27.00142857142857	19.16142857142857	25.333809523809524	1.5376978994366786	1.4340052609510796	1.32431964306462	1.421629594144637
ENSMUSG00000018427	3.3300000000000005	2.0842857142857145	1.5376190476190477	2.68	0.4369869781213384	0.3388064283899692	0.2955301167167592	0.39457692834345043
ENSMUSG00000018428	152.9595238095238	12.120000000000001	174.4495238095238	175.35714285714286	8.148723518972902	1.8826184905477745	14.633908934490055	14.085290742690493
ENSMUSG00000018433	64.8157142857143	52.63095238095238	45.3352380952381	61.90714285714286	3.0501365755080054	3.332550282174292	3.428244005529835	3.3694981357874094
ENSMUSG00000018442	20.532380952380954	4.252857142857143	16.10047619047619	18.956190476190475	1.9798529171875732	0.5950618786779929	1.6293866032798494	2.3416946932256515
ENSMUSG00000018446	553.9404761904761	617.5338095238095	574.5961904761905	556.0709523809523	16.95982361032755	11.619095560986178	20.026003375090557	20.517930229607213
ENSMUSG00000018449	30.73761904761905	13.046666666666667	13.80142857142857	15.850476190476192	2.0434043611629966	0.9466623910030875	0.9297335219129766	1.3410421456021355
ENSMUSG00000018459	0.11	0.0225	0.0575	0.06666666666666667	0.07937253933193772	0.03368711071866254	0.05699049628373723	0.059591199946897454
ENSMUSG00000018470	6.759523809523809	2.1619047619047618	1.720952380952381	3.772857142857143	0.8213228227306982	0.3368422119286142	0.30804367714575553	0.4652619041526851
ENSMUSG00000018474	12.786666666666665	3.427619047619048	2.8242857142857143	7.013333333333334	1.9980806663411639	0.5139644719803597	0.4730476526024128	0.8952053058838179
ENSMUSG00000018476	16.690952380952382	7.617619047619048	4.8409523809523805	11.72857142857143	1.5228974428093285	1.198922314644818	0.6508704445593663	1.4424468770798038
ENSMUSG00000018479	0.36125	0.445625	0.33176470588235296	0.4623076923076923	0.15018961230010933	0.16599816452298502	0.13835226590471464	0.18276071593737211
ENSMUSG00000018481	32.42809523809524	26.70285714285714	20.85047619047619	29.296666666666667	2.4038878845427156	1.5572885689796963	1.4160489089264026	2.005974568197206
ENSMUSG00000018486	0.043333333333333335	0.014285714285714287	0.030714285714285715	0.02666666666666667	0.04766253425613426	0.02689106267332476	0.03940441607585925	0.03738686638082654
ENSMUSG00000018500	3.683809523809524	0.4671428571428572	9.543809523809523	6.047142857142857	0.47557808241303057	0.16307191352158665	0.7838854618077569	0.5867116363407897
ENSMUSG00000018501	64.04857142857142	19.794761904761906	17.892380952380954	35.247142857142855	6.9968607683907	1.4109550327024563	1.3927516280750378	2.3477031473393755
ENSMUSG00000018507	1.748125	843	3.1515	2.6085000000000003	0.3922230644565241	0.2293263590330785	0.5550916353938425	0.5040189924366364
ENSMUSG00000018509	107.82095238095239	99.26095238095238	101.27761904761904	99.31333333333333	3.803546146424658	3.253169070655193	3.111544931285811	3.101714144617559
ENSMUSG00000018537	57.05333333333333	35.46761904761905	21.261904761904763	33.904761904761905	4.727613680400622	3.1934887553957356	1.4293127917602022	2.8200211599212555
ENSMUSG00000018541	21.41	13.60904761904762	9.943809523809524	15.863333333333333	1.3595217996816098	0.9048722363805488	0.8961684249096197	1.131269689822507
ENSMUSG00000018543	1636	1.177142857142857	0.7273684210526316	1.3155555555555556	0.33247746263152145	0.29440912807499287	0.2066423897813318	0.28832990162552874
ENSMUSG00000018547	32.614285714285714	23.62238095238095	21.724285714285713	28.864761904761902	2.3376431528794304	1.6061217567499884	1.3681517897250624	1.667640137475083
ENSMUSG00000018548	32.7347619047619	26.18142857142857	19.24952380952381	27.320476190476192	2.0561110562751623	1.4609030615006733	1.2358400798436042	1.492581732019178
ENSMUSG00000018554	8.588571428571429	2981	1.5595	5.022857142857143	1.1094756989364896	0.44933629417526233	0.34265908714055726	0.6709971765099715
ENSMUSG00000018559	48.840476190476195	44.434285714285714	68.23857142857143	58.99571428571429	2.4180773035213305	3.532200957680944	3.3783977806981005	3.2613793876524215
ENSMUSG00000018565	74.24380952380952	97.72999999999999	91.91238095238096	89.02714285714285	2.552436322249455	2.350165445037353	3.0265407650100427	3.0328146712141795
ENSMUSG00000018566	2.8204761904761906	0.5405263157894736	3.329047619047619	2.616190476190476	0.4869758360048348	0.18384215465181997	0.6308757725280087	0.5528779578543344
ENSMUSG00000018567	70.11666666666667	67.05619047619048	68.98809523809524	66.12904761904763	3.9973877978436363	3.133255303703473	3.294010048488997	3.017343510343234
ENSMUSG00000018569	4.816666666666667	0.581875	12.86809523809524	7.854285714285714	0.6346248735739328	0.18617357212647914	1.8921253631888868	1.1711253382209477
ENSMUSG00000018570	8.541904761904762	6.476666666666667	4.355238095238095	5.619047619047619	0.8974836831114241	0.7392484385971024	0.5805074213247854	0.7116068017963373
ENSMUSG00000018572	38.10619047619048	29.113333333333333	31.46809523809524	36.639047619047616	3.668220891995418	1.517122328202363	2.0217902979958864	2.880044634637746
ENSMUSG00000018574	21.85904761904762	11.950476190476191	12.21904761904762	16.513333333333335	1.42633578240621	0.8722397213606329	0.942652262492304	1.0956462179557027
ENSMUSG00000018581	0.08399999999999999	0.034736842105263156	0.029000000000000005	0.04714285714285714	0.06740060908673717	0.041860031468379265	0.038250558991443445	0.048868837363969714
ENSMUSG00000018583	189.76285714285714	99.26571428571428	87.30428571428573	129.48238095238096	6.721081834080595	2.8745553338467738	5.396146754483089	6.124819721535908
ENSMUSG00000018585	314.5704761904762	444.04714285714283	528.2642857142857	401.64571428571423	25.04304796104377	20.344051829218582	19.798720516276617	17.324623579658827
ENSMUSG00000018589	0.045000000000000005	0.0375	15	44	0.048596982073650076	0.04670385423067351	0.027838821814150108	0.048538644398046386
ENSMUSG00000018593	74.25666666666667	9.845238095238095	284.98	153.20904761904762	3.658948608635399	1.0243742849842343	11.149854814344103	6.212518732548625
ENSMUSG00000018599	33.26380952380952	8.414761904761905	13.22904761904762	16.795714285714286	2.210310953796242	0.8436941499110353	0.9368785317318113	1.0142594228651505
ENSMUSG00000018604	62.79857142857143	28.93952380952381	25.036666666666665	44.96857142857143	4.747143616640096	2.531044813077198	1.7223103715280286	3.5074906432155863
ENSMUSG00000018620	0.02	15	0.0775	0.07		0.027838821814150108	0.07636262174650632	0.07141428428542851
ENSMUSG00000018634	0.09125000000000001	0.045714285714285714	0.05833333333333333	0.06181818181818182	0.06947346615795127	0.04882930895346402	0.05483906666167133	0.055886543864547285
ENSMUSG00000018648	5.41	8.794285714285715	6.183333333333333	6.041904761904762	0.6574117401434442	0.8008098791754721	0.7849332192805695	0.6792501534597226
ENSMUSG00000018651	59.37142857142857	41.34761904761905	29.66238095238095	43.929047619047616	3.6471956144879503	1.8913218991163556	1.9290767474379211	2.066307484697085
ENSMUSG00000018654	0.14300000000000002	0.07789473684210527	0.08888888888888889	0.07789473684210527	0.08785783971849069	0.06323435917084647	0.06945111079114183	0.0634006057646657
ENSMUSG00000018659	32.24333333333333	37.44	26.965714285714284	29.14095238095238	1.6265615695947506	1.4843558808292507	1.3626515767898597	1.6139917838880256
ENSMUSG00000018661	15.828571428571427	7.207142857142857	8.598095238095238	12.671428571428569	1.8569415824996556	0.670640824619452	0.76509215724009	1.158778150778262
ENSMUSG00000018666	105.99809523809525	151.94	88.59714285714286	119.89619047619047	7.635806584739197	8.485524508860735	5.585715077335227	6.193635230590717
ENSMUSG00000018669	91.51857142857143	56.07380952380952	53.97857142857143	65.63238095238096	3.8675305450644872	2.202047907894406	2.987598118389888	2.9213588573977254
ENSMUSG00000018672	1.844285714285714	1.9147619047619049	1.9599999999999997	1.9085714285714286	0.3844120875586829	0.34876012977104165	0.3674033724603492	0.3516581712227872
ENSMUSG00000018677	281.24523809523805	354.2652380952381	284.7409523809524	300.3752380952381	15.91876968832776	12.432099018631982	9.984191335371897	20.81968425975132
ENSMUSG00000018678	28.403333333333336	33.84809523809523	24.669047619047618	33.684285714285714	2.8746540440574537	1.9373007263479747	1.6711661033914962	2.5138771583645334
ENSMUSG00000018697	49.60095238095238	72.88761904761905	50.938095238095244	65.7852380952381	2.961567707816564	4.985705896659155	3.632357926238601	4.719563973960771
ENSMUSG00000018698	0.08714285714285715	0.05	0.19	0.07333333333333333	0.06714285714285714	0.05039841267341662		0.06306962642808167
ENSMUSG00000018707	172.09714285714284	13.374761904761906	10.658095238095237	66.6504761904762	12.71028449613891	1.6768271653344682	1.02240324237684	7.52846507710792
ENSMUSG00000018727	11.256666666666668	8.783809523809524	7.677142857142857	8.887142857142857	1.0869705242714363	0.7281736698233714	0.7233306373190297	0.870104575777599
ENSMUSG00000018733	10.309999999999999	9.866190476190477	11.99952380952381	11.837619047619048	0.9767052564078564	0.7785473274265886	0.8688913231925349	0.9160239923978662
ENSMUSG00000018736	27.643333333333334	20.65142857142857	13.886666666666667	19.21666666666667	1.6312222022201244	1.4005334503603375	1.0356310092410266	1.257004438627867
ENSMUSG00000018740	2.551904761904762	1.5557142857142858	2.106666666666667	1.9861904761904763	0.4070875763083178	0.31706434034493275	0.36870128141984393	0.3723953839610057
ENSMUSG00000018750	0.7242857142857143	0.21095238095238095	0.24333333333333335	0.4423809523809523	0.19451474595659277	0.10504172586327588	0.11396602111267186	0.15523546594326088
ENSMUSG00000018752	3521	2.874761904761905	7.078571428571429	5.125238095238095	0.6148375480777957	0.42958319724589916	0.7387500014388159	0.7088634830781759
ENSMUSG00000018761	198.5295238095238	53.05619047619048	379.7138095238095	257.37619047619046	5.929865833067887	3.1504182999805925	14.195349699246588	12.495862429052464
ENSMUSG00000018765	149.33285714285714	71.79714285714286	54.9752380952381	94.35	8.90316557247389	2.7410481261612265	3.438390931750851	4.4129546305653955
ENSMUSG00000018770	733.832380952381	798.4952380952382	945.6614285714286	788.8399999999999	38.204430183801115	13.234412981369868	27.4193448333186	20.34907139568454
ENSMUSG00000018774	35.705238095238094	10.79095238095238	84.28428571428572	55.23809523809524	2.3630503510190484	1.189141327809974	7.997662532665063	4.656901719825952
ENSMUSG00000018776	1.2595238095238095	0.36619047619047623	1.538095238095238	1.3414285714285714	0.26903042507217	0.1405778486080733	0.3087005167962872	0.26862816016824104
ENSMUSG00000018796	16.355238095238093	9.95142857142857	13.116666666666665	15.735714285714286	0.9997577370942516	0.8016816508987561	0.9221463919866347	1.0350934099620859
ENSMUSG00000018800	2.5547619047619046	0.2628571428571429	1.6785714285714286	2.1466666666666665	0.42405335414960804	0.11618774391791371	0.32022260539631286	0.41603361433178476
ENSMUSG00000018809	18.12904761904762	9.426190476190476	11.261904761904763	13.79952380952381	1.511861184223873	0.7267862973360635	0.8637483702824179	0.921316727554458
ENSMUSG00000018819	0.12	0.1025	0.1075	0.07333333333333335	0.08316649966583099	0.07270347622050444	0.07733854149129009	0.06064468466220085
ENSMUSG00000018820	25.204285714285714	2.412857142857143	22.10904761904762	20.166666666666668	2.0308435464614405	0.5011905553670337	1.9440333507772545	1.8647839570173288
ENSMUSG00000018821	132.13619047619048	125.5547619047619	137.24809523809523	117.57476190476191	9.726903399878449	5.046517923472326	6.8046902458821465	5.531447396006273
ENSMUSG00000018822	2.2895238095238093	242	7.259047619047619	4.003809523809524	0.4128607952823556	0.11527678362144418	0.9569350639167152	0.5556851096107255
ENSMUSG00000018830	0.07095238095238095	0.037222222222222226	0.02846153846153846	0.064375	0.060130432679637046	0.043426036251839925	0.038076275570770084	0.05746353010098376
ENSMUSG00000018841	6.116666666666666	7.188095238095237	5.699523809523809	6.311428571428571	0.7024526194268781	0.7560724389103326	0.72661756371576	0.7168187941687002
ENSMUSG00000018844	65	0.03	0.04	0.05	0.0582380173655205		0.04509249752822894
ENSMUSG00000018845	2.7833333333333337	1.099047619047619	0.7866666666666666	1.6904761904761905	0.41552109185669234	0.26704280445357603	0.21041153930575163	0.33309620817449537
ENSMUSG00000018846	29.085714285714282	8.268571428571429	7.625238095238095	18.818571428571428	2.479538798458541	0.761724949019778	0.8221023047933177	2.083369327580216
ENSMUSG00000018848	134.8652380952381	137.10619047619048	157.41047619047617	172.57142857142858	4.172279302791085	6.754464572068522	6.41552438105415	7.0526469966859935
ENSMUSG00000018849	22.295714285714286	10.855714285714285	9.120476190476191	15.552380952380954	1.6498028123772523	1.204374283587119	0.7895180797080844	1.0568939003293036
ENSMUSG00000018858	79.92380952380952	100.37619047619049	84.07095238095238	77.05285714285714	3.7480518416518396	7.111866591636373	6.9474207582917975	5.49035609665049
ENSMUSG00000018861	21.257142857142856	9.74904761904762	10.821428571428571	14.930476190476192	1.6064843518656244	0.8252439479912259	0.8338014739487954	1.0001479595755238
ENSMUSG00000018862	0.045000000000000005	0.04	35	45	0.05361902647381805		0.04197221303036888	0.04752192476461084
ENSMUSG00000018865	37.43666666666667	27.952380952380953	22.786190476190477	26.76380952380952	2.80809657049154	1.3514623305290467	1.3692946526606278	1.4854363598412157
ENSMUSG00000018868	0.08750000000000001	0.04	0.11	0.11499999999999999	0.06849791446251693		0.08289408043659433	0.08194510357550353
ENSMUSG00000018882	83.47999999999999	125.35190476190476	87.07857142857144	92.80142857142857	2.7247903370630886	3.8669848977655037	2.9629467543963317	3.542166292089676
ENSMUSG00000018893	0.3333333333333333	0.4688235294117647	561	0.6553846153846153	0.13760854301645342	0.16724603739467628	0.21810777152591332	0.2293542087191757
ENSMUSG00000018899	20.79190476190476	10.527619047619048	7.545714285714286	12.106190476190475	1.2737863727313183	0.829736878764503	0.7003358280916688	0.9211332244760039
ENSMUSG00000018900	9.086190476190476	2.572380952380952	7.972380952380952	7.688095238095237	0.8034658484431758	0.4021897827086023	0.7089364619128279	0.7177108513971012
ENSMUSG00000018906	2.569375	1.0823809523809524	2.8510526315789475	2.9285	0.5094375728438176	0.24935144901266676	0.46251403944984393	0.47134453540126203
[truncated: 15,982 more rows]

## Sheet: T2C - T2C
gene_id	Compartment	Time	Ratio new to total mNRA	Weighted error
[truncated: 464,955+ more rows]
