# Supplementary material for: Subcellular mRNA kinetic modeling reveals nuclear retention as rate-limiting
Source: Mol Syst Biol. 2024 Nov 15;20(12):1346–71. doi: 10.1038/s44320-024-00073-2 (PMC11611909; doi:10.1038/s44320-024-00073-2)
Supplement: Supplementary file 5 — Source data Fig. 2 [file 44320_2024_73_MOESM5_ESM.xlsx]

## Sheet: Description - Description table
Description table
Sheet	Used in Figure	Description
T2C	2A, 2B	Ratio of new to total mRNA on exon-level. “Ratio new to total mRNA” column gives to the T2C / T ratio normalized by the conversion rate averaged over replicates. Weighted error is the mean of the s.e.m. per time point and the averaged s.e.m. over time with a minimum of 0.06.
Exon start stop	2B	Genome annotation with strand, start and stop information for all exons from GFF file to determine distance of exon to 3’ end.
Gene length	2B, 2C	Gene length in kb, number of exons and information on T2C data quality. Number of exons and gene length were determined by selecting only exons with T counts > 400, i.e. correspond to the gene region expressed with sufficient T2C statistics.
Rates	2B, 2C, 3A, 3D	Subcellular, and elongation rates (prefix “rate_”) with annotation and gene feature data. Errors columns (prefix “error_”) give the 1sigma standard error on the corresponding rate. “Cytosolic removal” is the sum of “Cytosolic transport” and “Cytosolic decay”. “Nuclear removal” is the sum of ”Nuclear export” and “Nuclear decay”.
		Time and half-life are always given in minutes throughout
		Rates are always given in 1/min except elongation rate which is given in kb/min throughout
		Sheet 5 “Rates” is the same as in source data for figure 3 (sheet 2 “Rates”).
		Shao et al. data can be found at https://www.embopress.org/doi/suppl/10.15252/msb.202110407/suppl_file/msb202110407-sup-0002-tableev1.xlsx

## Sheet: T2C - T2C
gene_id	exon_id	Compartment	Time	Ratio new to total mRNA	Weighted error	T count	Conversion rate
ENSMUSG00000000001	ENSMUSE00000276482	Cytosolic	0	0.0010732424838895	0.06	6679.0	0.0404642939523557
ENSMUSG00000000001	ENSMUSE00000276482	Cytosolic	15	0.0069010025825307	0.06	6501.5	0.0224667514771049
ENSMUSG00000000001	ENSMUSE00000276482	Cytosolic	20	0.012369228915128	0.06	8281.0	0.0260724597590576
ENSMUSG00000000001	ENSMUSE00000276482	Cytosolic	30	0.0054653856746659	0.06	8040.5	0.0328671922452065
ENSMUSG00000000001	ENSMUSE00000276482	Cytosolic	40	0.0238127633729929	0.06	9117.0	0.0465464981378112
ENSMUSG00000000001	ENSMUSE00000276482	Cytosolic	60	0.1029107222348203	0.06	7555.0	0.0458795175219706
ENSMUSG00000000001	ENSMUSE00000276482	Cytosolic	120	0.1661282274401294	0.06	4313.0	0.0331175169072736
ENSMUSG00000000001	ENSMUSE00000276482	Cytosolic	180	0.3632870222862667	0.06	5010.5	0.0307712034644325
ENSMUSG00000000001	ENSMUSE00000276482	Membrane	0	0.0	0.06	2406.6666666666665	0.0427543466987585
ENSMUSG00000000001	ENSMUSE00000276482	Membrane	15	0.0065044411964308	0.06	3003.5	0.0242151881976491
ENSMUSG00000000001	ENSMUSE00000276482	Membrane	20	0.0127952972762904	0.06	5389.75	0.02716004234701
ENSMUSG00000000001	ENSMUSE00000276482	Membrane	30	0.0248357777572811	0.06	3422.5	0.035391176807259
ENSMUSG00000000001	ENSMUSE00000276482	Membrane	40	0.0045564216144669	0.06	3025.5	0.049013685056433
ENSMUSG00000000001	ENSMUSE00000276482	Membrane	60	0.0855075785440874	0.06	4571.5	0.0513009905297758
ENSMUSG00000000001	ENSMUSE00000276482	Membrane	120	0.131980632684801	0.06	2241.5	0.0348066447007276
ENSMUSG00000000001	ENSMUSE00000276482	Membrane	180	0.3084048018112661	0.06	2819.5	0.0357206031222479
ENSMUSG00000000001	ENSMUSE00000276482	Nuclear mature	0	0.0	0.06	1759.6666666666667	0.1025860522026181
ENSMUSG00000000001	ENSMUSE00000276482	Nuclear mature	15	0.0	0.06	2176.0	0.024349004283096
ENSMUSG00000000001	ENSMUSE00000276482	Nuclear mature	20	0.026178387432784	0.06	2832.5	0.0319078413570275
ENSMUSG00000000001	ENSMUSE00000276482	Nuclear mature	30	0.0204322593632427	0.06	2139.0	0.0417880104789744
ENSMUSG00000000001	ENSMUSE00000276482	Nuclear mature	40	0.0443387229012637	0.06	2490.0	0.05994773080159
ENSMUSG00000000001	ENSMUSE00000276482	Nuclear mature	60	0.0658467743048866	0.06	1867.25	0.0568044210732911
ENSMUSG00000000001	ENSMUSE00000276482	Nuclear mature	120	0.2290442549977496	0.06	1968.5	0.0388071947298407
ENSMUSG00000000001	ENSMUSE00000276482	Nuclear mature	180	0.2766574136013019	0.06	1859.5	0.0357237538865171
ENSMUSG00000000001	ENSMUSE00000276482	Whole-cell	0	0.001074491229924	0.06	4441.666666666667	0.0611501310151628
ENSMUSG00000000001	ENSMUSE00000276482	Whole-cell	15	0.0	0.06	2342.5	0.023346042699127
ENSMUSG00000000001	ENSMUSE00000276482	Whole-cell	20	0.0339493801033944	0.06	4618.75	0.0294314332020163
ENSMUSG00000000001	ENSMUSE00000276482	Whole-cell	30	0.0243743474794507	0.06	3637.5	0.0411738603243297
ENSMUSG00000000001	ENSMUSE00000276482	Whole-cell	40	0.0306185352508518	0.06	4567.0	0.048234592064219
ENSMUSG00000000001	ENSMUSE00000276482	Whole-cell	60	0.0967921340249254	0.06	4475.0	0.0548556867483501
ENSMUSG00000000001	ENSMUSE00000276482	Whole-cell	120	0.1467311041705689	0.0850541194196384	5296.5	0.0382794661346158
ENSMUSG00000000001	ENSMUSE00000276482	Whole-cell	180	0.3784465725889032	0.06	4110.0	0.0370960021004731
ENSMUSG00000000001	ENSMUSE00000276490	Cytosolic	0	0.0051906889099262	0.06	6440.0	0.0404642939523557
ENSMUSG00000000001	ENSMUSE00000276490	Cytosolic	15	0.0	0.06	5607.0	0.0224667514771049
ENSMUSG00000000001	ENSMUSE00000276490	Cytosolic	20	0.0109984176714978	0.06	6795.75	0.0260724597590576
ENSMUSG00000000001	ENSMUSE00000276490	Cytosolic	30	0.0058639052489498	0.06	6361.0	0.0328671922452065
ENSMUSG00000000001	ENSMUSE00000276490	Cytosolic	40	0.0494017789343277	0.06	7528.0	0.0465464981378112
ENSMUSG00000000001	ENSMUSE00000276490	Cytosolic	60	0.12257770411815	0.06	6337.75	0.0458795175219706
ENSMUSG00000000001	ENSMUSE00000276490	Cytosolic	120	0.2804616766702674	0.152085842997946	3547.5	0.0331175169072736
ENSMUSG00000000001	ENSMUSE00000276490	Cytosolic	180	0.5085834179313667	0.06	3769.5	0.0307712034644325
ENSMUSG00000000001	ENSMUSE00000276490	Membrane	0	0.0	0.06	1894.6666666666667	0.0427543466987585
ENSMUSG00000000001	ENSMUSE00000276490	Membrane	15	0.0	0.06	2567.5	0.0242151881976491
ENSMUSG00000000001	ENSMUSE00000276490	Membrane	20	0.0108567359924995	0.06	4248.0	0.02716004234701
ENSMUSG00000000001	ENSMUSE00000276490	Membrane	30	0.0098996068215699	0.06	2758.0	0.035391176807259
ENSMUSG00000000001	ENSMUSE00000276490	Membrane	40	0.0136692648434007	0.06	2113.0	0.049013685056433
ENSMUSG00000000001	ENSMUSE00000276490	Membrane	60	0.0655036880180041	0.06	3727.25	0.0513009905297758
ENSMUSG00000000001	ENSMUSE00000276490	Membrane	120	0.2052032593122214	0.0840931941791484	2087.5	0.0348066447007276
ENSMUSG00000000001	ENSMUSE00000276490	Membrane	180	0.3395185471109931	0.06	2252.0	0.0357206031222479
ENSMUSG00000000001	ENSMUSE00000276490	Nuclear mature	0	0.0	0.06	1436.0	0.1025860522026181
ENSMUSG00000000001	ENSMUSE00000276490	Nuclear mature	15	0.0	0.06	1777.0	0.024349004283096
ENSMUSG00000000001	ENSMUSE00000276490	Nuclear mature	20	0.0208160088918119	0.06	2269.0	0.0319078413570275
ENSMUSG00000000001	ENSMUSE00000276490	Nuclear mature	30	0.031128879921238	0.06	1674.0	0.0417880104789744
ENSMUSG00000000001	ENSMUSE00000276490	Nuclear mature	40	0.0258656274577723	0.06	1750.5	0.05994773080159
ENSMUSG00000000001	ENSMUSE00000276490	Nuclear mature	60	0.0800330131962803	0.06	1408.5	0.0568044210732911
ENSMUSG00000000001	ENSMUSE00000276490	Nuclear mature	120	0.2847949359136598	0.06	1595.5	0.0388071947298407
ENSMUSG00000000001	ENSMUSE00000276490	Nuclear mature	180	0.3718106307778351	0.06	1618.5	0.0357237538865171
ENSMUSG00000000001	ENSMUSE00000276490	Whole-cell	0	0.0	0.06	3881.6666666666665	0.0611501310151628
ENSMUSG00000000001	ENSMUSE00000276490	Whole-cell	15	0.010552036141386	0.06	2283.0	0.023346042699127
ENSMUSG00000000001	ENSMUSE00000276490	Whole-cell	20	0.0300356588447957	0.06	3397.5	0.0294314332020163
ENSMUSG00000000001	ENSMUSE00000276490	Whole-cell	30	0.0085148311047287	0.06	3271.0	0.0411738603243297
ENSMUSG00000000001	ENSMUSE00000276490	Whole-cell	40	0.0	0.06	3170.5	0.048234592064219
ENSMUSG00000000001	ENSMUSE00000276490	Whole-cell	60	0.0757003569535916	0.06	3520.0	0.0548556867483501
ENSMUSG00000000001	ENSMUSE00000276490	Whole-cell	120	0.1515381089363866	0.06	4210.0	0.0382794661346158
ENSMUSG00000000001	ENSMUSE00000276490	Whole-cell	180	0.4084500251009593	0.06	3484.5	0.0370960021004731
ENSMUSG00000000001	ENSMUSE00000276500	Cytosolic	0	0.0	0.06	1147.3333333333333	0.0404642939523557
ENSMUSG00000000001	ENSMUSE00000276500	Cytosolic	15	0.0420537209620803	0.06	929.0	0.0224667514771049
ENSMUSG00000000001	ENSMUSE00000276500	Cytosolic	20	0.0	0.06	1147.75	0.0260724597590576
ENSMUSG00000000001	ENSMUSE00000276500	Cytosolic	30	0.0355539093521925	0.06	1238.0	0.0328671922452065
ENSMUSG00000000001	ENSMUSE00000276500	Cytosolic	40	0.0324918442077601	0.06	1342.5	0.0465464981378112
ENSMUSG00000000001	ENSMUSE00000276500	Cytosolic	60	0.0322224031449604	0.06	1010.0	0.0458795175219706
ENSMUSG00000000001	ENSMUSE00000276500	Cytosolic	120	0.3034454320526487	0.0843259648523038	555.0	0.0331175169072736
ENSMUSG00000000001	ENSMUSE00000276500	Cytosolic	180	0.1985614180119056	0.06	661.5	0.0307712034644325
ENSMUSG00000000001	ENSMUSE00000276500	Membrane	0	0.0	0.06	341.3333333333333	0.0427543466987585
ENSMUSG00000000001	ENSMUSE00000276500	Membrane	15	0.0	0.06	523.0	0.0242151881976491
ENSMUSG00000000001	ENSMUSE00000276500	Membrane	20	0.0643989486468502	0.0643989486468502	772.25	0.02716004234701
ENSMUSG00000000001	ENSMUSE00000276500	Membrane	30	0.040104443078138	0.06	432.5	0.035391176807259
ENSMUSG00000000001	ENSMUSE00000276500	Membrane	40	0.0649797100270862	0.0649797100270862	414.0	0.049013685056433
ENSMUSG00000000001	ENSMUSE00000276500	Membrane	60	0.0785349283963251	0.06	576.0	0.0513009905297758
ENSMUSG00000000001	ENSMUSE00000276500	Membrane	120	0.1237989536266277	0.06	292.0	0.0348066447007276
ENSMUSG00000000001	ENSMUSE00000276500	Membrane	180	0.224079753262265	0.1300676934702931	382.5	0.0357206031222479
ENSMUSG00000000001	ENSMUSE00000276500	Nuclear mature	0	0.0	0.06	172.0	0.1025860522026181
ENSMUSG00000000001	ENSMUSE00000276500	Nuclear mature	15	0.0	0.06	324.5	0.024349004283096
ENSMUSG00000000001	ENSMUSE00000276500	Nuclear mature	20	0.0	0.06	338.5	0.0319078413570275
ENSMUSG00000000001	ENSMUSE00000276500	Nuclear mature	30	0.0594318529769021	0.06	270.0	0.0417880104789744
ENSMUSG00000000001	ENSMUSE00000276500	Nuclear mature	40	0.0501561540196086	0.06	346.5	0.05994773080159
ENSMUSG00000000001	ENSMUSE00000276500	Nuclear mature	60	0.1627997799856699	0.0741922128976623	249.5	0.0568044210732911
ENSMUSG00000000001	ENSMUSE00000276500	Nuclear mature	120	0.2395198872274457	0.1371623664564449	263.0	0.0388071947298407
ENSMUSG00000000001	ENSMUSE00000276500	Nuclear mature	180	0.8907963739338027	0.2953820166483499	315.5	0.0357237538865171
ENSMUSG00000000001	ENSMUSE00000276500	Whole-cell	0	0.0	0.06	648.3333333333334	0.0611501310151628
ENSMUSG00000000001	ENSMUSE00000276500	Whole-cell	15	0.1039392889252889	0.1039392889252888	403.0	0.023346042699127
ENSMUSG00000000001	ENSMUSE00000276500	Whole-cell	20	0.0	0.06	584.0	0.0294314332020163
ENSMUSG00000000001	ENSMUSE00000276500	Whole-cell	30	0.0	0.06	625.5	0.0411738603243297
ENSMUSG00000000001	ENSMUSE00000276500	Whole-cell	40	0.0288030958522209	0.06	587.0	0.048234592064219
ENSMUSG00000000001	ENSMUSE00000276500	Whole-cell	60	0.1344044305402851	0.06	620.75	0.0548556867483501
ENSMUSG00000000001	ENSMUSE00000276500	Whole-cell	120	0.036504333150191	0.06	817.5	0.0382794661346158
ENSMUSG00000000001	ENSMUSE00000276500	Whole-cell	180	0.4082954468229152	0.0920950995531696	606.5	0.0370960021004731
ENSMUSG00000000001	ENSMUSE00000334714	Cytosolic	0	0.0	0.06	2389.6666666666665	0.0404642939523557
ENSMUSG00000000001	ENSMUSE00000334714	Cytosolic	15	0.011456509580038	0.06	2354.0	0.0224667514771049
ENSMUSG00000000001	ENSMUSE00000334714	Cytosolic	20	0.0183350176212584	0.06	2706.0	0.0260724597590576
ENSMUSG00000000001	ENSMUSE00000334714	Cytosolic	30	0.0175204577699622	0.06	3395.0	0.0328671922452065
ENSMUSG00000000001	ENSMUSE00000334714	Cytosolic	40	0.0222290959700975	0.06	3196.0	0.0465464981378112
ENSMUSG00000000001	ENSMUSE00000334714	Cytosolic	60	0.0520863410325559	0.06	2332.75	0.0458795175219706
ENSMUSG00000000001	ENSMUSE00000334714	Cytosolic	120	0.0588814787451389	0.06	1438.5	0.0331175169072736
ENSMUSG00000000001	ENSMUSE00000334714	Cytosolic	180	0.3128166613301394	0.0876159840131213	1628.5	0.0307712034644325
ENSMUSG00000000001	ENSMUSE00000334714	Membrane	0	0.0286570749523585	0.06	847.0	0.0427543466987585
ENSMUSG00000000001	ENSMUSE00000334714	Membrane	15	0.0	0.06	1231.0	0.0242151881976491
ENSMUSG00000000001	ENSMUSE00000334714	Membrane	20	0.0	0.06	1749.25	0.02716004234701
ENSMUSG00000000001	ENSMUSE00000334714	Membrane	30	0.0	0.06	1174.0	0.035391176807259
ENSMUSG00000000001	ENSMUSE00000334714	Membrane	40	0.095015045474274	0.0950150454742739	571.0	0.049013685056433
ENSMUSG00000000001	ENSMUSE00000334714	Membrane	60	0.0820369202120751	0.06	1115.75	0.0513009905297758
ENSMUSG00000000001	ENSMUSE00000334714	Membrane	120	0.1050705363534529	0.1050705363534528	670.0	0.0348066447007276
ENSMUSG00000000001	ENSMUSE00000334714	Membrane	180	0.1170498909678862	0.06	961.5	0.0357206031222479
ENSMUSG00000000001	ENSMUSE00000334714	Nuclear mature	0	0.0	0.06	426.3333333333333	0.1025860522026181
ENSMUSG00000000001	ENSMUSE00000334714	Nuclear mature	15	0.0	0.06	1004.5	0.024349004283096
ENSMUSG00000000001	ENSMUSE00000334714	Nuclear mature	20	0.0035013490240537	0.06	953.25	0.0319078413570275
ENSMUSG00000000001	ENSMUSE00000334714	Nuclear mature	30	0.0330099473513838	0.06	604.0	0.0417880104789744
ENSMUSG00000000001	ENSMUSE00000334714	Nuclear mature	40	0.0385019839368788	0.06	836.0	0.05994773080159
ENSMUSG00000000001	ENSMUSE00000334714	Nuclear mature	60	0.0486658720384983	0.06	690.5	0.0568044210732911
ENSMUSG00000000001	ENSMUSE00000334714	Nuclear mature	120	0.0770002629315316	0.06	835.5	0.0388071947298407
ENSMUSG00000000001	ENSMUSE00000334714	Nuclear mature	180	0.3306263241179354	0.06	883.0	0.0357237538865171
ENSMUSG00000000001	ENSMUSE00000334714	Whole-cell	0	0.0045364338387623	0.06	1270.6666666666667	0.0611501310151628
ENSMUSG00000000001	ENSMUSE00000334714	Whole-cell	15	0.0	0.06	1151.5	0.023346042699127
ENSMUSG00000000001	ENSMUSE00000334714	Whole-cell	20	0.0141694772407406	0.06	1210.5	0.0294314332020163
ENSMUSG00000000001	ENSMUSE00000334714	Whole-cell	30	0.0134601841350543	0.06	1321.5	0.0411738603243297
ENSMUSG00000000001	ENSMUSE00000334714	Whole-cell	40	0.0	0.06	1255.0	0.048234592064219
ENSMUSG00000000001	ENSMUSE00000334714	Whole-cell	60	0.1283057237585757	0.06	1447.25	0.0548556867483501
ENSMUSG00000000001	ENSMUSE00000334714	Whole-cell	120	0.0464990663785499	0.06	1800.0	0.0382794661346158
ENSMUSG00000000001	ENSMUSE00000334714	Whole-cell	180	0.195443272882733	0.0724207155687074	1312.5	0.0370960021004731
ENSMUSG00000000001	ENSMUSE00000363317	Cytosolic	0	0.0057133139308113	0.06	112359.0	0.0404642939523557
ENSMUSG00000000001	ENSMUSE00000363317	Cytosolic	15	0.0164920269880978	0.06	121103.0	0.0224667514771049
ENSMUSG00000000001	ENSMUSE00000363317	Cytosolic	20	0.0239586903536244	0.06	122780.0	0.0260724597590576
ENSMUSG00000000001	ENSMUSE00000363317	Cytosolic	30	0.0394240068107643	0.06	136675.5	0.0328671922452065
ENSMUSG00000000001	ENSMUSE00000363317	Cytosolic	40	0.0492518437237089	0.06	129253.0	0.0465464981378112
ENSMUSG00000000001	ENSMUSE00000363317	Cytosolic	60	0.102338370378517	0.06	131432.0	0.0458795175219706
ENSMUSG00000000001	ENSMUSE00000363317	Cytosolic	120	0.1985869109226218	0.06	113670.5	0.0331175169072736
ENSMUSG00000000001	ENSMUSE00000363317	Cytosolic	180	0.3340737869942385	0.06	117032.5	0.0307712034644325
ENSMUSG00000000001	ENSMUSE00000363317	Membrane	0	0.0050924655486791	0.06	62701.333333333336	0.0427543466987585
ENSMUSG00000000001	ENSMUSE00000363317	Membrane	15	0.0123188222522553	0.06	65368.5	0.0242151881976491
ENSMUSG00000000001	ENSMUSE00000363317	Membrane	20	0.0282626347425397	0.06	101093.0	0.02716004234701
ENSMUSG00000000001	ENSMUSE00000363317	Membrane	30	0.0502268144637847	0.06	77741.5	0.035391176807259
ENSMUSG00000000001	ENSMUSE00000363317	Membrane	40	0.0412167742329971	0.06	85045.5	0.049013685056433
ENSMUSG00000000001	ENSMUSE00000363317	Membrane	60	0.0837557503100416	0.06	98799.0	0.0513009905297758
ENSMUSG00000000001	ENSMUSE00000363317	Membrane	120	0.1553417724961101	0.06	73913.5	0.0348066447007276
ENSMUSG00000000001	ENSMUSE00000363317	Membrane	180	0.2527849835351456	0.06	73322.0	0.0357206031222479
ENSMUSG00000000001	ENSMUSE00000363317	Nuclear mature	0	0.0027535793841658	0.06	48038.0	0.1025860522026181
ENSMUSG00000000001	ENSMUSE00000363317	Nuclear mature	15	0.046058424452858	0.06	66336.0	0.024349004283096
ENSMUSG00000000001	ENSMUSE00000363317	Nuclear mature	20	0.1213748691692823	0.06	69149.0	0.0319078413570275
ENSMUSG00000000001	ENSMUSE00000363317	Nuclear mature	30	0.1263388890033828	0.06	65574.5	0.0417880104789744
ENSMUSG00000000001	ENSMUSE00000363317	Nuclear mature	40	0.1171274013812404	0.06	41350.0	0.05994773080159
ENSMUSG00000000001	ENSMUSE00000363317	Nuclear mature	60	0.1367926241718214	0.06	60165.25	0.0568044210732911
ENSMUSG00000000001	ENSMUSE00000363317	Nuclear mature	120	0.2296223802255432	0.06	67809.5	0.0388071947298407
ENSMUSG00000000001	ENSMUSE00000363317	Nuclear mature	180	0.3520459776812946	0.06	59914.0	0.0357237538865171
ENSMUSG00000000001	ENSMUSE00000363317	Whole-cell	0	0.0065606057497922	0.06	65647.33333333333	0.0611501310151628
ENSMUSG00000000001	ENSMUSE00000363317	Whole-cell	15	0.0251821236507789	0.06	47063.5	0.023346042699127
ENSMUSG00000000001	ENSMUSE00000363317	Whole-cell	20	0.0418438519858564	0.06	71198.0	0.0294314332020163
ENSMUSG00000000001	ENSMUSE00000363317	Whole-cell	30	0.0845877700922188	0.06	55980.5	0.0411738603243297
ENSMUSG00000000001	ENSMUSE00000363317	Whole-cell	40	0.0436601090374481	0.06	71836.5	0.048234592064219
ENSMUSG00000000001	ENSMUSE00000363317	Whole-cell	60	0.1149571554587494	0.06	76909.75	0.0548556867483501
ENSMUSG00000000001	ENSMUSE00000363317	Whole-cell	120	0.1642540537720022	0.06	92616.5	0.0382794661346158
ENSMUSG00000000001	ENSMUSE00000363317	Whole-cell	180	0.3490898002802513	0.06	84223.5	0.0370960021004731
ENSMUSG00000000001	ENSMUSE00000404895	Cytosolic	0	0.0085257826004362	0.06	11072.666666666666	0.0404642939523557
ENSMUSG00000000001	ENSMUSE00000404895	Cytosolic	15	0.0096078831351118	0.06	9897.0	0.0224667514771049
ENSMUSG00000000001	ENSMUSE00000404895	Cytosolic	20	0.0258479882293015	0.06	12458.5	0.0260724597590576
ENSMUSG00000000001	ENSMUSE00000404895	Cytosolic	30	0.0320392295094256	0.06	12338.5	0.0328671922452065
ENSMUSG00000000001	ENSMUSE00000404895	Cytosolic	40	0.0373421031939587	0.06	13609.0	0.0465464981378112
ENSMUSG00000000001	ENSMUSE00000404895	Cytosolic	60	0.1182799245708491	0.06	11758.75	0.0458795175219706
ENSMUSG00000000001	ENSMUSE00000404895	Cytosolic	120	0.1967958374035393	0.06	8769.5	0.0331175169072736
ENSMUSG00000000001	ENSMUSE00000404895	Cytosolic	180	0.3782215443031612	0.06	9238.5	0.0307712034644325
ENSMUSG00000000001	ENSMUSE00000404895	Membrane	0	0.0031635951763108	0.06	4235.333333333333	0.0427543466987585
ENSMUSG00000000001	ENSMUSE00000404895	Membrane	15	0.0179329097936447	0.06	5664.0	0.0242151881976491
ENSMUSG00000000001	ENSMUSE00000404895	Membrane	20	0.0200529621779777	0.06	8615.75	0.02716004234701
ENSMUSG00000000001	ENSMUSE00000404895	Membrane	30	0.0288423506127727	0.06	6729.0	0.035391176807259
ENSMUSG00000000001	ENSMUSE00000404895	Membrane	40	0.0737976570682429	0.06	5013.0	0.049013685056433
ENSMUSG00000000001	ENSMUSE00000404895	Membrane	60	0.110712405534716	0.06	9137.0	0.0513009905297758
ENSMUSG00000000001	ENSMUSE00000404895	Membrane	120	0.1183731967737952	0.06	5110.0	0.0348066447007276
ENSMUSG00000000001	ENSMUSE00000404895	Membrane	180	0.2686875801629818	0.06	5735.0	0.0357206031222479
ENSMUSG00000000001	ENSMUSE00000404895	Nuclear mature	0	0.0	0.06	3624.6666666666665	0.1025860522026181
ENSMUSG00000000001	ENSMUSE00000404895	Nuclear mature	15	0.0138856821904694	0.06	4616.0	0.024349004283096
ENSMUSG00000000001	ENSMUSE00000404895	Nuclear mature	20	0.162623531721505	0.0687790234403373	5467.75	0.0319078413570275
ENSMUSG00000000001	ENSMUSE00000404895	Nuclear mature	30	0.1049518569556711	0.06	4585.0	0.0417880104789744
ENSMUSG00000000001	ENSMUSE00000404895	Nuclear mature	40	0.1701605686977996	0.06	4484.5	0.05994773080159
ENSMUSG00000000001	ENSMUSE00000404895	Nuclear mature	60	0.1237271272098751	0.06	4263.75	0.0568044210732911
ENSMUSG00000000001	ENSMUSE00000404895	Nuclear mature	120	0.230239848350664	0.06	5093.5	0.0388071947298407
ENSMUSG00000000001	ENSMUSE00000404895	Nuclear mature	180	0.3704503506859766	0.06	4761.5	0.0357237538865171
ENSMUSG00000000001	ENSMUSE00000404895	Whole-cell	0	0.0006787474810521	0.06	6682.666666666667	0.0611501310151628
ENSMUSG00000000001	ENSMUSE00000404895	Whole-cell	15	0.0	0.06	4221.0	0.023346042699127
ENSMUSG00000000001	ENSMUSE00000404895	Whole-cell	20	0.0172533074125424	0.06	7155.0	0.0294314332020163
ENSMUSG00000000001	ENSMUSE00000404895	Whole-cell	30	0.0465692590922182	0.06	5152.5	0.0411738603243297
ENSMUSG00000000001	ENSMUSE00000404895	Whole-cell	40	0.0322347355784337	0.06	5015.0	0.048234592064219
ENSMUSG00000000001	ENSMUSE00000404895	Whole-cell	60	0.1490253858221567	0.06	7271.5	0.0548556867483501
ENSMUSG00000000001	ENSMUSE00000404895	Whole-cell	120	0.1784289898841242	0.0675867572480068	9734.5	0.0382794661346158
ENSMUSG00000000001	ENSMUSE00000404895	Whole-cell	180	0.3134734005143147	0.06	6675.0	0.0370960021004731
ENSMUSG00000000001	ENSMUSE00000565000	Cytosolic	0	0.0067364786343585	0.06	8513.666666666666	0.0404642939523557
ENSMUSG00000000001	ENSMUSE00000565000	Cytosolic	15	0.0	0.06	7246.0	0.0224667514771049
ENSMUSG00000000001	ENSMUSE00000565000	Cytosolic	20	0.0180716020376564	0.06	8397.5	0.0260724597590576
ENSMUSG00000000001	ENSMUSE00000565000	Cytosolic	30	0.0246077314582602	0.06	8199.0	0.0328671922452065
ENSMUSG00000000001	ENSMUSE00000565000	Cytosolic	40	0.0458508535648516	0.06	10505.0	0.0465464981378112
ENSMUSG00000000001	ENSMUSE00000565000	Cytosolic	60	0.1084221187656844	0.06	9196.0	0.0458795175219706
ENSMUSG00000000001	ENSMUSE00000565000	Cytosolic	120	0.2144577886896887	0.06	6068.0	0.0331175169072736
ENSMUSG00000000001	ENSMUSE00000565000	Cytosolic	180	0.3705909608293657	0.06	6821.0	0.0307712034644325
ENSMUSG00000000001	ENSMUSE00000565000	Membrane	0	0.0	0.06	3287.6666666666665	0.0427543466987585
ENSMUSG00000000001	ENSMUSE00000565000	Membrane	15	0.0099549774879092	0.06	4300.5	0.0242151881976491
ENSMUSG00000000001	ENSMUSE00000565000	Membrane	20	0.0325216945991143	0.06	6293.75	0.02716004234701
ENSMUSG00000000001	ENSMUSE00000565000	Membrane	30	0.0129107749626024	0.06	4774.0	0.035391176807259
ENSMUSG00000000001	ENSMUSE00000565000	Membrane	40	0.036595563744392	0.06	3649.0	0.049013685056433
ENSMUSG00000000001	ENSMUSE00000565000	Membrane	60	0.0793041236056945	0.06	6639.25	0.0513009905297758
ENSMUSG00000000001	ENSMUSE00000565000	Membrane	120	0.2303644102186556	0.06	3504.5	0.0348066447007276
ENSMUSG00000000001	ENSMUSE00000565000	Membrane	180	0.3208199195403928	0.06	3939.0	0.0357206031222479
ENSMUSG00000000001	ENSMUSE00000565000	Nuclear mature	0	0.0	0.06	2710.6666666666665	0.1025860522026181
ENSMUSG00000000001	ENSMUSE00000565000	Nuclear mature	15	0.0046503117127757	0.06	3953.0	0.024349004283096
ENSMUSG00000000001	ENSMUSE00000565000	Nuclear mature	20	0.0730602759211257	0.06	3897.75	0.0319078413570275
ENSMUSG00000000001	ENSMUSE00000565000	Nuclear mature	30	0.1373166130165466	0.06	3100.0	0.0417880104789744
ENSMUSG00000000001	ENSMUSE00000565000	Nuclear mature	40	0.0837421774494866	0.06	2786.5	0.05994773080159
ENSMUSG00000000001	ENSMUSE00000565000	Nuclear mature	60	0.1669354640915787	0.06	2712.25	0.0568044210732911
ENSMUSG00000000001	ENSMUSE00000565000	Nuclear mature	120	0.2943710136871932	0.06	3532.0	0.0388071947298407
ENSMUSG00000000001	ENSMUSE00000565000	Nuclear mature	180	0.328192734802224	0.0807116191966398	3063.0	0.0357237538865171
ENSMUSG00000000001	ENSMUSE00000565000	Whole-cell	0	0.0026996447379197	0.06	4980.0	0.0611501310151628
ENSMUSG00000000001	ENSMUSE00000565000	Whole-cell	15	0.0053997552547194	0.06	3269.0	0.023346042699127
ENSMUSG00000000001	ENSMUSE00000565000	Whole-cell	20	0.0255215962702839	0.06	4895.25	0.0294314332020163
ENSMUSG00000000001	ENSMUSE00000565000	Whole-cell	30	0.0592287142772117	0.06	4936.5	0.0411738603243297
ENSMUSG00000000001	ENSMUSE00000565000	Whole-cell	40	0.0243474155533438	0.06	3732.0	0.048234592064219
ENSMUSG00000000001	ENSMUSE00000565000	Whole-cell	60	0.1720670638500073	0.06	5165.25	0.0548556867483501
ENSMUSG00000000001	ENSMUSE00000565000	Whole-cell	120	0.1964745896634325	0.1189949560789594	7449.0	0.0382794661346158
ENSMUSG00000000001	ENSMUSE00000565000	Whole-cell	180	0.2845428589987189	0.0675972905222418	5358.5	0.0370960021004731
ENSMUSG00000000001	ENSMUSE00000565001	Cytosolic	0	0.0041902792759193	0.06	7738.333333333333	0.0404642939523557
ENSMUSG00000000001	ENSMUSE00000565001	Cytosolic	15	0.0091298392439807	0.06	6542.5	0.0224667514771049
ENSMUSG00000000001	ENSMUSE00000565001	Cytosolic	20	0.0232054689509781	0.06	8796.5	0.0260724597590576
ENSMUSG00000000001	ENSMUSE00000565001	Cytosolic	30	0.0169524352230255	0.06	9206.0	0.0328671922452065
ENSMUSG00000000001	ENSMUSE00000565001	Cytosolic	40	0.027269585884669	0.06	10108.0	0.0465464981378112
ENSMUSG00000000001	ENSMUSE00000565001	Cytosolic	60	0.097287290042412	0.06	8735.75	0.0458795175219706
ENSMUSG00000000001	ENSMUSE00000565001	Cytosolic	120	0.2105092708632885	0.06	5993.0	0.0331175169072736
ENSMUSG00000000001	ENSMUSE00000565001	Cytosolic	180	0.4072020730084482	0.06	5897.0	0.0307712034644325
ENSMUSG00000000001	ENSMUSE00000565001	Membrane	0	0.0063607192091733	0.06	2760.3333333333335	0.0427543466987585
ENSMUSG00000000001	ENSMUSE00000565001	Membrane	15	0.0115721952243367	0.06	3510.5	0.0242151881976491
ENSMUSG00000000001	ENSMUSE00000565001	Membrane	20	0.0183896203497838	0.06	6162.25	0.02716004234701
ENSMUSG00000000001	ENSMUSE00000565001	Membrane	30	0.0061460059017246	0.06	4748.5	0.035391176807259
ENSMUSG00000000001	ENSMUSE00000565001	Membrane	40	0.0193353495802222	0.06	4167.5	0.049013685056433
ENSMUSG00000000001	ENSMUSE00000565001	Membrane	60	0.0853215244259829	0.06	5499.0	0.0513009905297758
ENSMUSG00000000001	ENSMUSE00000565001	Membrane	120	0.1456041929621013	0.06	2805.0	0.0348066447007276
ENSMUSG00000000001	ENSMUSE00000565001	Membrane	180	0.2668717781153015	0.06	3785.5	0.0357206031222479
ENSMUSG00000000001	ENSMUSE00000565001	Nuclear mature	0	0.0010289920142222	0.06	2764.0	0.1025860522026181
ENSMUSG00000000001	ENSMUSE00000565001	Nuclear mature	15	0.0046205240546007	0.06	3498.5	0.024349004283096
ENSMUSG00000000001	ENSMUSE00000565001	Nuclear mature	20	0.0913447830395035	0.06	3602.0	0.0319078413570275
ENSMUSG00000000001	ENSMUSE00000565001	Nuclear mature	30	0.1074803450806294	0.06	2574.5	0.0417880104789744
ENSMUSG00000000001	ENSMUSE00000565001	Nuclear mature	40	0.050833350718644	0.06	2696.0	0.05994773080159
ENSMUSG00000000001	ENSMUSE00000565001	Nuclear mature	60	0.1288184565973626	0.06	2652.25	0.0568044210732911
ENSMUSG00000000001	ENSMUSE00000565001	Nuclear mature	120	0.2001500714003237	0.06	3181.0	0.0388071947298407
ENSMUSG00000000001	ENSMUSE00000565001	Nuclear mature	180	0.3458801799569193	0.06	3109.5	0.0357237538865171
ENSMUSG00000000001	ENSMUSE00000565001	Whole-cell	0	0.0026901078981787	0.06	4876.0	0.0611501310151628
ENSMUSG00000000001	ENSMUSE00000565001	Whole-cell	15	0.0	0.06	2800.5	0.023346042699127
ENSMUSG00000000001	ENSMUSE00000565001	Whole-cell	20	0.0234219049520545	0.06	4710.25	0.0294314332020163
ENSMUSG00000000001	ENSMUSE00000565001	Whole-cell	30	0.0636438635236887	0.06	4176.0	0.0411738603243297
ENSMUSG00000000001	ENSMUSE00000565001	Whole-cell	40	0.0590637491288653	0.06	4406.0	0.048234592064219
ENSMUSG00000000001	ENSMUSE00000565001	Whole-cell	60	0.128239771450547	0.0603535311180139	5022.25	0.0548556867483501
ENSMUSG00000000001	ENSMUSE00000565001	Whole-cell	120	0.1239090843337646	0.06	7257.0	0.0382794661346158
ENSMUSG00000000001	ENSMUSE00000565001	Whole-cell	180	0.370718038566373	0.06	4688.0	0.0370960021004731
ENSMUSG00000000001	ENSMUSE00000565003	Cytosolic	0	0.0095369135298388	0.06	6370.666666666667	0.0404642939523557
ENSMUSG00000000001	ENSMUSE00000565003	Cytosolic	15	0.0	0.06	5493.0	0.0224667514771049
ENSMUSG00000000001	ENSMUSE00000565003	Cytosolic	20	0.0138894484567317	0.06	7153.75	0.0260724597590576
ENSMUSG00000000001	ENSMUSE00000565003	Cytosolic	30	0.0328543670588256	0.06	6968.5	0.0328671922452065
ENSMUSG00000000001	ENSMUSE00000565003	Cytosolic	40	0.0278017509512175	0.06	8532.0	0.0465464981378112
ENSMUSG00000000001	ENSMUSE00000565003	Cytosolic	60	0.1002697784441274	0.06	6492.75	0.0458795175219706
ENSMUSG00000000001	ENSMUSE00000565003	Cytosolic	120	0.2317559576314802	0.06	4277.0	0.0331175169072736
ENSMUSG00000000001	ENSMUSE00000565003	Cytosolic	180	0.4264560392649399	0.06	4273.0	0.0307712034644325
ENSMUSG00000000001	ENSMUSE00000565003	Membrane	0	0.0054563450971434	0.06	2262.6666666666665	0.0427543466987585
ENSMUSG00000000001	ENSMUSE00000565003	Membrane	15	0.007501742834381	0.06	3125.0	0.0242151881976491
ENSMUSG00000000001	ENSMUSE00000565003	Membrane	20	0.0057787619382364	0.06	5194.25	0.02716004234701
ENSMUSG00000000001	ENSMUSE00000565003	Membrane	30	0.0	0.06	3565.0	0.035391176807259
ENSMUSG00000000001	ENSMUSE00000565003	Membrane	40	0.0209312958480488	0.06	2717.0	0.049013685056433
ENSMUSG00000000001	ENSMUSE00000565003	Membrane	60	0.0754889452755494	0.06	4408.5	0.0513009905297758
ENSMUSG00000000001	ENSMUSE00000565003	Membrane	120	0.2661419435271301	0.06	2228.5	0.0348066447007276
ENSMUSG00000000001	ENSMUSE00000565003	Membrane	180	0.3166795675175717	0.1202559045986177	2808.0	0.0357206031222479
ENSMUSG00000000001	ENSMUSE00000565003	Nuclear mature	0	0.004634248192763	0.06	1920.0	0.1025860522026181
ENSMUSG00000000001	ENSMUSE00000565003	Nuclear mature	15	0.0114992642555603	0.06	2494.5	0.024349004283096
ENSMUSG00000000001	ENSMUSE00000565003	Nuclear mature	20	0.0222955380974717	0.06	2810.25	0.0319078413570275
ENSMUSG00000000001	ENSMUSE00000565003	Nuclear mature	30	0.0327549713657309	0.06	1887.0	0.0417880104789744
ENSMUSG00000000001	ENSMUSE00000565003	Nuclear mature	40	0.0622381670716944	0.06	1869.5	0.05994773080159
ENSMUSG00000000001	ENSMUSE00000565003	Nuclear mature	60	0.0965957555889032	0.06	2029.25	0.0568044210732911
ENSMUSG00000000001	ENSMUSE00000565003	Nuclear mature	120	0.3202243961079067	0.06	2172.0	0.0388071947298407
ENSMUSG00000000001	ENSMUSE00000565003	Nuclear mature	180	0.4532335771925075	0.095380140110675	2192.5	0.0357237538865171
ENSMUSG00000000001	ENSMUSE00000565003	Whole-cell	0	0.0	0.06	4230.333333333333	0.0611501310151628
ENSMUSG00000000001	ENSMUSE00000565003	Whole-cell	15	0.0	0.06	2326.0	0.023346042699127
ENSMUSG00000000001	ENSMUSE00000565003	Whole-cell	20	0.0086331240854773	0.06	4211.5	0.0294314332020163
ENSMUSG00000000001	ENSMUSE00000565003	Whole-cell	30	0.0246244049123895	0.06	3005.0	0.0411738603243297
ENSMUSG00000000001	ENSMUSE00000565003	Whole-cell	40	0.0351331885672086	0.06	3656.5	0.048234592064219
ENSMUSG00000000001	ENSMUSE00000565003	Whole-cell	60	0.09500222318506	0.06	4130.75	0.0548556867483501
ENSMUSG00000000001	ENSMUSE00000565003	Whole-cell	120	0.1678591572746125	0.104204259323863	5170.5	0.0382794661346158
ENSMUSG00000000001	ENSMUSE00000565003	Whole-cell	180	0.3055067403354691	0.06	3641.5	0.0370960021004731
ENSMUSG00000000001	gene	Nuclear pre-mRNA	0	0.0061489852818099	0.06	62851.333333333336	0.1025860522026181
ENSMUSG00000000001	gene	Nuclear pre-mRNA	15	0.3114401554514886	0.06	86180.0	0.024349004283096
ENSMUSG00000000001	gene	Nuclear pre-mRNA	20	0.6691271390462624	0.0742754384139024	91320.0	0.0319078413570275
ENSMUSG00000000001	gene	Nuclear pre-mRNA	30	0.7750397280101969	0.0960603897996912	82408.0	0.0417880104789744
ENSMUSG00000000001	gene	Nuclear pre-mRNA	40	1.0651002095340745	0.06	58609.5	0.05994773080159
ENSMUSG00000000001	gene	Nuclear pre-mRNA	60	1.1220634372663267	0.06	76038.5	0.0568044210732911
ENSMUSG00000000001	gene	Nuclear pre-mRNA	120	1.0744336489322772	0.0735982134221467	86450.5	0.0388071947298407
ENSMUSG00000000001	gene	Nuclear pre-mRNA	180	0.8947484384134932	0.06	77717.0	0.0357237538865171
ENSMUSG00000000028	ENSMUSE00000129703	Cytosolic	0	0.0026363892094162	0.06	4071.0	0.0404642939523557
ENSMUSG00000000028	ENSMUSE00000129703	Cytosolic	15	0.0051723545967653	0.06	3590.0	0.0224667514771049
ENSMUSG00000000028	ENSMUSE00000129703	Cytosolic	20	0.0109877734701679	0.06	4236.75	0.0260724597590576
ENSMUSG00000000028	ENSMUSE00000129703	Cytosolic	30	0.0	0.06	4451.5	0.0328671922452065
ENSMUSG00000000028	ENSMUSE00000129703	Cytosolic	40	0.0050177842410466	0.06	5180.5	0.0465464981378112
ENSMUSG00000000028	ENSMUSE00000129703	Cytosolic	60	0.0322692525813631	0.06	4988.25	0.0458795175219706
ENSMUSG00000000028	ENSMUSE00000129703	Cytosolic	120	0.1792773941899671	0.06	3457.0	0.0331175169072736
ENSMUSG00000000028	ENSMUSE00000129703	Cytosolic	180	0.3990865300574862	0.06	3503.0	0.0307712034644325
ENSMUSG00000000028	ENSMUSE00000129703	Membrane	0	0.0111602934953108	0.06	2096.3333333333335	0.0427543466987585
ENSMUSG00000000028	ENSMUSE00000129703	Membrane	15	0.0	0.06	1925.0	0.0242151881976491
ENSMUSG00000000028	ENSMUSE00000129703	Membrane	20	0.0125508172947791	0.06	4123.25	0.02716004234701
ENSMUSG00000000028	ENSMUSE00000129703	Membrane	30	0.0206441821984228	0.06	2347.5	0.035391176807259
ENSMUSG00000000028	ENSMUSE00000129703	Membrane	40	0.0	0.06	2454.0	0.049013685056433
ENSMUSG00000000028	ENSMUSE00000129703	Membrane	60	0.035682267069484	0.06	3060.0	0.0513009905297758
ENSMUSG00000000028	ENSMUSE00000129703	Membrane	120	0.145199087580375	0.06	2185.0	0.0348066447007276
ENSMUSG00000000028	ENSMUSE00000129703	Membrane	180	0.523109502186893	0.06	1694.5	0.0357206031222479
ENSMUSG00000000028	ENSMUSE00000129703	Nuclear mature	0	0.0011563368822807	0.06	2043.6666666666667	0.1025860522026181
ENSMUSG00000000028	ENSMUSE00000129703	Nuclear mature	15	0.0	0.06	3065.0	0.024349004283096
ENSMUSG00000000028	ENSMUSE00000129703	Nuclear mature	20	0.0094056734703071	0.06	3692.75	0.0319078413570275
ENSMUSG00000000028	ENSMUSE00000129703	Nuclear mature	30	0.0064607543746449	0.06	2796.0	0.0417880104789744
ENSMUSG00000000028	ENSMUSE00000129703	Nuclear mature	40	0.0213382041320722	0.06	3366.0	0.05994773080159
ENSMUSG00000000028	ENSMUSE00000129703	Nuclear mature	60	0.0653248802111992	0.06	3468.75	0.0568044210732911
ENSMUSG00000000028	ENSMUSE00000129703	Nuclear mature	120	0.2510750074630335	0.06	3036.0	0.0388071947298407
ENSMUSG00000000028	ENSMUSE00000129703	Nuclear mature	180	0.4072965442395121	0.0603408381417616	2728.5	0.0357237538865171
ENSMUSG00000000028	ENSMUSE00000129703	Whole-cell	0	0.0130007010505385	0.06	2564.0	0.0611501310151628
ENSMUSG00000000028	ENSMUSE00000129703	Whole-cell	15	0.0108594896408327	0.06	2243.0	0.023346042699127
ENSMUSG00000000028	ENSMUSE00000129703	Whole-cell	20	0.0036718956957201	0.06	3127.75	0.0294314332020163
ENSMUSG00000000028	ENSMUSE00000129703	Whole-cell	30	0.0055523259557099	0.06	3176.5	0.0411738603243297
ENSMUSG00000000028	ENSMUSE00000129703	Whole-cell	40	0.0	0.06	2975.0	0.048234592064219
ENSMUSG00000000028	ENSMUSE00000129703	Whole-cell	60	0.0740289497564519	0.06	3467.75	0.0548556867483501
ENSMUSG00000000028	ENSMUSE00000129703	Whole-cell	120	0.1391787779983139	0.1101191069298202	3581.5	0.0382794661346158
ENSMUSG00000000028	ENSMUSE00000129703	Whole-cell	180	0.4618452657556232	0.06	3022.0	0.0370960021004731
ENSMUSG00000000028	ENSMUSE00000270903	Cytosolic	0	0.0	0.06	1212.3333333333333	0.0404642939523557
ENSMUSG00000000028	ENSMUSE00000270903	Cytosolic	15	0.0	0.06	1097.5	0.0224667514771049
ENSMUSG00000000028	ENSMUSE00000270903	Cytosolic	20	0.0	0.06	1399.25	0.0260724597590576
ENSMUSG00000000028	ENSMUSE00000270903	Cytosolic	30	0.007833505147056	0.06	1405.5	0.0328671922452065
ENSMUSG00000000028	ENSMUSE00000270903	Cytosolic	40	0.0087014389152813	0.06	1296.5	0.0465464981378112
ENSMUSG00000000028	ENSMUSE00000270903	Cytosolic	60	0.0254339345177658	0.06	1117.75	0.0458795175219706
ENSMUSG00000000028	ENSMUSE00000270903	Cytosolic	120	0.1289454443716263	0.0948222792903713	914.5	0.0331175169072736
ENSMUSG00000000028	ENSMUSE00000270903	Cytosolic	180	0.1998744513866027	0.06	996.0	0.0307712034644325
ENSMUSG00000000028	ENSMUSE00000270903	Membrane	0	0.0	0.06	473.3333333333333	0.0427543466987585
ENSMUSG00000000028	ENSMUSE00000270903	Membrane	15	0.0578476212847837	0.06	384.0	0.0242151881976491
ENSMUSG00000000028	ENSMUSE00000270903	Membrane	20	0.0237583616420654	0.06	968.25	0.02716004234701
ENSMUSG00000000028	ENSMUSE00000270903	Membrane	30	0.0	0.06	726.0	0.035391176807259
ENSMUSG00000000028	ENSMUSE00000270903	Membrane	40	0.0	0.06	697.0	0.049013685056433
ENSMUSG00000000028	ENSMUSE00000270903	Membrane	60	0.0046723383550194	0.06	706.0	0.0513009905297758
ENSMUSG00000000028	ENSMUSE00000270903	Membrane	120	0.2117879862498328	0.0605676839289793	438.0	0.0348066447007276
ENSMUSG00000000028	ENSMUSE00000270903	Membrane	180	0.2812697698788338	0.06	577.5	0.0357206031222479
ENSMUSG00000000028	ENSMUSE00000270903	Nuclear mature	0	0.0	0.06	737.0	0.1025860522026181
ENSMUSG00000000028	ENSMUSE00000270903	Nuclear mature	15	0.018830027246611	0.06	932.0	0.024349004283096
ENSMUSG00000000028	ENSMUSE00000270903	Nuclear mature	20	0.0140872853149532	0.06	1310.25	0.0319078413570275
ENSMUSG00000000028	ENSMUSE00000270903	Nuclear mature	30	0.0	0.06	1105.0	0.0417880104789744
ENSMUSG00000000028	ENSMUSE00000270903	Nuclear mature	40	0.0201466565906102	0.06	744.0	0.05994773080159
ENSMUSG00000000028	ENSMUSE00000270903	Nuclear mature	60	0.0921631578456677	0.06	818.0	0.0568044210732911
ENSMUSG00000000028	ENSMUSE00000270903	Nuclear mature	120	0.2309419616965999	0.1264051426205335	660.0	0.0388071947298407
ENSMUSG00000000028	ENSMUSE00000270903	Nuclear mature	180	0.3488044539464566	0.06	875.0	0.0357237538865171
ENSMUSG00000000028	ENSMUSE00000270903	Whole-cell	0	0.0042582948279697	0.06	954.3333333333334	0.0611501310151628
ENSMUSG00000000028	ENSMUSE00000270903	Whole-cell	15	0.0	0.06	660.5	0.023346042699127
ENSMUSG00000000028	ENSMUSE00000270903	Whole-cell	20	0.0	0.06	1154.25	0.0294314332020163
ENSMUSG00000000028	ENSMUSE00000270903	Whole-cell	30	0.0	0.06	798.5	0.0411738603243297
ENSMUSG00000000028	ENSMUSE00000270903	Whole-cell	40	0.0165180693465612	0.06	1013.0	0.048234592064219
ENSMUSG00000000028	ENSMUSE00000270903	Whole-cell	60	0.111587046757614	0.1086100786779181	1082.25	0.0548556867483501
ENSMUSG00000000028	ENSMUSE00000270903	Whole-cell	120	0.1151767551809527	0.0818179941978316	854.5	0.0382794661346158
ENSMUSG00000000028	ENSMUSE00000270903	Whole-cell	180	0.3732142495505982	0.06	1001.0	0.0370960021004731
ENSMUSG00000000028	ENSMUSE00000270913	Cytosolic	20	0.0	0.06	38.666666666666664	0.0246990742286897
ENSMUSG00000000028	ENSMUSE00000270913	Cytosolic	40	0.0	0.06	10.5	0.0465464981378112
ENSMUSG00000000028	ENSMUSE00000270913	Cytosolic	60	0.0	0.06	6.0	0.024772561368687
ENSMUSG00000000028	ENSMUSE00000270913	Cytosolic	120	0.0	0.06	14.0	0.0331175169072736
ENSMUSG00000000028	ENSMUSE00000270913	Membrane	180	0.0	0.06	16.0	0.0357206031222479
ENSMUSG00000000028	ENSMUSE00000270913	Whole-cell	0	0.0	0.06	31.5	0.0574882498354314
ENSMUSG00000000028	ENSMUSE00000270913	Whole-cell	120	0.0	0.06	25.5	0.0382794661346158
ENSMUSG00000000028	ENSMUSE00000628024	Cytosolic	0	0.0	0.06	1053.6666666666667	0.0404642939523557
ENSMUSG00000000028	ENSMUSE00000628024	Cytosolic	15	0.0	0.06	1145.5	0.0224667514771049
ENSMUSG00000000028	ENSMUSE00000628024	Cytosolic	20	0.0083870838334323	0.06	1467.5	0.0260724597590576
ENSMUSG00000000028	ENSMUSE00000628024	Cytosolic	30	0.0068882919418442	0.06	1636.0	0.0328671922452065
ENSMUSG00000000028	ENSMUSE00000628024	Cytosolic	40	0.0095465680748642	0.06	1080.5	0.0465464981378112
ENSMUSG00000000028	ENSMUSE00000628024	Cytosolic	60	0.0662822587997883	0.06	1568.25	0.0458795175219706
ENSMUSG00000000028	ENSMUSE00000628024	Cytosolic	120	0.1778057196097994	0.06	1460.5	0.0331175169072736
ENSMUSG00000000028	ENSMUSE00000628024	Cytosolic	180	0.3143373117465552	0.1045188591073402	1589.0	0.0307712034644325
ENSMUSG00000000028	ENSMUSE00000628024	Membrane	0	0.0	0.06	1017.3333333333334	0.0427543466987585
ENSMUSG00000000028	ENSMUSE00000628024	Membrane	15	0.0412895925604335	0.06	650.0	0.0242151881976491
ENSMUSG00000000028	ENSMUSE00000628024	Membrane	20	0.0092648801104712	0.06	1210.75	0.02716004234701
ENSMUSG00000000028	ENSMUSE00000628024	Membrane	30	0.0101586874408672	0.06	992.0	0.035391176807259
ENSMUSG00000000028	ENSMUSE00000628024	Membrane	40	0.0090426250664436	0.06	1454.0	0.049013685056433
ENSMUSG00000000028	ENSMUSE00000628024	Membrane	60	0.0901378880277907	0.06	1259.25	0.0513009905297758
ENSMUSG00000000028	ENSMUSE00000628024	Membrane	120	0.1960581264867833	0.06	1314.0	0.0348066447007276
ENSMUSG00000000028	ENSMUSE00000628024	Membrane	180	0.6243415774028268	0.06	1098.0	0.0357206031222479
ENSMUSG00000000028	ENSMUSE00000628024	Nuclear mature	0	0.0	0.06	592.3333333333334	0.1025860522026181
ENSMUSG00000000028	ENSMUSE00000628024	Nuclear mature	15	0.0	0.06	1386.0	0.024349004283096
ENSMUSG00000000028	ENSMUSE00000628024	Nuclear mature	20	0.0157738507847732	0.06	1242.25	0.0319078413570275
ENSMUSG00000000028	ENSMUSE00000628024	Nuclear mature	30	0.0372174791392631	0.06	1541.5	0.0417880104789744
ENSMUSG00000000028	ENSMUSE00000628024	Nuclear mature	40	0.0335289477904564	0.06	736.0	0.05994773080159
ENSMUSG00000000028	ENSMUSE00000628024	Nuclear mature	60	0.1706132202611363	0.06	1623.0	0.0568044210732911
ENSMUSG00000000028	ENSMUSE00000628024	Nuclear mature	120	0.4335957077833133	0.0824525462494634	1377.5	0.0388071947298407
ENSMUSG00000000028	ENSMUSE00000628024	Nuclear mature	180	0.4497047717215164	0.06	1192.0	0.0357237538865171
ENSMUSG00000000028	ENSMUSE00000628024	Whole-cell	0	0.0090010305001326	0.06	818.3333333333334	0.0611501310151628
ENSMUSG00000000028	ENSMUSE00000628024	Whole-cell	15	0.2151457222464581	0.2151457222464581	972.5	0.023346042699127
ENSMUSG00000000028	ENSMUSE00000628024	Whole-cell	20	0.0197713934277667	0.06	910.5	0.0294314332020163
ENSMUSG00000000028	ENSMUSE00000628024	Whole-cell	30	0.029047590830962	0.06	780.5	0.0411738603243297
ENSMUSG00000000028	ENSMUSE00000628024	Whole-cell	40	0.02063917707221	0.06	904.0	0.048234592064219
ENSMUSG00000000028	ENSMUSE00000628024	Whole-cell	60	0.0568304949413484	0.06	982.75	0.0548556867483501
ENSMUSG00000000028	ENSMUSE00000628024	Whole-cell	120	0.3215552825175555	0.0827418880770531	738.0	0.0382794661346158
ENSMUSG00000000028	ENSMUSE00000628024	Whole-cell	180	0.5675821443434648	0.0733501912925696	879.0	0.0370960021004731
ENSMUSG00000000028	ENSMUSE00000645072	Cytosolic	0	0.0	0.06	851.3333333333334	0.0404642939523557
ENSMUSG00000000028	ENSMUSE00000645072	Cytosolic	15	0.0	0.06	1002.0	0.0224667514771049
ENSMUSG00000000028	ENSMUSE00000645072	Cytosolic	20	0.0	0.06	966.0	0.0260724597590576
ENSMUSG00000000028	ENSMUSE00000645072	Cytosolic	30	0.0	0.06	1106.5	0.0328671922452065
ENSMUSG00000000028	ENSMUSE00000645072	Cytosolic	40	0.0399484844932161	0.06	845.0	0.0465464981378112
ENSMUSG00000000028	ENSMUSE00000645072	Cytosolic	60	0.0227067281081959	0.06	1150.5	0.0458795175219706
ENSMUSG00000000028	ENSMUSE00000645072	Cytosolic	120	0.2151136960517477	0.06	1182.5	0.0331175169072736
ENSMUSG00000000028	ENSMUSE00000645072	Cytosolic	180	0.3443026602443597	0.1254290703543844	1182.0	0.0307712034644325
ENSMUSG00000000028	ENSMUSE00000645072	Membrane	0	0.014259065779325	0.06	691.0	0.0427543466987585
ENSMUSG00000000028	ENSMUSE00000645072	Membrane	15	0.128628014206958	0.128628014206958	462.5	0.0242151881976491
ENSMUSG00000000028	ENSMUSE00000645072	Membrane	20	0.0323657342097982	0.06	892.25	0.02716004234701
ENSMUSG00000000028	ENSMUSE00000645072	Membrane	30	0.0	0.06	744.0	0.035391176807259
ENSMUSG00000000028	ENSMUSE00000645072	Membrane	40	0.0227574167544436	0.06	1408.5	0.049013685056433
ENSMUSG00000000028	ENSMUSE00000645072	Membrane	60	0.0294592674929849	0.06	916.25	0.0513009905297758
ENSMUSG00000000028	ENSMUSE00000645072	Membrane	120	0.1586641087534676	0.06	902.5	0.0348066447007276
ENSMUSG00000000028	ENSMUSE00000645072	Membrane	180	0.3112242176596771	0.1317726263242415	659.5	0.0357206031222479
ENSMUSG00000000028	ENSMUSE00000645072	Nuclear mature	0	0.0	0.06	472.3333333333333	0.1025860522026181
ENSMUSG00000000028	ENSMUSE00000645072	Nuclear mature	15	0.0	0.06	846.5	0.024349004283096
ENSMUSG00000000028	ENSMUSE00000645072	Nuclear mature	20	0.0269359621915336	0.06	1017.25	0.0319078413570275
ENSMUSG00000000028	ENSMUSE00000645072	Nuclear mature	30	0.0	0.06	1080.5	0.0417880104789744
ENSMUSG00000000028	ENSMUSE00000645072	Nuclear mature	40	0.0478665288971121	0.06	598.0	0.05994773080159
ENSMUSG00000000028	ENSMUSE00000645072	Nuclear mature	60	0.194530867072716	0.074170443288198	1342.5	0.0568044210732911
ENSMUSG00000000028	ENSMUSE00000645072	Nuclear mature	120	0.2853068152613739	0.1184880698992516	1170.0	0.0388071947298407
ENSMUSG00000000028	ENSMUSE00000645072	Nuclear mature	180	0.3145501731983205	0.06	937.5	0.0357237538865171
ENSMUSG00000000028	ENSMUSE00000645072	Whole-cell	0	0.0	0.06	650.3333333333334	0.0611501310151628
ENSMUSG00000000028	ENSMUSE00000645072	Whole-cell	15	0.0	0.06	647.5	0.023346042699127
ENSMUSG00000000028	ENSMUSE00000645072	Whole-cell	20	0.0404690446396282	0.06	633.75	0.0294314332020163
ENSMUSG00000000028	ENSMUSE00000645072	Whole-cell	30	0.0	0.06	515.5	0.0411738603243297
ENSMUSG00000000028	ENSMUSE00000645072	Whole-cell	40	0.020376128736976	0.06	929.0	0.048234592064219
ENSMUSG00000000028	ENSMUSE00000645072	Whole-cell	60	0.1081358795029347	0.06	1019.75	0.0548556867483501
ENSMUSG00000000028	ENSMUSE00000645072	Whole-cell	120	0.125990171672522	0.06	723.5	0.0382794661346158
ENSMUSG00000000028	ENSMUSE00000645072	Whole-cell	180	0.5615638976285668	0.06	504.5	0.0370960021004731
ENSMUSG00000000028	ENSMUSE00000645073	Cytosolic	0	0.0	0.06	1746.3333333333333	0.0404642939523557
ENSMUSG00000000028	ENSMUSE00000645073	Cytosolic	15	0.0	0.06	1928.0	0.0224667514771049
ENSMUSG00000000028	ENSMUSE00000645073	Cytosolic	20	0.0066654232758814	0.06	1799.75	0.0260724597590576
ENSMUSG00000000028	ENSMUSE00000645073	Cytosolic	30	0.0	0.06	2367.0	0.0328671922452065
ENSMUSG00000000028	ENSMUSE00000645073	Cytosolic	40	0.0069335948709547	0.06	1794.0	0.0465464981378112
ENSMUSG00000000028	ENSMUSE00000645073	Cytosolic	60	0.0459939316483494	0.06	2206.5	0.0458795175219706
ENSMUSG00000000028	ENSMUSE00000645073	Cytosolic	120	0.2172718467894468	0.072877748643512	2089.5	0.0331175169072736
ENSMUSG00000000028	ENSMUSE00000645073	Cytosolic	180	0.4467417665627908	0.06	2246.5	0.0307712034644325
ENSMUSG00000000028	ENSMUSE00000645073	Membrane	0	0.0082673514841145	0.06	1558.6666666666667	0.0427543466987585
ENSMUSG00000000028	ENSMUSE00000645073	Membrane	15	0.0391870982896922	0.06	954.0	0.0242151881976491
ENSMUSG00000000028	ENSMUSE00000645073	Membrane	20	0.0040449677073786	0.06	1779.5	0.02716004234701
ENSMUSG00000000028	ENSMUSE00000645073	Membrane	30	0.0	0.06	995.0	0.035391176807259
ENSMUSG00000000028	ENSMUSE00000645073	Membrane	40	0.0261903786894255	0.06	2492.5	0.049013685056433
ENSMUSG00000000028	ENSMUSE00000645073	Membrane	60	0.0695163848362847	0.06	1726.0	0.0513009905297758
ENSMUSG00000000028	ENSMUSE00000645073	Membrane	120	0.1783147635888912	0.0694842478033068	1730.5	0.0348066447007276
ENSMUSG00000000028	ENSMUSE00000645073	Membrane	180	0.2572603812637947	0.06	1011.0	0.0357206031222479
ENSMUSG00000000028	ENSMUSE00000645073	Nuclear mature	0	0.0	0.06	902.3333333333334	0.1025860522026181
ENSMUSG00000000028	ENSMUSE00000645073	Nuclear mature	15	0.0213607142797546	0.06	1727.0	0.024349004283096
ENSMUSG00000000028	ENSMUSE00000645073	Nuclear mature	20	0.0153672141327494	0.06	1832.25	0.0319078413570275
ENSMUSG00000000028	ENSMUSE00000645073	Nuclear mature	30	0.0	0.06	1674.0	0.0417880104789744
ENSMUSG00000000028	ENSMUSE00000645073	Nuclear mature	40	0.029999385534874	0.06	1339.5	0.05994773080159
ENSMUSG00000000028	ENSMUSE00000645073	Nuclear mature	60	0.1043852450161847	0.06	2444.0	0.0568044210732911
ENSMUSG00000000028	ENSMUSE00000645073	Nuclear mature	120	0.324701135621619	0.0931958387385619	2285.0	0.0388071947298407
ENSMUSG00000000028	ENSMUSE00000645073	Nuclear mature	180	0.5155917618027114	0.1524444059591857	1911.5	0.0357237538865171
ENSMUSG00000000028	ENSMUSE00000645073	Whole-cell	0	0.0027900451528491	0.06	1363.6666666666667	0.0611501310151628
ENSMUSG00000000028	ENSMUSE00000645073	Whole-cell	15	0.0	0.06	1134.5	0.023346042699127
ENSMUSG00000000028	ENSMUSE00000645073	Whole-cell	20	0.0312309276982655	0.06	1332.0	0.0294314332020163
ENSMUSG00000000028	ENSMUSE00000645073	Whole-cell	30	0.0175887542037321	0.06	1119.5	0.0411738603243297
ENSMUSG00000000028	ENSMUSE00000645073	Whole-cell	40	0.0182814034127003	0.06	2165.0	0.048234592064219
ENSMUSG00000000028	ENSMUSE00000645073	Whole-cell	60	0.1882388720791577	0.1218645711491683	1777.25	0.0548556867483501
ENSMUSG00000000028	ENSMUSE00000645073	Whole-cell	120	0.1367517067553029	0.1367517067553029	1232.5	0.0382794661346158
ENSMUSG00000000028	ENSMUSE00000645073	Whole-cell	180	0.491233764001989	0.1536041441967788	1153.5	0.0370960021004731
ENSMUSG00000000028	ENSMUSE00000645076	Cytosolic	0	0.0	0.06	2035.6666666666667	0.0404642939523557
ENSMUSG00000000028	ENSMUSE00000645076	Cytosolic	15	0.0	0.06	2231.0	0.0224667514771049
ENSMUSG00000000028	ENSMUSE00000645076	Cytosolic	20	0.0039355256864529	0.06	2074.75	0.0260724597590576
ENSMUSG00000000028	ENSMUSE00000645076	Cytosolic	30	0.0080104135740446	0.06	2711.5	0.0328671922452065
ENSMUSG00000000028	ENSMUSE00000645076	Cytosolic	40	0.0185093134416836	0.06	1808.0	0.0465464981378112
ENSMUSG00000000028	ENSMUSE00000645076	Cytosolic	60	0.0505070586083937	0.06	2586.25	0.0458795175219706
ENSMUSG00000000028	ENSMUSE00000645076	Cytosolic	120	0.2960957564199893	0.06	2339.0	0.0331175169072736
ENSMUSG00000000028	ENSMUSE00000645076	Cytosolic	180	0.3755989330423388	0.0688655947649255	2282.5	0.0307712034644325
ENSMUSG00000000028	ENSMUSE00000645076	Membrane	0	0.0	0.06	1533.0	0.0427543466987585
ENSMUSG00000000028	ENSMUSE00000645076	Membrane	15	0.0186661810851869	0.06	1082.0	0.0242151881976491
ENSMUSG00000000028	ENSMUSE00000645076	Membrane	20	0.0232753538107427	0.06	1978.75	0.02716004234701
ENSMUSG00000000028	ENSMUSE00000645076	Membrane	30	0.0092421141379318	0.06	1164.0	0.035391176807259
ENSMUSG00000000028	ENSMUSE00000645076	Membrane	40	0.0237325320676586	0.06	2547.0	0.049013685056433
ENSMUSG00000000028	ENSMUSE00000645076	Membrane	60	0.0364987291807342	0.06	1872.25	0.0513009905297758
ENSMUSG00000000028	ENSMUSE00000645076	Membrane	120	0.1850230694710384	0.06	1790.0	0.0348066447007276
ENSMUSG00000000028	ENSMUSE00000645076	Membrane	180	0.3537223260302029	0.1305866757418769	1236.5	0.0357206031222479
ENSMUSG00000000028	ENSMUSE00000645076	Nuclear mature	0	0.0056997928331579	0.06	1232.0	0.1025860522026181
ENSMUSG00000000028	ENSMUSE00000645076	Nuclear mature	15	0.0559370028999521	0.06	2022.5	0.024349004283096
ENSMUSG00000000028	ENSMUSE00000645076	Nuclear mature	20	0.0396820958870378	0.06	2246.5	0.0319078413570275
ENSMUSG00000000028	ENSMUSE00000645076	Nuclear mature	30	0.0160327789426061	0.06	2067.5	0.0417880104789744
ENSMUSG00000000028	ENSMUSE00000645076	Nuclear mature	40	0.0810973145868267	0.06	1497.5	0.05994773080159
ENSMUSG00000000028	ENSMUSE00000645076	Nuclear mature	60	0.1381020575487152	0.06	2731.0	0.0568044210732911
ENSMUSG00000000028	ENSMUSE00000645076	Nuclear mature	120	0.3162240936511172	0.0813129890709806	2382.0	0.0388071947298407
ENSMUSG00000000028	ENSMUSE00000645076	Nuclear mature	180	0.4694079265476059	0.0660260623561254	2056.5	0.0357237538865171
ENSMUSG00000000028	ENSMUSE00000645076	Whole-cell	0	0.0042682209231397	0.06	1803.3333333333333	0.0611501310151628
ENSMUSG00000000028	ENSMUSE00000645076	Whole-cell	15	0.0238423797907963	0.06	1270.5	0.023346042699127
ENSMUSG00000000028	ENSMUSE00000645076	Whole-cell	20	0.0098143711220576	0.06	1531.0	0.0294314332020163
ENSMUSG00000000028	ENSMUSE00000645076	Whole-cell	30	0.0132675368201158	0.06	1283.5	0.0411738603243297
ENSMUSG00000000028	ENSMUSE00000645076	Whole-cell	40	0.0108960078092174	0.06	2165.0	0.048234592064219
ENSMUSG00000000028	ENSMUSE00000645076	Whole-cell	60	0.1974381047936105	0.0733058797788796	1927.25	0.0548556867483501
ENSMUSG00000000028	ENSMUSE00000645076	Whole-cell	120	0.1409333687886444	0.06	1568.0	0.0382794661346158
ENSMUSG00000000028	ENSMUSE00000645076	Whole-cell	180	0.3943698717984022	0.06	1366.5	0.0370960021004731
ENSMUSG00000000028	ENSMUSE00000645078	Cytosolic	0	0.0087303787634602	0.06	3163.0	0.0404642939523557
ENSMUSG00000000028	ENSMUSE00000645078	Cytosolic	15	0.0065152716777954	0.06	3421.5	0.0224667514771049
ENSMUSG00000000028	ENSMUSE00000645078	Cytosolic	20	0.0315895686675778	0.06	3188.75	0.0260724597590576
ENSMUSG00000000028	ENSMUSE00000645078	Cytosolic	30	0.0	0.06	3759.5	0.0328671922452065
ENSMUSG00000000028	ENSMUSE00000645078	Cytosolic	40	0.0073070380417422	0.06	3327.5	0.0465464981378112
ENSMUSG00000000028	ENSMUSE00000645078	Cytosolic	60	0.0495468832917708	0.06	3636.5	0.0458795175219706
ENSMUSG00000000028	ENSMUSE00000645078	Cytosolic	120	0.2916106966808898	0.06	3531.5	0.0331175169072736
ENSMUSG00000000028	ENSMUSE00000645078	Cytosolic	180	0.5038570636356461	0.06	3417.0	0.0307712034644325
ENSMUSG00000000028	ENSMUSE00000645078	Membrane	0	0.0050039802795292	0.06	2588.3333333333335	0.0427543466987585
ENSMUSG00000000028	ENSMUSE00000645078	Membrane	15	0.0	0.06	1627.0	0.0242151881976491
ENSMUSG00000000028	ENSMUSE00000645078	Membrane	20	0.0	0.06	2636.0	0.02716004234701
ENSMUSG00000000028	ENSMUSE00000645078	Membrane	30	0.0179840222833039	0.06	1907.0	0.035391176807259
ENSMUSG00000000028	ENSMUSE00000645078	Membrane	40	0.0106158394871267	0.06	3541.5	0.049013685056433
ENSMUSG00000000028	ENSMUSE00000645078	Membrane	60	0.0605246252626447	0.06	2845.0	0.0513009905297758
ENSMUSG00000000028	ENSMUSE00000645078	Membrane	120	0.2197243284830087	0.06	2485.0	0.0348066447007276
ENSMUSG00000000028	ENSMUSE00000645078	Membrane	180	0.4836818091059358	0.06	1856.0	0.0357206031222479
ENSMUSG00000000028	ENSMUSE00000645078	Nuclear mature	0	0.001439456504077	0.06	2063.3333333333335	0.1025860522026181
ENSMUSG00000000028	ENSMUSE00000645078	Nuclear mature	15	0.0	0.06	3017.0	0.024349004283096
ENSMUSG00000000028	ENSMUSE00000645078	Nuclear mature	20	0.0153454797423	0.06	3671.0	0.0319078413570275
ENSMUSG00000000028	ENSMUSE00000645078	Nuclear mature	30	0.0058014824224297	0.06	2956.0	0.0417880104789744
ENSMUSG00000000028	ENSMUSE00000645078	Nuclear mature	40	0.0519281976642452	0.06	2278.5	0.05994773080159
ENSMUSG00000000028	ENSMUSE00000645078	Nuclear mature	60	0.1046157545889216	0.06	3823.5	0.0568044210732911
ENSMUSG00000000028	ENSMUSE00000645078	Nuclear mature	120	0.266722921308357	0.06	3467.5	0.0388071947298407
ENSMUSG00000000028	ENSMUSE00000645078	Nuclear mature	180	0.4180250005756686	0.06	2929.5	0.0357237538865171
ENSMUSG00000000028	ENSMUSE00000645078	Whole-cell	0	0.0	0.06	2437.3333333333335	0.0611501310151628
ENSMUSG00000000028	ENSMUSE00000645078	Whole-cell	15	0.0	0.06	1704.5	0.023346042699127
ENSMUSG00000000028	ENSMUSE00000645078	Whole-cell	20	0.0106159804777192	0.06	2377.0	0.0294314332020163
ENSMUSG00000000028	ENSMUSE00000645078	Whole-cell	30	0.012266244235994	0.06	1702.0	0.0411738603243297
ENSMUSG00000000028	ENSMUSE00000645078	Whole-cell	40	0.0264524881313642	0.06	3138.0	0.048234592064219
ENSMUSG00000000028	ENSMUSE00000645078	Whole-cell	60	0.149889435496422	0.111723923976103	3089.0	0.0548556867483501
ENSMUSG00000000028	ENSMUSE00000645078	Whole-cell	120	0.1880269551704004	0.1127280128063263	2389.0	0.0382794661346158
ENSMUSG00000000028	ENSMUSE00000645078	Whole-cell	180	0.4407714909160876	0.06	2301.0	0.0370960021004731
ENSMUSG00000000028	ENSMUSE00000645079	Cytosolic	0	0.0109133426588202	0.06	5154.333333333333	0.0404642939523557
ENSMUSG00000000028	ENSMUSE00000645079	Cytosolic	15	0.0089604946499325	0.06	4992.5	0.0224667514771049
ENSMUSG00000000028	ENSMUSE00000645079	Cytosolic	20	0.0114950986234104	0.06	5338.75	0.0260724597590576
ENSMUSG00000000028	ENSMUSE00000645079	Cytosolic	30	0.0216082943381619	0.06	5646.5	0.0328671922452065
ENSMUSG00000000028	ENSMUSE00000645079	Cytosolic	40	0.010087601411554	0.06	5655.0	0.0465464981378112
ENSMUSG00000000028	ENSMUSE00000645079	Cytosolic	60	0.0563029847748568	0.06	5428.5	0.0458795175219706
ENSMUSG00000000028	ENSMUSE00000645079	Cytosolic	120	0.3862785176124501	0.0686126839897489	5411.5	0.0331175169072736
ENSMUSG00000000028	ENSMUSE00000645079	Cytosolic	180	0.5468397157808844	0.06	4664.0	0.0307712034644325
ENSMUSG00000000028	ENSMUSE00000645079	Membrane	0	0.0	0.06	3545.0	0.0427543466987585
ENSMUSG00000000028	ENSMUSE00000645079	Membrane	15	0.0	0.06	2365.5	0.0242151881976491
ENSMUSG00000000028	ENSMUSE00000645079	Membrane	20	0.0156816821701819	0.06	4989.5	0.02716004234701
ENSMUSG00000000028	ENSMUSE00000645079	Membrane	30	0.0036901866717049	0.06	2759.5	0.035391176807259
ENSMUSG00000000028	ENSMUSE00000645079	Membrane	40	0.0124194596913211	0.06	5420.0	0.049013685056433
ENSMUSG00000000028	ENSMUSE00000645079	Membrane	60	0.0347393393031376	0.06	4833.75	0.0513009905297758
ENSMUSG00000000028	ENSMUSE00000645079	Membrane	120	0.1952012757669053	0.0874092820192627	3576.0	0.0348066447007276
ENSMUSG00000000028	ENSMUSE00000645079	Membrane	180	0.2676946948005554	0.0614827836221256	2810.0	0.0357206031222479
ENSMUSG00000000028	ENSMUSE00000645079	Nuclear mature	0	0.0052865515068592	0.06	3030.6666666666665	0.1025860522026181
ENSMUSG00000000028	ENSMUSE00000645079	Nuclear mature	15	0.0	0.06	4348.5	0.024349004283096
ENSMUSG00000000028	ENSMUSE00000645079	Nuclear mature	20	0.0107368474296182	0.06	5460.0	0.0319078413570275
ENSMUSG00000000028	ENSMUSE00000645079	Nuclear mature	30	0.0045505577196835	0.06	3982.5	0.0417880104789744
ENSMUSG00000000028	ENSMUSE00000645079	Nuclear mature	40	0.0158284487004477	0.06	3775.0	0.05994773080159
ENSMUSG00000000028	ENSMUSE00000645079	Nuclear mature	60	0.1223479712256695	0.06	5444.0	0.0568044210732911
ENSMUSG00000000028	ENSMUSE00000645079	Nuclear mature	120	0.2221924127639181	0.0671156211508113	4562.0	0.0388071947298407
ENSMUSG00000000028	ENSMUSE00000645079	Nuclear mature	180	0.6201251255863113	0.06	4369.0	0.0357237538865171
ENSMUSG00000000028	ENSMUSE00000645079	Whole-cell	0	0.0026961437594002	0.06	4007.6666666666665	0.0611501310151628
ENSMUSG00000000028	ENSMUSE00000645079	Whole-cell	15	0.0	0.06	2396.0	0.023346042699127
ENSMUSG00000000028	ENSMUSE00000645079	Whole-cell	20	0.0013925687452515	0.06	4146.0	0.0294314332020163
ENSMUSG00000000028	ENSMUSE00000645079	Whole-cell	30	0.0081585777162482	0.06	2634.5	0.0411738603243297
ENSMUSG00000000028	ENSMUSE00000645079	Whole-cell	40	0.002070909855691	0.06	5234.0	0.048234592064219
ENSMUSG00000000028	ENSMUSE00000645079	Whole-cell	60	0.1174483547943993	0.06	5021.25	0.0548556867483501
ENSMUSG00000000028	ENSMUSE00000645079	Whole-cell	120	0.1639729860821827	0.0961234839994772	4376.5	0.0382794661346158
ENSMUSG00000000028	ENSMUSE00000645079	Whole-cell	180	0.4768404245931829	0.06	3533.5	0.0370960021004731
ENSMUSG00000000028	ENSMUSE00000645080	Cytosolic	0	0.0317382708563898	0.06	4932.333333333333	0.0404642939523557
ENSMUSG00000000028	ENSMUSE00000645080	Cytosolic	15	0.0124144083349017	0.06	5324.0	0.0224667514771049
ENSMUSG00000000028	ENSMUSE00000645080	Cytosolic	20	0.0065868396647924	0.06	5093.25	0.0260724597590576
ENSMUSG00000000028	ENSMUSE00000645080	Cytosolic	30	0.0097487809127235	0.06	5548.0	0.0328671922452065
ENSMUSG00000000028	ENSMUSE00000645080	Cytosolic	40	0.0090334297547245	0.06	5844.5	0.0465464981378112
ENSMUSG00000000028	ENSMUSE00000645080	Cytosolic	60	0.0524046431633551	0.06	5335.25	0.0458795175219706
ENSMUSG00000000028	ENSMUSE00000645080	Cytosolic	120	0.2607983491261016	0.0672187054462417	4685.0	0.0331175169072736
ENSMUSG00000000028	ENSMUSE00000645080	Cytosolic	180	0.5875551900674106	0.06	4912.0	0.0307712034644325
ENSMUSG00000000028	ENSMUSE00000645080	Membrane	0	0.0106060669565689	0.06	3004.6666666666665	0.0427543466987585
ENSMUSG00000000028	ENSMUSE00000645080	Membrane	15	0.0371575189913224	0.06	2312.5	0.0242151881976491
ENSMUSG00000000028	ENSMUSE00000645080	Membrane	20	0.0195939745267627	0.06	4534.75	0.02716004234701
ENSMUSG00000000028	ENSMUSE00000645080	Membrane	30	0.0513921957048927	0.06	2670.0	0.035391176807259
ENSMUSG00000000028	ENSMUSE00000645080	Membrane	40	0.0019014360952139	0.06	4820.0	0.049013685056433
ENSMUSG00000000028	ENSMUSE00000645080	Membrane	60	0.0302659056452191	0.06	4198.25	0.0513009905297758
ENSMUSG00000000028	ENSMUSE00000645080	Membrane	120	0.2100322957900068	0.06	2950.5	0.0348066447007276
ENSMUSG00000000028	ENSMUSE00000645080	Membrane	180	0.3565948500489027	0.06	2589.0	0.0357206031222479
ENSMUSG00000000028	ENSMUSE00000645080	Nuclear mature	0	0.00210913982895	0.06	2944.6666666666665	0.1025860522026181
ENSMUSG00000000028	ENSMUSE00000645080	Nuclear mature	15	0.0042421866404941	0.06	4461.0	0.024349004283096
ENSMUSG00000000028	ENSMUSE00000645080	Nuclear mature	20	0.0188858754766255	0.06	5457.25	0.0319078413570275
ENSMUSG00000000028	ENSMUSE00000645080	Nuclear mature	30	0.011584963583479	0.06	4561.0	0.0417880104789744
ENSMUSG00000000028	ENSMUSE00000645080	Nuclear mature	40	0.0325054061154734	0.06	4153.5	0.05994773080159
ENSMUSG00000000028	ENSMUSE00000645080	Nuclear mature	60	0.091394698608667	0.06	5164.25	0.0568044210732911
ENSMUSG00000000028	ENSMUSE00000645080	Nuclear mature	120	0.2841368138107626	0.06	4488.0	0.0388071947298407
ENSMUSG00000000028	ENSMUSE00000645080	Nuclear mature	180	0.6519341062090924	0.06	4284.0	0.0357237538865171
ENSMUSG00000000028	ENSMUSE00000645080	Whole-cell	0	0.0058969419948322	0.06	3752.0	0.0611501310151628
ENSMUSG00000000028	ENSMUSE00000645080	Whole-cell	15	0.0134791585061613	0.06	2455.5	0.023346042699127
ENSMUSG00000000028	ENSMUSE00000645080	Whole-cell	20	0.0140654801005988	0.06	4438.25	0.0294314332020163
ENSMUSG00000000028	ENSMUSE00000645080	Whole-cell	30	0.0	0.06	2940.0	0.0411738603243297
ENSMUSG00000000028	ENSMUSE00000645080	Whole-cell	40	0.0121660757824234	0.06	4343.0	0.048234592064219
ENSMUSG00000000028	ENSMUSE00000645080	Whole-cell	60	0.1178477339369853	0.06	4500.0	0.0548556867483501
ENSMUSG00000000028	ENSMUSE00000645080	Whole-cell	120	0.1560936752967103	0.0871527140905696	4426.5	0.0382794661346158
ENSMUSG00000000028	ENSMUSE00000645080	Whole-cell	180	0.3534009314588376	0.06	3626.5	0.0370960021004731
ENSMUSG00000000028	ENSMUSE00000645081	Cytosolic	0	0.0125511429943607	0.06	3005.3333333333335	0.0404642939523557
ENSMUSG00000000028	ENSMUSE00000645081	Cytosolic	15	0.0234751741359102	0.06	2995.0	0.0224667514771049
ENSMUSG00000000028	ENSMUSE00000645081	Cytosolic	20	0.0186312079292081	0.06	3167.5	0.0260724597590576
ENSMUSG00000000028	ENSMUSE00000645081	Cytosolic	30	0.0	0.06	3050.0	0.0328671922452065
ENSMUSG00000000028	ENSMUSE00000645081	Cytosolic	40	0.0043815333263148	0.06	3840.0	0.0465464981378112
ENSMUSG00000000028	ENSMUSE00000645081	Cytosolic	60	0.0704979911778218	0.06	3577.75	0.0458795175219706
ENSMUSG00000000028	ENSMUSE00000645081	Cytosolic	120	0.329725167495235	0.06	3390.5	0.0331175169072736
ENSMUSG00000000028	ENSMUSE00000645081	Cytosolic	180	0.5011301083180649	0.06	3502.0	0.0307712034644325
ENSMUSG00000000028	ENSMUSE00000645081	Membrane	0	0.0	0.06	1688.6666666666667	0.0427543466987585
ENSMUSG00000000028	ENSMUSE00000645081	Membrane	15	0.0	0.06	1378.5	0.0242151881976491
ENSMUSG00000000028	ENSMUSE00000645081	Membrane	20	0.0061803120795696	0.06	3099.0	0.02716004234701
ENSMUSG00000000028	ENSMUSE00000645081	Membrane	30	0.0	0.06	1926.5	0.035391176807259
ENSMUSG00000000028	ENSMUSE00000645081	Membrane	40	0.0044831042582932	0.06	2335.5	0.049013685056433
ENSMUSG00000000028	ENSMUSE00000645081	Membrane	60	0.0615158426013312	0.06	2799.5	0.0513009905297758
ENSMUSG00000000028	ENSMUSE00000645081	Membrane	120	0.2801770343608589	0.118981555306894	1991.5	0.0348066447007276
ENSMUSG00000000028	ENSMUSE00000645081	Membrane	180	0.4412302758186783	0.06	1777.5	0.0357206031222479
ENSMUSG00000000028	ENSMUSE00000645081	Nuclear mature	0	0.0032202591562881	0.06	1989.0	0.1025860522026181
ENSMUSG00000000028	ENSMUSE00000645081	Nuclear mature	15	0.0062850895233326	0.06	2674.5	0.024349004283096
ENSMUSG00000000028	ENSMUSE00000645081	Nuclear mature	20	0.0024244290119978	0.06	2953.0	0.0319078413570275
ENSMUSG00000000028	ENSMUSE00000645081	Nuclear mature	30	0.0	0.06	2762.0	0.0417880104789744
ENSMUSG00000000028	ENSMUSE00000645081	Nuclear mature	40	0.0789806460674433	0.06	2565.0	0.05994773080159
ENSMUSG00000000028	ENSMUSE00000645081	Nuclear mature	60	0.0690223744849833	0.06	3201.0	0.0568044210732911
ENSMUSG00000000028	ENSMUSE00000645081	Nuclear mature	120	0.2881409911668705	0.06	2996.5	0.0388071947298407
ENSMUSG00000000028	ENSMUSE00000645081	Nuclear mature	180	0.7061369764315218	0.0628305947557174	2811.5	0.0357237538865171
ENSMUSG00000000028	ENSMUSE00000645081	Whole-cell	0	0.0113892501572694	0.06	2107.6666666666665	0.0611501310151628
ENSMUSG00000000028	ENSMUSE00000645081	Whole-cell	15	0.0193092978071111	0.06	1652.0	0.023346042699127
ENSMUSG00000000028	ENSMUSE00000645081	Whole-cell	20	0.0	0.06	2613.5	0.0294314332020163
ENSMUSG00000000028	ENSMUSE00000645081	Whole-cell	30	0.0163739766353954	0.06	2101.0	0.0411738603243297
ENSMUSG00000000028	ENSMUSE00000645081	Whole-cell	40	0.0475205254483703	0.06	2506.5	0.048234592064219
ENSMUSG00000000028	ENSMUSE00000645081	Whole-cell	60	0.0845051221932291	0.06	2775.5	0.0548556867483501
ENSMUSG00000000028	ENSMUSE00000645081	Whole-cell	120	0.1364515581173803	0.06	3081.0	0.0382794661346158
ENSMUSG00000000028	ENSMUSE00000645081	Whole-cell	180	0.520214103526426	0.1023023030087541	2648.0	0.0370960021004731
ENSMUSG00000000028	ENSMUSE00000645082	Cytosolic	0	0.002444782937951	0.06	4022.6666666666665	0.0404642939523557
ENSMUSG00000000028	ENSMUSE00000645082	Cytosolic	15	0.0	0.06	3772.5	0.0224667514771049
ENSMUSG00000000028	ENSMUSE00000645082	Cytosolic	20	0.0374188323206237	0.06	4425.5	0.0260724597590576
ENSMUSG00000000028	ENSMUSE00000645082	Cytosolic	30	0.0079632558808827	0.06	4209.0	0.0328671922452065
ENSMUSG00000000028	ENSMUSE00000645082	Cytosolic	40	0.0200240795969468	0.06	5436.5	0.0465464981378112
ENSMUSG00000000028	ENSMUSE00000645082	Cytosolic	60	0.0762847430449079	0.06	4449.5	0.0458795175219706
ENSMUSG00000000028	ENSMUSE00000645082	Cytosolic	120	0.2354479380367202	0.06	4173.5	0.0331175169072736
ENSMUSG00000000028	ENSMUSE00000645082	Cytosolic	180	0.4442368005423769	0.06	3978.5	0.0307712034644325
ENSMUSG00000000028	ENSMUSE00000645082	Membrane	0	0.0159653787698864	0.06	2140.0	0.0427543466987585
ENSMUSG00000000028	ENSMUSE00000645082	Membrane	15	0.0	0.06	1506.5	0.0242151881976491
ENSMUSG00000000028	ENSMUSE00000645082	Membrane	20	0.0197438874719852	0.06	4271.5	0.02716004234701
ENSMUSG00000000028	ENSMUSE00000645082	Membrane	30	0.0077717569389944	0.06	2421.5	0.035391176807259
ENSMUSG00000000028	ENSMUSE00000645082	Membrane	40	0.0	0.06	3164.0	0.049013685056433
ENSMUSG00000000028	ENSMUSE00000645082	Membrane	60	0.0594745475333436	0.06	3697.25	0.0513009905297758
ENSMUSG00000000028	ENSMUSE00000645082	Membrane	120	0.1651698485030893	0.06	2588.5	0.0348066447007276
ENSMUSG00000000028	ENSMUSE00000645082	Membrane	180	0.3534286462741123	0.0913799398854825	2293.5	0.0357206031222479
ENSMUSG00000000028	ENSMUSE00000645082	Nuclear mature	0	0.0028767495006545	0.06	2419.0	0.1025860522026181
ENSMUSG00000000028	ENSMUSE00000645082	Nuclear mature	15	0.0	0.06	3190.5	0.024349004283096
ENSMUSG00000000028	ENSMUSE00000645082	Nuclear mature	20	0.0092205136050219	0.06	4157.25	0.0319078413570275
ENSMUSG00000000028	ENSMUSE00000645082	Nuclear mature	30	0.0059931280312842	0.06	2801.0	0.0417880104789744
ENSMUSG00000000028	ENSMUSE00000645082	Nuclear mature	40	0.0277738252567883	0.06	3013.0	0.05994773080159
ENSMUSG00000000028	ENSMUSE00000645082	Nuclear mature	60	0.101328990754448	0.06	3754.0	0.0568044210732911
ENSMUSG00000000028	ENSMUSE00000645082	Nuclear mature	120	0.2967130202383836	0.0757933442078349	3603.0	0.0388071947298407
ENSMUSG00000000028	ENSMUSE00000645082	Nuclear mature	180	0.5060493268888975	0.068692261867268	3456.5	0.0357237538865171
ENSMUSG00000000028	ENSMUSE00000645082	Whole-cell	0	0.0041777925137512	0.06	2698.0	0.0611501310151628
ENSMUSG00000000028	ENSMUSE00000645082	Whole-cell	15	0.0248679122828469	0.06	1866.5	0.023346042699127
ENSMUSG00000000028	ENSMUSE00000645082	Whole-cell	20	0.0098423166396334	0.06	3112.5	0.0294314332020163
ENSMUSG00000000028	ENSMUSE00000645082	Whole-cell	30	0.0038694975807488	0.06	2197.5	0.0411738603243297
ENSMUSG00000000028	ENSMUSE00000645082	Whole-cell	40	0.0088743173833115	0.06	3600.0	0.048234592064219
ENSMUSG00000000028	ENSMUSE00000645082	Whole-cell	60	0.0630008255620518	0.06	3490.5	0.0548556867483501
ENSMUSG00000000028	ENSMUSE00000645082	Whole-cell	120	0.1200936590803669	0.0664248314680545	3841.0	0.0382794661346158
ENSMUSG00000000028	ENSMUSE00000645082	Whole-cell	180	0.3908817676176228	0.06	3214.0	0.0370960021004731
ENSMUSG00000000028	ENSMUSE00000645083	Cytosolic	0	0.0039022842692334	0.06	3665.0	0.0404642939523557
ENSMUSG00000000028	ENSMUSE00000645083	Cytosolic	15	0.0062545027689206	0.06	3075.0	0.0224667514771049
ENSMUSG00000000028	ENSMUSE00000645083	Cytosolic	20	0.01385087587191	0.06	3753.75	0.0260724597590576
ENSMUSG00000000028	ENSMUSE00000645083	Cytosolic	30	0.0	0.06	3782.5	0.0328671922452065
ENSMUSG00000000028	ENSMUSE00000645083	Cytosolic	40	0.0	0.06	4271.0	0.0465464981378112
ENSMUSG00000000028	ENSMUSE00000645083	Cytosolic	60	0.0658942551846293	0.06	3731.5	0.0458795175219706
ENSMUSG00000000028	ENSMUSE00000645083	Cytosolic	120	0.1739356809997156	0.06	2762.5	0.0331175169072736
ENSMUSG00000000028	ENSMUSE00000645083	Cytosolic	180	0.4253004215983467	0.06	2779.0	0.0307712034644325
ENSMUSG00000000028	ENSMUSE00000645083	Membrane	0	0.0186367630905891	0.06	1961.0	0.0427543466987585
ENSMUSG00000000028	ENSMUSE00000645083	Membrane	15	0.0154180704109161	0.06	1453.5	0.0242151881976491
ENSMUSG00000000028	ENSMUSE00000645083	Membrane	20	0.004793887471022	0.06	3418.5	0.02716004234701
ENSMUSG00000000028	ENSMUSE00000645083	Membrane	30	0.0164466685921625	0.06	2018.0	0.035391176807259
ENSMUSG00000000028	ENSMUSE00000645083	Membrane	40	0.0036927761010334	0.06	2594.5	0.049013685056433
ENSMUSG00000000028	ENSMUSE00000645083	Membrane	60	0.0511813672239033	0.06	2936.0	0.0513009905297758
ENSMUSG00000000028	ENSMUSE00000645083	Membrane	120	0.1153252838367836	0.06	2064.5	0.0348066447007276
ENSMUSG00000000028	ENSMUSE00000645083	Membrane	180	0.3369481086915438	0.06	1906.5	0.0357206031222479
ENSMUSG00000000028	ENSMUSE00000645083	Nuclear mature	0	0.0	0.06	1974.0	0.1025860522026181
ENSMUSG00000000028	ENSMUSE00000645083	Nuclear mature	15	0.0196603538788739	0.06	2618.0	0.024349004283096
ENSMUSG00000000028	ENSMUSE00000645083	Nuclear mature	20	0.0136147475515459	0.06	3532.75	0.0319078413570275
ENSMUSG00000000028	ENSMUSE00000645083	Nuclear mature	30	0.0148943099276967	0.06	2450.5	0.0417880104789744
ENSMUSG00000000028	ENSMUSE00000645083	Nuclear mature	40	0.0306456556150903	0.06	2679.5	0.05994773080159
ENSMUSG00000000028	ENSMUSE00000645083	Nuclear mature	60	0.0618294895990342	0.06	2768.0	0.0568044210732911
ENSMUSG00000000028	ENSMUSE00000645083	Nuclear mature	120	0.1662846757010344	0.06	2861.5	0.0388071947298407
ENSMUSG00000000028	ENSMUSE00000645083	Nuclear mature	180	0.4574036189535997	0.06	2254.0	0.0357237538865171
ENSMUSG00000000028	ENSMUSE00000645083	Whole-cell	0	0.0155655188202008	0.06	2542.6666666666665	0.0611501310151628
ENSMUSG00000000028	ENSMUSE00000645083	Whole-cell	15	0.0171077834734381	0.06	1580.0	0.023346042699127
ENSMUSG00000000028	ENSMUSE00000645083	Whole-cell	20	0.0	0.06	2515.75	0.0294314332020163
ENSMUSG00000000028	ENSMUSE00000645083	Whole-cell	30	0.0	0.06	1659.5	0.0411738603243297
ENSMUSG00000000028	ENSMUSE00000645083	Whole-cell	40	0.0083054710128091	0.06	3547.5	0.048234592064219
ENSMUSG00000000028	ENSMUSE00000645083	Whole-cell	60	0.0813308151994467	0.06	3143.0	0.0548556867483501
ENSMUSG00000000028	ENSMUSE00000645083	Whole-cell	120	0.1811127141611748	0.0910900363595575	3134.5	0.0382794661346158
ENSMUSG00000000028	ENSMUSE00000645083	Whole-cell	180	0.3692830628884209	0.06	2371.5	0.0370960021004731
ENSMUSG00000000028	ENSMUSE00000645084	Cytosolic	0	0.0	0.06	1216.6666666666667	0.0404642939523557
ENSMUSG00000000028	ENSMUSE00000645084	Cytosolic	15	0.0	0.06	1170.0	0.0224667514771049
ENSMUSG00000000028	ENSMUSE00000645084	Cytosolic	20	0.0063159192436093	0.06	1286.25	0.0260724597590576
ENSMUSG00000000028	ENSMUSE00000645084	Cytosolic	30	0.0	0.06	1413.5	0.0328671922452065
ENSMUSG00000000028	ENSMUSE00000645084	Cytosolic	40	0.0067683262570683	0.06	1712.0	0.0465464981378112
ENSMUSG00000000028	ENSMUSE00000645084	Cytosolic	60	0.07058039886458	0.06	1179.25	0.0458795175219706
ENSMUSG00000000028	ENSMUSE00000645084	Cytosolic	120	0.3366011427312718	0.2140067492080565	875.0	0.0331175169072736
ENSMUSG00000000028	ENSMUSE00000645084	Cytosolic	180	0.2011502136248543	0.080688824734392	943.5	0.0307712034644325
ENSMUSG00000000028	ENSMUSE00000645084	Membrane	0	0.0089050190360819	0.06	623.6666666666666	0.0427543466987585
ENSMUSG00000000028	ENSMUSE00000645084	Membrane	15	0.0	0.06	475.0	0.0242151881976491
ENSMUSG00000000028	ENSMUSE00000645084	Membrane	20	0.0458309540022581	0.06	977.75	0.02716004234701
ENSMUSG00000000028	ENSMUSE00000645084	Membrane	30	0.0171197935981188	0.06	622.0	0.035391176807259
ENSMUSG00000000028	ENSMUSE00000645084	Membrane	40	0.0180510625144887	0.06	594.5	0.049013685056433
ENSMUSG00000000028	ENSMUSE00000645084	Membrane	60	0.015313293652994	0.06	730.25	0.0513009905297758
ENSMUSG00000000028	ENSMUSE00000645084	Membrane	120	0.0737055160834569	0.06	783.5	0.0348066447007276
ENSMUSG00000000028	ENSMUSE00000645084	Membrane	180	0.2377125216575267	0.1139398307783688	617.0	0.0357206031222479
ENSMUSG00000000028	ENSMUSE00000645084	Nuclear mature	0	0.0	0.06	692.3333333333334	0.1025860522026181
ENSMUSG00000000028	ENSMUSE00000645084	Nuclear mature	15	0.0272038949355162	0.06	819.0	0.024349004283096
ENSMUSG00000000028	ENSMUSE00000645084	Nuclear mature	20	0.0	0.06	1166.0	0.0319078413570275
ENSMUSG00000000028	ENSMUSE00000645084	Nuclear mature	30	0.0	0.06	852.5	0.0417880104789744
ENSMUSG00000000028	ENSMUSE00000645084	Nuclear mature	40	0.0427291511826646	0.06	899.5	0.05994773080159
ENSMUSG00000000028	ENSMUSE00000645084	Nuclear mature	60	0.0477914585272505	0.06	855.75	0.0568044210732911
ENSMUSG00000000028	ENSMUSE00000645084	Nuclear mature	120	0.3260248373924627	0.06	941.5	0.0388071947298407
ENSMUSG00000000028	ENSMUSE00000645084	Nuclear mature	180	0.3705600449218101	0.06	762.5	0.0357237538865171
ENSMUSG00000000028	ENSMUSE00000645084	Whole-cell	0	0.0	0.06	701.0	0.0611501310151628
ENSMUSG00000000028	ENSMUSE00000645084	Whole-cell	15	0.0	0.06	567.0	0.023346042699127
ENSMUSG00000000028	ENSMUSE00000645084	Whole-cell	20	0.0080461002525925	0.06	857.5	0.0294314332020163
ENSMUSG00000000028	ENSMUSE00000645084	Whole-cell	30	0.0	0.06	548.5	0.0411738603243297
ENSMUSG00000000028	ENSMUSE00000645084	Whole-cell	40	0.0206109630774533	0.06	1029.0	0.048234592064219
ENSMUSG00000000028	ENSMUSE00000645084	Whole-cell	60	0.0769778117217622	0.0633363874029527	928.0	0.0548556867483501
ENSMUSG00000000028	ENSMUSE00000645084	Whole-cell	120	0.2171523900105338	0.06	897.0	0.0382794661346158
ENSMUSG00000000028	ENSMUSE00000645084	Whole-cell	180	0.4833377472187758	0.06	866.0	0.0370960021004731
ENSMUSG00000000028	ENSMUSE00000645085	Cytosolic	0	0.0091341556994523	0.06	1471.6666666666667	0.0404642939523557
ENSMUSG00000000028	ENSMUSE00000645085	Cytosolic	15	0.0147058908729764	0.06	1732.5	0.0224667514771049
ENSMUSG00000000028	ENSMUSE00000645085	Cytosolic	20	0.0096737108966817	0.06	1735.25	0.0260724597590576
ENSMUSG00000000028	ENSMUSE00000645085	Cytosolic	30	0.0	0.06	2060.5	0.0328671922452065
ENSMUSG00000000028	ENSMUSE00000645085	Cytosolic	40	0.0	0.06	1868.0	0.0465464981378112
ENSMUSG00000000028	ENSMUSE00000645085	Cytosolic	60	0.0459036124801194	0.06	1601.0	0.0458795175219706
ENSMUSG00000000028	ENSMUSE00000645085	Cytosolic	120	0.1489812688737558	0.078253734148824	1305.5	0.0331175169072736
ENSMUSG00000000028	ENSMUSE00000645085	Cytosolic	180	0.3650031416297001	0.1315132919053127	1215.5	0.0307712034644325
ENSMUSG00000000028	ENSMUSE00000645085	Membrane	0	0.0	0.06	983.6666666666666	0.0427543466987585
ENSMUSG00000000028	ENSMUSE00000645085	Membrane	15	0.0233351421453873	0.06	838.0	0.0242151881976491
ENSMUSG00000000028	ENSMUSE00000645085	Membrane	20	0.0282809664706955	0.06	1432.25	0.02716004234701
ENSMUSG00000000028	ENSMUSE00000645085	Membrane	30	0.0	0.06	1051.5	0.035391176807259
ENSMUSG00000000028	ENSMUSE00000645085	Membrane	40	0.0	0.06	732.0	0.049013685056433
ENSMUSG00000000028	ENSMUSE00000645085	Membrane	60	0.0113108143629785	0.06	1095.5	0.0513009905297758
ENSMUSG00000000028	ENSMUSE00000645085	Membrane	120	0.094337676760252	0.06	916.0	0.0348066447007276
ENSMUSG00000000028	ENSMUSE00000645085	Membrane	180	0.4018596353158104	0.06	735.0	0.0357206031222479
ENSMUSG00000000028	ENSMUSE00000645085	Nuclear mature	0	0.0082467582307308	0.06	856.3333333333334	0.1025860522026181
ENSMUSG00000000028	ENSMUSE00000645085	Nuclear mature	15	0.0	0.06	1062.5	0.024349004283096
ENSMUSG00000000028	ENSMUSE00000645085	Nuclear mature	20	0.0042294357455767	0.06	1598.0	0.0319078413570275
ENSMUSG00000000028	ENSMUSE00000645085	Nuclear mature	30	0.0127876372622477	0.06	1321.5	0.0417880104789744
ENSMUSG00000000028	ENSMUSE00000645085	Nuclear mature	40	0.0081746391897338	0.06	1139.0	0.05994773080159
ENSMUSG00000000028	ENSMUSE00000645085	Nuclear mature	60	0.0838502786521357	0.06	1242.5	0.0568044210732911
ENSMUSG00000000028	ENSMUSE00000645085	Nuclear mature	120	0.1548695555336796	0.06	1311.5	0.0388071947298407
ENSMUSG00000000028	ENSMUSE00000645085	Nuclear mature	180	0.3713091406031624	0.06	1171.5	0.0357237538865171
ENSMUSG00000000028	ENSMUSE00000645085	Whole-cell	0	0.0064014731436949	0.06	970.3333333333334	0.0611501310151628
ENSMUSG00000000028	ENSMUSE00000645085	Whole-cell	15	0.0	0.06	873.5	0.023346042699127
ENSMUSG00000000028	ENSMUSE00000645085	Whole-cell	20	0.0066722206837704	0.06	1131.0	0.0294314332020163
ENSMUSG00000000028	ENSMUSE00000645085	Whole-cell	30	0.0	0.06	1004.5	0.0411738603243297
ENSMUSG00000000028	ENSMUSE00000645085	Whole-cell	40	0.0211330892258171	0.06	1429.0	0.048234592064219
ENSMUSG00000000028	ENSMUSE00000645085	Whole-cell	60	0.0759137304024575	0.06	1289.5	0.0548556867483501
ENSMUSG00000000028	ENSMUSE00000645085	Whole-cell	120	0.0779462422910886	0.06	1156.0	0.0382794661346158
ENSMUSG00000000028	ENSMUSE00000645085	Whole-cell	180	0.4429220010947632	0.0656201374443903	1070.0	0.0370960021004731
ENSMUSG00000000028	ENSMUSE00000645086	Cytosolic	0	0.0	0.06	1113.3333333333333	0.0404642939523557
ENSMUSG00000000028	ENSMUSE00000645086	Cytosolic	15	0.0	0.06	935.5	0.0224667514771049
ENSMUSG00000000028	ENSMUSE00000645086	Cytosolic	20	0.0149137239977133	0.06	1111.25	0.0260724597590576
ENSMUSG00000000028	ENSMUSE00000645086	Cytosolic	30	0.0	0.06	1092.0	0.0328671922452065
ENSMUSG00000000028	ENSMUSE00000645086	Cytosolic	40	0.0220267665037673	0.06	1236.0	0.0465464981378112
ENSMUSG00000000028	ENSMUSE00000645086	Cytosolic	60	0.0476217439333251	0.06	1017.0	0.0458795175219706
ENSMUSG00000000028	ENSMUSE00000645086	Cytosolic	120	0.2349407151359492	0.06	914.0	0.0331175169072736
ENSMUSG00000000028	ENSMUSE00000645086	Cytosolic	180	0.5018560258520741	0.1778082344113773	834.0	0.0307712034644325
ENSMUSG00000000028	ENSMUSE00000645086	Membrane	0	0.0	0.06	564.0	0.0427543466987585
ENSMUSG00000000028	ENSMUSE00000645086	Membrane	15	0.0	0.06	579.0	0.0242151881976491
ENSMUSG00000000028	ENSMUSE00000645086	Membrane	20	0.0054970780491964	0.06	1035.25	0.02716004234701
ENSMUSG00000000028	ENSMUSE00000645086	Membrane	30	0.0	0.06	670.5	0.035391176807259
ENSMUSG00000000028	ENSMUSE00000645086	Membrane	40	0.0	0.06	524.5	0.049013685056433
ENSMUSG00000000028	ENSMUSE00000645086	Membrane	60	0.0493161589716963	0.06	806.0	0.0513009905297758
ENSMUSG00000000028	ENSMUSE00000645086	Membrane	120	0.232985731525092	0.0968122254550696	576.5	0.0348066447007276
ENSMUSG00000000028	ENSMUSE00000645086	Membrane	180	0.2839793350505292	0.1385616662097452	455.0	0.0357206031222479
ENSMUSG00000000028	ENSMUSE00000645086	Nuclear mature	0	0.0	0.06	538.0	0.1025860522026181
ENSMUSG00000000028	ENSMUSE00000645086	Nuclear mature	15	0.0	0.06	755.0	0.024349004283096
ENSMUSG00000000028	ENSMUSE00000645086	Nuclear mature	20	0.0036849541118384	0.06	995.0	0.0319078413570275
ENSMUSG00000000028	ENSMUSE00000645086	Nuclear mature	30	0.0197161914546825	0.06	833.0	0.0417880104789744
ENSMUSG00000000028	ENSMUSE00000645086	Nuclear mature	40	0.0	0.06	671.5	0.05994773080159
ENSMUSG00000000028	ENSMUSE00000645086	Nuclear mature	60	0.1291478594081356	0.06	752.25	0.0568044210732911
ENSMUSG00000000028	ENSMUSE00000645086	Nuclear mature	120	0.2794487060475161	0.06	737.0	0.0388071947298407
ENSMUSG00000000028	ENSMUSE00000645086	Nuclear mature	180	0.6118254834769485	0.06	780.5	0.0357237538865171
ENSMUSG00000000028	ENSMUSE00000645086	Whole-cell	0	0.0	0.06	750.6666666666666	0.0611501310151628
ENSMUSG00000000028	ENSMUSE00000645086	Whole-cell	15	0.0	0.06	625.5	0.023346042699127
ENSMUSG00000000028	ENSMUSE00000645086	Whole-cell	20	0.0	0.06	687.25	0.0294314332020163
ENSMUSG00000000028	ENSMUSE00000645086	Whole-cell	30	0.0110128779286808	0.06	733.0	0.0411738603243297
ENSMUSG00000000028	ENSMUSE00000645086	Whole-cell	40	0.0	0.06	895.0	0.048234592064219
ENSMUSG00000000028	ENSMUSE00000645086	Whole-cell	60	0.1672731925642238	0.1169447687429001	898.0	0.0548556867483501
ENSMUSG00000000028	ENSMUSE00000645086	Whole-cell	120	0.0599515935061674	0.06	846.0	0.0382794661346158
ENSMUSG00000000028	ENSMUSE00000645086	Whole-cell	180	0.3770141633031727	0.0771592885304371	652.0	0.0370960021004731
ENSMUSG00000000028	ENSMUSE00000645087	Cytosolic	0	0.0	0.06	336.0	0.0404642939523557
ENSMUSG00000000028	ENSMUSE00000645087	Cytosolic	15	0.0	0.06	289.5	0.0224667514771049
ENSMUSG00000000028	ENSMUSE00000645087	Cytosolic	20	0.0	0.06	375.0	0.0260724597590576
ENSMUSG00000000028	ENSMUSE00000645087	Cytosolic	30	0.0	0.06	342.5	0.0328671922452065
ENSMUSG00000000028	ENSMUSE00000645087	Cytosolic	40	0.0	0.06	413.0	0.0465464981378112
ENSMUSG00000000028	ENSMUSE00000645087	Cytosolic	60	0.037434837573047	0.06	349.5	0.0458795175219706
ENSMUSG00000000028	ENSMUSE00000645087	Cytosolic	120	0.1860998732701598	0.0961388016923055	328.5	0.0331175169072736
ENSMUSG00000000028	ENSMUSE00000645087	Cytosolic	180	0.4382743151984262	0.3303776075995187	277.5	0.0307712034644325
ENSMUSG00000000028	ENSMUSE00000645087	Membrane	0	0.0	0.06	183.0	0.0427543466987585
ENSMUSG00000000028	ENSMUSE00000645087	Membrane	15	0.0	0.06	166.0	0.0242151881976491
ENSMUSG00000000028	ENSMUSE00000645087	Membrane	20	0.0	0.06	353.75	0.02716004234701
ENSMUSG00000000028	ENSMUSE00000645087	Membrane	30	0.0	0.06	234.0	0.035391176807259
ENSMUSG00000000028	ENSMUSE00000645087	Membrane	40	0.0	0.06	235.5	0.049013685056433
ENSMUSG00000000028	ENSMUSE00000645087	Membrane	60	0.0051391339912633	0.06	348.25	0.0513009905297758
ENSMUSG00000000028	ENSMUSE00000645087	Membrane	120	0.0	0.06	212.5	0.0348066447007276
ENSMUSG00000000028	ENSMUSE00000645087	Membrane	180	0.0665502076984932	0.0665502076984932	169.5	0.0357206031222479
ENSMUSG00000000028	ENSMUSE00000645087	Nuclear mature	0	0.0127103426534094	0.06	188.0	0.1025860522026181
ENSMUSG00000000028	ENSMUSE00000645087	Nuclear mature	15	0.0	0.06	234.0	0.024349004283096
ENSMUSG00000000028	ENSMUSE00000645087	Nuclear mature	20	0.0	0.06	361.0	0.0319078413570275
ENSMUSG00000000028	ENSMUSE00000645087	Nuclear mature	30	0.0	0.06	233.0	0.0417880104789744
ENSMUSG00000000028	ENSMUSE00000645087	Nuclear mature	40	0.0328170148370486	0.06	256.5	0.05994773080159
ENSMUSG00000000028	ENSMUSE00000645087	Nuclear mature	60	0.0106951193509396	0.06	262.25	0.0568044210732911
ENSMUSG00000000028	ENSMUSE00000645087	Nuclear mature	120	0.2307100162127118	0.06	276.0	0.0388071947298407
ENSMUSG00000000028	ENSMUSE00000645087	Nuclear mature	180	0.4008585223733172	0.2841436432999931	262.5	0.0357237538865171
ENSMUSG00000000028	ENSMUSE00000645087	Whole-cell	0	0.0	0.06	306.0	0.0611501310151628
ENSMUSG00000000028	ENSMUSE00000645087	Whole-cell	15	0.0	0.06	203.5	0.023346042699127
ENSMUSG00000000028	ENSMUSE00000645087	Whole-cell	20	0.0	0.06	311.5	0.0294314332020163
ENSMUSG00000000028	ENSMUSE00000645087	Whole-cell	30	0.0286571662230189	0.06	282.0	0.0411738603243297
ENSMUSG00000000028	ENSMUSE00000645087	Whole-cell	40	0.0259806819370536	0.06	316.5	0.048234592064219
ENSMUSG00000000028	ENSMUSE00000645087	Whole-cell	60	0.0540390845627962	0.06	348.5	0.0548556867483501
ENSMUSG00000000028	ENSMUSE00000645087	Whole-cell	120	0.0786199706755275	0.06	343.0	0.0382794661346158
ENSMUSG00000000028	ENSMUSE00000645087	Whole-cell	180	0.482400859696392	0.2754899313476778	272.5	0.0370960021004731
ENSMUSG00000000028	ENSMUSE00000645089	Cytosolic	0	0.0	0.06	4633.666666666667	0.0404642939523557
ENSMUSG00000000028	ENSMUSE00000645089	Cytosolic	15	0.0	0.06	3820.0	0.0224667514771049
ENSMUSG00000000028	ENSMUSE00000645089	Cytosolic	20	0.0057562055121469	0.06	4737.5	0.0260724597590576
ENSMUSG00000000028	ENSMUSE00000645089	Cytosolic	30	0.0052375425055252	0.06	4375.5	0.0328671922452065
ENSMUSG00000000028	ENSMUSE00000645089	Cytosolic	40	0.0016032412112757	0.06	5054.0	0.0465464981378112
ENSMUSG00000000028	ENSMUSE00000645089	Cytosolic	60	0.0609778335951287	0.06	5075.25	0.0458795175219706
ENSMUSG00000000028	ENSMUSE00000645089	Cytosolic	120	0.2559208643920332	0.06	4128.5	0.0331175169072736
ENSMUSG00000000028	ENSMUSE00000645089	Cytosolic	180	0.5383066087492939	0.0781655241460031	3647.0	0.0307712034644325
ENSMUSG00000000028	ENSMUSE00000645089	Membrane	0	0.016007593218119	0.06	2483.6666666666665	0.0427543466987585
ENSMUSG00000000028	ENSMUSE00000645089	Membrane	15	0.0078672764947305	0.06	2217.0	0.0242151881976491
ENSMUSG00000000028	ENSMUSE00000645089	Membrane	20	0.002468641187344	0.06	4624.75	0.02716004234701
ENSMUSG00000000028	ENSMUSE00000645089	Membrane	30	0.0034249127343129	0.06	2647.5	0.035391176807259
ENSMUSG00000000028	ENSMUSE00000645089	Membrane	40	0.0	0.06	2852.0	0.049013685056433
ENSMUSG00000000028	ENSMUSE00000645089	Membrane	60	0.0375909503773992	0.06	4560.25	0.0513009905297758
ENSMUSG00000000028	ENSMUSE00000645089	Membrane	120	0.143464621540293	0.06	2716.0	0.0348066447007276
ENSMUSG00000000028	ENSMUSE00000645089	Membrane	180	0.4152018968196181	0.1006206379351349	2228.5	0.0357206031222479
ENSMUSG00000000028	ENSMUSE00000645089	Nuclear mature	0	0.0008471275324857	0.06	2763.6666666666665	0.1025860522026181
ENSMUSG00000000028	ENSMUSE00000645089	Nuclear mature	15	0.0052212436351961	0.06	3429.0	0.024349004283096
ENSMUSG00000000028	ENSMUSE00000645089	Nuclear mature	20	0.0101858367129086	0.06	4648.5	0.0319078413570275
ENSMUSG00000000028	ENSMUSE00000645089	Nuclear mature	30	0.0	0.06	3047.5	0.0417880104789744
ENSMUSG00000000028	ENSMUSE00000645089	Nuclear mature	40	0.0018080588426201	0.06	3797.0	0.05994773080159
ENSMUSG00000000028	ENSMUSE00000645089	Nuclear mature	60	0.1048854683100544	0.06	3631.0	0.0568044210732911
ENSMUSG00000000028	ENSMUSE00000645089	Nuclear mature	120	0.2913913271856861	0.06	3744.5	0.0388071947298407
ENSMUSG00000000028	ENSMUSE00000645089	Nuclear mature	180	0.6476551387262801	0.1469891040148905	3558.0	0.0357237538865171
ENSMUSG00000000028	ENSMUSE00000645089	Whole-cell	0	0.0137216936648256	0.06	3737.0	0.0611501310151628
ENSMUSG00000000028	ENSMUSE00000645089	Whole-cell	15	0.0070047559066222	0.06	2652.5	0.023346042699127
ENSMUSG00000000028	ENSMUSE00000645089	Whole-cell	20	0.0174927421724485	0.06	3757.5	0.0294314332020163
ENSMUSG00000000028	ENSMUSE00000645089	Whole-cell	30	0.0	0.06	3523.5	0.0411738603243297
ENSMUSG00000000028	ENSMUSE00000645089	Whole-cell	40	0.024390577836634	0.06	3731.0	0.048234592064219
ENSMUSG00000000028	ENSMUSE00000645089	Whole-cell	60	0.1003411755070656	0.0610726799136552	4497.75	0.0548556867483501
ENSMUSG00000000028	ENSMUSE00000645089	Whole-cell	120	0.1703026003497185	0.1182769626015096	4427.5	0.0382794661346158
ENSMUSG00000000028	ENSMUSE00000645089	Whole-cell	180	0.5720204430179854	0.06	3662.5	0.0370960021004731
ENSMUSG00000000028	ENSMUSE00000645091	Cytosolic	0	0.0226606059906066	0.06	1651.6666666666667	0.0404642939523557
ENSMUSG00000000028	ENSMUSE00000645091	Cytosolic	15	0.0	0.06	1919.5	0.0224667514771049
ENSMUSG00000000028	ENSMUSE00000645091	Cytosolic	20	0.017593972633317	0.06	1838.25	0.0260724597590576
ENSMUSG00000000028	ENSMUSE00000645091	Cytosolic	30	0.0349003278255122	0.06	2243.0	0.0328671922452065
ENSMUSG00000000028	ENSMUSE00000645091	Cytosolic	40	0.0054876676708994	0.06	2320.0	0.0465464981378112
ENSMUSG00000000028	ENSMUSE00000645091	Cytosolic	60	0.0569368985388747	0.06	2169.0	0.0458795175219706
ENSMUSG00000000028	ENSMUSE00000645091	Cytosolic	120	0.1147766035655116	0.06	1707.0	0.0331175169072736
ENSMUSG00000000028	ENSMUSE00000645091	Cytosolic	180	0.5029603370908338	0.2336644222571968	1831.5	0.0307712034644325
ENSMUSG00000000028	ENSMUSE00000645091	Membrane	0	0.0	0.06	878.0	0.0427543466987585
ENSMUSG00000000028	ENSMUSE00000645091	Membrane	15	0.0873535802061222	0.06	731.0	0.0242151881976491
ENSMUSG00000000028	ENSMUSE00000645091	Membrane	20	0.0286336704733157	0.06	1758.75	0.02716004234701
ENSMUSG00000000028	ENSMUSE00000645091	Membrane	30	0.0	0.06	1092.0	0.035391176807259
ENSMUSG00000000028	ENSMUSE00000645091	Membrane	40	0.0	0.06	904.0	0.049013685056433
ENSMUSG00000000028	ENSMUSE00000645091	Membrane	60	0.0291756110404934	0.06	1473.0	0.0513009905297758
ENSMUSG00000000028	ENSMUSE00000645091	Membrane	120	0.0650448543728006	0.0650448543728006	947.5	0.0348066447007276
ENSMUSG00000000028	ENSMUSE00000645091	Membrane	180	0.5026675306378154	0.2741689634326884	903.0	0.0357206031222479
ENSMUSG00000000028	ENSMUSE00000645091	Nuclear mature	0	0.008232835582322	0.06	961.0	0.1025860522026181
ENSMUSG00000000028	ENSMUSE00000645091	Nuclear mature	15	0.0	0.06	1557.0	0.024349004283096
ENSMUSG00000000028	ENSMUSE00000645091	Nuclear mature	20	0.0426529037937	0.06	1906.75	0.0319078413570275
ENSMUSG00000000028	ENSMUSE00000645091	Nuclear mature	30	0.0052707147900004	0.06	1510.5	0.0417880104789744
ENSMUSG00000000028	ENSMUSE00000645091	Nuclear mature	40	0.0062309326555307	0.06	1200.5	0.05994773080159
ENSMUSG00000000028	ENSMUSE00000645091	Nuclear mature	60	0.1094972706704049	0.06	1482.25	0.0568044210732911
ENSMUSG00000000028	ENSMUSE00000645091	Nuclear mature	120	0.354459347615268	0.0673643000020706	1358.5	0.0388071947298407
ENSMUSG00000000028	ENSMUSE00000645091	Nuclear mature	180	0.5280539459280313	0.12146522784473	1301.5	0.0357237538865171
ENSMUSG00000000028	ENSMUSE00000645091	Whole-cell	0	0.0	0.06	1300.0	0.0611501310151628
ENSMUSG00000000028	ENSMUSE00000645091	Whole-cell	15	0.0	0.06	1113.5	0.023346042699127
ENSMUSG00000000028	ENSMUSE00000645091	Whole-cell	20	0.0040669969531692	0.06	1414.75	0.0294314332020163
ENSMUSG00000000028	ENSMUSE00000645091	Whole-cell	30	0.0134262793891222	0.06	1294.5	0.0411738603243297
ENSMUSG00000000028	ENSMUSE00000645091	Whole-cell	40	0.0	0.06	1433.5	0.048234592064219
ENSMUSG00000000028	ENSMUSE00000645091	Whole-cell	60	0.0598032041527737	0.06	1543.5	0.0548556867483501
ENSMUSG00000000028	ENSMUSE00000645091	Whole-cell	120	0.2017722459809549	0.167002737135828	1600.0	0.0382794661346158
ENSMUSG00000000028	ENSMUSE00000645091	Whole-cell	180	0.5563713831169033	0.06	1602.0	0.0370960021004731
ENSMUSG00000000028	ENSMUSE00000645093	Cytosolic	0	0.0091850423607306	0.06	1429.6666666666667	0.0404642939523557
ENSMUSG00000000028	ENSMUSE00000645093	Cytosolic	15	0.0263271858735168	0.06	1565.5	0.0224667514771049
ENSMUSG00000000028	ENSMUSE00000645093	Cytosolic	20	0.0	0.06	1577.5	0.0260724597590576
ENSMUSG00000000028	ENSMUSE00000645093	Cytosolic	30	0.0112627364434387	0.06	1991.0	0.0328671922452065
ENSMUSG00000000028	ENSMUSE00000645093	Cytosolic	40	0.0056738199664272	0.06	2070.0	0.0465464981378112
ENSMUSG00000000028	ENSMUSE00000645093	Cytosolic	60	0.0367661432040088	0.06	1743.0	0.0458795175219706
ENSMUSG00000000028	ENSMUSE00000645093	Cytosolic	120	0.1471360774312632	0.1245798252086685	1223.5	0.0331175169072736
ENSMUSG00000000028	ENSMUSE00000645093	Cytosolic	180	0.2536600989699525	0.06	1352.5	0.0307712034644325
ENSMUSG00000000028	ENSMUSE00000645093	Membrane	0	0.0	0.06	744.6666666666666	0.0427543466987585
ENSMUSG00000000028	ENSMUSE00000645093	Membrane	15	0.039714616920515	0.06	506.5	0.0242151881976491
ENSMUSG00000000028	ENSMUSE00000645093	Membrane	20	0.0112136994868739	0.06	1521.25	0.02716004234701
ENSMUSG00000000028	ENSMUSE00000645093	Membrane	30	0.0137494539188471	0.06	791.0	0.035391176807259
ENSMUSG00000000028	ENSMUSE00000645093	Membrane	40	0.0	0.06	965.0	0.049013685056433
ENSMUSG00000000028	ENSMUSE00000645093	Membrane	60	0.0124487627290718	0.06	1034.0	0.0513009905297758
ENSMUSG00000000028	ENSMUSE00000645093	Membrane	120	0.3693866402454873	0.2584236346235637	683.0	0.0348066447007276
ENSMUSG00000000028	ENSMUSE00000645093	Membrane	180	0.4167629159973378	0.06	784.0	0.0357206031222479
ENSMUSG00000000028	ENSMUSE00000645093	Nuclear mature	0	0.0114863866291623	0.06	846.0	0.1025860522026181
ENSMUSG00000000028	ENSMUSE00000645093	Nuclear mature	15	0.0	0.06	1181.0	0.024349004283096
ENSMUSG00000000028	ENSMUSE00000645093	Nuclear mature	20	0.0141085977641892	0.06	1727.75	0.0319078413570275
ENSMUSG00000000028	ENSMUSE00000645093	Nuclear mature	30	0.0	0.06	1322.5	0.0417880104789744
ENSMUSG00000000028	ENSMUSE00000645093	Nuclear mature	40	0.0240427615964128	0.06	1021.5	0.05994773080159
ENSMUSG00000000028	ENSMUSE00000645093	Nuclear mature	60	0.0584158229956634	0.06	1335.75	0.0568044210732911
ENSMUSG00000000028	ENSMUSE00000645093	Nuclear mature	120	0.3097184826334315	0.06	996.5	0.0388071947298407
ENSMUSG00000000028	ENSMUSE00000645093	Nuclear mature	180	0.4395907568599063	0.1260668807542303	1147.5	0.0357237538865171
ENSMUSG00000000028	ENSMUSE00000645093	Whole-cell	0	0.0	0.06	1380.0	0.0611501310151628
ENSMUSG00000000028	ENSMUSE00000645093	Whole-cell	15	0.0183241295516463	0.06	1012.0	0.023346042699127
ENSMUSG00000000028	ENSMUSE00000645093	Whole-cell	20	0.0113664270135197	0.06	1496.0	0.0294314332020163
ENSMUSG00000000028	ENSMUSE00000645093	Whole-cell	30	0.0	0.06	1128.5	0.0411738603243297
ENSMUSG00000000028	ENSMUSE00000645093	Whole-cell	40	0.0	0.06	1087.5	0.048234592064219
ENSMUSG00000000028	ENSMUSE00000645093	Whole-cell	60	0.0507246378080232	0.06	1501.5	0.0548556867483501
ENSMUSG00000000028	ENSMUSE00000645093	Whole-cell	120	0.1766538145294916	0.06	1096.0	0.0382794661346158
ENSMUSG00000000028	ENSMUSE00000645093	Whole-cell	180	0.4854766705710526	0.1609809438204649	1170.0	0.0370960021004731
ENSMUSG00000000028	ENSMUSE00000785421	Cytosolic	0	0.0	0.06	1170.0	0.0404642939523557
ENSMUSG00000000028	ENSMUSE00000785421	Cytosolic	15	0.0	0.06	1077.0	0.0224667514771049
ENSMUSG00000000028	ENSMUSE00000785421	Cytosolic	20	0.0	0.06	1360.75	0.0260724597590576
ENSMUSG00000000028	ENSMUSE00000785421	Cytosolic	30	0.0080370342838073	0.06	1378.5	0.0328671922452065
ENSMUSG00000000028	ENSMUSE00000785421	Cytosolic	40	0.0088951629727644	0.06	1269.0	0.0465464981378112
ENSMUSG00000000028	ENSMUSE00000785421	Cytosolic	60	0.0257440045014827	0.06	1106.25	0.0458795175219706
ENSMUSG00000000028	ENSMUSE00000785421	Cytosolic	120	0.1304904246687337	0.0957095568591552	901.0	0.0331175169072736
ENSMUSG00000000028	ENSMUSE00000785421	Cytosolic	180	0.2011518847914201	0.06	988.0	0.0307712034644325
ENSMUSG00000000028	ENSMUSE00000785421	Membrane	0	0.0	0.06	464.6666666666667	0.0427543466987585
ENSMUSG00000000028	ENSMUSE00000785421	Membrane	15	0.0578476212847837	0.06	384.0	0.0242151881976491
ENSMUSG00000000028	ENSMUSE00000785421	Membrane	20	0.0241717752214814	0.06	952.75	0.02716004234701
ENSMUSG00000000028	ENSMUSE00000785421	Membrane	30	0.0	0.06	699.0	0.035391176807259
ENSMUSG00000000028	ENSMUSE00000785421	Membrane	40	0.0	0.06	686.5	0.049013685056433
ENSMUSG00000000028	ENSMUSE00000785421	Membrane	60	0.0047277415766204	0.06	699.0	0.0513009905297758
ENSMUSG00000000028	ENSMUSE00000785421	Membrane	120	0.2129008570240322	0.0602751615589329	435.0	0.0348066447007276
ENSMUSG00000000028	ENSMUSE00000785421	Membrane	180	0.2434795716731329	0.06	567.5	0.0357206031222479
ENSMUSG00000000028	ENSMUSE00000785421	Nuclear mature	0	0.0	0.06	722.0	0.1025860522026181
ENSMUSG00000000028	ENSMUSE00000785421	Nuclear mature	15	0.018830027246611	0.06	927.5	0.024349004283096
ENSMUSG00000000028	ENSMUSE00000785421	Nuclear mature	20	0.0141487399153204	0.06	1305.0	0.0319078413570275
ENSMUSG00000000028	ENSMUSE00000785421	Nuclear mature	30	0.0	0.06	1103.0	0.0417880104789744
ENSMUSG00000000028	ENSMUSE00000785421	Nuclear mature	40	0.0207180167651897	0.06	728.0	0.05994773080159
ENSMUSG00000000028	ENSMUSE00000785421	Nuclear mature	60	0.0923993456340647	0.06	816.5	0.0568044210732911
ENSMUSG00000000028	ENSMUSE00000785421	Nuclear mature	120	0.2379439914517675	0.1311407914743229	643.0	0.0388071947298407
ENSMUSG00000000028	ENSMUSE00000785421	Nuclear mature	180	0.3551265559203512	0.06	860.5	0.0357237538865171
ENSMUSG00000000028	ENSMUSE00000785421	Whole-cell	0	0.0043331532901246	0.06	935.0	0.0611501310151628
ENSMUSG00000000028	ENSMUSE00000785421	Whole-cell	15	0.0	0.06	660.5	0.023346042699127
ENSMUSG00000000028	ENSMUSE00000785421	Whole-cell	20	0.0	0.06	1142.25	0.0294314332020163
ENSMUSG00000000028	ENSMUSE00000785421	Whole-cell	30	0.0	0.06	798.0	0.0411738603243297
ENSMUSG00000000028	ENSMUSE00000785421	Whole-cell	40	0.0169931165340136	0.06	994.0	0.048234592064219
ENSMUSG00000000028	ENSMUSE00000785421	Whole-cell	60	0.0992924748754679	0.0962817514967175	1069.0	0.0548556867483501
ENSMUSG00000000028	ENSMUSE00000785421	Whole-cell	120	0.1164662533527754	0.0814001542091009	833.0	0.0382794661346158
ENSMUSG00000000028	ENSMUSE00000785421	Whole-cell	180	0.3562841696615072	0.06	982.0	0.0370960021004731
ENSMUSG00000000028	ENSMUSE00000788192	Cytosolic	0	0.0	0.06	1053.6666666666667	0.0404642939523557
ENSMUSG00000000028	ENSMUSE00000788192	Cytosolic	15	0.0	0.06	1145.5	0.0224667514771049
ENSMUSG00000000028	ENSMUSE00000788192	Cytosolic	20	0.0083870838334323	0.06	1467.5	0.0260724597590576
ENSMUSG00000000028	ENSMUSE00000788192	Cytosolic	30	0.0068882919418442	0.06	1636.0	0.0328671922452065
ENSMUSG00000000028	ENSMUSE00000788192	Cytosolic	40	0.0095465680748642	0.06	1080.5	0.0465464981378112
ENSMUSG00000000028	ENSMUSE00000788192	Cytosolic	60	0.0662822587997883	0.06	1568.25	0.0458795175219706
ENSMUSG00000000028	ENSMUSE00000788192	Cytosolic	120	0.1778057196097994	0.06	1460.5	0.0331175169072736
ENSMUSG00000000028	ENSMUSE00000788192	Cytosolic	180	0.3143373117465552	0.1045188591073402	1589.0	0.0307712034644325
ENSMUSG00000000028	ENSMUSE00000788192	Membrane	0	0.0	0.06	1017.3333333333334	0.0427543466987585
ENSMUSG00000000028	ENSMUSE00000788192	Membrane	15	0.0412895925604335	0.06	650.0	0.0242151881976491
ENSMUSG00000000028	ENSMUSE00000788192	Membrane	20	0.0092648801104712	0.06	1210.75	0.02716004234701
ENSMUSG00000000028	ENSMUSE00000788192	Membrane	30	0.0101586874408672	0.06	992.0	0.035391176807259
ENSMUSG00000000028	ENSMUSE00000788192	Membrane	40	0.0090426250664436	0.06	1454.0	0.049013685056433
ENSMUSG00000000028	ENSMUSE00000788192	Membrane	60	0.0901378880277907	0.06	1259.25	0.0513009905297758
ENSMUSG00000000028	ENSMUSE00000788192	Membrane	120	0.1960581264867833	0.06	1314.0	0.0348066447007276
ENSMUSG00000000028	ENSMUSE00000788192	Membrane	180	0.6243415774028268	0.06	1098.0	0.0357206031222479
ENSMUSG00000000028	ENSMUSE00000788192	Nuclear mature	0	0.0	0.06	592.3333333333334	0.1025860522026181
ENSMUSG00000000028	ENSMUSE00000788192	Nuclear mature	15	0.0	0.06	1386.0	0.024349004283096
ENSMUSG00000000028	ENSMUSE00000788192	Nuclear mature	20	0.0157738507847732	0.06	1242.25	0.0319078413570275
ENSMUSG00000000028	ENSMUSE00000788192	Nuclear mature	30	0.0372174791392631	0.06	1541.5	0.0417880104789744
ENSMUSG00000000028	ENSMUSE00000788192	Nuclear mature	40	0.0335289477904564	0.06	736.0	0.05994773080159
ENSMUSG00000000028	ENSMUSE00000788192	Nuclear mature	60	0.1706132202611363	0.06	1623.0	0.0568044210732911
ENSMUSG00000000028	ENSMUSE00000788192	Nuclear mature	120	0.4335957077833133	0.0824525462494634	1377.5	0.0388071947298407
ENSMUSG00000000028	ENSMUSE00000788192	Nuclear mature	180	0.4497047717215164	0.06	1192.0	0.0357237538865171
ENSMUSG00000000028	ENSMUSE00000788192	Whole-cell	0	0.0090010305001326	0.06	818.3333333333334	0.0611501310151628
ENSMUSG00000000028	ENSMUSE00000788192	Whole-cell	15	0.2151457222464581	0.2151457222464581	972.5	0.023346042699127
ENSMUSG00000000028	ENSMUSE00000788192	Whole-cell	20	0.0197713934277667	0.06	910.5	0.0294314332020163
ENSMUSG00000000028	ENSMUSE00000788192	Whole-cell	30	0.029047590830962	0.06	780.5	0.0411738603243297
ENSMUSG00000000028	ENSMUSE00000788192	Whole-cell	40	0.02063917707221	0.06	904.0	0.048234592064219
ENSMUSG00000000028	ENSMUSE00000788192	Whole-cell	60	0.0568304949413484	0.06	982.75	0.0548556867483501
ENSMUSG00000000028	ENSMUSE00000788192	Whole-cell	120	0.3215552825175555	0.0827418880770531	738.0	0.0382794661346158
ENSMUSG00000000028	ENSMUSE00000788192	Whole-cell	180	0.5675821443434648	0.0733501912925696	879.0	0.0370960021004731
ENSMUSG00000000028	gene	Nuclear pre-mRNA	0	0.0085935120384727	0.06	27245.666666666668	0.1025860522026181
ENSMUSG00000000028	gene	Nuclear pre-mRNA	15	0.0724807328783471	0.06	39326.0	0.024349004283096
ENSMUSG00000000028	gene	Nuclear pre-mRNA	20	0.2708105610399262	0.06	48978.75	0.0319078413570275
ENSMUSG00000000028	gene	Nuclear pre-mRNA	30	0.3703472445421429	0.06	38900.0	0.0417880104789744
ENSMUSG00000000028	gene	Nuclear pre-mRNA	40	0.7101198046129786	0.06	35748.0	0.05994773080159
ENSMUSG00000000028	gene	Nuclear pre-mRNA	60	0.9023098871169084	0.06	46143.75	0.0568044210732911
ENSMUSG00000000028	gene	Nuclear pre-mRNA	120	1.0080557536067212	0.06	42254.5	0.0388071947298407
ENSMUSG00000000028	gene	Nuclear pre-mRNA	180	0.9837084656996542	0.06	38802.0	0.0357237538865171
ENSMUSG00000000056	ENSMUSE00000134384	Cytosolic	0	0.0	0.06	498.0	0.0404642939523557
ENSMUSG00000000056	ENSMUSE00000134384	Cytosolic	15	0.0495254504967596	0.06	686.5	0.0224667514771049
ENSMUSG00000000056	ENSMUSE00000134384	Cytosolic	20	0.0	0.06	494.75	0.0260724597590576
ENSMUSG00000000056	ENSMUSE00000134384	Cytosolic	30	0.0	0.06	970.0	0.0328671922452065
ENSMUSG00000000056	ENSMUSE00000134384	Cytosolic	40	0.0	0.06	506.5	0.0465464981378112
ENSMUSG00000000056	ENSMUSE00000134384	Cytosolic	60	0.0118849909607841	0.06	468.5	0.0458795175219706
ENSMUSG00000000056	ENSMUSE00000134384	Cytosolic	120	0.201064679640766	0.2010646796407659	540.0	0.0331175169072736
ENSMUSG00000000056	ENSMUSE00000134384	Cytosolic	180	0.1956462652410589	0.06	487.0	0.0307712034644325
ENSMUSG00000000056	ENSMUSE00000134384	Membrane	0	0.0	0.06	170.0	0.0427543466987585
ENSMUSG00000000056	ENSMUSE00000134384	Membrane	15	0.0	0.06	284.0	0.0242151881976491
ENSMUSG00000000056	ENSMUSE00000134384	Membrane	20	0.0	0.06	298.0	0.02716004234701
ENSMUSG00000000056	ENSMUSE00000134384	Membrane	30	0.0	0.06	284.0	0.035391176807259
ENSMUSG00000000056	ENSMUSE00000134384	Membrane	40	0.0	0.06	116.0	0.049013685056433
ENSMUSG00000000056	ENSMUSE00000134384	Membrane	60	0.0	0.06	210.5	0.0513009905297758
ENSMUSG00000000056	ENSMUSE00000134384	Membrane	120	0.5079200173183372	0.3599693431557724	382.0	0.0348066447007276
ENSMUSG00000000056	ENSMUSE00000134384	Membrane	180	0.363235999247724	0.06	418.5	0.0357206031222479
ENSMUSG00000000056	ENSMUSE00000134384	Nuclear mature	0	0.0	0.06	234.33333333333337	0.1025860522026181
ENSMUSG00000000056	ENSMUSE00000134384	Nuclear mature	15	0.0	0.06	272.0	0.024349004283096
ENSMUSG00000000056	ENSMUSE00000134384	Nuclear mature	20	0.0	0.06	237.0	0.0319078413570275
ENSMUSG00000000056	ENSMUSE00000134384	Nuclear mature	30	0.0	0.06	388.5	0.0417880104789744
ENSMUSG00000000056	ENSMUSE00000134384	Nuclear mature	40	0.0	0.06	100.5	0.05994773080159
ENSMUSG00000000056	ENSMUSE00000134384	Nuclear mature	60	0.5101763732728151	0.1221045336640911	217.5	0.0568044210732911
ENSMUSG00000000056	ENSMUSE00000134384	Nuclear mature	120	0.370368685290254	0.1280462479378208	341.0	0.0388071947298407
ENSMUSG00000000056	ENSMUSE00000134384	Nuclear mature	180	0.594786558245919	0.06	425.0	0.0357237538865171
ENSMUSG00000000056	ENSMUSE00000134384	Whole-cell	0	0.0	0.06	130.0	0.0611501310151628
ENSMUSG00000000056	ENSMUSE00000134384	Whole-cell	15	0.0786988512218117	0.0786988512218117	195.5	0.023346042699127
ENSMUSG00000000056	ENSMUSE00000134384	Whole-cell	20	0.0366972137607372	0.06	260.25	0.0294314332020163
ENSMUSG00000000056	ENSMUSE00000134384	Whole-cell	30	0.0	0.06	154.0	0.0411738603243297
ENSMUSG00000000056	ENSMUSE00000134384	Whole-cell	40	0.0	0.06	88.5	0.048234592064219
ENSMUSG00000000056	ENSMUSE00000134384	Whole-cell	60	0.1683713604438588	0.1505356247932753	233.5	0.0548556867483501
ENSMUSG00000000056	ENSMUSE00000134384	Whole-cell	120	0.2300300680212013	0.06	455.0	0.0382794661346158
ENSMUSG00000000056	ENSMUSE00000134384	Whole-cell	180	0.1519300457008645	0.0634870463593794	279.0	0.0370960021004731
ENSMUSG00000000056	ENSMUSE00000307876	Cytosolic	0	0.0	0.06	262.6666666666667	0.0404642939523557
ENSMUSG00000000056	ENSMUSE00000307876	Cytosolic	15	0.0	0.06	517.5	0.0224667514771049
ENSMUSG00000000056	ENSMUSE00000307876	Cytosolic	20	0.0182268796793056	0.06	492.5	0.0260724597590576
ENSMUSG00000000056	ENSMUSE00000307876	Cytosolic	30	0.0	0.06	601.0	0.0328671922452065
ENSMUSG00000000056	ENSMUSE00000307876	Cytosolic	40	0.0	0.06	468.0	0.0465464981378112
ENSMUSG00000000056	ENSMUSE00000307876	Cytosolic	60	0.0806917072943537	0.06	323.75	0.0458795175219706
ENSMUSG00000000056	ENSMUSE00000307876	Cytosolic	120	0.0518187929190005	0.06	418.0	0.0331175169072736
ENSMUSG00000000056	ENSMUSE00000307876	Cytosolic	180	0.3129339362180933	0.06	414.0	0.0307712034644325
ENSMUSG00000000056	ENSMUSE00000307876	Membrane	0	0.0	0.06	122.33333333333331	0.0427543466987585
ENSMUSG00000000056	ENSMUSE00000307876	Membrane	15	0.0	0.06	161.0	0.0242151881976491
ENSMUSG00000000056	ENSMUSE00000307876	Membrane	20	0.0	0.06	193.75	0.02716004234701
ENSMUSG00000000056	ENSMUSE00000307876	Membrane	30	0.0	0.06	210.0	0.035391176807259
ENSMUSG00000000056	ENSMUSE00000307876	Membrane	40	0.0	0.06	114.5	0.049013685056433
ENSMUSG00000000056	ENSMUSE00000307876	Membrane	60	0.0733317938512469	0.0733317938512469	215.75	0.0513009905297758
ENSMUSG00000000056	ENSMUSE00000307876	Membrane	120	0.0	0.06	242.0	0.0348066447007276
ENSMUSG00000000056	ENSMUSE00000307876	Membrane	180	0.0588939891137108	0.06	186.5	0.0357206031222479
ENSMUSG00000000056	ENSMUSE00000307876	Nuclear mature	0	0.0	0.06	78.66666666666667	0.1025860522026181
ENSMUSG00000000056	ENSMUSE00000307876	Nuclear mature	15	0.0	0.06	274.0	0.024349004283096
ENSMUSG00000000056	ENSMUSE00000307876	Nuclear mature	20	0.0	0.06	166.5	0.0319078413570275
ENSMUSG00000000056	ENSMUSE00000307876	Nuclear mature	30	0.0	0.06	225.0	0.0417880104789744
ENSMUSG00000000056	ENSMUSE00000307876	Nuclear mature	40	0.0	0.06	120.0	0.05994773080159
ENSMUSG00000000056	ENSMUSE00000307876	Nuclear mature	60	0.0975378934934922	0.06	158.25	0.0568044210732911
ENSMUSG00000000056	ENSMUSE00000307876	Nuclear mature	120	0.3586387950632369	0.06	287.5	0.0388071947298407
ENSMUSG00000000056	ENSMUSE00000307876	Nuclear mature	180	0.4253683044584222	0.218140758540446	312.5	0.0357237538865171
ENSMUSG00000000056	ENSMUSE00000307876	Whole-cell	0	0.0	0.06	140.66666666666666	0.0611501310151628
ENSMUSG00000000056	ENSMUSE00000307876	Whole-cell	15	0.0	0.06	166.5	0.023346042699127
ENSMUSG00000000056	ENSMUSE00000307876	Whole-cell	20	0.0249738688167713	0.06	212.75	0.0294314332020163
ENSMUSG00000000056	ENSMUSE00000307876	Whole-cell	30	0.0438702297735105	0.06	154.0	0.0411738603243297
ENSMUSG00000000056	ENSMUSE00000307876	Whole-cell	40	0.0	0.06	115.0	0.048234592064219
ENSMUSG00000000056	ENSMUSE00000307876	Whole-cell	60	0.0752250987201858	0.0752250987201858	132.75	0.0548556867483501
ENSMUSG00000000056	ENSMUSE00000307876	Whole-cell	120	0.0565332593033932	0.06	441.5	0.0382794661346158
ENSMUSG00000000056	ENSMUSE00000307876	Whole-cell	180	0.4667545263064124	0.202259896200273	203.0	0.0370960021004731
ENSMUSG00000000056	ENSMUSE00000307887	Cytosolic	0	0.0373012466912024	0.06	238.66666666666663	0.0404642939523557
ENSMUSG00000000056	ENSMUSE00000307887	Cytosolic	15	0.0	0.06	383.0	0.0224667514771049
ENSMUSG00000000056	ENSMUSE00000307887	Cytosolic	20	0.0	0.06	387.5	0.0260724597590576
ENSMUSG00000000056	ENSMUSE00000307887	Cytosolic	30	0.0	0.06	471.0	0.0328671922452065
ENSMUSG00000000056	ENSMUSE00000307887	Cytosolic	40	0.0	0.06	234.0	0.0465464981378112
ENSMUSG00000000056	ENSMUSE00000307887	Cytosolic	60	0.0191656199609369	0.06	224.0	0.0458795175219706
ENSMUSG00000000056	ENSMUSE00000307887	Cytosolic	120	0.2279432296031393	0.0961066866790609	367.5	0.0331175169072736
ENSMUSG00000000056	ENSMUSE00000307887	Cytosolic	180	0.1763642236438659	0.0691773628054775	284.0	0.0307712034644325
ENSMUSG00000000056	ENSMUSE00000307887	Membrane	0	0.0	0.06	90.0	0.0427543466987585
ENSMUSG00000000056	ENSMUSE00000307887	Membrane	15	0.0	0.06	165.0	0.0242151881976491
ENSMUSG00000000056	ENSMUSE00000307887	Membrane	20	0.0	0.06	149.75	0.02716004234701
ENSMUSG00000000056	ENSMUSE00000307887	Membrane	30	0.0	0.06	197.0	0.035391176807259
ENSMUSG00000000056	ENSMUSE00000307887	Membrane	40	0.0	0.06	53.5	0.049013685056433
ENSMUSG00000000056	ENSMUSE00000307887	Membrane	60	0.0110307840312474	0.06	143.75	0.0513009905297758
ENSMUSG00000000056	ENSMUSE00000307887	Membrane	120	0.1205765406170682	0.1205765406170682	140.0	0.0348066447007276
ENSMUSG00000000056	ENSMUSE00000307887	Membrane	180	0.3263039355314984	0.0739980656624459	125.0	0.0357206031222479
ENSMUSG00000000056	ENSMUSE00000307887	Nuclear mature	0	0.0	0.06	57.333333333333336	0.1025860522026181
ENSMUSG00000000056	ENSMUSE00000307887	Nuclear mature	15	0.0	0.06	195.0	0.024349004283096
ENSMUSG00000000056	ENSMUSE00000307887	Nuclear mature	20	0.0	0.06	99.5	0.0319078413570275
ENSMUSG00000000056	ENSMUSE00000307887	Nuclear mature	30	0.0	0.06	139.0	0.0417880104789744
ENSMUSG00000000056	ENSMUSE00000307887	Nuclear mature	40	0.0	0.06	80.5	0.05994773080159
ENSMUSG00000000056	ENSMUSE00000307887	Nuclear mature	60	0.1052261742592454	0.1052261742592454	82.75	0.0568044210732911
ENSMUSG00000000056	ENSMUSE00000307887	Nuclear mature	120	0.2742846660661778	0.0818041737991348	172.0	0.0388071947298407
ENSMUSG00000000056	ENSMUSE00000307887	Nuclear mature	180	0.735315567986511	0.5726800807531904	142.0	0.0357237538865171
ENSMUSG00000000056	ENSMUSE00000307887	Whole-cell	0	0.0	0.06	87.0	0.0611501310151628
ENSMUSG00000000056	ENSMUSE00000307887	Whole-cell	15	0.1079421402004084	0.1079421402004084	139.5	0.023346042699127
ENSMUSG00000000056	ENSMUSE00000307887	Whole-cell	20	0.0	0.06	110.0	0.0294314332020163
ENSMUSG00000000056	ENSMUSE00000307887	Whole-cell	30	0.0	0.06	180.0	0.0411738603243297
ENSMUSG00000000056	ENSMUSE00000307887	Whole-cell	40	0.0	0.06	85.5	0.048234592064219
ENSMUSG00000000056	ENSMUSE00000307887	Whole-cell	60	0.0908515685026398	0.0908515685026398	113.25	0.0548556867483501
ENSMUSG00000000056	ENSMUSE00000307887	Whole-cell	120	0.0403044687778134	0.06	335.0	0.0382794661346158
ENSMUSG00000000056	ENSMUSE00000307887	Whole-cell	180	0.4112041279322952	0.2612766905459274	190.0	0.0370960021004731
ENSMUSG00000000056	ENSMUSE00000307895	Cytosolic	0	0.1158476430456267	0.0958052095547862	387.6666666666667	0.0404642939523557
ENSMUSG00000000056	ENSMUSE00000307895	Cytosolic	15	0.0	0.06	534.0	0.0224667514771049
ENSMUSG00000000056	ENSMUSE00000307895	Cytosolic	20	0.0234364882926154	0.06	494.0	0.0260724597590576
ENSMUSG00000000056	ENSMUSE00000307895	Cytosolic	30	0.0	0.06	616.0	0.0328671922452065
ENSMUSG00000000056	ENSMUSE00000307895	Cytosolic	40	0.0	0.06	348.5	0.0465464981378112
ENSMUSG00000000056	ENSMUSE00000307895	Cytosolic	60	0.2512982748644112	0.1292541166112852	459.5	0.0458795175219706
ENSMUSG00000000056	ENSMUSE00000307895	Cytosolic	120	0.2337763391902059	0.1105766387562769	383.5	0.0331175169072736
ENSMUSG00000000056	ENSMUSE00000307895	Cytosolic	180	0.3218678728774339	0.181416124192649	393.0	0.0307712034644325
ENSMUSG00000000056	ENSMUSE00000307895	Membrane	0	0.0	0.06	136.33333333333334	0.0427543466987585
ENSMUSG00000000056	ENSMUSE00000307895	Membrane	15	0.0	0.06	276.0	0.0242151881976491
ENSMUSG00000000056	ENSMUSE00000307895	Membrane	20	0.0	0.06	222.75	0.02716004234701
ENSMUSG00000000056	ENSMUSE00000307895	Membrane	30	0.0	0.06	264.0	0.035391176807259
ENSMUSG00000000056	ENSMUSE00000307895	Membrane	40	0.0	0.06	30.0	0.049013685056433
ENSMUSG00000000056	ENSMUSE00000307895	Membrane	60	0.0110505170974929	0.06	290.25	0.0513009905297758
ENSMUSG00000000056	ENSMUSE00000307895	Membrane	120	0.2095604256069229	0.06	227.0	0.0348066447007276
ENSMUSG00000000056	ENSMUSE00000307895	Membrane	180	0.4849267578526559	0.06	295.5	0.0357206031222479
ENSMUSG00000000056	ENSMUSE00000307895	Nuclear mature	0	0.0	0.06	118.0	0.1025860522026181
ENSMUSG00000000056	ENSMUSE00000307895	Nuclear mature	15	0.0	0.06	337.5	0.024349004283096
ENSMUSG00000000056	ENSMUSE00000307895	Nuclear mature	20	0.0	0.06	179.0	0.0319078413570275
ENSMUSG00000000056	ENSMUSE00000307895	Nuclear mature	30	0.0	0.06	157.5	0.0417880104789744
ENSMUSG00000000056	ENSMUSE00000307895	Nuclear mature	40	0.103511368740005	0.103511368740005	124.0	0.05994773080159
ENSMUSG00000000056	ENSMUSE00000307895	Nuclear mature	60	0.3730954319491915	0.3210385992894669	291.75	0.0568044210732911
ENSMUSG00000000056	ENSMUSE00000307895	Nuclear mature	120	0.3200618645756099	0.06	346.0	0.0388071947298407
ENSMUSG00000000056	ENSMUSE00000307895	Nuclear mature	180	0.4477717254034226	0.2695543950818797	194.0	0.0357237538865171
ENSMUSG00000000056	ENSMUSE00000307895	Whole-cell	0	0.0	0.06	154.33333333333334	0.0611501310151628
ENSMUSG00000000056	ENSMUSE00000307895	Whole-cell	15	0.0	0.06	146.0	0.023346042699127
ENSMUSG00000000056	ENSMUSE00000307895	Whole-cell	20	0.0	0.06	159.5	0.0294314332020163
ENSMUSG00000000056	ENSMUSE00000307895	Whole-cell	30	0.0	0.06	307.5	0.0411738603243297
ENSMUSG00000000056	ENSMUSE00000307895	Whole-cell	40	0.0888190226996391	0.0888190226996391	92.5	0.048234592064219
ENSMUSG00000000056	ENSMUSE00000307895	Whole-cell	60	0.244160233175381	0.1781813685349604	214.75	0.0548556867483501
ENSMUSG00000000056	ENSMUSE00000307895	Whole-cell	120	0.0311426195192075	0.06	394.0	0.0382794661346158
ENSMUSG00000000056	ENSMUSE00000307895	Whole-cell	180	0.4245604424202519	0.069784684881399	418.0	0.0370960021004731
ENSMUSG00000000056	ENSMUSE00000307903	Cytosolic	0	0.0	0.06	258.0	0.0404642939523557
ENSMUSG00000000056	ENSMUSE00000307903	Cytosolic	15	0.061953278728975	0.061953278728975	358.0	0.0224667514771049
ENSMUSG00000000056	ENSMUSE00000307903	Cytosolic	20	0.0796579966757705	0.06	337.0	0.0260724597590576
ENSMUSG00000000056	ENSMUSE00000307903	Cytosolic	30	0.0	0.06	708.5	0.0328671922452065
ENSMUSG00000000056	ENSMUSE00000307903	Cytosolic	40	0.0	0.06	341.5	0.0465464981378112
ENSMUSG00000000056	ENSMUSE00000307903	Cytosolic	60	0.1801800996104138	0.1055821160469695	253.75	0.0458795175219706
ENSMUSG00000000056	ENSMUSE00000307903	Cytosolic	120	0.2895288026525565	0.06	217.0	0.0331175169072736
ENSMUSG00000000056	ENSMUSE00000307903	Cytosolic	180	0.1935014293212737	0.1935014293212736	327.5	0.0307712034644325
ENSMUSG00000000056	ENSMUSE00000307903	Membrane	0	0.0	0.06	72.0	0.0443865442566595
ENSMUSG00000000056	ENSMUSE00000307903	Membrane	15	0.0	0.06	161.0	0.0242151881976491
ENSMUSG00000000056	ENSMUSE00000307903	Membrane	20	0.0	0.06	216.5	0.02716004234701
ENSMUSG00000000056	ENSMUSE00000307903	Membrane	30	0.0	0.06	151.5	0.035391176807259
ENSMUSG00000000056	ENSMUSE00000307903	Membrane	60	0.0584173794910511	0.06	181.25	0.0513009905297758
ENSMUSG00000000056	ENSMUSE00000307903	Membrane	120	0.1361778350894061	0.1361778350894061	152.0	0.0348066447007276
ENSMUSG00000000056	ENSMUSE00000307903	Membrane	180	0.7709729771684874	0.4463378176636423	89.5	0.0357206031222479
ENSMUSG00000000056	ENSMUSE00000307903	Nuclear mature	0	0.0	0.06	152.66666666666666	0.1025860522026181
ENSMUSG00000000056	ENSMUSE00000307903	Nuclear mature	15	0.0	0.06	189.0	0.024349004283096
ENSMUSG00000000056	ENSMUSE00000307903	Nuclear mature	20	0.0	0.06	162.5	0.0319078413570275
ENSMUSG00000000056	ENSMUSE00000307903	Nuclear mature	30	0.0689042590344419	0.0689042590344418	175.5	0.0417880104789744
ENSMUSG00000000056	ENSMUSE00000307903	Nuclear mature	40	0.2625361186963891	0.2625361186963891	57.0	0.05994773080159
ENSMUSG00000000056	ENSMUSE00000307903	Nuclear mature	60	0.0502876205159724	0.06	167.25	0.0568044210732911
ENSMUSG00000000056	ENSMUSE00000307903	Nuclear mature	120	0.1077493223785314	0.06	240.0	0.0388071947298407
ENSMUSG00000000056	ENSMUSE00000307903	Nuclear mature	180	1.195901366397265	0.1766447169555645	188.5	0.0357237538865171
ENSMUSG00000000056	ENSMUSE00000307903	Whole-cell	0	0.0	0.06	120.33333333333331	0.0611501310151628
ENSMUSG00000000056	ENSMUSE00000307903	Whole-cell	15	0.0	0.06	87.5	0.023346042699127
ENSMUSG00000000056	ENSMUSE00000307903	Whole-cell	20	0.0524285855292483	0.06	138.75	0.0294314332020163
ENSMUSG00000000056	ENSMUSE00000307903	Whole-cell	30	0.0	0.06	190.0	0.0411738603243297
ENSMUSG00000000056	ENSMUSE00000307903	Whole-cell	40	0.0	0.06	166.0	0.048234592064219
ENSMUSG00000000056	ENSMUSE00000307903	Whole-cell	60	0.0	0.06	224.5	0.0548556867483501
ENSMUSG00000000056	ENSMUSE00000307903	Whole-cell	120	0.4571024372230288	0.341429850437401	195.5	0.0382794661346158
ENSMUSG00000000056	ENSMUSE00000307903	Whole-cell	180	0.4101139539361113	0.097440004591307	313.5	0.0370960021004731
ENSMUSG00000000056	ENSMUSE00000307920	Cytosolic	0	0.0209493659942966	0.06	489.0	0.0404642939523557
ENSMUSG00000000056	ENSMUSE00000307920	Cytosolic	15	0.0	0.06	1007.0	0.0224667514771049
ENSMUSG00000000056	ENSMUSE00000307920	Cytosolic	20	0.0	0.06	613.5	0.0260724597590576
ENSMUSG00000000056	ENSMUSE00000307920	Cytosolic	30	0.0156854855421004	0.06	806.5	0.0328671922452065
ENSMUSG00000000056	ENSMUSE00000307920	Cytosolic	40	0.0	0.06	703.5	0.0465464981378112
ENSMUSG00000000056	ENSMUSE00000307920	Cytosolic	60	0.0077287192680654	0.06	598.0	0.0458795175219706
ENSMUSG00000000056	ENSMUSE00000307920	Cytosolic	120	0.2939563276885867	0.1096847961015225	394.0	0.0331175169072736
ENSMUSG00000000056	ENSMUSE00000307920	Cytosolic	180	0.0957269757266304	0.06	647.5	0.0307712034644325
ENSMUSG00000000056	ENSMUSE00000307920	Membrane	0	0.0	0.06	80.0	0.0443865442566595
ENSMUSG00000000056	ENSMUSE00000307920	Membrane	15	0.155809783246919	0.155809783246919	246.5	0.0242151881976491
ENSMUSG00000000056	ENSMUSE00000307920	Membrane	20	0.0	0.06	315.75	0.02716004234701
ENSMUSG00000000056	ENSMUSE00000307920	Membrane	30	0.0	0.06	300.0	0.035391176807259
ENSMUSG00000000056	ENSMUSE00000307920	Membrane	40	0.0	0.06	115.0	0.049013685056433
ENSMUSG00000000056	ENSMUSE00000307920	Membrane	60	0.0	0.06	297.75	0.0513009905297758
ENSMUSG00000000056	ENSMUSE00000307920	Membrane	120	0.2718961064908062	0.2718961064908062	128.0	0.0348066447007276
ENSMUSG00000000056	ENSMUSE00000307920	Membrane	180	0.1381545005944054	0.06	298.5	0.0357206031222479
ENSMUSG00000000056	ENSMUSE00000307920	Nuclear mature	0	0.0	0.06	103.66666666666669	0.1025860522026181
ENSMUSG00000000056	ENSMUSE00000307920	Nuclear mature	15	0.0	0.06	320.0	0.024349004283096
ENSMUSG00000000056	ENSMUSE00000307920	Nuclear mature	20	0.0	0.06	229.5	0.0319078413570275
ENSMUSG00000000056	ENSMUSE00000307920	Nuclear mature	30	0.0	0.06	308.0	0.0417880104789744
ENSMUSG00000000056	ENSMUSE00000307920	Nuclear mature	40	0.0	0.06	56.0	0.05994773080159
ENSMUSG00000000056	ENSMUSE00000307920	Nuclear mature	60	0.3747965971569579	0.2238146326516192	193.25	0.0568044210732911
ENSMUSG00000000056	ENSMUSE00000307920	Nuclear mature	120	0.4533570609060297	0.1605117987774135	236.5	0.0388071947298407
ENSMUSG00000000056	ENSMUSE00000307920	Nuclear mature	180	0.5591925442769209	0.2495654493018196	312.0	0.0357237538865171
ENSMUSG00000000056	ENSMUSE00000307920	Whole-cell	0	0.0	0.06	347.0	0.0611501310151628
ENSMUSG00000000056	ENSMUSE00000307920	Whole-cell	15	0.0	0.06	256.0	0.023346042699127
ENSMUSG00000000056	ENSMUSE00000307920	Whole-cell	20	0.0	0.06	297.5	0.0294314332020163
ENSMUSG00000000056	ENSMUSE00000307920	Whole-cell	30	0.0	0.06	280.5	0.0411738603243297
ENSMUSG00000000056	ENSMUSE00000307920	Whole-cell	40	0.0	0.06	167.5	0.048234592064219
ENSMUSG00000000056	ENSMUSE00000307920	Whole-cell	60	0.0	0.06	172.0	0.0548556867483501
ENSMUSG00000000056	ENSMUSE00000307920	Whole-cell	120	0.1390783524131649	0.06	469.5	0.0382794661346158
ENSMUSG00000000056	ENSMUSE00000307920	Whole-cell	180	0.480376315364154	0.2480302038344515	377.0	0.0370960021004731
ENSMUSG00000000056	ENSMUSE00000333527	Cytosolic	0	0.0022740897982774	0.06	6863.666666666667	0.0404642939523557
ENSMUSG00000000056	ENSMUSE00000333527	Cytosolic	15	0.0	0.06	10072.0	0.0224667514771049
ENSMUSG00000000056	ENSMUSE00000333527	Cytosolic	20	0.0133580382412977	0.06	7497.0	0.0260724597590576
ENSMUSG00000000056	ENSMUSE00000333527	Cytosolic	30	0.0072236363336648	0.06	12085.0	0.0328671922452065
ENSMUSG00000000056	ENSMUSE00000333527	Cytosolic	40	0.019143897965	0.06	6333.5	0.0465464981378112
ENSMUSG00000000056	ENSMUSE00000333527	Cytosolic	60	0.0903282804617229	0.06	7144.25	0.0458795175219706
ENSMUSG00000000056	ENSMUSE00000333527	Cytosolic	120	0.3312458000216048	0.06	9974.5	0.0331175169072736
ENSMUSG00000000056	ENSMUSE00000333527	Cytosolic	180	0.5423927051281539	0.1005648312994069	9761.0	0.0307712034644325
ENSMUSG00000000056	ENSMUSE00000333527	Membrane	0	0.0053255305143728	0.06	2934.6666666666665	0.0427543466987585
ENSMUSG00000000056	ENSMUSE00000333527	Membrane	15	0.0	0.06	4439.5	0.0242151881976491
ENSMUSG00000000056	ENSMUSE00000333527	Membrane	20	0.0083245975350393	0.06	5017.0	0.02716004234701
ENSMUSG00000000056	ENSMUSE00000333527	Membrane	30	0.0096749514073757	0.06	5183.0	0.035391176807259
ENSMUSG00000000056	ENSMUSE00000333527	Membrane	40	0.0358304676970841	0.06	2607.5	0.049013685056433
ENSMUSG00000000056	ENSMUSE00000333527	Membrane	60	0.1249919031381647	0.06	4890.75	0.0513009905297758
ENSMUSG00000000056	ENSMUSE00000333527	Membrane	120	0.2720547194322172	0.0687669429928904	5153.5	0.0348066447007276
ENSMUSG00000000056	ENSMUSE00000333527	Membrane	180	0.3831156128833913	0.06	5972.0	0.0357206031222479
ENSMUSG00000000056	ENSMUSE00000333527	Nuclear mature	0	0.002669604281796	0.06	2719.0	0.1025860522026181
ENSMUSG00000000056	ENSMUSE00000333527	Nuclear mature	15	0.0030510341853952	0.06	4867.0	0.024349004283096
ENSMUSG00000000056	ENSMUSE00000333527	Nuclear mature	20	0.03083818787736	0.06	5485.75	0.0319078413570275
ENSMUSG00000000056	ENSMUSE00000333527	Nuclear mature	30	0.0480991255077864	0.06	4631.5	0.0417880104789744
ENSMUSG00000000056	ENSMUSE00000333527	Nuclear mature	40	0.0956769938141835	0.06	3494.0	0.05994773080159
ENSMUSG00000000056	ENSMUSE00000333527	Nuclear mature	60	0.1664497382812001	0.06	4739.25	0.0568044210732911
ENSMUSG00000000056	ENSMUSE00000333527	Nuclear mature	120	0.315652888749025	0.06	6007.5	0.0388071947298407
ENSMUSG00000000056	ENSMUSE00000333527	Nuclear mature	180	0.4250701688561251	0.06	6286.0	0.0357237538865171
ENSMUSG00000000056	ENSMUSE00000333527	Whole-cell	0	0.005240549150996	0.06	4036.0	0.0611501310151628
ENSMUSG00000000056	ENSMUSE00000333527	Whole-cell	15	0.0	0.06	3303.5	0.023346042699127
ENSMUSG00000000056	ENSMUSE00000333527	Whole-cell	20	0.0189518891335327	0.06	4730.25	0.0294314332020163
ENSMUSG00000000056	ENSMUSE00000333527	Whole-cell	30	0.0603121893439899	0.06	4917.0	0.0411738603243297
ENSMUSG00000000056	ENSMUSE00000333527	Whole-cell	40	0.0610804765501806	0.06	3248.0	0.048234592064219
ENSMUSG00000000056	ENSMUSE00000333527	Whole-cell	60	0.1588718048351954	0.06	5108.0	0.0548556867483501
ENSMUSG00000000056	ENSMUSE00000333527	Whole-cell	120	0.1922384122778965	0.0663144390210198	7328.0	0.0382794661346158
ENSMUSG00000000056	ENSMUSE00000333527	Whole-cell	180	0.4360168364386516	0.06	6156.0	0.0370960021004731
ENSMUSG00000000056	ENSMUSE00000382144	Cytosolic	0	0.0	0.06	100.33333333333331	0.0404642939523557
ENSMUSG00000000056	ENSMUSE00000382144	Cytosolic	15	0.0	0.06	129.5	0.0224667514771049
ENSMUSG00000000056	ENSMUSE00000382144	Cytosolic	20	0.0	0.06	91.5	0.0260724597590576
ENSMUSG00000000056	ENSMUSE00000382144	Cytosolic	30	0.0	0.06	168.0	0.0328671922452065
ENSMUSG00000000056	ENSMUSE00000382144	Cytosolic	40	0.0	0.06	98.0	0.0465464981378112
ENSMUSG00000000056	ENSMUSE00000382144	Cytosolic	60	0.0947674716939298	0.0947674716939298	112.0	0.0458795175219706
ENSMUSG00000000056	ENSMUSE00000382144	Cytosolic	120	0.8769315694360438	0.4012653225659686	110.5	0.0331175169072736
ENSMUSG00000000056	ENSMUSE00000382144	Cytosolic	180	0.4497056875731588	0.2473155900894938	127.0	0.0307712034644325
ENSMUSG00000000056	ENSMUSE00000382144	Membrane	0	0.0	0.06	65.33333333333333	0.0427543466987585
ENSMUSG00000000056	ENSMUSE00000382144	Membrane	15	0.0	0.06	99.5	0.0242151881976491
ENSMUSG00000000056	ENSMUSE00000382144	Membrane	20	0.0	0.06	109.75	0.02716004234701
ENSMUSG00000000056	ENSMUSE00000382144	Membrane	30	0.4204618880666117	0.4204618880666116	138.0	0.035391176807259
ENSMUSG00000000056	ENSMUSE00000382144	Membrane	40	0.0	0.06	27.0	0.049013685056433
ENSMUSG00000000056	ENSMUSE00000382144	Membrane	60	0.1285963341449402	0.1285963341449402	37.25	0.0513009905297758
ENSMUSG00000000056	ENSMUSE00000382144	Membrane	120	0.0	0.06	43.0	0.0348066447007276
ENSMUSG00000000056	ENSMUSE00000382144	Membrane	180	0.4753586264178088	0.4753586264178087	40.0	0.0357206031222479
ENSMUSG00000000056	ENSMUSE00000382144	Nuclear mature	0	0.0	0.06	25.333333333333332	0.1025860522026181
ENSMUSG00000000056	ENSMUSE00000382144	Nuclear mature	20	0.0	0.06	84.75	0.0319078413570275
ENSMUSG00000000056	ENSMUSE00000382144	Nuclear mature	30	0.0	0.06	46.5	0.0417880104789744
ENSMUSG00000000056	ENSMUSE00000382144	Nuclear mature	40	0.0	0.06	33.0	0.05994773080159
ENSMUSG00000000056	ENSMUSE00000382144	Nuclear mature	60	0.0	0.06	46.5	0.0568044210732911
ENSMUSG00000000056	ENSMUSE00000382144	Nuclear mature	120	0.0	0.06	43.5	0.0388071947298407
ENSMUSG00000000056	ENSMUSE00000382144	Nuclear mature	180	0.2001629704889543	0.2001629704889543	53.0	0.0357237538865171
ENSMUSG00000000056	ENSMUSE00000382144	Whole-cell	0	0.0885097335921596	0.0885097335921596	66.0	0.0611501310151628
ENSMUSG00000000056	ENSMUSE00000382144	Whole-cell	15	0.0	0.06	96.0	0.023346042699127
ENSMUSG00000000056	ENSMUSE00000382144	Whole-cell	20	0.0	0.06	79.0	0.0294314332020163
ENSMUSG00000000056	ENSMUSE00000382144	Whole-cell	30	0.0	0.06	129.5	0.0411738603243297
ENSMUSG00000000056	ENSMUSE00000382144	Whole-cell	40	0.0	0.06	39.0	0.048234592064219
ENSMUSG00000000056	ENSMUSE00000382144	Whole-cell	60	0.0	0.06	71.75	0.0548556867483501
ENSMUSG00000000056	ENSMUSE00000382144	Whole-cell	120	0.0	0.06	138.5	0.0382794661346158
ENSMUSG00000000056	ENSMUSE00000382144	Whole-cell	180	0.0	0.06	70.0	0.0370960021004731
ENSMUSG00000000056	ENSMUSE00000661028	Cytosolic	0	0.0	0.06	358.3333333333333	0.0404642939523557
ENSMUSG00000000056	ENSMUSE00000661028	Cytosolic	15	0.0	0.06	557.0	0.0224667514771049
ENSMUSG00000000056	ENSMUSE00000661028	Cytosolic	20	0.0283567470149723	0.06	466.25	0.0260724597590576
ENSMUSG00000000056	ENSMUSE00000661028	Cytosolic	30	0.0	0.06	753.5	0.0328671922452065
ENSMUSG00000000056	ENSMUSE00000661028	Cytosolic	40	0.0	0.06	446.5	0.0465464981378112
ENSMUSG00000000056	ENSMUSE00000661028	Cytosolic	60	0.0260160281777113	0.06	446.0	0.0458795175219706
ENSMUSG00000000056	ENSMUSE00000661028	Cytosolic	120	0.1461424938732275	0.06	362.0	0.0331175169072736
ENSMUSG00000000056	ENSMUSE00000661028	Cytosolic	180	0.5062429562544958	0.06	447.0	0.0307712034644325
ENSMUSG00000000056	ENSMUSE00000661028	Membrane	0	0.0	0.06	99.0	0.0427543466987585
ENSMUSG00000000056	ENSMUSE00000661028	Membrane	15	0.0661692188468486	0.0661692188468485	275.0	0.0242151881976491
ENSMUSG00000000056	ENSMUSE00000661028	Membrane	20	0.0	0.06	265.25	0.02716004234701
ENSMUSG00000000056	ENSMUSE00000661028	Membrane	30	0.0	0.06	286.0	0.035391176807259
ENSMUSG00000000056	ENSMUSE00000661028	Membrane	40	0.0	0.06	57.0	0.049013685056433
ENSMUSG00000000056	ENSMUSE00000661028	Membrane	60	0.0898780434026363	0.0723797038387081	179.5	0.0513009905297758
ENSMUSG00000000056	ENSMUSE00000661028	Membrane	120	0.1368543736003724	0.1368543736003724	137.5	0.0348066447007276
ENSMUSG00000000056	ENSMUSE00000661028	Membrane	180	0.8623897603522609	0.1429280555036852	291.0	0.0357206031222479
ENSMUSG00000000056	ENSMUSE00000661028	Nuclear mature	0	0.0	0.06	39.333333333333336	0.1025860522026181
ENSMUSG00000000056	ENSMUSE00000661028	Nuclear mature	15	0.0	0.06	224.5	0.024349004283096
ENSMUSG00000000056	ENSMUSE00000661028	Nuclear mature	20	0.0	0.06	255.5	0.0319078413570275
ENSMUSG00000000056	ENSMUSE00000661028	Nuclear mature	30	0.0	0.06	212.0	0.0417880104789744
ENSMUSG00000000056	ENSMUSE00000661028	Nuclear mature	40	0.0	0.06	108.5	0.05994773080159
ENSMUSG00000000056	ENSMUSE00000661028	Nuclear mature	60	0.1579915716597755	0.1579915716597755	124.0	0.0481203255797997
ENSMUSG00000000056	ENSMUSE00000661028	Nuclear mature	120	0.414182358859824	0.1235811217283619	258.0	0.0388071947298407
ENSMUSG00000000056	ENSMUSE00000661028	Nuclear mature	180	0.5259088050582197	0.1767909849561944	264.5	0.0357237538865171
ENSMUSG00000000056	ENSMUSE00000661028	Whole-cell	0	0.0	0.06	267.3333333333333	0.0611501310151628
ENSMUSG00000000056	ENSMUSE00000661028	Whole-cell	15	0.0	0.06	157.5	0.023346042699127
ENSMUSG00000000056	ENSMUSE00000661028	Whole-cell	20	0.1172846876283926	0.1172846876283926	182.0	0.0294314332020163
ENSMUSG00000000056	ENSMUSE00000661028	Whole-cell	30	0.0	0.06	300.5	0.0411738603243297
ENSMUSG00000000056	ENSMUSE00000661028	Whole-cell	40	0.0	0.06	162.0	0.048234592064219
ENSMUSG00000000056	ENSMUSE00000661028	Whole-cell	60	0.0908360282921817	0.06	202.25	0.0548556867483501
ENSMUSG00000000056	ENSMUSE00000661028	Whole-cell	120	0.0703493130138486	0.06	371.5	0.0382794661346158
ENSMUSG00000000056	ENSMUSE00000661028	Whole-cell	180	0.4663870778676381	0.1003762320288552	306.0	0.0370960021004731
ENSMUSG00000000056	ENSMUSE00000661029	Cytosolic	0	0.0	0.06	144.0	0.0404642939523557
ENSMUSG00000000056	ENSMUSE00000661029	Cytosolic	15	0.0	0.06	166.5	0.0224667514771049
ENSMUSG00000000056	ENSMUSE00000661029	Cytosolic	20	0.0	0.06	139.0	0.0260724597590576
ENSMUSG00000000056	ENSMUSE00000661029	Cytosolic	30	0.0	0.06	217.0	0.0328671922452065
ENSMUSG00000000056	ENSMUSE00000661029	Cytosolic	40	0.0	0.06	104.0	0.0465464981378112
ENSMUSG00000000056	ENSMUSE00000661029	Cytosolic	60	0.4105473627468695	0.3926275961094438	136.75	0.0458795175219706
ENSMUSG00000000056	ENSMUSE00000661029	Cytosolic	120	0.0	0.06	208.0	0.0331175169072736
ENSMUSG00000000056	ENSMUSE00000661029	Cytosolic	180	1.02048860668816	0.6502067237919091	136.5	0.0307712034644325
ENSMUSG00000000056	ENSMUSE00000661029	Membrane	0	0.0	0.06	41.666666666666664	0.0427543466987585
ENSMUSG00000000056	ENSMUSE00000661029	Membrane	15	0.0	0.06	71.5	0.0242151881976491
ENSMUSG00000000056	ENSMUSE00000661029	Membrane	20	0.0	0.06	111.75	0.02716004234701
ENSMUSG00000000056	ENSMUSE00000661029	Membrane	30	0.0	0.06	159.5	0.035391176807259
ENSMUSG00000000056	ENSMUSE00000661029	Membrane	40	0.0	0.06	24.5	0.049013685056433
ENSMUSG00000000056	ENSMUSE00000661029	Membrane	60	0.0	0.06	90.0	0.0513009905297758
ENSMUSG00000000056	ENSMUSE00000661029	Membrane	120	0.0	0.06	60.5	0.0348066447007276
ENSMUSG00000000056	ENSMUSE00000661029	Membrane	180	0.1077364480827706	0.1077364480827706	125.5	0.0357206031222479
ENSMUSG00000000056	ENSMUSE00000661029	Nuclear mature	0	0.241496510414779	0.241496510414779	15.333333333333334	0.1025860522026181
ENSMUSG00000000056	ENSMUSE00000661029	Nuclear mature	15	0.0	0.06	71.0	0.024349004283096
ENSMUSG00000000056	ENSMUSE00000661029	Nuclear mature	20	0.0	0.06	92.0	0.0319078413570275
ENSMUSG00000000056	ENSMUSE00000661029	Nuclear mature	30	0.0	0.06	31.5	0.0417880104789744
ENSMUSG00000000056	ENSMUSE00000661029	Nuclear mature	40	0.0	0.06	64.0	0.05994773080159
ENSMUSG00000000056	ENSMUSE00000661029	Nuclear mature	60	0.0	0.06	39.0	0.0568044210732911
ENSMUSG00000000056	ENSMUSE00000661029	Nuclear mature	120	0.6057227857248819	0.1604077485307907	108.5	0.0388071947298407
ENSMUSG00000000056	ENSMUSE00000661029	Nuclear mature	180	0.1138858280368188	0.1138858280368188	88.0	0.0357237538865171
ENSMUSG00000000056	ENSMUSE00000661029	Whole-cell	0	0.0	0.06	78.0	0.0611501310151628
ENSMUSG00000000056	ENSMUSE00000661029	Whole-cell	15	0.0	0.06	65.5	0.023346042699127
ENSMUSG00000000056	ENSMUSE00000661029	Whole-cell	20	0.0	0.06	86.75	0.0294314332020163
ENSMUSG00000000056	ENSMUSE00000661029	Whole-cell	30	0.0	0.06	123.0	0.0411738603243297
ENSMUSG00000000056	ENSMUSE00000661029	Whole-cell	40	0.0	0.06	50.5	0.048234592064219
ENSMUSG00000000056	ENSMUSE00000661029	Whole-cell	60	0.0858734003655089	0.0858734003655089	102.75	0.0548556867483501
ENSMUSG00000000056	ENSMUSE00000661029	Whole-cell	120	0.5070046270859871	0.5070046270859871	165.0	0.0382794661346158
ENSMUSG00000000056	ENSMUSE00000661029	Whole-cell	180	0.3687692487065475	0.06	107.5	0.0370960021004731
ENSMUSG00000000056	ENSMUSE00001291975	Cytosolic	0	0.0	0.06	283.3333333333333	0.0404642939523557
ENSMUSG00000000056	ENSMUSE00001291975	Cytosolic	15	0.0	0.06	647.5	0.0224667514771049
ENSMUSG00000000056	ENSMUSE00001291975	Cytosolic	20	0.0	0.06	418.0	0.0260724597590576
ENSMUSG00000000056	ENSMUSE00001291975	Cytosolic	30	0.0	0.06	714.0	0.0328671922452065
ENSMUSG00000000056	ENSMUSE00001291975	Cytosolic	40	0.0	0.06	406.5	0.0465464981378112
ENSMUSG00000000056	ENSMUSE00001291975	Cytosolic	60	0.0776187694896658	0.06	354.75	0.0458795175219706
ENSMUSG00000000056	ENSMUSE00001291975	Cytosolic	120	0.3129080953330995	0.0705509722675042	384.0	0.0331175169072736
ENSMUSG00000000056	ENSMUSE00001291975	Cytosolic	180	0.4945509527699251	0.165411501306591	468.5	0.0307712034644325
ENSMUSG00000000056	ENSMUSE00001291975	Membrane	0	0.0	0.06	56.5	0.0443865442566595
ENSMUSG00000000056	ENSMUSE00001291975	Membrane	15	0.0	0.06	193.0	0.0242151881976491
ENSMUSG00000000056	ENSMUSE00001291975	Membrane	20	0.0	0.06	238.0	0.02716004234701
ENSMUSG00000000056	ENSMUSE00001291975	Membrane	30	0.0489721585794793	0.06	190.0	0.035391176807259
ENSMUSG00000000056	ENSMUSE00001291975	Membrane	40	0.0	0.06	54.0	0.049013685056433
ENSMUSG00000000056	ENSMUSE00001291975	Membrane	60	0.0337462933227738	0.06	213.0	0.0513009905297758
ENSMUSG00000000056	ENSMUSE00001291975	Membrane	120	0.1668955775614298	0.1668955775614298	142.5	0.0348066447007276
ENSMUSG00000000056	ENSMUSE00001291975	Membrane	180	0.1439989598764836	0.1439989598764836	152.5	0.0357206031222479
ENSMUSG00000000056	ENSMUSE00001291975	Nuclear mature	0	0.0	0.06	82.33333333333333	0.1025860522026181
ENSMUSG00000000056	ENSMUSE00001291975	Nuclear mature	15	0.0	0.06	293.0	0.024349004283096
ENSMUSG00000000056	ENSMUSE00001291975	Nuclear mature	20	0.0	0.06	230.5	0.0319078413570275
ENSMUSG00000000056	ENSMUSE00001291975	Nuclear mature	30	0.0	0.06	256.0	0.0417880104789744
ENSMUSG00000000056	ENSMUSE00001291975	Nuclear mature	40	0.0893739978540899	0.0893739978540899	68.0	0.05994773080159
ENSMUSG00000000056	ENSMUSE00001291975	Nuclear mature	60	0.0377157153869793	0.06	127.5	0.0568044210732911
ENSMUSG00000000056	ENSMUSE00001291975	Nuclear mature	120	0.1621648011435272	0.06	162.5	0.0388071947298407
ENSMUSG00000000056	ENSMUSE00001291975	Nuclear mature	180	0.8218317714698663	0.5392487543089897	257.5	0.0357237538865171
ENSMUSG00000000056	ENSMUSE00001291975	Whole-cell	0	0.0	0.06	240.66666666666663	0.0611501310151628
ENSMUSG00000000056	ENSMUSE00001291975	Whole-cell	15	0.0	0.06	137.0	0.023346042699127
ENSMUSG00000000056	ENSMUSE00001291975	Whole-cell	20	0.0	0.06	211.0	0.0294314332020163
ENSMUSG00000000056	ENSMUSE00001291975	Whole-cell	30	0.0	0.06	250.5	0.0411738603243297
ENSMUSG00000000056	ENSMUSE00001291975	Whole-cell	40	0.0	0.06	141.5	0.048234592064219
ENSMUSG00000000056	ENSMUSE00001291975	Whole-cell	60	0.0	0.06	151.75	0.0548556867483501
ENSMUSG00000000056	ENSMUSE00001291975	Whole-cell	120	0.0665443573050358	0.0665443573050358	287.5	0.0382794661346158
ENSMUSG00000000056	ENSMUSE00001291975	Whole-cell	180	0.3638888269328995	0.06	265.5	0.0370960021004731
ENSMUSG00000000056	gene	Nuclear pre-mRNA	0	0.0395129339820708	0.06	3626.0	0.1025860522026181
ENSMUSG00000000056	gene	Nuclear pre-mRNA	15	0.0168354642168981	0.06	7121.0	0.024349004283096
ENSMUSG00000000056	gene	Nuclear pre-mRNA	20	0.3285410031839982	0.1128967006375799	7222.5	0.0319078413570275
ENSMUSG00000000056	gene	Nuclear pre-mRNA	30	0.2300298975427308	0.1173769026134051	6571.0	0.0417880104789744
ENSMUSG00000000056	gene	Nuclear pre-mRNA	40	0.7017007084851337	0.1847065055137826	4305.5	0.05994773080159
ENSMUSG00000000056	gene	Nuclear pre-mRNA	60	1.0717980271016458	0.1553837628750578	6156.0	0.0568044210732911
ENSMUSG00000000056	gene	Nuclear pre-mRNA	120	1.1304555480492433	0.06	8203.0	0.0388071947298407
ENSMUSG00000000056	gene	Nuclear pre-mRNA	180	0.8907830599536504	0.1274006877517957	8523.0	0.0357237538865171
ENSMUSG00000000078	ENSMUSE00000115546	Cytosolic	0	0.0115474209601247	0.06	5099.666666666667	0.0404642939523557
ENSMUSG00000000078	ENSMUSE00000115546	Cytosolic	15	0.0870164220988933	0.06	8064.5	0.0224667514771049
ENSMUSG00000000078	ENSMUSE00000115546	Cytosolic	20	0.1361296041199653	0.06	6149.75	0.0260724597590576
ENSMUSG00000000078	ENSMUSE00000115546	Cytosolic	30	0.3837265986752228	0.06	9213.0	0.0328671922452065
ENSMUSG00000000078	ENSMUSE00000115546	Cytosolic	40	0.5174895971860922	0.06	4859.5	0.0465464981378112
ENSMUSG00000000078	ENSMUSE00000115546	Cytosolic	60	0.7646230638982827	0.06	4529.5	0.0458795175219706
ENSMUSG00000000078	ENSMUSE00000115546	Cytosolic	120	1.0898510623695667	0.0618831915531333	2709.0	0.0331175169072736
ENSMUSG00000000078	ENSMUSE00000115546	Cytosolic	180	1.0827862272633832	0.0941773341009888	3241.0	0.0307712034644325
ENSMUSG00000000078	ENSMUSE00000115546	Membrane	0	0.0220611352548894	0.06	1900.3333333333333	0.0427543466987585
ENSMUSG00000000078	ENSMUSE00000115546	Membrane	15	0.0928755011582002	0.06	3853.0	0.0242151881976491
ENSMUSG00000000078	ENSMUSE00000115546	Membrane	20	0.1700348745982341	0.06	3154.0	0.02716004234701
ENSMUSG00000000078	ENSMUSE00000115546	Membrane	30	0.4151206240793503	0.06	4484.0	0.035391176807259
ENSMUSG00000000078	ENSMUSE00000115546	Membrane	40	0.3692605129440202	0.1541181266144899	1623.0	0.049013685056433
ENSMUSG00000000078	ENSMUSE00000115546	Membrane	60	0.7492875771440604	0.0876731150677157	2686.0	0.0513009905297758
ENSMUSG00000000078	ENSMUSE00000115546	Membrane	120	0.8755007681135918	0.1159158588209245	2005.0	0.0348066447007276
ENSMUSG00000000078	ENSMUSE00000115546	Membrane	180	0.9048834262010133	0.0631195948679794	2254.5	0.0357206031222479
ENSMUSG00000000078	ENSMUSE00000115546	Nuclear mature	0	0.0	0.06	2418.3333333333335	0.1025860522026181
ENSMUSG00000000078	ENSMUSE00000115546	Nuclear mature	15	0.1223978861659043	0.06	5414.0	0.024349004283096
ENSMUSG00000000078	ENSMUSE00000115546	Nuclear mature	20	0.2949916446967217	0.06	4934.0	0.0319078413570275
ENSMUSG00000000078	ENSMUSE00000115546	Nuclear mature	30	0.3712079984867005	0.06	4488.5	0.0417880104789744
ENSMUSG00000000078	ENSMUSE00000115546	Nuclear mature	40	0.3472752986844094	0.0663206154993241	2757.0	0.05994773080159
ENSMUSG00000000078	ENSMUSE00000115546	Nuclear mature	60	0.6562203573704898	0.06	2658.75	0.0568044210732911
ENSMUSG00000000078	ENSMUSE00000115546	Nuclear mature	120	0.9589880097580769	0.0720815358667172	3711.0	0.0388071947298407
ENSMUSG00000000078	ENSMUSE00000115546	Nuclear mature	180	0.938881260567772	0.06	3320.0	0.0357237538865171
ENSMUSG00000000078	ENSMUSE00000115546	Whole-cell	0	0.0104349263983642	0.06	3568.3333333333335	0.0611501310151628
ENSMUSG00000000078	ENSMUSE00000115546	Whole-cell	15	0.0779638206860061	0.06	4168.0	0.023346042699127
ENSMUSG00000000078	ENSMUSE00000115546	Whole-cell	20	0.1147924444397474	0.06	4353.0	0.0294314332020163
ENSMUSG00000000078	ENSMUSE00000115546	Whole-cell	30	0.3741174134474969	0.0775815070507499	5843.5	0.0411738603243297
ENSMUSG00000000078	ENSMUSE00000115546	Whole-cell	40	0.2033068983481839	0.0770903924065915	2942.5	0.048234592064219
ENSMUSG00000000078	ENSMUSE00000115546	Whole-cell	60	0.6741981056533901	0.071646735153644	3474.75	0.0548556867483501
ENSMUSG00000000078	ENSMUSE00000115546	Whole-cell	120	0.767528772723947	0.1798824160257154	5406.5	0.0382794661346158
ENSMUSG00000000078	ENSMUSE00000115546	Whole-cell	180	0.974519409784786	0.163630689995354	3240.0	0.0370960021004731
ENSMUSG00000000078	ENSMUSE00000115548	Cytosolic	0	0.1270383076157865	0.1072278138276361	945.0	0.0404642939523557
ENSMUSG00000000078	ENSMUSE00000115548	Cytosolic	15	0.1023083623189141	0.06	1915.5	0.0224667514771049
ENSMUSG00000000078	ENSMUSE00000115548	Cytosolic	20	0.1779641000313461	0.06	1421.0	0.0260724597590576
ENSMUSG00000000078	ENSMUSE00000115548	Cytosolic	30	0.4114462215772257	0.1140999084691517	2119.5	0.0328671922452065
ENSMUSG00000000078	ENSMUSE00000115548	Cytosolic	40	0.299614555818065	0.06	1006.0	0.0465464981378112
ENSMUSG00000000078	ENSMUSE00000115548	Cytosolic	60	0.8296577910430353	0.06	878.25	0.0458795175219706
ENSMUSG00000000078	ENSMUSE00000115548	Cytosolic	120	0.8843958943808137	0.06	666.5	0.0331175169072736
ENSMUSG00000000078	ENSMUSE00000115548	Cytosolic	180	1.1029586955472122	0.1637976291537137	770.0	0.0307712034644325
ENSMUSG00000000078	ENSMUSE00000115548	Membrane	0	0.0	0.06	469.6666666666667	0.0427543466987585
ENSMUSG00000000078	ENSMUSE00000115548	Membrane	15	0.0739419600945169	0.06	814.0	0.0242151881976491
ENSMUSG00000000078	ENSMUSE00000115548	Membrane	20	0.159654981772973	0.06	831.75	0.02716004234701
ENSMUSG00000000078	ENSMUSE00000115548	Membrane	30	0.2957450242927028	0.06	999.5	0.035391176807259
ENSMUSG00000000078	ENSMUSE00000115548	Membrane	40	0.4878486730215264	0.135269765815451	408.5	0.049013685056433
ENSMUSG00000000078	ENSMUSE00000115548	Membrane	60	0.4901297061093318	0.0901905177312164	642.25	0.0513009905297758
ENSMUSG00000000078	ENSMUSE00000115548	Membrane	120	1.1311133819376695	0.3654945086488725	315.5	0.0348066447007276
ENSMUSG00000000078	ENSMUSE00000115548	Membrane	180	0.911445260073842	0.06	435.5	0.0357206031222479
ENSMUSG00000000078	ENSMUSE00000115548	Nuclear mature	0	0.0169700250561736	0.06	533.6666666666666	0.1025860522026181
ENSMUSG00000000078	ENSMUSE00000115548	Nuclear mature	15	0.0784634770540912	0.06	1371.5	0.024349004283096
ENSMUSG00000000078	ENSMUSE00000115548	Nuclear mature	20	0.0982021475338939	0.06	860.25	0.0319078413570275
ENSMUSG00000000078	ENSMUSE00000115548	Nuclear mature	30	0.3784976014834033	0.06	1325.5	0.0417880104789744
ENSMUSG00000000078	ENSMUSE00000115548	Nuclear mature	40	0.3594557739934078	0.06	626.0	0.05994773080159
ENSMUSG00000000078	ENSMUSE00000115548	Nuclear mature	60	0.5427186423794027	0.1293595461762168	642.75	0.0568044210732911
ENSMUSG00000000078	ENSMUSE00000115548	Nuclear mature	120	0.8189544499987744	0.06	756.5	0.0388071947298407
ENSMUSG00000000078	ENSMUSE00000115548	Nuclear mature	180	1.0261828501758046	0.1200953294439125	728.0	0.0357237538865171
ENSMUSG00000000078	ENSMUSE00000115548	Whole-cell	0	0.0	0.06	651.6666666666666	0.0611501310151628
ENSMUSG00000000078	ENSMUSE00000115548	Whole-cell	15	0.090413212079476	0.06	684.0	0.023346042699127
ENSMUSG00000000078	ENSMUSE00000115548	Whole-cell	20	0.1523153609150688	0.06	767.25	0.0294314332020163
ENSMUSG00000000078	ENSMUSE00000115548	Whole-cell	30	0.4613375604988192	0.2662313243799649	1035.5	0.0411738603243297
ENSMUSG00000000078	ENSMUSE00000115548	Whole-cell	40	0.2134655812010791	0.1490399649334945	493.0	0.048234592064219
ENSMUSG00000000078	ENSMUSE00000115548	Whole-cell	60	0.5484005427640434	0.0806528068970148	565.25	0.0548556867483501
ENSMUSG00000000078	ENSMUSE00000115548	Whole-cell	120	0.6693918886348589	0.0864020512352943	905.0	0.0382794661346158
ENSMUSG00000000078	ENSMUSE00000115548	Whole-cell	180	0.9048954399120194	0.06	585.5	0.0370960021004731
ENSMUSG00000000078	ENSMUSE00000469019	Cytosolic	0	0.0181695179219917	0.06	27174.666666666668	0.0404642939523557
ENSMUSG00000000078	ENSMUSE00000469019	Cytosolic	15	0.1761638139618654	0.06	52535.0	0.0224667514771049
ENSMUSG00000000078	ENSMUSE00000469019	Cytosolic	20	0.2328042083944428	0.06	34685.75	0.0260724597590576
ENSMUSG00000000078	ENSMUSE00000469019	Cytosolic	30	0.3792275446909685	0.06	50675.0	0.0328671922452065
ENSMUSG00000000078	ENSMUSE00000469019	Cytosolic	40	0.4094572565909308	0.0649078318687845	21584.0	0.0465464981378112
ENSMUSG00000000078	ENSMUSE00000469019	Cytosolic	60	0.822023857884757	0.0903361540219391	24278.5	0.0458795175219706
ENSMUSG00000000078	ENSMUSE00000469019	Cytosolic	120	1.109019421131531	0.06	26405.5	0.0331175169072736
ENSMUSG00000000078	ENSMUSE00000469019	Cytosolic	180	0.982330119711594	0.1125345817163192	27437.5	0.0307712034644325
ENSMUSG00000000078	ENSMUSE00000469019	Membrane	0	0.0114194058788575	0.06	17044.333333333332	0.0427543466987585
ENSMUSG00000000078	ENSMUSE00000469019	Membrane	15	0.1352633387954407	0.06	27292.5	0.0242151881976491
ENSMUSG00000000078	ENSMUSE00000469019	Membrane	20	0.2016801880653842	0.06	27204.75	0.02716004234701
ENSMUSG00000000078	ENSMUSE00000469019	Membrane	30	0.3589524129422423	0.06	27543.5	0.035391176807259
ENSMUSG00000000078	ENSMUSE00000469019	Membrane	40	0.3874101557495066	0.0680322300446127	14501.0	0.049013685056433
ENSMUSG00000000078	ENSMUSE00000469019	Membrane	60	0.6910762737259251	0.0899196808271193	19260.75	0.0513009905297758
ENSMUSG00000000078	ENSMUSE00000469019	Membrane	120	1.0308596613606509	0.06	16017.5	0.0348066447007276
ENSMUSG00000000078	ENSMUSE00000469019	Membrane	180	0.9404458419231964	0.06	16502.5	0.0357206031222479
ENSMUSG00000000078	ENSMUSE00000469019	Nuclear mature	0	0.0056974664576177	0.06	21911.666666666668	0.1025860522026181
ENSMUSG00000000078	ENSMUSE00000469019	Nuclear mature	15	0.2273937609267293	0.06	40128.0	0.024349004283096
ENSMUSG00000000078	ENSMUSE00000469019	Nuclear mature	20	0.3062804185553199	0.06	36508.75	0.0319078413570275
ENSMUSG00000000078	ENSMUSE00000469019	Nuclear mature	30	0.4404649204062301	0.06	41830.5	0.0417880104789744
ENSMUSG00000000078	ENSMUSE00000469019	Nuclear mature	40	0.3141985434699811	0.0694028285206631	14503.5	0.05994773080159
ENSMUSG00000000078	ENSMUSE00000469019	Nuclear mature	60	0.5532615548504226	0.06	21871.0	0.0568044210732911
ENSMUSG00000000078	ENSMUSE00000469019	Nuclear mature	120	0.8931406894412031	0.06	28435.5	0.0388071947298407
ENSMUSG00000000078	ENSMUSE00000469019	Nuclear mature	180	0.8983294784247098	0.06	28749.0	0.0357237538865171
ENSMUSG00000000078	ENSMUSE00000469019	Whole-cell	0	0.0083771019013588	0.06	20139.333333333332	0.0611501310151628
ENSMUSG00000000078	ENSMUSE00000469019	Whole-cell	15	0.1877789362388022	0.06	24762.0	0.023346042699127
ENSMUSG00000000078	ENSMUSE00000469019	Whole-cell	20	0.2018741376811882	0.06	26090.75	0.0294314332020163
ENSMUSG00000000078	ENSMUSE00000469019	Whole-cell	30	0.410802872410646	0.06	29952.5	0.0411738603243297
ENSMUSG00000000078	ENSMUSE00000469019	Whole-cell	40	0.3353321027265658	0.0821009272056222	13422.0	0.048234592064219
ENSMUSG00000000078	ENSMUSE00000469019	Whole-cell	60	0.6544261706674626	0.1018378261175047	19707.5	0.0548556867483501
ENSMUSG00000000078	ENSMUSE00000469019	Whole-cell	120	0.7927944298106232	0.1530975911907116	30298.5	0.0382794661346158
ENSMUSG00000000078	ENSMUSE00000469019	Whole-cell	180	0.8992919952942543	0.06	25652.5	0.0370960021004731
ENSMUSG00000000078	ENSMUSE00000510516	Cytosolic	0	0.0507074733660632	0.06	1894.3333333333333	0.0404642939523557
ENSMUSG00000000078	ENSMUSE00000510516	Cytosolic	15	0.0868164844137462	0.06	2731.5	0.0224667514771049
ENSMUSG00000000078	ENSMUSE00000510516	Cytosolic	20	0.0709590533306889	0.06	2058.25	0.0260724597590576
ENSMUSG00000000078	ENSMUSE00000510516	Cytosolic	30	0.2467166891134468	0.06	2919.5	0.0328671922452065
ENSMUSG00000000078	ENSMUSE00000510516	Cytosolic	40	0.5461784478921159	0.1138248260403896	1542.0	0.0465464981378112
ENSMUSG00000000078	ENSMUSE00000510516	Cytosolic	60	0.7854173840028897	0.0719042851497027	1159.0	0.0458795175219706
ENSMUSG00000000078	ENSMUSE00000510516	Cytosolic	120	0.921941394961064	0.2988204101100828	941.0	0.0331175169072736
ENSMUSG00000000078	ENSMUSE00000510516	Cytosolic	180	1.0473569448054334	0.1047409216576182	1196.5	0.0307712034644325
ENSMUSG00000000078	ENSMUSE00000510516	Membrane	0	0.0146042573158822	0.06	434.6666666666667	0.0427543466987585
ENSMUSG00000000078	ENSMUSE00000510516	Membrane	15	0.0768035575900921	0.0768035575900921	1028.0	0.0242151881976491
ENSMUSG00000000078	ENSMUSE00000510516	Membrane	20	0.1995770926272534	0.06	1249.75	0.02716004234701
ENSMUSG00000000078	ENSMUSE00000510516	Membrane	30	0.2004152033068192	0.06	1466.5	0.035391176807259
ENSMUSG00000000078	ENSMUSE00000510516	Membrane	40	0.439420407921242	0.171691097542797	322.0	0.049013685056433
ENSMUSG00000000078	ENSMUSE00000510516	Membrane	60	0.7038184355604868	0.0689813908928962	1014.5	0.0513009905297758
ENSMUSG00000000078	ENSMUSE00000510516	Membrane	120	1.0994840095880634	0.06	546.0	0.0348066447007276
ENSMUSG00000000078	ENSMUSE00000510516	Membrane	180	0.735027413867097	0.2045049301116309	602.0	0.0357206031222479
ENSMUSG00000000078	ENSMUSE00000510516	Nuclear mature	0	0.0	0.06	956.3333333333334	0.1025860522026181
ENSMUSG00000000078	ENSMUSE00000510516	Nuclear mature	15	0.0417382920554688	0.06	1827.5	0.024349004283096
ENSMUSG00000000078	ENSMUSE00000510516	Nuclear mature	20	0.29436827117448	0.06	1467.75	0.0319078413570275
ENSMUSG00000000078	ENSMUSE00000510516	Nuclear mature	30	0.4459752435918027	0.06	1496.5	0.0417880104789744
ENSMUSG00000000078	ENSMUSE00000510516	Nuclear mature	40	0.2622748669363044	0.1376080867474172	1103.5	0.05994773080159
ENSMUSG00000000078	ENSMUSE00000510516	Nuclear mature	60	0.5619627288733477	0.0709703802829239	643.25	0.0568044210732911
ENSMUSG00000000078	ENSMUSE00000510516	Nuclear mature	120	0.7760076753848668	0.06	982.0	0.0388071947298407
ENSMUSG00000000078	ENSMUSE00000510516	Nuclear mature	180	0.9413378161784391	0.06	1019.5	0.0357237538865171
ENSMUSG00000000078	ENSMUSE00000510516	Whole-cell	0	0.0	0.06	663.0	0.0611501310151628
ENSMUSG00000000078	ENSMUSE00000510516	Whole-cell	15	0.0641356582753129	0.06	1339.0	0.023346042699127
ENSMUSG00000000078	ENSMUSE00000510516	Whole-cell	20	0.1122216017906228	0.06	1581.75	0.0294314332020163
ENSMUSG00000000078	ENSMUSE00000510516	Whole-cell	30	0.1813206058897317	0.06	1730.0	0.0411738603243297
ENSMUSG00000000078	ENSMUSE00000510516	Whole-cell	40	0.2327707252907812	0.06	724.5	0.048234592064219
ENSMUSG00000000078	ENSMUSE00000510516	Whole-cell	60	0.5859372472666432	0.1086424984965968	1032.75	0.0548556867483501
ENSMUSG00000000078	ENSMUSE00000510516	Whole-cell	120	0.7657810111862766	0.1494957629742162	1594.5	0.0382794661346158
ENSMUSG00000000078	ENSMUSE00000510516	Whole-cell	180	0.8440656517291841	0.06	945.5	0.0370960021004731
ENSMUSG00000000078	gene	Nuclear pre-mRNA	0	0.0	0.06	25820.0	0.1025860522026181
ENSMUSG00000000078	gene	Nuclear pre-mRNA	15	0.3180145922084132	0.0647345330492312	48741.0	0.024349004283096
ENSMUSG00000000078	gene	Nuclear pre-mRNA	20	0.80409827406025	0.1165747427348428	43770.75	0.0319078413570275
ENSMUSG00000000078	gene	Nuclear pre-mRNA	30	0.963150731084488	0.0801474737846409	49141.0	0.0417880104789744
ENSMUSG00000000078	gene	Nuclear pre-mRNA	40	1.1169896714996164	0.3551720172471219	18990.0	0.05994773080159
ENSMUSG00000000078	gene	Nuclear pre-mRNA	60	1.0578529373046357	0.0871703568365769	25815.75	0.0568044210732911
ENSMUSG00000000078	gene	Nuclear pre-mRNA	120	0.9399224741440384	0.2679637223677883	33885.0	0.0388071947298407
ENSMUSG00000000078	gene	Nuclear pre-mRNA	180	0.9154950859115764	0.0888292438922127	33816.5	0.0357237538865171
ENSMUSG00000000085	ENSMUSE00000180782	Cytosolic	0	0.0	0.06	258.0	0.0404642939523557
ENSMUSG00000000085	ENSMUSE00000180782	Cytosolic	15	0.0	0.06	307.5	0.0224667514771049
ENSMUSG00000000085	ENSMUSE00000180782	Cytosolic	20	0.0	0.06	221.0	0.0260724597590576
ENSMUSG00000000085	ENSMUSE00000180782	Cytosolic	30	0.0	0.06	367.0	0.0328671922452065
ENSMUSG00000000085	ENSMUSE00000180782	Cytosolic	40	0.0	0.06	267.5	0.0465464981378112
ENSMUSG00000000085	ENSMUSE00000180782	Cytosolic	60	0.1059790904309159	0.0867904352925834	175.25	0.0458795175219706
ENSMUSG00000000085	ENSMUSE00000180782	Cytosolic	120	0.0807282247580218	0.0807282247580218	163.0	0.0331175169072736
ENSMUSG00000000085	ENSMUSE00000180782	Cytosolic	180	0.6186546596443712	0.1264370509605332	252.5	0.0307712034644325
ENSMUSG00000000085	ENSMUSE00000180782	Membrane	0	0.3267702574428661	0.3267702574428662	72.33333333333333	0.0427543466987585
ENSMUSG00000000085	ENSMUSE00000180782	Membrane	15	0.0	0.06	102.0	0.0242151881976491
ENSMUSG00000000085	ENSMUSE00000180782	Membrane	20	0.0	0.06	142.0	0.02716004234701
ENSMUSG00000000085	ENSMUSE00000180782	Membrane	30	0.0	0.06	86.0	0.035391176807259
ENSMUSG00000000085	ENSMUSE00000180782	Membrane	40	0.0	0.06	16.5	0.049013685056433
ENSMUSG00000000085	ENSMUSE00000180782	Membrane	60	0.0	0.06	154.75	0.0513009905297758
ENSMUSG00000000085	ENSMUSE00000180782	Membrane	120	0.0	0.06	81.0	0.0348066447007276
ENSMUSG00000000085	ENSMUSE00000180782	Membrane	180	1.1212206322615657	0.3012265551871449	119.5	0.0357206031222479
ENSMUSG00000000085	ENSMUSE00000180782	Nuclear mature	0	0.0	0.06	144.66666666666666	0.1025860522026181
ENSMUSG00000000085	ENSMUSE00000180782	Nuclear mature	15	0.1394402017667255	0.1394402017667255	190.0	0.024349004283096
ENSMUSG00000000085	ENSMUSE00000180782	Nuclear mature	20	0.0	0.06	170.0	0.0319078413570275
ENSMUSG00000000085	ENSMUSE00000180782	Nuclear mature	30	0.0	0.06	141.0	0.0417880104789744
ENSMUSG00000000085	ENSMUSE00000180782	Nuclear mature	40	0.0	0.06	156.5	0.05994773080159
ENSMUSG00000000085	ENSMUSE00000180782	Nuclear mature	60	0.0899277452238149	0.06	149.75	0.0568044210732911
ENSMUSG00000000085	ENSMUSE00000180782	Nuclear mature	120	0.3826250562298743	0.3826250562298743	132.0	0.0388071947298407
ENSMUSG00000000085	ENSMUSE00000180782	Nuclear mature	180	1.4068764205668152	0.06	158.5	0.0357237538865171
ENSMUSG00000000085	ENSMUSE00000180782	Whole-cell	0	0.0	0.06	278.0	0.0611501310151628
ENSMUSG00000000085	ENSMUSE00000180782	Whole-cell	15	0.0	0.06	76.5	0.023346042699127
ENSMUSG00000000085	ENSMUSE00000180782	Whole-cell	20	0.0347300134553535	0.06	164.0	0.0294314332020163
ENSMUSG00000000085	ENSMUSE00000180782	Whole-cell	30	0.0	0.06	159.0	0.0411738603243297
ENSMUSG00000000085	ENSMUSE00000180782	Whole-cell	40	0.0	0.06	218.0	0.048234592064219
ENSMUSG00000000085	ENSMUSE00000180782	Whole-cell	60	0.1834035175901249	0.1082147510158869	153.25	0.0548556867483501
ENSMUSG00000000085	ENSMUSE00000180782	Whole-cell	120	0.0638825830128343	0.0638825830128343	164.5	0.0382794661346158
ENSMUSG00000000085	ENSMUSE00000180782	Whole-cell	180	1.213406133398569	0.3440594421969946	139.5	0.0370960021004731
ENSMUSG00000000085	ENSMUSE00000180785	Cytosolic	0	0.0	0.06	892.0	0.0404642939523557
ENSMUSG00000000085	ENSMUSE00000180785	Cytosolic	15	0.0	0.06	828.5	0.0224667514771049
ENSMUSG00000000085	ENSMUSE00000180785	Cytosolic	20	0.0	0.06	782.75	0.0260724597590576
ENSMUSG00000000085	ENSMUSE00000180785	Cytosolic	30	0.0	0.06	1286.0	0.0328671922452065
ENSMUSG00000000085	ENSMUSE00000180785	Cytosolic	40	0.0	0.06	1068.5	0.0465464981378112
ENSMUSG00000000085	ENSMUSE00000180785	Cytosolic	60	0.1400495425963659	0.06	830.5	0.0458795175219706
ENSMUSG00000000085	ENSMUSE00000180785	Cytosolic	120	0.5910113470909704	0.1115090821009753	792.5	0.0331175169072736
ENSMUSG00000000085	ENSMUSE00000180785	Cytosolic	180	0.4399268645702316	0.06	1005.0	0.0307712034644325
ENSMUSG00000000085	ENSMUSE00000180785	Membrane	0	0.0108333239100605	0.06	363.6666666666667	0.0427543466987585
ENSMUSG00000000085	ENSMUSE00000180785	Membrane	15	0.0567164732972988	0.06	415.0	0.0242151881976491
ENSMUSG00000000085	ENSMUSE00000180785	Membrane	20	0.0	0.06	564.0	0.02716004234701
ENSMUSG00000000085	ENSMUSE00000180785	Membrane	30	0.0188527788396461	0.06	499.5	0.035391176807259
ENSMUSG00000000085	ENSMUSE00000180785	Membrane	40	0.0	0.06	383.5	0.049013685056433
ENSMUSG00000000085	ENSMUSE00000180785	Membrane	60	0.1188612087919483	0.06	621.0	0.0513009905297758
ENSMUSG00000000085	ENSMUSE00000180785	Membrane	120	0.7102512066411696	0.06	581.5	0.0348066447007276
ENSMUSG00000000085	ENSMUSE00000180785	Membrane	180	0.3941089009477599	0.06	393.5	0.0357206031222479
ENSMUSG00000000085	ENSMUSE00000180785	Nuclear mature	0	0.0	0.06	636.6666666666666	0.1025860522026181
ENSMUSG00000000085	ENSMUSE00000180785	Nuclear mature	15	0.0	0.06	392.0	0.024349004283096
ENSMUSG00000000085	ENSMUSE00000180785	Nuclear mature	20	0.0081923404697032	0.06	952.75	0.0319078413570275
ENSMUSG00000000085	ENSMUSE00000180785	Nuclear mature	30	0.015411538625903	0.06	579.5	0.0417880104789744
ENSMUSG00000000085	ENSMUSE00000180785	Nuclear mature	40	0.0645684951204709	0.0645684951204709	540.5	0.05994773080159
ENSMUSG00000000085	ENSMUSE00000180785	Nuclear mature	60	0.2750639209871791	0.1541536015707131	849.0	0.0568044210732911
ENSMUSG00000000085	ENSMUSE00000180785	Nuclear mature	120	0.4792281951733635	0.1076825176760714	527.5	0.0388071947298407
ENSMUSG00000000085	ENSMUSE00000180785	Nuclear mature	180	0.940540449362274	0.061094743125485	809.5	0.0357237538865171
ENSMUSG00000000085	ENSMUSE00000180785	Whole-cell	0	0.0356499548137084	0.06	793.0	0.0611501310151628
ENSMUSG00000000085	ENSMUSE00000180785	Whole-cell	15	0.0	0.06	454.5	0.023346042699127
ENSMUSG00000000085	ENSMUSE00000180785	Whole-cell	20	0.0	0.06	628.5	0.0294314332020163
ENSMUSG00000000085	ENSMUSE00000180785	Whole-cell	30	0.0	0.06	553.0	0.0411738603243297
ENSMUSG00000000085	ENSMUSE00000180785	Whole-cell	40	0.0	0.06	871.0	0.048234592064219
ENSMUSG00000000085	ENSMUSE00000180785	Whole-cell	60	0.2348723053114913	0.1230270609390696	815.75	0.0548556867483501
ENSMUSG00000000085	ENSMUSE00000180785	Whole-cell	120	0.423824874999519	0.2641414036002359	511.0	0.0382794661346158
ENSMUSG00000000085	ENSMUSE00000180785	Whole-cell	180	0.8707129497060973	0.3321702195554872	544.0	0.0370960021004731
ENSMUSG00000000085	ENSMUSE00000180786	Cytosolic	0	0.0	0.06	321.0	0.0404642939523557
ENSMUSG00000000085	ENSMUSE00000180786	Cytosolic	15	0.0	0.06	344.5	0.0224667514771049
ENSMUSG00000000085	ENSMUSE00000180786	Cytosolic	20	0.0	0.06	273.25	0.0260724597590576
ENSMUSG00000000085	ENSMUSE00000180786	Cytosolic	30	0.0	0.06	532.0	0.0328671922452065
ENSMUSG00000000085	ENSMUSE00000180786	Cytosolic	40	0.0	0.06	390.5	0.0465464981378112
ENSMUSG00000000085	ENSMUSE00000180786	Cytosolic	60	0.1433346381965224	0.06	326.0	0.0458795175219706
ENSMUSG00000000085	ENSMUSE00000180786	Cytosolic	120	0.3996407244835646	0.1060195844403084	293.5	0.0331175169072736
ENSMUSG00000000085	ENSMUSE00000180786	Cytosolic	180	0.6226216284648785	0.208152454407163	372.0	0.0307712034644325
ENSMUSG00000000085	ENSMUSE00000180786	Membrane	0	0.0	0.06	216.0	0.0427543466987585
ENSMUSG00000000085	ENSMUSE00000180786	Membrane	15	0.0	0.06	155.5	0.0242151881976491
ENSMUSG00000000085	ENSMUSE00000180786	Membrane	20	0.0	0.06	232.0	0.02716004234701
ENSMUSG00000000085	ENSMUSE00000180786	Membrane	30	0.0	0.06	177.0	0.035391176807259
ENSMUSG00000000085	ENSMUSE00000180786	Membrane	40	0.0	0.06	54.5	0.049013685056433
ENSMUSG00000000085	ENSMUSE00000180786	Membrane	60	0.1306177643468279	0.0852914335741807	180.25	0.0513009905297758
ENSMUSG00000000085	ENSMUSE00000180786	Membrane	120	0.5139830450553327	0.4114704056543046	182.5	0.0348066447007276
ENSMUSG00000000085	ENSMUSE00000180786	Membrane	180	0.7212504279380474	0.06	213.5	0.0357206031222479
ENSMUSG00000000085	ENSMUSE00000180786	Nuclear mature	0	0.0	0.06	190.0	0.1025860522026181
ENSMUSG00000000085	ENSMUSE00000180786	Nuclear mature	15	0.0	0.06	209.0	0.024349004283096
ENSMUSG00000000085	ENSMUSE00000180786	Nuclear mature	20	0.0246314555650546	0.06	365.0	0.0319078413570275
ENSMUSG00000000085	ENSMUSE00000180786	Nuclear mature	30	0.0	0.06	241.5	0.0417880104789744
ENSMUSG00000000085	ENSMUSE00000180786	Nuclear mature	40	0.0	0.06	333.0	0.05994773080159
ENSMUSG00000000085	ENSMUSE00000180786	Nuclear mature	60	0.1148594541749964	0.0775610516585366	296.0	0.0568044210732911
ENSMUSG00000000085	ENSMUSE00000180786	Nuclear mature	120	0.8687125686452648	0.3097000751462994	188.5	0.0388071947298407
ENSMUSG00000000085	ENSMUSE00000180786	Nuclear mature	180	0.5630827330117417	0.06	304.0	0.0357237538865171
ENSMUSG00000000085	ENSMUSE00000180786	Whole-cell	0	0.0724969877386246	0.0724969877386246	322.0	0.0611501310151628
ENSMUSG00000000085	ENSMUSE00000180786	Whole-cell	15	0.0	0.06	156.5	0.023346042699127
ENSMUSG00000000085	ENSMUSE00000180786	Whole-cell	20	0.0	0.06	255.0	0.0294314332020163
ENSMUSG00000000085	ENSMUSE00000180786	Whole-cell	30	0.0457530722530603	0.06	201.5	0.0411738603243297
ENSMUSG00000000085	ENSMUSE00000180786	Whole-cell	40	0.0	0.06	209.5	0.048234592064219
ENSMUSG00000000085	ENSMUSE00000180786	Whole-cell	60	0.3564176918180486	0.3564176918180486	298.75	0.0548556867483501
ENSMUSG00000000085	ENSMUSE00000180786	Whole-cell	120	0.2202356827858559	0.0991312600127102	231.0	0.0382794661346158
ENSMUSG00000000085	ENSMUSE00000180786	Whole-cell	180	0.7262682700929226	0.3164089080940899	216.0	0.0370960021004731
ENSMUSG00000000085	ENSMUSE00000180788	Cytosolic	0	0.0	0.06	581.0	0.0404642939523557
ENSMUSG00000000085	ENSMUSE00000180788	Cytosolic	15	0.0	0.06	900.0	0.0224667514771049
ENSMUSG00000000085	ENSMUSE00000180788	Cytosolic	20	0.0334893666411022	0.06	654.25	0.0260724597590576
ENSMUSG00000000085	ENSMUSE00000180788	Cytosolic	30	0.0187738768379692	0.06	1156.5	0.0328671922452065
ENSMUSG00000000085	ENSMUSE00000180788	Cytosolic	40	0.0	0.06	886.0	0.0465464981378112
ENSMUSG00000000085	ENSMUSE00000180788	Cytosolic	60	0.1119029850234239	0.06	603.5	0.0458795175219706
ENSMUSG00000000085	ENSMUSE00000180788	Cytosolic	120	0.4634117735434084	0.06	706.5	0.0331175169072736
ENSMUSG00000000085	ENSMUSE00000180788	Cytosolic	180	0.6100001099303777	0.06	940.0	0.0307712034644325
ENSMUSG00000000085	ENSMUSE00000180788	Membrane	0	0.0	0.06	276.6666666666667	0.0427543466987585
ENSMUSG00000000085	ENSMUSE00000180788	Membrane	15	0.0	0.06	370.5	0.0242151881976491
ENSMUSG00000000085	ENSMUSE00000180788	Membrane	20	0.0	0.06	467.5	0.02716004234701
ENSMUSG00000000085	ENSMUSE00000180788	Membrane	30	0.0	0.06	386.0	0.035391176807259
ENSMUSG00000000085	ENSMUSE00000180788	Membrane	40	0.0	0.06	75.5	0.049013685056433
ENSMUSG00000000085	ENSMUSE00000180788	Membrane	60	0.0048556912809945	0.06	519.75	0.0513009905297758
ENSMUSG00000000085	ENSMUSE00000180788	Membrane	120	0.1616314311901259	0.0729760664105125	345.5	0.0348066447007276
ENSMUSG00000000085	ENSMUSE00000180788	Membrane	180	0.7873780211221453	0.2240233116817034	591.0	0.0357206031222479
ENSMUSG00000000085	ENSMUSE00000180788	Nuclear mature	0	0.0	0.06	538.3333333333334	0.1025860522026181
ENSMUSG00000000085	ENSMUSE00000180788	Nuclear mature	15	0.0	0.06	514.5	0.024349004283096
ENSMUSG00000000085	ENSMUSE00000180788	Nuclear mature	20	0.0113019331175021	0.06	694.25	0.0319078413570275
ENSMUSG00000000085	ENSMUSE00000180788	Nuclear mature	30	0.0	0.06	405.0	0.0417880104789744
ENSMUSG00000000085	ENSMUSE00000180788	Nuclear mature	40	0.0222605094064527	0.06	632.0	0.05994773080159
ENSMUSG00000000085	ENSMUSE00000180788	Nuclear mature	60	0.1454542633005297	0.06	596.5	0.0568044210732911
ENSMUSG00000000085	ENSMUSE00000180788	Nuclear mature	120	0.4072019152636538	0.0678420812980538	583.0	0.0388071947298407
ENSMUSG00000000085	ENSMUSE00000180788	Nuclear mature	180	0.961755389921692	0.0900563976795011	672.5	0.0357237538865171
ENSMUSG00000000085	ENSMUSE00000180788	Whole-cell	0	0.0088975097308163	0.06	982.6666666666666	0.0611501310151628
ENSMUSG00000000085	ENSMUSE00000180788	Whole-cell	15	0.0	0.06	256.0	0.023346042699127
ENSMUSG00000000085	ENSMUSE00000180788	Whole-cell	20	0.018611596835655	0.06	483.25	0.0294314332020163
ENSMUSG00000000085	ENSMUSE00000180788	Whole-cell	30	0.0	0.06	398.0	0.0411738603243297
ENSMUSG00000000085	ENSMUSE00000180788	Whole-cell	40	0.0	0.06	721.0	0.048234592064219
ENSMUSG00000000085	ENSMUSE00000180788	Whole-cell	60	0.1812473332669756	0.1311616197963134	776.0	0.0548556867483501
ENSMUSG00000000085	ENSMUSE00000180788	Whole-cell	120	0.3756485508064828	0.2220832200738389	603.0	0.0382794661346158
ENSMUSG00000000085	ENSMUSE00000180788	Whole-cell	180	1.1737340308180368	0.3450710517662896	586.5	0.0370960021004731
ENSMUSG00000000085	ENSMUSE00000244040	Cytosolic	0	0.0	0.06	652.6666666666666	0.0404642939523557
ENSMUSG00000000085	ENSMUSE00000244040	Cytosolic	15	0.0	0.06	738.0	0.0224667514771049
ENSMUSG00000000085	ENSMUSE00000244040	Cytosolic	20	0.0944287576099636	0.06	648.25	0.0260724597590576
ENSMUSG00000000085	ENSMUSE00000244040	Cytosolic	30	0.0427694268157594	0.06	940.5	0.0328671922452065
ENSMUSG00000000085	ENSMUSE00000244040	Cytosolic	40	0.0	0.06	576.5	0.0465464981378112
ENSMUSG00000000085	ENSMUSE00000244040	Cytosolic	60	0.0883461419071592	0.06	628.5	0.0458795175219706
ENSMUSG00000000085	ENSMUSE00000244040	Cytosolic	120	0.4010800142223643	0.1909654566329923	570.5	0.0331175169072736
ENSMUSG00000000085	ENSMUSE00000244040	Cytosolic	180	1.3771635668451625	0.0610641724841146	674.5	0.0307712034644325
ENSMUSG00000000085	ENSMUSE00000244040	Membrane	0	0.1851176119963243	0.1851176119963243	255.0	0.0427543466987585
ENSMUSG00000000085	ENSMUSE00000244040	Membrane	15	0.0	0.06	247.0	0.0242151881976491
ENSMUSG00000000085	ENSMUSE00000244040	Membrane	20	0.0	0.06	483.0	0.02716004234701
ENSMUSG00000000085	ENSMUSE00000244040	Membrane	30	0.0	0.06	345.5	0.035391176807259
ENSMUSG00000000085	ENSMUSE00000244040	Membrane	40	0.0253450952304722	0.06	282.0	0.049013685056433
ENSMUSG00000000085	ENSMUSE00000244040	Membrane	60	0.2602405176528669	0.06	439.5	0.0513009905297758
ENSMUSG00000000085	ENSMUSE00000244040	Membrane	120	0.5264336990033661	0.223993094361659	412.5	0.0348066447007276
ENSMUSG00000000085	ENSMUSE00000244040	Membrane	180	1.3142258903006123	0.2974866060180767	318.0	0.0357206031222479
ENSMUSG00000000085	ENSMUSE00000244040	Nuclear mature	0	0.0	0.06	315.6666666666667	0.1025860522026181
ENSMUSG00000000085	ENSMUSE00000244040	Nuclear mature	15	0.059862924475516	0.06	327.0	0.024349004283096
ENSMUSG00000000085	ENSMUSE00000244040	Nuclear mature	20	0.0179413924592255	0.06	636.25	0.0319078413570275
ENSMUSG00000000085	ENSMUSE00000244040	Nuclear mature	30	0.0	0.06	430.0	0.0417880104789744
ENSMUSG00000000085	ENSMUSE00000244040	Nuclear mature	40	0.153864153689128	0.1295129774622166	608.0	0.05994773080159
ENSMUSG00000000085	ENSMUSE00000244040	Nuclear mature	60	0.2444225874070393	0.0829002690809181	491.0	0.0568044210732911
ENSMUSG00000000085	ENSMUSE00000244040	Nuclear mature	120	0.4496447554401678	0.06	492.5	0.0388071947298407
ENSMUSG00000000085	ENSMUSE00000244040	Nuclear mature	180	0.8370584592991452	0.0763623334486086	456.0	0.0357237538865171
ENSMUSG00000000085	ENSMUSE00000244040	Whole-cell	0	0.0	0.06	754.0	0.0611501310151628
ENSMUSG00000000085	ENSMUSE00000244040	Whole-cell	15	0.1027040467418098	0.1027040467418098	412.0	0.023346042699127
ENSMUSG00000000085	ENSMUSE00000244040	Whole-cell	20	0.0404602201784489	0.06	577.25	0.0294314332020163
ENSMUSG00000000085	ENSMUSE00000244040	Whole-cell	30	0.0204223483428411	0.06	367.5	0.0411738603243297
ENSMUSG00000000085	ENSMUSE00000244040	Whole-cell	40	0.0	0.06	742.0	0.048234592064219
ENSMUSG00000000085	ENSMUSE00000244040	Whole-cell	60	0.4651050128657747	0.207743705505755	535.5	0.0548556867483501
ENSMUSG00000000085	ENSMUSE00000244040	Whole-cell	120	0.521257938201739	0.197766805665661	437.5	0.0382794661346158
ENSMUSG00000000085	ENSMUSE00000244040	Whole-cell	180	1.0513332993830526	0.1191757538938962	384.0	0.0370960021004731
ENSMUSG00000000085	ENSMUSE00000456401	Cytosolic	0	0.0	0.06	189.33333333333337	0.0404642939523557
ENSMUSG00000000085	ENSMUSE00000456401	Cytosolic	15	0.0	0.06	226.5	0.0224667514771049
ENSMUSG00000000085	ENSMUSE00000456401	Cytosolic	20	0.0	0.06	174.75	0.0260724597590576
ENSMUSG00000000085	ENSMUSE00000456401	Cytosolic	30	0.0	0.06	251.0	0.0328671922452065
ENSMUSG00000000085	ENSMUSE00000456401	Cytosolic	40	0.0	0.06	184.5	0.0465464981378112
ENSMUSG00000000085	ENSMUSE00000456401	Cytosolic	60	0.0	0.06	146.25	0.0458795175219706
ENSMUSG00000000085	ENSMUSE00000456401	Cytosolic	120	0.0743228510734492	0.0743228510734492	143.0	0.0331175169072736
ENSMUSG00000000085	ENSMUSE00000456401	Cytosolic	180	0.5461094576240635	0.13623768787727	174.5	0.0307712034644325
ENSMUSG00000000085	ENSMUSE00000456401	Membrane	0	0.0	0.06	16.0	0.0427543466987585
ENSMUSG00000000085	ENSMUSE00000456401	Membrane	15	0.0	0.06	89.5	0.0242151881976491
ENSMUSG00000000085	ENSMUSE00000456401	Membrane	20	0.0	0.06	113.75	0.02716004234701
ENSMUSG00000000085	ENSMUSE00000456401	Membrane	30	0.0	0.06	52.5	0.035391176807259
ENSMUSG00000000085	ENSMUSE00000456401	Membrane	60	0.0	0.06	82.75	0.0513009905297758
ENSMUSG00000000085	ENSMUSE00000456401	Membrane	120	0.0	0.06	135.5	0.0348066447007276
ENSMUSG00000000085	ENSMUSE00000456401	Membrane	180	0.451187848803344	0.4511878488033439	90.5	0.0357206031222479
ENSMUSG00000000085	ENSMUSE00000456401	Nuclear mature	0	0.0	0.06	107.66666666666669	0.1025860522026181
ENSMUSG00000000085	ENSMUSE00000456401	Nuclear mature	15	0.0	0.06	88.0	0.024349004283096
ENSMUSG00000000085	ENSMUSE00000456401	Nuclear mature	20	0.0	0.06	125.5	0.0319078413570275
ENSMUSG00000000085	ENSMUSE00000456401	Nuclear mature	30	0.0	0.06	58.5	0.0417880104789744
ENSMUSG00000000085	ENSMUSE00000456401	Nuclear mature	40	0.0	0.06	145.0	0.05994773080159
ENSMUSG00000000085	ENSMUSE00000456401	Nuclear mature	60	0.0635456766630508	0.0635456766630508	82.0	0.0568044210732911
ENSMUSG00000000085	ENSMUSE00000456401	Nuclear mature	120	0.0	0.06	69.0	0.0388071947298407
ENSMUSG00000000085	ENSMUSE00000456401	Nuclear mature	180	0.3916091337328638	0.3916091337328637	50.0	0.0357237538865171
ENSMUSG00000000085	ENSMUSE00000456401	Whole-cell	0	0.0	0.06	174.66666666666666	0.0611501310151628
ENSMUSG00000000085	ENSMUSE00000456401	Whole-cell	15	0.0	0.06	40.5	0.023346042699127
ENSMUSG00000000085	ENSMUSE00000456401	Whole-cell	20	0.0	0.06	96.25	0.0294314332020163
ENSMUSG00000000085	ENSMUSE00000456401	Whole-cell	30	0.0	0.06	117.0	0.0411738603243297
ENSMUSG00000000085	ENSMUSE00000456401	Whole-cell	40	0.0	0.06	100.0	0.048234592064219
ENSMUSG00000000085	ENSMUSE00000456401	Whole-cell	60	0.4969455379771837	0.2526986018906303	138.0	0.0634153280268179
ENSMUSG00000000085	ENSMUSE00000456401	Whole-cell	120	0.0	0.06	101.5	0.0382794661346158
ENSMUSG00000000085	ENSMUSE00000456401	Whole-cell	180	0.546164236193197	0.546164236193197	104.5	0.0370960021004731
ENSMUSG00000000085	ENSMUSE00000466846	Cytosolic	0	0.0	0.06	92.0	0.0404642939523557
ENSMUSG00000000085	ENSMUSE00000466846	Cytosolic	15	0.0	0.06	111.0	0.0224667514771049
ENSMUSG00000000085	ENSMUSE00000466846	Cytosolic	20	0.0	0.06	65.25	0.0260724597590576
ENSMUSG00000000085	ENSMUSE00000466846	Cytosolic	30	0.0	0.06	127.0	0.0328671922452065
ENSMUSG00000000085	ENSMUSE00000466846	Cytosolic	40	0.0	0.06	55.5	0.0465464981378112
ENSMUSG00000000085	ENSMUSE00000466846	Cytosolic	60	0.0	0.06	49.5	0.0458795175219706
ENSMUSG00000000085	ENSMUSE00000466846	Cytosolic	120	0.1905714130088442	0.1905714130088442	58.0	0.0331175169072736
ENSMUSG00000000085	ENSMUSE00000466846	Cytosolic	180	0.0	0.06	86.0	0.0307712034644325
ENSMUSG00000000085	ENSMUSE00000466846	Membrane	0	0.0	0.06	11.666666666666666	0.0427543466987585
ENSMUSG00000000085	ENSMUSE00000466846	Membrane	15	0.0	0.06	28.0	0.0242151881976491
ENSMUSG00000000085	ENSMUSE00000466846	Membrane	20	0.0	0.06	62.75	0.02716004234701
ENSMUSG00000000085	ENSMUSE00000466846	Membrane	30	0.0	0.06	19.5	0.035391176807259
ENSMUSG00000000085	ENSMUSE00000466846	Membrane	60	0.0	0.06	33.5	0.0513009905297758
ENSMUSG00000000085	ENSMUSE00000466846	Membrane	120	0.1410869830931674	0.1410869830931674	61.0	0.0348066447007276
ENSMUSG00000000085	ENSMUSE00000466846	Membrane	180	0.8066691842241606	0.8066691842241606	26.0	0.0357206031222479
ENSMUSG00000000085	ENSMUSE00000466846	Nuclear mature	0	0.0	0.06	29.666666666666668	0.1025860522026181
ENSMUSG00000000085	ENSMUSE00000466846	Nuclear mature	15	0.0	0.06	47.5	0.024349004283096
ENSMUSG00000000085	ENSMUSE00000466846	Nuclear mature	20	0.0	0.06	55.75	0.0319078413570275
ENSMUSG00000000085	ENSMUSE00000466846	Nuclear mature	30	0.0	0.06	23.5	0.0417880104789744
ENSMUSG00000000085	ENSMUSE00000466846	Nuclear mature	40	0.0	0.06	59.5	0.05994773080159
ENSMUSG00000000085	ENSMUSE00000466846	Nuclear mature	60	0.0383766047298424	0.06	47.5	0.0568044210732911
ENSMUSG00000000085	ENSMUSE00000466846	Nuclear mature	120	0.3009798527432999	0.3009798527432999	25.5	0.0388071947298407
ENSMUSG00000000085	ENSMUSE00000466846	Nuclear mature	180	0.3166201506776346	0.3166201506776345	31.0	0.0357237538865171
ENSMUSG00000000085	ENSMUSE00000466846	Whole-cell	0	0.0	0.06	53.666666666666664	0.0611501310151628
ENSMUSG00000000085	ENSMUSE00000466846	Whole-cell	15	0.0	0.06	16.0	0.023346042699127
ENSMUSG00000000085	ENSMUSE00000466846	Whole-cell	20	0.0	0.06	43.5	0.0294314332020163
ENSMUSG00000000085	ENSMUSE00000466846	Whole-cell	30	0.0	0.06	44.5	0.0411738603243297
ENSMUSG00000000085	ENSMUSE00000466846	Whole-cell	40	0.0	0.06	59.5	0.048234592064219
ENSMUSG00000000085	ENSMUSE00000466846	Whole-cell	60	0.7598494820220788	0.759849482022079	59.333333333333336	0.0634153280268179
ENSMUSG00000000085	ENSMUSE00000466846	Whole-cell	120	0.0	0.06	52.0	0.0382794661346158
ENSMUSG00000000085	ENSMUSE00000466846	Whole-cell	180	0.6697688367687472	0.2101552172400459	60.0	0.0370960021004731
ENSMUSG00000000085	ENSMUSE00000525190	Cytosolic	0	0.0	0.06	2093.3333333333335	0.0404642939523557
ENSMUSG00000000085	ENSMUSE00000525190	Cytosolic	15	0.0539781124946926	0.06	2541.0	0.0224667514771049
ENSMUSG00000000085	ENSMUSE00000525190	Cytosolic	20	0.0305017607337443	0.06	1911.75	0.0260724597590576
ENSMUSG00000000085	ENSMUSE00000525190	Cytosolic	30	0.0303738538014002	0.06	2849.0	0.0328671922452065
ENSMUSG00000000085	ENSMUSE00000525190	Cytosolic	40	0.0745283069228861	0.06	1569.5	0.0465464981378112
ENSMUSG00000000085	ENSMUSE00000525190	Cytosolic	60	0.2263823751807731	0.06	1876.75	0.0458795175219706
ENSMUSG00000000085	ENSMUSE00000525190	Cytosolic	120	0.6243729354523258	0.1033044062853533	2885.5	0.0331175169072736
ENSMUSG00000000085	ENSMUSE00000525190	Cytosolic	180	0.8420359467040692	0.1629714769025458	3131.5	0.0307712034644325
ENSMUSG00000000085	ENSMUSE00000525190	Membrane	0	0.0	0.06	1460.3333333333333	0.0427543466987585
ENSMUSG00000000085	ENSMUSE00000525190	Membrane	15	0.0199659538493392	0.06	897.5	0.0242151881976491
ENSMUSG00000000085	ENSMUSE00000525190	Membrane	20	0.0651576824076768	0.06	1268.5	0.02716004234701
ENSMUSG00000000085	ENSMUSE00000525190	Membrane	30	0.182386403338327	0.06	1194.5	0.035391176807259
ENSMUSG00000000085	ENSMUSE00000525190	Membrane	40	0.1207461065715241	0.06	2093.0	0.049013685056433
ENSMUSG00000000085	ENSMUSE00000525190	Membrane	60	0.2848052341609787	0.1057180244277513	1608.0	0.0513009905297758
ENSMUSG00000000085	ENSMUSE00000525190	Membrane	120	0.5196431584601566	0.06	1810.0	0.0348066447007276
ENSMUSG00000000085	ENSMUSE00000525190	Membrane	180	0.6560682595438319	0.2066196180292286	1793.0	0.0357206031222479
ENSMUSG00000000085	ENSMUSE00000525190	Nuclear mature	0	0.0	0.06	1036.3333333333333	0.1025860522026181
ENSMUSG00000000085	ENSMUSE00000525190	Nuclear mature	15	0.062303614974853	0.06	1449.0	0.024349004283096
ENSMUSG00000000085	ENSMUSE00000525190	Nuclear mature	20	0.2281470167124773	0.0683110181135781	2287.75	0.0319078413570275
ENSMUSG00000000085	ENSMUSE00000525190	Nuclear mature	30	0.1617492616753303	0.06	1711.0	0.0417880104789744
ENSMUSG00000000085	ENSMUSE00000525190	Nuclear mature	40	0.2814902242449366	0.06	1785.0	0.05994773080159
ENSMUSG00000000085	ENSMUSE00000525190	Nuclear mature	60	0.3554843320177495	0.0772546756138611	2568.25	0.0568044210732911
ENSMUSG00000000085	ENSMUSE00000525190	Nuclear mature	120	0.5730931595819103	0.06	1934.0	0.0388071947298407
ENSMUSG00000000085	ENSMUSE00000525190	Nuclear mature	180	0.8514810940924237	0.06	2530.5	0.0357237538865171
ENSMUSG00000000085	ENSMUSE00000525190	Whole-cell	0	0.0050876425372541	0.06	1945.6666666666667	0.0611501310151628
ENSMUSG00000000085	ENSMUSE00000525190	Whole-cell	15	0.0113525354348705	0.06	1428.5	0.023346042699127
ENSMUSG00000000085	ENSMUSE00000525190	Whole-cell	20	0.0813922224406124	0.06	1527.75	0.0294314332020163
ENSMUSG00000000085	ENSMUSE00000525190	Whole-cell	30	0.1584880050260694	0.06	1121.0	0.0411738603243297
ENSMUSG00000000085	ENSMUSE00000525190	Whole-cell	40	0.1215349362585813	0.1137072970375766	2204.5	0.048234592064219
ENSMUSG00000000085	ENSMUSE00000525190	Whole-cell	60	0.4307106178382466	0.1243002149066588	1795.0	0.0548556867483501
ENSMUSG00000000085	ENSMUSE00000525190	Whole-cell	120	0.5192025954342341	0.0968080264752404	1414.0	0.0382794661346158
ENSMUSG00000000085	ENSMUSE00000525190	Whole-cell	180	0.8695184346501431	0.06	1433.5	0.0370960021004731
ENSMUSG00000000085	ENSMUSE00000669389	Cytosolic	0	0.0	0.06	2094.3333333333335	0.0404642939523557
ENSMUSG00000000085	ENSMUSE00000669389	Cytosolic	15	0.0539377851786712	0.06	2542.0	0.0224667514771049
ENSMUSG00000000085	ENSMUSE00000669389	Cytosolic	20	0.0304771543076622	0.06	1912.75	0.0260724597590576
ENSMUSG00000000085	ENSMUSE00000669389	Cytosolic	30	0.0303257601457186	0.06	2853.5	0.0328671922452065
ENSMUSG00000000085	ENSMUSE00000669389	Cytosolic	40	0.0745283069228861	0.06	1569.5	0.0465464981378112
ENSMUSG00000000085	ENSMUSE00000669389	Cytosolic	60	0.2262279141342841	0.06	1878.25	0.0458795175219706
ENSMUSG00000000085	ENSMUSE00000669389	Cytosolic	120	0.6243729354523258	0.1033044062853533	2885.5	0.0331175169072736
ENSMUSG00000000085	ENSMUSE00000669389	Cytosolic	180	0.8413875548178715	0.1623230850163481	3133.5	0.0307712034644325
ENSMUSG00000000085	ENSMUSE00000669389	Membrane	0	0.0	0.06	1461.6666666666667	0.0427543466987585
ENSMUSG00000000085	ENSMUSE00000669389	Membrane	15	0.0199081931342495	0.06	902.0	0.0242151881976491
ENSMUSG00000000085	ENSMUSE00000669389	Membrane	20	0.0651054566792532	0.06	1269.25	0.02716004234701
ENSMUSG00000000085	ENSMUSE00000669389	Membrane	30	0.1822105232110642	0.06	1195.5	0.035391176807259
ENSMUSG00000000085	ENSMUSE00000669389	Membrane	40	0.1206242177105189	0.06	2095.0	0.049013685056433
ENSMUSG00000000085	ENSMUSE00000669389	Membrane	60	0.2848052341609787	0.1057180244277513	1608.0	0.0513009905297758
ENSMUSG00000000085	ENSMUSE00000669389	Membrane	120	0.5196431584601566	0.06	1810.0	0.0348066447007276
ENSMUSG00000000085	ENSMUSE00000669389	Membrane	180	0.6557948722923024	0.2068930052807581	1794.0	0.0357206031222479
ENSMUSG00000000085	ENSMUSE00000669389	Nuclear mature	0	0.0	0.06	1036.3333333333333	0.1025860522026181
ENSMUSG00000000085	ENSMUSE00000669389	Nuclear mature	15	0.062303614974853	0.06	1449.0	0.024349004283096
ENSMUSG00000000085	ENSMUSE00000669389	Nuclear mature	20	0.2279086463524598	0.0681870255870618	2290.25	0.0319078413570275
ENSMUSG00000000085	ENSMUSE00000669389	Nuclear mature	30	0.1615171691035124	0.06	1714.0	0.0417880104789744
ENSMUSG00000000085	ENSMUSE00000669389	Nuclear mature	40	0.2811919809474484	0.06	1786.5	0.05994773080159
ENSMUSG00000000085	ENSMUSE00000669389	Nuclear mature	60	0.3581380756708577	0.0777321005534972	2569.75	0.0568044210732911
ENSMUSG00000000085	ENSMUSE00000669389	Nuclear mature	120	0.5790692216345252	0.06	1936.0	0.0388071947298407
ENSMUSG00000000085	ENSMUSE00000669389	Nuclear mature	180	0.8514810940924237	0.06	2530.5	0.0357237538865171
ENSMUSG00000000085	ENSMUSE00000669389	Whole-cell	0	0.0050876425372541	0.06	1947.0	0.0611501310151628
ENSMUSG00000000085	ENSMUSE00000669389	Whole-cell	15	0.0113525354348705	0.06	1431.0	0.023346042699127
ENSMUSG00000000085	ENSMUSE00000669389	Whole-cell	20	0.0813562081209854	0.06	1528.25	0.0294314332020163
ENSMUSG00000000085	ENSMUSE00000669389	Whole-cell	30	0.1582939134327133	0.06	1123.0	0.0411738603243297
ENSMUSG00000000085	ENSMUSE00000669389	Whole-cell	40	0.1215349362585813	0.1137072970375766	2204.5	0.048234592064219
ENSMUSG00000000085	ENSMUSE00000669389	Whole-cell	60	0.4307106178382466	0.1243002149066588	1795.0	0.0548556867483501
ENSMUSG00000000085	ENSMUSE00000669389	Whole-cell	120	0.5186535663594484	0.0962589974004548	1415.0	0.0382794661346158
ENSMUSG00000000085	ENSMUSE00000669389	Whole-cell	180	0.8695184346501431	0.06	1433.5	0.0370960021004731
ENSMUSG00000000085	ENSMUSE00000669409	Cytosolic	0	0.0	0.06	313.0	0.0404642939523557
ENSMUSG00000000085	ENSMUSE00000669409	Cytosolic	15	0.1161623976168281	0.1161623976168281	319.0	0.0224667514771049
ENSMUSG00000000085	ENSMUSE00000669409	Cytosolic	20	0.0	0.06	322.25	0.0260724597590576
ENSMUSG00000000085	ENSMUSE00000669409	Cytosolic	30	0.0	0.06	438.0	0.0328671922452065
ENSMUSG00000000085	ENSMUSE00000669409	Cytosolic	40	0.0	0.06	291.5	0.0465464981378112
ENSMUSG00000000085	ENSMUSE00000669409	Cytosolic	60	0.0630528986607795	0.0630528986607795	279.5	0.0458795175219706
ENSMUSG00000000085	ENSMUSE00000669409	Cytosolic	120	0.2817928002784805	0.2817928002784804	153.0	0.0331175169072736
ENSMUSG00000000085	ENSMUSE00000669409	Cytosolic	180	1.1260788007725688	0.68574358867973	309.0	0.0307712034644325
ENSMUSG00000000085	ENSMUSE00000669409	Membrane	0	0.0	0.06	43.0	0.0427543466987585
ENSMUSG00000000085	ENSMUSE00000669409	Membrane	15	0.1376773386577853	0.1376773386577853	163.5	0.0242151881976491
ENSMUSG00000000085	ENSMUSE00000669409	Membrane	20	0.0	0.06	176.0	0.02716004234701
ENSMUSG00000000085	ENSMUSE00000669409	Membrane	30	0.0	0.06	90.0	0.035391176807259
ENSMUSG00000000085	ENSMUSE00000669409	Membrane	60	0.0	0.06	157.0	0.0513009905297758
ENSMUSG00000000085	ENSMUSE00000669409	Membrane	120	0.3943236442154106	0.3943236442154106	196.5	0.0348066447007276
ENSMUSG00000000085	ENSMUSE00000669409	Membrane	180	0.4782050852586341	0.478205085258634	172.5	0.0357206031222479
ENSMUSG00000000085	ENSMUSE00000669409	Nuclear mature	0	0.0	0.06	225.33333333333337	0.1025860522026181
ENSMUSG00000000085	ENSMUSE00000669409	Nuclear mature	15	0.0	0.06	171.0	0.024349004283096
ENSMUSG00000000085	ENSMUSE00000669409	Nuclear mature	20	0.0	0.06	267.75	0.0319078413570275
ENSMUSG00000000085	ENSMUSE00000669409	Nuclear mature	30	0.0	0.06	94.5	0.0417880104789744
ENSMUSG00000000085	ENSMUSE00000669409	Nuclear mature	40	0.0	0.06	214.0	0.05994773080159
ENSMUSG00000000085	ENSMUSE00000669409	Nuclear mature	60	0.0722696342744514	0.0722696342744514	155.0	0.0568044210732911
ENSMUSG00000000085	ENSMUSE00000669409	Nuclear mature	120	0.4767412554950919	0.1399003940277666	121.0	0.0388071947298407
ENSMUSG00000000085	ENSMUSE00000669409	Nuclear mature	180	1.2075611420837753	0.5939055923168134	141.0	0.0357237538865171
ENSMUSG00000000085	ENSMUSE00000669409	Whole-cell	0	0.0088886736700338	0.06	261.0	0.0611501310151628
ENSMUSG00000000085	ENSMUSE00000669409	Whole-cell	15	0.0	0.06	130.5	0.023346042699127
ENSMUSG00000000085	ENSMUSE00000669409	Whole-cell	20	0.0	0.06	172.75	0.0294314332020163
ENSMUSG00000000085	ENSMUSE00000669409	Whole-cell	30	0.0842724571933838	0.0842724571933838	174.0	0.0411738603243297
ENSMUSG00000000085	ENSMUSE00000669409	Whole-cell	40	0.0	0.06	168.5	0.048234592064219
ENSMUSG00000000085	ENSMUSE00000669409	Whole-cell	60	0.1036158384575562	0.1036158384575562	230.5	0.0548556867483501
ENSMUSG00000000085	ENSMUSE00000669409	Whole-cell	120	0.2718407787780186	0.2718407787780186	177.5	0.0382794661346158
ENSMUSG00000000085	ENSMUSE00000669409	Whole-cell	180	0.4507464757435816	0.4507464757435815	196.5	0.0370960021004731
ENSMUSG00000000085	ENSMUSE00000723860	Cytosolic	0	0.2010628175306276	0.2010628175306276	128.0	0.0404642939523557
ENSMUSG00000000085	ENSMUSE00000723860	Cytosolic	15	0.2022289228617687	0.2022289228617686	82.0	0.0224667514771049
ENSMUSG00000000085	ENSMUSE00000723860	Cytosolic	20	0.0	0.06	100.25	0.0260724597590576
ENSMUSG00000000085	ENSMUSE00000723860	Cytosolic	30	0.0	0.06	117.0	0.0328671922452065
ENSMUSG00000000085	ENSMUSE00000723860	Cytosolic	40	0.0	0.06	72.0	0.0465464981378112
ENSMUSG00000000085	ENSMUSE00000723860	Cytosolic	60	0.0	0.06	87.75	0.0458795175219706
ENSMUSG00000000085	ENSMUSE00000723860	Cytosolic	120	0.0	0.06	37.5	0.0331175169072736
ENSMUSG00000000085	ENSMUSE00000723860	Cytosolic	180	1.2323992110620103	0.4440571377990247	120.0	0.0307712034644325
ENSMUSG00000000085	ENSMUSE00000723860	Membrane	15	0.0	0.06	59.5	0.0242151881976491
ENSMUSG00000000085	ENSMUSE00000723860	Membrane	20	0.0	0.06	48.666666666666664	0.0268399610566259
ENSMUSG00000000085	ENSMUSE00000723860	Membrane	30	0.0	0.06	51.0	0.035391176807259
ENSMUSG00000000085	ENSMUSE00000723860	Membrane	60	0.0	0.06	42.5	0.0513009905297758
ENSMUSG00000000085	ENSMUSE00000723860	Membrane	120	0.5398478462472884	0.5398478462472884	59.0	0.0348066447007276
ENSMUSG00000000085	ENSMUSE00000723860	Membrane	180	0.5178909960470026	0.5178909960470026	60.5	0.0357206031222479
ENSMUSG00000000085	ENSMUSE00000723860	Nuclear mature	0	0.0	0.06	75.66666666666667	0.1025860522026181
ENSMUSG00000000085	ENSMUSE00000723860	Nuclear mature	15	0.0	0.06	31.0	0.024349004283096
ENSMUSG00000000085	ENSMUSE00000723860	Nuclear mature	20	0.0	0.06	64.0	0.0319078413570275
ENSMUSG00000000085	ENSMUSE00000723860	Nuclear mature	30	0.0	0.06	25.0	0.0417880104789744
ENSMUSG00000000085	ENSMUSE00000723860	Nuclear mature	40	0.0	0.06	32.5	0.05994773080159
ENSMUSG00000000085	ENSMUSE00000723860	Nuclear mature	60	0.0	0.06	63.5	0.0568044210732911
ENSMUSG00000000085	ENSMUSE00000723860	Nuclear mature	120	0.1509976275543182	0.1509976275543182	62.0	0.0388071947298407
ENSMUSG00000000085	ENSMUSE00000723860	Nuclear mature	180	0.6917519959861456	0.2193346283084049	46.0	0.0357237538865171
ENSMUSG00000000085	ENSMUSE00000723860	Whole-cell	0	0.0	0.06	67.33333333333333	0.0611501310151628
ENSMUSG00000000085	ENSMUSE00000723860	Whole-cell	15	0.0	0.06	54.0	0.023346042699127
ENSMUSG00000000085	ENSMUSE00000723860	Whole-cell	20	0.0	0.06	92.5	0.0294314332020163
ENSMUSG00000000085	ENSMUSE00000723860	Whole-cell	30	0.0	0.06	68.0	0.0411738603243297
ENSMUSG00000000085	ENSMUSE00000723860	Whole-cell	40	0.0	0.06	72.5	0.048234592064219
ENSMUSG00000000085	ENSMUSE00000723860	Whole-cell	60	0.0814124445023656	0.0814124445023656	89.75	0.0548556867483501
ENSMUSG00000000085	ENSMUSE00000723860	Whole-cell	120	0.0	0.06	63.0	0.0382794661346158
ENSMUSG00000000085	ENSMUSE00000897901	Cytosolic	0	0.0	0.06	280.0	0.0404642939523557
ENSMUSG00000000085	ENSMUSE00000897901	Cytosolic	15	0.0	0.06	388.5	0.0224667514771049
ENSMUSG00000000085	ENSMUSE00000897901	Cytosolic	20	0.0	0.06	285.5	0.0260724597590576
ENSMUSG00000000085	ENSMUSE00000897901	Cytosolic	30	0.0	0.06	548.5	0.0328671922452065
ENSMUSG00000000085	ENSMUSE00000897901	Cytosolic	40	0.0	0.06	178.0	0.0465464981378112
ENSMUSG00000000085	ENSMUSE00000897901	Cytosolic	60	0.0	0.06	222.0	0.0458795175219706
ENSMUSG00000000085	ENSMUSE00000897901	Cytosolic	120	0.1179874054155703	0.1179874054155703	223.0	0.0331175169072736
ENSMUSG00000000085	ENSMUSE00000897901	Cytosolic	180	0.223183600649795	0.223183600649795	278.5	0.0307712034644325
ENSMUSG00000000085	ENSMUSE00000897901	Membrane	0	0.0	0.06	85.33333333333333	0.0427543466987585
ENSMUSG00000000085	ENSMUSE00000897901	Membrane	15	0.0	0.06	82.0	0.0242151881976491
ENSMUSG00000000085	ENSMUSE00000897901	Membrane	20	0.0	0.06	192.25	0.02716004234701
ENSMUSG00000000085	ENSMUSE00000897901	Membrane	30	0.0	0.06	81.5	0.035391176807259
ENSMUSG00000000085	ENSMUSE00000897901	Membrane	40	0.0	0.06	37.5	0.049013685056433
ENSMUSG00000000085	ENSMUSE00000897901	Membrane	60	0.0	0.06	106.25	0.0513009905297758
ENSMUSG00000000085	ENSMUSE00000897901	Membrane	120	0.1146824359779657	0.1146824359779657	245.5	0.0348066447007276
ENSMUSG00000000085	ENSMUSE00000897901	Membrane	180	0.776135069486175	0.1949105481019546	190.5	0.0357206031222479
ENSMUSG00000000085	ENSMUSE00000897901	Nuclear mature	0	0.0	0.06	62.0	0.1025860522026181
ENSMUSG00000000085	ENSMUSE00000897901	Nuclear mature	15	0.0	0.06	212.0	0.024349004283096
ENSMUSG00000000085	ENSMUSE00000897901	Nuclear mature	20	0.0	0.06	234.5	0.0319078413570275
ENSMUSG00000000085	ENSMUSE00000897901	Nuclear mature	30	0.0	0.06	113.5	0.0417880104789744
ENSMUSG00000000085	ENSMUSE00000897901	Nuclear mature	40	0.0	0.06	156.5	0.05994773080159
ENSMUSG00000000085	ENSMUSE00000897901	Nuclear mature	60	0.1554368160648009	0.1005629592805743	164.75	0.0568044210732911
ENSMUSG00000000085	ENSMUSE00000897901	Nuclear mature	120	0.2160178697425853	0.126681093663302	256.5	0.0388071947298407
ENSMUSG00000000085	ENSMUSE00000897901	Nuclear mature	180	0.5100870249501864	0.062264785890153	218.5	0.0357237538865171
ENSMUSG00000000085	ENSMUSE00000897901	Whole-cell	0	0.0	0.06	213.0	0.0611501310151628
ENSMUSG00000000085	ENSMUSE00000897901	Whole-cell	15	0.0	0.06	80.5	0.023346042699127
ENSMUSG00000000085	ENSMUSE00000897901	Whole-cell	20	0.0	0.06	197.5	0.0294314332020163
ENSMUSG00000000085	ENSMUSE00000897901	Whole-cell	30	0.0	0.06	176.0	0.0411738603243297
ENSMUSG00000000085	ENSMUSE00000897901	Whole-cell	40	0.0	0.06	212.0	0.048234592064219
ENSMUSG00000000085	ENSMUSE00000897901	Whole-cell	60	0.2215566765362393	0.2060965549826821	265.75	0.0548556867483501
ENSMUSG00000000085	ENSMUSE00000897901	Whole-cell	120	0.0857484335742743	0.0857484335742743	147.0	0.0382794661346158
ENSMUSG00000000085	ENSMUSE00000897901	Whole-cell	180	0.1599035976687307	0.1599035976687307	263.5	0.0370960021004731
ENSMUSG00000000085	ENSMUSE00000906107	Cytosolic	0	0.0	0.06	189.33333333333337	0.0404642939523557
ENSMUSG00000000085	ENSMUSE00000906107	Cytosolic	15	0.0	0.06	226.5	0.0224667514771049
ENSMUSG00000000085	ENSMUSE00000906107	Cytosolic	20	0.0	0.06	174.75	0.0260724597590576
ENSMUSG00000000085	ENSMUSE00000906107	Cytosolic	30	0.0	0.06	251.0	0.0328671922452065
ENSMUSG00000000085	ENSMUSE00000906107	Cytosolic	40	0.0	0.06	184.5	0.0465464981378112
ENSMUSG00000000085	ENSMUSE00000906107	Cytosolic	60	0.0	0.06	146.25	0.0458795175219706
ENSMUSG00000000085	ENSMUSE00000906107	Cytosolic	120	0.0743228510734492	0.0743228510734492	143.0	0.0331175169072736
ENSMUSG00000000085	ENSMUSE00000906107	Cytosolic	180	0.5461094576240635	0.13623768787727	174.5	0.0307712034644325
ENSMUSG00000000085	ENSMUSE00000906107	Membrane	0	0.0	0.06	16.0	0.0427543466987585
ENSMUSG00000000085	ENSMUSE00000906107	Membrane	15	0.0	0.06	89.5	0.0242151881976491
ENSMUSG00000000085	ENSMUSE00000906107	Membrane	20	0.0	0.06	113.75	0.02716004234701
ENSMUSG00000000085	ENSMUSE00000906107	Membrane	30	0.0	0.06	52.5	0.035391176807259
ENSMUSG00000000085	ENSMUSE00000906107	Membrane	60	0.0	0.06	82.75	0.0513009905297758
ENSMUSG00000000085	ENSMUSE00000906107	Membrane	120	0.0	0.06	135.5	0.0348066447007276
ENSMUSG00000000085	ENSMUSE00000906107	Membrane	180	0.451187848803344	0.4511878488033439	90.5	0.0357206031222479
ENSMUSG00000000085	ENSMUSE00000906107	Nuclear mature	0	0.0	0.06	107.66666666666669	0.1025860522026181
ENSMUSG00000000085	ENSMUSE00000906107	Nuclear mature	15	0.0	0.06	88.0	0.024349004283096
ENSMUSG00000000085	ENSMUSE00000906107	Nuclear mature	20	0.0	0.06	125.5	0.0319078413570275
ENSMUSG00000000085	ENSMUSE00000906107	Nuclear mature	30	0.0	0.06	58.5	0.0417880104789744
ENSMUSG00000000085	ENSMUSE00000906107	Nuclear mature	40	0.0	0.06	145.0	0.05994773080159
ENSMUSG00000000085	ENSMUSE00000906107	Nuclear mature	60	0.0635456766630508	0.0635456766630508	82.0	0.0568044210732911
ENSMUSG00000000085	ENSMUSE00000906107	Nuclear mature	120	0.0	0.06	69.0	0.0388071947298407
ENSMUSG00000000085	ENSMUSE00000906107	Nuclear mature	180	0.3916091337328638	0.3916091337328637	50.0	0.0357237538865171
ENSMUSG00000000085	ENSMUSE00000906107	Whole-cell	0	0.0	0.06	174.66666666666666	0.0611501310151628
ENSMUSG00000000085	ENSMUSE00000906107	Whole-cell	15	0.0	0.06	40.5	0.023346042699127
ENSMUSG00000000085	ENSMUSE00000906107	Whole-cell	20	0.0	0.06	96.25	0.0294314332020163
ENSMUSG00000000085	ENSMUSE00000906107	Whole-cell	30	0.0	0.06	117.0	0.0411738603243297
ENSMUSG00000000085	ENSMUSE00000906107	Whole-cell	40	0.0	0.06	100.0	0.048234592064219
ENSMUSG00000000085	ENSMUSE00000906107	Whole-cell	60	0.4969455379771837	0.2526986018906303	138.0	0.0634153280268179
ENSMUSG00000000085	ENSMUSE00000906107	Whole-cell	120	0.0	0.06	101.5	0.0382794661346158
ENSMUSG00000000085	ENSMUSE00000906107	Whole-cell	180	0.546164236193197	0.546164236193197	104.5	0.0370960021004731
ENSMUSG00000000085	ENSMUSE00000995835	Cytosolic	0	0.0	0.06	153.66666666666666	0.0404642939523557
ENSMUSG00000000085	ENSMUSE00000995835	Cytosolic	15	0.0	0.06	224.0	0.0224667514771049
ENSMUSG00000000085	ENSMUSE00000995835	Cytosolic	20	0.0	0.06	188.5	0.0260724597590576
ENSMUSG00000000085	ENSMUSE00000995835	Cytosolic	30	0.0	0.06	346.5	0.0328671922452065
ENSMUSG00000000085	ENSMUSE00000995835	Cytosolic	40	0.0	0.06	157.0	0.0465464981378112
ENSMUSG00000000085	ENSMUSE00000995835	Cytosolic	60	0.0	0.06	142.25	0.0458795175219706
ENSMUSG00000000085	ENSMUSE00000995835	Cytosolic	120	0.1170867381986576	0.1170867381986576	123.5	0.0331175169072736
ENSMUSG00000000085	ENSMUSE00000995835	Cytosolic	180	0.1515572357900933	0.1515572357900933	175.5	0.0307712034644325
ENSMUSG00000000085	ENSMUSE00000995835	Membrane	0	0.0	0.06	61.333333333333336	0.0427543466987585
ENSMUSG00000000085	ENSMUSE00000995835	Membrane	15	0.0	0.06	46.0	0.0242151881976491
ENSMUSG00000000085	ENSMUSE00000995835	Membrane	20	0.0	0.06	122.25	0.02716004234701
ENSMUSG00000000085	ENSMUSE00000995835	Membrane	30	0.0	0.06	66.5	0.035391176807259
ENSMUSG00000000085	ENSMUSE00000995835	Membrane	40	0.0	0.06	13.0	0.049013685056433
ENSMUSG00000000085	ENSMUSE00000995835	Membrane	60	0.0	0.06	66.25	0.0513009905297758
ENSMUSG00000000085	ENSMUSE00000995835	Membrane	120	0.1463683140110935	0.1463683140110934	142.5	0.0348066447007276
ENSMUSG00000000085	ENSMUSE00000995835	Membrane	180	0.8384850504764652	0.2157930486192184	127.5	0.0357206031222479
ENSMUSG00000000085	ENSMUSE00000995835	Nuclear mature	0	0.0	0.06	50.0	0.1025860522026181
ENSMUSG00000000085	ENSMUSE00000995835	Nuclear mature	15	0.0	0.06	141.0	0.024349004283096
ENSMUSG00000000085	ENSMUSE00000995835	Nuclear mature	20	0.0	0.06	142.0	0.0319078413570275
ENSMUSG00000000085	ENSMUSE00000995835	Nuclear mature	30	0.0	0.06	72.0	0.0417880104789744
ENSMUSG00000000085	ENSMUSE00000995835	Nuclear mature	40	0.0	0.06	82.0	0.05994773080159
ENSMUSG00000000085	ENSMUSE00000995835	Nuclear mature	60	0.282364903346228	0.1851950418271744	85.25	0.0568044210732911
ENSMUSG00000000085	ENSMUSE00000995835	Nuclear mature	120	0.2403071999492503	0.2403071999492503	176.5	0.0388071947298407
ENSMUSG00000000085	ENSMUSE00000995835	Nuclear mature	180	0.3036968792214046	0.3036968792214046	124.5	0.0357237538865171
ENSMUSG00000000085	ENSMUSE00000995835	Whole-cell	0	0.0	0.06	182.0	0.0611501310151628
ENSMUSG00000000085	ENSMUSE00000995835	Whole-cell	15	0.0	0.06	65.5	0.023346042699127
ENSMUSG00000000085	ENSMUSE00000995835	Whole-cell	20	0.0	0.06	126.75	0.0294314332020163
ENSMUSG00000000085	ENSMUSE00000995835	Whole-cell	30	0.0	0.06	126.0	0.0411738603243297
ENSMUSG00000000085	ENSMUSE00000995835	Whole-cell	40	0.0	0.06	146.5	0.048234592064219
ENSMUSG00000000085	ENSMUSE00000995835	Whole-cell	60	0.1780897223489247	0.1780897223489247	207.25	0.0548556867483501
ENSMUSG00000000085	ENSMUSE00000995835	Whole-cell	120	0.1521013881257961	0.1521013881257961	95.0	0.0382794661346158
ENSMUSG00000000085	ENSMUSE00000995835	Whole-cell	180	0.1946974360503526	0.1946974360503526	152.0	0.0370960021004731
ENSMUSG00000000085	ENSMUSE00001075316	Cytosolic	0	0.0	0.06	448.3333333333333	0.0404642939523557
ENSMUSG00000000085	ENSMUSE00001075316	Cytosolic	15	0.0278371796651827	0.06	717.5	0.0224667514771049
ENSMUSG00000000085	ENSMUSE00001075316	Cytosolic	20	0.0144623384082455	0.06	519.0	0.0260724597590576
ENSMUSG00000000085	ENSMUSE00001075316	Cytosolic	30	0.0	0.06	678.0	0.0328671922452065
ENSMUSG00000000085	ENSMUSE00001075316	Cytosolic	40	0.2334397264050954	0.2334397264050953	494.5	0.0465464981378112
ENSMUSG00000000085	ENSMUSE00001075316	Cytosolic	60	0.1633686781932657	0.1157700377262363	547.5	0.0458795175219706
ENSMUSG00000000085	ENSMUSE00001075316	Cytosolic	120	0.5043524193621365	0.06	599.0	0.0331175169072736
ENSMUSG00000000085	ENSMUSE00001075316	Cytosolic	180	0.8208039395322809	0.0997017388159306	696.0	0.0307712034644325
ENSMUSG00000000085	ENSMUSE00001075316	Membrane	0	0.0	0.06	369.0	0.0427543466987585
ENSMUSG00000000085	ENSMUSE00001075316	Membrane	15	0.0	0.06	241.5	0.0242151881976491
ENSMUSG00000000085	ENSMUSE00001075316	Membrane	20	0.0	0.06	310.75	0.02716004234701
ENSMUSG00000000085	ENSMUSE00001075316	Membrane	30	0.0683466855087702	0.0683466855087702	284.5	0.035391176807259
ENSMUSG00000000085	ENSMUSE00001075316	Membrane	40	0.1565411814781072	0.1565411814781072	427.5	0.049013685056433
ENSMUSG00000000085	ENSMUSE00001075316	Membrane	60	0.1173279811001541	0.0677537492440153	338.25	0.0513009905297758
ENSMUSG00000000085	ENSMUSE00001075316	Membrane	120	0.5962805323687417	0.3396785818680433	321.5	0.0348066447007276
ENSMUSG00000000085	ENSMUSE00001075316	Membrane	180	0.6648232419992544	0.2488844438836716	402.0	0.0357206031222479
ENSMUSG00000000085	ENSMUSE00001075316	Nuclear mature	0	0.0	0.06	361.3333333333333	0.1025860522026181
ENSMUSG00000000085	ENSMUSE00001075316	Nuclear mature	15	0.0	0.06	363.5	0.024349004283096
ENSMUSG00000000085	ENSMUSE00001075316	Nuclear mature	20	0.2051110631035972	0.0783593522924509	719.0	0.0319078413570275
ENSMUSG00000000085	ENSMUSE00001075316	Nuclear mature	30	0.3934898923763547	0.0977757806868746	402.5	0.0417880104789744
ENSMUSG00000000085	ENSMUSE00001075316	Nuclear mature	40	0.493938029131344	0.1384070309545825	372.5	0.05994773080159
ENSMUSG00000000085	ENSMUSE00001075316	Nuclear mature	60	0.2721312414419149	0.0795318184715707	518.75	0.0568044210732911
ENSMUSG00000000085	ENSMUSE00001075316	Nuclear mature	120	0.6518556594737899	0.0679686472235081	472.0	0.0388071947298407
ENSMUSG00000000085	ENSMUSE00001075316	Nuclear mature	180	0.8697909610915515	0.3082382410217845	500.5	0.0357237538865171
ENSMUSG00000000085	ENSMUSE00001075316	Whole-cell	0	0.0	0.06	385.0	0.0611501310151628
ENSMUSG00000000085	ENSMUSE00001075316	Whole-cell	15	0.0	0.06	252.0	0.023346042699127
ENSMUSG00000000085	ENSMUSE00001075316	Whole-cell	20	0.1323865621223496	0.1323865621223496	380.25	0.0294314332020163
ENSMUSG00000000085	ENSMUSE00001075316	Whole-cell	30	0.1308727450639226	0.0706441245274082	247.0	0.0411738603243297
ENSMUSG00000000085	ENSMUSE00001075316	Whole-cell	40	0.1911310163168964	0.06	490.5	0.048234592064219
ENSMUSG00000000085	ENSMUSE00001075316	Whole-cell	60	0.370372818885046	0.1770562668877489	541.0	0.0548556867483501
ENSMUSG00000000085	ENSMUSE00001075316	Whole-cell	120	0.3931066001521709	0.1676182664181622	396.5	0.0382794661346158
ENSMUSG00000000085	ENSMUSE00001075316	Whole-cell	180	0.9724526594727964	0.06	542.5	0.0370960021004731
ENSMUSG00000000085	ENSMUSE00001075477	Cytosolic	0	0.0	0.06	32.333333333333336	0.0404642939523557
ENSMUSG00000000085	ENSMUSE00001075477	Cytosolic	15	0.0	0.06	45.0	0.0224667514771049
ENSMUSG00000000085	ENSMUSE00001075477	Cytosolic	20	0.0	0.06	35.5	0.0260724597590576
ENSMUSG00000000085	ENSMUSE00001075477	Cytosolic	30	0.0	0.06	59.0	0.0328671922452065
ENSMUSG00000000085	ENSMUSE00001075477	Cytosolic	40	0.0	0.06	49.5	0.0465464981378112
ENSMUSG00000000085	ENSMUSE00001075477	Cytosolic	60	0.0	0.06	40.5	0.0458795175219706
ENSMUSG00000000085	ENSMUSE00001075477	Cytosolic	120	0.6462856615082542	0.6462856615082542	20.5	0.0331175169072736
ENSMUSG00000000085	ENSMUSE00001075477	Cytosolic	180	1.1907233409496314	0.2904041906353719	40.0	0.0307712034644325
ENSMUSG00000000085	ENSMUSE00001075477	Membrane	0	0.0	0.06	3.5	0.0443865442566595
ENSMUSG00000000085	ENSMUSE00001075477	Membrane	15	0.0	0.06	21.0	0.0242151881976491
ENSMUSG00000000085	ENSMUSE00001075477	Membrane	20	0.0	0.06	21.5	0.02716004234701
ENSMUSG00000000085	ENSMUSE00001075477	Membrane	30	0.0	0.06	14.5	0.035391176807259
ENSMUSG00000000085	ENSMUSE00001075477	Membrane	60	0.0	0.06	27.0	0.0513009905297758
ENSMUSG00000000085	ENSMUSE00001075477	Membrane	120	0.0	0.06	36.0	0.0348066447007276
ENSMUSG00000000085	ENSMUSE00001075477	Membrane	180	0.0	0.06	24.5	0.0357206031222479
ENSMUSG00000000085	ENSMUSE00001075477	Nuclear mature	0	0.0	0.06	29.333333333333332	0.1025860522026181
ENSMUSG00000000085	ENSMUSE00001075477	Nuclear mature	15	0.0	0.06	27.5	0.024349004283096
ENSMUSG00000000085	ENSMUSE00001075477	Nuclear mature	20	0.0	0.06	29.0	0.0319078413570275
ENSMUSG00000000085	ENSMUSE00001075477	Nuclear mature	30	0.0	0.06	10.5	0.0417880104789744
ENSMUSG00000000085	ENSMUSE00001075477	Nuclear mature	40	0.0	0.06	27.0	0.05994773080159
ENSMUSG00000000085	ENSMUSE00001075477	Nuclear mature	60	0.0	0.06	22.0	0.0568044210732911
ENSMUSG00000000085	ENSMUSE00001075477	Nuclear mature	120	0.0	0.06	10.5	0.0388071947298407
ENSMUSG00000000085	ENSMUSE00001075477	Nuclear mature	180	1.352831552895348	1.352831552895348	9.0	0.0357237538865171
ENSMUSG00000000085	ENSMUSE00001075477	Whole-cell	0	0.0	0.06	50.5	0.0574882498354314
ENSMUSG00000000085	ENSMUSE00001075477	Whole-cell	15	0.0	0.06	7.5	0.023346042699127
ENSMUSG00000000085	ENSMUSE00001075477	Whole-cell	20	0.0	0.06	14.25	0.0294314332020163
ENSMUSG00000000085	ENSMUSE00001075477	Whole-cell	30	0.0	0.06	17.5	0.0411738603243297
ENSMUSG00000000085	ENSMUSE00001075477	Whole-cell	40	0.0	0.06	34.0	0.048234592064219
ENSMUSG00000000085	ENSMUSE00001075477	Whole-cell	60	0.0	0.06	35.333333333333336	0.0634153280268179
ENSMUSG00000000085	ENSMUSE00001075477	Whole-cell	120	0.5807507546621308	0.5807507546621307	17.5	0.0382794661346158
ENSMUSG00000000085	ENSMUSE00001075477	Whole-cell	180	0.0	0.06	20.5	0.0370960021004731
ENSMUSG00000000085	ENSMUSE00001204795	Cytosolic	0	0.0	0.06	596.0	0.0404642939523557
ENSMUSG00000000085	ENSMUSE00001204795	Cytosolic	15	0.0	0.06	727.0	0.0224667514771049
ENSMUSG00000000085	ENSMUSE00001204795	Cytosolic	20	0.0	0.06	756.0	0.0260724597590576
ENSMUSG00000000085	ENSMUSE00001204795	Cytosolic	30	0.0	0.06	854.0	0.0328671922452065
ENSMUSG00000000085	ENSMUSE00001204795	Cytosolic	40	0.149755596118436	0.0607626895324492	389.5	0.0465464981378112
ENSMUSG00000000085	ENSMUSE00001204795	Cytosolic	60	0.106569454360326	0.06	759.0	0.0458795175219706
ENSMUSG00000000085	ENSMUSE00001204795	Cytosolic	120	0.5021744037264245	0.06	578.0	0.0331175169072736
ENSMUSG00000000085	ENSMUSE00001204795	Cytosolic	180	1.0819595249402512	0.2298039588228519	698.0	0.0307712034644325
ENSMUSG00000000085	ENSMUSE00001204795	Membrane	0	0.0	0.06	295.0	0.0427543466987585
ENSMUSG00000000085	ENSMUSE00001204795	Membrane	15	0.1122369608623249	0.1122369608623249	331.5	0.0242151881976491
ENSMUSG00000000085	ENSMUSE00001204795	Membrane	20	0.0	0.06	418.25	0.02716004234701
ENSMUSG00000000085	ENSMUSE00001204795	Membrane	30	0.0	0.06	375.0	0.035391176807259
ENSMUSG00000000085	ENSMUSE00001204795	Membrane	40	0.0364969371318801	0.06	237.0	0.049013685056433
ENSMUSG00000000085	ENSMUSE00001204795	Membrane	60	0.3426422829200617	0.1477896816063332	469.0	0.0513009905297758
ENSMUSG00000000085	ENSMUSE00001204795	Membrane	120	0.2881146458148389	0.06	435.5	0.0348066447007276
ENSMUSG00000000085	ENSMUSE00001204795	Membrane	180	0.7643959155843176	0.1322805670901175	471.0	0.0357206031222479
ENSMUSG00000000085	ENSMUSE00001204795	Nuclear mature	0	0.0053188003030298	0.06	425.6666666666667	0.1025860522026181
ENSMUSG00000000085	ENSMUSE00001204795	Nuclear mature	15	0.0	0.06	420.5	0.024349004283096
[truncated: 998,000+ more rows]

## Sheet: Exon start stop - Exon start st
gene_id	exon_id	strand	start	stop
ENSMUSG00000000001	ENSMUSE00000276482	-	108118301.0	108118458.0
ENSMUSG00000000001	ENSMUSE00000276490	-	108123542.0	108123683.0
ENSMUSG00000000001	ENSMUSE00000276500	-	108123795.0	108123837.0
ENSMUSG00000000001	ENSMUSE00000334714	-	108145888.0	108146146.0
ENSMUSG00000000001	ENSMUSE00000363317	-	108107280.0	108109316.0
ENSMUSG00000000001	ENSMUSE00000404895	-	108109403.0	108109612.0
ENSMUSG00000000001	ENSMUSE00000565000	-	108111935.0	108112088.0
ENSMUSG00000000001	ENSMUSE00000565001	-	108112473.0	108112602.0
ENSMUSG00000000001	ENSMUSE00000565003	-	108115763.0	108115891.0
ENSMUSG00000000003	ENSMUSE00000149240	-	77845019.0	77845086.0
ENSMUSG00000000003	ENSMUSE00000149241	-	77847975.0	77848114.0
ENSMUSG00000000003	ENSMUSE00000305655	-	77841860.0	77841911.0
ENSMUSG00000000003	ENSMUSE00000305663	-	77842515.0	77842616.0
ENSMUSG00000000003	ENSMUSE00000305668	-	77842897.0	77843007.0
ENSMUSG00000000003	ENSMUSE00000305694	-	77853409.0	77853530.0
ENSMUSG00000000003	ENSMUSE00000348782	-	77837901.0	77838114.0
ENSMUSG00000000003	ENSMUSE00000749869	-	77837902.0	77838114.0
ENSMUSG00000000003	ENSMUSE00000789955	-	77853409.0	77853623.0
ENSMUSG00000000028	ENSMUSE00000129703	-	18808732.0	18808869.0
ENSMUSG00000000028	ENSMUSE00000270903	-	18811515.0	18811709.0
ENSMUSG00000000028	ENSMUSE00000270913	-	18811804.0	18811972.0
ENSMUSG00000000028	ENSMUSE00000628024	-	18780453.0	18780573.0
ENSMUSG00000000028	ENSMUSE00000645072	-	18781896.0	18781962.0
ENSMUSG00000000028	ENSMUSE00000645073	-	18784806.0	18784882.0
ENSMUSG00000000028	ENSMUSE00000645076	-	18785073.0	18785191.0
ENSMUSG00000000028	ENSMUSE00000645078	-	18786769.0	18786852.0
ENSMUSG00000000028	ENSMUSE00000645079	-	18786930.0	18787068.0
ENSMUSG00000000028	ENSMUSE00000645080	-	18793178.0	18793339.0
ENSMUSG00000000028	ENSMUSE00000645081	-	18794762.0	18794860.0
ENSMUSG00000000028	ENSMUSE00000645082	-	18795095.0	18795226.0
ENSMUSG00000000028	ENSMUSE00000645083	-	18795825.0	18795944.0
ENSMUSG00000000028	ENSMUSE00000645084	-	18797349.0	18797399.0
ENSMUSG00000000028	ENSMUSE00000645085	-	18798676.0	18798737.0
ENSMUSG00000000028	ENSMUSE00000645086	-	18801801.0	18801849.0
ENSMUSG00000000028	ENSMUSE00000645087	-	18805382.0	18805437.0
ENSMUSG00000000028	ENSMUSE00000645089	-	18807280.0	18807423.0
ENSMUSG00000000028	ENSMUSE00000645091	-	18810389.0	18810481.0
ENSMUSG00000000028	ENSMUSE00000645093	-	18811305.0	18811364.0
ENSMUSG00000000028	ENSMUSE00000785421	-	18811515.0	18811626.0
ENSMUSG00000000028	ENSMUSE00000788192	-	18780447.0	18780573.0
ENSMUSG00000000031	ENSMUSE00000206404	-	142576613.0	142576747.0
ENSMUSG00000000031	ENSMUSE00000725945	-	142575558.0	142576114.0
ENSMUSG00000000031	ENSMUSE00000764859	-	142576829.0	142576921.0
ENSMUSG00000000031	ENSMUSE00000771910	-	142578022.0	142578120.0
ENSMUSG00000000031	ENSMUSE00000779991	-	142576203.0	142576330.0
ENSMUSG00000000031	ENSMUSE00000801466	-	142577413.0	142578095.0
ENSMUSG00000000031	ENSMUSE00000826899	-	142576507.0	142576530.0
ENSMUSG00000000031	ENSMUSE00000827717	-	142576829.0	142577640.0
ENSMUSG00000000031	ENSMUSE00000943388	-	142576409.0	142576530.0
ENSMUSG00000000037	ENSMUSE00000240474	+	161192204.0	161192447.0
ENSMUSG00000000037	ENSMUSE00000353425	+	161187264.0	161187352.0
ENSMUSG00000000037	ENSMUSE00000381229	+	161234613.0	161234696.0
ENSMUSG00000000037	ENSMUSE00000429288	+	161256566.0	161258196.0
ENSMUSG00000000037	ENSMUSE00000472005	+	161209198.0	161209269.0
ENSMUSG00000000037	ENSMUSE00000504074	+	161255030.0	161255659.0
ENSMUSG00000000037	ENSMUSE00000505039	+	161202014.0	161202097.0
ENSMUSG00000000037	ENSMUSE00000652672	+	161124268.0	161124429.0
ENSMUSG00000000037	ENSMUSE00000652680	+	161215180.0	161215263.0
ENSMUSG00000000037	ENSMUSE00000652681	+	161213241.0	161213324.0
ENSMUSG00000000037	ENSMUSE00000652694	+	161117193.0	161117324.0
ENSMUSG00000000037	ENSMUSE00000691275	+	161256566.0	161256952.0
ENSMUSG00000000037	ENSMUSE00000691276	+	161162750.0	161163248.0
ENSMUSG00000000037	ENSMUSE00000691281	+	161256566.0	161258213.0
ENSMUSG00000000037	ENSMUSE00000691284	+	161237492.0	161237757.0
ENSMUSG00000000037	ENSMUSE00000691301	+	161256566.0	161256886.0
ENSMUSG00000000037	ENSMUSE00000691304	+	161256566.0	161256900.0
ENSMUSG00000000037	ENSMUSE00000808920	+	161163060.0	161163248.0
ENSMUSG00000000037	ENSMUSE00000878828	+	161162772.0	161163248.0
ENSMUSG00000000037	ENSMUSE00001002685	+	161144763.0	161144840.0
ENSMUSG00000000037	ENSMUSE00001002923	+	161241988.0	161242191.0
ENSMUSG00000000037	ENSMUSE00001012114	+	161231400.0	161231483.0
ENSMUSG00000000037	ENSMUSE00001015078	+	161225877.0	161225960.0
ENSMUSG00000000037	ENSMUSE00001021155	+	161209609.0	161209683.0
ENSMUSG00000000037	ENSMUSE00001022962	+	161230091.0	161230174.0
ENSMUSG00000000037	ENSMUSE00001024645	+	161221666.0	161221749.0
ENSMUSG00000000037	ENSMUSE00001033327	+	161228677.0	161228760.0
ENSMUSG00000000037	ENSMUSE00001046636	+	161209195.0	161209269.0
ENSMUSG00000000037	ENSMUSE00001050602	+	161223157.0	161223240.0
ENSMUSG00000000037	ENSMUSE00001051728	+	161121024.0	161121101.0
ENSMUSG00000000037	ENSMUSE00001062469	+	161246257.0	161246367.0
ENSMUSG00000000037	ENSMUSE00001072482	+	161153833.0	161153910.0
ENSMUSG00000000037	ENSMUSE00001075056	+	161224461.0	161224544.0
ENSMUSG00000000037	ENSMUSE00001080776	+	161227373.0	161227456.0
ENSMUSG00000000037	ENSMUSE00001086313	+	161243366.0	161243548.0
ENSMUSG00000000037	ENSMUSE00001088566	+	161178037.0	161178271.0
ENSMUSG00000000037	ENSMUSE00001089937	+	161177247.0	161177317.0
ENSMUSG00000000037	ENSMUSE00001223045	+	161171490.0	161171535.0
ENSMUSG00000000037	ENSMUSE00001228766	+	161171490.0	161171535.0
ENSMUSG00000000037	ENSMUSE00001260021	+	161239750.0	161239864.0
ENSMUSG00000000037	ENSMUSE00001304016	+	161237480.0	161237757.0
ENSMUSG00000000049	ENSMUSE00000108743	+	108409131.0	108409310.0
ENSMUSG00000000049	ENSMUSE00000108744	+	108407291.0	108407479.0
ENSMUSG00000000049	ENSMUSE00000108745	+	108411995.0	108412192.0
ENSMUSG00000000049	ENSMUSE00000321727	+	108404811.0	108404887.0
ENSMUSG00000000049	ENSMUSE00000321730	+	108397299.0	108397395.0
ENSMUSG00000000049	ENSMUSE00000321733	+	108395816.0	108395992.0
ENSMUSG00000000049	ENSMUSE00000413982	+	108414240.0	108414396.0
ENSMUSG00000000049	ENSMUSE00000758091	+	108395293.0	108395407.0
ENSMUSG00000000056	ENSMUSE00000134384	+	121250760.0	121250917.0
ENSMUSG00000000056	ENSMUSE00000307876	+	121250293.0	121250430.0
ENSMUSG00000000056	ENSMUSE00000307887	+	121249129.0	121249192.0
ENSMUSG00000000056	ENSMUSE00000307895	+	121246926.0	121247055.0
ENSMUSG00000000056	ENSMUSE00000307903	+	121245338.0	121245456.0
ENSMUSG00000000056	ENSMUSE00000307920	+	121244594.0	121244726.0
ENSMUSG00000000056	ENSMUSE00000333527	+	121252681.0	121255856.0
ENSMUSG00000000056	ENSMUSE00000382144	+	121237253.0	121237351.0
ENSMUSG00000000056	ENSMUSE00000661028	+	121242501.0	121242644.0
ENSMUSG00000000056	ENSMUSE00000661029	+	121238419.0	121238517.0
ENSMUSG00000000056	ENSMUSE00001291975	+	121244936.0	121245070.0
ENSMUSG00000000058	ENSMUSE00000189974	+	17281895.0	17282082.0
ENSMUSG00000000058	ENSMUSE00000362716	+	17281327.0	17281510.0
ENSMUSG00000000058	ENSMUSE00000376114	+	17286897.0	17289115.0
ENSMUSG00000000058	ENSMUSE00000702960	+	17281895.0	17282684.0
ENSMUSG00000000058	ENSMUSE00000702968	+	17286897.0	17287438.0
ENSMUSG00000000058	ENSMUSE00000702969	+	17281359.0	17281510.0
ENSMUSG00000000058	ENSMUSE00000713825	+	17281185.0	17281510.0
ENSMUSG00000000078	ENSMUSE00000115546	+	5864768.0	5865344.0
ENSMUSG00000000078	ENSMUSE00000115548	+	5866639.0	5866762.0
ENSMUSG00000000078	ENSMUSE00000469019	+	5867232.0	5870394.0
ENSMUSG00000000078	ENSMUSE00000510516	+	5861482.0	5861842.0
ENSMUSG00000000085	ENSMUSE00000180782	+	120463075.0	120463145.0
ENSMUSG00000000085	ENSMUSE00000180785	+	120483590.0	120483833.0
ENSMUSG00000000085	ENSMUSE00000180786	+	120478002.0	120478090.0
ENSMUSG00000000085	ENSMUSE00000180788	+	120468235.0	120468469.0
ENSMUSG00000000085	ENSMUSE00000244040	+	120505284.0	120505513.0
ENSMUSG00000000085	ENSMUSE00000456401	+	120453244.0	120453306.0
ENSMUSG00000000085	ENSMUSE00000466846	+	120453752.0	120453775.0
ENSMUSG00000000085	ENSMUSE00000525190	+	120529754.0	120530162.0
ENSMUSG00000000085	ENSMUSE00000669389	+	120529754.0	120530184.0
ENSMUSG00000000085	ENSMUSE00000669409	+	120447033.0	120447161.0
ENSMUSG00000000085	ENSMUSE00000723860	+	120405307.0	120405456.0
ENSMUSG00000000085	ENSMUSE00000897901	+	120462013.0	120462155.0
ENSMUSG00000000085	ENSMUSE00000906107	+	120453243.0	120453306.0
ENSMUSG00000000085	ENSMUSE00000995835	+	120462080.0	120462155.0
ENSMUSG00000000085	ENSMUSE00001075316	+	120529134.0	120529259.0
ENSMUSG00000000085	ENSMUSE00001075477	+	120447147.0	120447161.0
ENSMUSG00000000085	ENSMUSE00001204795	+	120515074.0	120515274.0
ENSMUSG00000000085	ENSMUSE00001207359	+	120529134.0	120529248.0
ENSMUSG00000000085	ENSMUSE00001220579	+	120522455.0	120522649.0
ENSMUSG00000000085	ENSMUSE00001251361	+	120529134.0	120530184.0
ENSMUSG00000000085	ENSMUSE00001256872	+	120528156.0	120528298.0
ENSMUSG00000000085	ENSMUSE00001290335	+	120516886.0	120517077.0
ENSMUSG00000000085	ENSMUSE00001295291	+	120524998.0	120525063.0
ENSMUSG00000000085	ENSMUSE00001310206	+	120508086.0	120508212.0
ENSMUSG00000000088	ENSMUSE00000218559	+	57530241.0	57530362.0
ENSMUSG00000000088	ENSMUSE00000259720	+	57531669.0	57531792.0
ENSMUSG00000000088	ENSMUSE00000259754	+	57528956.0	57529072.0
ENSMUSG00000000088	ENSMUSE00000378803	+	57532282.0	57532426.0
ENSMUSG00000000088	ENSMUSE00001395266	+	57521279.0	57521415.0
ENSMUSG00000000093	ENSMUSE00000105666	+	85834620.0	85834887.0
ENSMUSG00000000093	ENSMUSE00000105675	+	85837226.0	85837389.0
ENSMUSG00000000093	ENSMUSE00000105679	+	85837053.0	85837129.0
ENSMUSG00000000093	ENSMUSE00000272168	+	85840568.0	85841948.0
ENSMUSG00000000093	ENSMUSE00000339613	+	85832551.0	85833501.0
ENSMUSG00000000093	ENSMUSE00000363687	+	85837844.0	85838481.0
ENSMUSG00000000093	ENSMUSE00000470173	+	85835795.0	85835941.0
ENSMUSG00000000094	ENSMUSE00000272080	+	85912106.0	85912341.0
ENSMUSG00000000094	ENSMUSE00000272088	+	85911936.0	85912024.0
ENSMUSG00000000094	ENSMUSE00000272113	+	85890857.0	85890951.0
ENSMUSG00000000094	ENSMUSE00000272117	+	85890063.0	85890263.0
ENSMUSG00000000094	ENSMUSE00000334064	+	85911107.0	85911259.0
ENSMUSG00000000094	ENSMUSE00000363988	+	85899750.0	85899897.0
ENSMUSG00000000094	ENSMUSE00000420250	+	85914129.0	85916095.0
ENSMUSG00000000094	ENSMUSE00000675351	+	85896765.0	85897010.0
ENSMUSG00000000094	ENSMUSE00000675352	+	85890060.0	85890263.0
ENSMUSG00000000094	ENSMUSE00000675353	+	85886422.0	85886562.0
ENSMUSG00000000094	ENSMUSE00000887300	+	85914129.0	85916097.0
ENSMUSG00000000094	ENSMUSE00001297176	+	85898493.0	85898612.0
ENSMUSG00000000094	ENSMUSE00001309564	+	85898493.0	85898612.0
ENSMUSG00000000103	ENSMUSE00000550150	-	2106175.0	2107464.0
ENSMUSG00000000103	ENSMUSE00000704557	-	2116135.0	2116275.0
ENSMUSG00000000103	ENSMUSE00000704561	-	2150052.0	2150121.0
ENSMUSG00000000103	ENSMUSE00000704562	-	2170149.0	2170409.0
ENSMUSG00000000103	ENSMUSE00000984092	-	2121279.0	2121830.0
ENSMUSG00000000103	ENSMUSE00000992753	-	2133385.0	2133472.0
ENSMUSG00000000103	ENSMUSE00001005853	-	2109889.0	2110011.0
ENSMUSG00000000103	ENSMUSE00001047922	-	2117063.0	2117212.0
ENSMUSG00000000103	ENSMUSE00001089521	-	2108491.0	2108631.0
ENSMUSG00000000103	ENSMUSE00001332057	-	2150216.0	2150346.0
ENSMUSG00000000103	ENSMUSE00001334440	-	2106015.0	2107464.0
ENSMUSG00000000120	ENSMUSE00000110888	-	95580953.0	95581094.0
ENSMUSG00000000120	ENSMUSE00000110890	-	95577974.0	95578333.0
ENSMUSG00000000120	ENSMUSE00000110891	-	95571820.0	95571980.0
ENSMUSG00000000120	ENSMUSE00000110892	-	95574191.0	95574443.0
ENSMUSG00000000120	ENSMUSE00000365687	-	95568818.0	95571095.0
ENSMUSG00000000120	ENSMUSE00000368639	-	95587484.0	95587735.0
ENSMUSG00000000125	ENSMUSE00000107907	+	103811328.0	103811593.0
ENSMUSG00000000125	ENSMUSE00000227288	+	103812281.0	103812768.0
ENSMUSG00000000125	ENSMUSE00000227313	+	103774150.0	103774348.0
ENSMUSG00000000125	ENSMUSE00000346339	+	103816077.0	103817957.0
ENSMUSG00000000125	ENSMUSE00001095063	+	103808150.0	103808391.0
ENSMUSG00000000126	ENSMUSE00000104655	+	59328502.0	59328773.0
ENSMUSG00000000126	ENSMUSE00000300475	+	59327564.0	59327820.0
ENSMUSG00000000126	ENSMUSE00000383763	+	59306928.0	59307067.0
ENSMUSG00000000126	ENSMUSE00000579489	+	59330902.0	59333552.0
ENSMUSG00000000126	ENSMUSE00000678013	+	59330893.0	59333552.0
ENSMUSG00000000126	ENSMUSE00000678014	+	59328502.0	59328764.0
ENSMUSG00000000126	ENSMUSE00000706052	+	59306930.0	59307067.0
ENSMUSG00000000127	ENSMUSE00000138171	+	63973065.0	63973157.0
ENSMUSG00000000127	ENSMUSE00000138191	+	63911465.0	63911564.0
ENSMUSG00000000127	ENSMUSE00000138194	+	63921613.0	63921796.0
ENSMUSG00000000127	ENSMUSE00000138201	+	63907281.0	63907454.0
ENSMUSG00000000127	ENSMUSE00000138203	+	64133441.0	64133595.0
ENSMUSG00000000127	ENSMUSE00000138210	+	63924059.0	63924178.0
ENSMUSG00000000127	ENSMUSE00000138213	+	64137710.0	64137832.0
ENSMUSG00000000127	ENSMUSE00000138218	+	63923362.0	63923499.0
ENSMUSG00000000127	ENSMUSE00000307250	+	63981483.0	63981686.0
ENSMUSG00000000127	ENSMUSE00000307417	+	64078852.0	64078975.0
ENSMUSG00000000127	ENSMUSE00000307448	+	64037570.0	64037664.0
ENSMUSG00000000127	ENSMUSE00000307471	+	64035447.0	64035562.0
ENSMUSG00000000127	ENSMUSE00000307504	+	64029290.0	64029346.0
ENSMUSG00000000127	ENSMUSE00000307523	+	63991594.0	63991716.0
ENSMUSG00000000127	ENSMUSE00000307554	+	63981480.0	63981686.0
ENSMUSG00000000127	ENSMUSE00000345785	+	63957125.0	63957317.0
ENSMUSG00000000127	ENSMUSE00000405286	+	63896018.0	63896283.0
ENSMUSG00000000127	ENSMUSE00000483156	+	64138875.0	64139494.0
ENSMUSG00000000127	ENSMUSE00000657076	+	63941583.0	63941757.0
ENSMUSG00000000127	ENSMUSE00000657078	+	63937972.0	63938068.0
ENSMUSG00000000127	ENSMUSE00000657079	+	63934290.0	63934412.0
ENSMUSG00000000127	ENSMUSE00001264451	+	63941291.0	63941480.0
ENSMUSG00000000127	ENSMUSE00001302515	+	63941291.0	63941480.0
ENSMUSG00000000131	ENSMUSE00000669856	-	126199899.0	126200408.0
ENSMUSG00000000131	ENSMUSE00000881116	-	126101716.0	126102390.0
ENSMUSG00000000131	ENSMUSE00000885418	-	126101715.0	126102390.0
ENSMUSG00000000131	ENSMUSE00000886354	-	126199899.0	126200501.0
ENSMUSG00000000131	ENSMUSE00001206073	-	126128227.0	126128296.0
ENSMUSG00000000131	ENSMUSE00001210413	-	126129548.0	126129637.0
ENSMUSG00000000131	ENSMUSE00001215183	-	126171030.0	126171142.0
ENSMUSG00000000131	ENSMUSE00001217232	-	126169129.0	126169326.0
ENSMUSG00000000131	ENSMUSE00001229979	-	126112752.0	126112941.0
ENSMUSG00000000131	ENSMUSE00001231026	-	126108452.0	126108623.0
ENSMUSG00000000131	ENSMUSE00001232928	-	126131026.0	126131134.0
ENSMUSG00000000131	ENSMUSE00001241621	-	126149234.0	126149360.0
ENSMUSG00000000131	ENSMUSE00001257385	-	126129548.0	126129640.0
ENSMUSG00000000131	ENSMUSE00001261431	-	126160861.0	126161020.0
ENSMUSG00000000131	ENSMUSE00001263787	-	126113657.0	126113803.0
ENSMUSG00000000131	ENSMUSE00001266544	-	126108786.0	126108900.0
ENSMUSG00000000131	ENSMUSE00001266754	-	126107071.0	126107232.0
ENSMUSG00000000131	ENSMUSE00001268537	-	126152826.0	126153279.0
ENSMUSG00000000131	ENSMUSE00001268737	-	126124372.0	126124531.0
ENSMUSG00000000131	ENSMUSE00001271824	-	126109914.0	126110069.0
ENSMUSG00000000131	ENSMUSE00001273549	-	126120357.0	126120449.0
ENSMUSG00000000131	ENSMUSE00001282646	-	126156724.0	126156801.0
ENSMUSG00000000131	ENSMUSE00001287368	-	126105101.0	126105199.0
ENSMUSG00000000131	ENSMUSE00001287621	-	126140565.0	126140674.0
ENSMUSG00000000131	ENSMUSE00001293228	-	126115808.0	126115952.0
ENSMUSG00000000131	ENSMUSE00001306600	-	126174158.0	126174248.0
ENSMUSG00000000131	ENSMUSE00001306905	-	126104704.0	126104934.0
ENSMUSG00000000134	ENSMUSE00000470738	+	7773494.0	7775201.0
ENSMUSG00000000134	ENSMUSE00000477477	+	7773494.0	7775199.0
ENSMUSG00000000134	ENSMUSE00000656689	+	7764041.0	7764160.0
ENSMUSG00000000134	ENSMUSE00000703808	+	7763959.0	7764028.0
ENSMUSG00000000134	ENSMUSE00000703812	+	7766574.0	7766855.0
ENSMUSG00000000134	ENSMUSE00000703814	+	7762676.0	7763060.0
ENSMUSG00000000134	ENSMUSE00000733010	+	7762695.0	7763213.0
ENSMUSG00000000134	ENSMUSE00000789796	+	7762664.0	7763060.0
ENSMUSG00000000134	ENSMUSE00000813777	+	7762658.0	7763060.0
ENSMUSG00000000134	ENSMUSE00000978506	+	7764087.0	7764092.0
ENSMUSG00000000134	ENSMUSE00001207458	+	7772449.0	7772596.0
ENSMUSG00000000134	ENSMUSE00001208337	+	7773494.0	7775197.0
ENSMUSG00000000134	ENSMUSE00001227056	+	7767439.0	7767684.0
ENSMUSG00000000134	ENSMUSE00001232681	+	7773494.0	7775202.0
ENSMUSG00000000134	ENSMUSE00001248818	+	7765507.0	7765620.0
ENSMUSG00000000134	ENSMUSE00001250830	+	7770774.0	7770830.0
ENSMUSG00000000134	ENSMUSE00001255464	+	7766555.0	7766855.0
ENSMUSG00000000134	ENSMUSE00001262604	+	7767893.0	7767997.0
ENSMUSG00000000134	ENSMUSE00001281764	+	7770995.0	7771070.0
ENSMUSG00000000134	ENSMUSE00001283954	+	7766555.0	7766855.0
ENSMUSG00000000134	ENSMUSE00001289088	+	7765507.0	7765620.0
ENSMUSG00000000134	ENSMUSE00001312496	+	7769430.0	7769547.0
ENSMUSG00000000142	ENSMUSE00000106879	+	108942191.0	108942696.0
ENSMUSG00000000142	ENSMUSE00000106901	+	108939312.0	108939414.0
ENSMUSG00000000142	ENSMUSE00000321422	+	108943656.0	108943886.0
ENSMUSG00000000142	ENSMUSE00000346654	+	108923152.0	108924102.0
ENSMUSG00000000142	ENSMUSE00000364594	+	108931439.0	108931579.0
ENSMUSG00000000142	ENSMUSE00000409667	+	108942935.0	108943129.0
ENSMUSG00000000142	ENSMUSE00000670934	+	108949269.0	108949511.0
ENSMUSG00000000142	ENSMUSE00000670935	+	108923181.0	108924102.0
ENSMUSG00000000142	ENSMUSE00000727765	+	108920349.0	108920561.0
ENSMUSG00000000142	ENSMUSE00001229165	+	108944510.0	108944605.0
ENSMUSG00000000142	ENSMUSE00001229415	+	108941903.0	108942043.0
ENSMUSG00000000142	ENSMUSE00001239780	+	108949269.0	108950783.0
ENSMUSG00000000142	ENSMUSE00001301000	+	108945880.0	108946047.0
ENSMUSG00000000148	ENSMUSE00000364841	+	140705023.0	140705075.0
ENSMUSG00000000148	ENSMUSE00000438979	+	140717144.0	140719330.0
ENSMUSG00000000148	ENSMUSE00000648312	+	140717902.0	140719379.0
ENSMUSG00000000148	ENSMUSE00000648319	+	140705066.0	140705228.0
ENSMUSG00000000148	ENSMUSE00000748497	+	140705011.0	140705075.0
ENSMUSG00000000148	ENSMUSE00000970545	+	140712505.0	140712877.0
ENSMUSG00000000148	ENSMUSE00001213291	+	140717144.0	140717319.0
ENSMUSG00000000148	ENSMUSE00001224745	+	140713053.0	140713172.0
ENSMUSG00000000148	ENSMUSE00001241659	+	140716929.0	140717027.0
ENSMUSG00000000148	ENSMUSE00001253128	+	140714760.0	140714946.0
ENSMUSG00000000148	ENSMUSE00001253836	+	140715139.0	140715212.0
ENSMUSG00000000148	ENSMUSE00001259531	+	140705953.0	140706096.0
ENSMUSG00000000148	ENSMUSE00001259851	+	140716692.0	140716794.0
ENSMUSG00000000148	ENSMUSE00001261412	+	140714293.0	140714384.0
ENSMUSG00000000148	ENSMUSE00001290673	+	140710138.0	140710292.0
ENSMUSG00000000148	ENSMUSE00001292347	+	140711506.0	140711653.0
ENSMUSG00000000148	ENSMUSE00001297298	+	140705953.0	140706096.0
ENSMUSG00000000148	ENSMUSE00001303906	+	140714567.0	140714685.0
ENSMUSG00000000149	ENSMUSE00000190198	-	140785397.0	140785612.0
ENSMUSG00000000149	ENSMUSE00000190202	-	140762590.0	140762640.0
ENSMUSG00000000149	ENSMUSE00000296680	-	140829994.0	140830431.0
ENSMUSG00000000149	ENSMUSE00000470727	-	140758408.0	140761118.0
ENSMUSG00000000154	ENSMUSE00000223956	+	143479285.0	143479382.0
ENSMUSG00000000154	ENSMUSE00000667975	+	143475101.0	143475238.0
ENSMUSG00000000154	ENSMUSE00000756518	+	143499085.0	143499325.0
ENSMUSG00000000154	ENSMUSE00000758749	+	143473736.0	143473837.0
ENSMUSG00000000154	ENSMUSE00000992262	+	143476070.0	143476305.0
ENSMUSG00000000154	ENSMUSE00001213817	+	143499085.0	143499334.0
ENSMUSG00000000154	ENSMUSE00001214944	+	143479720.0	143479880.0
ENSMUSG00000000154	ENSMUSE00001244200	+	143496951.0	143497052.0
ENSMUSG00000000154	ENSMUSE00001258211	+	143492842.0	143492942.0
ENSMUSG00000000154	ENSMUSE00001268334	+	143490812.0	143490924.0
ENSMUSG00000000154	ENSMUSE00001276487	+	143497310.0	143497430.0
ENSMUSG00000000154	ENSMUSE00001300270	+	143480390.0	143480522.0
ENSMUSG00000000154	ENSMUSE00001300541	+	143491746.0	143491853.0
ENSMUSG00000000157	ENSMUSE00000131858	-	96438464.0	96438552.0
ENSMUSG00000000157	ENSMUSE00000131861	-	96428969.0	96429109.0
ENSMUSG00000000157	ENSMUSE00000131862	-	96435620.0	96435790.0
ENSMUSG00000000157	ENSMUSE00000131863	-	96437270.0	96437450.0
ENSMUSG00000000157	ENSMUSE00000131865	-	96433477.0	96433632.0
ENSMUSG00000000157	ENSMUSE00000131866	-	96426049.0	96426268.0
ENSMUSG00000000157	ENSMUSE00000131868	-	96434585.0	96434742.0
ENSMUSG00000000157	ENSMUSE00000131871	-	96430566.0	96430655.0
ENSMUSG00000000157	ENSMUSE00000261320	-	96443540.0	96443612.0
ENSMUSG00000000157	ENSMUSE00000554634	-	96426729.0	96426973.0
ENSMUSG00000000157	ENSMUSE00000554642	-	96432580.0	96432675.0
ENSMUSG00000000157	ENSMUSE00000554653	-	96438740.0	96438800.0
ENSMUSG00000000157	ENSMUSE00000696942	-	96422376.0	96423118.0
ENSMUSG00000000157	ENSMUSE00000744022	-	96422288.0	96422688.0
ENSMUSG00000000157	ENSMUSE00000749203	-	96443540.0	96443619.0
ENSMUSG00000000157	ENSMUSE00001252865	-	96422957.0	96423118.0
ENSMUSG00000000157	ENSMUSE00001283933	-	96427674.0	96427861.0
ENSMUSG00000000157	ENSMUSE00001300545	-	96424903.0	96425096.0
ENSMUSG00000000159	ENSMUSE00000131873	+	96372830.0	96373147.0
ENSMUSG00000000159	ENSMUSE00000131876	+	96361794.0	96361844.0
ENSMUSG00000000159	ENSMUSE00000131877	+	96386486.0	96386626.0
ENSMUSG00000000159	ENSMUSE00000436279	+	96378085.0	96378384.0
ENSMUSG00000000159	ENSMUSE00000503223	+	96403266.0	96404028.0
ENSMUSG00000000159	ENSMUSE00000616438	+	96361668.0	96361844.0
ENSMUSG00000000159	ENSMUSE00000696978	+	96421735.0	96422121.0
ENSMUSG00000000159	ENSMUSE00000696983	+	96525390.0	96525580.0
ENSMUSG00000000159	ENSMUSE00000782357	+	96403266.0	96404031.0
ENSMUSG00000000159	ENSMUSE00000885102	+	96364007.0	96364084.0
ENSMUSG00000000159	ENSMUSE00001223480	+	96493816.0	96493867.0
ENSMUSG00000000159	ENSMUSE00001233968	+	96391020.0	96391044.0
ENSMUSG00000000159	ENSMUSE00001267729	+	96397891.0	96397964.0
ENSMUSG00000000159	ENSMUSE00001307705	+	96396369.0	96396469.0
ENSMUSG00000000167	ENSMUSE00000216218	+	50619755.0	50619878.0
ENSMUSG00000000167	ENSMUSE00000361417	+	50624860.0	50624997.0
ENSMUSG00000000167	ENSMUSE00000825769	+	50617321.0	50617598.0
ENSMUSG00000000167	ENSMUSE00001241615	+	50621621.0	50621886.0
ENSMUSG00000000167	ENSMUSE00001272547	+	50618446.0	50618649.0
ENSMUSG00000000167	ENSMUSE00001370771	+	50620945.0	50621190.0
ENSMUSG00000000168	ENSMUSE00000216194	-	50649632.0	50649773.0
ENSMUSG00000000168	ENSMUSE00000216196	-	50657845.0	50657998.0
ENSMUSG00000000168	ENSMUSE00000216198	-	50658165.0	50658289.0
ENSMUSG00000000168	ENSMUSE00000216202	-	50653622.0	50653748.0
ENSMUSG00000000168	ENSMUSE00000216210	-	50658688.0	50658789.0
ENSMUSG00000000168	ENSMUSE00000216212	-	50650751.0	50650938.0
ENSMUSG00000000168	ENSMUSE00000334265	-	50659191.0	50659780.0
ENSMUSG00000000168	ENSMUSE00000407088	-	50634633.0	50636554.0
ENSMUSG00000000168	ENSMUSE00001221368	-	50637456.0	50637592.0
ENSMUSG00000000168	ENSMUSE00001222555	-	50644441.0	50644533.0
ENSMUSG00000000168	ENSMUSE00001223393	-	50644026.0	50644133.0
ENSMUSG00000000168	ENSMUSE00001224960	-	50637921.0	50638083.0
ENSMUSG00000000168	ENSMUSE00001233942	-	50645039.0	50645106.0
ENSMUSG00000000168	ENSMUSE00001241751	-	50640224.0	50640339.0
ENSMUSG00000000171	ENSMUSE00000216224	-	50598761.0	50598905.0
ENSMUSG00000000171	ENSMUSE00000216226	-	50600548.0	50600664.0
ENSMUSG00000000171	ENSMUSE00000285370	-	50603738.0	50603812.0
ENSMUSG00000000171	ENSMUSE00000382814	-	50596357.0	50597250.0
ENSMUSG00000000182	ENSMUSE00000197690	+	127072902.0	127073240.0
ENSMUSG00000000182	ENSMUSE00000486084	+	127080038.0	127081408.0
ENSMUSG00000000182	ENSMUSE00000651288	+	127078140.0	127078243.0
ENSMUSG00000000183	ENSMUSE00000197687	+	127016994.0	127017097.0
ENSMUSG00000000183	ENSMUSE00000384755	+	127023981.0	127028187.0
ENSMUSG00000000183	ENSMUSE00000391715	+	127015586.0	127015931.0
ENSMUSG00000000184	ENSMUSE00000197694	-	127139103.0	127139251.0
ENSMUSG00000000184	ENSMUSE00000197696	-	127148664.0	127148879.0
ENSMUSG00000000184	ENSMUSE00000333621	-	127150582.0	127151060.0
ENSMUSG00000000184	ENSMUSE00000512299	-	127125162.0	127130487.0
ENSMUSG00000000184	ENSMUSE00001359738	-	127150867.0	127151033.0
ENSMUSG00000000184	ENSMUSE00001360450	-	127148300.0	127148879.0
ENSMUSG00000000184	ENSMUSE00001360622	-	127150582.0	127150800.0
ENSMUSG00000000184	ENSMUSE00001361528	-	127150582.0	127151007.0
ENSMUSG00000000184	ENSMUSE00001363160	-	127148283.0	127148879.0
ENSMUSG00000000184	ENSMUSE00001371636	-	127146023.0	127146182.0
ENSMUSG00000000194	ENSMUSE00000163526	+	31209067.0	31209150.0
ENSMUSG00000000194	ENSMUSE00000163529	+	31210449.0	31210570.0
ENSMUSG00000000194	ENSMUSE00000361687	+	31214244.0	31218775.0
ENSMUSG00000000194	ENSMUSE00000784700	+	31152316.0	31152481.0
ENSMUSG00000000194	ENSMUSE00001218824	+	31184798.0	31184871.0
ENSMUSG00000000194	ENSMUSE00001234102	+	31191847.0	31191890.0
ENSMUSG00000000194	ENSMUSE00001236359	+	31178254.0	31178387.0
ENSMUSG00000000194	ENSMUSE00001248431	+	31207679.0	31207728.0
ENSMUSG00000000194	ENSMUSE00001265421	+	31171942.0	31172081.0
ENSMUSG00000000194	ENSMUSE00001266058	+	31174202.0	31174239.0
ENSMUSG00000000194	ENSMUSE00001271629	+	31168164.0	31168214.0
ENSMUSG00000000194	ENSMUSE00001278587	+	31185489.0	31185606.0
ENSMUSG00000000194	ENSMUSE00001279506	+	31183580.0	31183655.0
ENSMUSG00000000194	ENSMUSE00001280278	+	31177785.0	31177895.0
ENSMUSG00000000194	ENSMUSE00001283197	+	31176898.0	31176954.0
ENSMUSG00000000194	ENSMUSE00001295452	+	31168797.0	31168879.0
ENSMUSG00000000194	ENSMUSE00001300329	+	31188683.0	31188813.0
ENSMUSG00000000194	ENSMUSE00001313465	+	31167021.0	31167143.0
ENSMUSG00000000197	ENSMUSE00000151553	-	123287710.0	123287867.0
ENSMUSG00000000197	ENSMUSE00000151554	-	123293428.0	123293521.0
ENSMUSG00000000197	ENSMUSE00000151559	-	123285213.0	123285363.0
ENSMUSG00000000197	ENSMUSE00000151562	-	123298026.0	123298145.0
ENSMUSG00000000197	ENSMUSE00000151566	-	123298871.0	123298945.0
ENSMUSG00000000197	ENSMUSE00000151570	-	123283584.0	123283736.0
ENSMUSG00000000197	ENSMUSE00000151571	-	123294334.0	123294482.0
ENSMUSG00000000197	ENSMUSE00000151573	-	123290967.0	123291082.0
ENSMUSG00000000197	ENSMUSE00000151575	-	123281100.0	123281217.0
ENSMUSG00000000197	ENSMUSE00000151577	-	123291732.0	123291864.0
ENSMUSG00000000197	ENSMUSE00000223246	-	123295393.0	123295461.0
ENSMUSG00000000197	ENSMUSE00000459183	-	123626816.0	123627144.0
ENSMUSG00000000197	ENSMUSE00000506043	-	123599843.0	123599989.0
ENSMUSG00000000197	ENSMUSE00000611464	-	123276641.0	123278361.0
ENSMUSG00000000197	ENSMUSE00000611465	-	123299148.0	123299254.0
ENSMUSG00000000197	ENSMUSE00000611471	-	123315984.0	123316151.0
ENSMUSG00000000197	ENSMUSE00000611485	-	123464664.0	123464831.0
ENSMUSG00000000197	ENSMUSE00000646584	-	123592912.0	123593051.0
ENSMUSG00000000197	ENSMUSE00000646585	-	123594486.0	123594569.0
ENSMUSG00000000197	ENSMUSE00000646588	-	123596471.0	123596653.0
ENSMUSG00000000197	ENSMUSE00000966147	-	123507481.0	123507567.0
ENSMUSG00000000197	ENSMUSE00000974861	-	123515631.0	123515773.0
ENSMUSG00000000197	ENSMUSE00000977553	-	123409696.0	123409833.0
ENSMUSG00000000197	ENSMUSE00000980096	-	123369938.0	123370079.0
ENSMUSG00000000197	ENSMUSE00000985495	-	123308329.0	123308435.0
ENSMUSG00000000197	ENSMUSE00000987126	-	123460237.0	123460428.0
ENSMUSG00000000197	ENSMUSE00000991141	-	123323300.0	123323369.0
ENSMUSG00000000197	ENSMUSE00000993299	-	123592682.0	123592810.0
ENSMUSG00000000197	ENSMUSE00000994642	-	123321254.0	123321376.0
ENSMUSG00000000197	ENSMUSE00001009834	-	123486386.0	123486517.0
ENSMUSG00000000197	ENSMUSE00001013130	-	123302698.0	123302796.0
ENSMUSG00000000197	ENSMUSE00001014555	-	123571940.0	123572094.0
ENSMUSG00000000197	ENSMUSE00001027005	-	123317834.0	123317890.0
ENSMUSG00000000197	ENSMUSE00001034444	-	123314032.0	123314136.0
ENSMUSG00000000197	ENSMUSE00001034544	-	123321460.0	123321551.0
ENSMUSG00000000197	ENSMUSE00001037992	-	123348762.0	123348835.0
ENSMUSG00000000197	ENSMUSE00001041715	-	123371478.0	123371614.0
ENSMUSG00000000197	ENSMUSE00001042275	-	123323791.0	123323892.0
ENSMUSG00000000197	ENSMUSE00001044687	-	123317221.0	123317341.0
ENSMUSG00000000197	ENSMUSE00001045734	-	123515301.0	123515405.0
ENSMUSG00000000197	ENSMUSE00001048928	-	123299900.0	123299993.0
ENSMUSG00000000197	ENSMUSE00001051996	-	123396207.0	123396281.0
ENSMUSG00000000197	ENSMUSE00001075598	-	123302880.0	123303000.0
ENSMUSG00000000197	ENSMUSE00001087670	-	123316995.0	123317126.0
ENSMUSG00000000202	ENSMUSE00000258911	-	114791217.0	114792522.0
ENSMUSG00000000202	ENSMUSE00000258923	-	114795764.0	114795897.0
ENSMUSG00000000202	ENSMUSE00001220189	-	114793850.0	114794126.0
ENSMUSG00000000204	ENSMUSE00000108009	+	83186525.0	83187564.0
ENSMUSG00000000204	ENSMUSE00000361507	+	83188663.0	83190216.0
ENSMUSG00000000204	ENSMUSE00000422506	+	83185268.0	83185446.0
ENSMUSG00000000204	ENSMUSE00000422510	+	83179671.0	83179756.0
ENSMUSG00000000204	ENSMUSE00000422515	+	83176077.0	83176799.0
ENSMUSG00000000204	ENSMUSE00000422519	+	83175828.0	83175913.0
ENSMUSG00000000204	ENSMUSE00000422523	+	83175563.0	83175644.0
ENSMUSG00000000204	ENSMUSE00000422540	+	83175186.0	83175393.0
ENSMUSG00000000204	ENSMUSE00000898927	+	83175194.0	83175393.0
ENSMUSG00000000204	ENSMUSE00000899395	+	83188663.0	83190049.0
ENSMUSG00000000204	ENSMUSE00000911759	+	83176071.0	83176799.0
ENSMUSG00000000204	ENSMUSE00001395314	+	83188663.0	83190209.0
ENSMUSG00000000204	ENSMUSE00001402682	+	83176603.0	83176799.0
ENSMUSG00000000214	ENSMUSE00000206369	-	142897966.0	142898190.0
ENSMUSG00000000214	ENSMUSE00000791259	-	142892752.0	142893190.0
ENSMUSG00000000214	ENSMUSE00000837488	-	142930594.0	142931128.0
ENSMUSG00000000214	ENSMUSE00000875071	-	142899872.0	142900014.0
ENSMUSG00000000214	ENSMUSE00001223412	-	142894008.0	142894141.0
ENSMUSG00000000214	ENSMUSE00001244096	-	142895089.0	142895158.0
ENSMUSG00000000214	ENSMUSE00001247504	-	142896928.0	142897102.0
ENSMUSG00000000214	ENSMUSE00001267156	-	142896029.0	142896079.0
ENSMUSG00000000214	ENSMUSE00001270997	-	142895523.0	142895668.0
ENSMUSG00000000214	ENSMUSE00001273953	-	142896594.0	142896682.0
ENSMUSG00000000214	ENSMUSE00001280931	-	142894393.0	142894488.0
ENSMUSG00000000214	ENSMUSE00001290779	-	142895317.0	142895452.0
ENSMUSG00000000214	ENSMUSE00001299870	-	142894641.0	142894697.0
ENSMUSG00000000214	ENSMUSE00001303725	-	142896411.0	142896478.0
ENSMUSG00000000214	ENSMUSE00001380615	-	142892798.0	142893190.0
ENSMUSG00000000215	ENSMUSE00000206384	-	142678661.0	142678858.0
ENSMUSG00000000215	ENSMUSE00000206385	-	142679347.0	142679559.0
ENSMUSG00000000215	ENSMUSE00000226223	-	142679662.0	142679717.0
ENSMUSG00000000215	ENSMUSE00000368623	-	142679662.0	142679726.0
ENSMUSG00000000215	ENSMUSE00000668007	-	142678659.0	142679009.0
ENSMUSG00000000215	ENSMUSE00000668008	-	142679662.0	142679692.0
ENSMUSG00000000215	ENSMUSE00000668009	-	142678656.0	142678902.0
ENSMUSG00000000215	ENSMUSE00000668010	-	142679662.0	142679685.0
ENSMUSG00000000215	ENSMUSE00000668011	-	142678659.0	142678858.0
ENSMUSG00000000215	ENSMUSE00000668012	-	142679347.0	142679698.0
ENSMUSG00000000215	ENSMUSE00000668013	-	142678656.0	142678858.0
ENSMUSG00000000215	ENSMUSE00000668014	-	142679347.0	142679547.0
ENSMUSG00000000215	ENSMUSE00000668015	-	142699435.0	142699510.0
ENSMUSG00000000215	ENSMUSE00000860198	-	142679347.0	142679533.0
ENSMUSG00000000215	ENSMUSE00000863919	-	142678713.0	142678822.0
ENSMUSG00000000215	ENSMUSE00001382801	-	142735257.0	142735391.0
ENSMUSG00000000215	ENSMUSE00001386342	-	142743201.0	142743381.0
ENSMUSG00000000215	ENSMUSE00001387100	-	142714837.0	142715022.0
ENSMUSG00000000216	ENSMUSE00000204552	+	121763011.0	121763089.0
ENSMUSG00000000216	ENSMUSE00000204555	+	121742253.0	121742443.0
ENSMUSG00000000216	ENSMUSE00000204557	+	121762378.0	121762495.0
ENSMUSG00000000216	ENSMUSE00000204558	+	121763420.0	121763481.0
ENSMUSG00000000216	ENSMUSE00000204560	+	121740297.0	121740615.0
ENSMUSG00000000216	ENSMUSE00000204561	+	121763171.0	121763228.0
ENSMUSG00000000216	ENSMUSE00000204562	+	121766238.0	121766313.0
ENSMUSG00000000216	ENSMUSE00000260257	+	121760391.0	121760489.0
ENSMUSG00000000216	ENSMUSE00000260301	+	121737886.0	121738234.0
ENSMUSG00000000216	ENSMUSE00000476952	+	121767169.0	121768475.0
ENSMUSG00000000216	ENSMUSE00000527409	+	121743653.0	121743756.0
ENSMUSG00000000216	ENSMUSE00000632615	+	121746587.0	121746750.0
ENSMUSG00000000216	ENSMUSE00000632616	+	121734479.0	121734543.0
ENSMUSG00000000223	ENSMUSE00000207715	+	134441229.0	134441386.0
ENSMUSG00000000223	ENSMUSE00000207716	+	134440335.0	134440420.0
ENSMUSG00000000223	ENSMUSE00000415273	+	134404780.0	134404954.0
ENSMUSG00000000223	ENSMUSE00000694827	+	134427057.0	134427177.0
ENSMUSG00000000223	ENSMUSE00000694831	+	134452576.0	134453007.0
ENSMUSG00000000223	ENSMUSE00000694832	+	134409354.0	134409457.0
ENSMUSG00000000223	ENSMUSE00000694833	+	134404802.0	134404954.0
ENSMUSG00000000223	ENSMUSE00000694837	+	134452576.0	134452700.0
ENSMUSG00000000223	ENSMUSE00000694838	+	134404886.0	134404954.0
ENSMUSG00000000223	ENSMUSE00000694839	+	134404551.0	134404687.0
ENSMUSG00000000223	ENSMUSE00000768322	+	134452576.0	134456573.0
ENSMUSG00000000223	ENSMUSE00000776079	+	134404628.0	134404954.0
ENSMUSG00000000223	ENSMUSE00000778750	+	134452576.0	134453616.0
ENSMUSG00000000223	ENSMUSE00001209428	+	134437021.0	134437081.0
ENSMUSG00000000223	ENSMUSE00001212819	+	134430475.0	134430631.0
ENSMUSG00000000223	ENSMUSE00001220384	+	134441662.0	134441828.0
ENSMUSG00000000223	ENSMUSE00001220796	+	134438819.0	134438893.0
ENSMUSG00000000223	ENSMUSE00001223159	+	134447848.0	134447991.0
ENSMUSG00000000223	ENSMUSE00001233598	+	134443652.0	134443763.0
ENSMUSG00000000223	ENSMUSE00001239734	+	134437410.0	134437471.0
ENSMUSG00000000223	ENSMUSE00001241603	+	134423776.0	134423953.0
ENSMUSG00000000223	ENSMUSE00001242564	+	134452168.0	134452288.0
ENSMUSG00000000223	ENSMUSE00001253651	+	134435023.0	134435101.0
ENSMUSG00000000223	ENSMUSE00001254209	+	134428314.0	134428477.0
ENSMUSG00000000223	ENSMUSE00001256768	+	134439920.0	134440121.0
ENSMUSG00000000223	ENSMUSE00001279777	+	134449652.0	134449889.0
ENSMUSG00000000223	ENSMUSE00001280510	+	134446962.0	134447027.0
ENSMUSG00000000223	ENSMUSE00001281184	+	134434425.0	134434571.0
ENSMUSG00000000223	ENSMUSE00001288762	+	134446215.0	134446351.0
ENSMUSG00000000223	ENSMUSE00001293969	+	134423776.0	134423953.0
ENSMUSG00000000223	ENSMUSE00001296946	+	134431531.0	134431651.0
ENSMUSG00000000223	ENSMUSE00001303475	+	134446628.0	134446693.0
ENSMUSG00000000223	ENSMUSE00001307932	+	134433791.0	134434059.0
ENSMUSG00000000244	ENSMUSE00000206358	+	143006908.0	143007005.0
ENSMUSG00000000244	ENSMUSE00000206365	+	143011034.0	143011108.0
ENSMUSG00000000244	ENSMUSE00000224878	+	143017201.0	143017284.0
ENSMUSG00000000244	ENSMUSE00000473824	+	143005638.0	143006018.0
ENSMUSG00000000244	ENSMUSE00000667990	+	143005671.0	143006018.0
ENSMUSG00000000244	ENSMUSE00000667992	+	143005699.0	143006018.0
ENSMUSG00000000244	ENSMUSE00000733036	+	143018691.0	143019644.0
ENSMUSG00000000244	ENSMUSE00000766440	+	143005685.0	143006018.0
ENSMUSG00000000244	ENSMUSE00000767639	+	143005046.0	143005175.0
ENSMUSG00000000244	ENSMUSE00001240656	+	143014959.0	143015060.0
ENSMUSG00000000244	ENSMUSE00001257564	+	143005904.0	143006018.0
ENSMUSG00000000244	ENSMUSE00001269331	+	143018691.0	143019486.0
ENSMUSG00000000244	ENSMUSE00001278331	+	143018691.0	143019486.0
ENSMUSG00000000244	ENSMUSE00001312574	+	143015581.0	143015667.0
ENSMUSG00000000244	ENSMUSE00001375039	+	143017579.0	143017673.0
ENSMUSG00000000244	ENSMUSE00001378124	+	143005144.0	143005175.0
ENSMUSG00000000244	ENSMUSE00001378240	+	143005904.0	143006018.0
ENSMUSG00000000247	ENSMUSE00000162363	+	38359898.0	38360103.0
ENSMUSG00000000247	ENSMUSE00000362183	+	38368842.0	38369733.0
ENSMUSG00000000247	ENSMUSE00000366175	+	38350759.0	38351893.0
ENSMUSG00000000247	ENSMUSE00000440605	+	38354449.0	38354852.0
ENSMUSG00000000247	ENSMUSE00000829057	+	38339281.0	38339805.0
ENSMUSG00000000247	ENSMUSE00000962254	+	38368842.0	38369199.0
ENSMUSG00000000247	ENSMUSE00001229428	+	38353311.0	38353513.0
ENSMUSG00000000247	ENSMUSE00001251194	+	38353311.0	38353513.0
ENSMUSG00000000248	ENSMUSE00000197896	+	128980184.0	128980309.0
ENSMUSG00000000248	ENSMUSE00000609517	+	128934381.0	128934482.0
ENSMUSG00000000248	ENSMUSE00000730138	+	128971160.0	128971306.0
ENSMUSG00000000248	ENSMUSE00000798091	+	128982946.0	128984707.0
ENSMUSG00000000248	ENSMUSE00000837453	+	128982946.0	128984704.0
ENSMUSG00000000248	ENSMUSE00000967171	+	128981205.0	128981383.0
ENSMUSG00000000248	ENSMUSE00001025133	+	128982946.0	128983192.0
ENSMUSG00000000248	ENSMUSE00001033189	+	128948696.0	128948802.0
ENSMUSG00000000248	ENSMUSE00001062840	+	128979409.0	128979478.0
ENSMUSG00000000248	ENSMUSE00001067493	+	128981862.0	128981968.0
ENSMUSG00000000248	ENSMUSE00001243826	+	128979396.0	128979478.0
ENSMUSG00000000248	ENSMUSE00001269957	+	128979396.0	128979478.0
ENSMUSG00000000248	ENSMUSE00001365244	+	128982946.0	128983246.0
ENSMUSG00000000248	ENSMUSE00001367581	+	128982946.0	128983382.0
ENSMUSG00000000248	ENSMUSE00001367659	+	128971160.0	128971194.0
ENSMUSG00000000248	ENSMUSE00001369571	+	128971261.0	128971357.0
ENSMUSG00000000253	ENSMUSE00000117398	+	45514395.0	45514514.0
ENSMUSG00000000253	ENSMUSE00000358012	+	45545873.0	45546382.0
ENSMUSG00000000253	ENSMUSE00000390890	+	45507444.0	45507743.0
ENSMUSG00000000253	ENSMUSE00000431045	+	45542479.0	45542638.0
ENSMUSG00000000253	ENSMUSE00000431058	+	45532294.0	45532400.0
ENSMUSG00000000253	ENSMUSE00000431069	+	45520852.0	45521025.0
ENSMUSG00000000253	ENSMUSE00000431078	+	45516999.0	45517082.0
ENSMUSG00000000253	ENSMUSE00000571076	+	45539025.0	45539067.0
ENSMUSG00000000253	ENSMUSE00000571077	+	45529708.0	45529789.0
ENSMUSG00000000263	ENSMUSE00000102527	-	55532284.0	55532421.0
ENSMUSG00000000263	ENSMUSE00000307025	-	55520922.0	55521068.0
ENSMUSG00000000263	ENSMUSE00000579727	-	55533824.0	55533906.0
ENSMUSG00000000263	ENSMUSE00000579728	-	55536281.0	55536504.0
ENSMUSG00000000263	ENSMUSE00000590691	-	55527255.0	55527469.0
ENSMUSG00000000263	ENSMUSE00000653296	-	55514238.0	55515127.0
ENSMUSG00000000263	ENSMUSE00000662385	-	55514238.0	55515103.0
ENSMUSG00000000263	ENSMUSE00000662386	-	55574282.0	55574409.0
ENSMUSG00000000263	ENSMUSE00000662387	-	55607678.0	55608198.0
ENSMUSG00000000263	ENSMUSE00000678259	-	55607678.0	55607733.0
ENSMUSG00000000263	ENSMUSE00000678260	-	55607678.0	55607821.0
ENSMUSG00000000263	ENSMUSE00001308745	-	55566209.0	55566276.0
ENSMUSG00000000263	ENSMUSE00001312236	-	55566209.0	55566276.0
ENSMUSG00000000266	ENSMUSE00000209420	+	140761185.0	140761346.0
ENSMUSG00000000266	ENSMUSE00000209421	+	140738320.0	140738468.0
ENSMUSG00000000266	ENSMUSE00000209422	+	140736435.0	140736542.0
ENSMUSG00000000266	ENSMUSE00000209423	+	140693067.0	140693162.0
ENSMUSG00000000266	ENSMUSE00000209427	+	140749572.0	140749699.0
ENSMUSG00000000266	ENSMUSE00000258003	+	140762915.0	140763122.0
ENSMUSG00000000266	ENSMUSE00000258047	+	140677996.0	140678711.0
ENSMUSG00000000266	ENSMUSE00000384769	+	140664956.0	140665278.0
ENSMUSG00000000266	ENSMUSE00000693849	+	140763479.0	140763995.0
ENSMUSG00000000266	ENSMUSE00000693850	+	140761189.0	140761346.0
ENSMUSG00000000266	ENSMUSE00000693851	+	140750822.0	140751059.0
ENSMUSG00000000266	ENSMUSE00000693852	+	140665072.0	140665278.0
ENSMUSG00000000266	ENSMUSE00000693854	+	140736433.0	140736542.0
ENSMUSG00000000266	ENSMUSE00000693858	+	140693067.0	140693160.0
ENSMUSG00000000266	ENSMUSE00000693859	+	140763479.0	140767715.0
ENSMUSG00000000266	ENSMUSE00000693862	+	140678028.0	140678711.0
ENSMUSG00000000266	ENSMUSE00001030451	+	140750822.0	140750965.0
ENSMUSG00000000275	ENSMUSE00000106480	+	89013476.0	89013538.0
ENSMUSG00000000275	ENSMUSE00000106482	+	89015719.0	89015817.0
ENSMUSG00000000275	ENSMUSE00000106488	+	89009119.0	89009352.0
ENSMUSG00000000275	ENSMUSE00000263996	+	89010805.0	89010973.0
ENSMUSG00000000275	ENSMUSE00000264013	+	89004729.0	89004824.0
ENSMUSG00000000275	ENSMUSE00000401120	+	88999376.0	89000082.0
ENSMUSG00000000275	ENSMUSE00000473397	+	89016195.0	89020293.0
ENSMUSG00000000275	ENSMUSE00000649015	+	89013476.0	89013702.0
ENSMUSG00000000275	ENSMUSE00001028328	+	89015533.0	89015631.0
ENSMUSG00000000275	ENSMUSE00001031846	+	89015167.0	89015190.0
ENSMUSG00000000276	ENSMUSE00000106461	-	89048889.0	89049002.0
ENSMUSG00000000276	ENSMUSE00000106464	-	89052427.0	89052546.0
ENSMUSG00000000276	ENSMUSE00000106465	-	89041448.0	89041559.0
ENSMUSG00000000276	ENSMUSE00000106467	-	89050669.0	89050812.0
ENSMUSG00000000276	ENSMUSE00000106469	-	89050319.0	89050476.0
ENSMUSG00000000276	ENSMUSE00000106471	-	89055358.0	89055517.0
ENSMUSG00000000276	ENSMUSE00000106473	-	89049849.0	89049900.0
ENSMUSG00000000276	ENSMUSE00000263822	-	89037582.0	89040911.0
ENSMUSG00000000276	ENSMUSE00000413014	-	89059931.0	89060748.0
ENSMUSG00000000276	ENSMUSE00000674712	-	89035179.0	89040911.0
ENSMUSG00000000276	ENSMUSE00000674713	-	89059931.0	89061031.0
ENSMUSG00000000276	ENSMUSE00000674714	-	89066398.0	89066850.0
ENSMUSG00000000276	ENSMUSE00001213394	-	89042162.0	89042289.0
ENSMUSG00000000276	ENSMUSE00001299105	-	89044240.0	89044311.0
ENSMUSG00000000278	ENSMUSE00000106538	-	88929165.0	88929328.0
ENSMUSG00000000278	ENSMUSE00000106539	-	88933448.0	88933561.0
ENSMUSG00000000278	ENSMUSE00000106541	-	88930208.0	88930345.0
ENSMUSG00000000278	ENSMUSE00000106542	-	88944375.0	88944530.0
ENSMUSG00000000278	ENSMUSE00000106544	-	88934578.0	88934671.0
ENSMUSG00000000278	ENSMUSE00000106548	-	88952406.0	88952554.0
ENSMUSG00000000278	ENSMUSE00000264326	-	88935823.0	88935951.0
ENSMUSG00000000278	ENSMUSE00000264333	-	88937014.0	88937051.0
ENSMUSG00000000278	ENSMUSE00000264342	-	88941284.0	88941356.0
ENSMUSG00000000278	ENSMUSE00000264351	-	88943797.0	88943871.0
ENSMUSG00000000278	ENSMUSE00000264368	-	88947145.0	88947234.0
ENSMUSG00000000278	ENSMUSE00000727566	-	88924020.0	88924724.0
ENSMUSG00000000278	ENSMUSE00000792256	-	88955294.0	88955465.0
ENSMUSG00000000282	ENSMUSE00000110571	+	74842161.0	74842353.0
ENSMUSG00000000282	ENSMUSE00000110573	+	74836363.0	74836948.0
ENSMUSG00000000282	ENSMUSE00000336818	+	74830920.0	74831401.0
ENSMUSG00000000282	ENSMUSE00000394187	+	74842551.0	74845725.0
ENSMUSG00000000282	ENSMUSE00001237643	+	74837431.0	74837472.0
ENSMUSG00000000282	ENSMUSE00001310183	+	74837612.0	74837723.0
ENSMUSG00000000290	ENSMUSE00000575202	+	77559479.0	77559723.0
ENSMUSG00000000290	ENSMUSE00000642251	+	77565178.0	77565686.0
ENSMUSG00000000290	ENSMUSE00000824681	+	77530252.0	77530459.0
ENSMUSG00000000290	ENSMUSE00001100236	+	77542398.0	77542486.0
ENSMUSG00000000290	ENSMUSE00001180398	+	77557952.0	77558139.0
ENSMUSG00000000290	ENSMUSE00001211134	+	77547126.0	77547296.0
ENSMUSG00000000290	ENSMUSE00001217056	+	77561013.0	77561215.0
ENSMUSG00000000290	ENSMUSE00001224658	+	77546013.0	77546193.0
ENSMUSG00000000290	ENSMUSE00001228900	+	77541966.0	77542026.0
ENSMUSG00000000290	ENSMUSE00001255084	+	77548546.0	77548787.0
ENSMUSG00000000290	ENSMUSE00001260187	+	77550973.0	77551068.0
ENSMUSG00000000290	ENSMUSE00001285823	+	77556088.0	77556177.0
ENSMUSG00000000290	ENSMUSE00001299502	+	77557390.0	77557530.0
ENSMUSG00000000290	ENSMUSE00001303917	+	77560150.0	77560372.0
ENSMUSG00000000290	ENSMUSE00001306558	+	77549946.0	77550101.0
ENSMUSG00000000290	ENSMUSE00001306807	+	77564638.0	77564804.0
ENSMUSG00000000295	ENSMUSE00000098062	+	31320268.0	31320336.0
ENSMUSG00000000295	ENSMUSE00000098063	+	31316293.0	31316395.0
ENSMUSG00000000295	ENSMUSE00000431790	+	31327881.0	31328204.0
ENSMUSG00000000295	ENSMUSE00000870423	+	31313383.0	31313483.0
ENSMUSG00000000295	ENSMUSE00001229483	+	31314515.0	31314636.0
ENSMUSG00000000295	ENSMUSE00001259065	+	31326022.0	31326160.0
ENSMUSG00000000296	ENSMUSE00000098054	-	31341140.0	31341178.0
ENSMUSG00000000296	ENSMUSE00000098055	-	31357872.0	31358020.0
ENSMUSG00000000296	ENSMUSE00000098057	-	31338185.0	31338245.0
ENSMUSG00000000296	ENSMUSE00000098058	-	31346611.0	31346712.0
ENSMUSG00000000296	ENSMUSE00000359105	-	31379215.0	31379330.0
ENSMUSG00000000296	ENSMUSE00000644287	-	31332376.0	31332969.0
ENSMUSG00000000296	ENSMUSE00000666503	-	31445712.0	31445958.0
ENSMUSG00000000296	ENSMUSE00001395120	-	31445712.0	31445854.0
ENSMUSG00000000296	ENSMUSE00001395690	-	31332627.0	31332969.0
ENSMUSG00000000296	ENSMUSE00001397099	-	31332657.0	31332969.0
ENSMUSG00000000296	ENSMUSE00001401123	-	31332627.0	31332969.0
ENSMUSG00000000296	ENSMUSE00001402469	-	31332377.0	31332969.0
ENSMUSG00000000296	ENSMUSE00001403288	-	31445712.0	31445819.0
ENSMUSG00000000296	ENSMUSE00001403921	-	31445712.0	31445855.0
ENSMUSG00000000296	ENSMUSE00001404619	-	31343012.0	31343026.0
ENSMUSG00000000296	ENSMUSE00001405000	-	31445712.0	31445797.0
ENSMUSG00000000301	ENSMUSE00000106255	-	59976839.0	59976984.0
ENSMUSG00000000301	ENSMUSE00000662313	-	60046344.0	60046477.0
ENSMUSG00000000301	ENSMUSE00000793932	-	60036822.0	60037005.0
ENSMUSG00000000301	ENSMUSE00000813901	-	60046340.0	60046481.0
ENSMUSG00000000301	ENSMUSE00001217112	-	60031713.0	60031820.0
ENSMUSG00000000301	ENSMUSE00001229360	-	59983443.0	59983558.0
ENSMUSG00000000301	ENSMUSE00001249017	-	59970614.0	59970875.0
ENSMUSG00000000301	ENSMUSE00001252320	-	60031713.0	60031820.0
ENSMUSG00000000301	ENSMUSE00001258610	-	59974068.0	59974179.0
ENSMUSG00000000301	ENSMUSE00001279834	-	59971184.0	59971258.0
ENSMUSG00000000303	ENSMUSE00000214607	+	106659590.0	106659772.0
ENSMUSG00000000303	ENSMUSE00000214608	+	106660796.0	106661040.0
ENSMUSG00000000303	ENSMUSE00000214609	+	106658191.0	106658319.0
ENSMUSG00000000303	ENSMUSE00000214611	+	106657740.0	106657915.0
ENSMUSG00000000303	ENSMUSE00000214612	+	106604287.0	106604407.0
ENSMUSG00000000303	ENSMUSE00000214613	+	106656824.0	106656968.0
ENSMUSG00000000303	ENSMUSE00000330659	+	106666187.0	106666330.0
ENSMUSG00000000303	ENSMUSE00000330686	+	106665394.0	106665524.0
ENSMUSG00000000303	ENSMUSE00000330716	+	106664196.0	106664423.0
ENSMUSG00000000303	ENSMUSE00000330746	+	106663747.0	106663971.0
ENSMUSG00000000303	ENSMUSE00000330782	+	106661885.0	106662030.0
ENSMUSG00000000303	ENSMUSE00000334955	+	106603351.0	106603542.0
ENSMUSG00000000303	ENSMUSE00000469626	+	106668406.0	106670246.0
ENSMUSG00000000303	ENSMUSE00000878748	+	106669200.0	106669362.0
ENSMUSG00000000303	ENSMUSE00000885759	+	106668406.0	106668884.0
ENSMUSG00000000303	ENSMUSE00000911125	+	106603379.0	106603542.0
ENSMUSG00000000303	ENSMUSE00001268490	+	106653764.0	106653919.0
ENSMUSG00000000303	ENSMUSE00001283257	+	106653507.0	106653650.0
ENSMUSG00000000303	ENSMUSE00001300201	+	106649001.0	106649224.0
ENSMUSG00000000305	ENSMUSE00000170553	+	179881810.0	179881995.0
ENSMUSG00000000305	ENSMUSE00000228375	+	179874072.0	179874209.0
ENSMUSG00000000305	ENSMUSE00000228387	+	179860117.0	179860289.0
ENSMUSG00000000305	ENSMUSE00000228397	+	179847220.0	179847364.0
ENSMUSG00000000305	ENSMUSE00000228403	+	179842969.0	179843124.0
ENSMUSG00000000305	ENSMUSE00000380984	+	179797458.0	179797628.0
ENSMUSG00000000305	ENSMUSE00000402922	+	179885854.0	179886107.0
ENSMUSG00000000305	ENSMUSE00000470958	+	179886720.0	179886862.0
ENSMUSG00000000305	ENSMUSE00000471897	+	179889089.0	179889322.0
ENSMUSG00000000305	ENSMUSE00000473031	+	179890743.0	179890976.0
ENSMUSG00000000305	ENSMUSE00000473944	+	179893192.0	179893331.0
ENSMUSG00000000305	ENSMUSE00000475054	+	179894028.0	179894192.0
ENSMUSG00000000305	ENSMUSE00000493217	+	179442622.0	179442678.0
ENSMUSG00000000305	ENSMUSE00000638687	+	179894656.0	179894693.0
ENSMUSG00000000305	ENSMUSE00000638688	+	179893909.0	179893939.0
ENSMUSG00000000305	ENSMUSE00000678476	+	179847220.0	179847704.0
ENSMUSG00000000305	ENSMUSE00000779802	+	179895712.0	179899373.0
ENSMUSG00000000305	ENSMUSE00000829255	+	179442431.0	179442678.0
ENSMUSG00000000305	ENSMUSE00001242455	+	179444700.0	179444811.0
ENSMUSG00000000305	ENSMUSE00001249199	+	179780254.0	179780480.0
ENSMUSG00000000308	ENSMUSE00000167387	+	121362675.0	121362809.0
ENSMUSG00000000308	ENSMUSE00000167391	+	121361106.0	121361229.0
ENSMUSG00000000308	ENSMUSE00000294138	+	121363498.0	121363737.0
ENSMUSG00000000308	ENSMUSE00000294145	+	121362975.0	121363100.0
ENSMUSG00000000308	ENSMUSE00000385883	+	121357776.0	121357859.0
ENSMUSG00000000308	ENSMUSE00000402932	+	121360556.0	121360777.0
ENSMUSG00000000308	ENSMUSE00000477498	+	121358796.0	121359001.0
ENSMUSG00000000308	ENSMUSE00000824193	+	121358610.0	121359001.0
ENSMUSG00000000308	ENSMUSE00001370259	+	121359945.0	121360040.0
ENSMUSG00000000308	ENSMUSE00001370583	+	121359579.0	121359777.0
ENSMUSG00000000308	ENSMUSE00001374054	+	121360903.0	121360988.0
ENSMUSG00000000317	ENSMUSE00000110062	-	70228034.0	70228381.0
ENSMUSG00000000317	ENSMUSE00000110064	-	70226709.0	70226839.0
ENSMUSG00000000317	ENSMUSE00000110065	-	70227627.0	70227751.0
ENSMUSG00000000317	ENSMUSE00000110066	-	70226909.0	70227073.0
ENSMUSG00000000317	ENSMUSE00000110067	-	70228488.0	70228709.0
ENSMUSG00000000317	ENSMUSE00000110068	-	70226487.0	70226624.0
ENSMUSG00000000317	ENSMUSE00000110069	-	70224128.0	70226143.0
ENSMUSG00000000317	ENSMUSE00000110070	-	70228981.0	70229171.0
ENSMUSG00000000317	ENSMUSE00000588383	-	70229710.0	70229739.0
ENSMUSG00000000318	ENSMUSE00000111369	+	70167817.0	70168004.0
ENSMUSG00000000318	ENSMUSE00000357007	+	70170418.0	70170833.0
ENSMUSG00000000318	ENSMUSE00000661972	+	70166667.0	70166816.0
ENSMUSG00000000318	ENSMUSE00000757863	+	70170418.0	70170834.0
ENSMUSG00000000318	ENSMUSE00000838832	+	70166623.0	70166816.0
ENSMUSG00000000318	ENSMUSE00000987737	+	70168583.0	70168696.0
ENSMUSG00000000318	ENSMUSE00000998312	+	70170418.0	70170470.0
ENSMUSG00000000318	ENSMUSE00001028978	+	70170605.0	70170833.0
ENSMUSG00000000318	ENSMUSE00001045084	+	70169926.0	70170077.0
ENSMUSG00000000318	ENSMUSE00001048807	+	70170160.0	70170266.0
ENSMUSG00000000318	ENSMUSE00001080162	+	70166655.0	70168004.0
ENSMUSG00000000318	ENSMUSE00001259335	+	70169459.0	70169530.0
ENSMUSG00000000318	ENSMUSE00001264562	+	70169129.0	70169224.0
ENSMUSG00000000318	ENSMUSE00001265144	+	70169308.0	70169379.0
ENSMUSG00000000318	ENSMUSE00001303804	+	70169736.0	70169822.0
ENSMUSG00000000318	ENSMUSE00001370582	+	70168586.0	70168696.0
ENSMUSG00000000320	ENSMUSE00000110024	-	70246895.0	70247064.0
ENSMUSG00000000320	ENSMUSE00000110025	-	70247260.0	70247346.0
ENSMUSG00000000320	ENSMUSE00000110026	-	70253247.0	70253328.0
ENSMUSG00000000320	ENSMUSE00000110032	-	70253011.0	70253133.0
ENSMUSG00000000320	ENSMUSE00000110034	-	70245861.0	70245982.0
ENSMUSG00000000320	ENSMUSE00000110035	-	70254409.0	70254610.0
ENSMUSG00000000320	ENSMUSE00000110039	-	70250047.0	70250256.0
ENSMUSG00000000320	ENSMUSE00000323253	-	70241457.0	70242564.0
ENSMUSG00000000320	ENSMUSE00000323261	-	70242685.0	70242855.0
ENSMUSG00000000320	ENSMUSE00000323296	-	70252398.0	70252558.0
ENSMUSG00000000320	ENSMUSE00000323302	-	70252795.0	70252898.0
ENSMUSG00000000320	ENSMUSE00000323316	-	70255138.0	70255341.0
ENSMUSG00000000320	ENSMUSE00000677256	-	70248963.0	70250256.0
ENSMUSG00000000320	ENSMUSE00000719286	-	70255138.0	70255353.0
ENSMUSG00000000320	ENSMUSE00001056637	-	70242977.0	70243077.0
ENSMUSG00000000320	ENSMUSE00001077195	-	70251450.0	70251593.0
ENSMUSG00000000325	ENSMUSE00000129825	+	18396959.0	18397117.0
ENSMUSG00000000325	ENSMUSE00000129827	+	18398962.0	18399145.0
ENSMUSG00000000325	ENSMUSE00000129836	+	18400085.0	18400253.0
ENSMUSG00000000325	ENSMUSE00000339372	+	18397297.0	18398326.0
ENSMUSG00000000325	ENSMUSE00000395708	+	18389160.0	18389390.0
ENSMUSG00000000325	ENSMUSE00000561967	+	18405607.0	18407076.0
ENSMUSG00000000325	ENSMUSE00000645179	+	18352786.0	18352837.0
ENSMUSG00000000325	ENSMUSE00000645181	+	18348274.0	18348456.0
ENSMUSG00000000325	ENSMUSE00000703576	+	18405102.0	18406256.0
ENSMUSG00000000325	ENSMUSE00000703577	+	18392589.0	18392712.0
ENSMUSG00000000325	ENSMUSE00000703580	+	18405607.0	18406747.0
ENSMUSG00000000325	ENSMUSE00000703585	+	18380783.0	18380958.0
ENSMUSG00000000325	ENSMUSE00000761208	+	18348182.0	18348456.0
ENSMUSG00000000325	ENSMUSE00001003693	+	18400781.0	18400798.0
ENSMUSG00000000325	ENSMUSE00001070310	+	18405607.0	18407072.0
ENSMUSG00000000325	ENSMUSE00001204709	+	18403628.0	18403739.0
ENSMUSG00000000325	ENSMUSE00001209085	+	18404135.0	18404188.0
ENSMUSG00000000325	ENSMUSE00001212872	+	18399656.0	18399773.0
ENSMUSG00000000325	ENSMUSE00001223884	+	18404460.0	18404545.0
ENSMUSG00000000325	ENSMUSE00001229551	+	18403326.0	18403524.0
ENSMUSG00000000325	ENSMUSE00001235761	+	18403834.0	18403921.0
ENSMUSG00000000325	ENSMUSE00001244425	+	18402900.0	18403050.0
ENSMUSG00000000325	ENSMUSE00001292415	+	18401567.0	18401638.0
ENSMUSG00000000325	ENSMUSE00001302398	+	18402608.0	18402735.0
ENSMUSG00000000325	ENSMUSE00001304420	+	18405102.0	18405221.0
ENSMUSG00000000326	ENSMUSE00000129821	-	18411127.0	18411320.0
ENSMUSG00000000326	ENSMUSE00000129822	-	18410683.0	18410814.0
ENSMUSG00000000326	ENSMUSE00000645147	-	18407544.0	18408040.0
ENSMUSG00000000326	ENSMUSE00000681556	-	18406886.0	18408040.0
ENSMUSG00000000326	ENSMUSE00000703569	-	18424304.0	18424360.0
ENSMUSG00000000326	ENSMUSE00000703570	-	18426356.0	18426385.0
ENSMUSG00000000326	ENSMUSE00000703571	-	18407346.0	18408040.0
ENSMUSG00000000326	ENSMUSE00000703575	-	18426356.0	18426852.0
ENSMUSG00000000326	ENSMUSE00000767704	-	18413266.0	18413494.0
ENSMUSG00000000326	ENSMUSE00001338573	-	18411690.0	18411957.0
ENSMUSG00000000339	ENSMUSE00000174696	-	116506835.0	116506978.0
ENSMUSG00000000339	ENSMUSE00000174702	-	116507751.0	116507851.0
ENSMUSG00000000339	ENSMUSE00000174706	-	116488963.0	116489338.0
ENSMUSG00000000339	ENSMUSE00000834334	-	116507945.0	116508208.0
ENSMUSG00000000339	ENSMUSE00001214511	-	116504345.0	116504468.0
ENSMUSG00000000339	ENSMUSE00001216228	-	116495636.0	116495694.0
ENSMUSG00000000339	ENSMUSE00001216762	-	116497590.0	116497714.0
ENSMUSG00000000339	ENSMUSE00001219902	-	116499546.0	116499687.0
ENSMUSG00000000339	ENSMUSE00001231198	-	116501112.0	116501170.0
ENSMUSG00000000339	ENSMUSE00001237297	-	116494083.0	116494177.0
ENSMUSG00000000339	ENSMUSE00001306921	-	116492983.0	116493087.0
ENSMUSG00000000340	ENSMUSE00000174685	+	116534745.0	116534866.0
ENSMUSG00000000340	ENSMUSE00000174686	+	116520237.0	116520360.0
ENSMUSG00000000340	ENSMUSE00000174687	+	116533255.0	116533436.0
ENSMUSG00000000340	ENSMUSE00000174689	+	116523352.0	116523427.0
ENSMUSG00000000340	ENSMUSE00000174693	+	116543768.0	116543845.0
ENSMUSG00000000340	ENSMUSE00000174695	+	116545982.0	116546173.0
ENSMUSG00000000340	ENSMUSE00000324727	+	116546294.0	116546365.0
ENSMUSG00000000340	ENSMUSE00000324739	+	116539655.0	116539821.0
ENSMUSG00000000340	ENSMUSE00000324743	+	116539089.0	116539305.0
ENSMUSG00000000340	ENSMUSE00000383185	+	116513070.0	116513191.0
ENSMUSG00000000340	ENSMUSE00000503656	+	116548033.0	116549981.0
ENSMUSG00000000346	ENSMUSE00000132869	+	100617925.0	100618170.0
ENSMUSG00000000346	ENSMUSE00000366679	+	100616913.0	100617031.0
ENSMUSG00000000346	ENSMUSE00000374667	+	100619368.0	100620731.0
ENSMUSG00000000346	ENSMUSE00000381076	+	100615628.0	100615724.0
ENSMUSG00000000355	ENSMUSE00000314539	+	38600655.0	38600778.0
ENSMUSG00000000355	ENSMUSE00001251071	+	38601929.0	38602081.0
ENSMUSG00000000355	ENSMUSE00001269147	+	38613221.0	38613426.0
ENSMUSG00000000355	ENSMUSE00001269755	+	38611766.0	38611833.0
ENSMUSG00000000355	ENSMUSE00001270682	+	38602576.0	38602673.0
ENSMUSG00000000355	ENSMUSE00001304617	+	38605939.0	38606072.0
ENSMUSG00000000359	ENSMUSE00000169789	+	152629177.0	152629256.0
ENSMUSG00000000359	ENSMUSE00000279979	+	152633456.0	152633657.0
ENSMUSG00000000359	ENSMUSE00000378143	+	152627900.0	152628435.0
ENSMUSG00000000359	ENSMUSE00000788296	+	152634446.0	152635194.0
ENSMUSG00000000359	ENSMUSE00000810911	+	152626951.0	152627046.0
ENSMUSG00000000365	ENSMUSE00000124801	+	56438604.0	56438908.0
ENSMUSG00000000365	ENSMUSE00000310652	+	56461881.0	56462070.0
ENSMUSG00000000365	ENSMUSE00000310660	+	56459966.0	56460124.0
ENSMUSG00000000365	ENSMUSE00000310667	+	56441531.0	56441620.0
ENSMUSG00000000365	ENSMUSE00000615474	+	56524306.0	56524405.0
ENSMUSG00000000365	ENSMUSE00000615475	+	56522374.0	56522563.0
ENSMUSG00000000365	ENSMUSE00000615476	+	56516336.0	56516471.0
ENSMUSG00000000365	ENSMUSE00000615477	+	56514036.0	56514204.0
ENSMUSG00000000365	ENSMUSE00000615478	+	56512211.0	56512327.0
ENSMUSG00000000365	ENSMUSE00000615479	+	56509279.0	56509335.0
ENSMUSG00000000365	ENSMUSE00000615480	+	56507818.0	56507943.0
ENSMUSG00000000365	ENSMUSE00000615481	+	56505927.0	56506007.0
ENSMUSG00000000365	ENSMUSE00000615482	+	56503918.0	56504037.0
ENSMUSG00000000365	ENSMUSE00000615483	+	56500428.0	56500591.0
ENSMUSG00000000365	ENSMUSE00000615484	+	56493118.0	56493404.0
ENSMUSG00000000365	ENSMUSE00000615488	+	56434597.0	56434671.0
ENSMUSG00000000365	ENSMUSE00000615489	+	56434321.0	56434397.0
ENSMUSG00000000365	ENSMUSE00000615490	+	56431478.0	56431649.0
ENSMUSG00000000365	ENSMUSE00000615491	+	56427888.0	56427988.0
ENSMUSG00000000365	ENSMUSE00000615492	+	56425600.0	56425671.0
ENSMUSG00000000365	ENSMUSE00000615493	+	56424458.0	56424569.0
ENSMUSG00000000365	ENSMUSE00000615494	+	56421075.0	56421166.0
ENSMUSG00000000365	ENSMUSE00000615495	+	56405577.0	56405671.0
ENSMUSG00000000365	ENSMUSE00000615496	+	56402697.0	56402824.0
ENSMUSG00000000365	ENSMUSE00000615497	+	56524813.0	56525032.0
ENSMUSG00000000365	ENSMUSE00000615517	+	56463024.0	56463192.0
ENSMUSG00000000365	ENSMUSE00000648421	+	56486962.0	56487077.0
ENSMUSG00000000365	ENSMUSE00000648422	+	56485154.0	56485244.0
ENSMUSG00000000365	ENSMUSE00000648425	+	56483364.0	56483482.0
ENSMUSG00000000365	ENSMUSE00000648426	+	56483074.0	56483224.0
ENSMUSG00000000365	ENSMUSE00000648427	+	56481967.0	56482194.0
ENSMUSG00000000365	ENSMUSE00000648428	+	56480692.0	56480809.0
ENSMUSG00000000365	ENSMUSE00000648429	+	56477589.0	56477706.0
ENSMUSG00000000365	ENSMUSE00000648430	+	56475398.0	56475513.0
ENSMUSG00000000365	ENSMUSE00000648432	+	56471291.0	56471444.0
ENSMUSG00000000365	ENSMUSE00000648433	+	56467665.0	56467806.0
ENSMUSG00000000365	ENSMUSE00000648434	+	56465627.0	56465817.0
ENSMUSG00000000374	ENSMUSE00000102922	-	78196288.0	78196458.0
ENSMUSG00000000374	ENSMUSE00000102923	-	78210378.0	78210454.0
ENSMUSG00000000374	ENSMUSE00000102928	-	78201432.0	78201590.0
ENSMUSG00000000374	ENSMUSE00000102933	-	78193359.0	78193536.0
ENSMUSG00000000374	ENSMUSE00000102934	-	78197738.0	78197864.0
ENSMUSG00000000374	ENSMUSE00000102936	-	78203881.0	78204392.0
ENSMUSG00000000374	ENSMUSE00000102941	-	78209384.0	78209475.0
ENSMUSG00000000374	ENSMUSE00000102950	-	78200618.0	78200847.0
ENSMUSG00000000374	ENSMUSE00000102952	-	78207434.0	78207546.0
ENSMUSG00000000374	ENSMUSE00000102956	-	78210764.0	78210878.0
ENSMUSG00000000374	ENSMUSE00000102961	-	78199044.0	78199144.0
ENSMUSG00000000374	ENSMUSE00000102972	-	78207892.0	78208032.0
ENSMUSG00000000374	ENSMUSE00000102974	-	78202880.0	78203021.0
ENSMUSG00000000374	ENSMUSE00000375774	-	78188756.0	78188950.0
ENSMUSG00000000374	ENSMUSE00000610706	-	78186725.0	78188094.0
ENSMUSG00000000374	ENSMUSE00000610707	-	78211476.0	78211622.0
ENSMUSG00000000374	ENSMUSE00000610708	-	78214568.0	78214815.0
ENSMUSG00000000374	ENSMUSE00000610709	-	78217150.0	78217261.0
ENSMUSG00000000374	ENSMUSE00000610710	-	78220189.0	78220384.0
ENSMUSG00000000374	ENSMUSE00000610711	-	78222664.0	78222860.0
ENSMUSG00000000374	ENSMUSE00000610712	-	78228779.0	78228914.0
ENSMUSG00000000374	ENSMUSE00000610713	-	78231454.0	78231535.0
ENSMUSG00000000374	ENSMUSE00000610714	-	78244436.0	78244641.0
ENSMUSG00000000378	ENSMUSE00000104603	+	6589432.0	6589568.0
ENSMUSG00000000378	ENSMUSE00000104606	+	6593602.0	6593740.0
ENSMUSG00000000378	ENSMUSE00000104607	+	6594148.0	6594286.0
ENSMUSG00000000378	ENSMUSE00000104616	+	6585034.0	6585217.0
ENSMUSG00000000378	ENSMUSE00000104621	+	6593067.0	6593124.0
ENSMUSG00000000378	ENSMUSE00000259346	+	6584520.0	6584603.0
ENSMUSG00000000378	ENSMUSE00000259355	+	6569964.0	6570137.0
ENSMUSG00000000378	ENSMUSE00000370189	+	6596081.0	6596742.0
ENSMUSG00000000378	ENSMUSE00000742872	+	6596081.0	6596744.0
ENSMUSG00000000378	ENSMUSE00000851075	+	6546887.0	6547029.0
ENSMUSG00000000378	ENSMUSE00000851792	+	6560183.0	6560303.0
ENSMUSG00000000378	ENSMUSE00000852207	+	6596081.0	6596734.0
ENSMUSG00000000378	ENSMUSE00000859286	+	6561134.0	6561241.0
ENSMUSG00000000378	ENSMUSE00000992634	+	6561230.0	6561241.0
ENSMUSG00000000378	ENSMUSE00001301029	+	6590753.0	6590888.0
ENSMUSG00000000381	ENSMUSE00000104649	-	6637190.0	6637324.0
ENSMUSG00000000381	ENSMUSE00000799697	-	6638535.0	6638637.0
ENSMUSG00000000381	ENSMUSE00001222715	-	6636710.0	6636874.0
ENSMUSG00000000381	ENSMUSE00001313217	-	6635482.0	6635629.0
ENSMUSG00000000384	ENSMUSE00000104634	-	6619972.0	6620143.0
ENSMUSG00000000384	ENSMUSE00000259044	-	6618997.0	6619110.0
ENSMUSG00000000384	ENSMUSE00000259077	-	6625149.0	6625213.0
ENSMUSG00000000384	ENSMUSE00000347711	-	6625965.0	6626043.0
ENSMUSG00000000384	ENSMUSE00000756007	-	6616558.0	6616714.0
ENSMUSG00000000384	ENSMUSE00000809895	-	6616423.0	6616714.0
ENSMUSG00000000384	ENSMUSE00001210765	-	6618460.0	6618604.0
ENSMUSG00000000384	ENSMUSE00001217527	-	6623816.0	6624283.0
ENSMUSG00000000384	ENSMUSE00001221345	-	6617308.0	6617422.0
ENSMUSG00000000384	ENSMUSE00001229570	-	6619556.0	6619713.0
ENSMUSG00000000384	ENSMUSE00001241946	-	6620742.0	6621065.0
ENSMUSG00000000384	ENSMUSE00001254416	-	6617963.0	6618208.0
ENSMUSG00000000384	ENSMUSE00001260206	-	6617518.0	6617629.0
ENSMUSG00000000384	ENSMUSE00001325066	-	6615599.0	6615766.0
ENSMUSG00000000384	ENSMUSE00001328681	-	6625965.0	6626067.0
ENSMUSG00000000385	ENSMUSE00000132003	-	97567023.0	97567175.0
ENSMUSG00000000385	ENSMUSE00000132004	-	97567596.0	97567738.0
ENSMUSG00000000385	ENSMUSE00000132006	-	97568408.0	97568503.0
ENSMUSG00000000385	ENSMUSE00000132007	-	97596740.0	97596959.0
ENSMUSG00000000385	ENSMUSE00000132008	-	97590820.0	97590939.0
ENSMUSG00000000385	ENSMUSE00000132010	-	97572005.0	97572048.0
ENSMUSG00000000385	ENSMUSE00000132011	-	97591424.0	97591510.0
ENSMUSG00000000385	ENSMUSE00000132012	-	97570375.0	97570543.0
ENSMUSG00000000385	ENSMUSE00000132013	-	97576216.0	97576326.0
ENSMUSG00000000385	ENSMUSE00000132014	-	97578530.0	97578656.0
ENSMUSG00000000385	ENSMUSE00000132016	-	97568894.0	97569069.0
ENSMUSG00000000385	ENSMUSE00000641779	-	97599255.0	97599322.0
ENSMUSG00000000385	ENSMUSE00000696879	-	97564684.0	97566151.0
ENSMUSG00000000385	ENSMUSE00000696892	-	97611019.0	97611195.0
ENSMUSG00000000386	ENSMUSE00000341179	-	97451599.0	97451746.0
ENSMUSG00000000386	ENSMUSE00000366145	-	97451475.0	97451549.0
ENSMUSG00000000386	ENSMUSE00000411024	-	97452763.0	97452851.0
ENSMUSG00000000386	ENSMUSE00000554542	-	97451962.0	97452099.0
ENSMUSG00000000386	ENSMUSE00000554547	-	97452189.0	97452252.0
ENSMUSG00000000386	ENSMUSE00000554550	-	97452444.0	97452497.0
ENSMUSG00000000386	ENSMUSE00000616334	-	97462699.0	97462906.0
ENSMUSG00000000386	ENSMUSE00001208740	-	97456222.0	97456359.0
ENSMUSG00000000386	ENSMUSE00001235526	-	97450368.0	97450625.0
ENSMUSG00000000386	ENSMUSE00001245648	-	97455489.0	97455643.0
ENSMUSG00000000386	ENSMUSE00001268814	-	97451475.0	97451551.0
ENSMUSG00000000386	ENSMUSE00001278907	-	97447037.0	97448372.0
ENSMUSG00000000386	ENSMUSE00001288492	-	97460756.0	97460946.0
ENSMUSG00000000386	ENSMUSE00001314269	-	97454025.0	97454223.0
ENSMUSG00000000386	ENSMUSE00001315643	-	97455090.0	97455228.0
ENSMUSG00000000386	ENSMUSE00001372173	-	97457300.0	97457492.0
ENSMUSG00000000392	ENSMUSE00000662435	-	62500943.0	62501288.0
ENSMUSG00000000392	ENSMUSE00000662436	-	62573846.0	62574075.0
ENSMUSG00000000392	ENSMUSE00000930607	-	62556101.0	62556184.0
ENSMUSG00000000392	ENSMUSE00000934649	-	62501184.0	62501288.0
ENSMUSG00000000392	ENSMUSE00000993147	-	62573846.0	62573851.0
ENSMUSG00000000392	ENSMUSE00001213193	-	62528655.0	62528779.0
ENSMUSG00000000392	ENSMUSE00001217460	-	62524193.0	62524240.0
ENSMUSG00000000392	ENSMUSE00001217574	-	62532962.0	62533032.0
ENSMUSG00000000392	ENSMUSE00001223383	-	62503365.0	62503429.0
ENSMUSG00000000392	ENSMUSE00001226714	-	62552274.0	62552326.0
ENSMUSG00000000392	ENSMUSE00001226722	-	62547755.0	62547875.0
ENSMUSG00000000392	ENSMUSE00001227217	-	62542131.0	62542266.0
ENSMUSG00000000392	ENSMUSE00001230721	-	62536990.0	62537034.0
ENSMUSG00000000392	ENSMUSE00001233996	-	62504506.0	62504605.0
ENSMUSG00000000392	ENSMUSE00001239779	-	62502442.0	62502515.0
ENSMUSG00000000392	ENSMUSE00001243628	-	62556101.0	62556199.0
ENSMUSG00000000392	ENSMUSE00001247936	-	62530708.0	62530761.0
ENSMUSG00000000392	ENSMUSE00001253016	-	62533131.0	62533235.0
ENSMUSG00000000392	ENSMUSE00001258873	-	62548570.0	62548642.0
ENSMUSG00000000392	ENSMUSE00001259488	-	62554745.0	62554839.0
ENSMUSG00000000392	ENSMUSE00001263295	-	62544287.0	62544390.0
ENSMUSG00000000392	ENSMUSE00001263646	-	62518467.0	62518536.0
ENSMUSG00000000392	ENSMUSE00001266454	-	62512386.0	62512440.0
ENSMUSG00000000392	ENSMUSE00001288118	-	62502800.0	62502872.0
ENSMUSG00000000392	ENSMUSE00001289551	-	62573439.0	62573523.0
ENSMUSG00000000392	ENSMUSE00001291012	-	62518994.0	62519092.0
ENSMUSG00000000392	ENSMUSE00001297913	-	62546558.0	62546712.0
ENSMUSG00000000392	ENSMUSE00001305534	-	62517520.0	62517714.0
ENSMUSG00000000392	ENSMUSE00001310980	-	62553783.0	62553857.0
ENSMUSG00000000394	ENSMUSE00000336088	-	62476824.0	62476961.0
ENSMUSG00000000394	ENSMUSE00000662437	-	62474530.0	62474984.0
ENSMUSG00000000394	ENSMUSE00000662438	-	62475716.0	62475859.0
ENSMUSG00000000394	ENSMUSE00000662439	-	62480465.0	62480568.0
ENSMUSG00000000394	ENSMUSE00000662440	-	62483566.0	62483650.0
ENSMUSG00000000394	ENSMUSE00001235237	-	62478555.0	62478716.0
ENSMUSG00000000399	ENSMUSE00000197645	-	126844308.0	126844405.0
ENSMUSG00000000399	ENSMUSE00000197646	-	126836219.0	126836321.0
ENSMUSG00000000399	ENSMUSE00000197647	-	126842121.0	126842212.0
ENSMUSG00000000399	ENSMUSE00000197648	-	126832472.0	126832548.0
ENSMUSG00000000399	ENSMUSE00000197650	-	126834429.0	126834496.0
ENSMUSG00000000399	ENSMUSE00000197651	-	126844791.0	126844961.0
ENSMUSG00000000399	ENSMUSE00000197653	-	126827540.0	126827635.0
ENSMUSG00000000399	ENSMUSE00000240759	-	126821996.0	126822189.0
ENSMUSG00000000399	ENSMUSE00000240768	-	126824936.0	126825002.0
ENSMUSG00000000399	ENSMUSE00000240808	-	126840498.0	126840639.0
ENSMUSG00000000399	ENSMUSE00001362463	-	126849064.0	126849125.0
ENSMUSG00000000399	ENSMUSE00001368450	-	126821721.0	126822189.0
ENSMUSG00000000399	ENSMUSE00001368670	-	126849064.0	126849125.0
ENSMUSG00000000399	ENSMUSE00001369843	-	126844791.0	126845029.0
ENSMUSG00000000402	ENSMUSE00000208515	-	166562942.0	166563034.0
ENSMUSG00000000402	ENSMUSE00000208516	-	166585456.0	166585720.0
ENSMUSG00000000402	ENSMUSE00000208517	-	166556970.0	166557089.0
ENSMUSG00000000402	ENSMUSE00000208518	-	166538414.0	166538734.0
ENSMUSG00000000402	ENSMUSE00000208519	-	166552425.0	166552544.0
ENSMUSG00000000402	ENSMUSE00000208521	-	166536200.0	166536280.0
ENSMUSG00000000402	ENSMUSE00000208522	-	166548823.0	166548957.0
ENSMUSG00000000402	ENSMUSE00000208523	-	166546421.0	166546543.0
ENSMUSG00000000402	ENSMUSE00000208524	-	166568409.0	166568521.0
ENSMUSG00000000402	ENSMUSE00000208525	-	166523007.0	166523971.0
ENSMUSG00000000402	ENSMUSE00000208527	-	166527314.0	166527579.0
ENSMUSG00000000402	ENSMUSE00000208529	-	166531972.0	166532073.0
ENSMUSG00000000409	ENSMUSE00000182254	-	129557034.0	129557132.0
ENSMUSG00000000409	ENSMUSE00000182258	-	129556288.0	129556437.0
ENSMUSG00000000409	ENSMUSE00000182259	-	129556644.0	129556747.0
ENSMUSG00000000409	ENSMUSE00000440602	-	129558081.0	129558391.0
ENSMUSG00000000409	ENSMUSE00000662039	-	129548349.0	129549000.0
ENSMUSG00000000409	ENSMUSE00000662043	-	129573515.0	129573641.0
ENSMUSG00000000409	ENSMUSE00000898883	-	129548344.0	129549000.0
ENSMUSG00000000409	ENSMUSE00001204869	-	129551717.0	129551870.0
ENSMUSG00000000409	ENSMUSE00001214482	-	129555539.0	129555718.0
ENSMUSG00000000409	ENSMUSE00001238995	-	129557626.0	129557707.0
ENSMUSG00000000409	ENSMUSE00001245785	-	129558081.0	129558190.0
ENSMUSG00000000409	ENSMUSE00001251428	-	129558081.0	129558190.0
ENSMUSG00000000409	ENSMUSE00001253443	-	129551505.0	129551636.0
ENSMUSG00000000409	ENSMUSE00001261429	-	129551948.0	129552024.0
ENSMUSG00000000409	ENSMUSE00001275221	-	129555853.0	129556005.0
ENSMUSG00000000409	ENSMUSE00001309021	-	129558288.0	129558372.0
ENSMUSG00000000409	ENSMUSE00001375058	-	129557365.0	129557455.0
ENSMUSG00000000411	ENSMUSE00000182325	-	129489014.0	129489732.0
ENSMUSG00000000411	ENSMUSE00000441163	-	129490462.0	129491022.0
ENSMUSG00000000416	ENSMUSE00000565081	-	18433820.0	18435446.0
ENSMUSG00000000416	ENSMUSE00000757917	-	18514655.0	18514821.0
ENSMUSG00000000416	ENSMUSE00000836622	-	18367221.0	18367616.0
ENSMUSG00000000416	ENSMUSE00001207461	-	18388028.0	18388215.0
ENSMUSG00000000416	ENSMUSE00001215408	-	18389083.0	18389235.0
ENSMUSG00000000416	ENSMUSE00001225602	-	18397518.0	18397604.0
ENSMUSG00000000416	ENSMUSE00001226818	-	18420766.0	18421017.0
ENSMUSG00000000416	ENSMUSE00001239500	-	18375937.0	18376069.0
ENSMUSG00000000416	ENSMUSE00001239560	-	18448248.0	18448469.0
ENSMUSG00000000416	ENSMUSE00001240162	-	18374524.0	18374622.0
ENSMUSG00000000416	ENSMUSE00001248357	-	18408482.0	18408757.0
ENSMUSG00000000416	ENSMUSE00001252547	-	18380968.0	18381173.0
ENSMUSG00000000416	ENSMUSE00001256115	-	18378367.0	18378430.0
ENSMUSG00000000416	ENSMUSE00001258892	-	18427439.0	18427642.0
ENSMUSG00000000416	ENSMUSE00001268673	-	18406456.0	18406551.0
ENSMUSG00000000416	ENSMUSE00001280471	-	18405184.0	18405263.0
ENSMUSG00000000416	ENSMUSE00001284415	-	18397333.0	18397432.0
ENSMUSG00000000416	ENSMUSE00001289338	-	18423831.0	18423981.0
ENSMUSG00000000416	ENSMUSE00001292192	-	18380463.0	18380639.0
ENSMUSG00000000416	ENSMUSE00001293078	-	18382746.0	18382924.0
ENSMUSG00000000416	ENSMUSE00001300477	-	18501949.0	18502056.0
ENSMUSG00000000416	ENSMUSE00001304674	-	18414182.0	18414299.0
ENSMUSG00000000416	ENSMUSE00001310415	-	18426036.0	18426135.0
ENSMUSG00000000420	ENSMUSE00000273492	+	24279944.0	24280042.0
ENSMUSG00000000420	ENSMUSE00000273524	+	24272662.0	24272801.0
ENSMUSG00000000420	ENSMUSE00000273613	+	24246050.0	24246224.0
ENSMUSG00000000420	ENSMUSE00000413662	+	24238242.0	24238485.0
ENSMUSG00000000420	ENSMUSE00000417328	+	24232599.0	24232653.0
ENSMUSG00000000420	ENSMUSE00000417335	+	24205344.0	24205518.0
ENSMUSG00000000420	ENSMUSE00000481830	+	24271586.0	24271766.0
ENSMUSG00000000420	ENSMUSE00000876294	+	24284710.0	24286818.0
ENSMUSG00000000420	ENSMUSE00000883572	+	24205767.0	24206080.0
ENSMUSG00000000420	ENSMUSE00000898133	+	24284710.0	24286810.0
ENSMUSG00000000420	ENSMUSE00001086488	+	24232597.0	24232653.0
ENSMUSG00000000420	ENSMUSE00001214360	+	24264325.0	24264532.0
ENSMUSG00000000420	ENSMUSE00001236317	+	24282102.0	24282236.0
ENSMUSG00000000420	ENSMUSE00001240293	+	24267528.0	24267698.0
ENSMUSG00000000420	ENSMUSE00001264556	+	24254518.0	24254684.0
ENSMUSG00000000420	ENSMUSE00001283919	+	24269448.0	24269565.0
ENSMUSG00000000435	ENSMUSE00000098956	-	107484646.0	107484721.0
ENSMUSG00000000435	ENSMUSE00000098959	-	107482908.0	107484210.0
ENSMUSG00000000435	ENSMUSE00000384353	-	107485431.0	107486134.0
ENSMUSG00000000439	ENSMUSE00000197421	+	115617594.0	115622624.0
ENSMUSG00000000439	ENSMUSE00000197422	+	115613327.0	115613541.0
ENSMUSG00000000439	ENSMUSE00000197423	+	115609581.0	115609709.0
ENSMUSG00000000439	ENSMUSE00000197424	+	115617298.0	115617442.0
ENSMUSG00000000439	ENSMUSE00000197425	+	115610519.0	115610700.0
ENSMUSG00000000439	ENSMUSE00000197427	+	115614575.0	115614685.0
ENSMUSG00000000439	ENSMUSE00000197428	+	115611635.0	115611939.0
ENSMUSG00000000439	ENSMUSE00001366844	+	115601902.0	115602013.0
ENSMUSG00000000440	ENSMUSE00000309816	+	115472861.0	115473311.0
ENSMUSG00000000440	ENSMUSE00000309852	+	115422066.0	115422192.0
ENSMUSG00000000440	ENSMUSE00000344013	+	115489948.0	115490399.0
ENSMUSG00000000440	ENSMUSE00000612279	+	115463086.0	115463285.0
ENSMUSG00000000440	ENSMUSE00000612280	+	115450944.0	115451082.0
ENSMUSG00000000440	ENSMUSE00000612281	+	115441492.0	115441661.0
ENSMUSG00000000440	ENSMUSE00000881373	+	115383679.0	115383743.0
ENSMUSG00000000440	ENSMUSE00000903815	+	115360951.0	115361370.0
ENSMUSG00000000440	ENSMUSE00001206540	+	115439840.0	115440067.0
ENSMUSG00000000440	ENSMUSE00001299614	+	115439840.0	115440067.0
ENSMUSG00000000440	ENSMUSE00001364623	+	115362292.0	115362417.0
ENSMUSG00000000440	ENSMUSE00001366286	+	115489948.0	115490394.0
ENSMUSG00000000441	ENSMUSE00000197407	-	115631215.0	115631368.0
ENSMUSG00000000441	ENSMUSE00000197416	-	115621816.0	115621862.0
ENSMUSG00000000441	ENSMUSE00000197419	-	115620209.0	115620327.0
ENSMUSG00000000441	ENSMUSE00000309372	-	115676236.0	115676635.0
ENSMUSG00000000441	ENSMUSE00000693732	-	115618569.0	115619409.0
ENSMUSG00000000441	ENSMUSE00000693733	-	115675689.0	115675964.0
ENSMUSG00000000441	ENSMUSE00001211020	-	115626939.0	115626966.0
ENSMUSG00000000441	ENSMUSE00001218171	-	115637599.0	115637711.0
ENSMUSG00000000441	ENSMUSE00001230907	-	115622877.0	115623053.0
ENSMUSG00000000441	ENSMUSE00001232580	-	115619559.0	115619693.0
ENSMUSG00000000441	ENSMUSE00001234191	-	115626712.0	115626839.0
ENSMUSG00000000441	ENSMUSE00001247126	-	115634978.0	115635080.0
ENSMUSG00000000441	ENSMUSE00001273247	-	115632897.0	115632995.0
ENSMUSG00000000441	ENSMUSE00001274375	-	115623464.0	115623548.0
ENSMUSG00000000441	ENSMUSE00001274526	-	115634553.0	115634710.0
ENSMUSG00000000441	ENSMUSE00001276759	-	115619785.0	115619916.0
ENSMUSG00000000441	ENSMUSE00001286600	-	115644410.0	115644642.0
ENSMUSG00000000441	ENSMUSE00001290092	-	115626291.0	115626408.0
ENSMUSG00000000486	ENSMUSE00000632378	-	127214643.0	127214844.0
ENSMUSG00000000486	ENSMUSE00000649239	-	127218141.0	127218303.0
ENSMUSG00000000486	ENSMUSE00000669444	-	127214462.0	127214844.0
ENSMUSG00000000486	ENSMUSE00000669447	-	127218407.0	127218498.0
ENSMUSG00000000486	ENSMUSE00001240305	-	127217619.0	127217742.0
ENSMUSG00000000486	ENSMUSE00001246126	-	127214949.0	127215039.0
ENSMUSG00000000486	ENSMUSE00001251342	-	127215868.0	127215969.0
ENSMUSG00000000486	ENSMUSE00001259479	-	127217971.0	127218057.0
ENSMUSG00000000486	ENSMUSE00001267450	-	127215281.0	127215446.0
ENSMUSG00000000486	ENSMUSE00001272892	-	127216901.0	127217035.0
ENSMUSG00000000486	ENSMUSE00001282399	-	127215659.0	127215755.0
ENSMUSG00000000486	ENSMUSE00001285097	-	127218141.0	127218231.0
ENSMUSG00000000486	ENSMUSE00001304227	-	127216690.0	127216807.0
ENSMUSG00000000489	ENSMUSE00000126330	-	80001682.0	80001887.0
ENSMUSG00000000489	ENSMUSE00000126332	-	80005469.0	80005565.0
ENSMUSG00000000489	ENSMUSE00000126334	-	80003325.0	80003414.0
ENSMUSG00000000489	ENSMUSE00000126335	-	80000329.0	80000473.0
ENSMUSG00000000489	ENSMUSE00000259046	-	79997556.0	79997704.0
ENSMUSG00000000489	ENSMUSE00000259080	-	80013936.0	80014808.0
ENSMUSG00000000489	ENSMUSE00000467414	-	79995900.0	79997257.0
ENSMUSG00000000530	ENSMUSE00000132926	+	101134607.0	101134743.0
ENSMUSG00000000530	ENSMUSE00000132930	+	101128927.0	101129063.0
ENSMUSG00000000530	ENSMUSE00000132931	+	101135749.0	101135960.0
ENSMUSG00000000530	ENSMUSE00000132933	+	101135298.0	101135543.0
ENSMUSG00000000530	ENSMUSE00000404139	+	101143343.0	101145336.0
ENSMUSG00000000530	ENSMUSE00000549892	+	101137364.0	101137639.0
ENSMUSG00000000530	ENSMUSE00000549901	+	101136984.0	101137130.0
ENSMUSG00000000530	ENSMUSE00000708752	+	101143343.0	101143640.0
ENSMUSG00000000530	ENSMUSE00000712080	+	101134676.0	101134743.0
ENSMUSG00000000530	ENSMUSE00000713844	+	101143343.0	101143638.0
ENSMUSG00000000530	ENSMUSE00000714146	+	101134645.0	101134743.0
ENSMUSG00000000530	ENSMUSE00000714703	+	101143343.0	101143639.0
ENSMUSG00000000530	ENSMUSE00000716591	+	101129965.0	101130051.0
ENSMUSG00000000530	ENSMUSE00000716746	+	101134133.0	101134197.0
ENSMUSG00000000530	ENSMUSE00000718061	+	101128924.0	101129063.0
ENSMUSG00000000530	ENSMUSE00000718349	+	101134137.0	101134197.0
ENSMUSG00000000530	ENSMUSE00000720617	+	101128551.0	101128583.0
ENSMUSG00000000530	ENSMUSE00000721520	+	101128922.0	101129063.0
ENSMUSG00000000530	ENSMUSE00000843372	+	101128522.0	101128583.0
ENSMUSG00000000530	ENSMUSE00001021034	+	101128574.0	101128583.0
ENSMUSG00000000530	ENSMUSE00001222542	+	101136128.0	101136227.0
ENSMUSG00000000530	ENSMUSE00001271837	+	101141067.0	101141197.0
ENSMUSG00000000530	ENSMUSE00001303942	+	101138208.0	101138405.0
ENSMUSG00000000531	ENSMUSE00000132942	+	101230985.0	101231051.0
ENSMUSG00000000531	ENSMUSE00000132943	+	101228832.0	101228886.0
ENSMUSG00000000531	ENSMUSE00000132945	+	101226914.0	101226963.0
ENSMUSG00000000531	ENSMUSE00000132946	+	101228991.0	101229093.0
ENSMUSG00000000531	ENSMUSE00000132947	+	101230725.0	101230791.0
ENSMUSG00000000531	ENSMUSE00000132950	+	101230534.0	101230627.0
ENSMUSG00000000531	ENSMUSE00000289886	+	101231517.0	101232755.0
ENSMUSG00000000531	ENSMUSE00000289939	+	101224207.0	101224544.0
ENSMUSG00000000532	ENSMUSE00000132934	+	101198784.0	101199014.0
ENSMUSG00000000532	ENSMUSE00000132935	+	101194809.0	101195057.0
ENSMUSG00000000532	ENSMUSE00000132936	+	101204453.0	101204577.0
ENSMUSG00000000532	ENSMUSE00000132937	+	101201978.0	101202145.0
ENSMUSG00000000532	ENSMUSE00000132938	+	101209080.0	101209210.0
ENSMUSG00000000532	ENSMUSE00000132941	+	101202938.0	101203094.0
ENSMUSG00000000532	ENSMUSE00000290064	+	101193932.0	101194171.0
ENSMUSG00000000532	ENSMUSE00000486950	+	101174067.0	101174235.0
ENSMUSG00000000532	ENSMUSE00000620786	+	101210737.0	101213679.0
ENSMUSG00000000538	ENSMUSE00000652780	-	60240570.0	60241345.0
ENSMUSG00000000538	ENSMUSE00000652782	-	60248931.0	60249064.0
ENSMUSG00000000538	ENSMUSE00000652797	-	60241818.0	60241893.0
ENSMUSG00000000538	ENSMUSE00000652798	-	60242708.0	60242825.0
ENSMUSG00000000538	ENSMUSE00000652799	-	60245062.0	60245185.0
ENSMUSG00000000538	ENSMUSE00000652800	-	60245636.0	60245684.0
ENSMUSG00000000538	ENSMUSE00000662281	-	60240937.0	60241893.0
ENSMUSG00000000538	ENSMUSE00000662282	-	60226714.0	60230241.0
ENSMUSG00000000538	ENSMUSE00001211809	-	60226715.0	60230241.0
ENSMUSG00000000538	ENSMUSE00001223547	-	60280199.0	60280283.0
ENSMUSG00000000538	ENSMUSE00001249235	-	60258856.0	60258972.0
ENSMUSG00000000538	ENSMUSE00001254300	-	60352757.0	60352905.0
ENSMUSG00000000538	ENSMUSE00001255839	-	60232898.0	60232957.0
ENSMUSG00000000538	ENSMUSE00001287327	-	60270318.0	60270467.0
ENSMUSG00000000538	ENSMUSE00001291771	-	60274924.0	60275002.0
ENSMUSG00000000538	ENSMUSE00001292835	-	60231101.0	60231137.0
ENSMUSG00000000538	ENSMUSE00001301801	-	60262649.0	60262783.0
ENSMUSG00000000538	ENSMUSE00001311751	-	60261055.0	60261213.0
ENSMUSG00000000544	ENSMUSE00000160546	+	166163773.0	166163892.0
ENSMUSG00000000544	ENSMUSE00000160549	+	166164580.0	166164715.0
ENSMUSG00000000544	ENSMUSE00000226264	+	166157513.0	166157668.0
ENSMUSG00000000544	ENSMUSE00000466636	+	166130467.0	166130604.0
ENSMUSG00000000544	ENSMUSE00000486303	+	166165147.0	166166510.0
ENSMUSG00000000544	ENSMUSE00000878281	+	166130238.0	166130604.0
ENSMUSG00000000544	ENSMUSE00000890671	+	166165355.0	166166509.0
ENSMUSG00000000544	ENSMUSE00000891431	+	166165147.0	166165296.0
ENSMUSG00000000544	ENSMUSE00001236550	+	166152568.0	166152784.0
ENSMUSG00000000544	ENSMUSE00001244740	+	166146639.0	166146793.0
ENSMUSG00000000552	ENSMUSE00000355071	-	103340047.0	103340086.0
ENSMUSG00000000552	ENSMUSE00000548637	-	103313895.0	103315225.0
ENSMUSG00000000552	ENSMUSE00000548684	-	103315361.0	103315456.0
ENSMUSG00000000552	ENSMUSE00000548689	-	103315882.0	103316124.0
ENSMUSG00000000552	ENSMUSE00000548692	-	103317949.0	103318111.0
ENSMUSG00000000552	ENSMUSE00000548698	-	103320290.0	103320400.0
ENSMUSG00000000552	ENSMUSE00000915991	-	103315627.0	103315796.0
ENSMUSG00000000552	ENSMUSE00000994362	-	103333065.0	103333201.0
ENSMUSG00000000555	ENSMUSE00000127498	-	103352258.0	103352313.0
ENSMUSG00000000555	ENSMUSE00000127499	-	103347892.0	103347975.0
ENSMUSG00000000555	ENSMUSE00000127500	-	103349612.0	103349764.0
ENSMUSG00000000555	ENSMUSE00000127501	-	103350374.0	103350454.0
ENSMUSG00000000555	ENSMUSE00000127502	-	103353143.0	103353334.0
ENSMUSG00000000555	ENSMUSE00000127503	-	103357192.0	103357312.0
ENSMUSG00000000555	ENSMUSE00000127504	-	103356077.0	103356121.0
ENSMUSG00000000555	ENSMUSE00000127505	-	103350165.0	103350270.0
ENSMUSG00000000555	ENSMUSE00000127506	-	103353574.0	103353782.0
ENSMUSG00000000555	ENSMUSE00000127509	-	103347671.0	103347784.0
ENSMUSG00000000555	ENSMUSE00000127511	-	103354047.0	103354099.0
ENSMUSG00000000555	ENSMUSE00000127512	-	103354268.0	103354324.0
ENSMUSG00000000555	ENSMUSE00000127513	-	103356779.0	103356824.0
ENSMUSG00000000555	ENSMUSE00000127514	-	103356920.0	103356981.0
ENSMUSG00000000555	ENSMUSE00000127515	-	103352916.0	103352961.0
ENSMUSG00000000555	ENSMUSE00000127516	-	103351541.0	103351678.0
ENSMUSG00000000555	ENSMUSE00000127518	-	103350764.0	103350856.0
ENSMUSG00000000555	ENSMUSE00000127520	-	103346581.0	103346682.0
ENSMUSG00000000555	ENSMUSE00000127522	-	103350574.0	103350653.0
ENSMUSG00000000555	ENSMUSE00000127523	-	103351378.0	103351445.0
ENSMUSG00000000555	ENSMUSE00000127524	-	103352484.0	103352585.0
ENSMUSG00000000555	ENSMUSE00000127526	-	103355926.0	103355969.0
ENSMUSG00000000555	ENSMUSE00000127528	-	103345952.0	103346074.0
ENSMUSG00000000555	ENSMUSE00000127529	-	103344286.0	103345352.0
ENSMUSG00000000555	ENSMUSE00000127531	-	103350946.0	103351096.0
ENSMUSG00000000555	ENSMUSE00000127532	-	103356316.0	103356441.0
ENSMUSG00000000555	ENSMUSE00000127535	-	103352015.0	103352169.0
ENSMUSG00000000555	ENSMUSE00000276432	-	103357448.0	103357560.0
ENSMUSG00000000555	ENSMUSE00000276438	-	103359050.0	103359180.0
ENSMUSG00000000555	ENSMUSE00000442235	-	103366300.0	103366763.0
ENSMUSG00000000560	ENSMUSE00000186951	-	71012701.0	71012783.0
ENSMUSG00000000560	ENSMUSE00000232787	-	71091972.0	71092087.0
ENSMUSG00000000560	ENSMUSE00000489620	-	71095575.0	71095849.0
ENSMUSG00000000560	ENSMUSE00000519051	-	70973425.0	70973627.0
ENSMUSG00000000560	ENSMUSE00000520071	-	71034730.0	71034797.0
ENSMUSG00000000560	ENSMUSE00000520924	-	71007923.0	71008066.0
ENSMUSG00000000560	ENSMUSE00000544291	-	71006107.0	71006259.0
ENSMUSG00000000560	ENSMUSE00000544292	-	71014416.0	71014636.0
ENSMUSG00000000560	ENSMUSE00001347246	-	70957597.0	70962098.0
ENSMUSG00000000560	ENSMUSE00001355576	-	71094532.0	71094618.0
ENSMUSG00000000561	ENSMUSE00000465346	+	105967163.0	105969760.0
ENSMUSG00000000561	ENSMUSE00000845025	+	105959369.0	105959698.0
ENSMUSG00000000561	ENSMUSE00001222156	+	105964442.0	105964512.0
ENSMUSG00000000561	ENSMUSE00001222389	+	105962015.0	105962064.0
ENSMUSG00000000561	ENSMUSE00001226064	+	105965081.0	105965152.0
ENSMUSG00000000561	ENSMUSE00001237934	+	105959953.0	105960138.0
ENSMUSG00000000561	ENSMUSE00001246812	+	105961617.0	105961758.0
ENSMUSG00000000561	ENSMUSE00001264750	+	105966357.0	105966425.0
ENSMUSG00000000561	ENSMUSE00001284530	+	105964623.0	105964677.0
ENSMUSG00000000561	ENSMUSE00001297664	+	105965765.0	105965873.0
ENSMUSG00000000562	ENSMUSE00000174279	+	105904421.0	105905152.0
ENSMUSG00000000562	ENSMUSE00000388366	+	105907289.0	105908926.0
ENSMUSG00000000562	ENSMUSE00000874745	+	105907289.0	105908353.0
ENSMUSG00000000562	ENSMUSE00000906389	+	105870858.0	105871011.0
ENSMUSG00000000563	ENSMUSE00000713011	-	105959926.0	105960099.0
ENSMUSG00000000563	ENSMUSE00000715463	-	105959148.0	105959558.0
ENSMUSG00000000563	ENSMUSE00000719964	-	105942698.0	105943063.0
ENSMUSG00000000563	ENSMUSE00001223790	-	105951591.0	105951716.0
ENSMUSG00000000563	ENSMUSE00001262902	-	105958862.0	105958898.0
ENSMUSG00000000563	ENSMUSE00001287057	-	105955896.0	105956041.0
ENSMUSG00000000563	ENSMUSE00001305284	-	105943687.0	105943866.0
ENSMUSG00000000563	ENSMUSE00001308687	-	105954018.0	105954181.0
ENSMUSG00000000567	ENSMUSE00000107203	+	112783809.0	112784062.0
ENSMUSG00000000567	ENSMUSE00000380447	+	112784672.0	112787760.0
ENSMUSG00000000567	ENSMUSE00000387610	+	112782224.0	112783015.0
ENSMUSG00000000568	ENSMUSE00000484747	-	99978392.0	99978938.0
ENSMUSG00000000568	ENSMUSE00000542064	-	99962515.0	99962612.0
ENSMUSG00000000568	ENSMUSE00000882908	-	99955935.0	99961333.0
ENSMUSG00000000568	ENSMUSE00000888725	-	99978392.0	99978937.0
ENSMUSG00000000568	ENSMUSE00000891638	-	99960998.0	99961333.0
ENSMUSG00000000568	ENSMUSE00000898767	-	99961002.0	99961333.0
ENSMUSG00000000568	ENSMUSE00000904482	-	99978392.0	99978935.0
ENSMUSG00000000568	ENSMUSE00000913567	-	99960598.0	99961333.0
ENSMUSG00000000568	ENSMUSE00000914510	-	99978392.0	99978917.0
ENSMUSG00000000568	ENSMUSE00001226030	-	99964670.0	99964801.0
ENSMUSG00000000568	ENSMUSE00001226421	-	99963984.0	99964083.0
ENSMUSG00000000568	ENSMUSE00001230655	-	99966022.0	99966183.0
ENSMUSG00000000568	ENSMUSE00001230892	-	99967219.0	99967387.0
ENSMUSG00000000568	ENSMUSE00001289732	-	99963731.0	99963877.0
ENSMUSG00000000568	ENSMUSE00001306122	-	99976534.0	99976590.0
ENSMUSG00000000579	ENSMUSE00000578720	+	6607501.0	6609679.0
ENSMUSG00000000579	ENSMUSE00000986904	+	6601671.0	6601836.0
ENSMUSG00000000579	ENSMUSE00001002309	+	6607074.0	6607151.0
ENSMUSG00000000579	ENSMUSE00001231173	+	6606612.0	6606735.0
ENSMUSG00000000579	ENSMUSE00001239170	+	6603487.0	6603528.0
ENSMUSG00000000581	ENSMUSE00000100766	+	17263951.0	17264006.0
ENSMUSG00000000581	ENSMUSE00000100770	+	17266531.0	17269176.0
ENSMUSG00000000581	ENSMUSE00000344691	+	17257594.0	17257658.0
ENSMUSG00000000581	ENSMUSE00001229980	+	17262648.0	17262794.0
ENSMUSG00000000581	ENSMUSE00001257380	+	17263609.0	17263675.0
ENSMUSG00000000594	ENSMUSE00000102736	+	55109378.0	55113029.0
ENSMUSG00000000594	ENSMUSE00000102737	+	55103587.0	55103748.0
ENSMUSG00000000594	ENSMUSE00000102738	+	55108898.0	55109080.0
ENSMUSG00000000594	ENSMUSE00000344719	+	55098115.0	55098244.0
ENSMUSG00000000600	ENSMUSE00000184854	+	3809636.0	3809728.0
ENSMUSG00000000600	ENSMUSE00000184856	+	3813051.0	3813194.0
ENSMUSG00000000600	ENSMUSE00000184858	+	3836778.0	3836894.0
ENSMUSG00000000600	ENSMUSE00000184860	+	3812332.0	3812575.0
ENSMUSG00000000600	ENSMUSE00000184867	+	3819310.0	3819417.0
ENSMUSG00000000600	ENSMUSE00000184868	+	3818527.0	3818683.0
ENSMUSG00000000600	ENSMUSE00000184870	+	3812742.0	3812857.0
ENSMUSG00000000600	ENSMUSE00000299129	+	3811256.0	3811385.0
ENSMUSG00000000600	ENSMUSE00000299146	+	3807299.0	3807458.0
ENSMUSG00000000600	ENSMUSE00000347918	+	3840874.0	3844303.0
ENSMUSG00000000600	ENSMUSE00000403004	+	3803184.0	3803483.0
ENSMUSG00000000600	ENSMUSE00000492258	+	3830606.0	3830772.0
ENSMUSG00000000600	ENSMUSE00000495690	+	3823634.0	3823785.0
ENSMUSG00000000600	ENSMUSE00000496452	+	3822087.0	3822243.0
ENSMUSG00000000600	ENSMUSE00000520945	+	3806465.0	3806568.0
ENSMUSG00000000600	ENSMUSE00000603767	+	3832020.0	3832226.0
ENSMUSG00000000600	ENSMUSE00000603768	+	3831496.0	3831583.0
ENSMUSG00000000600	ENSMUSE00000889717	+	3806419.0	3806568.0
ENSMUSG00000000600	ENSMUSE00001350354	+	3840874.0	3841359.0
ENSMUSG00000000600	ENSMUSE00001351878	+	3836778.0	3836815.0
ENSMUSG00000000600	ENSMUSE00001353535	+	3803190.0	3803483.0
ENSMUSG00000000600	ENSMUSE00001356363	+	3845483.0	3845564.0
ENSMUSG00000000600	ENSMUSE00001357215	+	3803405.0	3803483.0
ENSMUSG00000000605	ENSMUSE00000198943	-	7291411.0	7291956.0
ENSMUSG00000000605	ENSMUSE00000198944	-	7294733.0	7294855.0
ENSMUSG00000000605	ENSMUSE00000198946	-	7293038.0	7293118.0
ENSMUSG00000000605	ENSMUSE00000198947	-	7290399.0	7290585.0
ENSMUSG00000000605	ENSMUSE00000198951	-	7294996.0	7295183.0
ENSMUSG00000000605	ENSMUSE00000198953	-	7288875.0	7289273.0
ENSMUSG00000000605	ENSMUSE00000290555	-	7287646.0	7287862.0
ENSMUSG00000000605	ENSMUSE00000461012	-	7282309.0	7284274.0
ENSMUSG00000000605	ENSMUSE00000487574	-	7296724.0	7296878.0
ENSMUSG00000000605	ENSMUSE00000578415	-	7293915.0	7294121.0
ENSMUSG00000000605	ENSMUSE00000637381	-	7298692.0	7298836.0
ENSMUSG00000000605	ENSMUSE00000677182	-	7299241.0	7299533.0
ENSMUSG00000000605	ENSMUSE00001086945	-	7295970.0	7296069.0
ENSMUSG00000000605	ENSMUSE00001382569	-	7299090.0	7299262.0
ENSMUSG00000000605	ENSMUSE00001382622	-	7284102.0	7284274.0
ENSMUSG00000000605	ENSMUSE00001382724	-	7298692.0	7298806.0
ENSMUSG00000000605	ENSMUSE00001383374	-	7291411.0	7291726.0
ENSMUSG00000000605	ENSMUSE00001384105	-	7291820.0	7291956.0
ENSMUSG00000000605	ENSMUSE00001387847	-	7284055.0	7284274.0
ENSMUSG00000000605	ENSMUSE00001388775	-	7295970.0	7296069.0
ENSMUSG00000000606	ENSMUSE00000560064	+	51416705.0	51416828.0
ENSMUSG00000000606	ENSMUSE00000903616	+	51411001.0	51411206.0
ENSMUSG00000000606	ENSMUSE00001060791	+	51415339.0	51415563.0
ENSMUSG00000000606	ENSMUSE00001063230	+	51413720.0	51414523.0
ENSMUSG00000000606	ENSMUSE00001083560	+	51413038.0	51413344.0
ENSMUSG00000000606	ENSMUSE00001089872	+	51417975.0	51418882.0
ENSMUSG00000000617	ENSMUSE00000357718	+	50856957.0	50857097.0
ENSMUSG00000000617	ENSMUSE00000580004	+	50855684.0	50855838.0
ENSMUSG00000000617	ENSMUSE00000591495	+	50853965.0	50854100.0
ENSMUSG00000000617	ENSMUSE00000591496	+	50853190.0	50853406.0
ENSMUSG00000000617	ENSMUSE00000591497	+	50850986.0	50851627.0
ENSMUSG00000000617	ENSMUSE00000738262	+	50864461.0	50866177.0
ENSMUSG00000000617	ENSMUSE00000754294	+	50850685.0	50850839.0
ENSMUSG00000000617	ENSMUSE00000897322	+	50851131.0	50851627.0
ENSMUSG00000000617	ENSMUSE00000913859	+	50864461.0	50866206.0
ENSMUSG00000000617	ENSMUSE00001269172	+	50857200.0	50857400.0
ENSMUSG00000000617	ENSMUSE00001269705	+	50859494.0	50860117.0
ENSMUSG00000000617	ENSMUSE00001280131	+	50859257.0	50859402.0
ENSMUSG00000000617	ENSMUSE00001308333	+	50862977.0	50863288.0
ENSMUSG00000000627	ENSMUSE00000194635	-	82917322.0	82917482.0
ENSMUSG00000000627	ENSMUSE00000194636	-	82919317.0	82919468.0
ENSMUSG00000000627	ENSMUSE00000194640	-	82930898.0	82930991.0
ENSMUSG00000000627	ENSMUSE00000194642	-	82917823.0	82918045.0
ENSMUSG00000000627	ENSMUSE00000194644	-	82919563.0	82919682.0
ENSMUSG00000000627	ENSMUSE00000194646	-	82918184.0	82918331.0
ENSMUSG00000000627	ENSMUSE00000194648	-	82917589.0	82917698.0
ENSMUSG00000000627	ENSMUSE00000242475	-	82918532.0	82918710.0
ENSMUSG00000000627	ENSMUSE00000336254	-	82911885.0	82914104.0
ENSMUSG00000000627	ENSMUSE00000462595	-	82935587.0	82935685.0
ENSMUSG00000000627	ENSMUSE00000463755	-	82935895.0	82935954.0
ENSMUSG00000000627	ENSMUSE00000473506	-	82937061.0	82937212.0
ENSMUSG00000000627	ENSMUSE00000697625	-	82939461.0	82939769.0
ENSMUSG00000000627	ENSMUSE00001260843	-	82914367.0	82914425.0
ENSMUSG00000000628	ENSMUSE00000194656	-	82739519.0	82739674.0
ENSMUSG00000000628	ENSMUSE00000194657	-	82738287.0	82738520.0
ENSMUSG00000000628	ENSMUSE00000194660	-	82742803.0	82742986.0
ENSMUSG00000000628	ENSMUSE00000194661	-	82744862.0	82744981.0
ENSMUSG00000000628	ENSMUSE00000194662	-	82743945.0	82744040.0
ENSMUSG00000000628	ENSMUSE00000242618	-	82728712.0	82728945.0
ENSMUSG00000000628	ENSMUSE00000242625	-	82729545.0	82729700.0
ENSMUSG00000000628	ENSMUSE00000242632	-	82730768.0	82730951.0
ENSMUSG00000000628	ENSMUSE00000242649	-	82732101.0	82732196.0
ENSMUSG00000000628	ENSMUSE00000242656	-	82734848.0	82734967.0
ENSMUSG00000000628	ENSMUSE00000242664	-	82735247.0	82735395.0
ENSMUSG00000000628	ENSMUSE00000242673	-	82736530.0	82736834.0
ENSMUSG00000000628	ENSMUSE00000242718	-	82749189.0	82749337.0
ENSMUSG00000000628	ENSMUSE00000242732	-	82773918.0	82774454.0
ENSMUSG00000000628	ENSMUSE00000358757	-	82725025.0	82727454.0
ENSMUSG00000000628	ENSMUSE00000886874	-	82773263.0	82773363.0
ENSMUSG00000000628	ENSMUSE00000901269	-	82727310.0	82727454.0
ENSMUSG00000000628	ENSMUSE00001014758	-	82743268.0	82743367.0
ENSMUSG00000000628	ENSMUSE00001032885	-	82731048.0	82731147.0
ENSMUSG00000000628	ENSMUSE00001255990	-	82760104.0	82760266.0
ENSMUSG00000000628	ENSMUSE00001291469	-	82760104.0	82760266.0
ENSMUSG00000000631	ENSMUSE00000110163	+	77818102.0	77818278.0
ENSMUSG00000000631	ENSMUSE00000110172	+	77817899.0	77818005.0
ENSMUSG00000000631	ENSMUSE00000110182	+	77817619.0	77817706.0
ENSMUSG00000000631	ENSMUSE00000110186	+	77818581.0	77818794.0
ENSMUSG00000000631	ENSMUSE00000291777	+	77777265.0	77778314.0
ENSMUSG00000000631	ENSMUSE00000393770	+	77864691.0	77865980.0
ENSMUSG00000000631	ENSMUSE00000578309	+	77801350.0	77801380.0
ENSMUSG00000000631	ENSMUSE00000578314	+	77854678.0	77854722.0
ENSMUSG00000000631	ENSMUSE00000587477	+	77846372.0	77846482.0
ENSMUSG00000000631	ENSMUSE00000650285	+	77815856.0	77815891.0
ENSMUSG00000000631	ENSMUSE00000650310	+	77857723.0	77857845.0
ENSMUSG00000000631	ENSMUSE00000650314	+	77853752.0	77853891.0
ENSMUSG00000000631	ENSMUSE00000650315	+	77853217.0	77853402.0
ENSMUSG00000000631	ENSMUSE00000650319	+	77849370.0	77849486.0
ENSMUSG00000000631	ENSMUSE00000650320	+	77847925.0	77848038.0
ENSMUSG00000000631	ENSMUSE00000650321	+	77847292.0	77847438.0
ENSMUSG00000000631	ENSMUSE00000650322	+	77846891.0	77846995.0
ENSMUSG00000000631	ENSMUSE00000650323	+	77845608.0	77845808.0
ENSMUSG00000000631	ENSMUSE00000650324	+	77845396.0	77845519.0
ENSMUSG00000000631	ENSMUSE00000650325	+	77843517.0	77843671.0
ENSMUSG00000000631	ENSMUSE00000650326	+	77843104.0	77843231.0
ENSMUSG00000000631	ENSMUSE00000650327	+	77842457.0	77842568.0
ENSMUSG00000000631	ENSMUSE00000650329	+	77842148.0	77842267.0
ENSMUSG00000000631	ENSMUSE00000650330	+	77841919.0	77842008.0
ENSMUSG00000000631	ENSMUSE00000650331	+	77841448.0	77841591.0
ENSMUSG00000000631	ENSMUSE00000650333	+	77836417.0	77836482.0
ENSMUSG00000000631	ENSMUSE00000650334	+	77832394.0	77832503.0
ENSMUSG00000000631	ENSMUSE00000650335	+	77829620.0	77829863.0
ENSMUSG00000000631	ENSMUSE00000650336	+	77829177.0	77829363.0
ENSMUSG00000000631	ENSMUSE00000650338	+	77827791.0	77827950.0
ENSMUSG00000000631	ENSMUSE00000650339	+	77827536.0	77827677.0
ENSMUSG00000000631	ENSMUSE00000650341	+	77824093.0	77824285.0
ENSMUSG00000000631	ENSMUSE00000650342	+	77823762.0	77823852.0
ENSMUSG00000000631	ENSMUSE00000650343	+	77823276.0	77823446.0
ENSMUSG00000000631	ENSMUSE00000650345	+	77821042.0	77821186.0
ENSMUSG00000000631	ENSMUSE00000650347	+	77820798.0	77820861.0
ENSMUSG00000000631	ENSMUSE00000650350	+	77819977.0	77820077.0
ENSMUSG00000000631	ENSMUSE00000661732	+	77777235.0	77778314.0
ENSMUSG00000000631	ENSMUSE00000661733	+	77772151.0	77772225.0
ENSMUSG00000000631	ENSMUSE00000676488	+	77864691.0	77865837.0
ENSMUSG00000000631	ENSMUSE00000676534	+	77763246.0	77763379.0
ENSMUSG00000000631	ENSMUSE00000734957	+	77801298.0	77801380.0
ENSMUSG00000000631	ENSMUSE00000740223	+	77864691.0	77864837.0
ENSMUSG00000000631	ENSMUSE00000782835	+	77777293.0	77778314.0
ENSMUSG00000000631	ENSMUSE00000788692	+	77777316.0	77778314.0
ENSMUSG00000000631	ENSMUSE00000879666	+	77864691.0	77865109.0
ENSMUSG00000000631	ENSMUSE00000882197	+	77864691.0	77864848.0
ENSMUSG00000000631	ENSMUSE00000882766	+	77864691.0	77865143.0
ENSMUSG00000000631	ENSMUSE00000884116	+	77818911.0	77819053.0
ENSMUSG00000000631	ENSMUSE00000888016	+	77766736.0	77766886.0
ENSMUSG00000000631	ENSMUSE00000900870	+	77812009.0	77812191.0
ENSMUSG00000000631	ENSMUSE00000907402	+	77864691.0	77865056.0
ENSMUSG00000000631	ENSMUSE00000910276	+	77864691.0	77865142.0
ENSMUSG00000000631	ENSMUSE00000910365	+	77815856.0	77815999.0
ENSMUSG00000000631	ENSMUSE00000916524	+	77811515.0	77811581.0
ENSMUSG00000000631	ENSMUSE00000987248	+	77801375.0	77801380.0
ENSMUSG00000000631	ENSMUSE00001008019	+	77822663.0	77822674.0
ENSMUSG00000000631	ENSMUSE00001034472	+	77823090.0	77823104.0
ENSMUSG00000000631	ENSMUSE00001221661	+	77850746.0	77850883.0
ENSMUSG00000000631	ENSMUSE00001262242	+	77825103.0	77825183.0
ENSMUSG00000000631	ENSMUSE00001270825	+	77840681.0	77840809.0
ENSMUSG00000000631	ENSMUSE00001272062	+	77850222.0	77850305.0
ENSMUSG00000000631	ENSMUSE00001377423	+	77822666.0	77822674.0
ENSMUSG00000000631	ENSMUSE00001380383	+	77821530.0	77821550.0
ENSMUSG00000000632	ENSMUSE00000729021	+	77930800.0	77931114.0
ENSMUSG00000000632	ENSMUSE00000794691	+	77931012.0	77931114.0
ENSMUSG00000000632	ENSMUSE00000835048	+	77978029.0	77979040.0
ENSMUSG00000000632	ENSMUSE00001213504	+	77954750.0	77954883.0
ENSMUSG00000000632	ENSMUSE00001216365	+	77974191.0	77974329.0
ENSMUSG00000000632	ENSMUSE00001221994	+	77962855.0	77963050.0
ENSMUSG00000000632	ENSMUSE00001256671	+	77978013.0	77979048.0
ENSMUSG00000000632	ENSMUSE00001272259	+	77973094.0	77973260.0
ENSMUSG00000000632	ENSMUSE00001276398	+	77974440.0	77974636.0
ENSMUSG00000000632	ENSMUSE00001280586	+	77977537.0	77977654.0
ENSMUSG00000000632	ENSMUSE00001282176	+	77975146.0	77975340.0
ENSMUSG00000000632	ENSMUSE00001289989	+	77953408.0	77954067.0
ENSMUSG00000000632	ENSMUSE00001290010	+	77977742.0	77977844.0
ENSMUSG00000000632	ENSMUSE00001290454	+	77973783.0	77973977.0
ENSMUSG00000000632	ENSMUSE00001293434	+	77972848.0	77973016.0
ENSMUSG00000000632	ENSMUSE00001298074	+	77976472.0	77976663.0
ENSMUSG00000000632	ENSMUSE00001299710	+	77977245.0	77977283.0
ENSMUSG00000000632	ENSMUSE00001303136	+	77976744.0	77976941.0
ENSMUSG00000000632	ENSMUSE00001311270	+	77968902.0	77969087.0
ENSMUSG00000000673	ENSMUSE00000140233	-	83831827.0	83831909.0
ENSMUSG00000000673	ENSMUSE00000140234	-	83835191.0	83835234.0
ENSMUSG00000000673	ENSMUSE00000140235	-	83834779.0	83834924.0
ENSMUSG00000000673	ENSMUSE00000140237	-	83835475.0	83835564.0
ENSMUSG00000000673	ENSMUSE00000140238	-	83832327.0	83832395.0
ENSMUSG00000000673	ENSMUSE00000391263	-	83846637.0	83846790.0
ENSMUSG00000000673	ENSMUSE00000393377	-	83838472.0	83838578.0
ENSMUSG00000000673	ENSMUSE00000399426	-	83831356.0	83831721.0
ENSMUSG00000000673	ENSMUSE00000539533	-	83838801.0	83838884.0
ENSMUSG00000000673	ENSMUSE00000606033	-	83843196.0	83843274.0
ENSMUSG00000000682	ENSMUSE00000182709	-	134093536.0	134093900.0
ENSMUSG00000000682	ENSMUSE00000373741	-	134094934.0	134095082.0
ENSMUSG00000000686	ENSMUSE00000346577	+	77515121.0	77516052.0
ENSMUSG00000000686	ENSMUSE00000587505	+	77518316.0	77520045.0
ENSMUSG00000000690	ENSMUSE00000110955	+	96299067.0	96299591.0
ENSMUSG00000000690	ENSMUSE00000387988	+	96300669.0	96301568.0
ENSMUSG00000000690	ENSMUSE00000929542	+	96292476.0	96293013.0
ENSMUSG00000000690	ENSMUSE00000931881	+	96300669.0	96301569.0
ENSMUSG00000000690	ENSMUSE00000943483	+	96299171.0	96299591.0
ENSMUSG00000000693	ENSMUSE00000194606	+	83035455.0	83035797.0
ENSMUSG00000000693	ENSMUSE00000194607	+	83049484.0	83049646.0
ENSMUSG00000000693	ENSMUSE00000194608	+	83047988.0	83048207.0
ENSMUSG00000000693	ENSMUSE00000194609	+	83050558.0	83050669.0
ENSMUSG00000000693	ENSMUSE00000194610	+	83037429.0	83037592.0
ENSMUSG00000000693	ENSMUSE00000194611	+	83049774.0	83050017.0
ENSMUSG00000000693	ENSMUSE00000194612	+	83038395.0	83038609.0
ENSMUSG00000000693	ENSMUSE00000194615	+	83049184.0	83049351.0
ENSMUSG00000000693	ENSMUSE00000194616	+	83048578.0	83048758.0
ENSMUSG00000000693	ENSMUSE00000194617	+	83048869.0	83049023.0
ENSMUSG00000000693	ENSMUSE00000194618	+	83050116.0	83050231.0
ENSMUSG00000000693	ENSMUSE00000194619	+	83034173.0	83034289.0
ENSMUSG00000000693	ENSMUSE00000504917	+	83050800.0	83052562.0
ENSMUSG00000000693	ENSMUSE00001224683	+	83050308.0	83050444.0
ENSMUSG00000000701	ENSMUSE00000997207	+	105180549.0	105181145.0
ENSMUSG00000000701	ENSMUSE00001009164	+	105178920.0	105179090.0
ENSMUSG00000000701	ENSMUSE00001067100	+	105179982.0	105180056.0
ENSMUSG00000000701	ENSMUSE00001413881	+	105176344.0	105176555.0
ENSMUSG00000000706	ENSMUSE00000116975	-	23464232.0	23464582.0
ENSMUSG00000000706	ENSMUSE00000116976	-	23459753.0	23459779.0
ENSMUSG00000000706	ENSMUSE00000116977	-	23460465.0	23460614.0
ENSMUSG00000000706	ENSMUSE00000116978	-	23461486.0	23461767.0
ENSMUSG00000000706	ENSMUSE00000331312	-	23465782.0	23465875.0
ENSMUSG00000000706	ENSMUSE00000467330	-	23465102.0	23465223.0
ENSMUSG00000000706	ENSMUSE00000520589	-	23459873.0	23459893.0
ENSMUSG00000000706	ENSMUSE00000571544	-	23456992.0	23459367.0
ENSMUSG00000000706	ENSMUSE00000683958	-	23463748.0	23464582.0
ENSMUSG00000000706	ENSMUSE00000683959	-	23465782.0	23465901.0
ENSMUSG00000000708	ENSMUSE00000136490	+	53648747.0	53648883.0
ENSMUSG00000000708	ENSMUSE00000136495	+	53644614.0	53644736.0
ENSMUSG00000000708	ENSMUSE00000136497	+	53654439.0	53654565.0
ENSMUSG00000000708	ENSMUSE00000136498	+	53629324.0	53629416.0
ENSMUSG00000000708	ENSMUSE00000136500	+	53665406.0	53665442.0
ENSMUSG00000000708	ENSMUSE00000136502	+	53659318.0	53659428.0
ENSMUSG00000000708	ENSMUSE00000136503	+	53638352.0	53638543.0
ENSMUSG00000000708	ENSMUSE00000136507	+	53653022.0	53653230.0
ENSMUSG00000000708	ENSMUSE00000136509	+	53641193.0	53641299.0
ENSMUSG00000000708	ENSMUSE00000136510	+	53624352.0	53624497.0
ENSMUSG00000000708	ENSMUSE00000500961	+	53632537.0	53632718.0
ENSMUSG00000000708	ENSMUSE00000514532	+	53670675.0	53672720.0
ENSMUSG00000000708	ENSMUSE00000657192	+	53566971.0	53567578.0
ENSMUSG00000000708	ENSMUSE00001207565	+	53663535.0	53663649.0
ENSMUSG00000000708	ENSMUSE00001212986	+	53610864.0	53610990.0
ENSMUSG00000000708	ENSMUSE00001217991	+	53660029.0	53660172.0
ENSMUSG00000000708	ENSMUSE00001279350	+	53665653.0	53665716.0
ENSMUSG00000000708	ENSMUSE00001291578	+	53665823.0	53665907.0
ENSMUSG00000000711	ENSMUSE00000150083	-	128682824.0	128682946.0
ENSMUSG00000000711	ENSMUSE00000267238	-	128686748.0	128687008.0
ENSMUSG00000000711	ENSMUSE00000444807	-	128677175.0	128679645.0
ENSMUSG00000000711	ENSMUSE00000444823	-	128696186.0	128696264.0
ENSMUSG00000000711	ENSMUSE00000572999	-	128681386.0	128681479.0
ENSMUSG00000000711	ENSMUSE00000573000	-	128683195.0	128683346.0
ENSMUSG00000000724	ENSMUSE00000110203	-	77725251.0	77725283.0
ENSMUSG00000000724	ENSMUSE00000110205	-	77723550.0	77723614.0
ENSMUSG00000000724	ENSMUSE00000110206	-	77720889.0	77721030.0
ENSMUSG00000000724	ENSMUSE00000386454	-	77718627.0	77718902.0
ENSMUSG00000000724	ENSMUSE00000482668	-	77722609.0	77722727.0
ENSMUSG00000000724	ENSMUSE00001313091	-	77719388.0	77719530.0
ENSMUSG00000000730	ENSMUSE00000102834	+	78053929.0	78054016.0
ENSMUSG00000000730	ENSMUSE00000102835	+	78059647.0	78059732.0
ENSMUSG00000000730	ENSMUSE00000102836	+	78051992.0	78052104.0
ENSMUSG00000000730	ENSMUSE00000102838	+	78051831.0	78051910.0
ENSMUSG00000000730	ENSMUSE00000102840	+	78050916.0	78050960.0
ENSMUSG00000000730	ENSMUSE00000102841	+	78052712.0	78052883.0
ENSMUSG00000000730	ENSMUSE00000326267	+	78063187.0	78063615.0
ENSMUSG00000000730	ENSMUSE00000326295	+	78054972.0	78055066.0
ENSMUSG00000000730	ENSMUSE00000326342	+	78050598.0	78050684.0
ENSMUSG00000000730	ENSMUSE00000479469	+	78049842.0	78049911.0
ENSMUSG00000000730	ENSMUSE00000488393	+	78050016.0	78050203.0
ENSMUSG00000000730	ENSMUSE00000761916	+	78056412.0	78056750.0
ENSMUSG00000000730	ENSMUSE00000782758	+	78063187.0	78063622.0
ENSMUSG00000000730	ENSMUSE00000795441	+	78049959.0	78050203.0
ENSMUSG00000000730	ENSMUSE00000799992	+	78056585.0	78056750.0
ENSMUSG00000000730	ENSMUSE00000805787	+	78045875.0	78045988.0
ENSMUSG00000000730	ENSMUSE00000811551	+	78055335.0	78055716.0
ENSMUSG00000000730	ENSMUSE00000816298	+	78063187.0	78063616.0
ENSMUSG00000000730	ENSMUSE00000835848	+	78042287.0	78042388.0
ENSMUSG00000000730	ENSMUSE00001238487	+	78057268.0	78057407.0
ENSMUSG00000000730	ENSMUSE00001268774	+	78057268.0	78057407.0
ENSMUSG00000000730	ENSMUSE00001287076	+	78056845.0	78056920.0
ENSMUSG00000000730	ENSMUSE00001310104	+	78056845.0	78056920.0
ENSMUSG00000000731	ENSMUSE00000102824	-	78037873.0	78037988.0
ENSMUSG00000000731	ENSMUSE00000326553	-	78043389.0	78043580.0
ENSMUSG00000000731	ENSMUSE00000759134	-	78030022.0	78030324.0
ENSMUSG00000000731	ENSMUSE00000815113	-	78039943.0	78040079.0
ENSMUSG00000000731	ENSMUSE00001205741	-	78036685.0	78036784.0
ENSMUSG00000000731	ENSMUSE00001210641	-	78042061.0	78042135.0
ENSMUSG00000000731	ENSMUSE00001212766	-	78039662.0	78039742.0
ENSMUSG00000000731	ENSMUSE00001224294	-	78042517.0	78042672.0
ENSMUSG00000000731	ENSMUSE00001225009	-	78037873.0	78037985.0
ENSMUSG00000000731	ENSMUSE00001227354	-	78031821.0	78031889.0
ENSMUSG00000000731	ENSMUSE00001236020	-	78041500.0	78041613.0
ENSMUSG00000000731	ENSMUSE00001239488	-	78031821.0	78031889.0
ENSMUSG00000000731	ENSMUSE00001250191	-	78042902.0	78043076.0
ENSMUSG00000000731	ENSMUSE00001254083	-	78035657.0	78035833.0
ENSMUSG00000000731	ENSMUSE00001261187	-	78030031.0	78030324.0
ENSMUSG00000000731	ENSMUSE00001261612	-	78030071.0	78030324.0
ENSMUSG00000000731	ENSMUSE00001262327	-	78039931.0	78040079.0
ENSMUSG00000000731	ENSMUSE00001269541	-	78034586.0	78034707.0
ENSMUSG00000000731	ENSMUSE00001279953	-	78030031.0	78030324.0
ENSMUSG00000000731	ENSMUSE00001283571	-	78034381.0	78034489.0
ENSMUSG00000000731	ENSMUSE00001286522	-	78034381.0	78034489.0
ENSMUSG00000000732	ENSMUSE00000610826	+	78077144.0	78077173.0
ENSMUSG00000000732	ENSMUSE00000610827	+	78075205.0	78075354.0
ENSMUSG00000000732	ENSMUSE00000610828	+	78073707.0	78074000.0
ENSMUSG00000000732	ENSMUSE00000610829	+	78071738.0	78072091.0
ENSMUSG00000000732	ENSMUSE00000610830	+	78071161.0	78071279.0
ENSMUSG00000000732	ENSMUSE00000666037	+	78077893.0	78079525.0
ENSMUSG00000000732	ENSMUSE00001406865	+	78069302.0	78069535.0
ENSMUSG00000000738	ENSMUSE00000215154	+	123079969.0	123080131.0
ENSMUSG00000000738	ENSMUSE00000215166	+	123079414.0	123079539.0
ENSMUSG00000000738	ENSMUSE00000678322	+	123070376.0	123070465.0
ENSMUSG00000000738	ENSMUSE00000776896	+	123097394.0	123097760.0
ENSMUSG00000000738	ENSMUSE00000784732	+	123062988.0	123063034.0
ENSMUSG00000000738	ENSMUSE00000815584	+	123065179.0	123065709.0
ENSMUSG00000000738	ENSMUSE00000819014	+	123065476.0	123065709.0
ENSMUSG00000000738	ENSMUSE00000915597	+	123065283.0	123065709.0
ENSMUSG00000000738	ENSMUSE00001211660	+	123091635.0	123091750.0
ENSMUSG00000000738	ENSMUSE00001212928	+	123066473.0	123066575.0
ENSMUSG00000000738	ENSMUSE00001228317	+	123076851.0	123076990.0
ENSMUSG00000000738	ENSMUSE00001231432	+	123093591.0	123093747.0
ENSMUSG00000000738	ENSMUSE00001240458	+	123070380.0	123070465.0
ENSMUSG00000000738	ENSMUSE00001243983	+	123080637.0	123080810.0
ENSMUSG00000000738	ENSMUSE00001246061	+	123073749.0	123073990.0
ENSMUSG00000000738	ENSMUSE00001254732	+	123077818.0	123077920.0
ENSMUSG00000000738	ENSMUSE00001254832	+	123095158.0	123095235.0
ENSMUSG00000000738	ENSMUSE00001256447	+	123088945.0	123089047.0
ENSMUSG00000000738	ENSMUSE00001260384	+	123090124.0	123090234.0
ENSMUSG00000000738	ENSMUSE00001262009	+	123066473.0	123066575.0
ENSMUSG00000000738	ENSMUSE00001276271	+	123094474.0	123094640.0
ENSMUSG00000000738	ENSMUSE00001286284	+	123087328.0	123087452.0
ENSMUSG00000000738	ENSMUSE00001294391	+	123070376.0	123070690.0
ENSMUSG00000000738	ENSMUSE00001305588	+	123097394.0	123097753.0
ENSMUSG00000000739	ENSMUSE00000215183	-	123157439.0	123157587.0
ENSMUSG00000000739	ENSMUSE00000215186	-	123148051.0	123148145.0
ENSMUSG00000000739	ENSMUSE00000370800	-	123158188.0	123158270.0
ENSMUSG00000000739	ENSMUSE00000731604	-	123140192.0	123143146.0
ENSMUSG00000000739	ENSMUSE00001233963	-	123148310.0	123148436.0
ENSMUSG00000000739	ENSMUSE00001245718	-	123145342.0	123145522.0
ENSMUSG00000000739	ENSMUSE00001261897	-	123149219.0	123149433.0
ENSMUSG00000000740	ENSMUSE00000215171	+	123103898.0	123103954.0
ENSMUSG00000000740	ENSMUSE00000377518	+	123102350.0	123102445.0
ENSMUSG00000000740	ENSMUSE00000463283	+	123105044.0	123105244.0
ENSMUSG00000000740	ENSMUSE00001216126	+	123103183.0	123103356.0
ENSMUSG00000000740	ENSMUSE00001230639	+	123102845.0	123102986.0
ENSMUSG00000000740	ENSMUSE00001269109	+	123102653.0	123102762.0
ENSMUSG00000000743	ENSMUSE00000215219	-	123209021.0	123209098.0
ENSMUSG00000000743	ENSMUSE00000633865	-	123204264.0	123205746.0
ENSMUSG00000000743	ENSMUSE00000678267	-	123210216.0	123210235.0
ENSMUSG00000000743	ENSMUSE00000678268	-	123212666.0	123212760.0
ENSMUSG00000000743	ENSMUSE00001268204	-	123206144.0	123206331.0
ENSMUSG00000000743	ENSMUSE00001291061	-	123207473.0	123207601.0
ENSMUSG00000000743	ENSMUSE00001303354	-	123207964.0	123208110.0
ENSMUSG00000000751	ENSMUSE00000300027	-	75348226.0	75348324.0
ENSMUSG00000000751	ENSMUSE00000578412	-	75339713.0	75339775.0
ENSMUSG00000000751	ENSMUSE00000587797	-	75300350.0	75301403.0
ENSMUSG00000000751	ENSMUSE00000737591	-	75298166.0	75301403.0
ENSMUSG00000000751	ENSMUSE00000762885	-	75348226.0	75348310.0
ENSMUSG00000000751	ENSMUSE00001217674	-	75312693.0	75312832.0
ENSMUSG00000000751	ENSMUSE00001221630	-	75318412.0	75318531.0
ENSMUSG00000000751	ENSMUSE00001224725	-	75340290.0	75340398.0
ENSMUSG00000000751	ENSMUSE00001225288	-	75341028.0	75341106.0
ENSMUSG00000000751	ENSMUSE00001230726	-	75342144.0	75342194.0
ENSMUSG00000000751	ENSMUSE00001231428	-	75312300.0	75312448.0
ENSMUSG00000000751	ENSMUSE00001254504	-	75310133.0	75310265.0
ENSMUSG00000000751	ENSMUSE00001256929	-	75312978.0	75313170.0
ENSMUSG00000000751	ENSMUSE00001276102	-	75314813.0	75314915.0
ENSMUSG00000000751	ENSMUSE00001279588	-	75328673.0	75328761.0
ENSMUSG00000000751	ENSMUSE00001285662	-	75313301.0	75313369.0
ENSMUSG00000000751	ENSMUSE00001287397	-	75306108.0	75306215.0
ENSMUSG00000000751	ENSMUSE00001297977	-	75302668.0	75302754.0
ENSMUSG00000000751	ENSMUSE00001300742	-	75307115.0	75307291.0
ENSMUSG00000000751	ENSMUSE00001305759	-	75316105.0	75316237.0
ENSMUSG00000000753	ENSMUSE00000110523	-	75415575.0	75415730.0
ENSMUSG00000000753	ENSMUSE00000516141	-	75416230.0	75416428.0
ENSMUSG00000000753	ENSMUSE00000763072	-	75422496.0	75422552.0
ENSMUSG00000000753	ENSMUSE00000831100	-	75415470.0	75415730.0
ENSMUSG00000000753	ENSMUSE00000843487	-	75422496.0	75422701.0
ENSMUSG00000000753	ENSMUSE00000902090	-	75409769.0	75410393.0
ENSMUSG00000000753	ENSMUSE00000902749	-	75417909.0	75417996.0
ENSMUSG00000000753	ENSMUSE00001227113	-	75410834.0	75411044.0
ENSMUSG00000000753	ENSMUSE00001235399	-	75413907.0	75414049.0
ENSMUSG00000000753	ENSMUSE00001373746	-	75414921.0	75415124.0
ENSMUSG00000000759	ENSMUSE00000876465	-	12671955.0	12672248.0
ENSMUSG00000000759	ENSMUSE00001207023	-	12657446.0	12657657.0
ENSMUSG00000000759	ENSMUSE00001208301	-	12632238.0	12632373.0
ENSMUSG00000000759	ENSMUSE00001210667	-	12641097.0	12641207.0
ENSMUSG00000000759	ENSMUSE00001218738	-	12654234.0	12654352.0
ENSMUSG00000000759	ENSMUSE00001218799	-	12649690.0	12649822.0
ENSMUSG00000000759	ENSMUSE00001223416	-	12640701.0	12640809.0
ENSMUSG00000000759	ENSMUSE00001224644	-	12663932.0	12664039.0
ENSMUSG00000000759	ENSMUSE00001229344	-	12636946.0	12637014.0
ENSMUSG00000000759	ENSMUSE00001229372	-	12655806.0	12655978.0
ENSMUSG00000000759	ENSMUSE00001233082	-	12621799.0	12621939.0
ENSMUSG00000000759	ENSMUSE00001240170	-	12653364.0	12653489.0
ENSMUSG00000000759	ENSMUSE00001255845	-	12625025.0	12625113.0
ENSMUSG00000000759	ENSMUSE00001260512	-	12650154.0	12650222.0
ENSMUSG00000000759	ENSMUSE00001266343	-	12658300.0	12658377.0
ENSMUSG00000000759	ENSMUSE00001275999	-	12616022.0	12616138.0
ENSMUSG00000000759	ENSMUSE00001279863	-	12639526.0	12639715.0
ENSMUSG00000000759	ENSMUSE00001283801	-	12637667.0	12637802.0
ENSMUSG00000000759	ENSMUSE00001290422	-	12624818.0	12624949.0
ENSMUSG00000000759	ENSMUSE00001302964	-	12648621.0	12648787.0
ENSMUSG00000000759	ENSMUSE00001304074	-	12661300.0	12661367.0
ENSMUSG00000000759	ENSMUSE00001308093	-	12614277.0	12615296.0
ENSMUSG00000000766	ENSMUSE00000345132	+	6788837.0	6789158.0
ENSMUSG00000000766	ENSMUSE00000436311	+	6838405.0	6838680.0
ENSMUSG00000000766	ENSMUSE00000577481	+	6832517.0	6832987.0
ENSMUSG00000000766	ENSMUSE00000577494	+	6788570.0	6789158.0
ENSMUSG00000000766	ENSMUSE00000616898	+	6840566.0	6841380.0
ENSMUSG00000000766	ENSMUSE00000645070	+	6760453.0	6760581.0
ENSMUSG00000000766	ENSMUSE00000666854	+	6829977.0	6830639.0
ENSMUSG00000000766	ENSMUSE00000666855	+	6831937.0	6832793.0
ENSMUSG00000000766	ENSMUSE00000666856	+	6839535.0	6839954.0
ENSMUSG00000000766	ENSMUSE00000666857	+	6839812.0	6839919.0
ENSMUSG00000000766	ENSMUSE00000666858	+	6841259.0	6841537.0
ENSMUSG00000000766	ENSMUSE00000666863	+	6849806.0	6850613.0
ENSMUSG00000000766	ENSMUSE00000666867	+	7037158.0	7037546.0
ENSMUSG00000000766	ENSMUSE00000666870	+	7037158.0	7038198.0
ENSMUSG00000000766	ENSMUSE00000739330	+	6794231.0	6794308.0
ENSMUSG00000000766	ENSMUSE00000761639	+	6788601.0	6789158.0
ENSMUSG00000000766	ENSMUSE00000789302	+	6849806.0	6850348.0
ENSMUSG00000000766	ENSMUSE00000807526	+	6979616.0	6979754.0
ENSMUSG00000000766	ENSMUSE00000831958	+	6758506.0	6758690.0
ENSMUSG00000000766	ENSMUSE00000948965	+	6788809.0	6789158.0
ENSMUSG00000000766	ENSMUSE00001212148	+	7037158.0	7037201.0
ENSMUSG00000000766	ENSMUSE00001215491	+	6758593.0	6758690.0
ENSMUSG00000000766	ENSMUSE00001237251	+	6979616.0	6979704.0
ENSMUSG00000000766	ENSMUSE00001237899	+	7014041.0	7014106.0
ENSMUSG00000000766	ENSMUSE00001248121	+	6849806.0	6849858.0
ENSMUSG00000000766	ENSMUSE00001251232	+	7037158.0	7037201.0
ENSMUSG00000000766	ENSMUSE00001275683	+	6758593.0	6758690.0
ENSMUSG00000000766	ENSMUSE00001280325	+	6788744.0	6789158.0
ENSMUSG00000000766	ENSMUSE00001282602	+	7014041.0	7014106.0
ENSMUSG00000000766	ENSMUSE00001309309	+	6828885.0	6829237.0
ENSMUSG00000000766	ENSMUSE00001311887	+	6829977.0	6830497.0
ENSMUSG00000000776	ENSMUSE00000123568	-	70440014.0	70440279.0
ENSMUSG00000000776	ENSMUSE00000123569	-	70439718.0	70439870.0
ENSMUSG00000000776	ENSMUSE00000123570	-	70442352.0	70442395.0
ENSMUSG00000000776	ENSMUSE00000123574	-	70441304.0	70441455.0
ENSMUSG00000000776	ENSMUSE00000261289	-	70440599.0	70440767.0
ENSMUSG00000000776	ENSMUSE00000261295	-	70441037.0	70441161.0
ENSMUSG00000000776	ENSMUSE00000261311	-	70442951.0	70443120.0
ENSMUSG00000000776	ENSMUSE00000261319	-	70443333.0	70443471.0
ENSMUSG00000000776	ENSMUSE00000409852	-	70438748.0	70439578.0
ENSMUSG00000000776	ENSMUSE00000979378	-	70442951.0	70443227.0
ENSMUSG00000000782	ENSMUSE00000104133	-	52256740.0	52256847.0
ENSMUSG00000000782	ENSMUSE00000104136	-	52260531.0	52260621.0
ENSMUSG00000000782	ENSMUSE00000104138	-	52261513.0	52261624.0
ENSMUSG00000000782	ENSMUSE00000104139	-	52256258.0	52256306.0
ENSMUSG00000000782	ENSMUSE00000292639	-	52256949.0	52257111.0
ENSMUSG00000000782	ENSMUSE00000292647	-	52257684.0	52257803.0
ENSMUSG00000000782	ENSMUSE00000292654	-	52258853.0	52258945.0
ENSMUSG00000000782	ENSMUSE00000678937	-	52253236.0	52253962.0
ENSMUSG00000000782	ENSMUSE00000678939	-	52282928.0	52283014.0
ENSMUSG00000000782	ENSMUSE00000729985	-	52252371.0	52253962.0
ENSMUSG00000000782	ENSMUSE00000970271	-	52282122.0	52282246.0
ENSMUSG00000000782	ENSMUSE00001053704	-	52282554.0	52282571.0
ENSMUSG00000000782	ENSMUSE00001094445	-	52282712.0	52282778.0
ENSMUSG00000000787	ENSMUSE00000205453	+	13291163.0	13291302.0
ENSMUSG00000000787	ENSMUSE00000205459	+	13290179.0	13290360.0
ENSMUSG00000000787	ENSMUSE00000255652	+	13291413.0	13294052.0
ENSMUSG00000000787	ENSMUSE00000255736	+	13287225.0	13287383.0
ENSMUSG00000000787	ENSMUSE00000557431	+	13290901.0	13291054.0
ENSMUSG00000000787	ENSMUSE00000557432	+	13290446.0	13290563.0
ENSMUSG00000000787	ENSMUSE00000557435	+	13289837.0	13289981.0
ENSMUSG00000000787	ENSMUSE00000557436	+	13289395.0	13289539.0
ENSMUSG00000000787	ENSMUSE00000736648	+	13280970.0	13281157.0
ENSMUSG00000000787	ENSMUSE00001204944	+	13287785.0	13287920.0
ENSMUSG00000000787	ENSMUSE00001223793	+	13286034.0	13286166.0
ENSMUSG00000000787	ENSMUSE00001232853	+	13287464.0	13287563.0
ENSMUSG00000000787	ENSMUSE00001246622	+	13288780.0	13288940.0
ENSMUSG00000000787	ENSMUSE00001249110	+	13284178.0	13284235.0
ENSMUSG00000000787	ENSMUSE00001290207	+	13284915.0	13284962.0
ENSMUSG00000000787	ENSMUSE00001296549	+	13288279.0	13288364.0
ENSMUSG00000000787	ENSMUSE00001297309	+	13288573.0	13288671.0
ENSMUSG00000000791	ENSMUSE00000213529	+	70813305.0	70813371.0
ENSMUSG00000000791	ENSMUSE00000213531	+	70811039.0	70811232.0
ENSMUSG00000000791	ENSMUSE00000213532	+	70814066.0	70814148.0
ENSMUSG00000000791	ENSMUSE00000213533	+	70816433.0	70816567.0
ENSMUSG00000000791	ENSMUSE00000213535	+	70810555.0	70810669.0
ENSMUSG00000000791	ENSMUSE00000213537	+	70815702.0	70815869.0
ENSMUSG00000000791	ENSMUSE00000213541	+	70816884.0	70817039.0
ENSMUSG00000000791	ENSMUSE00000213543	+	70817212.0	70817346.0
ENSMUSG00000000791	ENSMUSE00000213545	+	70812478.0	70812614.0
ENSMUSG00000000791	ENSMUSE00000213546	+	70809831.0	70809890.0
ENSMUSG00000000791	ENSMUSE00000213548	+	70819325.0	70819421.0
ENSMUSG00000000791	ENSMUSE00000213550	+	70813653.0	70813778.0
ENSMUSG00000000791	ENSMUSE00000213552	+	70814437.0	70814674.0
ENSMUSG00000000791	ENSMUSE00000224321	+	70820515.0	70821424.0
ENSMUSG00000000791	ENSMUSE00000224424	+	70808449.0	70808618.0
ENSMUSG00000000791	ENSMUSE00001035027	+	70819682.0	70819763.0
ENSMUSG00000000791	ENSMUSE00001390887	+	70808484.0	70808618.0
ENSMUSG00000000791	ENSMUSE00001390997	+	70820515.0	70821424.0
ENSMUSG00000000791	ENSMUSE00001392282	+	70819682.0	70819763.0
ENSMUSG00000000792	ENSMUSE00000213464	-	70891278.0	70891329.0
ENSMUSG00000000792	ENSMUSE00000213466	-	70889567.0	70889707.0
ENSMUSG00000000792	ENSMUSE00000213467	-	70889340.0	70889469.0
ENSMUSG00000000792	ENSMUSE00000213470	-	70891652.0	70891717.0
ENSMUSG00000000792	ENSMUSE00000213471	-	70891114.0	70891181.0
ENSMUSG00000000792	ENSMUSE00000213472	-	70892305.0	70892757.0
ENSMUSG00000000792	ENSMUSE00000213475	-	70884921.0	70885036.0
ENSMUSG00000000792	ENSMUSE00000213476	-	70888826.0	70888914.0
ENSMUSG00000000792	ENSMUSE00000213477	-	70890217.0	70890371.0
ENSMUSG00000000792	ENSMUSE00000223877	-	70886030.0	70886154.0
ENSMUSG00000000792	ENSMUSE00000223884	-	70887694.0	70887875.0
ENSMUSG00000000792	ENSMUSE00000223890	-	70887954.0	70888040.0
ENSMUSG00000000792	ENSMUSE00000223896	-	70888381.0	70888451.0
ENSMUSG00000000792	ENSMUSE00000223900	-	70888523.0	70888635.0
ENSMUSG00000000792	ENSMUSE00000371640	-	70882889.0	70883968.0
ENSMUSG00000000794	ENSMUSE00000174614	+	89564859.0	89564954.0
ENSMUSG00000000794	ENSMUSE00000358705	+	89661121.0	89661248.0
ENSMUSG00000000794	ENSMUSE00000398262	+	89609318.0	89609736.0
ENSMUSG00000000794	ENSMUSE00000399381	+	89662714.0	89662783.0
ENSMUSG00000000794	ENSMUSE00000462467	+	89645442.0	89645583.0
ENSMUSG00000000794	ENSMUSE00000494735	+	89520164.0	89521404.0
ENSMUSG00000000794	ENSMUSE00000518569	+	89652018.0	89652128.0
ENSMUSG00000000794	ENSMUSE00000844827	+	89667085.0	89667761.0
ENSMUSG00000000804	ENSMUSE00000105737	-	85025519.0	85025692.0
ENSMUSG00000000804	ENSMUSE00000105739	-	85022731.0	85022905.0
ENSMUSG00000000804	ENSMUSE00000105743	-	85022156.0	85022307.0
ENSMUSG00000000804	ENSMUSE00000105749	-	85019765.0	85019876.0
ENSMUSG00000000804	ENSMUSE00000105756	-	85026776.0	85026881.0
ENSMUSG00000000804	ENSMUSE00000273037	-	85050387.0	85050448.0
ENSMUSG00000000804	ENSMUSE00000336229	-	85055766.0	85055873.0
ENSMUSG00000000804	ENSMUSE00000363305	-	85053648.0	85053710.0
ENSMUSG00000000804	ENSMUSE00000365891	-	85077265.0	85077424.0
ENSMUSG00000000804	ENSMUSE00000376488	-	85053934.0	85054049.0
ENSMUSG00000000804	ENSMUSE00000379864	-	85059128.0	85059259.0
ENSMUSG00000000804	ENSMUSE00000395402	-	85081131.0	85081249.0
ENSMUSG00000000804	ENSMUSE00000506785	-	85027101.0	85027239.0
ENSMUSG00000000804	ENSMUSE00000577945	-	85029061.0	85029135.0
ENSMUSG00000000804	ENSMUSE00000577946	-	85030483.0	85030564.0
ENSMUSG00000000804	ENSMUSE00000577947	-	85032069.0	85032223.0
ENSMUSG00000000804	ENSMUSE00000577948	-	85036522.0	85036639.0
ENSMUSG00000000804	ENSMUSE00000577950	-	85039995.0	85040170.0
ENSMUSG00000000804	ENSMUSE00000577951	-	85042488.0	85042680.0
ENSMUSG00000000804	ENSMUSE00000577952	-	85044710.0	85044812.0
ENSMUSG00000000804	ENSMUSE00000675473	-	84984442.0	84986583.0
ENSMUSG00000000804	ENSMUSE00000929098	-	85139711.0	85140038.0
ENSMUSG00000000804	ENSMUSE00001204952	-	85103899.0	85104026.0
ENSMUSG00000000804	ENSMUSE00001217675	-	85083789.0	85083894.0
ENSMUSG00000000804	ENSMUSE00001229218	-	84994386.0	84994577.0
ENSMUSG00000000804	ENSMUSE00001237486	-	84988334.0	84988758.0
ENSMUSG00000000804	ENSMUSE00001241909	-	85006993.0	85007079.0
ENSMUSG00000000804	ENSMUSE00001246489	-	84987269.0	84987361.0
ENSMUSG00000000804	ENSMUSE00001247119	-	84992453.0	84992741.0
ENSMUSG00000000804	ENSMUSE00001249755	-	85039201.0	85039341.0
ENSMUSG00000000804	ENSMUSE00001259164	-	85017630.0	85017841.0
ENSMUSG00000000804	ENSMUSE00001259433	-	85005808.0	85005928.0
ENSMUSG00000000804	ENSMUSE00001274660	-	85051191.0	85051274.0
ENSMUSG00000000804	ENSMUSE00001297602	-	85009959.0	85010143.0
ENSMUSG00000000805	ENSMUSE00000105763	+	84957788.0	84957941.0
ENSMUSG00000000805	ENSMUSE00000105764	+	84964535.0	84964601.0
ENSMUSG00000000805	ENSMUSE00000105772	+	84964713.0	84964876.0
ENSMUSG00000000805	ENSMUSE00000661552	+	84965611.0	84966044.0
ENSMUSG00000000805	ENSMUSE00001237226	+	84964093.0	84964238.0
ENSMUSG00000000805	ENSMUSE00001261015	+	84964348.0	84964428.0
ENSMUSG00000000805	ENSMUSE00001282960	+	84962386.0	84962439.0
ENSMUSG00000000805	ENSMUSE00001310489	+	84963338.0	84963493.0
ENSMUSG00000000811	ENSMUSE00000195013	+	89654349.0	89654421.0
ENSMUSG00000000811	ENSMUSE00000195014	+	89665700.0	89665792.0
ENSMUSG00000000811	ENSMUSE00000195016	+	89669305.0	89669381.0
ENSMUSG00000000811	ENSMUSE00000195017	+	89672968.0	89673063.0
ENSMUSG00000000811	ENSMUSE00000195018	+	89664378.0	89664603.0
ENSMUSG00000000811	ENSMUSE00000195022	+	89674061.0	89674195.0
ENSMUSG00000000811	ENSMUSE00000195024	+	89656028.0	89656147.0
ENSMUSG00000000811	ENSMUSE00000195025	+	89663077.0	89663192.0
ENSMUSG00000000811	ENSMUSE00000195026	+	89661459.0	89661601.0
ENSMUSG00000000811	ENSMUSE00000233306	+	89669818.0	89669974.0
ENSMUSG00000000811	ENSMUSE00000233358	+	89654054.0	89654158.0
ENSMUSG00000000811	ENSMUSE00000233366	+	89651499.0	89651608.0
ENSMUSG00000000811	ENSMUSE00000233376	+	89650526.0	89650586.0
ENSMUSG00000000811	ENSMUSE00000383251	+	89643988.0	89644402.0
ENSMUSG00000000811	ENSMUSE00000558123	+	89672171.0	89672278.0
ENSMUSG00000000811	ENSMUSE00000653083	+	89674729.0	89675529.0
ENSMUSG00000000817	ENSMUSE00000161954	-	161787105.0	161787150.0
ENSMUSG00000000817	ENSMUSE00000463389	-	161787944.0	161788495.0
ENSMUSG00000000817	ENSMUSE00000487551	-	161780689.0	161781970.0
ENSMUSG00000000817	ENSMUSE00001047403	-	161782948.0	161783004.0
ENSMUSG00000000817	ENSMUSE00001343058	-	161788323.0	161788358.0
ENSMUSG00000000817	ENSMUSE00001343559	-	161781422.0	161781791.0
ENSMUSG00000000823	ENSMUSE00000170894	-	181587047.0	181587241.0
ENSMUSG00000000823	ENSMUSE00000170899	-	181586719.0	181586820.0
ENSMUSG00000000823	ENSMUSE00000170902	-	181586299.0	181586361.0
ENSMUSG00000000823	ENSMUSE00000170904	-	181589373.0	181589959.0
ENSMUSG00000000823	ENSMUSE00000170906	-	181587981.0	181588079.0
ENSMUSG00000000823	ENSMUSE00000170907	-	181590470.0	181590612.0
ENSMUSG00000000823	ENSMUSE00000170908	-	181588655.0	181588801.0
ENSMUSG00000000823	ENSMUSE00000476011	-	181590053.0	181590181.0
ENSMUSG00000000823	ENSMUSE00000678026	-	181582103.0	181585073.0
ENSMUSG00000000823	ENSMUSE00000775396	-	181592421.0	181592803.0
ENSMUSG00000000823	ENSMUSE00001213954	-	181589079.0	181589287.0
ENSMUSG00000000823	ENSMUSE00001237489	-	181587729.0	181587899.0
ENSMUSG00000000823	ENSMUSE00001253331	-	181588214.0	181588306.0
ENSMUSG00000000823	ENSMUSE00001287383	-	181588396.0	181588520.0
ENSMUSG00000000823	ENSMUSE00001289452	-	181588906.0	181588977.0
ENSMUSG00000000823	ENSMUSE00001290621	-	181585673.0	181585771.0
ENSMUSG00000000823	ENSMUSE00001298306	-	181590860.0	181590985.0
ENSMUSG00000000826	ENSMUSE00000170833	+	181547340.0	181547553.0
ENSMUSG00000000826	ENSMUSE00000170834	+	181546371.0	181546488.0
ENSMUSG00000000826	ENSMUSE00000170835	+	181548670.0	181548841.0
ENSMUSG00000000826	ENSMUSE00000678046	+	181549273.0	181549590.0
ENSMUSG00000000826	ENSMUSE00000678047	+	181520947.0	181521058.0
ENSMUSG00000000826	ENSMUSE00000678048	+	181549273.0	181552232.0
ENSMUSG00000000826	ENSMUSE00000678049	+	181521235.0	181521287.0
ENSMUSG00000000826	ENSMUSE00000678050	+	181520551.0	181520697.0
ENSMUSG00000000826	ENSMUSE00000780834	+	181520485.0	181520697.0
ENSMUSG00000000826	ENSMUSE00000813595	+	181549273.0	181555133.0
ENSMUSG00000000827	ENSMUSE00000170828	+	181511574.0	181511615.0
ENSMUSG00000000827	ENSMUSE00000364445	+	181497199.0	181497332.0
ENSMUSG00000000827	ENSMUSE00000375026	+	181515080.0	181516256.0
ENSMUSG00000000827	ENSMUSE00000678058	+	181515080.0	181517962.0
ENSMUSG00000000827	ENSMUSE00000678060	+	181497187.0	181497332.0
ENSMUSG00000000827	ENSMUSE00000678062	+	181510504.0	181510530.0
ENSMUSG00000000827	ENSMUSE00000723861	+	181497165.0	181497332.0
ENSMUSG00000000827	ENSMUSE00000756950	+	181515080.0	181517966.0
ENSMUSG00000000827	ENSMUSE00000779543	+	181515080.0	181515387.0
ENSMUSG00000000827	ENSMUSE00000795014	+	181515080.0	181517371.0
ENSMUSG00000000827	ENSMUSE00000807924	+	181497181.0	181497332.0
ENSMUSG00000000827	ENSMUSE00000813355	+	181497231.0	181497332.0
ENSMUSG00000000827	ENSMUSE00001210296	+	181502876.0	181502935.0
ENSMUSG00000000827	ENSMUSE00001230581	+	181513039.0	181513087.0
ENSMUSG00000000827	ENSMUSE00001299312	+	181501905.0	181502053.0
ENSMUSG00000000827	ENSMUSE00001309041	+	181499845.0	181499990.0
ENSMUSG00000000827	ENSMUSE00001309971	+	181508166.0	181508267.0
ENSMUSG00000000838	ENSMUSE00000149602	+	68710584.0	68710779.0
ENSMUSG00000000838	ENSMUSE00000149612	+	68708042.0	68708128.0
ENSMUSG00000000838	ENSMUSE00000149614	+	68705861.0	68705923.0
ENSMUSG00000000838	ENSMUSE00000499738	+	68712231.0	68712413.0
ENSMUSG00000000838	ENSMUSE00000549897	+	68678624.0	68678867.0
ENSMUSG00000000838	ENSMUSE00000655499	+	68703669.0	68703772.0
ENSMUSG00000000838	ENSMUSE00000700101	+	68678817.0	68678867.0
ENSMUSG00000000838	ENSMUSE00000700107	+	68715514.0	68717963.0
ENSMUSG00000000838	ENSMUSE00000700110	+	68678802.0	68678867.0
ENSMUSG00000000838	ENSMUSE00000700112	+	68715565.0	68717963.0
ENSMUSG00000000838	ENSMUSE00000738437	+	68678541.0	68678867.0
ENSMUSG00000000838	ENSMUSE00000816594	+	68678811.0	68678867.0
ENSMUSG00000000838	ENSMUSE00000971531	+	68712306.0	68712413.0
ENSMUSG00000000838	ENSMUSE00001211421	+	68697848.0	68697964.0
ENSMUSG00000000838	ENSMUSE00001223762	+	68695014.0	68695085.0
ENSMUSG00000000838	ENSMUSE00001240378	+	68691501.0	68691594.0
ENSMUSG00000000838	ENSMUSE00001255645	+	68705249.0	68705380.0
ENSMUSG00000000838	ENSMUSE00001258300	+	68697668.0	68697761.0
ENSMUSG00000000838	ENSMUSE00001267876	+	68700060.0	68700230.0
[truncated: 310,559+ more rows]

## Sheet: Gene length - Gene length
Gene length
gene_id	length_in_kb	number_of_exons	fit_category
ENSMUSG00000033773	58312	10	all data
ENSMUSG00000028668	11088	10	all data
ENSMUSG00000031652	44119	7	all data
ENSMUSG00000047554	14264	10	all data
ENSMUSG00000002741	12087	7	all data
ENSMUSG00000035834	37.17	10	all data
ENSMUSG00000037197	17825	12	all data
ENSMUSG00000079710	206	1	all data
ENSMUSG00000028953	11382	13	all data
ENSMUSG00000060376	29035	9	all data
ENSMUSG00000021987	22287	5	all data
ENSMUSG00000040363	22.45	10	all data
ENSMUSG00000020841	19.48	3	all data
ENSMUSG00000030204	12164	12	all data
ENSMUSG00000040424	2738	2	all data
ENSMUSG00000000708	105749	17	all data
ENSMUSG00000063200	3245	8	all data
ENSMUSG00000041837	13539	5	all data
ENSMUSG00000092118	1.69	1	no intronic data
ENSMUSG00000047656	2637	3	all data
ENSMUSG00000031565	56959	23	all data
ENSMUSG00000027288	56987	24	all data
ENSMUSG00000067561	512	1	all data
ENSMUSG00000029501	24465	17	all data
ENSMUSG00000043144	1232	1	all data
ENSMUSG00000002981	24259	13	all data
ENSMUSG00000060923	143596	3	all data
ENSMUSG00000021546	11.37	22	all data
ENSMUSG00000027698	22.29	3	all data
ENSMUSG00000043323	86749	13	all data
ENSMUSG00000017677	15299	9	all data
ENSMUSG00000035759	2514	1	all data
ENSMUSG00000063704	nan	0	unusable
ENSMUSG00000071267	3532	3	all data
ENSMUSG00000024294	93.03	19	all data
ENSMUSG00000024037	18428	13	all data
ENSMUSG00000048440	14803	13	all data
ENSMUSG00000023707	1095	3	all data
ENSMUSG00000039047	74926	13	all data
ENSMUSG00000071324	nan	0	unusable
ENSMUSG00000003810	128829	26	all data
ENSMUSG00000028788	11025	6	all data
ENSMUSG00000072244	16357	11	all data
ENSMUSG00000033356	18286	5	all data
ENSMUSG00000021185	34.11	12	all data
ENSMUSG00000036850	981	2	all data
ENSMUSG00000031691	19245	27	all data
ENSMUSG00000046230	62848	16	all data
ENSMUSG00000061046	2884	15	all data
ENSMUSG00000003868	12863	16	all data
ENSMUSG00000022119	62358	27	all data
ENSMUSG00000037395	3321	5	all data
ENSMUSG00000064284	4118	10	all data
ENSMUSG00000039298	138019	23	all data
ENSMUSG00000027203	10266	7	all data
ENSMUSG00000020817	98327	26	all data
ENSMUSG00000006782	5492	3	all data
ENSMUSG00000020261	3963	4	all data
ENSMUSG00000026289	36415	18	all data
ENSMUSG00000018800	3197	1	all data
ENSMUSG00000053460	4926	6	all data
ENSMUSG00000016833	5844	10	all data
ENSMUSG00000063065	6218	11	all data
ENSMUSG00000070529	nan	0	unusable
ENSMUSG00000020099	2.78	2	all data
ENSMUSG00000023033	4527	4	all data
ENSMUSG00000062604	45299	12	all data
ENSMUSG00000009828	42982	14	all data
ENSMUSG00000016018	59.6	27	all data
ENSMUSG00000049916	11741	8	all data
ENSMUSG00000023169	70925	17	all data
ENSMUSG00000023106	21.66	8	all data
ENSMUSG00000029348	7859	2	all data
ENSMUSG00000061322	nan	0	unusable
ENSMUSG00000040549	71.89	42	all data
ENSMUSG00000026333	17522	8	all data
ENSMUSG00000019806	6695	2	all data
ENSMUSG00000049672	3438	1	all data
ENSMUSG00000028394	2419	4	all data
ENSMUSG00000001555	9127	11	all data
ENSMUSG00000026622	11606	8	all data
ENSMUSG00000067370	1568	1	no intronic data
ENSMUSG00000006315	1839	11	all data
ENSMUSG00000001909	10942	21	all data
ENSMUSG00000078869	954	1	all data
ENSMUSG00000061186	157306	4	all data
ENSMUSG00000023110	10338	17	all data
ENSMUSG00000051864	262987	7	all data
ENSMUSG00000031434	3012	3	all data
ENSMUSG00000072476	2352	1	no intronic data
ENSMUSG00000027708	29082	6	all data
ENSMUSG00000029192	29957	13	all data
ENSMUSG00000004865	34873	16	all data
ENSMUSG00000067629	10998	2	all data
ENSMUSG00000034259	3.28	3	all data
ENSMUSG00000001270	2977	8	all data
ENSMUSG00000035547	14409	7	all data
ENSMUSG00000058669	0.89	1	all data
ENSMUSG00000067786	0.98	4	all data
ENSMUSG00000066894	30152	8	all data
ENSMUSG00000062054	7.43	8	all data
ENSMUSG00000035299	8913	10	all data
ENSMUSG00000003062	18985	12	all data
ENSMUSG00000071454	189.89	17	all data
ENSMUSG00000025354	13091	6	all data
ENSMUSG00000009092	694	1	all data
ENSMUSG00000051343	14029	5	all data
ENSMUSG00000068299	2562	2	all data
ENSMUSG00000075273	2736	1	no intronic data
ENSMUSG00000020954	82265	18	all data
ENSMUSG00000036114	1501	2	all data
ENSMUSG00000043346	1329	1	no intronic data
ENSMUSG00000021913	23941	23	all data
ENSMUSG00000054302	25541	8	all data
ENSMUSG00000048410	355342	3	all data
ENSMUSG00000029787	25474	5	all data
ENSMUSG00000028967	2576	1	all data
ENSMUSG00000002059	3409	15	all data
ENSMUSG00000042042	22167	4	all data
ENSMUSG00000062456	0.69	1	no intronic data
ENSMUSG00000026037	42338	20	all data
ENSMUSG00000029174	94771	18	all data
ENSMUSG00000030083	5986	11	all data
ENSMUSG00000025228	18921	11	all data
ENSMUSG00000033068	18665	11	all data
ENSMUSG00000024613	35174	26	all data
ENSMUSG00000027357	20119	8	all data
ENSMUSG00000044231	2292	1	no intronic data
ENSMUSG00000033430	9.13	2	all data
ENSMUSG00000043673	2553	2	all data
ENSMUSG00000053253	50725	8	all data
ENSMUSG00000037492	3359	1	all data
ENSMUSG00000074637	2056	1	no intronic data
ENSMUSG00000033909	28172	21	all data
ENSMUSG00000002455	54344	23	all data
ENSMUSG00000024019	45384	24	all data
ENSMUSG00000028207	64.08	7	all data
ENSMUSG00000028945	39801	8	all data
ENSMUSG00000029190	1843	2	all data
ENSMUSG00000024970	26562	6	all data
ENSMUSG00000024558	42.79	3	all data
ENSMUSG00000042650	20534	4	all data
ENSMUSG00000069208	13938	7	all data
ENSMUSG00000007892	1258	3	all data
ENSMUSG00000046623	1396	2	all data
ENSMUSG00000044339	4.25	4	all data
ENSMUSG00000038046	6904	4	all data
ENSMUSG00000002028	46699	8	all data
ENSMUSG00000027367	28703	10	all data
ENSMUSG00000030894	7242	12	all data
ENSMUSG00000032478	9944	11	all data
ENSMUSG00000026867	56086	25	all data
ENSMUSG00000048967	nan	0	unusable
ENSMUSG00000022270	2134	2	all data
ENSMUSG00000023484	3804	9	all data
ENSMUSG00000002733	16665	7	all data
ENSMUSG00000022300	33991	11	all data
ENSMUSG00000050627	5667	3	all data
ENSMUSG00000026701	11107	6	all data
ENSMUSG00000050621	373	1	no intronic data
ENSMUSG00000026249	27.36	8	all data
ENSMUSG00000092252	14424	2	all data
ENSMUSG00000041319	5224	18	all data
ENSMUSG00000031993	39618	6	all data
ENSMUSG00000063457	1661	6	all data
ENSMUSG00000022035	29302	9	all data
ENSMUSG00000023460	25158	5	all data
ENSMUSG00000022089	9341	4	all data
ENSMUSG00000028955	8943	4	all data
ENSMUSG00000030801	13321	10	all data
ENSMUSG00000034664	nan	0	unusable
ENSMUSG00000054920	23547	2	all data
ENSMUSG00000038884	4977	5	all data
ENSMUSG00000037351	11894	11	all data
ENSMUSG00000067148	4134	10	all data
ENSMUSG00000079445	4071	2	all data
ENSMUSG00000046223	9292	5	all data
ENSMUSG00000059119	26667	15	all data
ENSMUSG00000070287	1446	1	all data
ENSMUSG00000026620	22965	3	all data
ENSMUSG00000025612	18015	4	all data
ENSMUSG00000033364	60342	24	all data
ENSMUSG00000002608	5081	4	all data
ENSMUSG00000069539	39761	19	all data
ENSMUSG00000034757	4041	4	all data
ENSMUSG00000045095	70599	5	all data
ENSMUSG00000005087	nan	0	unusable
ENSMUSG00000039682	19317	13	all data
ENSMUSG00000027652	78439	27	all data
ENSMUSG00000032060	3729	5	all data
ENSMUSG00000024830	6.01	14	all data
ENSMUSG00000051375	6912	2	all data
ENSMUSG00000034401	83001	9	all data
ENSMUSG00000007080	6545	8	all data
ENSMUSG00000046152	66529	5	all data
ENSMUSG00000047143	2082	1	all data
ENSMUSG00000020381	17623	3	all data
ENSMUSG00000015027	955	2	all data
ENSMUSG00000028549	63784	9	all data
ENSMUSG00000027379	30743	25	all data
ENSMUSG00000094499	nan	0	unusable
ENSMUSG00000020310	nan	0	unusable
ENSMUSG00000041733	17306	7	all data
ENSMUSG00000041372	22094	15	all data
ENSMUSG00000037736	1978	2	all data
ENSMUSG00000031453	1818	1	all data
ENSMUSG00000047767	4613	1	all data
ENSMUSG00000020532	142328	28	all data
ENSMUSG00000025484	3715	7	all data
ENSMUSG00000019579	8176	6	all data
ENSMUSG00000114075	nan	0	unusable
ENSMUSG00000001305	28.38	5	all data
ENSMUSG00000028444	13578	7	all data
ENSMUSG00000054999	423	1	all data
ENSMUSG00000024404	28517	13	all data
ENSMUSG00000038280	23543	7	all data
ENSMUSG00000017493	2947	2	all data
ENSMUSG00000026353	35216	12	all data
ENSMUSG00000069094	20093	11	all data
ENSMUSG00000045281	1958	1	all data
ENSMUSG00000023272	7035	10	all data
ENSMUSG00000020770	13537	9	all data
ENSMUSG00000039367	18892	22	all data
ENSMUSG00000039086	2869	1	all data
ENSMUSG00000030800	924	1	all data
ENSMUSG00000040661	31057	15	all data
ENSMUSG00000051232	5117	6	all data
ENSMUSG00000020300	63423	2	all data
ENSMUSG00000006717	13569	3	all data
ENSMUSG00000019428	5937	9	all data
ENSMUSG00000035297	29494	10	all data
ENSMUSG00000001774	25317	13	all data
ENSMUSG00000024299	25088	4	all data
ENSMUSG00000003531	4.96	12	all data
ENSMUSG00000030695	4.02	13	all data
ENSMUSG00000031823	7194	6	all data
ENSMUSG00000018446	5.19	6	all data
ENSMUSG00000021710	49583	12	all data
ENSMUSG00000038604	4903	6	all data
ENSMUSG00000027466	16078	13	all data
ENSMUSG00000000823	7856	10	all data
ENSMUSG00000021120	5192	4	all data
ENSMUSG00000001348	3402	6	all data
ENSMUSG00000027860	43393	11	all data
ENSMUSG00000059288	58155	7	all data
ENSMUSG00000026064	nan	0	unusable
ENSMUSG00000020063	16872	8	all data
ENSMUSG00000031357	31.39	9	all data
ENSMUSG00000032322	nan	0	unusable
ENSMUSG00000034120	3193	7	all data
ENSMUSG00000049470	53.17	17	all data
ENSMUSG00000024902	4689	5	all data
ENSMUSG00000029500	10783	7	all data
ENSMUSG00000032586	21314	15	all data
ENSMUSG00000029033	1437	1	all data
ENSMUSG00000046862	4451	3	all data
ENSMUSG00000048546	10056	2	all data
ENSMUSG00000063870	33504	41	all data
ENSMUSG00000078903	1473	1	all data
ENSMUSG00000026159	61699	16	all data
ENSMUSG00000001910	6769	5	all data
ENSMUSG00000006476	1209	2	all data
ENSMUSG00000033031	25.52	23	all data
ENSMUSG00000037572	35888	30	all data
ENSMUSG00000021188	52233	6	all data
ENSMUSG00000020897	6017	10	all data
ENSMUSG00000026051	nan	0	unusable
ENSMUSG00000022332	98.46	8	all data
ENSMUSG00000005973	13028	6	all data
ENSMUSG00000078517	24569	21	all data
ENSMUSG00000039414	53.2	14	all data
ENSMUSG00000020492	8531	3	all data
ENSMUSG00000029416	21752	8	all data
ENSMUSG00000026080	7968	4	all data
ENSMUSG00000033255	9202	4	all data
ENSMUSG00000020231	2137	2	all data
ENSMUSG00000020766	4262	8	all data
ENSMUSG00000029022	5236	3	all data
ENSMUSG00000070319	4274	11	all data
ENSMUSG00000046441	3446	1	all data
ENSMUSG00000027242	38137	15	all data
ENSMUSG00000031388	5071	18	all data
ENSMUSG00000030232	32818	14	all data
ENSMUSG00000009995	7454	10	all data
ENSMUSG00000024180	6495	12	all data
ENSMUSG00000050777	947	1	all data
ENSMUSG00000055553	6665	5	all data
ENSMUSG00000009112	44386	6	all data
ENSMUSG00000028637	456	1	all data
ENSMUSG00000078185	6443	3	all data
ENSMUSG00000046774	3986	4	all data
ENSMUSG00000021939	23457	10	all data
ENSMUSG00000112160	2477	1	all data
ENSMUSG00000026634	14095	8	all data
ENSMUSG00000037408	37144	2	all data
ENSMUSG00000030584	6323	7	all data
ENSMUSG00000015461	7928	20	all data
ENSMUSG00000038007	3481	1	all data
ENSMUSG00000079003	2714	5	all data
ENSMUSG00000042541	21364	3	all data
ENSMUSG00000044763	5.21	2	all data
ENSMUSG00000016256	11546	6	all data
ENSMUSG00000028221	51.1	7	all data
ENSMUSG00000016409	23951	6	all data
ENSMUSG00000025142	36455	20	all data
ENSMUSG00000001333	15332	2	all data
ENSMUSG00000012609	134829	5	all data
ENSMUSG00000023266	1332	1	all data
ENSMUSG00000022679	8954	7	all data
ENSMUSG00000044244	1522	1	all data
ENSMUSG00000059554	16942	4	all data
ENSMUSG00000063646	34172	2	all data
ENSMUSG00000018340	34807	22	all data
ENSMUSG00000061360	6592	4	all data
ENSMUSG00000039046	15964	2	all data
ENSMUSG00000040746	4134	9	all data
ENSMUSG00000045071	71295	3	all data
ENSMUSG00000063894	13799	3	all data
ENSMUSG00000030669	4879	10	all data
ENSMUSG00000019590	4138	6	all data
ENSMUSG00000014232	29696	10	all data
ENSMUSG00000022793	17047	7	all data
ENSMUSG00000028882	16.24	9	all data
ENSMUSG00000038517	3163	5	all data
ENSMUSG00000020407	17663	10	all data
ENSMUSG00000028936	6627	6	all data
ENSMUSG00000061517	3798	1	no intronic data
ENSMUSG00000047583	20664	6	all data
ENSMUSG00000006215	22571	13	all data
ENSMUSG00000028793	12789	10	all data
ENSMUSG00000040428	4425	3	all data
ENSMUSG00000046675	3799	2	all data
ENSMUSG00000097328	1126	2	all data
ENSMUSG00000070871	17266	7	all data
ENSMUSG00000029249	20941	4	all data
ENSMUSG00000020808	4353	5	all data
ENSMUSG00000022360	41035	27	all data
ENSMUSG00000050668	12783	10	all data
ENSMUSG00000025235	5618	5	all data
ENSMUSG00000037523	9289	6	all data
ENSMUSG00000055805	nan	0	unusable
ENSMUSG00000019992	12969	6	all data
ENSMUSG00000037364	11.97	25	all data
ENSMUSG00000093803	nan	0	unusable
ENSMUSG00000034157	5.09	4	all data
ENSMUSG00000030779	31993	17	all data
ENSMUSG00000021127	5259	8	all data
ENSMUSG00000038607	6815	3	all data
ENSMUSG00000052751	2788	1	all data
ENSMUSG00000062683	8263	7	all data
ENSMUSG00000037933	9135	4	all data
ENSMUSG00000074807	1132	1	no intronic data
ENSMUSG00000021532	8799	6	all data
ENSMUSG00000029004	69794	15	all data
ENSMUSG00000030605	15285	11	all data
ENSMUSG00000070803	1248	1	no intronic data
ENSMUSG00000026648	1244	2	all data
ENSMUSG00000035232	67594	12	all data
ENSMUSG00000031948	17.88	16	all data
ENSMUSG00000033545	89793	11	all data
ENSMUSG00000027404	7768	7	all data
ENSMUSG00000020592	22392	8	all data
ENSMUSG00000049488	1422	3	all data
ENSMUSG00000024056	30757	17	all data
ENSMUSG00000036718	nan	0	unusable
ENSMUSG00000043257	12.26	4	all data
ENSMUSG00000022698	22644	8	all data
ENSMUSG00000035769	1579	1	all data
ENSMUSG00000052763	6132	4	all data
ENSMUSG00000089832	13493	16	all data
ENSMUSG00000064037	18163	16	all data
ENSMUSG00000021973	55509	9	all data
ENSMUSG00000025351	3123	8	all data
ENSMUSG00000010517	287372	19	all data
ENSMUSG00000026153	33024	11	all data
ENSMUSG00000012640	14963	3	all data
ENSMUSG00000024327	3277	8	all data
ENSMUSG00000035382	20452	10	all data
ENSMUSG00000049532	4491	1	all data
ENSMUSG00000007207	1273	1	all data
ENSMUSG00000037455	22075	8	all data
ENSMUSG00000016528	44126	10	all data
ENSMUSG00000029911	13232	9	all data
ENSMUSG00000028865	nan	0	unusable
ENSMUSG00000043061	5745	4	all data
ENSMUSG00000021809	6104	2	all data
ENSMUSG00000058351	297	4	all data
ENSMUSG00000051811	1231	15	all data
ENSMUSG00000030400	11392	20	all data
ENSMUSG00000047844	1447	3	all data
ENSMUSG00000030824	19389	13	all data
ENSMUSG00000025409	5.0	9	all data
ENSMUSG00000020778	10473	3	all data
ENSMUSG00000028820	9912	10	all data
ENSMUSG00000001173	5579	5	all data
ENSMUSG00000009075	2056	1	all data
ENSMUSG00000029154	nan	0	unusable
ENSMUSG00000022498	59739	16	all data
ENSMUSG00000026594	103612	20	all data
ENSMUSG00000063406	10993	11	all data
ENSMUSG00000063511	19289	10	all data
ENSMUSG00000063281	15198	2	all data
ENSMUSG00000090643	nan	0	unusable
ENSMUSG00000041774	1879	5	all data
ENSMUSG00000000782	9253	7	all data
ENSMUSG00000021952	67522	25	all data
ENSMUSG00000043542	35472	7	all data
ENSMUSG00000038811	3064	6	all data
ENSMUSG00000029110	17.15	11	all data
ENSMUSG00000021368	19761	12	all data
ENSMUSG00000000561	10391	10	all data
ENSMUSG00000043940	111392	10	all data
ENSMUSG00000045795	25544	12	all data
ENSMUSG00000048222	13832	7	all data
ENSMUSG00000074358	19532	12	all data
ENSMUSG00000044442	6222	4	all data
ENSMUSG00000095595	nan	0	unusable
ENSMUSG00000027637	10435	4	all data
ENSMUSG00000029622	8042	10	all data
ENSMUSG00000028062	3205	6	all data
ENSMUSG00000038518	190372	21	all data
ENSMUSG00000034681	11.22	9	all data
ENSMUSG00000031634	16643	9	all data
ENSMUSG00000040532	2832	7	all data
ENSMUSG00000055884	56452	20	all data
ENSMUSG00000019978	81942	22	all data
ENSMUSG00000037499	11405	4	all data
ENSMUSG00000038733	38324	15	all data
ENSMUSG00000035133	55898	9	all data
ENSMUSG00000051989	7753	4	all data
ENSMUSG00000067150	39444	31	all data
ENSMUSG00000022159	2058	3	all data
ENSMUSG00000058806	472	1	all data
ENSMUSG00000036054	18551	8	all data
ENSMUSG00000014294	2225	3	all data
ENSMUSG00000039478	4733	3	all data
ENSMUSG00000024135	157774	20	all data
ENSMUSG00000035199	22626	3	all data
ENSMUSG00000031329	nan	0	unusable
ENSMUSG00000023026	17285	5	all data
ENSMUSG00000069565	23424	16	all data
ENSMUSG00000022125	7363	4	all data
ENSMUSG00000048728	1567	1	all data
ENSMUSG00000025465	10766	8	all data
ENSMUSG00000001504	2941	2	all data
ENSMUSG00000005699	1319	6	all data
ENSMUSG00000023043	3303	5	all data
ENSMUSG00000028649	164368	84	all data
ENSMUSG00000017969	37697	9	all data
ENSMUSG00000004994	9279	5	all data
ENSMUSG00000002107	7519	6	all data
ENSMUSG00000023990	6699	10	all data
ENSMUSG00000022338	9574	5	all data
ENSMUSG00000004455	16995	10	all data
ENSMUSG00000036533	1691	1	all data
ENSMUSG00000074211	2489	1	no intronic data
ENSMUSG00000040044	40.28	20	all data
ENSMUSG00000067702	4704	4	all data
ENSMUSG00000032384	86686	11	all data
ENSMUSG00000024841	4698	6	all data
ENSMUSG00000026600	16986	7	all data
ENSMUSG00000030983	11812	7	all data
ENSMUSG00000001767	17535	14	all data
ENSMUSG00000021003	10865	2	all data
ENSMUSG00000027247	18.28	14	all data
ENSMUSG00000050079	58338	15	all data
ENSMUSG00000025986	28607	9	all data
ENSMUSG00000036769	49.55	9	all data
ENSMUSG00000028923	11845	8	all data
ENSMUSG00000015748	25761	17	all data
ENSMUSG00000021832	19247	14	all data
ENSMUSG00000023443	4774	3	all data
ENSMUSG00000058793	48902	14	all data
ENSMUSG00000013787	14691	26	all data
ENSMUSG00000025572	13303	19	all data
ENSMUSG00000049396	3352	1	all data
ENSMUSG00000044060	4331	3	all data
ENSMUSG00000024530	1513	1	all data
ENSMUSG00000006356	5.27	10	all data
ENSMUSG00000044934	20184	6	all data
ENSMUSG00000022884	6503	16	all data
ENSMUSG00000036138	9005	14	all data
ENSMUSG00000020098	517	1	all data
ENSMUSG00000078816	27577	10	all data
ENSMUSG00000025451	27231	12	all data
ENSMUSG00000028576	75262	18	all data
ENSMUSG00000049073	1745	1	no intronic data
ENSMUSG00000023977	72553	27	all data
ENSMUSG00000034336	10629	3	all data
ENSMUSG00000060244	1272	1	no intronic data
ENSMUSG00000030062	20822	10	all data
ENSMUSG00000024270	23936	10	all data
ENSMUSG00000034645	21698	5	all data
ENSMUSG00000078201	853	1	no intronic data
ENSMUSG00000040007	8.64	3	all data
ENSMUSG00000017801	4907	8	all data
ENSMUSG00000034881	2.78	2	all data
ENSMUSG00000026198	8675	19	all data
ENSMUSG00000024983	298215	2	all data
ENSMUSG00000019923	20119	12	all data
ENSMUSG00000006310	2284	4	all data
ENSMUSG00000028318	15109	15	all data
ENSMUSG00000053453	5642	7	all data
ENSMUSG00000022863	13563	4	all data
ENSMUSG00000057561	12521	6	all data
ENSMUSG00000020785	1852	1	all data
ENSMUSG00000031583	90209	4	all data
ENSMUSG00000019837	9973	7	all data
ENSMUSG00000070420	7926	5	all data
ENSMUSG00000074781	30512	4	all data
ENSMUSG00000068855	nan	0	unusable
ENSMUSG00000020372	6074	8	all data
ENSMUSG00000056749	1812	1	all data
ENSMUSG00000020255	128284	4	all data
ENSMUSG00000000730	13663	14	all data
ENSMUSG00000026496	32325	23	all data
ENSMUSG00000037234	10609	1	all data
ENSMUSG00000020387	11952	3	all data
ENSMUSG00000072640	10852	3	all data
ENSMUSG00000040945	21747	14	all data
ENSMUSG00000034765	1515	1	all data
ENSMUSG00000020311	23378	13	all data
ENSMUSG00000029101	7746	5	all data
ENSMUSG00000035637	9339	9	all data
ENSMUSG00000029684	51204	10	all data
ENSMUSG00000004667	3846	7	all data
ENSMUSG00000015745	1204	1	all data
ENSMUSG00000052632	2453	2	all data
ENSMUSG00000091779	nan	0	unusable
ENSMUSG00000040268	35578	15	all data
ENSMUSG00000041406	36039	23	all data
ENSMUSG00000021062	2441	2	all data
ENSMUSG00000028796	9527	6	all data
ENSMUSG00000032382	36753	15	all data
ENSMUSG00000055322	43719	4	all data
ENSMUSG00000035901	41022	20	all data
ENSMUSG00000051285	53434	5	all data
ENSMUSG00000055862	nan	0	unusable
ENSMUSG00000053654	6984	6	all data
ENSMUSG00000091264	26714	2	all data
ENSMUSG00000033955	14922	8	all data
ENSMUSG00000001891	49339	10	all data
ENSMUSG00000024617	3375	3	all data
ENSMUSG00000035506	112525	6	all data
ENSMUSG00000046432	1725	8	all data
ENSMUSG00000032093	3613	3	all data
ENSMUSG00000009073	83691	20	all data
ENSMUSG00000032470	51961	7	all data
ENSMUSG00000049517	1811	4	all data
ENSMUSG00000017837	3415	5	all data
ENSMUSG00000057130	16738	4	all data
ENSMUSG00000020390	14987	7	all data
ENSMUSG00000063888	7984	6	all data
ENSMUSG00000079418	1029	1	all data
ENSMUSG00000058230	71.61	7	all data
ENSMUSG00000027742	33737	11	all data
ENSMUSG00000049489	1223	1	no intronic data
ENSMUSG00000018377	11672	4	all data
ENSMUSG00000030752	10041	2	all data
ENSMUSG00000032513	7567	6	all data
ENSMUSG00000036990	38106	22	all data
ENSMUSG00000003233	14668	10	all data
ENSMUSG00000026698	4207	3	no intronic data
ENSMUSG00000035842	25994	20	all data
ENSMUSG00000090946	4239	1	no intronic data
ENSMUSG00000018167	9029	14	all data
ENSMUSG00000032113	17892	15	all data
ENSMUSG00000003469	2031	1	all data
ENSMUSG00000029165	17991	17	all data
ENSMUSG00000024190	2929	4	all data
ENSMUSG00000028018	110073	10	all data
ENSMUSG00000008140	6592	10	all data
ENSMUSG00000046591	37952	22	all data
ENSMUSG00000061479	9264	9	all data
ENSMUSG00000022754	18433	3	all data
ENSMUSG00000030766	48125	19	all data
ENSMUSG00000015002	55383	23	all data
ENSMUSG00000063362	9741	4	all data
ENSMUSG00000030541	20546	14	all data
ENSMUSG00000021040	8.31	5	all data
ENSMUSG00000035933	276913	11	all data
ENSMUSG00000022844	69344	16	all data
ENSMUSG00000037216	1364	1	all data
ENSMUSG00000029708	5633	4	all data
ENSMUSG00000067722	3.1	2	all data
ENSMUSG00000002064	9.75	3	all data
ENSMUSG00000003418	6269	1	all data
ENSMUSG00000079553	14995	15	all data
ENSMUSG00000074064	1114	1	all data
ENSMUSG00000025236	24641	9	all data
ENSMUSG00000035621	8685	8	all data
ENSMUSG00000021694	36247	13	all data
ENSMUSG00000069308	515	2	no intronic data
ENSMUSG00000002332	6668	9	all data
ENSMUSG00000015776	5415	6	all data
ENSMUSG00000089682	3.86	4	all data
ENSMUSG00000063652	1.39	1	all data
ENSMUSG00000024462	24436	18	all data
ENSMUSG00000047547	18943	7	all data
ENSMUSG00000036473	31516	17	all data
ENSMUSG00000027339	7038	1	all data
ENSMUSG00000031239	6277	6	all data
ENSMUSG00000079215	25276	3	all data
ENSMUSG00000024811	59245	27	all data
ENSMUSG00000001995	74.77	15	all data
ENSMUSG00000032396	22812	15	all data
ENSMUSG00000040811	24212	20	all data
ENSMUSG00000043252	20922	3	all data
ENSMUSG00000002308	3758	4	all data
ENSMUSG00000029720	13724	22	all data
ENSMUSG00000065952	2.08	3	all data
ENSMUSG00000021276	14111	5	all data
ENSMUSG00000063146	14078	3	all data
ENSMUSG00000053929	9993	4	all data
ENSMUSG00000019303	3435	7	all data
ENSMUSG00000019774	7097	5	all data
ENSMUSG00000079038	1384	1	all data
ENSMUSG00000079737	1571	1	all data
ENSMUSG00000025155	7202	19	all data
ENSMUSG00000016386	169068	5	all data
ENSMUSG00000058258	6.95	5	all data
ENSMUSG00000034684	nan	0	unusable
ENSMUSG00000047084	4159	3	all data
ENSMUSG00000031818	5985	6	all data
ENSMUSG00000061950	38766	19	all data
ENSMUSG00000031309	36.73	15	all data
ENSMUSG00000037104	3961	1	all data
ENSMUSG00000021905	5.04	5	all data
ENSMUSG00000028173	1772	1	all data
ENSMUSG00000052144	35217	8	all data
ENSMUSG00000096727	363	1	all data
ENSMUSG00000107002	1444	1	no intronic data
ENSMUSG00000021508	1.16	1	all data
ENSMUSG00000063077	81762	8	all data
ENSMUSG00000010755	42.86	22	all data
ENSMUSG00000020086	19289	8	all data
ENSMUSG00000028958	1494	3	all data
ENSMUSG00000024909	5787	8	all data
ENSMUSG00000015656	4216	10	all data
ENSMUSG00000022204	7966	10	all data
ENSMUSG00000031701	17711	9	all data
ENSMUSG00000020994	7114	9	all data
ENSMUSG00000046949	17456	7	all data
ENSMUSG00000018412	92064	15	all data
ENSMUSG00000042724	52083	7	all data
ENSMUSG00000019471	16.76	8	all data
ENSMUSG00000026470	46944	7	all data
ENSMUSG00000022964	12578	5	all data
ENSMUSG00000060227	69.25	14	all data
ENSMUSG00000035235	7.72	3	all data
ENSMUSG00000037679	8022	3	all data
ENSMUSG00000049339	5127	10	all data
ENSMUSG00000026154	9717	3	all data
ENSMUSG00000034303	66786	4	all data
ENSMUSG00000047866	92588	17	all data
ENSMUSG00000079283	4869	3	all data
ENSMUSG00000009035	18029	8	all data
ENSMUSG00000019823	10716	22	all data
ENSMUSG00000026341	42642	13	all data
ENSMUSG00000032999	22359	10	all data
ENSMUSG00000026819	7112	9	all data
ENSMUSG00000023075	15786	5	all data
ENSMUSG00000041453	3837	7	all data
ENSMUSG00000001420	5126	6	all data
ENSMUSG00000059305	575	1	all data
ENSMUSG00000025531	75837	8	all data
ENSMUSG00000020453	19.09	7	all data
ENSMUSG00000025077	18534	9	all data
ENSMUSG00000032540	13635	5	all data
ENSMUSG00000027540	47058	9	all data
ENSMUSG00000031988	22294	6	all data
ENSMUSG00000046295	2691	6	all data
ENSMUSG00000032046	72248	12	all data
ENSMUSG00000022024	42064	13	all data
ENSMUSG00000021816	32496	15	all data
ENSMUSG00000055850	2718	11	all data
ENSMUSG00000069678	1.96	10	all data
ENSMUSG00000035179	nan	0	unusable
ENSMUSG00000014470	4209	5	all data
ENSMUSG00000042073	939	4	all data
ENSMUSG00000000948	30915	5	all data
ENSMUSG00000042211	36977	21	all data
ENSMUSG00000044857	14837	8	all data
ENSMUSG00000016181	25.87	11	all data
ENSMUSG00000008200	35651	17	all data
ENSMUSG00000057982	5075	6	all data
ENSMUSG00000074749	53154	3	all data
ENSMUSG00000024535	1306	2	all data
ENSMUSG00000032422	62201	33	all data
ENSMUSG00000000056	3175	1	all data
ENSMUSG00000024851	nan	0	unusable
ENSMUSG00000020491	3359	1	all data
ENSMUSG00000023912	1776	1	all data
ENSMUSG00000041649	13623	5	all data
ENSMUSG00000024454	18016	15	all data
ENSMUSG00000038886	17958	7	all data
ENSMUSG00000038302	141945	6	all data
ENSMUSG00000022475	1078	3	all data
ENSMUSG00000022228	6309	3	all data
ENSMUSG00000034781	16466	7	all data
ENSMUSG00000063268	603	1	all data
ENSMUSG00000068114	7619	3	all data
ENSMUSG00000021290	5602	5	all data
ENSMUSG00000040029	51068	23	all data
ENSMUSG00000063383	2175	1	all data
ENSMUSG00000019732	579	2	all data
ENSMUSG00000027201	35919	19	all data
ENSMUSG00000025607	147373	22	all data
ENSMUSG00000073791	8145	2	all data
ENSMUSG00000038806	16986	7	all data
ENSMUSG00000032336	72968	15	all data
ENSMUSG00000028064	2381	2	all data
ENSMUSG00000042284	2055	1	all data
ENSMUSG00000052949	18442	4	all data
ENSMUSG00000026721	5194	1	all data
ENSMUSG00000040867	2164	1	all data
ENSMUSG00000070003	10824	18	all data
ENSMUSG00000041329	6093	7	all data
ENSMUSG00000037031	17869	4	all data
ENSMUSG00000037325	0.48	1	all data
ENSMUSG00000006732	4433	9	all data
ENSMUSG00000031400	18696	12	all data
ENSMUSG00000015575	23248	6	all data
ENSMUSG00000025647	19212	14	all data
ENSMUSG00000045165	1817	2	all data
ENSMUSG00000062908	22275	12	all data
ENSMUSG00000020661	18.9	17	all data
ENSMUSG00000075528	10776	12	all data
ENSMUSG00000056917	9926	8	all data
ENSMUSG00000030614	5281	4	all data
ENSMUSG00000047749	7923	2	all data
ENSMUSG00000029480	16186	21	all data
ENSMUSG00000022100	53187	28	all data
ENSMUSG00000028431	52651	37	all data
ENSMUSG00000001707	13.33	4	all data
ENSMUSG00000029428	1873	2	all data
ENSMUSG00000020684	2574	3	all data
ENSMUSG00000027570	959	1	all data
ENSMUSG00000034973	43362	10	all data
ENSMUSG00000035051	37298	14	all data
ENSMUSG00000040234	32245	12	all data
ENSMUSG00000066026	0.51	2	all data
ENSMUSG00000038375	3969	2	all data
ENSMUSG00000028354	320904	3	all data
ENSMUSG00000061758	12732	12	all data
ENSMUSG00000024304	1476	1	all data
ENSMUSG00000024966	19.33	14	all data
ENSMUSG00000026672	839	2	all data
ENSMUSG00000049295	14656	6	all data
ENSMUSG00000041782	1.03	1	all data
ENSMUSG00000017831	28437	6	all data
ENSMUSG00000004043	1335	2	all data
ENSMUSG00000022091	4668	2	all data
ENSMUSG00000044528	3888	1	no intronic data
ENSMUSG00000041130	12263	12	all data
ENSMUSG00000106864	18496	22	all data
ENSMUSG00000014767	17539	10	all data
ENSMUSG00000061983	2092	11	all data
ENSMUSG00000033294	4999	15	all data
ENSMUSG00000004500	3608	1	all data
ENSMUSG00000059897	4193	5	all data
ENSMUSG00000020364	2139	3	all data
ENSMUSG00000074653	2346	1	all data
ENSMUSG00000074006	2143	1	no intronic data
ENSMUSG00000037286	253392	34	all data
ENSMUSG00000024571	5934	7	all data
ENSMUSG00000027246	2603	4	all data
ENSMUSG00000041219	17169	18	all data
ENSMUSG00000026926	7783	15	all data
ENSMUSG00000028096	37065	14	all data
ENSMUSG00000034574	48279	9	all data
ENSMUSG00000025025	6268	3	all data
ENSMUSG00000049960	2324	3	all data
ENSMUSG00000038697	13515	4	all data
ENSMUSG00000022350	38187	28	all data
ENSMUSG00000031358	851	1	all data
ENSMUSG00000018727	8397	8	all data
ENSMUSG00000038208	1814	3	all data
ENSMUSG00000031303	424	1	all data
ENSMUSG00000039990	34064	22	all data
ENSMUSG00000022109	8496	7	all data
ENSMUSG00000096370	24147	3	all data
ENSMUSG00000029014	27984	24	all data
ENSMUSG00000041570	14376	7	all data
ENSMUSG00000020812	4129	7	all data
ENSMUSG00000046962	5658	3	all data
ENSMUSG00000052146	4854	10	all data
ENSMUSG00000024382	29521	14	all data
ENSMUSG00000032425	23041	3	all data
ENSMUSG00000025489	1333	2	all data
ENSMUSG00000063108	13006	3	all data
ENSMUSG00000042185	29.37	11	all data
ENSMUSG00000059834	91144	14	all data
ENSMUSG00000062590	48048	5	all data
ENSMUSG00000009030	9258	6	all data
ENSMUSG00000052316	5.22	1	all data
ENSMUSG00000041523	nan	0	unusable
ENSMUSG00000021037	7281	9	all data
ENSMUSG00000019802	71018	21	all data
ENSMUSG00000031078	30314	18	all data
ENSMUSG00000058325	432653	38	all data
ENSMUSG00000025283	3317	9	all data
ENSMUSG00000079402	1084	1	all data
ENSMUSG00000069899	957	1	no intronic data
ENSMUSG00000001521	22044	10	all data
ENSMUSG00000047786	2281	1	all data
ENSMUSG00000060166	8002	8	all data
ENSMUSG00000020464	31.08	28	all data
ENSMUSG00000030314	174544	12	all data
ENSMUSG00000038521	1395	1	all data
ENSMUSG00000047264	2199	2	all data
ENSMUSG00000062753	1175	3	all data
ENSMUSG00000073982	1189	1	all data
ENSMUSG00000008153	29215	11	all data
ENSMUSG00000036376	2327	3	all data
ENSMUSG00000023495	10.17	11	all data
ENSMUSG00000056515	44651	2	all data
ENSMUSG00000042331	105313	8	all data
ENSMUSG00000049321	2579	2	all data
ENSMUSG00000027931	4675	4	all data
ENSMUSG00000040021	25213	10	all data
ENSMUSG00000042489	33984	20	all data
ENSMUSG00000074698	31.45	12	all data
ENSMUSG00000036368	60846	2	all data
ENSMUSG00000056380	nan	0	unusable
ENSMUSG00000043999	2.74	1	all data
ENSMUSG00000020076	31186	14	all data
ENSMUSG00000033417	56327	9	all data
ENSMUSG00000039959	51711	19	all data
ENSMUSG00000091537	4.7	5	all data
ENSMUSG00000024524	4223	1	all data
ENSMUSG00000090714	1532	1	all data
ENSMUSG00000015869	19503	10	all data
ENSMUSG00000038508	3063	4	all data
ENSMUSG00000030161	9186	9	all data
ENSMUSG00000047215	3.08	14	all data
ENSMUSG00000021945	59883	22	all data
ENSMUSG00000096449	nan	0	unusable
ENSMUSG00000017299	21.9	10	all data
ENSMUSG00000006169	26915	12	all data
ENSMUSG00000044328	1627	4	all data
ENSMUSG00000054008	27411	3	all data
ENSMUSG00000034218	94817	29	all data
ENSMUSG00000094870	25.1	8	all data
ENSMUSG00000023286	13.88	12	all data
ENSMUSG00000069806	31665	5	all data
ENSMUSG00000027809	25075	15	all data
ENSMUSG00000078906	655	1	all data
ENSMUSG00000030539	28086	16	all data
ENSMUSG00000038095	45825	30	all data
ENSMUSG00000026709	30057	16	all data
ENSMUSG00000048118	35499	8	all data
ENSMUSG00000002413	58915	8	all data
ENSMUSG00000025962	24041	12	all data
ENSMUSG00000013539	10156	5	all data
ENSMUSG00000029233	15208	7	all data
ENSMUSG00000063354	4467	12	all data
ENSMUSG00000022637	3614	1	all data
ENSMUSG00000025762	10.8	7	all data
ENSMUSG00000022604	nan	0	unusable
ENSMUSG00000046694	1854	1	all data
ENSMUSG00000030282	19028	8	all data
ENSMUSG00000060063	581	2	all data
ENSMUSG00000049950	924	1	all data
ENSMUSG00000025794	3.21	6	all data
ENSMUSG00000039234	75225	18	all data
ENSMUSG00000025980	10189	12	all data
ENSMUSG00000023923	3117	1	all data
ENSMUSG00000058447	34376	3	all data
ENSMUSG00000027574	791	2	all data
ENSMUSG00000022414	4097	3	all data
ENSMUSG00000064267	26065	6	all data
ENSMUSG00000041625	956	2	all data
ENSMUSG00000066979	11.67	11	all data
ENSMUSG00000013523	1157	3	all data
ENSMUSG00000027488	27594	8	all data
ENSMUSG00000048899	3242	1	all data
ENSMUSG00000064141	1369	2	all data
ENSMUSG00000001632	17.72	22	all data
ENSMUSG00000020248	15443	8	all data
ENSMUSG00000027475	17173	2	all data
ENSMUSG00000062175	11414	4	all data
ENSMUSG00000091472	1198	1	all data
ENSMUSG00000021699	15494	8	all data
ENSMUSG00000030751	11512	12	all data
ENSMUSG00000015653	18234	6	all data
ENSMUSG00000059439	374397	17	all data
ENSMUSG00000028975	115532	8	all data
ENSMUSG00000027981	25082	18	all data
ENSMUSG00000030847	23365	4	all data
ENSMUSG00000031060	33398	27	all data
ENSMUSG00000045414	20217	3	all data
ENSMUSG00000040345	444	2	all data
ENSMUSG00000022335	97392	2	all data
ENSMUSG00000090841	3015	18	all data
ENSMUSG00000042354	6655	15	all data
ENSMUSG00000025577	3371	1	all data
ENSMUSG00000031605	83422	13	all data
ENSMUSG00000042202	13501	8	all data
ENSMUSG00000089774	29151	2	all data
ENSMUSG00000036822	10249	3	all data
ENSMUSG00000100210	847	1	no intronic data
ENSMUSG00000013415	48777	15	all data
ENSMUSG00000109061	2521	9	all data
ENSMUSG00000030619	26329	12	all data
ENSMUSG00000032763	9915	17	all data
ENSMUSG00000078588	nan	0	unusable
ENSMUSG00000035278	2527	6	all data
ENSMUSG00000048078	37439	5	all data
ENSMUSG00000037017	17224	8	all data
ENSMUSG00000045730	2142	1	no intronic data
ENSMUSG00000024976	45814	8	all data
ENSMUSG00000028180	14.25	15	all data
ENSMUSG00000024963	4592	8	all data
ENSMUSG00000047631	1158	1	all data
ENSMUSG00000024283	57.87	18	all data
ENSMUSG00000027423	20783	15	all data
ENSMUSG00000024213	44083	9	all data
ENSMUSG00000038552	3115	5	all data
ENSMUSG00000075602	2757	7	all data
ENSMUSG00000053641	23333	4	all data
ENSMUSG00000050148	3343	1	no intronic data
ENSMUSG00000000738	32581	22	all data
ENSMUSG00000110185	1416	1	no intronic data
ENSMUSG00000027079	4339	4	all data
ENSMUSG00000061477	5099	9	all data
ENSMUSG00000008859	63668	5	all data
ENSMUSG00000026425	240342	18	all data
ENSMUSG00000021666	34524	23	all data
ENSMUSG00000042271	12922	4	all data
ENSMUSG00000037349	2717	5	all data
ENSMUSG00000079444	2.1	3	all data
ENSMUSG00000026932	34947	2	all data
ENSMUSG00000020561	11757	4	all data
ENSMUSG00000012296	24588	10	all data
ENSMUSG00000018347	14873	3	all data
ENSMUSG00000029715	1.08	3	no intronic data
ENSMUSG00000043909	49258	15	all data
ENSMUSG00000060601	4333	19	all data
ENSMUSG00000024369	5981	14	all data
ENSMUSG00000021916	5808	8	all data
ENSMUSG00000021420	333083	6	all data
ENSMUSG00000029363	10944	13	all data
ENSMUSG00000030826	18715	13	all data
ENSMUSG00000024208	11253	7	all data
ENSMUSG00000040963	nan	0	unusable
ENSMUSG00000036632	14256	10	all data
ENSMUSG00000026095	8135	8	all data
ENSMUSG00000032898	32343	12	all data
ENSMUSG00000035227	21408	10	all data
ENSMUSG00000028020	nan	0	unusable
ENSMUSG00000045996	2997	5	all data
ENSMUSG00000019368	1811	1	all data
ENSMUSG00000079484	12459	3	all data
ENSMUSG00000066058	3.63	1	all data
ENSMUSG00000060904	13026	6	all data
ENSMUSG00000022564	2053	6	all data
ENSMUSG00000010051	4157	7	all data
ENSMUSG00000018932	20778	11	all data
ENSMUSG00000022377	42447	12	all data
ENSMUSG00000049971	65055	8	all data
ENSMUSG00000023147	12445	5	all data
ENSMUSG00000026879	nan	0	unusable
ENSMUSG00000020918	7719	18	all data
ENSMUSG00000051413	8413	3	all data
ENSMUSG00000028799	1549	1	all data
ENSMUSG00000025019	12607	4	all data
ENSMUSG00000021262	40201	11	all data
ENSMUSG00000031839	4434	6	all data
ENSMUSG00000050332	8.28	1	all data
ENSMUSG00000021147	68011	12	all data
ENSMUSG00000040447	1477	1	all data
ENSMUSG00000066839	11962	8	all data
ENSMUSG00000010048	5396	12	all data
ENSMUSG00000057738	53074	60	all data
ENSMUSG00000034538	2329	1	all data
ENSMUSG00000047045	4053	1	all data
ENSMUSG00000020496	6628	5	all data
ENSMUSG00000026662	26225	8	all data
ENSMUSG00000023224	8257	7	all data
ENSMUSG00000042784	3.47	2	all data
ENSMUSG00000038763	28066	6	all data
ENSMUSG00000037020	31639	23	all data
ENSMUSG00000024309	1522	11	all data
ENSMUSG00000096049	nan	0	unusable
ENSMUSG00000033906	134095	8	all data
ENSMUSG00000024817	63209	17	all data
ENSMUSG00000040084	43.38	23	all data
ENSMUSG00000038057	439	1	all data
ENSMUSG00000080717	nan	0	unusable
ENSMUSG00000022533	54512	31	all data
ENSMUSG00000022686	11822	5	all data
ENSMUSG00000044461	6377	2	all data
ENSMUSG00000048720	3311	2	all data
ENSMUSG00000028048	5751	12	all data
ENSMUSG00000026483	4.71	1	all data
ENSMUSG00000021287	9026	3	all data
ENSMUSG00000025583	296258	24	all data
ENSMUSG00000069206	9043	3	all data
ENSMUSG00000051427	2812	1	all data
ENSMUSG00000045294	7299	5	all data
ENSMUSG00000058267	5224	2	all data
ENSMUSG00000028621	4935	3	all data
ENSMUSG00000078622	6215	5	all data
ENSMUSG00000029552	9695	5	all data
ENSMUSG00000021763	3042	2	all data
ENSMUSG00000029234	25365	6	all data
ENSMUSG00000050538	1.78	4	all data
ENSMUSG00000028681	5646	9	all data
ENSMUSG00000036966	17034	8	all data
ENSMUSG00000040282	197052	7	all data
ENSMUSG00000031299	16204	11	all data
ENSMUSG00000028416	11883	9	all data
ENSMUSG00000003500	11863	16	all data
ENSMUSG00000035378	102901	15	all data
ENSMUSG00000109865	23964	14	all data
ENSMUSG00000027243	10628	5	all data
ENSMUSG00000022774	9959	8	all data
ENSMUSG00000029071	11901	15	all data
ENSMUSG00000027303	50552	21	all data
ENSMUSG00000030446	2018	2	all data
ENSMUSG00000038009	3914	2	all data
ENSMUSG00000020634	28673	8	all data
ENSMUSG00000059552	11513	13	all data
ENSMUSG00000056091	12431	4	all data
ENSMUSG00000110469	nan	0	unusable
ENSMUSG00000041189	8872	4	all data
ENSMUSG00000046603	17.56	3	all data
ENSMUSG00000011254	8651	6	all data
ENSMUSG00000043004	18842	3	all data
ENSMUSG00000032840	20866	5	all data
ENSMUSG00000021196	69009	22	all data
ENSMUSG00000031278	33915	16	all data
ENSMUSG00000022865	15595	7	all data
ENSMUSG00000032324	25173	8	all data
ENSMUSG00000027865	37045	8	all data
ENSMUSG00000026657	12926	4	all data
ENSMUSG00000047757	14832	10	all data
ENSMUSG00000074829	2297	1	all data
ENSMUSG00000016481	27771	12	all data
ENSMUSG00000030471	31539	16	all data
ENSMUSG00000073758	856	1	all data
ENSMUSG00000045248	53709	2	all data
ENSMUSG00000047044	5235	4	all data
ENSMUSG00000028378	21.68	10	all data
ENSMUSG00000044573	18263	8	all data
ENSMUSG00000024665	37339	12	all data
ENSMUSG00000041560	9891	13	all data
ENSMUSG00000022433	21003	13	all data
ENSMUSG00000039678	17216	10	all data
ENSMUSG00000036285	15902	7	all data
ENSMUSG00000047368	7284	3	all data
ENSMUSG00000022191	109225	34	all data
ENSMUSG00000015474	10486	12	all data
ENSMUSG00000032177	2554	2	all data
ENSMUSG00000023905	2002	4	all data
ENSMUSG00000028291	15971	5	all data
ENSMUSG00000021591	10286	7	all data
ENSMUSG00000059070	4688	12	all data
ENSMUSG00000034189	6002	6	all data
ENSMUSG00000040824	3.82	3	all data
ENSMUSG00000031708	22779	16	all data
ENSMUSG00000042312	9823	3	all data
ENSMUSG00000033585	3693	1	no intronic data
ENSMUSG00000054474	686	1	all data
ENSMUSG00000044477	204932	5	all data
ENSMUSG00000061533	268594	5	all data
ENSMUSG00000025373	26322	8	all data
ENSMUSG00000040525	nan	0	unusable
ENSMUSG00000050035	3201	1	all data
ENSMUSG00000001864	2539	2	all data
ENSMUSG00000029782	27614	19	all data
ENSMUSG00000031924	36831	5	all data
ENSMUSG00000051444	2403	2	all data
ENSMUSG00000033762	6355	19	all data
ENSMUSG00000020919	2491	1	all data
ENSMUSG00000074457	783	5	all data
ENSMUSG00000094942	2023	3	all data
ENSMUSG00000015013	3594	4	all data
ENSMUSG00000033970	8486	9	all data
ENSMUSG00000026972	1.68	6	all data
ENSMUSG00000030145	3075	2	all data
ENSMUSG00000049401	6591	7	all data
ENSMUSG00000004070	40379	8	all data
ENSMUSG00000022562	7235	10	all data
ENSMUSG00000063905	nan	0	unusable
ENSMUSG00000021819	9735	13	all data
ENSMUSG00000020246	27215	5	all data
ENSMUSG00000054509	12.62	2	all data
ENSMUSG00000092225	5914	2	all data
ENSMUSG00000024393	13.97	33	all data
ENSMUSG00000034620	19257	6	all data
ENSMUSG00000042590	142519	31	all data
ENSMUSG00000061482	392	1	no intronic data
ENSMUSG00000075334	1459	1	no intronic data
ENSMUSG00000024608	4036	9	all data
ENSMUSG00000074221	40.7	10	all data
ENSMUSG00000042751	3693	1	all data
ENSMUSG00000089715	5082	4	all data
ENSMUSG00000062797	6186	3	all data
ENSMUSG00000078941	5.08	5	all data
ENSMUSG00000020328	6379	7	all data
ENSMUSG00000033730	nan	0	unusable
ENSMUSG00000025374	8479	9	all data
ENSMUSG00000055200	1224	1	all data
ENSMUSG00000028773	6868	4	all data
ENSMUSG00000032724	1263	1	all data
ENSMUSG00000033499	52343	18	all data
ENSMUSG00000036052	6331	4	all data
ENSMUSG00000032815	40317	29	all data
ENSMUSG00000035049	33301	34	all data
ENSMUSG00000034902	14273	11	all data
ENSMUSG00000027751	35533	30	all data
ENSMUSG00000005983	nan	0	unusable
ENSMUSG00000059518	2885	6	all data
ENSMUSG00000032624	70335	21	all data
ENSMUSG00000029469	60903	2	all data
ENSMUSG00000002910	4591	5	all data
ENSMUSG00000062727	475	1	no intronic data
ENSMUSG00000029199	17.71	13	all data
ENSMUSG00000030180	80.45	24	all data
ENSMUSG00000047459	13742	6	all data
ENSMUSG00000034101	50674	21	all data
ENSMUSG00000027236	27.79	7	all data
ENSMUSG00000024947	5852	19	all data
ENSMUSG00000005621	21893	8	all data
ENSMUSG00000033319	23083	2	all data
ENSMUSG00000032410	93832	13	all data
ENSMUSG00000036501	64471	19	all data
ENSMUSG00000040390	6446	3	all data
ENSMUSG00000056394	32599	29	all data
ENSMUSG00000038351	5248	5	all data
ENSMUSG00000025544	52566	19	all data
ENSMUSG00000002345	7757	7	all data
ENSMUSG00000063785	25591	15	all data
ENSMUSG00000039759	3222	3	all data
ENSMUSG00000011179	6.29	12	all data
ENSMUSG00000053560	1521	1	no intronic data
ENSMUSG00000059555	2959	1	all data
ENSMUSG00000079426	9722	5	all data
ENSMUSG00000056413	35996	10	all data
ENSMUSG00000037224	39594	3	all data
ENSMUSG00000006740	40521	26	all data
ENSMUSG00000020832	7007	9	all data
ENSMUSG00000038489	3272	2	all data
ENSMUSG00000039457	3537	1	all data
ENSMUSG00000031633	4487	4	all data
ENSMUSG00000028447	8372	9	all data
ENSMUSG00000002718	40.33	27	all data
ENSMUSG00000057421	21578	13	all data
ENSMUSG00000006649	21214	15	all data
ENSMUSG00000027835	40366	11	all data
ENSMUSG00000008301	14.89	6	all data
ENSMUSG00000039108	10474	11	all data
ENSMUSG00000073664	78095	4	all data
ENSMUSG00000042002	1586	1	all data
ENSMUSG00000030353	43979	8	all data
ENSMUSG00000059326	631	1	all data
ENSMUSG00000074925	3316	2	all data
ENSMUSG00000025326	82786	12	all data
ENSMUSG00000038871	29406	3	all data
ENSMUSG00000040850	108635	47	all data
ENSMUSG00000014686	nan	0	unusable
ENSMUSG00000025817	26876	10	all data
ENSMUSG00000028851	13454	8	all data
ENSMUSG00000022756	3947	4	all data
ENSMUSG00000023143	8713	9	all data
ENSMUSG00000040410	57595	6	all data
ENSMUSG00000064128	38406	7	all data
ENSMUSG00000050192	4.45	1	all data
ENSMUSG00000003423	5751	11	all data
ENSMUSG00000009575	48272	7	all data
ENSMUSG00000051149	8408	3	all data
ENSMUSG00000025059	58744	12	all data
ENSMUSG00000040533	nan	0	unusable
ENSMUSG00000028573	nan	0	unusable
ENSMUSG00000021007	21466	5	all data
ENSMUSG00000039349	2501	1	all data
ENSMUSG00000056076	24032	19	all data
ENSMUSG00000019564	24383	4	all data
ENSMUSG00000025362	2.21	4	all data
ENSMUSG00000023277	12281	11	all data
ENSMUSG00000022957	87592	29	all data
ENSMUSG00000029449	2.26	1	all data
ENSMUSG00000094338	nan	0	unusable
ENSMUSG00000047146	75444	12	all data
ENSMUSG00000028518	10352	2	all data
ENSMUSG00000027293	65431	6	all data
ENSMUSG00000030872	34.5	17	all data
ENSMUSG00000019969	35583	10	all data
ENSMUSG00000040726	nan	0	unusable
ENSMUSG00000005034	83386	8	all data
ENSMUSG00000059447	29345	20	all data
ENSMUSG00000017734	631	1	all data
ENSMUSG00000039221	1988	6	all data
ENSMUSG00000029516	100309	15	all data
ENSMUSG00000001785	17265	15	all data
ENSMUSG00000031732	4917	2	all data
ENSMUSG00000009418	36.59	12	all data
ENSMUSG00000046572	14298	3	all data
ENSMUSG00000034194	10186	11	all data
ENSMUSG00000028426	42194	10	all data
ENSMUSG00000066829	2532	2	all data
ENSMUSG00000041629	22836	3	all data
ENSMUSG00000021177	64046	17	all data
ENSMUSG00000048175	8177	4	all data
ENSMUSG00000098374	88483	28	all data
ENSMUSG00000025971	11625	5	all data
ENSMUSG00000003814	5084	9	all data
ENSMUSG00000050002	4541	2	all data
ENSMUSG00000025613	12547	18	all data
ENSMUSG00000043629	30.52	6	all data
ENSMUSG00000001729	17833	14	all data
ENSMUSG00000037852	27005	8	all data
ENSMUSG00000006699	16433	6	all data
ENSMUSG00000053565	10442	10	all data
ENSMUSG00000031015	40122	11	all data
ENSMUSG00000012396	7065	5	all data
ENSMUSG00000021456	nan	0	unusable
ENSMUSG00000040658	2829	4	all data
ENSMUSG00000023911	3.14	2	all data
ENSMUSG00000039428	199073	10	all data
ENSMUSG00000005899	25474	28	all data
ENSMUSG00000024570	8393	6	all data
ENSMUSG00000018415	28015	6	all data
ENSMUSG00000074794	12619	9	all data
ENSMUSG00000047777	6625	3	all data
ENSMUSG00000026889	20694	8	all data
ENSMUSG00000025491	1785	3	all data
ENSMUSG00000031783	6792	10	all data
ENSMUSG00000033021	7028	14	all data
ENSMUSG00000035107	45166	11	all data
ENSMUSG00000048000	86692	26	all data
ENSMUSG00000052539	38139	4	all data
ENSMUSG00000078566	18.67	8	all data
ENSMUSG00000015341	15675	7	all data
ENSMUSG00000022749	43709	11	all data
ENSMUSG00000020696	16154	5	all data
ENSMUSG00000113450	2177	2	all data
ENSMUSG00000038416	24262	18	all data
ENSMUSG00000034055	2.24	1	all data
ENSMUSG00000028766	54651	12	all data
ENSMUSG00000007783	15479	20	all data
ENSMUSG00000049800	5219	1	all data
ENSMUSG00000025939	32571	5	all data
ENSMUSG00000028322	4016	4	all data
ENSMUSG00000074121	1744	1	all data
ENSMUSG00000079109	22047	15	all data
ENSMUSG00000020038	53364	13	all data
ENSMUSG00000029722	16713	10	all data
ENSMUSG00000032661	1277	1	all data
ENSMUSG00000083780	nan	0	unusable
ENSMUSG00000032959	4971	6	all data
ENSMUSG00000026489	14046	3	all data
ENSMUSG00000018425	38.9	18	all data
ENSMUSG00000072825	11.24	12	all data
ENSMUSG00000039210	126201	5	all data
ENSMUSG00000035329	19.07	3	all data
ENSMUSG00000021068	32817	5	all data
ENSMUSG00000042377	7494	2	all data
ENSMUSG00000025868	951	2	all data
ENSMUSG00000028809	32837	24	all data
ENSMUSG00000007721	1847	4	all data
ENSMUSG00000028848	7373	7	all data
ENSMUSG00000032612	44692	23	all data
ENSMUSG00000032526	2592	8	all data
ENSMUSG00000051855	10412	13	all data
ENSMUSG00000027699	56656	28	all data
ENSMUSG00000032115	12746	28	all data
ENSMUSG00000007050	4011	8	all data
ENSMUSG00000022098	692	1	all data
ENSMUSG00000026200	779	2	all data
ENSMUSG00000036309	14849	6	all data
ENSMUSG00000038582	16.15	6	all data
ENSMUSG00000026399	22.98	7	all data
ENSMUSG00000034593	76823	23	all data
ENSMUSG00000033732	36537	26	all data
ENSMUSG00000024925	1566	4	all data
ENSMUSG00000071266	2265	2	all data
ENSMUSG00000020805	1647	3	all data
ENSMUSG00000034203	11374	3	all data
ENSMUSG00000039735	51518	13	all data
ENSMUSG00000068663	184857	6	all data
ENSMUSG00000029599	15853	20	all data
ENSMUSG00000039068	42811	16	all data
ENSMUSG00000042251	20379	8	all data
ENSMUSG00000020477	3704	4	all data
ENSMUSG00000036022	22704	6	all data
ENSMUSG00000031728	7.17	4	all data
ENSMUSG00000073702	3982	8	all data
ENSMUSG00000025403	5321	14	all data
ENSMUSG00000025737	5103	9	all data
ENSMUSG00000052374	nan	0	unusable
ENSMUSG00000002781	20312	9	all data
ENSMUSG00000035504	2938	6	all data
ENSMUSG00000036432	17462	2	all data
ENSMUSG00000026455	32.59	14	all data
ENSMUSG00000021182	34385	11	all data
ENSMUSG00000089857	2893	1	all data
ENSMUSG00000001768	27602	2	all data
ENSMUSG00000029556	1205	1	all data
ENSMUSG00000035245	38234	9	all data
ENSMUSG00000037270	105292	31	all data
ENSMUSG00000071646	10428	18	all data
ENSMUSG00000037926	10832	2	all data
ENSMUSG00000028803	42.39	4	all data
ENSMUSG00000044367	4205	3	all data
ENSMUSG00000040174	28042	10	all data
ENSMUSG00000022951	5483	3	all data
ENSMUSG00000049957	4316	2	all data
ENSMUSG00000056665	3435	2	all data
ENSMUSG00000041058	79583	25	all data
ENSMUSG00000034320	11526	4	all data
ENSMUSG00000037740	4953	4	all data
ENSMUSG00000023572	8501	14	all data
ENSMUSG00000009291	17012	9	all data
ENSMUSG00000025220	33259	16	all data
ENSMUSG00000066324	30871	5	all data
ENSMUSG00000037905	18802	3	all data
ENSMUSG00000011751	13186	6	all data
ENSMUSG00000038213	2863	2	all data
ENSMUSG00000026499	21038	6	all data
ENSMUSG00000037896	18446	5	all data
ENSMUSG00000024259	29734	6	all data
ENSMUSG00000027575	15226	20	all data
ENSMUSG00000030515	0.92	1	all data
ENSMUSG00000018983	23663	6	all data
ENSMUSG00000031156	8743	7	all data
ENSMUSG00000029247	16198	11	all data
ENSMUSG00000031976	25111	9	all data
ENSMUSG00000093847	1669	1	all data
ENSMUSG00000034818	3114	4	all data
ENSMUSG00000028466	4728	13	all data
ENSMUSG00000041747	14125	12	all data
ENSMUSG00000034390	198.68	13	all data
ENSMUSG00000063808	31803	14	all data
ENSMUSG00000039254	17645	18	all data
ENSMUSG00000026039	29928	9	all data
ENSMUSG00000023079	59525	33	all data
ENSMUSG00000029098	25182	4	all data
ENSMUSG00000025040	15077	8	all data
ENSMUSG00000040725	33592	18	all data
ENSMUSG00000058407	12704	12	all data
ENSMUSG00000019897	6766	4	all data
ENSMUSG00000061894	6594	2	all data
ENSMUSG00000002393	7833	4	all data
ENSMUSG00000035455	5927	4	all data
ENSMUSG00000006373	7873	3	all data
ENSMUSG00000069049	16546	9	all data
ENSMUSG00000070372	41726	10	all data
ENSMUSG00000042700	111124	24	all data
ENSMUSG00000004980	7134	12	all data
ENSMUSG00000036552	14768	10	all data
ENSMUSG00000063663	21953	3	all data
ENSMUSG00000028854	53996	12	all data
ENSMUSG00000022744	4813	5	all data
ENSMUSG00000022554	2505	5	all data
ENSMUSG00000058192	12248	1	all data
ENSMUSG00000036845	4205	10	all data
ENSMUSG00000029163	4343	2	all data
ENSMUSG00000032657	6088	5	all data
ENSMUSG00000002043	7433	8	all data
ENSMUSG00000020230	3305	5	all data
ENSMUSG00000022551	2411	7	all data
ENSMUSG00000075590	1549	1	all data
ENSMUSG00000042496	54.48	5	all data
ENSMUSG00000034484	44495	15	all data
ENSMUSG00000031161	17769	30	all data
ENSMUSG00000007610	4329	9	all data
ENSMUSG00000030177	26121	12	all data
ENSMUSG00000109179	0.61	1	all data
ENSMUSG00000038671	7021	7	all data
ENSMUSG00000025722	9988	7	all data
ENSMUSG00000057497	4412	3	all data
ENSMUSG00000022177	12576	10	all data
ENSMUSG00000028996	3847	2	all data
ENSMUSG00000072774	2266	1	all data
ENSMUSG00000017404	3568	6	all data
ENSMUSG00000029009	16126	10	all data
ENSMUSG00000035722	7427	11	all data
ENSMUSG00000017858	23766	12	all data
ENSMUSG00000020196	109388	32	all data
ENSMUSG00000115338	nan	0	unusable
ENSMUSG00000026576	21246	6	all data
ENSMUSG00000025937	37216	7	all data
ENSMUSG00000020467	nan	0	unusable
ENSMUSG00000031534	10966	3	all data
ENSMUSG00000058655	23399	15	all data
ENSMUSG00000021457	37996	12	all data
ENSMUSG00000029135	nan	0	unusable
ENSMUSG00000025047	40377	36	all data
ENSMUSG00000026383	51022	3	all data
ENSMUSG00000029649	15995	8	all data
ENSMUSG00000039640	4452	5	all data
ENSMUSG00000031897	1242	4	all data
ENSMUSG00000034247	32999	10	all data
ENSMUSG00000091742	nan	0	unusable
ENSMUSG00000051098	3314	1	all data
ENSMUSG00000021175	13676	9	all data
ENSMUSG00000039716	3078	1	all data
ENSMUSG00000041870	31145	15	all data
ENSMUSG00000013629	23699	51	all data
ENSMUSG00000039680	53957	3	all data
ENSMUSG00000030649	3203	14	all data
ENSMUSG00000068580	8415	8	all data
ENSMUSG00000039770	4916	2	all data
ENSMUSG00000011877	8821	17	all data
ENSMUSG00000028089	44468	22	all data
ENSMUSG00000034731	548	1	all data
ENSMUSG00000031578	9301	10	all data
ENSMUSG00000002504	3088	4	all data
ENSMUSG00000007880	74603	23	all data
ENSMUSG00000040118	3953	1	all data
ENSMUSG00000020669	48494	4	all data
ENSMUSG00000031328	23.09	48	all data
ENSMUSG00000038482	38783	14	all data
ENSMUSG00000040010	26544	10	all data
ENSMUSG00000033059	14.12	6	all data
ENSMUSG00000021520	4761	4	all data
ENSMUSG00000044308	126767	42	all data
ENSMUSG00000031842	1345	1	all data
ENSMUSG00000029191	73.82	32	all data
ENSMUSG00000017667	7622	1	all data
ENSMUSG00000001964	3.2	10	all data
ENSMUSG00000004100	3771	10	all data
ENSMUSG00000041287	1413	2	all data
ENSMUSG00000019852	10503	3	all data
ENSMUSG00000044626	41716	9	all data
ENSMUSG00000095026	855	2	all data
ENSMUSG00000015112	175.9	19	all data
ENSMUSG00000060743	12.8	6	all data
ENSMUSG00000030059	23971	15	all data
ENSMUSG00000028868	69251	11	all data
ENSMUSG00000042670	60.92	7	all data
ENSMUSG00000040738	49875	28	all data
ENSMUSG00000029761	66031	17	all data
ENSMUSG00000039844	61845	24	all data
ENSMUSG00000052331	2995	2	all data
ENSMUSG00000021403	2334	1	all data
ENSMUSG00000074282	2169	2	all data
ENSMUSG00000036246	4147	3	all data
ENSMUSG00000010205	17.85	13	all data
ENSMUSG00000058729	38825	12	all data
ENSMUSG00000032175	24642	26	all data
ENSMUSG00000000276	25852	12	all data
ENSMUSG00000037570	9143	15	all data
ENSMUSG00000079614	20585	9	all data
ENSMUSG00000033454	11724	1	all data
ENSMUSG00000043391	4713	1	all data
ENSMUSG00000096255	6181	5	all data
ENSMUSG00000062040	3093	2	all data
ENSMUSG00000090137	2318	10	all data
ENSMUSG00000029177	8053	6	all data
ENSMUSG00000020774	nan	0	unusable
ENSMUSG00000045532	7424	2	all data
ENSMUSG00000036995	2.56	2	all data
ENSMUSG00000021867	3672	5	all data
ENSMUSG00000024537	12563	7	all data
ENSMUSG00000045659	65868	29	all data
ENSMUSG00000020056	45065	11	all data
ENSMUSG00000044279	3619	7	all data
ENSMUSG00000024308	9956	8	all data
ENSMUSG00000025323	65259	3	all data
ENSMUSG00000040433	70061	5	all data
ENSMUSG00000042632	41736	18	all data
ENSMUSG00000033088	17975	15	all data
ENSMUSG00000089951	nan	0	unusable
ENSMUSG00000035765	243887	16	all data
ENSMUSG00000070802	4146	1	no intronic data
ENSMUSG00000026377	11983	9	all data
ENSMUSG00000033703	7883	10	all data
ENSMUSG00000032583	3112	4	all data
ENSMUSG00000054893	3295	3	all data
ENSMUSG00000059475	22933	5	all data
ENSMUSG00000021607	1318	5	all data
ENSMUSG00000025505	1311	3	all data
ENSMUSG00000030744	5842	9	all data
ENSMUSG00000037579	4742	3	all data
ENSMUSG00000026696	21067	9	all data
ENSMUSG00000079386	nan	0	unusable
ENSMUSG00000050052	22769	5	all data
ENSMUSG00000021792	10.48	6	all data
ENSMUSG00000073481	32813	8	all data
ENSMUSG00000020121	4784	1	all data
ENSMUSG00000074576	1972	1	no intronic data
ENSMUSG00000026638	2741	1	all data
ENSMUSG00000040841	1393	1	all data
ENSMUSG00000058594	27356	20	all data
ENSMUSG00000021893	35346	20	all data
ENSMUSG00000023927	78817	7	all data
ENSMUSG00000055799	162876	13	all data
ENSMUSG00000032714	5242	2	all data
ENSMUSG00000069302	nan	0	unusable
ENSMUSG00000020652	22298	7	all data
ENSMUSG00000040483	10406	3	all data
ENSMUSG00000032126	7889	15	all data
ENSMUSG00000027878	15035	3	all data
ENSMUSG00000039253	1866	1	all data
ENSMUSG00000061028	22.27	15	all data
ENSMUSG00000027679	4042	11	all data
ENSMUSG00000052681	10803	7	all data
ENSMUSG00000027881	8.92	6	all data
ENSMUSG00000026196	75648	10	all data
ENSMUSG00000003948	29133	3	all data
ENSMUSG00000039328	19662	3	all data
ENSMUSG00000029328	5645	8	all data
ENSMUSG00000027794	20836	10	all data
ENSMUSG00000019478	29302	10	all data
ENSMUSG00000003526	17566	13	all data
ENSMUSG00000022234	11047	11	all data
ENSMUSG00000038569	26202	10	all data
ENSMUSG00000003970	2247	6	all data
ENSMUSG00000021951	16486	4	all data
ENSMUSG00000036915	9979	13	all data
ENSMUSG00000044313	2176	1	all data
ENSMUSG00000040432	1321	1	all data
ENSMUSG00000019916	25123	5	all data
ENSMUSG00000030600	9615	2	all data
ENSMUSG00000055720	17.33	11	all data
ENSMUSG00000032449	36196	8	all data
ENSMUSG00000033543	10316	8	all data
ENSMUSG00000025421	21058	9	all data
ENSMUSG00000024835	5416	11	all data
ENSMUSG00000032038	7956	6	all data
ENSMUSG00000020849	32976	6	all data
ENSMUSG00000029616	11682	3	all data
ENSMUSG00000038014	88798	18	all data
ENSMUSG00000022295	30539	13	all data
ENSMUSG00000031642	170239	3	all data
ENSMUSG00000035629	21828	4	all data
ENSMUSG00000040269	121772	3	all data
ENSMUSG00000040195	12816	10	all data
ENSMUSG00000011958	18851	14	all data
ENSMUSG00000020358	6747	9	all data
ENSMUSG00000026730	25295	4	all data
ENSMUSG00000028175	31591	13	all data
ENSMUSG00000031429	8.26	6	all data
ENSMUSG00000029557	3595	2	all data
ENSMUSG00000034748	5535	10	all data
ENSMUSG00000053317	8584	4	all data
ENSMUSG00000058064	536	1	no intronic data
ENSMUSG00000022974	30506	18	all data
ENSMUSG00000003072	3777	7	all data
ENSMUSG00000023845	51649	17	all data
ENSMUSG00000018143	2568	2	all data
ENSMUSG00000044408	11181	2	all data
ENSMUSG00000096629	nan	0	unusable
ENSMUSG00000031169	12677	13	all data
ENSMUSG00000037788	2411	1	all data
ENSMUSG00000001036	29662	10	all data
ENSMUSG00000078452	3273	4	all data
ENSMUSG00000025226	1358	3	all data
ENSMUSG00000039697	48319	9	all data
ENSMUSG00000094932	nan	0	unusable
ENSMUSG00000020362	31151	13	all data
ENSMUSG00000029752	18085	12	all data
ENSMUSG00000053684	7534	2	all data
ENSMUSG00000029053	101232	15	all data
ENSMUSG00000029311	32157	9	all data
ENSMUSG00000032340	115821	28	all data
ENSMUSG00000060181	12686	5	all data
ENSMUSG00000052707	32802	18	all data
ENSMUSG00000002265	7839	1	all data
ENSMUSG00000013766	1867	7	all data
ENSMUSG00000021098	35.77	17	all data
ENSMUSG00000028382	52608	20	all data
ENSMUSG00000021714	18886	9	all data
ENSMUSG00000063245	nan	0	unusable
ENSMUSG00000021065	198624	11	all data
ENSMUSG00000031393	10.74	5	all data
ENSMUSG00000028405	34619	19	all data
ENSMUSG00000011752	6793	4	all data
ENSMUSG00000021176	1571	2	all data
ENSMUSG00000027122	7031	5	all data
ENSMUSG00000029422	20988	18	all data
ENSMUSG00000024312	9035	15	all data
ENSMUSG00000030717	2427	3	all data
ENSMUSG00000029405	31573	17	all data
ENSMUSG00000070436	7738	7	all data
ENSMUSG00000056014	2722	2	all data
ENSMUSG00000026335	64692	8	all data
ENSMUSG00000075702	2484	5	all data
ENSMUSG00000056851	29427	15	all data
ENSMUSG00000001665	7299	3	all data
ENSMUSG00000025364	8221	13	all data
ENSMUSG00000005469	15669	10	all data
ENSMUSG00000027811	3741	2	all data
ENSMUSG00000010057	3.48	10	all data
ENSMUSG00000031902	51933	10	all data
ENSMUSG00000031016	21.24	11	all data
ENSMUSG00000061981	10956	11	all data
ENSMUSG00000042684	34486	7	all data
ENSMUSG00000021500	46229	24	all data
ENSMUSG00000025555	1434	1	all data
ENSMUSG00000020599	23642	2	all data
ENSMUSG00000022515	16751	12	all data
ENSMUSG00000030087	8838	4	all data
ENSMUSG00000010290	15232	3	all data
ENSMUSG00000049775	2222	7	all data
ENSMUSG00000109901	2489	1	no intronic data
ENSMUSG00000020988	31.76	8	all data
ENSMUSG00000002297	25743	16	all data
ENSMUSG00000029068	12054	11	all data
ENSMUSG00000071516	392	1	no intronic data
ENSMUSG00000008348	4049	3	all data
ENSMUSG00000025816	22234	12	all data
ENSMUSG00000068394	16936	3	all data
ENSMUSG00000052419	3.73	5	no intronic data
ENSMUSG00000096904	1132	1	all data
ENSMUSG00000042808	3219	2	all data
ENSMUSG00000028165	17513	5	all data
ENSMUSG00000026034	12066	13	all data
ENSMUSG00000039205	11.0	12	all data
ENSMUSG00000057841	3242	6	all data
ENSMUSG00000039737	20836	6	all data
ENSMUSG00000054951	nan	0	unusable
ENSMUSG00000001131	4567	8	all data
ENSMUSG00000002820	12479	10	all data
ENSMUSG00000060671	19141	25	all data
ENSMUSG00000026669	21061	19	all data
ENSMUSG00000078532	42555	7	all data
ENSMUSG00000098488	569	1	all data
ENSMUSG00000018677	4559	14	all data
ENSMUSG00000031068	30.98	13	all data
ENSMUSG00000053119	37782	8	all data
ENSMUSG00000033352	68128	10	all data
ENSMUSG00000069727	2891	1	all data
ENSMUSG00000029076	17299	9	all data
ENSMUSG00000038047	33.2	16	all data
ENSMUSG00000051316	3713	2	all data
ENSMUSG00000018822	4281	2	all data
ENSMUSG00000022313	3598	3	all data
ENSMUSG00000024286	136106	9	all data
ENSMUSG00000031297	6151	14	all data
ENSMUSG00000066652	5995	4	all data
ENSMUSG00000050390	6435	4	all data
ENSMUSG00000037608	24493	13	all data
ENSMUSG00000021843	72801	52	all data
ENSMUSG00000029028	9782	7	all data
ENSMUSG00000026664	19711	9	all data
ENSMUSG00000032872	55.76	16	all data
ENSMUSG00000040650	887	1	all data
ENSMUSG00000045763	50479	2	all data
ENSMUSG00000001158	9371	7	all data
ENSMUSG00000075227	1.28	1	no intronic data
ENSMUSG00000069273	835	1	no intronic data
ENSMUSG00000024201	47001	12	all data
ENSMUSG00000027377	1537	1	all data
ENSMUSG00000071657	7575	10	all data
ENSMUSG00000024248	12414	3	all data
ENSMUSG00000028495	2752	5	all data
ENSMUSG00000024073	137565	49	all data
ENSMUSG00000044676	4319	2	all data
ENSMUSG00000029635	71586	15	all data
ENSMUSG00000033054	29174	12	all data
ENSMUSG00000043439	2313	1	no intronic data
ENSMUSG00000067860	5916	6	all data
ENSMUSG00000087260	5224	5	all data
ENSMUSG00000022812	157083	13	all data
ENSMUSG00000064179	nan	0	unusable
ENSMUSG00000063364	nan	0	unusable
ENSMUSG00000029602	675	1	all data
ENSMUSG00000035919	412549	10	all data
ENSMUSG00000015882	37304	4	all data
ENSMUSG00000032737	14319	27	all data
ENSMUSG00000089704	114331	16	all data
ENSMUSG00000099583	559	1	no intronic data
ENSMUSG00000002983	9473	4	all data
ENSMUSG00000030557	4065	4	all data
ENSMUSG00000053192	9542	5	all data
ENSMUSG00000030207	27209	4	all data
ENSMUSG00000006456	11065	7	all data
ENSMUSG00000025195	22183	9	all data
ENSMUSG00000039754	2274	2	all data
ENSMUSG00000078656	5842	13	all data
ENSMUSG00000078938	nan	0	unusable
ENSMUSG00000023036	16852	3	all data
ENSMUSG00000039195	4841	3	all data
ENSMUSG00000096458	1164	1	all data
ENSMUSG00000036916	50508	17	all data
ENSMUSG00000029998	11148	9	all data
ENSMUSG00000103749	110864	4	all data
ENSMUSG00000021752	9065	4	all data
ENSMUSG00000022982	5.58	5	all data
ENSMUSG00000029726	4757	4	all data
ENSMUSG00000030451	47494	27	all data
ENSMUSG00000055447	30845	6	all data
ENSMUSG00000054000	1373	1	no intronic data
ENSMUSG00000054428	3104	4	all data
ENSMUSG00000079104	9.47	2	all data
ENSMUSG00000020075	22.03	15	all data
ENSMUSG00000030091	60265	28	all data
ENSMUSG00000028599	11021	2	all data
ENSMUSG00000035847	3604	1	all data
ENSMUSG00000017664	7049	13	all data
ENSMUSG00000042303	9.72	20	all data
ENSMUSG00000041351	9567	8	all data
ENSMUSG00000050796	3183	1	no intronic data
ENSMUSG00000020069	9.23	12	all data
ENSMUSG00000035152	96.82	24	all data
ENSMUSG00000034163	42122	28	all data
ENSMUSG00000025410	15563	14	all data
ENSMUSG00000065990	1779	6	all data
ENSMUSG00000039230	165215	35	all data
ENSMUSG00000066613	4015	5	all data
ENSMUSG00000033967	3187	1	all data
ENSMUSG00000017550	46391	24	all data
ENSMUSG00000063694	3975	3	all data
ENSMUSG00000022336	32696	13	all data
ENSMUSG00000033460	2988	3	all data
ENSMUSG00000030094	21353	9	all data
ENSMUSG00000028718	36.06	9	all data
ENSMUSG00000032498	43536	19	all data
ENSMUSG00000029673	39235	4	all data
ENSMUSG00000037058	18569	11	all data
ENSMUSG00000019820	166691	25	all data
ENSMUSG00000021038	25124	17	all data
ENSMUSG00000103711	nan	0	unusable
ENSMUSG00000038072	18555	13	all data
ENSMUSG00000037568	2.61	2	all data
ENSMUSG00000008604	15967	11	all data
ENSMUSG00000028423	42965	17	all data
ENSMUSG00000024666	6884	5	all data
ENSMUSG00000035024	58327	33	all data
ENSMUSG00000055371	50536	15	all data
ENSMUSG00000006818	10.28	5	all data
ENSMUSG00000062825	2852	11	all data
ENSMUSG00000018012	1.46	4	all data
ENSMUSG00000022247	11168	10	all data
ENSMUSG00000015095	3535	8	all data
ENSMUSG00000040875	13464	4	all data
ENSMUSG00000047702	2508	1	no intronic data
ENSMUSG00000039715	17335	9	all data
ENSMUSG00000066148	18193	14	all data
ENSMUSG00000041623	10235	6	all data
ENSMUSG00000042216	37381	11	all data
ENSMUSG00000023022	65353	10	all data
ENSMUSG00000047417	20635	14	all data
ENSMUSG00000095432	4269	1	all data
ENSMUSG00000042043	54012	5	all data
ENSMUSG00000047098	11985	18	all data
ENSMUSG00000052911	8722	20	all data
ENSMUSG00000020644	2288	2	all data
ENSMUSG00000057672	26.4	21	all data
ENSMUSG00000058291	8513	3	all data
ENSMUSG00000042978	22397	4	all data
ENSMUSG00000019256	7002	2	all data
ENSMUSG00000047221	57166	3	all data
ENSMUSG00000074519	1221	1	all data
ENSMUSG00000032224	37772	8	all data
ENSMUSG00000045374	13773	3	all data
ENSMUSG00000022536	33907	15	all data
ENSMUSG00000029913	105127	12	all data
ENSMUSG00000039801	84334	17	all data
ENSMUSG00000006418	13084	8	all data
ENSMUSG00000023066	77493	11	all data
ENSMUSG00000103144	3246	2	no intronic data
ENSMUSG00000040112	31227	7	all data
ENSMUSG00000025271	32872	8	all data
ENSMUSG00000041977	120458	16	all data
ENSMUSG00000031292	7299	1	all data
ENSMUSG00000033096	17.28	8	all data
ENSMUSG00000035632	15757	18	all data
ENSMUSG00000098950	40056	17	all data
ENSMUSG00000040594	293033	28	all data
ENSMUSG00000078813	3763	3	all data
ENSMUSG00000041046	2712	2	all data
ENSMUSG00000020439	13999	10	all data
ENSMUSG00000029345	10588	13	all data
ENSMUSG00000058239	11019	10	all data
ENSMUSG00000021451	24296	13	all data
ENSMUSG00000031751	33637	12	all data
ENSMUSG00000028991	105426	39	all data
ENSMUSG00000046186	1361	1	all data
ENSMUSG00000025728	11041	13	all data
ENSMUSG00000046550	1052	1	all data
ENSMUSG00000031703	123343	18	all data
ENSMUSG00000007989	52437	4	all data
ENSMUSG00000039637	7704	10	all data
ENSMUSG00000034853	3929	2	all data
ENSMUSG00000024824	6405	11	all data
ENSMUSG00000027281	4357	3	all data
ENSMUSG00000030111	nan	0	unusable
ENSMUSG00000000531	8548	7	all data
ENSMUSG00000071655	4012	10	all data
ENSMUSG00000025545	90988	7	all data
ENSMUSG00000027495	10184	3	all data
ENSMUSG00000020225	16167	9	all data
ENSMUSG00000015243	18346	8	all data
ENSMUSG00000041959	9563	4	all data
ENSMUSG00000066151	33918	14	all data
ENSMUSG00000031711	10539	9	all data
ENSMUSG00000055707	2.8	5	all data
ENSMUSG00000045377	1715	2	all data
ENSMUSG00000035356	7159	3	all data
ENSMUSG00000053226	1128	1	all data
ENSMUSG00000000958	39606	9	all data
ENSMUSG00000015755	19219	6	all data
ENSMUSG00000019831	18322	9	all data
ENSMUSG00000030678	4442	10	all data
ENSMUSG00000006494	30634	11	all data
ENSMUSG00000020803	2468	4	all data
ENSMUSG00000028410	12484	9	all data
ENSMUSG00000060073	21726	11	all data
ENSMUSG00000024400	104.93	22	all data
ENSMUSG00000071613	nan	0	unusable
ENSMUSG00000022101	6063	4	all data
ENSMUSG00000037279	744	1	all data
ENSMUSG00000076432	27231	7	all data
ENSMUSG00000019734	1184	2	all data
ENSMUSG00000096775	1146	1	all data
ENSMUSG00000031148	13131	11	all data
ENSMUSG00000027298	16556	18	all data
ENSMUSG00000021427	22789	8	all data
ENSMUSG00000052957	2.96	1	no intronic data
ENSMUSG00000026176	4007	6	all data
ENSMUSG00000057363	80834	15	all data
ENSMUSG00000057649	22461	14	all data
ENSMUSG00000020495	9042	4	all data
ENSMUSG00000004393	8853	14	all data
ENSMUSG00000022244	14868	5	all data
ENSMUSG00000032221	22785	7	all data
ENSMUSG00000033491	3285	3	all data
ENSMUSG00000022507	28816	4	all data
ENSMUSG00000029575	7.58	4	all data
ENSMUSG00000061130	56775	7	all data
ENSMUSG00000057286	9962	3	all data
ENSMUSG00000062981	19716	6	all data
ENSMUSG00000074500	0.86	1	all data
ENSMUSG00000022364	54091	17	all data
ENSMUSG00000047789	43502	7	all data
ENSMUSG00000043639	3.0	1	all data
ENSMUSG00000030337	2.72	2	all data
ENSMUSG00000043411	64391	30	all data
ENSMUSG00000050107	2809	1	no intronic data
ENSMUSG00000033152	nan	0	unusable
ENSMUSG00000027397	12852	13	all data
ENSMUSG00000028496	71464	5	all data
ENSMUSG00000061898	2872	1	all data
ENSMUSG00000036402	3886	8	all data
ENSMUSG00000026618	44.67	24	all data
ENSMUSG00000020385	18.65	14	all data
ENSMUSG00000025478	1802	1	all data
ENSMUSG00000032121	5498	2	all data
ENSMUSG00000055485	25203	3	all data
ENSMUSG00000038539	4402	6	all data
ENSMUSG00000022757	27118	9	all data
ENSMUSG00000042417	1206	1	all data
ENSMUSG00000041740	31486	20	all data
ENSMUSG00000003363	10904	12	all data
ENSMUSG00000035757	3801	2	all data
ENSMUSG00000048279	24399	2	all data
ENSMUSG00000021884	186	1	all data
ENSMUSG00000033396	58859	28	all data
ENSMUSG00000027076	3216	4	all data
ENSMUSG00000041396	2354	2	all data
ENSMUSG00000032376	78505	14	all data
ENSMUSG00000067928	3648	1	all data
ENSMUSG00000040276	3222	4	all data
ENSMUSG00000069255	2554	2	all data
ENSMUSG00000001249	348	1	all data
ENSMUSG00000075419	2103	1	no intronic data
ENSMUSG00000021115	64992	16	all data
ENSMUSG00000040697	22917	10	all data
ENSMUSG00000024222	41958	12	all data
ENSMUSG00000030352	72849	9	all data
ENSMUSG00000030243	16974	14	all data
ENSMUSG00000021803	3711	3	all data
ENSMUSG00000022847	924	1	all data
ENSMUSG00000025487	16674	17	all data
ENSMUSG00000023020	2518	2	all data
ENSMUSG00000036529	19923	38	all data
ENSMUSG00000036086	148817	22	all data
ENSMUSG00000021963	6.8	9	all data
ENSMUSG00000063439	5778	7	all data
ENSMUSG00000041920	12693	6	all data
ENSMUSG00000059456	1012	3	all data
ENSMUSG00000025337	9799	5	all data
ENSMUSG00000097929	2587	1	all data
ENSMUSG00000074748	3565	1	no intronic data
ENSMUSG00000030101	78554	10	all data
ENSMUSG00000020493	16988	7	all data
ENSMUSG00000018648	1269	3	all data
ENSMUSG00000022853	2049	1	all data
ENSMUSG00000027646	14785	15	all data
ENSMUSG00000028688	3638	8	all data
ENSMUSG00000112449	23264	4	all data
ENSMUSG00000005510	10191	7	all data
ENSMUSG00000025795	5938	3	all data
ENSMUSG00000026211	10025	9	all data
ENSMUSG00000001247	15694	12	all data
ENSMUSG00000036858	nan	0	unusable
ENSMUSG00000038828	11168	17	all data
ENSMUSG00000052852	49345	7	all data
ENSMUSG00000028145	1.0	1	all data
ENSMUSG00000031198	9357	4	all data
ENSMUSG00000079036	17749	7	all data
ENSMUSG00000001870	1395	3	all data
ENSMUSG00000022131	24495	7	all data
ENSMUSG00000037466	7383	6	all data
ENSMUSG00000057181	15.14	9	all data
ENSMUSG00000026088	11523	9	all data
ENSMUSG00000039183	3226	6	all data
ENSMUSG00000025736	2236	6	all data
ENSMUSG00000029287	3187	1	all data
[truncated: 9,823 more rows]

## Sheet: Rates - Rates
Rates
[truncated: 9,789 more rows]
