# Supplementary material for: Subcellular mRNA kinetic modeling reveals nuclear retention as rate-limiting
Source: Mol Syst Biol. 2024 Nov 15;20(12):1346–71. doi: 10.1038/s44320-024-00073-2 (PMC11611909; doi:10.1038/s44320-024-00073-2)
Supplement: Supplementary file 6 — Source data Fig. 3 [file 44320_2024_73_MOESM6_ESM.xlsx]

## Sheet: Description - Description table
Description table
Sheet	Used in Figure	Description
Rates	3A, 3D, 2B, 2C	Subcellular, and elongation rates (prefix “rate_”) with annotation and gene feature data. Errors columns (prefix “error_”) give the 1sigma standard error on the corresponding rate. “Cytosolic removal” is the sum of “Cytosolic transport” and “Cytosolic decay”. “Nuclear removal” is the sum of ”Nuclear export” and “Nuclear decay”.
Half-lives	3B, 3C, 4B, 4C	Half-lives (prefix “halflife_”) with annotation and gene feature data. Errors columns (prefix “error_”) give the 1sigma standard error on the corresponding half-life.
GSEA results	3C	Results from GSEA performed with fgsea ranking genes by rates.
		Time and half-life are always given in minutes throughout
		Rates are always given in 1/min except elongation rate which is given in kb/min throughout
		For ratio of new to total mRNA data used in Fig. 3A, see source data for Figure 1 (sheet 4 “T2C”).
		Sheet 2 “Rates” is the same as in source data for figure 2 (sheet 5 “Rates”).

## Sheet: Rates - Rates
Rates
gene_id	symbol	Localization	rate_pre-mRNA processing	rate_Nuclear export	rate_Nuclear decay	rate_Nuclear removal	rate_Cytosolic transport	rate_Cytosolic decay	rate_Cytosolic removal	rate_Membrane decay	Elongation rate	error_pre-mRNA processing	error_Nuclear export	error_Nuclear decay	error_Nuclear removal	error_Cytosolic removal	error_Cytosolic decay	error_Cytosolic transport	error_Membrane decay	error_Elongation rate	Model	Exon type	Includes nuc. deg.	Estimation elongation rate	BIC (without nuc. deg.) - BIC (with nuc. deg.)	BIC	Reduced chi-sqr	rate_Whole-cell (direct)	rate_Whole-cell (model-derived)	length_in_kb	number_of_exons	transcript_id	3_prime_utr_length_in_kb	5_prime_utr_length_in_kb	effective_length_in_kb	Gene GC content in %
ENSMUSG00000000001	Gnai3	Cytosol-localized	0.1118843144549955	0.00301740825546		0.00301740825546		0.1945916033062158	0.1945916033062158		0.6863673634530373	0.0216811884426907	0.0001443001451872		0.0001443001451872	0.314619258230115	0.314619258230115			0.1250495064995683	3-step without nuc. deg.	multiple exon	no	Converged	-4.897839800242398	-10.620525704352868	0.8227059124861168	0.0020860975307904514	0.0029094958821057142	38866	9	ENSMUST00000000001	2036	0.14	3.0648280000000003	41.65
ENSMUSG00000000028	Cdc45	Cytosol-localized	0.028652058733339	0.0056911076443201		0.0056911076443201		0.0242890446215456	0.0242890446215456		1.267655323504514	0.0022139660548318	0.0001897501930214		0.0001897501930214	0.0009194474280947	0.0009194474280947			0.2173217592346776	3-step without nuc. deg.	multiple exon	no	Converged	-5.677990032011962	-81.87653197536963	0.7054216987627655	0.002516939921468425	0.00440645370116572	31262	20	ENSMUST00000000028	126	143	1.775804	46.23
ENSMUSG00000000056	Narf	Cytosol-localized		0.0044021621493846		0.0044021621493846		0.0096866354323527	0.0096866354323527				0.000576100722578		0.000576100722578	0.0013860217039541	0.0013860217039541				3-step without nuc. deg.	single exon	no	Boundary-limited	-2.71116168403708	12.337623128104497	1.8304021412593108	0.002506018228060709	0.0038372747235671414	3175	1	ENSMUST00000103015	2933	71	3.995944333333334	46.96
ENSMUSG00000000085	Scmh1	Cytosol-localized	0.047820827107555	0.0132276797774491		0.0132276797774491		0.0471604556250445	0.0471604556250445		1.9345585908202896	0.0063713134722243	0.0007260781978676		0.0007260781978676	0.0032726757260466	0.0032726757260466			0.3828299006885802	3-step without nuc. deg.	multiple exon	no	Converged	-5.170660843988912	117.796364522166	1.7767325724896954	0.0065917850095166776	0.009568186447011393	61949	12	ENSMUST00000136801			1.7486536666666663	39.89
ENSMUSG00000000088	Cox5a	Undefined	0.2093849264693786	0.0011718561637778		0.0011718561637778	0.7522579415091539		0.7522579415091539	0.1493658878944433	0.168082360964074	0.0476708129625694	8.608722152805381e-05		8.608722152805381e-05	2.073304424772976		2.073304424772976	0.4116631906611845	0.0231491699998212	4-step without nuc. deg.	multiple exon	no	Converged	-4.736198443111114	-64.76613917738193	0.4814266172475568	0.0009355453180062969	0.0011570416602267302	11147	5	ENSMUST00000000090	144	48	0.4537283333333333	42.75
ENSMUSG00000000120	Ngfr	Membrane-localized	0.0412257383180494	0.0088563805466678		0.0088563805466678	0.2248296858406136		0.2248296858406136	0.1537638945539688	0.5748143717946342	0.0056968284037278	0.0007196471015534		0.0007196471015534	0.0416687354236768		0.0416687354236768	0.2687474072086123	0.3098510584233014	4-step without nuc. deg.	multiple exon	no	Converged	-4.277019738954042	27.703019456609173	1.1732139587158077	0.00446455109050006	0.006900645699241055	9515	3	ENSMUST00000000122	1984	176	3.2488280000000005	53.62
ENSMUSG00000000127	Fer	Cytosol-localized	0.0623368962671204	0.0024099716921061		0.0024099716921061		0.1739079700859277	0.1739079700859277		3.488965186309602	0.0086061553904906	0.0001537915993988		0.0001537915993988	0.3197686954710339	0.3197686954710339			0.3653133560758772	3-step without nuc. deg.	multiple exon	no	Converged	-5.384495019458427	-59.4403431985138	0.7026185401774573	0.0014877571998083467	0.002280056754917398	243476	17	ENSMUST00000000129	476	58	2.752676666666667	40.27
ENSMUSG00000000131	Xpo6	Cytosol-localized	0.0469298169520414	0.008401701849581		0.008401701849581		0.0430277788519554	0.0430277788519554		2.739804681303686	0.0037988584979796	0.0002072857576948		0.0002072857576948	0.0016644320907332	0.0016644320907332			0.2663175010564207	3-step without nuc. deg.	multiple exon	no	Converged	-1.9898216998409024	-50.332079227219765	0.8338550032602287	0.004703388390739565	0.006718195549048668	98786	27	ENSMUST00000171861			1.9924153333333336	43.53
ENSMUSG00000000134	Tfe3	Cytosol-localized	0.0410642949417616	0.0105514931393702		0.0105514931393702		0.0507084902019657	0.0507084902019657		1.16813373190216	0.0048603653596825	0.000475733303573		0.000475733303573	0.0038164934904674	0.0038164934904674			0.5146472215025104	3-step without nuc. deg.	multiple exon	no	Converged	-5.170759485802623	25.467506975697493	1.051460618231833	0.006225972775902899	0.007879699902124117	9695	12	ENSMUST00000115678	1267	5	2.4535329999999997	51.75
ENSMUSG00000000142	Axin2	Cytosol-localized	0.0601994793869149	0.0333737838051873		0.0333737838051873		0.1466710910261293	0.1466710910261293		1.4479753206575974	0.0129880504156366	0.0054022544788762		0.0054022544788762	0.0268972190432254	0.0268972190432254			0.2847943812589009	3-step without nuc. deg.	multiple exon	no	Converged	-4.252181070339461	80.45103310163618	2.3646884255636627	0.008877110664868711	0.020044739513232653	27631	5	ENSMUST00000052915	1387	135	2.7115590000000003	53.94
ENSMUSG00000000148	Brat1	Cytosol-localized	0.0275441213613142	0.0529392491046585		0.0529392491046585		0.0274421715909837	0.0274421715909837		0.391495334530336	0.0044405807718546	0.0187641430279349		0.0187641430279349	0.0070951951038521	0.0070951951038521			0.205455665961932	3-step without nuc. deg.	multiple exon	no	Converged	7.856220803046881	59.09041370843944	2.5914771535039933	0.007557851813048231	0.01489035351419678	6874	3	ENSMUST00000041588	781	64	3.066435666666666	51.56
ENSMUSG00000000149	Gna12	Cytosol-localized	0.0795891810446527	0.0070632836731896		0.0070632836731896		0.0218553057582965	0.0218553057582965		1.671240393670571	0.0109156283417202	0.0003790751254325		0.0003790751254325	0.0012951077445068	0.0012951077445068			0.3660920247968833	3-step without nuc. deg.	multiple exon	no	Converged	-4.163437974244092	14.069962544388511	1.024752882401745	0.004139249256329488	0.005919286980413489	72023	4	ENSMUST00000000153	2.14	134	3.2160283333333335	47.49
ENSMUSG00000000168	Dlat	Cytosol-localized	0.0366348517660114	0.0026618525014254		0.0026618525014254		0.0463043898509117	0.0463043898509117		2.993943213108663	0.0029779948054789	0.0001336263543748		0.0001336263543748	0.0141189304525289	0.0141189304525289			2.9399577630168023	3-step without nuc. deg.	multiple exon	no	Converged	-5.318119994058961	-72.26395556198598	0.6448682080864269	0.001894333734529978	0.002382296450749293	25147	14	ENSMUST00000125919			2.009704	44.1
ENSMUSG00000000194	Gpr107	Membrane-localized	0.0236704824867674	0.0085190917112156		0.0085190917112156	0.7563712377313349		0.7563712377313349	0.0235522737588874	1.046798748631722	0.0019233283485986	0.0004307974754666		0.0004307974754666	0.081343009899088		0.081343009899088	0.0020177745744526	0.0636061124230313	4-step without nuc. deg.	multiple exon	no	Converged	-5.958424574350985	-133.88112601537878	0.6637005508859142	0.0031988858683909822	0.005401907715107873	66459	18	ENSMUST00000172422			3.061984999999999	49.01
ENSMUSG00000000253	Gmpr	Cytosol-localized	0.0242075422524905	0.0037211676246176		0.0037211676246176		0.0097148073688887	0.0097148073688887		0.9156880407256396	0.0030082886021765	0.0003630757378206		0.0003630757378206	0.0010005926164454	0.0010005926164454			0.6494005146652179	3-step without nuc. deg.	multiple exon	no	Converged	-4.16517909691677	14.372279452685287	1.0296049601882176	0.0018582196196888598	0.0028150792047119022	25.53	4	ENSMUST00000000260	328	212	1.3122756666666668	48.23
ENSMUSG00000000275	Trim25	Cytosol-localized	0.0358508627706799	0.0109349777118398		0.0109349777118398		0.0486146813515867	0.0486146813515867		1.4015871945419998	0.0045250088133207	0.0006844898452593		0.0006844898452593	0.00331945678615	0.00331945678615			0.6639096827328557	3-step without nuc. deg.	multiple exon	no	Converged	-4.834203407277812	81.79499043976779	1.639697137914277	0.006139196591791975	0.007830335412248543	20917	9	ENSMUST00000107896	3571	112	5.3238356666666675	48.45
ENSMUSG00000000276	Dgke	Undefined	0.0581637783529123	0.0630775482890309		0.0630775482890309	0.6079447327815681		0.6079447327815681	0.1095281246580878	1.195488003869325	0.0081972790606017	0.0085428985074826		0.0085428985074826	0.0831886165044634		0.0831886165044634	0.0151129444172945	0.1037572112149667	4-step without nuc. deg.	multiple exon	no	Converged	5.192344649237583	205.0891539301909	2.010784921409131	0.017386607115181658	0.028919743782030754	25852	12	ENSMUST00000107894	5552	645	6.584099	43.85
ENSMUSG00000000278	Scpep1	Membrane-localized	0.0614218936683891	0.0032598496901034		0.0032598496901034	0.5704812739948437		0.5704812739948437	0.0188360685789922	1.9583399726145916	0.0051674061621162	9.457575235026712e-05		9.457575235026712e-05	0.0616688888381233		0.0616688888381233	0.0020013073583408	0.5549908572478408	4-step without nuc. deg.	multiple exon	no	Converged	-5.64190707180353	-154.99331906389438	0.5316521018894347	0.0018499774265335542	0.0027895720584048284	31445	13	ENSMUST00000000287	641	95	1.899828	47.22
ENSMUSG00000000282	Mnt	Cytosol-localized	0.0217622827258499	0.0295685893976149		0.0295685893976149		0.1659743922576645	0.1659743922576645		3.0800479956799465	0.0038300723866575	0.00721317097493		0.00721317097493	0.0443273712614938	0.0443273712614938			6.814909964947505	3-step without nuc. deg.	multiple exon	no	Converged	-1.4468038555408782	74.43495697914769	2.189158204131327	0.008641481944189027	0.011906476637411793	14805	4	ENSMUST00000000291	2404	408	4.265849666666667	56.49
ENSMUSG00000000296	Tpd52l1	Cytosol-localized	0.0333978102638485	0.0038563752535512		0.0038563752535512		0.0596116169940115	0.0596116169940115		1.3758336585773183	0.0042420946687678	0.000279538134699		0.000279538134699	0.0334015874723946	0.0334015874723946			0.1339305969828983	3-step without nuc. deg.	multiple exon	no	Converged	-4.897839799223618	18.280451439522253	1.0207344893564785	0.0017243743998117053	0.003339962718616436	113582	9	ENSMUST00000214644	582	123	0.8991016666666667	40.19
ENSMUSG00000000308	Ckmt1	Cytosol-localized	0.0288613994475229	0.0031174811918285		0.0031174811918285		0.0447782333502895	0.0447782333502895		9.9999999999997	0.0033315138392247	0.0002097469999774		0.0002097469999774	0.0172940853348427	0.0172940853348427			12807618.121814672	3-step without nuc. deg.	multiple exon	no	Boundary-limited	-4.99721227374247	-12.319977425336823	0.8262119769406426	0.0018916775605379971	0.0026875126517636704	5127	10	ENSMUST00000078222	122	53	1.244729	48.09
ENSMUSG00000000317	Bcl6b	Cytosol-localized		0.0121760108121001		0.0121760108121001		0.0636576396260677	0.0636576396260677				0.0015114612543458		0.0015114612543458	0.0110976625634537	0.0110976625634537				3-step without nuc. deg.	single exon	no	Boundary-limited	-1.5124352276320732	7.9779361520874605	1.3687390213689938	0.008041528637104408	0.011505812834470493	2015	1	ENSMUST00000000326	1898	11	3.032094	51.38
ENSMUSG00000000320	Alox12	Cytosol-localized	0.0274517234229218	0.0093145324600291		0.0093145324600291		0.0302078285008457	0.0302078285008457		9.999999999999735	0.0055893747001555	0.0011241936755754		0.0011241936755754	0.0041355788488653	0.0041355788488653			548130.9486650999	3-step without nuc. deg.	multiple exon	no	Boundary-limited	-3.5837471444412117	17.701726062150417	1.2353185568081928		0.006380181148470805	8799	2	ENSMUST00000000329	927	0.08	2.5223123333333333	48.86
ENSMUSG00000000339	Rtca	Cytosol-localized	0.0497535119257718	0.0029323474940511		0.0029323474940511		0.042403936829283	0.042403936829283		8.057979680901724	0.0057752157307718	0.0001868418052727		0.0001868418052727	0.016377417577957	0.016377417577957			142.98304240090226	3-step without nuc. deg.	multiple exon	no	Converged	-5.087596334266522	26.716212469714215	1.066408575504033	0.0021411903124108913	0.002671180528106643	19245	11	ENSMUST00000000348	273	218	1.3334249999999996	43.09
ENSMUSG00000000346	Dazap2	Cytosol-localized	0.1894909265178521	0.0081360959887656		0.0081360959887656		0.0466112177989776	0.0466112177989776		9.999999999991765	0.0744280311832333	0.0008880202889418		0.0008880202889418	0.0259049790473823	0.0259049790473823			1096143928.902291	3-step without nuc. deg.	multiple exon	no	Boundary-limited	-3.912023005161096	58.84096029156856	2.5785802952948615	0.005563101891267317	0.007414811840707357	3818	3	ENSMUST00000000356	1234	83	1.6288280000000002	50.58
ENSMUSG00000000355	Mcts1	Cytosol-localized	0.0084467258653413	0.0072665853345035		0.0072665853345035		0.0222773912350173	0.0222773912350173		0.2813721193045648	0.0004655114782139	0.0004665177272656		0.0004665177272656	0.0014525746413179	0.0014525746413179			0.037956862486178	3-step without nuc. deg.	multiple exon	no	Converged	-1.3786325506871009	-89.92011248812874	0.3231817993465123	0.0013163375705032914	0.0035140732060880892	12771	6	ENSMUST00000000365	123	112	0.5322216666666666	37.89
ENSMUSG00000000365	Rnf17	Cytosol-localized	0.0144898737255339	0.0062567617023756		0.0062567617023756		0.0256896172448002	0.0256896172448002		9.99999999999998	0.0011415365135875	0.0003098554320872		0.0003098554320872	0.0013920650754098	0.0013920650754098			4.377683317299162	3-step without nuc. deg.	multiple exon	no	Boundary-limited	-6.157761768409287	-104.38014057188036	0.7665142212122458	0.001974911220629264	0.0040136578211953135	116986	32	ENSMUST00000095793	219	3	4.9508280000000005	38.66
ENSMUSG00000000374	Trappc10	Cytosol-localized	0.0261203125461824	0.0072362370252482	0.0100281942195834	0.0172644312448316		0.0431593474390028	0.0431593474390028		2.1648765017322735	0.0024763005011692	0.0011369042835629	0.0021651607422873	0.0024455004375231	0.0065818261258523	0.0065818261258523			0.4928620187148871	3-step with nuc. degradation	multiple exon	yes	Converged	10.7559069834573	-18.167796361561372	0.7883438397105831	0.006348890466821325	0.009437709227667603	36135	11	ENSMUST00000000384	1.13	138	4.146293333333334	48.02
ENSMUSG00000000378	Ccm2	Cytosol-localized	0.0337052869942091	0.011072726630642		0.011072726630642		0.0300024222458582	0.0300024222458582		2.0046657245358706	0.0039211978498478	0.0005275693176665		0.0005275693176665	0.0017542430963787	0.0017542430963787			1.09763195589196	3-step without nuc. deg.	multiple exon	no	Converged	-5.090722079180107	-0.2457997221041132	0.9029070706742248	0.004569216958803931	0.007554525142308133	26.78	11	ENSMUST00000000388	382	112	1.4988709999999994	47.75
ENSMUSG00000000409	Lck	Cytosol-localized	0.0223006375801953	0.0085589123978123		0.0085589123978123		0.0186679579788047	0.0186679579788047		0.7008698006675264	0.0024605130352591	0.0005282311788796		0.0005282311788796	0.0012689873714331	0.0012689873714331			0.388185232397383	3-step without nuc. deg.	multiple exon	no	Converged	-4.900864533915922	37.63331209745671	1.179330363729237	0.0029304934983144988	0.0055033284161772255	10047	9	ENSMUST00000167288	453	56	1.309729	48.13
ENSMUSG00000000420	Galnt1	Membrane-localized	0.043267727242993	0.0058895215188307		0.0058895215188307	0.4588529395365773		0.4588529395365773	0.0232371477646155	2.828189573429735	0.0051055764929813	0.000251658034336		0.000251658034336	0.0581412011666038		0.0581412011666038	0.0028086432590976	0.8783758652562761	4-step without nuc. deg.	multiple exon	no	Converged	-5.480638921966765	2.5452307104525644	0.9207916954922384	0.0028757472163251853	0.004583641990228792	48576	11	ENSMUST00000178605	1953	104	3.4186379999999996	40.82
ENSMUSG00000000441	Raf1	Cytosol-localized	0.0333970503823387	0.0071281786337862		0.0071281786337862		0.034989305781237	0.034989305781237		0.8649195679812873	0.0025528490719844	0.0001956076439589		0.0001956076439589	0.0010947230251251	0.0010947230251251			0.0750184590140441	3-step without nuc. deg.	multiple exon	no	Converged	-5.507699988078173	-121.67240247901282	0.5668123183310109	0.003725132799198596	0.00551497524206114	58066	17	ENSMUST00000000451	696	25	2.5404656666666665	42.75
ENSMUSG00000000486	Sept1	Cytosol-localized	0.0157310309638929	0.004371187944227		0.004371187944227		0.0109777319408993	0.0109777319408993		0.1	0.0009594541805701	0.0001950281706962		0.0001950281706962	0.0004957904558572	0.0004957904558572			0.0145213258679273	3-step without nuc. deg.	multiple exon	no	Boundary-limited	-5.186858953316744	-160.06335167176107	0.393913097300658	0.0011937549755481926	0.0029748117089991545	4036	13	ENSMUST00000106314	295	88	1.076897	48.19
ENSMUSG00000000531	Grasp	Cytosol-localized	0.035953065185985	0.0164624175616517		0.0164624175616517		0.0551803766539917	0.0551803766539917		0.3813489429957087	0.0061368014235344	0.001674754763882		0.001674754763882	0.0064059340380054	0.0064059340380054			0.1420896462291914	3-step without nuc. deg.	multiple exon	no	Converged	-4.663934895304749	88.68917170716209	2.0120975722422982	0.007005465209806963	0.010397047547866283	8548	6	ENSMUST00000000543	738	94	1.815828	55.63
ENSMUSG00000000532	Acvr1b	Membrane-localized	0.0257660104419041	0.019144609307724		0.019144609307724	0.3541751277165951		0.3541751277165951	0.1484137369696554	0.7391441801208859	0.003191236182509	0.0021817606213026		0.0021817606213026	0.0579138279243772		0.0579138279243772	0.1128235980940194	0.1232241880378404	4-step without nuc. deg.	multiple exon	no	Converged	-5.176166358676312	117.28357768604462	1.7247039623612055	0.00701797228522722	0.01011615346913541	19747	8	ENSMUST00000000544	2816	77	4.215828	49.44
ENSMUSG00000000538	Tom1l2	Cytosol-localized		0.0088923665067108		0.0088923665067108		0.0421649295872315	0.0421649295872315				0.0005014874118613		0.0005014874118613	0.003229632576081	0.003229632576081				3-step without nuc. deg.	single exon	no	Boundary-limited	-2.0301129746607147	-5.150108433839038	0.5704595135752544	0.005822670607994584	0.008353695000787607	3527	1	ENSMUST00000153920			3.418915333333333	46.54
ENSMUSG00000000544	Gpa33	Membrane-localized	0.0427190385040528	0.0053659839898323		0.0053659839898323	0.7191808876912325		0.7191808876912325	0.0352601063790004	1.5378674301063542	0.0040729771248265	0.0002142629598237		0.0002142629598237	0.1293289982755446		0.1293289982755446	0.0061793983965917	0.3496793275350769	4-step without nuc. deg.	multiple exon	no	Converged	-5.389071728106089	13.137031004219	0.9608317055830348	0.0033223517431176307	0.004402837848966291	36272	10	ENSMUST00000060833	1.23	323	2.1218873333333335	48.91
ENSMUSG00000000552	Zfp385a	Cytosol-localized	0.030882381485592	0.0146511428812429		0.0146511428812429		0.0444156961539605	0.0444156961539605		0.6442968899539695	0.0033625532105191	0.0010300146373629		0.0010300146373629	0.0034751314988185	0.0034751314988185			0.4842798621764682	3-step without nuc. deg.	multiple exon	no	Converged	-4.523314659348536	32.191812465860494	1.2186738560422137	0.006471745177699445	0.009096921673126864	6505	6	ENSMUST00000168828	1099	29	2.093828	50.68
ENSMUSG00000000555	Itga5	Membrane-localized	0.0663942091384805	0.0123394326886792		0.0123394326886792	0.3354286701749354		0.3354286701749354	0.024153405670596	1.3089228437857805	0.0081227632481126	0.000455822709483		0.000455822709483	0.0418736802513119		0.0418736802513119	0.0016746420636241	0.2533292351987626	4-step without nuc. deg.	multiple exon	no	Converged	-6.458480623479488	256.7035168669944	1.432771290637575	0.0057783218425355295	0.00836571601921183	22477	30	ENSMUST00000023128	982	236	4.184886000000001	50.81
ENSMUSG00000000561	Wdr77	Cytosol-localized	0.0259809857634633	0.0066175988365927		0.0066175988365927		0.0190250848224568	0.0190250848224568		9.999999999999911	0.0023033976146962	0.0002922435152204		0.0002922435152204	0.0009499681257163	0.0009499681257163			1052.9845063521864	3-step without nuc. deg.	multiple exon	no	Boundary-limited	-5.003256113692693	3.0111234568101253	0.916388032050238	0.0034120955852306647	0.004775555308752779	10391	10	ENSMUST00000010278	2437	214	2.6738196666666667	44.83
ENSMUSG00000000568	Hnrnpd	Cytosol-localized	0.0288728267807054	0.0027011665574189		0.0027011665574189		0.0324570843869147	0.0324570843869147		9.999999999999972	0.0025930226212766	0.0001770041027143		0.0001770041027143	0.009753304596201	0.009753304596201			520.6265985833741	3-step without nuc. deg.	multiple exon	no	Boundary-limited	-4.99721227377627	-21.71235182004132	0.7754080307705763	0.0016954984606388029	0.002335146470999348	23003	10	ENSMUST00000171786			0.9754786666666664	38.55
ENSMUSG00000000579	Dynlt1c	Cytosol-localized	0.0267963690332896	0.0035024443236985		0.0035024443236985		0.0205980533567199	0.0205980533567199		0.187937208205371	0.0023944732203563	0.000231717923089		0.000231717923089	0.0014616758182525	0.0014616758182525			0.0503319249805403	3-step without nuc. deg.	multiple exon	no	Converged	-4.360102471798523	-22.140734658698825	0.6346809771432832	0.0016463801900267268	0.002873788979462489	8008	5	ENSMUST00000149027			1.4443103333333336	47.56
ENSMUSG00000000581	C1d	Cytosol-localized	0.0551975715533955	0.0030340631802171		0.0030340631802171		0.0777343161793319	0.0777343161793319		9.999999999999874	0.0094722770306688	0.0002373162376772		0.0002373162376772	0.077494464813307	0.077494464813307			60392.19498043476	3-step without nuc. deg.	multiple exon	no	Boundary-limited	-4.356708826681231	13.792736012130565	1.006071071591747	0.0018177413037433253	0.0028088939042130896	11582	5	ENSMUST00000131227			1.229582333333333	37.25
ENSMUSG00000000600	Krit1	Cytosol-localized	0.0175384103168292	0.0114512221365379		0.0114512221365379		0.0581449083893362	0.0581449083893362		1.0410945981047903	0.0017130993409479	0.0008224472989018		0.0008224472989018	0.0044301486760132	0.0044301486760132			0.1100971652712621	3-step without nuc. deg.	multiple exon	no	Converged	5.094091433443339	26.446677298265513	1.0275350242852626	0.0035814897027329597	0.006501558903857701	38175	20	ENSMUST00000080085	416	299	2.942981333333333	36.51
ENSMUSG00000000605	Clcn4	Membrane-localized	0.0285170175465979	0.0175603356330763		0.0175603356330763	0.2650928114602672		0.2650928114602672	0.0139800797237276	2.771454590513758	0.0106397049869016	0.0045544306546347		0.0045544306546347	0.0860390248159057		0.0860390248159057	0.0040852846084243	38.24698635652483	4-step without nuc. deg.	multiple exon	no	Converged	-3.912024735475384	71.56905608564837	3.1441366483181445	0.005618333033209418	0.007651520540114816	9647	2	ENSMUST00000000619	1874	144	4.061189	47.23
ENSMUSG00000000627	Sema4f	Membrane-localized		0.004416930452752		0.004416930452752	0.2011729126631567		0.2011729126631567	0.0065670243521371			0.0004742230203359		0.0004742230203359	0.1102444834866416		0.1102444834866416	0.0025573091863396		4-step without nuc. deg.	single exon	no	Boundary-limited	-3.1367910690037117	10.155591257584156	1.188072067443227	0.0024813125783221235	0.0032138162965142498	2219	1	ENSMUST00000000641	1605	145	3.792750666666667	47.76
ENSMUSG00000000628	Hk2	Cytosol-localized	0.0846952230081923	0.0103284642843868		0.0103284642843868		0.0854655020659715	0.0854655020659715		2.1764786444148605	0.0125137096798629	0.0003698175747038		0.0003698175747038	0.0044242227953722	0.0044242227953722			0.4751414473700892	3-step without nuc. deg.	multiple exon	no	Converged	-5.615443918413007	150.29913516158842	1.6181761165689963	0.006354026056531794	0.008865688070911874	49429	19	ENSMUST00000000642	2284	473	2.8818253333333335	49.08
ENSMUSG00000000631	Myo18a	Cytosol-localized	0.0110385778012621	0.0105432212085996		0.0105432212085996		0.425110304003452	0.425110304003452		6.225731660490332	0.0015438984396558	0.0014654998157489		0.0014654998157489	0.0723091910837375	0.0723091910837375			2.544654909982942	3-step without nuc. deg.	multiple exon	no	Converged	-6.292602456248858	257.0692338825763	1.5478779052176694	0.003738545666008598	0.005187834543028701	88745	41	ENSMUST00000108375	1144	0.08	3.489251000000001	51.78
ENSMUSG00000000708	Kat2b	Cytosol-localized	0.0630354242235435	0.0096573528834886		0.0096573528834886		0.0299536718494149	0.0299536718494149		1.7965558552670429	0.0068203307580008	0.0002720931319343		0.0002720931319343	0.0011299200085276	0.0011299200085276			0.1665788487547819	3-step without nuc. deg.	multiple exon	no	Converged	-4.282795279389973	-19.83205365601093	0.8574933282256573	0.0052800112011732615	0.007655625870578547	105749	17	ENSMUST00000000724	1851	358	4.205708333333333	43.46
ENSMUSG00000000711	Rab5b	Cytosol-localized	0.0368646153522053	0.0167948102262834		0.0167948102262834		0.043122997713372	0.043122997713372		0.9720415933230228	0.0045372553890383	0.0011425143152539		0.0011425143152539	0.0030777501429552	0.0030777501429552			0.5211297793794913	3-step without nuc. deg.	multiple exon	no	Converged	-4.358023264933308	19.357955843868467	1.0804760046570676	0.006673507522302708	0.010443211525810818	9833	5	ENSMUST00000000727	2354	97	2.8833633333333326	44.42
ENSMUSG00000000730	Dnmt3l	Cytosol-localized	0.0233046396381854	0.0014353549478413		0.0014353549478413		0.2502918562320074	0.2502918562320074		0.6727316655872344	0.0015402251599137	9.957809251534405e-05		9.957809251534405e-05	1.187557958898292	1.187557958898292			0.3206789109359593	3-step without nuc. deg.	multiple exon	no	Converged	-5.3181199850364465	-177.88790865588592	0.3842454309106001	0.0008003427223051464	0.001274786697385582	13663	14	ENSMUST00000151242	266	123	1.4570586666666665	50.17
ENSMUSG00000000732	Icosl	Membrane-localized	0.0184147984942177	0.0425281195550638		0.0425281195550638	0.7102619848535869		0.7102619848535869	0.0533899152025505	0.5548285835968819	0.0017184320535636	0.0075776362681248		0.0075776362681248	0.136222091597713		0.136222091597713	0.0106315583799238	0.203341004817516	4-step without nuc. deg.	multiple exon	no	Converged	-3.64288145937709	19.84856655136829	1.0519623580471102	0.008873724722405083	0.011144555222127876	7787	3	ENSMUST00000105393	1621	222	2.4760729999999995	49.9
ENSMUSG00000000738	Spg7	Membrane-localized	0.0304814588755789	0.0037837624978122		0.0037837624978122	0.2508460550859301		0.2508460550859301	0.0151516107285933	0.5174542295335389	0.0028499844730035	0.0001660242909018		0.0001660242909018	0.0352382388841178		0.0352382388841178	0.0017829534170167	0.0438264410351606	4-step without nuc. deg.	multiple exon	no	Converged	-6.154858061126653	-60.24858674955232	0.833116278518289	0.0014546507754612033	0.0029052361887494647	32581	22	ENSMUST00000153285	194	0.05	1.9445360000000005	48.71
ENSMUSG00000000740	Rpl13	Cytosol-localized	0.1293084060110652	0.001439853233424		0.001439853233424		0.0019785804945851	0.0019785804945851		9.99999999983043	0.0228125119917494	0.0001659003498072		0.0001659003498072	0.0002306075393897	0.0002306075393897			3.4684233542540108e+19	3-step without nuc. deg.	multiple exon	no	Boundary-limited	-4.532959302990317	-7.199809539647184	0.7942106583640758	0.0007949278705113557	0.0010932613470266994	2894	6	ENSMUST00000000756	41	5	0.590925	54.34
ENSMUSG00000000743	Chmp1a	Cytosol-localized	0.0516462822538427	0.0060809439553047		0.0060809439553047		0.0173706264562465	0.0173706264562465		0.194041426022677	0.0075272205898095	0.0003126079860546		0.0003126079860546	0.0009143920092097	0.0009143920092097			0.0419688363598102	3-step without nuc. deg.	multiple exon	no	Converged	-4.6702899205603785	34.693930720905726	1.208994086397888	0.0030026153136920213	0.00492247101447346	8496	7	ENSMUST00000000759	1.46	87	1.7958999999999998	53.56
ENSMUSG00000000751	Rpa1	Cytosol-localized	0.0501460133006947	0.0022742196035973		0.0022742196035973		0.0546418696672885	0.0546418696672885		1.9181493007724473	0.0033961867136586	7.605717106954788e-05		7.605717106954788e-05	0.0140448266967909	0.0140448266967909			0.4405253052994811	3-step without nuc. deg.	multiple exon	no	Converged	-5.505331535446118	-226.35259570323504	0.3703687014767827	0.0015790855802255094	0.0021054057227192263	50158	17	ENSMUST00000000767	954	51	2.425555666666667	44.89
ENSMUSG00000000753	Serpinf1	Membrane-localized	0.0170242096353027	0.0044846981915097		0.0044846981915097	0.0781691542980446		0.0781691542980446	0.0263151908567399	0.603678492346417	0.0043796316856765	0.0008058582156132		0.0008058582156132	0.0249220598891817		0.0249220598891817	0.0117105831098571	1.2676280472543895	4-step without nuc. deg.	multiple exon	no	Converged	-4.8980883885728375	41.188836743159335	1.176626631942598	0.001674919704953395	0.0030984758251822488	5355	4	ENSMUST00000168902			0.9868496666666668	49.44
ENSMUSG00000000759	Tubgcp3	Cytosol-localized	0.0179425940768731	0.0046265108102134	0.0088312339908594	0.0134577448010728		0.0270440739463591	0.0270440739463591		1.643661717914234	0.001890996944783	0.0006897956639095	0.0018118038177754	0.0019386725180013	0.0038124582565658	0.0038124582565658			0.3054259394540886	3-step with nuc. degradation	multiple exon	yes	Converged	14.003568851203129	71.15433754257046	1.2188196550610388	0.0036564333236011512	0.006892696513835245	43.38	17	ENSMUST00000168657			2.7259070000000003	46.98
ENSMUSG00000000776	Polr3d	Cytosol-localized	0.049749939558373	0.0130489966011997		0.0130489966011997		0.0523091356055103	0.0523091356055103		0.4396982243201806	0.007729057954625	0.0008718536282441		0.0008718536282441	0.0040850995822021	0.0040850995822021			0.2231553488479867	3-step without nuc. deg.	multiple exon	no	Converged	-2.7466105963236913	101.02434013064055	1.8927185132503357	0.007606579250402499	0.009612977638546355	4723	9	ENSMUST00000000793	707	138	1.844998	51.78
ENSMUSG00000000782	Tcf7	Cytosol-localized	0.0351281805687216	0.0059871353517714		0.0059871353517714		0.048937333801821	0.048937333801821		0.5740768695183127	0.0043099321298574	0.0004761864950822		0.0004761864950822	0.0216015579682571	0.0216015579682571			0.3514120800970434	3-step without nuc. deg.	multiple exon	no	Converged	-4.663439102678879	51.66558290870833	1.418923671809318	0.003446352039671564	0.004899431080851405	9253	7	ENSMUST00000086844	1511	17	2.187508	53.06
ENSMUSG00000000787	Ddx3x	Cytosol-localized	0.1116048343236556	0.0047195802931917		0.0047195802931917		0.1278914893187806	0.1278914893187806		9.999999999999998	0.0164882977166774	0.0001413315609652		0.0001413315609652	0.0550119219653527	0.0550119219653527			216.9675068042603	3-step without nuc. deg.	multiple exon	no	Boundary-limited	-5.505331535976026	42.549715770651304	1.104996920509384	0.0037082201021701668	0.00447001043021077	13082	17	ENSMUST00000000804	2559	142	4.366466333333333	39.75
ENSMUSG00000000792	Slc5a5	Membrane-localized		0.0051558431718935		0.0051558431718935	0.0633846971342161		0.0633846971342161	0.0051481744613138			0.0005144538672081		0.0005144538672081	0.0099873874263947		0.0099873874263947	0.0009746894055112		4-step without nuc. deg.	single exon	no	Boundary-limited	-2.7217033624854245	-9.701596408249998	0.5010626661721214		0.0032960860427092642	1079	1	ENSMUST00000000809	974	95	2.7308280000000003	54.85
ENSMUSG00000000804	Usp32	Cytosol-localized	0.0381610405598257	0.0124615317657503		0.0124615317657503		0.0628060224592322	0.0628060224592322		2.2869108083036584	0.0050882969005964	0.0007176380949385		0.0007176380949385	0.0043126235424128	0.0043126235424128			0.3791624506995101	3-step without nuc. deg.	multiple exon	no	Converged	6.307233395535974	118.89269257620808	1.4429326538782203	0.006047096442839714	0.008827661881019954	58238	19	ENSMUST00000108075	1967	269	6.0026063333333335	39.1
ENSMUSG00000000811	Txnrd3	Cytosol-localized	0.0380253174419436	0.0110727529929259		0.0110727529929259		0.0429219778009129	0.0429219778009129		0.164733239187521	0.0065473291431689	0.0013751570187897		0.0013751570187897	0.0057844366368328	0.0057844366368328			0.0282224030240796	3-step without nuc. deg.	multiple exon	no	Converged	-3.9125161110619473	46.46727422168064	2.0132800404204043	0.004328014114137649	0.007957125807983972	11151	3	ENSMUST00000000828	731	255	2.634552666666667	47.25
ENSMUSG00000000823	Zfp512b	Cytosol-localized	0.0141839622294787	0.0030895732677889	0.0160449958785764	0.0191345691463653		0.0359304689460605	0.0359304689460605		0.5146360207477843	0.0015165485973905	0.0006080408352255	0.0034840220863262	0.0035366825635488	0.0068100420624953	0.0068100420624953			0.1676193864384279	3-step with nuc. degradation	multiple exon	yes	Converged	19.06208106559756	18.46994941270072	0.9903863692866568	0.005917458864235736	0.007416652892025076	7856	10	ENSMUST00000128553			3.2962463333333343	53.58
ENSMUSG00000000827	Tpd52l2	Cytosol-localized	0.024262135509365	0.0043216100540603		0.0043216100540603		0.2987506338255766	0.2987506338255766		0.5387957517011304	0.0021568357999845	0.0002825410542639		0.0002825410542639	1.1636105709485132	1.1636105709485132			0.1104020872915704	3-step without nuc. deg.	multiple exon	no	Converged	-4.787491743014435	-21.27888633155283	0.7385949903765755	0.002070267465218439	0.0035756746941573714	20801	8	ENSMUST00000108799	211	82	1.030758666666667	44.51
ENSMUSG00000000838	Fmr1	Cytosol-localized	0.0134598439165234	0.0070024933395399		0.0070024933395399		0.0322008948387766	0.0322008948387766		9.99999999999928	0.001413807577868	0.0005323971528523		0.0005323971528523	0.0026016081141562	0.0026016081141562			96.51740659870886	3-step without nuc. deg.	multiple exon	no	Boundary-limited	-5.510050238461872	84.38322881847651	1.3098301589943886	0.00253248825448836	0.004263891699706831	29681	19	ENSMUST00000114657	2287	5	3.1797043333333335	35.06
ENSMUSG00000000876	Pxmp4	Cytosol-localized		0.0036349004465824		0.0036349004465824		0.0083791323807505	0.0083791323807505				0.0003576378794639		0.0003576378794639	0.0008449946044273	0.0008449946044273				3-step without nuc. deg.	single exon	no	Boundary-limited	-2.7120795860362596	-6.745911475363937	0.5128868885918638	0.001121320553450292	0.0031691712552873365	324	1	ENSMUST00000109703	221	58	1.3258696666666665	47.38
ENSMUSG00000000881	Dlg3	Cytosol-localized	0.0286435649680576	0.0219540897814081		0.0219540897814081		0.0814889169130237	0.0814889169130237		1.353547352046311	0.0038754034605757	0.0027365158118084		0.0027365158118084	0.0106244102466067	0.0106244102466067			1.7645798188193065	3-step without nuc. deg.	multiple exon	no	Converged	-1.8031824773093632	81.97397700148	2.0935762924875316	0.007353564910369903	0.011549074517427118	11896	6	ENSMUST00000151020			3.056790666666667	46.89
ENSMUSG00000000884	Gnb1l	Cytosol-localized	0.0166272769542158	0.0083593178599818		0.0083593178599818		0.0227927840470011	0.0227927840470011		1.428982111963637	0.0016972299441005	0.0006286933074093		0.0006286933074093	0.0018800716388758	0.0018800716388758			0.4067083155746058	3-step without nuc. deg.	multiple exon	no	Converged	-4.790301034786697	13.921312772596256	0.9903760429162431	0.005719798590668326	0.005039589210374077	67633	8	ENSMUST00000115600			1.5375720000000002	47.73
ENSMUSG00000000901	Mmp11	Membrane-localized	0.0199637358926878	0.0122861350833169		0.0122861350833169	0.332635704959787		0.332635704959787	0.0112829356980866	0.95334754352255	0.0019078061917977	0.0008836074028405		0.0008836074028405	0.0295642397155062		0.0295642397155062	0.0008632727272971	0.5669956116209678	4-step without nuc. deg.	multiple exon	no	Converged	-5.481993559122728	66.3765824810963	1.2013459164306135	0.004012960355247734	0.00556764216977796	9.28	11	ENSMUST00000000924	759	48	1.536719666666667	53.54
ENSMUSG00000000902	Smarcb1	Cytosol-localized	0.0281497686972493	0.0028871469362833		0.0028871469362833		0.0731063353014941	0.0731063353014941		1.1789340326816382	0.0022079578170915	0.0001549674149263		0.0001549674149263	0.036844691022395	0.036844691022395			0.4277646019470063	3-step without nuc. deg.	multiple exon	no	Converged	-4.997212266340384	-83.2398563493606	0.5116613601041401	0.001620948163616002	0.0025176672356827714	24848	10	ENSMUST00000121304	271	218	1.554906	48.04
ENSMUSG00000000915	Hip1r	Cytosol-localized	0.0217045541805573	0.0071807315087268		0.0071807315087268		0.108675241945458	0.108675241945458		9.999999999999403	0.0037324580022201	0.0012971577583883		0.0012971577583883	0.0270585844382373	0.0270585844382373			3.2067975984893466e+18	3-step without nuc. deg.	multiple exon	no	Boundary-limited	-3.5838922084945395	34.476834932965396	1.9685635689390228	0.00354571836179443	0.005202339448321482	3.77	2	ENSMUST00000000939	3392	134	4.617382666666669	54.59
ENSMUSG00000000916	Nsun5	Cytosol-localized	0.0274438861002825	0.0086034899977005		0.0086034899977005		0.0443364033758423	0.0443364033758423		0.166421763697832	0.0037709927920212	0.0006240303426995		0.0006240303426995	0.003432379751209	0.003432379751209			0.040056158739255	3-step without nuc. deg.	multiple exon	no	Converged	5.590541411817057	88.57924135785774	1.7248503463373202	0.004200500569042573	0.006156644877188894	6607	9	ENSMUST00000000940	813	0.03	1.6449006666666666	51.36
ENSMUSG00000000957	Mmp14	Membrane-localized	0.0514093542906075	0.0064874997607345		0.0064874997607345	0.1089290090913355		0.1089290090913355	0.0939553003712822	1.09676071271914	0.0136761984734118	0.0004942926934747		0.0004942926934747	0.0217871036754648		0.0217871036754648	0.0785999358446018	4.040552461620429	4-step without nuc. deg.	multiple exon	no	Converged	-4.82207049773217	69.09932099006934	1.3746041020220376	0.004025272964985793	0.005374069963001836	4.65	7	ENSMUST00000089688	592	253	2.3904740000000007	53.13
ENSMUSG00000000958	Slc7a7	Membrane-localized	0.0553695266761732	0.0065607303094042		0.0065607303094042	0.0558289543024664		0.0558289543024664	0.0574588912239518	1.6646583141730078	0.0076300510734759	0.0003118580262898		0.0003118580262898	0.0055533755306565		0.0055533755306565	0.022605314103705	0.7040486967996609	4-step without nuc. deg.	multiple exon	no	Converged	2.2783066261712577	105.77926803921548	1.5315395518581667	0.003791540720379231	0.00520330252645967	39606	9	ENSMUST00000195970	0.34	138	1.5796399999999997	47.12
ENSMUSG00000000959	Oxa1l	Cytosol-localized	0.0480517507994995	0.0051187139666639		0.0051187139666639		0.0184129841782212	0.0184129841782212		2.67105041874044	0.0044829556200771	0.0001698003275061		0.0001698003275061	0.0006584884559892	0.0006584884559892			9.166949447792788	3-step without nuc. deg.	multiple exon	no	Converged	-5.010759866675194	-8.062507071290394	0.8503245182993716	0.0028823466123940964	0.004250455365637407	8832	10	ENSMUST00000000985	1221	13	2.1973269999999996	47.94
ENSMUSG00000000976	Heatr6	Cytosol-localized	0.0299001120767642	0.0096119907328556		0.0096119907328556		0.0653465565783085	0.0653465565783085		1.2128646397306897	0.0036785127390334	0.0006436147597915		0.0006436147597915	0.0054496348024115	0.0054496348024115			0.4866839101448676	3-step without nuc. deg.	multiple exon	no	Converged	5.160421459555394	95.94824240462336	1.5693146361180508	0.005651657385098477	0.00691019021680059	26444	12	ENSMUST00000001002	2031	26	4.535567666666667	45.93
ENSMUSG00000001016	Ilf2	Cytosol-localized	0.0367219279125973	0.003182919199573		0.003182919199573		0.0402828154390467	0.0402828154390467		1.0419772093634678	0.0030482066296654	0.0001460339909321		0.0001460339909321	0.0097704275632671	0.0097704275632671			0.6954009168473767	3-step without nuc. deg.	multiple exon	no	Converged	-5.3181199865312365	-50.330462467918906	0.7180671514560751	0.00213343611762372	0.002807677524281294	12232	14	ENSMUST00000001042	759	93	1.7293923333333332	42.32
ENSMUSG00000001034	Mapk7	Cytosol-localized	0.1065403490908089	0.013247137284467		0.013247137284467		0.0516712033021788	0.0516712033021788		9.999999999999948	0.0268426560703373	0.0007380253774032		0.0007380253774032	0.0039269411022853	0.0039269411022853			4459.205399028188	3-step without nuc. deg.	multiple exon	no	Boundary-limited	-3.568959449354395	166.40202823057305	2.7639953169168385	0.008033608134502743	0.010950647185034593	5454	10	ENSMUST00000079080	304	75	2.5583706666666677	54.78
ENSMUSG00000001036	Epn2	Cytosol-localized	0.0291052380749238	0.0257669486356008		0.0257669486356008		0.1575912384975838	0.1575912384975838		1.37897740765828	0.0032466788801097	0.0028302591131736		0.0028302591131736	0.0186427285505297	0.0186427285505297			0.2499574504340507	3-step without nuc. deg.	multiple exon	no	Converged	-1.264599510944322	73.28598975990523	1.4733147430332365	0.008831860574445379	0.012928061602783047	29662	10	ENSMUST00000108713	2168	118	3.5533086666666662	45.69
ENSMUSG00000001039	B9d1	Cytosol-localized	0.0263118946306757	0.0023160936475414		0.0023160936475414		0.0053892056355612	0.0053892056355612		0.105057811806941	0.0029095249988683	0.0002554838560073		0.0002554838560073	0.0006021958913752	0.0006021958913752			0.020304350181678	3-step without nuc. deg.	multiple exon	no	Boundary-limited	-4.6674035003578425	-8.659312962134955	0.8031577089500527	0.0006858729203509944	0.001761254604680142	7787	7	ENSMUST00000102657	136	64	0.5752903333333335	48.78
ENSMUSG00000001052	Sec24b	Cytosol-localized	0.0275918454801662	0.0149369973942446		0.0149369973942446		0.1017464970933189	0.1017464970933189		1.9776042382596235	0.0032986224236108	0.0011070134790075		0.0011070134790075	0.0086493906070053	0.0086493906070053			0.3904114283796813	3-step without nuc. deg.	multiple exon	no	Converged	5.207719472895235	177.1187093427095	1.6890808892231552	0.007241622196295765	0.009181265989635192	58688	21	ENSMUST00000001079	1132	238	2.4772983333333336	44.2
ENSMUSG00000001053	N4bp3	Cytosol-localized	0.030449209774303	0.0249399577316663		0.0249399577316663		0.090983937674468	0.090983937674468		0.8956038703593411	0.0054502034440149	0.0040971139873124		0.0040971139873124	0.0158774412374089	0.0158774412374089			1.0643806103894584	3-step without nuc. deg.	multiple exon	no	Converged	-4.356534081361559	91.57162388843471	2.727043202042236	0.007566779786160417	0.012742403316196364	7779	5	ENSMUST00000001080	557	29	2.065941333333334	56.75
ENSMUSG00000001054	Rmnd5b	Cytosol-localized	0.034377982611873	0.0089174322319519		0.0089174322319519		0.0318729592287154	0.0318729592287154		0.844825620325551	0.0044096449609271	0.0004758095618601		0.0004758095618601	0.0018977422215153	0.0018977422215153			0.6133950467397874	3-step without nuc. deg.	multiple exon	no	Converged	-4.998747136455975	104.53541276024164	1.8196779583919216	0.004901954303305149	0.0065361234763096614	12223	10	ENSMUST00000001081	409	306	1.5864896666666672	50.38
ENSMUSG00000001056	Nhp2	Cytosol-localized	0.07172769332932	0.0021645054254116		0.0021645054254116		0.0902572162531995	0.0902572162531995		0.6474941153679109	0.0104457625167205	0.0002056459984509		0.0002056459984509	0.1599121441221049	0.1599121441221049			2.8258787118908217	3-step without nuc. deg.	multiple exon	no	Converged	-4.1588830869008255	5.574351122980367	0.8973651368347636	0.0015516387825767286	0.002056916799828105	3979	4	ENSMUST00000127405	496	82	0.834886	50.38
ENSMUSG00000001062	Vps9d1	Cytosol-localized	0.0140986574844442	0.0033889955390625	0.0537066187873361	0.0570956143263986		0.0323083582768027	0.0323083582768027		0.3116189432365161	0.0012854272733687	0.0008503861017677	0.0183321201130979	0.018351833269816	0.0071443603975485	0.0071443603975485			0.1241297384444565	3-step with nuc. degradation	multiple exon	yes	Converged	19.168700975025587	9.640885986938711	0.9111715725551748	0.006807426219683053	0.010090033212265958	4853	3	ENSMUST00000149490			2.263989	54.85
ENSMUSG00000001065	Zfp276	Cytosol-localized	0.0211950552131527	0.0200099742819373		0.0200099742819373		0.3154192419511911	0.3154192419511911		1.278801453182672	0.0024337499028523	0.0030887784350477		0.0030887784350477	0.0571262185173795	0.0571262185173795			0.6209481004966877	3-step without nuc. deg.	multiple exon	no	Converged	-4.157677732635044	33.372957452823066	1.3854995889319872	0.007512748977088314	0.009883305459052565	15.55	4	ENSMUST00000001092	1704	0.52	2.753449666666667	51.54
ENSMUSG00000001082	Mfsd10	Membrane-localized	0.0240965891110548	0.0050986004265928		0.0050986004265928	0.2199028472555603		0.2199028472555603	0.004812089672272	9.999999999998892	0.0019593678445984	0.0002178049447817		0.0002178049447817	0.0204910143028672		0.0204910143028672	0.0004474931610454	3314315.0191359636	4-step without nuc. deg.	multiple exon	no	Boundary-limited	-5.847176382347122	-41.48198438491959	0.8266880300693117	0.0014686091838045305	0.002808890774187255	3547	16	ENSMUST00000001109	256	15	1.1462850000000002	57.97
ENSMUSG00000001089	Luzp1	Cytosol-localized	0.0516787604855662	0.0243925687722583		0.0243925687722583		0.0756082092275749	0.0756082092275749		9.999999999996618	0.0097569965023137	0.002470839678905		0.002470839678905	0.0080447122857831	0.0080447122857831			378.3015009204729	3-step without nuc. deg.	multiple exon	no	Boundary-limited	-4.522182130987744	72.18845036017848	1.882328037077197	0.009583268225709393	0.015190640116486383	8965	6	ENSMUST00000001116	3924	113	6.914210999999999	40.42
ENSMUSG00000001098	Kctd10	Cytosol-localized	0.0689543378194693	0.009478186887312		0.009478186887312		0.4427731777468498	0.4427731777468498		0.4851890448526146	0.0165274254246023	0.0006372433720362		0.0006372433720362	2.0615356868904304	2.0615356868904304			0.1679049138393157	3-step without nuc. deg.	multiple exon	no	Converged	-4.66343909406649	85.11278359529457	1.9453428532929988	0.006840128660806191	0.008228497012479036	11542	7	ENSMUST00000102581	2074	79	2.5699846666666675	54.26
ENSMUSG00000001100	Poldip2	Cytosol-localized	0.0375010541578986	0.0040216863416049		0.0040216863416049		0.0398880614952885	0.0398880614952885		0.9725402346304864	0.0036215051421847	0.0002145860186273		0.0002145860186273	0.0106293658071507	0.0106293658071507			0.8201133066950643	3-step without nuc. deg.	multiple exon	no	Converged	-5.087596335846559	8.129440041233552	0.9508141782002488	0.0027917375590280702	0.0034820269401457087	10543	11	ENSMUST00000001127	827	118	1.6106916666666662	48.81
ENSMUSG00000001105	Ift20	Cytosol-localized	0.0309532156194325	0.0054852197753567		0.0054852197753567		0.009312421907479	0.009312421907479		9.999999999999991	0.0044099525314912	0.0003971426796878		0.0003971426796878	0.0007134634767197	0.0007134634767197			758951104.8603615	3-step without nuc. deg.	multiple exon	no	Boundary-limited	-4.5230055484281095	50.91325732206078	1.4937014440780885	0.0020372911084420493	0.003971287644564442	5376	6	ENSMUST00000108275	46	133	0.640057	47.18
ENSMUSG00000001120	Pcbp3	Cytosol-localized	0.0243246569582409	0.0078580417396955		0.0078580417396955		0.0201766690037974	0.0201766690037974		0.6758762073328477	0.0025217079992321	0.0004498230170294		0.0004498230170294	0.0013283127848555	0.0013283127848555			0.0935797857328768	3-step without nuc. deg.	multiple exon	no	Converged	1.7935436796443651	17.744151131178214	1.0303361407757987	0.0030940126252451934	0.00534726206004505	39057	7	ENSMUST00000001148	632	0.04	1.6345270000000005	45.07
ENSMUSG00000001127	Araf	Membrane-localized	0.0099971206858692	0.0102401005663233		0.0102401005663233	0.1322111579033026		0.1322111579033026	0.0119720638771967	9.99999999996443	0.0009324263149207	0.0009045495182694		0.0009045495182694	0.011728487221184		0.011728487221184	0.0010402734492576	519.8612269131385	4-step without nuc. deg.	multiple exon	no	Boundary-limited	-2.602457280476415	157.02863534256153	1.4364263029903994	0.0033404491260886483	0.003950023828614226	11953	17	ENSMUST00000001155	405	76	1.874991666666667	42.71
ENSMUSG00000001128	Cfp	Membrane-localized	0.0156873555712765	0.006371439148196	0.0114500212249679	0.0178214603731639	0.1061720737550514		0.1061720737550514	0.0100697551434978	0.8486551887707217	0.0013782199582967	0.0012283756174922	0.003073925419681	0.0033102755388955	0.0154271487936932		0.0154271487936932	0.0013142318280471	1.6593453471826067	4-step with nuc. degradation	multiple exon	yes	Converged	15.935644630586197	5.215983437454138	0.8735086108733773	0.004591110103366627	0.00567244989230645	3359	5	ENSMUST00000001156	139	0.1	1.1462229999999998	47.82
ENSMUSG00000001134	Uxt	Cytosol-localized	0.0183915304300372	0.0035637270248989		0.0035637270248989		0.008987286301845	0.008987286301845		0.1853821657961141	0.0013717462289298	0.0002684796149186		0.0002684796149186	0.0006840181513572	0.0006840181513572			0.0288554021354289	3-step without nuc. deg.	multiple exon	no	Converged	-4.674141430266609	-59.51542044831661	0.4970926838974623	0.0008061658823416136	0.0025655474842474326	10355	7	ENSMUST00000129899			0.4422376666666666	42.12
ENSMUSG00000001138	Cnnm3	Membrane-localized	0.0227003872380331	0.0273197311357716		0.0273197311357716	0.7117626447999047		0.7117626447999047	0.0299319404277079	0.9497398660550528	0.0022261493491839	0.003413174977738		0.003413174977738	0.1042935502152117		0.1042935502152117	0.0037765922039068	0.2511778741418524	4-step without nuc. deg.	multiple exon	no	Converged	-5.165275019436095	60.97626482218246	1.258421329500207	0.006908308769527309	0.009982726574783246	16.37	8	ENSMUST00000001166	3006	43	3.59894	52.74
ENSMUSG00000001143	Lman2l	Membrane-localized	0.0168343350106255	0.0196413620496824		0.0196413620496824	0.2028869686379368		0.2028869686379368	0.0154313406082382	0.3186596094334774	0.0015984740714252	0.0019591528827407		0.0019591528827407	0.0211004639601817		0.0211004639601817	0.0015200180575082	0.0556907607790575	4-step without nuc. deg.	multiple exon	no	Converged	6.989143533406679	28.766365772012335	1.0715944454320097	0.004148007750518267	0.0067644235794947875	17661	6	ENSMUST00000125304	2295	37	2.2789896666666665	47.29
ENSMUSG00000001150	Mcm3ap	Cytosol-localized	0.0350180004139756	0.005162052680793		0.005162052680793		0.1701714199772178	0.1701714199772178		2.897447791165972	0.0024140682552214	0.0001336786554341		0.0001336786554341	0.0697608173516832	0.0697608173516832			0.574515654486135	3-step without nuc. deg.	multiple exon	no	Converged	-5.991464546789302	-188.84202436515216	0.5933508688670898	0.003382747023716384	0.004410288188821036	46.93	28	ENSMUST00000218361			2.0246999999999997	45.98
ENSMUSG00000001151	Pcnt	Undefined	0.0271851844053095	0.0093341284485554		0.0093341284485554	0.194349046241834		0.194349046241834	0.0324079034713068	1.6824995106566307	0.002506439018562	0.0004160980021168		0.0004160980021168	0.0145122013558165		0.0145122013558165	0.0024016619912107	0.1165085953024385	4-step without nuc. deg.	multiple exon	no	Converged	-6.559143459134873	81.2968391593893	1.079259350286104	0.004235550688233751	0.006738542673369025	82518	34	ENSMUST00000219243			3.0666486666666666	47.6
ENSMUSG00000001156	Mxd1	Cytosol-localized		0.0153575878798283		0.0153575878798283		0.0870783958791879	0.0870783958791879				0.0013981812422394		0.0013981812422394	0.0116090532757789	0.0116090532757789				3-step without nuc. deg.	single exon	no	Boundary-limited	-2.0291062950757563	9.887359878407963	1.5545479698186155	0.011191098050251059	0.014577222333560118	4037	1	ENSMUST00000001184	3828	152	4.255605	48.43
ENSMUSG00000001157	Gmcl1	Cytosol-localized	0.0343649773211408	0.0049725296140065		0.0049725296140065		0.015114030946582	0.015114030946582		1.7933073695016837	0.003097243985627	0.0002049435120617		0.0002049435120617	0.0006903370684638	0.0006903370684638			0.5354308677032387	3-step without nuc. deg.	multiple exon	no	Converged	-5.395529078303081	-22.538704776682536	0.8322124012309366	0.002373345270241929	0.0039265632916992265	41615	15	ENSMUST00000001185	1154	218	2.685888666666666	43.35
ENSMUSG00000001158	Snrnp27	Cytosol-localized	0.0670986248968811	0.0027267486934217		0.0027267486934217		0.0851696213698537	0.0851696213698537		1.8405325483385957	0.0083305355074259	0.0001797554790617		0.0001797554790617	0.0788535939133818	0.0788535939133818			6.397649446805424	3-step without nuc. deg.	multiple exon	no	Converged	-4.663439094213549	15.710634747405743	1.0107584427308147	0.0017972675770615092	0.0025661679273477995	9371	7	ENSMUST00000001186	374	41	0.6843150000000001	43.33
ENSMUSG00000001166	Oas1c	Cytosol-localized		0.0074375366022353		0.0074375366022353		0.0226972355694977	0.0226972355694977				0.000554712577959		0.000554712577959	0.0019894189858616	0.0019894189858616				3-step without nuc. deg.	single exon	no	Boundary-limited	-0.9267594729388984	-5.367013179861551	0.5622698438276074	0.0056156152092575766	0.006752310237962152	869	1	ENSMUST00000117193	839	0.28	2.0377643333333335	50.26
ENSMUSG00000001173	Ocrl	Cytosol-localized	0.0201374586849493	0.0080425920201075		0.0080425920201075		0.0432971827837419	0.0432971827837419		9.999999999999991	0.0025458596218314	0.0007215812622211		0.0007215812622211	0.0041008225452352	0.0041008225452352			1392566.182605806	3-step without nuc. deg.	multiple exon	no	Boundary-limited	9.976229967970442	21.16144334648118	1.1057494316136625	0.00364916773240934	0.005396754419110426	5579	5	ENSMUST00000115013	2178	181	3.418167	42.0
ENSMUSG00000001227	Sema6b	Membrane-localized		0.0031504214482922		0.0031504214482922	0.940556213266909		0.940556213266909	0.046645188504096			0.0007007036082832		0.0007007036082832	2.3892449485432605		2.3892449485432605	0.1091985735456343		4-step without nuc. deg.	single exon	no	Boundary-limited	-3.091225253059555	25.587079705166214	2.4306209570894795	0.0032300750067711195	0.003031755285792614	1832	1	ENSMUST00000001256	915	129	3.550822333333334	56.44
ENSMUSG00000001228	Uhrf1	Cytosol-localized	0.0345072084665731	0.0044808396005881		0.0044808396005881		0.0345980607674269	0.0345980607674269		4.412077722196558	0.0020278044149755	9.79276000114401e-05		9.79276000114401e-05	0.0009071029887642	0.0009071029887642			4.154272695580187	3-step without nuc. deg.	multiple exon	no	Converged	-5.632306655082459	-218.18541692524897	0.4216690684065984	0.002829067757865344	0.003775030551277948	20165	19	ENSMUST00000001258	983	11	3.030613666666667	52.44
ENSMUSG00000001229	Dpp9	Cytosol-localized	0.022079078357735	0.005361903004455		0.005361903004455		0.0186449926702192	0.0186449926702192		7.837693618683625	0.0021069583537311	0.0002286446475292		0.0002286446475292	0.0008572229524494	0.0008572229524494			26.27830671783253	3-step without nuc. deg.	multiple exon	no	Converged	-5.561349320653548	-62.37504230568061	0.7334845313064962	0.003033812313875302	0.003931632478207505	25151	18	ENSMUST00000038794	686	148	3.311828	54.17
ENSMUSG00000001248	Gramd1a	Undefined	0.0226122166732414	0.0231316926313969		0.0231316926313969	0.2672741280633035		0.2672741280633035	0.0493954806298321	0.9990022528136484	0.0021760328094969	0.0020987763073563		0.0020987763073563	0.0250454315249975		0.0250454315249975	0.0048867647384501	0.1868700879741014	4-step without nuc. deg.	multiple exon	no	Converged	-3.69990290601956	171.49493241042288	1.4943385937943376	0.007541545606083112	0.010948298917324576	13746	17	ENSMUST00000220635			1.7031693333333335	52.22
ENSMUSG00000001249	Hpn	Membrane-localized		0.0022087267611971		0.0022087267611971	0.0250919883287804		0.0250919883287804	0.0011825885991928			0.0003938770846042		0.0003938770846042	0.0055403455074792		0.0055403455074792	0.0003245721892214		4-step without nuc. deg.	single exon	no	Boundary-limited	10.568029399386674	6.535812723779849	1.0150625198912224	0.0011380181387940014	0.0011421161404072525		0	ENSMUST00000108102	309	154	1.452884333333333	51.94
ENSMUSG00000001270	Ckb	Cytosol-localized	0.0428510656343688	0.0030402538951309		0.0030402538951309		0.0110077250049116	0.0110077250049116		9.999997136423996	0.0042457434392574	0.0001618413656159		0.0001618413656159	0.0005968963606038	0.0005968963606038			1996835427758.754	3-step without nuc. deg.	multiple exon	no	Boundary-limited	-4.797642231461012	-4.356387132577968	0.8504541887318419	0.0016167968892854556	0.0025511918344184995	2977	8	ENSMUST00000001304	201	14	1.2736226666666666	61.92
ENSMUSG00000001281	Itgb7	Membrane-localized	0.0163464917022473	0.0065175939612211		0.0065175939612211	0.0540085080186193		0.0540085080186193	0.0197385807002688	0.7434889897153318	0.0026518832165514	0.0006499114366116		0.0006499114366116	0.0065384462912102		0.0065384462912102	0.0041230421317542	0.7606230949081263	4-step without nuc. deg.	multiple exon	no	Converged	-5.242436686083391	31.265077390232097	1.0437504808786913	0.002148109107170059	0.0038372662642112676	7577	10	ENSMUST00000001327	164	84	2.450982	49.54
ENSMUSG00000001285	Myg1	Cytosol-localized	0.0260850071206717	0.0063790189562388		0.0063790189562388		0.018356621177007	0.018356621177007		0.2333472628879153	0.0027324708421377	0.0003579767967074		0.0003579767967074	0.0010987567935543	0.0010987567935543			0.0750555720518447	3-step without nuc. deg.	multiple exon	no	Converged	-4.67023622843654	28.68601325735067	1.142375896829008	0.0022989043541853816	0.004637427168900509	6.43	7	ENSMUST00000113682	304	31	0.8430123333333336	49.42
ENSMUSG00000001288	Rarg	Cytosol-localized	0.0349463865728705	0.0120402092829537		0.0120402092829537		0.0473997861588184	0.0473997861588184		5.658640316991213	0.00310211301305	0.0005544979671788		0.0005544979671788	0.0037508134776228	0.0037508134776228			26.84837385915017	3-step without nuc. deg.	multiple exon	no	Converged	-4.790288568206186	6.812534119320691	0.933410320390518	0.005987217982127729	0.008314560003817478	11562	8	ENSMUST00000063339	1083	289	2.4606269999999997	53.53
ENSMUSG00000001289	Pfdn5	Cytosol-localized	0.0418993509218597	0.0025032378476607		0.0025032378476607		0.0125448575248131	0.0125448575248131		0.5218935249011264	0.0032083481800834	0.0001327721496018		0.0001327721496018	0.0019175075649262	0.0019175075649262			0.3562601409689124	3-step without nuc. deg.	multiple exon	no	Converged	-5.170483994786039	-79.97552727172388	0.577568697693781	0.0010555081252723619	0.0021529113722977083	5757	12	ENSMUST00000166658	523	72	0.5029473333333334	47.43
ENSMUSG00000001300	Efnb2	Membrane-localized		0.0161712283663982		0.0161712283663982	0.9237029357372905		0.9237029357372905	0.066375059297625			0.0019393932547119		0.0019393932547119	0.654160659085903		0.654160659085903	0.0367215678397559		4-step without nuc. deg.	single exon	no	Boundary-limited	-3.1357304430925943	23.892702014079244	2.158897267430757	0.01133185712373161	0.014275438762734233	3542	1	ENSMUST00000001319	3153	627	4.501817999999999	45.21
ENSMUSG00000001305	Rrp15	Cytosol-localized	0.0325122244913809	0.0062319952870053		0.0062319952870053		0.0953382182668563	0.0953382182668563		1.2585384066949927	0.0041289511847002	0.0005682725068756		0.0005682725068756	0.1005732867998232	0.1005732867998232			0.5872531435001074	3-step without nuc. deg.	multiple exon	no	Converged	-4.3567088337684226	46.769746111125926	1.5354675041661767	0.003039716797065039	0.005077887379319424	28.38	5	ENSMUST00000001339	424	49	1.2070196666666664	45.2
ENSMUSG00000001313	Rnd2	Cytosol-localized	0.0453267148465762	0.0036034705466475		0.0036034705466475		0.0415724141001683	0.0415724141001683		9.999999999999918	0.0102265135414034	0.0004517158230998		0.0004517158230998	0.0346809959412148	0.0346809959412148			1.7733612863880194e+21	3-step without nuc. deg.	multiple exon	no	Boundary-limited	-4.158883083373247	49.70637014150775	1.7883087876862969	0.0017360571719209727	0.003214352741500945	2.92	4	ENSMUST00000001347	546	162	1.2219330000000004	54.98
ENSMUSG00000001333	Sync	Cytosol-localized	0.0263113240670644	0.0240745811228896		0.0240745811228896		0.1185855400969618	0.1185855400969618		1.4249481457883917	0.0065770014192209	0.0070491168764706		0.0070491168764706	0.039480516434809	0.039480516434809			1.522001288180863	3-step without nuc. deg.	multiple exon	no	Converged	-3.583606678357981	44.41880869743322	2.5946978175190893	0.005707794947408898	0.011826495612502924	1149	1	ENSMUST00000102599	506	121	1.890766	47.2
ENSMUSG00000001366	Fbxo9	Cytosol-localized	0.0288322130331378	0.0114705856264817		0.0114705856264817		0.0271724777516624	0.0271724777516624		9.99999999999906	0.0037958577027792	0.0007492125897966		0.0007492125897966	0.0020283395491179	0.0020283395491179			121.14694198224124	3-step without nuc. deg.	multiple exon	no	Boundary-limited	-5.089045396460548	104.93399755958146	1.7282725182768608	0.004346289614536669	0.007370227467668997	27157	13	ENSMUST00000001402	477	57	1.2180726666666666	44.0
ENSMUSG00000001376	Vps50	Cytosol-localized	0.0348838970308859	0.0074823836978906		0.0074823836978906		0.0452705198727995	0.0452705198727995		2.4017499415099453	0.0039438702839602	0.0003124247510508		0.0003124247510508	0.0023807519561806	0.0023807519561806			0.2537655120354962	3-step without nuc. deg.	multiple exon	no	Converged	1.101511637225201	190.4376378273733	1.4884125847844143	0.0039343775475087816	0.005840829766973805	105149	30	ENSMUST00000183532			2.3837296666666665	39.55
ENSMUSG00000001380	Hars	Cytosol-localized	0.0580592246418512	0.0022056227436916		0.0022056227436916		0.0604533854155205	0.0604533854155205		0.4723807129927329	0.0058623120361237	0.0001023290137617		0.0001023290137617	0.0257876416838156	0.0257876416838156			0.1181893942277015	3-step without nuc. deg.	multiple exon	no	Converged	-5.247024110520883	-89.59959824458033	0.5707733409995708	0.0013340204922551201	0.002064335225920745	16675	13	ENSMUST00000001416	351	104	1.7898280000000002	44.1
ENSMUSG00000001383	Zmat2	Cytosol-localized	0.0303821035032113	0.0027813447489407		0.0027813447489407		0.1174093194122532	0.1174093194122532		9.999999999990663	0.0029371576878925	0.0002181463113548		0.0002181463113548	0.1908828358906402	0.1908828358906402			104427473.20101625	3-step without nuc. deg.	multiple exon	no	Boundary-limited	-4.356708828780228	-12.680020594709042	0.7165253882868893	0.0017653338364674261	0.0024659182286657206	5737	6	ENSMUST00000001419	1637	18	2.059828	45.66
ENSMUSG00000001403	Ube2c	Cytosol-localized	0.1291757791367485	0.0048441727392051		0.0048441727392051		0.0882641916575347	0.0882641916575347		0.2108744951114572	0.0192075501914372	0.0002335118611393		0.0002335118611393	0.0479418277713586	0.0479418277713586			0.0836380646706438	3-step without nuc. deg.	multiple exon	no	Converged	-4.663439091524282	27.178463366905333	1.1262438224774662	0.0032379535323086143	0.004587408786363321	3009	7	ENSMUST00000088248	344	81	0.7713186666666665	50.81
ENSMUSG00000001415	Smg5	Cytosol-localized	0.0264793292030929	0.0043893278359377	0.0097896962597861	0.0141790240957237		0.0254912168117425	0.0254912168117425		1.4854012400794416	0.0021398359252468	0.000313426003017	0.0009310121310563	0.0009823540337074	0.0016676115898833	0.0016676115898833			0.247205987104226	3-step with nuc. degradation	multiple exon	yes	Converged	23.565712642982813	-36.37957160444718	0.8267542424482622	0.005421065435366941	0.008137020615577584	26078	22	ENSMUST00000001451	1229	163	2.975668	49.12
ENSMUSG00000001416	Cct3	Cytosol-localized	0.0802204648266523	0.0019991881312146		0.0019991881312146		0.0599109577464313	0.0599109577464313		1.1651933639390752	0.0059028047276171	6.558546904546474e-05		6.558546904546474e-05	0.0173275554408787	0.0173275554408787			0.2574238443454331	3-step without nuc. deg.	multiple exon	no	Converged	-5.560681625009579	-230.27157793135723	0.3845410719005288	0.0013623061078039036	0.0019022027900093832	24651	18	ENSMUST00000001452	218	119	1.4935786666666668	43.27
ENSMUSG00000001418	Glmp	Membrane-localized	0.0380649091507425	0.0041572264890967		0.0041572264890967	0.6650490271151489		0.6650490271151489	0.0182315981820668	9.999999999999964	0.0046256692055776	0.0002628044940357		0.0002628044940357	0.1431495552430656		0.1431495552430656	0.0036981432532257	150982.6580248823	4-step without nuc. deg.	multiple exon	no	Boundary-limited	-5.049856007273135	60.45306307875087	1.2946513697358355	0.002179082939286587	0.0033146409829340725	6.29	7	ENSMUST00000154381			0.7181986666666667	51.68
ENSMUSG00000001419	Mef2d	Cytosol-localized	0.03017285983477	0.0146757882893684		0.0146757882893684		0.0663239626790668	0.0663239626790668		3.112035938748466	0.0040063620486194	0.0012590598152611		0.0012590598152611	0.0074695220078758	0.0074695220078758			4.54397138264632	3-step without nuc. deg.	multiple exon	no	Converged	-4.897915739105272	109.4954795677185	2.016234415335682	0.007657570052306913	0.00922628830146634	16408	9	ENSMUST00000001455	3442	0.13	4.126271666666667	52.66
ENSMUSG00000001420	Tmem79	Membrane-localized	0.0453117962130718	0.0153114033469982		0.0153114033469982	1.6504968921896472		1.6504968921896472	0.0578041317249491	2.371703879815476	0.0050629944752075	0.0009811600302579		0.0009811600302579	0.4087597125833622		0.4087597125833622	0.0118778788498327	5.4233421335236045	4-step without nuc. deg.	multiple exon	no	Converged	-4.90527477839418	37.3325061337156	1.1417938368781575	0.007198760904990818	0.010206403112871246	5126	6	ENSMUST00000001456	1063	42	1.9631873333333336	51.49
ENSMUSG00000001424	Snd1	Undefined	1.9999999999709048	0.0016960920720891		0.0016960920720891	0.2780943186391921		0.2780943186391921	0.0570583674841162	2.81652952207157	2.678900792087154	4.282619181947755e-05		4.282619181947755e-05	0.0580355157111751		0.0580355157111751	0.0118935891499251	0.0827003395379284	4-step without nuc. deg.	multiple exon	no	Converged	-6.280395838954973	-638.0096476416857	0.2881793013495753	0.0010172980435293236	0.0016892468083396896	408484	25	ENSMUST00000001460	531	216	3.1889046666666676	43.79
ENSMUSG00000001435	Col18a1	Membrane-localized	0.0531721722749894	0.0030567738168704		0.0030567738168704	0.5511630951448295		0.5511630951448295	0.006916853088968	1.4333354307484811	0.0066399992581981	9.962470610970714e-05		9.962470610970714e-05	0.0720439580177515		0.0720439580177515	0.0007032888734566	0.1706737492122834	4-step without nuc. deg.	multiple exon	no	Converged	-6.608000619362741	-4.961384556801619	0.956462766733564	0.0012581772237717065	0.002259646215887711	114182	35	ENSMUST00000081654	1015	98	4.530533	50.81
ENSMUSG00000001436	Slc19a1	Membrane-localized	0.0162038794239826	0.0250179830740302		0.0250179830740302	0.6023190095014956		0.6023190095014956	0.019541052981932	0.679053577478782	0.0022965007508973	0.005462563781908		0.005462563781908	0.1531646265535471		0.1531646265535471	0.0030027006680511	0.2999530034782552	4-step without nuc. deg.	multiple exon	no	Converged	-4.905731543410937	122.2512730053688	2.1417611750379515	0.0045795810780891845	0.007673220497847906	12082	6	ENSMUST00000105410	624	135	1.9820503333333337	52.38
ENSMUSG00000001440	Kpnb1	Cytosol-localized	0.0493372274335861	0.003191631710167		0.003191631710167		0.0732756137267546	0.0732756137267546		9.999999999999964	0.0031174941459835	7.601204942139566e-05		7.601204942139566e-05	0.0158775629302062	0.0158775629302062			20.41919368401239	3-step without nuc. deg.	multiple exon	no	Boundary-limited	-5.755742213587752	-245.04248819558444	0.4336275111659806	0.002503037644900712	0.0029219798803001395	28167	22	ENSMUST00000001479	2966	295	4.1984243333333335	44.11
ENSMUSG00000001441	Npepps	Cytosol-localized	0.0578076331845484	0.0047632002632726		0.0047632002632726		0.0247389524347812	0.0247389524347812		4.88336104906486	0.0050730988021047	0.0001060740003794		0.0001060740003794	0.000660027432313	0.000660027432313			1.2917658694904954	3-step without nuc. deg.	multiple exon	no	Converged	-5.96738338138006	-65.00810136515206	0.80274631902349	0.003507073711887976	0.004139105199207664	74796	27	ENSMUST00000001480	1271	179	3.125322666666667	41.18
ENSMUSG00000001445	Mrpl10	Cytosol-localized	0.0294163583595834	0.0079432678386025		0.0079432678386025		0.0227209962107001	0.0227209962107001		0.1549391820459761	0.0033427200355383	0.0004358759131681		0.0004358759131681	0.0012695161936474	0.0012695161936474			0.0247819207169637	3-step without nuc. deg.	multiple exon	no	Converged	-4.792390355223397	43.47993608672447	1.266999230888977	0.003220805488441661	0.0056792614065370485	7653	8	ENSMUST00000001485	877	0.04	1.5105083333333336	48.68
ENSMUSG00000001467	Cyp51	Membrane-localized	0.050182800353409	0.0139312164729965		0.0139312164729965	0.3059241165734503		0.3059241165734503	0.0534293039898763	1.2335861714423808	0.0050441033604881	0.0006753619258041		0.0006753619258041	0.0293052288298237		0.0293052288298237	0.0097117457906431	0.1727272185436039	4-step without nuc. deg.	multiple exon	no	Converged	-5.38967092951431	62.23014938259145	1.2022724576692183	0.006492175303514767	0.009565912731697887	23601	10	ENSMUST00000001507	1979	438	3.674634333333334	42.39
ENSMUSG00000001472	Tcf25	Cytosol-localized	0.0341715206163559	0.0034649972246493		0.0034649972246493		0.0141002471144041	0.0141002471144041		0.6286926334012997	0.0033336525464815	0.0001539331783867		0.0001539331783867	0.0016012843602542	0.0016012843602542			0.0907037394240023	3-step without nuc. deg.	multiple exon	no	Converged	-5.88053298450955	-23.605626197933603	0.8865606778695129	0.0023611206661759373	0.0028649470716681793	30057	25	ENSMUST00000108840	0.65	49	2.682145333333334	50.22
ENSMUSG00000001482	Def8	Cytosol-localized	0.0155520024237236	0.010790587408004		0.010790587408004		0.0282176996185023	0.0282176996185023		1.0593561197974146	0.0014271787177213	0.0007065368256351		0.0007065368256351	0.0018874838788479	0.0018874838788479			0.4519880551571309	3-step without nuc. deg.	multiple exon	no	Converged	-5.251051425444253	29.22156925656094	1.066744478104012	0.003355707766932997	0.005795649913763463	15482	13	ENSMUST00000065534	1703	9	2.785474	49.55
ENSMUSG00000001504	Irx2	Cytosol-localized	0.0367102516639658	0.029346923539566		0.029346923539566		0.1494604654256885	0.1494604654256885		9.999999999999998	0.0056628024578203	0.0053996205956156		0.0053996205956156	0.0292686958707068	0.0292686958707068			18844495576.59722	3-step without nuc. deg.	multiple exon	no	Boundary-limited	-3.5735961529136304	19.386671080098843	1.2945108552321791	0.00943243713559636	0.015336681912145501	2941	2	ENSMUST00000074372	934	241	1.6020163333333328	54.25
ENSMUSG00000001507	Itga3	Membrane-localized	0.0384675175737069	0.0056299281589684		0.0056299281589684	0.1623367031306548		0.1623367031306548	0.0211525241167578	1.401474975133944	0.0060022787394652	0.0003239041822612		0.0003239041822612	0.0342845306844813		0.0342845306844813	0.003279146503885	0.4899524604659131	4-step without nuc. deg.	multiple exon	no	Converged	-6.054062947489058	395.0003412209597	2.1171442855962637	0.002804481707691008	0.004264828632629385	32.24	23	ENSMUST00000001548	1289	377	4.476131666666667	50.82
ENSMUSG00000001517	Foxm1	Cytosol-localized	0.0190410048381241	0.0129294545050411		0.0129294545050411		0.0561582894685479	0.0561582894685479		9.999999999999424	0.0018933042230179	0.0010444838071846		0.0010444838071846	0.0051342740178372	0.0051342740178372			523.7559753447009	3-step without nuc. deg.	multiple exon	no	Boundary-limited	-2.924792516136762	39.81050714836444	1.2288425619552994	0.005822375695456813	0.007190782042813518	10488	7	ENSMUST00000073316	2179	46	3.1948799999999995	50.28
ENSMUSG00000001518	Itfg2	Cytosol-localized	0.0312207586128424	0.0074302103684863	0.0123439550298881	0.0197741653983744		0.0367790346796111	0.0367790346796111		0.6734027831291427	0.0030584432334577	0.0009862767724686	0.0021817195588035	0.0023942936547501	0.0047048011260589	0.0047048011260589			0.0928776197667157	3-step with nuc. degradation	multiple exon	yes	Converged	17.104994643102934	37.423443781366096	1.0739811848863734	0.007500749559179954	0.010742747389936093	15487	15	ENSMUST00000001559	869	117	1.736781	47.25
ENSMUSG00000001521	Tulp3	Cytosol-localized	0.0271323274810165	0.0092581345954089		0.0092581345954089		0.0261768569982643	0.0261768569982643		9.999999999999956	0.0036116084098473	0.0005946482882615		0.0005946482882615	0.0017957130597984	0.0017957130597984			370.6653835213224	3-step without nuc. deg.	multiple exon	no	Boundary-limited	-4.999677210892997	102.96168656831844	1.8004313127862757	0.00435289050329076	0.006273140245989983	22044	10	ENSMUST00000001562	1917	72	2.8476043333333334	46.91
ENSMUSG00000001525	Tubb5	Cytosol-localized	0.1640065318772906	0.002208477126844		0.002208477126844		1.475033475047944	1.475033475047944		9.999999999999998	0.0371611092624272	0.0002038228832895		0.0002038228832895	629386.0262516028	629386.0262516028			1823329034032.5332	3-step without nuc. deg.	multiple exon	no	Boundary-limited	-4.158883083323179	24.75218927842944	1.210896853026192	0.0018808519422405603	0.002167421831215779	4385	4	ENSMUST00000001566	1.06	252	2.405322333333334	51.62
ENSMUSG00000001555	Fkbp10	Membrane-localized	0.0394622082602508	0.005430582683489		0.005430582683489	0.1655941112779138		0.1655941112779138	0.0097172082776169	0.3324016330555767	0.0053832710528796	0.000290640085303		0.000290640085303	0.0196530162464906		0.0196530162464906	0.0010613307705584	0.0924020298948764	4-step without nuc. deg.	multiple exon	no	Converged	-5.480638923341459	3.734239115231272	0.9253648019553424	0.0020753302426087554	0.0037016717754724798	9127	11	ENSMUST00000001595	0.75	86	1.949339333333333	52.02
ENSMUSG00000001558	Klhl10	Cytosol-localized	0.0235433341229547	0.005706386938321		0.005706386938321		0.0202851988252758	0.0202851988252758		9.999999999999998	0.006094506111658	0.0007977877566398		0.0007977877566398	0.0034284637217942	0.0034284637217942			3422219.3753300356	3-step without nuc. deg.	multiple exon	no	Boundary-limited	-3.583974774388643	22.392335789238196	1.407230505266694	0.002780515341286519	0.004204495318533178	0.45	1	ENSMUST00000001599	75	113	1.765734666666667	46.03
ENSMUSG00000001569	Nom1	Cytosol-localized	0.0334224856680217	0.0094303152544695		0.0094303152544695		0.5345774168670154	0.5345774168670154		1.0214014922466317	0.0033754228685632	0.0005058547959638		0.0005058547959638	2.2961162721393356	2.2961162721393356			0.2054744619149939	3-step without nuc. deg.	multiple exon	no	Converged	-5.087596336310547	34.12467197977704	1.1163090620491043	0.004985246706361735	0.007202423333438724	23179	11	ENSMUST00000146347			3.155876333333332	44.93
ENSMUSG00000001576	Ergic1	Membrane-localized	0.0279798704027687	0.0021976008766741		0.0021976008766741	0.6154601126160958		0.6154601126160958	0.0327559878202636	3.8064783497701873	0.0021428649699863	0.0001008028191786		0.0001008028191786	0.155708202293999		0.155708202293999	0.0081970356342868	1.6405970310162168	4-step without nuc. deg.	multiple exon	no	Converged	-5.38907172927054	-149.0254660349423	0.4582116734084885	0.0014263971721615004	0.0018802594996268538	95442	10	ENSMUST00000167662	1756	123	2.3318179999999997	50.43
ENSMUSG00000001583	Tnk1	Cytosol-localized	0.0177139746605712	0.0044400646398263	0.0192638902861993	0.0237039549260256		0.0264710406439567	0.0264710406439567		0.3230327706839825	0.0017761838831857	0.0009122915798414	0.0043168905023202	0.0044122352085617	0.0050087407470329	0.0050087407470329			0.1394762011562716	3-step with nuc. degradation	multiple exon	yes	Converged	16.679345785840486	9.360528378204684	0.9111752335841996	0.006347935920456797	0.008863347172123634	4226	5	ENSMUST00000001626	596	23	2.444796666666667	52.86
ENSMUSG00000001588	Acap1	Cytosol-localized	0.0105596354517903	0.0009746795894718	0.0073957283840782	0.00837040797355		0.0076769910224195	0.0076769910224195		0.6902448199345443	0.0009357369310443	0.0001296660051067	0.0008225559313848	0.0008327133559254	0.0009606311593111	0.0009606311593111			0.3128744545170769	3-step with nuc. degradation	multiple exon	yes	Converged	30.545434379484064	-65.21634712787323	0.6536267002089764	0.0020031511307403473	0.0038017559672147913	13972	13	ENSMUST00000001631	57	0.2	2.101781	49.9
ENSMUSG00000001604	Tcea3	Cytosol-localized	0.0120562591427173	0.0043715861974165		0.0043715861974165		0.0081180379151931	0.0081180379151931		0.4876627879783936	0.0007667070456646	0.000269969487031		0.000269969487031	0.0005101355260864	0.0005101355260864			0.0741544893719122	3-step without nuc. deg.	multiple exon	no	Converged	-5.101356645224698	-132.36876856002766	0.3994328854162641	0.0010371536856110734	0.002673667829907056	26946	11	ENSMUST00000102533	109	96	1.0266346666666666	49.96
ENSMUSG00000001627	Ifrd1	Cytosol-localized	0.0706983727273882	0.0121434767158916		0.0121434767158916		0.2863465882679311	0.2863465882679311		1.8231909889505316	0.0095149424760736	0.000603789972773		0.000603789972773	0.2763563704573091	0.2763563704573091			0.6275525636381536	3-step without nuc. deg.	multiple exon	no	Converged	-5.170483995075017	103.39623156917412	1.637150297265828	0.0073403648644038205	0.01015781026460637	15946	12	ENSMUST00000165027		86	0.950433666666667	41.54
ENSMUSG00000001630	Stk38l	Cytosol-localized	0.0472425429801234	0.013146250011161		0.013146250011161		0.0809855405167481	0.0809855405167481		0.8595513595017165	0.0066534197556758	0.0008375016773585		0.0008375016773585	0.0071988586963142	0.0071988586963142			0.2533508123444957	3-step without nuc. deg.	multiple exon	no	Converged	-3.3413785675298016	132.19695797277322	2.045029560448413	0.007696100543643177	0.009751333639756781	20351	11	ENSMUST00000001675	3.09	52	3.365227666666666	42.34
ENSMUSG00000001632	Brpf1	Cytosol-localized	0.0427676894236671	0.0233094330023257		0.0233094330023257		0.1369295093634629	0.1369295093634629		0.8198595745534624	0.0051190672923475	0.0017291276269444		0.0017291276269444	0.0136804978954163	0.0136804978954163			0.1068575987161635	3-step without nuc. deg.	multiple exon	no	Converged	1.8530412419845277	220.22422288708285	1.8904097927818435	0.009086304370502032	0.014232297042949489	17.72	22	ENSMUST00000113117	674	113	3.859105000000001	48.33
ENSMUSG00000001655	Hoxc13	Cytosol-localized		0.0141431629446428		0.0141431629446428		0.0448835376808213	0.0448835376808213				0.0016843219468552		0.0016843219468552	0.0070280597386279	0.0070280597386279				3-step without nuc. deg.	single exon	no	Boundary-limited	-2.708218244851423	17.10504640641951	2.515229144635344	0.008510797055532364	0.012888830321044365	1645	1	ENSMUST00000001700	1388	84	2.2638280000000006	47.74
ENSMUSG00000001665	Gstt3	Cytosol-localized	0.0092456079132048	0.0115801186218375		0.0115801186218375		0.0244756548431822	0.0244756548431822		9.999999999999998	0.0029935855334473	0.0035255153804014		0.0035255153804014	0.0074768437718248	0.0074768437718248			98545155826.33575	3-step without nuc. deg.	multiple exon	no	Boundary-limited	-3.912375764914451	30.029023556552083	1.4491834206628909	0.0030391399618197226	0.0046688146445036565	7299	3	ENSMUST00000001715	697	455	1.489636	49.12
ENSMUSG00000001666	Ddt	Cytosol-localized	0.0660598462481719	0.0019793665996626		0.0019793665996626		0.0046647046984006	0.0046647046984006		0.1000000000000001	0.0110332861203743	0.0002525737432599		0.0002525737432599	0.0006348383440909	0.0006348383440909			0.0994732808562921	3-step without nuc. deg.	multiple exon	no	Boundary-limited	-4.1677417652254825	10.071144698570718	0.9626840256095324	0.0009193407627977872	0.0016058001215050167	2184	4	ENSMUST00000001716	0.2	0.09	0.4512639999999999	53.32
ENSMUSG00000001672	Marveld3	Membrane-localized		0.0079093348556883		0.0079093348556883	0.3957068848303492		0.3957068848303492	0.0257153608028059			0.0012028915525706		0.0012028915525706	0.3322875628814228		0.3322875628814228	0.0160590971648481		4-step without nuc. deg.	single exon	no	Boundary-limited	-3.1359167652470887	20.85460569528705	1.891757748829568	0.005516113184238303	0.006774795685737727	1.83	1	ENSMUST00000051430	1219	95	2.055083333333333	48.8
ENSMUSG00000001687	Ubl3	Cytosol-localized	0.1032439008846548	0.0104756675138027		0.0104756675138027		0.1727529969362944	0.1727529969362944		1.360613925183465	0.0174257179268084	0.0004930490199536		0.0004930490199536	0.11024669352889	0.11024669352889			0.147234828597043	3-step without nuc. deg.	multiple exon	no	Converged	-4.997212298453803	109.74565743109656	1.8848795042416953	0.007437648853022707	0.009316827884602004	48154	10	ENSMUST00000079324	1499	682	1.6267346666666669	42.33
ENSMUSG00000001700	Gramd3	Cytosol-localized		0.0065432865928542		0.0065432865928542		0.0169351273544676	0.0169351273544676				0.0005247894186241		0.0005247894186241	0.0014376363823594	0.0014376363823594				3-step without nuc. deg.	single exon	no	Boundary-limited	-2.535541814618755	-9.274884196763992	0.4333116215271943	0.0037565541589763287	0.0058412170501476275	1204	1	ENSMUST00000070166	1162	142	2.4078280000000003	43.58
ENSMUSG00000001707	Eef1e1	Cytosol-localized	0.0744443217391399	0.0091450092116173		0.0091450092116173		0.1256323928266384	0.1256323928266384		1.129526026551144	0.0150615862236383	0.0008463388633506		0.0008463388633506	0.159848947365127	0.159848947365127			0.7515170068120702	3-step without nuc. deg.	multiple exon	no	Converged	-4.1588830831972246	76.78304635299708	2.730114166882033	0.0058601679852107	0.007943214153868918	13.33	4	ENSMUST00000001757	471	34	0.8348279999999999	44.24
ENSMUSG00000001729	Akt1	Cytosol-localized	0.042136878483806	0.0038577267501126	0.0052239706527949	0.0090816974029075		0.0151740250241062	0.0151740250241062		0.759366371082435	0.0039232591551166	0.0002952670152311	0.0005913490470726	0.0006609661910848	0.0010800180167162	0.0010800180167162			0.2214098178632628	3-step with nuc. degradation	multiple exon	yes	Converged	27.25842301678611	-43.916579876605134	0.7255623558937325	0.00404966722713469	0.006433893670765789	17833	14	ENSMUST00000001780	876	92	2.286076	57.7
ENSMUSG00000001750	Tcirg1	Membrane-localized	0.0130683167383212	0.0032855523993529	0.0122283253888796	0.0155138777882325	0.1129668826073704		0.1129668826073704	0.007029787586448	0.2686947355331481	0.0016461808738253	0.0007174801076641	0.0025774348869806	0.0026754342267225	0.0151090228915478		0.0151090228915478	0.0006651282844019	0.0466685907551621	4-step with nuc. degradation	multiple exon	yes	Converged	15.343067002223506	77.81794303124823	1.1677055523444355	0.0034070318287190053	0.004592200124281605	8655	14	ENSMUST00000001801	63	3	1.5916613333333336	53.89
ENSMUSG00000001751	Naglu	Membrane-localized		0.0071216050328003		0.0071216050328003	0.222118518041818		0.222118518041818	0.025376370419695			0.0008092627510684		0.0008092627510684	0.093523403521196		0.093523403521196	0.0110925698590643		4-step without nuc. deg.	single exon	no	Boundary-limited	-3.1357274383224105	1.4405066146735663	0.8133572519393393	0.003615072241864601	0.006129244596399713	1431	1	ENSMUST00000001802	226	112	2.249638	53.06
ENSMUSG00000001755	Coasy	Cytosol-localized	0.0315665065747865	0.0067786252263017		0.0067786252263017		0.0236856933665124	0.0236856933665124		9.999999999868496	0.0039613754294799	0.0003632182711442		0.0003632182711442	0.0014431547065725	0.0014431547065725			319987249.46782	3-step without nuc. deg.	multiple exon	no	Boundary-limited	-5.000405421323364	71.19840622437076	1.4526790833558332	0.003072804627446299	0.005132123700043006	3994	10	ENSMUST00000001806	308	125	1.6309403333333332	55.44
ENSMUSG00000001761	Smo	Undefined	0.0237921063173306	0.0044019240609549		0.0044019240609549	0.1918170113199701		0.1918170113199701	0.0220793384473479	0.90957666332486	0.0024815438264507	0.0002572389132528		0.0002572389132528	0.032541065635872		0.032541065635872	0.003568615399288	0.3446292389500796	4-step without nuc. deg.	multiple exon	no	Converged	-5.564520416595979	10.536117748749884	0.9541935192642478	0.002347816094058321	0.00361196498292662	25671	12	ENSMUST00000001812	1079	316	3.5572466666666664	48.36
ENSMUSG00000001763	Tspan33	Membrane-localized	0.0106023309482717	0.074198576852788		0.074198576852788	0.6323915816732437		0.6323915816732437	0.0395098831477192	0.1032480767945944	0.0010091180973547	0.0249744527859531		0.0249744527859531	0.2006837756169265		0.2006837756169265	0.011633953190511	0.0822658841452576	4-step without nuc. deg.	multiple exon	no	Boundary-limited	-4.252125086268357	57.76670584387875	1.7812193464182602	0.005730753821512607	0.00818181884218276	1022	2	ENSMUST00000046750	0.92	0.22	1.8593806666666668	48.29
ENSMUSG00000001768	Rin2	Cytosol-localized	0.1002130182090999	0.0160749331266443		0.0160749331266443		0.0571883988367227	0.0571883988367227		1.3795591966984964	0.0315081800118227	0.0021122560763099		0.0021122560763099	0.0109653886698027	0.0109653886698027			0.7098739479571712	3-step without nuc. deg.	multiple exon	no	Converged	-3.58379205477398	46.53942885866083	2.752132807531535	0.00865089509761846	0.012794437052208833	27602	2	ENSMUST00000110005	1692	35	3.819186666666668	44.91
ENSMUSG00000001774	Chordc1	Cytosol-localized	0.0163612344967831	0.0103758272488404		0.0103758272488404		0.0407111528387017	0.0407111528387017		5.179705643848298	0.0013835267550004	0.0006459591286389		0.0006459591286389	0.0027074567127449	0.0027074567127449			6.8516147221986525	3-step without nuc. deg.	multiple exon	no	Converged	-5.251088187920569	-1.686486131997924	0.9065922317818814	0.00357767618665618	0.005894299077740569	25317	13	ENSMUST00000001825	4.52	271	2.412103	37.71
ENSMUSG00000001783	Rtcb	Cytosol-localized	0.0477691172135653	0.0032258383983378		0.0032258383983378		0.1079155949182008	0.1079155949182008		1.0023508470945053	0.0036416998552579	0.0001181128662771		0.0001181128662771	0.058203104768911	0.058203104768911			0.3149774252041657	3-step without nuc. deg.	multiple exon	no	Converged	-5.170483995370219	-95.51615711048224	0.5287566775367555	0.0018834630833472977	0.002957644551300191	19186	12	ENSMUST00000001834	374	115	1.7951493333333337	43.68
ENSMUSG00000001785	Pwp1	Cytosol-localized	0.0468171038348474	0.0041014510258558		0.0041014510258558		0.0601953723321331	0.0601953723321331		1.0046793135608187	0.0039536352240495	0.0001461682824425		0.0001461682824425	0.0153269431129479	0.0153269431129479			0.2932878017457232	3-step without nuc. deg.	multiple exon	no	Converged	-5.384495066349174	-83.04808903539922	0.6305053970641231	0.002437291273055907	0.0036628736733068145	17265	15	ENSMUST00000001836	953	111	2.326953333333333	44.02
ENSMUSG00000001794	Capns1	Cytosol-localized	0.0395966044752079	0.0017924087785694		0.0017924087785694		0.0274213872309144	0.0274213872309144		9.999999999998488	0.0035434862078033	0.0001386507412113		0.0001386507412113	0.0094825598206894	0.0094825598206894			25451293.968221676	3-step without nuc. deg.	multiple exon	no	Boundary-limited	-4.787491742798196	-52.36260105021182	0.5700469716365668	0.001054558582381047	0.001620470766550437	5.65	8	ENSMUST00000207082			1.0540743333333336	50.01
ENSMUSG00000001827	Folr1	Membrane-localized	0.0255143279652749	0.0047903974439066		0.0047903974439066	0.9595848181722758		0.9595848181722758	0.0307717697499098	9.999999999999998	0.0021534319597988	0.0002625592103807		0.0002625592103807	0.2312753670521913		0.2312753670521913	0.0073478008266307	50730.413685989944	4-step without nuc. deg.	multiple exon	no	Boundary-limited	-4.736198448403897	-5.126618423093717	0.8123306859621153	0.0023789402524680816	0.003692304445981875	5814	5	ENSMUST00000106981	132	58	0.6209943333333334	46.35
ENSMUSG00000001829	Clpb	Membrane-localized	0.0410566371611972	0.0018727804610459		0.0018727804610459	0.6082966990637784		0.6082966990637784	0.0382935163976317	2.301394506799245	0.0025345869023019	5.556156922054069e-05		5.556156922054069e-05	0.1174936811398956		0.1174936811398956	0.0072090055298596	0.2067904673887595	4-step without nuc. deg.	multiple exon	no	Converged	-5.958424690195898	-412.44788387426814	0.3231188868849985	0.0011723541141448314	0.0016820104777148944	126535	18	ENSMUST00000106998	56	105	1.5940976666666664	46.32
ENSMUSG00000001833	Sept7	Cytosol-localized	0.0414772931531176	0.0029651239958151		0.0029651239958151		0.1479925863500571	0.1479925863500571		1.0162203237961664	0.0035217898112875	0.0001146975153291		0.0001146975153291	0.1247538676091269	0.1247538676091269			0.1392171740593204	3-step without nuc. deg.	multiple exon	no	Converged	-5.247024072200091	-103.84281182736198	0.5295501634095324	0.0016762850996701907	0.002706080141025676	56132	13	ENSMUST00000165594	1013	187	2.3154403333333335	35.94
ENSMUSG00000001855	Nup214	Cytosol-localized	0.0324604390878936	0.0047772047358118		0.0047772047358118		0.1320460088106236	0.1320460088106236		9.999999999999998	0.0030422645534415	0.0001884016956925		0.0001884016956925	0.0684352295874476	0.0684352295874476			6.657203896544933	3-step without nuc. deg.	multiple exon	no	Boundary-limited	-6.025865973825489	49.55181036154778	1.0737726088167712	0.0033059552728598694	0.004068251520356031	75871	29	ENSMUST00000152791			2.8957286666666673	45.88
ENSMUSG00000001864	Aif1l	Cytosol-localized	0.0186199127863389	0.0122999060841225		0.0122999060841225		0.0249004635375598	0.0249004635375598		9.999999999999998	0.0046317724005477	0.0023216729798664		0.0023216729798664	0.0048123637034958	0.0048123637034958			2.3552103330224543e+21	3-step without nuc. deg.	multiple exon	no	Boundary-limited	-3.5846355198532365	32.56564476389376	1.8667809084549656	0.003962837560117154	0.006620855194566992	2539	2	ENSMUST00000001920	2451	211	2.1346466666666664	52.11
ENSMUSG00000001870	Ltbp1	Membrane-localized	0.0948556679692363	0.003618079801206		0.003618079801206	0.8349369255820092		0.8349369255820092	0.0159710290487865	9.999999999999998	0.0243329467053125	0.0005382413886655		0.0005382413886655	0.7994238457002425		0.7994238457002425	0.006500135882853	4.9596792300682725e+50	4-step without nuc. deg.	multiple exon	no	Boundary-limited	-4.276844109548833	60.03544676739317	1.8382397322417063	0.0016557422414085227	0.00308182979405158	1395	3	ENSMUST00000112514	772	0.07	5.153079333333333	42.66
ENSMUSG00000001891	Ugp2	Cytosol-localized	0.0380057520611721	0.0032338412804996		0.0032338412804996		0.1314231521429049	0.1314231521429049		0.8894929944180608	0.0041120854186385	0.0001765978307611		0.0001765978307611	0.1401524411475712	0.1401524411475712			0.1579400200113409	3-step without nuc. deg.	multiple exon	no	Converged	-4.997212273115231	-44.676091475056744	0.6639646957740091	0.0018266970082790183	0.002910524717296752	49339	10	ENSMUST00000060895	348	186	1.9401906666666664	39.6
ENSMUSG00000001901	Kcnh6	Cytosol-localized		0.0053469075626918		0.0053469075626918		0.0355883470565938	0.0355883470565938				0.0005779036864415		0.0005779036864415	0.0055094839142626	0.0055094839142626				3-step without nuc. deg.	single exon	no	Boundary-limited	-0.3109976539274024	6.124632023412295	1.2096563186073976	0.006635597370297892	0.005111624922254668	766	1	ENSMUST00000001965	484	29	3.145659	50.92
ENSMUSG00000001909	Trmt1	Cytosol-localized	0.01483737798745	0.0013358895887034	0.010798544624612	0.0121344342133154		0.0094622054439092	0.0094622054439092		0.2783844601994418	0.0008365664744452	6.476788465867452e-05	0.0006839003421755	0.000686960375066	0.000421126678672	0.000421126678672			0.0178813087857507	3-step with nuc. degradation	multiple exon	yes	Converged	58.91152263901708	-291.1376269885457	0.3527906376275522	0.00298124482099912	0.0054047316588172	10942	21	ENSMUST00000109768	21	0.05	1.1160803333333331	51.34
ENSMUSG00000001910	Nacc1	Cytosol-localized	0.023473640121698	0.0079158908654574		0.0079158908654574		0.0240675497548877	0.0240675497548877		9.999999999232768	0.0021061847310505	0.0004656564918368		0.0004656564918368	0.0014797756415389	0.0014797756415389			33714.80524568378	3-step without nuc. deg.	multiple exon	no	Boundary-limited	-4.36265322760709	5.745322942155854	0.907447790572272	0.003609303667986841	0.005398077095542017	6769	5	ENSMUST00000001975	2558	7	4.102828000000001	50.66
ENSMUSG00000001918	Slc1a5	Membrane-localized	0.0371838053916205	0.0130688720010789		0.0130688720010789	0.4811502294143542		0.4811502294143542	0.0153205353370733	0.8288056892336702	0.0043254153109883	0.0008804633761607		0.0008804633761607	0.0570571130323412		0.0570571130323412	0.0014807702638273	0.1760102128569836	4-step without nuc. deg.	multiple exon	no	Converged	-5.288267036182674	119.53905116277669	1.6417575202110013	0.0045856609161528785	0.00723075207169476	16934	9	ENSMUST00000108496	534	0.56	2.1487399999999997	50.63
ENSMUSG00000001924	Uba1	Cytosol-localized	0.0392075927424888	0.0016067913434		0.0016067913434		0.0728034987635047	0.0728034987635047		9.999999999999456	0.0022518717000677	4.396041824107221e-05		4.396041824107221e-05	0.0201068701688702	0.0201068701688702			79.96240085206372	3-step without nuc. deg.	multiple exon	no	Boundary-limited	-5.918893854518387	-518.0411207048633	0.2356478471042282	0.001095335959315033	0.00148284114615162	20281	26	ENSMUST00000001989	665	227	3.216822000000001	46.94
ENSMUSG00000001942	Siae	Membrane-localized	0.0157475821410531	0.0101889116570076		0.0101889116570076	0.2865787051870385		0.2865787051870385	0.0115669231987721	9.999999999999998	0.0017702403873811	0.0010114867266685		0.0010114867266685	0.0722669376772192		0.0722669376772192	0.0014578166853731	591.8943864386245	4-step without nuc. deg.	multiple exon	no	Boundary-limited	-4.891758491462557	-21.823869117125195	0.7337271213511662	0.0020868769381436505	0.004730194778213748	18306	6	ENSMUST00000215474	3.13	189	3.972774666666667	42.36
ENSMUSG00000001948	Spa17	Cytosol-localized		0.0029467547710977		0.0029467547710977		0.0044432146159734	0.0044432146159734				0.0005987168007726		0.0005987168007726	0.0009183815293037	0.0009183815293037				3-step without nuc. deg.	single exon	no	Boundary-limited	-2.7106818372517223	-6.92212119732103	0.5068970957295738	0.0014054515384090643	0.0023969714268793235	182	1	ENSMUST00000002013	49	28	0.4900563333333332	38.21
ENSMUSG00000001962	Fam50a	Cytosol-localized	0.0302887122003873	0.0028203504692325		0.0028203504692325		0.0394881616226371	0.0394881616226371		9.999999999990957	0.0025737782994252	0.0001518236988409		0.0001518236988409	0.011590674557481	0.011590674557481			401958.1953148453	3-step without nuc. deg.	multiple exon	no	Boundary-limited	-5.247024072194332	-35.80877635347984	0.7575592626059554	0.0017128001793951168	0.00245727116583086	7116	13	ENSMUST00000114160	0.18	181	1.1557236666666666	48.98
ENSMUSG00000001964	Emd	Cytosol-localized	0.0510897793253506	0.0030927727756935		0.0030927727756935		0.0450671742374326	0.0450671742374326		9.999999999939188	0.0045591925588053	0.000130560624534		0.000130560624534	0.0112697588675383	0.0112697588675383			4110652.1936372593	3-step without nuc. deg.	multiple exon	no	Boundary-limited	-4.997212273831792	-82.22390135693317	0.5151857735341735	0.0021061503237515605	0.002818562281204628	3.2	10	ENSMUST00000002029	549	264	1.2254806666666669	46.56
ENSMUSG00000001983	Taco1	Cytosol-localized	0.0103642586179513	0.0252788771085488		0.0252788771085488		0.0718621412522994	0.0718621412522994		9.999999999999998	0.0013119132137069	0.0058368321665589		0.0058368321665589	0.0167455394585718	0.0167455394585718			265345.0961364178	3-step without nuc. deg.	multiple exon	no	Boundary-limited	-4.357005973968143	62.68517697997149	1.883023788968601	0.004977422297800937	0.006974982713441767	7551	5	ENSMUST00000002048	0.31	186	1.185828	46.69
ENSMUSG00000001995	Sipa1l2	Cytosol-localized	0.0316226090091922	0.0144313851333271		0.0144313851333271		0.1194876426621117	0.1194876426621117		2.4025276134757174	0.0046273352173384	0.001191230589647		0.001191230589647	0.0134356261569261	0.0134356261569261			0.3636428012607471	3-step without nuc. deg.	multiple exon	no	Converged	-5.385267378038634	146.5436620280624	1.8074908383951724	0.00587416115338144	0.00944316273025942	74.77	15	ENSMUST00000212168	1.07	0.06	6.328541333333334	49.31
ENSMUSG00000001998	Ap4e1	Cytosol-localized	0.0250229048817908	0.0158263003146762		0.0158263003146762		0.1229841348899212	0.1229841348899212		2.582526660378154	0.0029942407386167	0.0014694163647592		0.0014694163647592	0.0130381838236421	0.0130381838236421			1.198701166004141	3-step without nuc. deg.	multiple exon	no	Converged	-5.24707304122424	79.10999175328836	1.3870540525630652	0.006766893823987329	0.00921129711836361	24488	13	ENSMUST00000002063	1206	23	4.026473666666666	41.28
ENSMUSG00000001999	Blvra	Cytosol-localized	0.0214223267258993	0.0032210870220705		0.0032210870220705		0.0467298351044956	0.0467298351044956		9.99999999938414	0.0021716751443436	0.0003040374536149		0.0003040374536149	0.0284577328267543	0.0284577328267543			3662.0945691251745	3-step without nuc. deg.	multiple exon	no	Boundary-limited	-4.663439094123236	15.916570904368632	1.0127240468653378	0.001615661861621995	0.0026512464565153757	16554	7	ENSMUST00000002064	0.09	63	0.9648600000000004	44.0
ENSMUSG00000002006	Pdzd4	Cytosol-localized	0.0149081949053806	0.0053230338350026		0.0053230338350026		0.0247523141319114	0.0247523141319114		0.6109110908296114	0.0017638463331233	0.000492041913885		0.000492041913885	0.002442458366827	0.002442458366827			0.3340517439797319	3-step without nuc. deg.	multiple exon	no	Converged	-4.158924452711924	11.22256738015283	0.9801603911625332	0.0018893742263486727	0.003603435768365448	31.61	4	ENSMUST00000114438	1022	627	3.588664	45.8
ENSMUSG00000002010	Idh3g	Cytosol-localized	0.0194551435553559	0.002896185196534		0.002896185196534		0.008113289042896	0.008113289042896		0.1359089977307154	0.0014058686650434	0.0001206577893144		0.0001206577893144	0.0003427787111143	0.0003427787111143			0.0246678036651589	3-step without nuc. deg.	multiple exon	no	Converged	-5.201927674093724	-181.23635274058813	0.3248884176633257	0.001019387473878225	0.0021526926708349816	7934	12	ENSMUST00000052761	106	41	0.9878986666666666	47.41
ENSMUSG00000002012	Pnck	Cytosol-localized	0.0145762702180295	0.0005810245724638	0.0221519475186731	0.0227329720911369		0.0050899464595587	0.0050899464595587		0.1	0.0017208320763625	0.0001608865511693	0.0064599768731967	0.0064619800127037	0.0011953481238196	0.0011953481238196			1.7320018884827064	3-step with nuc. degradation	multiple exon	yes	Boundary-limited	20.94316842184331	5.648781038453146	0.82591068132099	0.0031424009684347435	0.006079004377616922	392	2	ENSMUST00000114473	392	1	1.0613626666666665	57.25
ENSMUSG00000002014	Ssr4	Membrane-localized	0.0120415193779497	0.0030719321069687		0.0030719321069687	0.0219938043372038		0.0219938043372038	0.022108348709614	9.999999985299828	0.0006854416423891	0.0001660917019437		0.0001660917019437	0.0012073315530982		0.0012073315530982	0.0067033640589939	2207774623.7610006	4-step without nuc. deg.	multiple exon	no	Boundary-limited	2.665385000563134	-160.07559465012494	0.3598940652905883	0.0008592193422494941	0.0019299585222291458	3796	8	ENSMUST00000166518	65	211	0.636144	50.96
ENSMUSG00000002015	Bcap31	Membrane-localized	0.0345644902369951	0.0042596634695786		0.0042596634695786	1.8269187094700168		1.8269187094700168	0.0194242059741805	0.5490952826249273	0.0030121231727982	0.0001969832411062		0.0001969832411062	0.3123512278085483		0.3123512278085483	0.0032020804620922	0.0593631274784549	4-step without nuc. deg.	multiple exon	no	Converged	-5.176149742725791	-38.25902302220077	0.7162569299474462	0.0016112612121444694	0.0033762280232819426	29997	8	ENSMUST00000002091	378	43	1.0218279999999995	43.49
ENSMUSG00000002017	Fam98a	Cytosol-localized	0.0232703713648599	0.0102233752502511		0.0102233752502511		0.0671473904248342	0.0671473904248342		0.4444404324664759	0.0022165893376806	0.0006410425842642		0.0006410425842642	0.0044445109116708	0.0044445109116708			0.0953230559870266	3-step without nuc. deg.	multiple exon	no	Converged	-4.789341968754211	9.95772943168832	0.9581983966581832	0.004978986675243504	0.006725327565680578	14.86	8	ENSMUST00000112507	1115	152	2.4350166666666673	42.35
ENSMUSG00000002028	Kmt2a	Cytosol-localized	0.0269498349833024	0.0221892438691956		0.0221892438691956		0.6055072587423768	0.6055072587423768		1.9055354744801545	0.0043583723524926	0.0036333085135486		0.0036333085135486	0.1576441264394795	0.1576441264394795			0.6521858046622397	3-step without nuc. deg.	multiple exon	no	Converged	-4.787514698753384	125.16969590225402	2.502772938937464	0.008305508095426649	0.011731399813533177	46699	9	ENSMUST00000002095	4546	21	15.662916999999998	45.68
ENSMUSG00000002031	Ift46	Cytosol-localized	0.0234964999282181	0.005508635034221		0.005508635034221		0.0137689274977676	0.0137689274977676		9.999999999970964	0.0023222311239581	0.0003028539518649		0.0003028539518649	0.0007738713036219	0.0007738713036219			2679.226690735143	3-step without nuc. deg.	multiple exon	no	Boundary-limited	-4.90575756394059	6.267075086325747	0.9332057226420748	0.001950547863804515	0.003966407790273423	11347	9	ENSMUST00000118186	314	34	0.7256203333333335	45.24
ENSMUSG00000002043	Trappc6a	Cytosol-localized	0.0161962461668969	0.0029860945652189		0.0029860945652189		0.0085758812602571	0.0085758812602571		0.1710215612823536	0.0013999772230128	0.0002044782990707		0.0002044782990707	0.0006297527676169	0.0006297527676169			0.0580755208977311	3-step without nuc. deg.	multiple exon	no	Converged	-4.7905336419077145	-51.97532767749723	0.5718896435555305	0.00085767622040365	0.0021453507132944125	7433	8	ENSMUST00000002112	267	36	0.5385593333333335	52.91
ENSMUSG00000002052	Supt6	Cytosol-localized	0.0502543719683355	0.005049644219586		0.005049644219586		0.1643323894588273	0.1643323894588273		2.659497711501071	0.0037479291598373	0.0001046252026113		0.0001046252026113	0.0551311905972008	0.0551311905972008			0.6012704137352416	3-step without nuc. deg.	multiple exon	no	Converged	-6.26530121232193	-207.78921372468793	0.64723374197634	0.003482446045000154	0.00451778186764299	39241	37	ENSMUST00000002121	836	439	5.795207	46.39
ENSMUSG00000002055	Spag5	Cytosol-localized	0.0291212903315596	0.0032441164669924	0.0057209756593183	0.0089650921263107		0.0264501058941482	0.0264501058941482		1.6408786691934552	0.0020999728766425	0.0002577068981915	0.0004869253450016	0.0005509166334214	0.0019295969479329	0.0019295969479329			0.4233157054330378	3-step with nuc. degradation	multiple exon	yes	Converged	28.66942594302121	-99.09315871543392	0.6988542957078228	0.004476095575582818	0.006246139257608987	20928	24	ENSMUST00000045026	257	0.13	2.617153	45.73
ENSMUSG00000002058	Unc119	Cytosol-localized	0.0339659302341699	0.0079525848047649		0.0079525848047649		0.0211868526253979	0.0211868526253979		2.1006227747497803	0.0032454717406269	0.0003118787376428		0.0003118787376428	0.0009011600090128	0.0009011600090128			18.0930600309863	3-step without nuc. deg.	multiple exon	no	Converged	-4.7919130478651795	1.0374043878081594	0.8895527507146773	0.0031219943208275133	0.005817438979429868	5682	8	ENSMUST00000002127	0.52	84	1.0434016666666666	56.47
ENSMUSG00000002059	Rab34	Cytosol-localized	0.027449887545065	0.0034869868844875	0.0023773191490316	0.0058643060335191		0.0118844608879929	0.0118844608879929		9.999999999993612	0.0028726572849219	0.0003298000169617	0.0005174554821152	0.0006136189592564	0.001015887802542	0.001015887802542			1436671.9247320488	3-step with nuc. degradation	multiple exon	yes	Boundary-limited	13.898305570360364	-54.83954523092709	0.7033840441905361	0.002600821675878831	0.004218643991658449	3409	15	ENSMUST00000002128	346	158	1.1647093333333332	56.64
ENSMUSG00000002064	Sdf2	Membrane-localized	0.0252417644606309	0.0127871382172284		0.0127871382172284	1.1267658074971645		1.1267658074971645	0.0491033886304704	0.3138195656204425	0.0027068680103194	0.0012061837117866		0.0012061837117866	0.4034268805734433		0.4034268805734433	0.0171710510729237	0.0656762030783419	4-step without nuc. deg.	multiple exon	no	Converged	-4.276666121005029	31.589573493089254	1.2382843999572597	0.005395500799071045	0.007609956197239684	9.75	3	ENSMUST00000002133	357	249	0.9331386666666664	44.57
ENSMUSG00000002068	Ccne1	Cytosol-localized	0.0909331247556566	0.0051209754198412		0.0051209754198412		0.0653641174094682	0.0653641174094682		1.1497699454945554	0.009959976259349	0.0001730382334181		0.0001730382334181	0.0172286326275865	0.0172286326275865			0.6019768808640269	3-step without nuc. deg.	multiple exon	no	Converged	-5.170483995390807	-1.001850221806844	0.9046439731954384	0.0037501776237573946	0.004727202701717548	9.55	12	ENSMUST00000108023	0.53	212	1.6942923333333333	47.45
ENSMUSG00000002076	Hsf2bp	Cytosol-localized	0.0564027749912126	0.0019810769547942		0.0019810769547942		0.0948134526307053	0.0948134526307053		3.534705026566361	0.0062093042191144	0.0001442943413001		0.0001442943413001	0.1116216505301406	0.1116216505301406			1.3884178068547963	3-step without nuc. deg.	multiple exon	no	Converged	-4.663439094134091	-51.71196299287156	0.5350680946894228	0.0011975682638848196	0.0018656847056943771	88642	7	ENSMUST00000002145	1833	15	1.636347	44.67
ENSMUSG00000002083	Bbc3	Cytosol-localized	0.0778237840708545	0.0187170575736731		0.0187170575736731		0.0738127233946488	0.0738127233946488		0.6888464024904053	0.0142135030656536	0.0020709502853154		0.0020709502853154	0.0087126214459537	0.0087126214459537			0.4488500579250818	3-step without nuc. deg.	multiple exon	no	Converged	-3.912310747473029	58.844798540709746	2.578778247564744	0.010288785714969653	0.014020337745280645	8589	4	ENSMUST00000002152	0.97	14	1.3692503333333337	57.65
ENSMUSG00000002102	Psmc3	Cytosol-localized	0.0370554348583253	0.0030067642054949		0.0030067642054949		0.0240033165089066	0.0240033165089066		9.999999999999998	0.0025001983997083	0.000119551563036		0.000119551563036	0.0032676218018859	0.0032676218018859			24548.66059532125	3-step without nuc. deg.	multiple exon	no	Boundary-limited	-5.318119994032344	-124.56938379698046	0.4990203165017116	0.0015513580963297966	0.002620068858411566	5423	14	ENSMUST00000067663	67	238	1.360844666666667	51.95
ENSMUSG00000002103	Acp2	Membrane-localized	0.0228583951065816	0.0155316507306292		0.0155316507306292	0.3896632283723997		0.3896632283723997	0.0188776725273241	1.810700911000371	0.0033515171819262	0.001798652916763		0.001798652916763	0.0559111181487121		0.0559111181487121	0.0023913283012635	2.5881125099891067	4-step without nuc. deg.	multiple exon	no	Converged	-5.284040730012038	169.56671424129922	2.1220055037613825	0.005641117305644897	0.0072212802695862536	11189	9	ENSMUST00000002172	3357	25	3.912077000000001	45.84
ENSMUSG00000002105	Slc39a13	Membrane-localized	0.0143564209206902	0.0138356661674074		0.0138356661674074	0.1109437649930143		0.1109437649930143	0.0114815396572654	0.4089529351489777	0.0016171728985211	0.0015779879816357		0.0015779879816357	0.0143031229031783		0.0143031229031783	0.0015707717218501	0.4001642265270514	4-step without nuc. deg.	multiple exon	no	Converged	-4.521814979296337	51.88041011786518	1.4536077657164168	0.003767502792764316	0.005146805957709059	6948	4	ENSMUST00000079976	1111	74	1.5587156666666664	53.74
ENSMUSG00000002107	Celf2	Cytosol-localized	0.0459087974691683	0.0041928282524589		0.0041928282524589		0.0586357318835555	0.0586357318835555		9.999999999999998	0.0052799494960385	0.0002675681294942		0.0002675681294942	0.0139736352257207	0.0139736352257207			635308.9051232149	3-step without nuc. deg.	multiple exon	no	Boundary-limited	-4.525655443712331	-4.476869789985262	0.8180683659374188	0.003445423405432057	0.003728461021520325	7519	6	ENSMUST00000114934	3806	37	4.550999333333334	40.13
ENSMUSG00000002109	Ddb2	Cytosol-localized	0.014646639141705	0.0059206867603926		0.0059206867603926		0.1123452321923733	0.1123452321923733		1.5952288459342228	0.0013992502443675	0.0004214017286283		0.0004214017286283	0.0106437294065316	0.0106437294065316			0.8231129127375523	3-step without nuc. deg.	multiple exon	no	Converged	-4.25796525430512	-14.467375479031524	0.827022690427382	0.002844553394409287	0.004030107431452839	23348	11	ENSMUST00000111352	344	795	1.7529859999999995	42.01
ENSMUSG00000002129	Sf3a1	Cytosol-localized	0.0588318822823555	0.0045193545057048		0.0045193545057048		0.2126766687319953	0.2126766687319953		1.2023891105569402	0.005237588911658	0.0001214885235004		0.0001214885235004	0.1462100502630148	0.1462100502630148			0.2846301822196309	3-step without nuc. deg.	multiple exon	no	Converged	-5.446737371992114	-92.071804225723	0.6228941069542969	0.0031914675285468963	0.004146325082268449	22191	16	ENSMUST00000002198	2405	137	4.343998666666667	46.56
ENSMUSG00000002147	Stat6	Cytosol-localized	0.0192902445007299	0.01225890745672		0.01225890745672		0.0258512790349608	0.0258512790349608		9.999999999999998	0.0031107990703716	0.0012380363918857		0.0012380363918857	0.0026399496545542	0.0026399496545542			133767095327.24307	3-step without nuc. deg.	multiple exon	no	Boundary-limited	-4.359171623402201	26.67369136673203	1.1867199657579546	0.004353138959874629	0.006715869964670972	2.6	5	ENSMUST00000092074	975	0.02	2.302162666666667	50.23
ENSMUSG00000002190	Clgn	Membrane-localized	0.0227741734947274	0.0035905486513579		0.0035905486513579	0.3282273201922154		0.3282273201922154	0.0079309761690829	9.999999999999972	0.0022040316843071	0.0002575360760385		0.0002575360760385	0.0820885005268811		0.0820885005268811	0.0014135738085457	87.78394615399095	4-step without nuc. deg.	multiple exon	no	Boundary-limited	-5.641907073146061	31.71961287177601	1.0308014929588407	0.0012707006756021157	0.0024235539859081474	33109	13	ENSMUST00000002259	1945	0.11	2.906578666666667	44.3
ENSMUSG00000002205	Vrk3	Cytosol-localized	0.0363062617093107	0.0075480177652848		0.0075480177652848		0.0218525700717211	0.0218525700717211		0.6911529469246834	0.0037225374302385	0.0002951892125263		0.0002951892125263	0.0008994593064261	0.0008994593064261			0.1039499178374614	3-step without nuc. deg.	multiple exon	no	Converged	-5.256488699035792	-30.815071139826596	0.7777338945416553	0.002653588274493113	0.005676513000416106	23699	13	ENSMUST00000002275	0.01	61	1.488975333333333	49.01
ENSMUSG00000002210	Smg9	Cytosol-localized	0.0260134222089841	0.0088714999312798		0.0088714999312798		0.0453820132211795	0.0453820132211795		0.9676993755185596	0.0028628856067554	0.000493159191255		0.000493159191255	0.0027974713491365	0.0027974713491365			0.2424361179935695	3-step without nuc. deg.	multiple exon	no	Converged	-5.247872618804514	53.23701617125128	1.2104698084828012	0.004523190405818559	0.006213875384573452	23159	13	ENSMUST00000002280	399	5	1.6106643333333337	52.74
ENSMUSG00000002221	Paxip1	Cytosol-localized	0.0245244417814662	0.0096122684541977		0.0096122684541977		0.0393116216537971	0.0393116216537971		2.219744427401918	0.0020432331722771	0.000403861729486		0.000403861729486	0.0019199929013772	0.0019199929013772			0.4549121364306043	3-step without nuc. deg.	multiple exon	no	Converged	-5.663488354451129	-25.902663992444193	0.8567528493685194	0.004084754273082965	0.006419393740537208	51.47	21	ENSMUST00000002291	2407	0.27	3.195764666666667	46.06
ENSMUSG00000002222	Rmnd5a	Cytosol-localized	0.0415381015466531	0.0088315793507083		0.0088315793507083		0.0292849124731089	0.0292849124731089		1.387126318384477	0.0052134163017566	0.0004134105854832		0.0004134105854832	0.0015241131717789	0.0015241131717789			0.3034384120264708	3-step without nuc. deg.	multiple exon	no	Converged	-4.902352523148828	44.84386891067112	1.244528713032374	0.004177997262302225	0.006690715701602378	52003	9	ENSMUST00000149415			4.607613333333334	40.99
ENSMUSG00000002227	Mov10	Cytosol-localized	0.0286897052455838	0.0024564191749224		0.0024564191749224		0.6549416293437313	0.6549416293437313		2.257233153276275	0.0021329604364584	8.533186795539474e-05		8.533186795539474e-05	4.867394685969863	4.867394685969863			1.7145483467087574	3-step without nuc. deg.	multiple exon	no	Converged	-5.840641648335065	-182.19836576405012	0.556624279239128	0.0019497270936367087	0.0021928740636955424	23406	24	ENSMUST00000168015	312	83	3.087568666666667	48.62
ENSMUSG00000002228	Ppm1j	Cytosol-localized	0.0115058849718438	0.0009212310801135	0.0122461146706253	0.0131673457507388		0.0062190209604858	0.0062190209604858		0.8371330012282004	0.0009719960754562	0.000118234916186	0.0015483770740148	0.0015528847538501	0.0007437638581792	0.0007437638581792			1.865043803660677	3-step with nuc. degradation	multiple exon	yes	Converged	24.0011334405474	-11.707494764864371	0.8077022508226526	0.0024781523143322646	0.004694475482758856	4962	9	ENSMUST00000002298	165	0.03	0.990613	55.89
ENSMUSG00000002233	Rhoc	Cytosol-localized	0.0312247092392703	0.0036246545946375		0.0036246545946375		0.0476101832106234	0.0476101832106234		9.999999999963258	0.0040790735151028	0.0002530716370479		0.0002530716370479	0.0196224879406192	0.0196224879406192			399262071577309.1	3-step without nuc. deg.	multiple exon	no	Boundary-limited	-4.663439094205696	-9.539884767860809	0.7965132887698232	0.0018321421133180667	0.0031172867624022034	2.57	7	ENSMUST00000002303	415	7	0.9024713333333332	55.27
ENSMUSG00000002249	Tead3	Cytosol-localized		0.0062758711181675		0.0062758711181675		0.0395914912947119	0.0395914912947119				0.0008734051181681		0.0008734051181681	0.0087368643804904	0.0087368643804904				3-step without nuc. deg.	single exon	no	Boundary-limited	-0.5068108077954072	16.623004622768136	2.435684416742987	0.005491021321989777	0.005987329111589854	1162	1	ENSMUST00000156862	1005	196	2.0625603333333333	56.36
ENSMUSG00000002250	Ppard	Cytosol-localized	0.03373441962934	0.0119416751741909		0.0119416751741909		0.0383794377158558	0.0383794377158558		2.026784559972246	0.0039572766518023	0.0008248393083249		0.0008248393083249	0.0030873413809711	0.0030873413809711			3.3871215042827445	3-step without nuc. deg.	multiple exon	no	Converged	-4.523714922832589	52.33378819903387	1.516943997576137	0.006626056128212026	0.008092445170958085	15208	6	ENSMUST00000002320	1619	0.11	2.8163829999999996	52.89
ENSMUSG00000002257	Def6	Cytosol-localized	0.043488150145402	0.0077973863569363		0.0077973863569363		0.160567783558224	0.160567783558224		0.4855239221511019	0.0045061050375773	0.0003476821371891		0.0003476821371891	0.1123240256327526	0.1123240256327526			0.0750545191474529	3-step without nuc. deg.	multiple exon	no	Converged	-5.087596332464951	17.778724461870844	1.0091686290513708	0.0051066852686353775	0.006464778089662644	20.83	11	ENSMUST00000002327	318	64	2.052648333333333	50.73
ENSMUSG00000002265	Peg3	Cytosol-localized		0.0038451390269487		0.0038451390269487		0.0367575945466321	0.0367575945466321				9.867712706262488e-05		9.867712706262488e-05	0.0012336368408261	0.0012336368408261				3-step without nuc. deg.	single exon	no	Boundary-limited	-2.709158692288888	-32.205088296143565	0.0939513294213349	0.004083489859794234	0.0037213946258260132	7839	1	ENSMUST00000051209	3613	114	8.250032999999998	44.95
ENSMUSG00000002274	Metrn	Undefined	0.0121581652381622	0.0036429015289336		0.0036429015289336	0.0205823078629395		0.0205823078629395	0.0855651472960604	9.999999999725972	0.0011836796939512	0.0003817102962457		0.0003817102962457	0.002393506204329		0.002393506204329	0.1637732578870264	3.928400670551152e+20	4-step without nuc. deg.	multiple exon	no	Boundary-limited	-4.610988065240999	-2.473641645564804	0.8314567078039711	0.0010665031656718676	0.002510397163237185	2474	5	ENSMUST00000165838	403	82	0.9850136666666668	57.18
ENSMUSG00000002279	Lmf1	Membrane-localized	0.0146266085561132	0.0050545919093973		0.0050545919093973	0.0527023102727654		0.0527023102727654	0.2123266142506314	1.5204806243013964	0.0012956251837362	0.0003958885612926		0.0003958885612926	0.0060849463304961		0.0060849463304961	0.6368743797080555	0.2124708651389972	4-step without nuc. deg.	multiple exon	no	Converged	9.460371372836736	-28.92459686298189	0.7756537339775571	0.0016316639209886152	0.0034171953378701486	83652	9	ENSMUST00000116641	122	9	1.616262	51.67
ENSMUSG00000002280	Narfl	Cytosol-localized	0.0197158102634263	0.0124141240895965		0.0124141240895965		0.024160195860363	0.024160195860363		9.999999999991749	0.0023243520168922	0.0009082151808979		0.0009082151808979	0.0018314400745637	0.0018314400745637			1864.9340018041223	3-step without nuc. deg.	multiple exon	no	Boundary-limited	-4.3899203074095965	79.2661428337676	1.3881944684334864	0.004553227891986699	0.006780946382634854	9556	13	ENSMUST00000002350	1077	45	2.0456246666666664	54.7
ENSMUSG00000002289	Angptl4	Undefined	0.1161297243683911	0.022344069540329		0.022344069540329	0.1026904946200258		0.1026904946200258	0.4355737125257728	1.2371221491051148	0.0301432166809836	0.0016122480951419		0.0016122480951419	0.0085065011621258		0.0085065011621258	0.7175032285241671	0.6218880622449383	4-step without nuc. deg.	multiple exon	no	Converged	4.763795618293017	132.18839589312293	2.0504992977311893	0.01090151571800602	0.017572156539371248	7825	7	ENSMUST00000173869			1.890214	49.02
ENSMUSG00000002297	Dbf4	Cytosol-localized	0.038490667043896	0.0095594250030654		0.0095594250030654		0.3466596761416307	0.3466596761416307		0.9549156252233626	0.0049348707528978	0.0005244649487951		0.0005244649487951	0.6145895985512537	0.6145895985512537			0.1703285075335947	3-step without nuc. deg.	multiple exon	no	Converged	-5.446737362573316	178.096433972328	1.995988708216908	0.0056557810773794	0.007496656663403414	25743	16	ENSMUST00000171808	205	203	2.1091343333333334	39.01
ENSMUSG00000002307	Daxx	Cytosol-localized	0.0598702114364811	0.0109670829387849		0.0109670829387849		0.0366778512774145	0.0366778512774145		9.999999999999842	0.005973240225802	0.000374585447904		0.000374585447904	0.0019460397388987	0.0019460397388987			1410.6516107635623	3-step without nuc. deg.	multiple exon	no	Boundary-limited	-5.002614765522205	7.1799873631938596	0.942567834915287	0.005714893466949581	0.008523556313087629	5163	10	ENSMUST00000174146	179	0.02	1.850247666666667	53.62
ENSMUSG00000002308	Cd320	Membrane-localized	0.0418417474248249	0.0055472543127627		0.0055472543127627	1.191703524139174		1.191703524139174	0.021542109932225	0.3284860875588739	0.0054967316332931	0.0004324434046269		0.0004324434046269	0.3223509998590212		0.3223509998590212	0.0053918510240187	0.3396562181962365	4-step without nuc. deg.	multiple exon	no	Converged	-4.532599487131257	44.103068815908536	1.3308277010597074	0.0028370735432560585	0.004334624232420029	3758	4	ENSMUST00000087559	322	126	0.8235396666666668	49.84
ENSMUSG00000002319	Ipo4	Cytosol-localized	0.0169836503193277	0.0030984476334937		0.0030984476334937		0.015089659923433	0.015089659923433		9.9999999999954	0.0010563894059927	0.0001127184317929		0.0001127184317929	0.0006327131472152	0.0006327131472152			1144.8281799476365	3-step without nuc. deg.	multiple exon	no	Boundary-limited	1.44152753684358	-343.41498490237456	0.403168063934549	0.0016169589348255695	0.0023439214132980504	10049	28	ENSMUST00000047131	0.51	85	1.7319646666666668	54.41
ENSMUSG00000002320	Tm9sf1	Membrane-localized	0.0285348843799615	0.0104912830394649		0.0104912830394649	0.2793196890499129		0.2793196890499129	0.0101027898632247	9.999999999999998	0.0025034973668028	0.0005431726203314		0.0005431726203314	0.0263531431366049		0.0263531431366049	0.0007428344190168	614.9011018244038	4-step without nuc. deg.	multiple exon	no	Boundary-limited	-5.178070601193079	14.21433276021144	0.9634287928859798	0.0030706609161766283	0.0054666759384029585	7375	8	ENSMUST00000002391	158	401	1.9439013333333337	48.75
ENSMUSG00000002324	Rec8	Cytosol-localized	0.0200274432662124	0.0046229838079852		0.0046229838079852		0.0171232879706466	0.0171232879706466		0.7718541228182455	0.0019975336189839	0.0002555489227463		0.0002555489227463	0.0010001759146621	0.0010001759146621			1.1662431370789257	3-step without nuc. deg.	multiple exon	no	Converged	-0.0556466117405918	-56.60823861792652	0.5837115347322659	0.0023746560768850276	0.0034092024635246853	6281	8	ENSMUST00000002395	33	316	1.7430723333333336	52.05
ENSMUSG00000002325	Irf9	Cytosol-localized	0.0464047500641029	0.0400212801904499		0.0400212801904499		0.1959609587340727	0.1959609587340727		0.4487313288396907	0.007803302671376	0.006678589887418		0.006678589887418	0.0348925522786769	0.0348925522786769			0.1455438459720515	3-step without nuc. deg.	multiple exon	no	Converged	-4.169534201443128	60.597669254542055	1.8332969603881328	0.012212328223796457	0.020197612300202505	4978	5	ENSMUST00000138037	998	89	2.172343333333333	50.48
ENSMUSG00000002326	Gmpr2	Cytosol-localized	0.0206927085837457	0.0058292071827359		0.0058292071827359		0.0192403539199941	0.0192403539199941		0.5735854781576321	0.0021098016017064	0.0003272874892498		0.0003272874892498	0.0011095379447198	0.0011095379447198			0.5564671638409379	3-step without nuc. deg.	multiple exon	no	Converged	-4.905497108181606	4.842110297559133	0.9233345302563264	0.0022720348643745546	0.0041379147267048945	6044	9	ENSMUST00000002397	336	149	1.3458280000000002	43.87
ENSMUSG00000002329	Mdp1	Cytosol-localized	0.0206608258008614	0.0069621094396772		0.0069621094396772		0.0217115515620069	0.0217115515620069		0.2022527905103542	0.0029261906056769	0.0007039036082031		0.0007039036082031	0.0022320896140302	0.0022320896140302			0.2452879935333887	3-step without nuc. deg.	multiple exon	no	Converged	-4.523423244295131	79.9560183714228	2.04815505637514	0.003632980693138422	0.00474304019104011	2629	6	ENSMUST00000002400	1103	133	1.5358280000000002	48.52
ENSMUSG00000002332	Dhrs1	Cytosol-localized	0.0294106495080439	0.0030302808715794		0.0030302808715794		0.0074618642789057	0.0074618642789057		9.999999999890356	0.0041035620169282	0.0002212912525274		0.0002212912525274	0.0005688587290105	0.0005688587290105			391229743.7452557	3-step without nuc. deg.	multiple exon	no	Boundary-limited	-4.909209707412153	30.410865927159684	1.1174484727124183	0.001402332307949206	0.0023547298281090543	6668	9	ENSMUST00000002403	261	0.02	1.0240963333333335	49.3
ENSMUSG00000002342	Tmem161a	Membrane-localized	0.0157680223447155	0.0112291237569287		0.0112291237569287	0.2616494854549588		0.2616494854549588	0.0132043245877834	2.012438880595634	0.0014683441976484	0.0009009120623085		0.0009009120623085	0.0263019254604017		0.0263019254604017	0.0011255324253551	4.189842303841595	4-step without nuc. deg.	multiple exon	no	Converged	-5.480081969266664	48.99442692655278	1.1180316363245957	0.003450408752041505	0.005083690362368311	9378	11	ENSMUST00000182980	0.71	156	1.4867796666666664	51.57
ENSMUSG00000002343	Armc6	Cytosol-localized	0.0230127192395271	0.0091654119300146		0.0091654119300146		0.0417573757070877	0.0417573757070877		9.999999999427551	0.0032608979398318	0.0007333513528912		0.0007333513528912	0.003519352950875	0.003519352950875			1053.4902682724776	3-step without nuc. deg.	multiple exon	no	Boundary-limited	-4.788686345963875	39.58772543335257	1.226563314559029	0.00365010352197467	0.006122111778731816	14294	8	ENSMUST00000019679	492	5	1.3593716666666666	49.74
ENSMUSG00000002345	Borcs8	Cytosol-localized	0.0103665172701415	0.0063002755920008		0.0063002755920008		0.0153532493252778	0.0153532493252778		9.999999999999998	0.0011122184872349	0.0006344794054854		0.0006344794054854	0.0015794969402153	0.0015794969402153			9391938.780195288	3-step without nuc. deg.	multiple exon	no	Boundary-limited	-4.665547942115445	18.961909028568673	1.0422411862925909	0.0011861411190774542	0.00345473028408526	7757	7	ENSMUST00000123976			0.567845	51.16
ENSMUSG00000002346	Slc25a42	Cytosol-localized	0.0257926742407701	0.0276571855278825		0.0276571855278825		0.1809371778109788	0.1809371778109788		9.999999999939508	0.0054142681182592	0.0073205805887206		0.0073205805887206	0.0528886768665057	0.0528886768665057			100637406127087.36	3-step without nuc. deg.	multiple exon	no	Boundary-limited	1.0389958086265665	56.49426987451915	2.46035381292662	0.00914949873900261	0.01266889035402128	2436	3	ENSMUST00000063788	885	28	2.4619853333333332	50.79
ENSMUSG00000002372	Ranbp3	Cytosol-localized	0.0274479362436211	0.0096619082130023		0.0096619082130023		0.0666233893013393	0.0666233893013393		1.1841798792117435	0.0027700439396932	0.0004779315285498		0.0004779315285498	0.003884299940878	0.003884299940878			0.3419264715431647	3-step without nuc. deg.	multiple exon	no	Converged	-5.385644420270893	61.90536923861917	1.2259187426405689	0.005034450029830572	0.006786967819992644	25763	15	ENSMUST00000002445	869	164	2.3138280000000004	51.62
ENSMUSG00000002379	Ndufa11	Cytosol-localized	0.0526105706587975	0.0025990730424259		0.0025990730424259		0.0054937842220141	0.0054937842220141		0.1621022502158433	0.0078549450635728	0.000279096430059		0.000279096430059	0.0006148236965182	0.0006148236965182			0.07266756452925	3-step without nuc. deg.	multiple exon	no	Converged	-4.167551539338573	10.414899991530705	0.9678686827687344	0.0011090937057536897	0.002078779943273116	6486	4	ENSMUST00000002452	2.15	77	2.4638280000000004	55.31
ENSMUSG00000002393	Nr2f6	Cytosol-localized	0.0161633320868949	0.0092576487768467		0.0092576487768467		0.0412572132793797	0.0412572132793797		0.2479004278924423	0.0018465276771308	0.0009071289032913		0.0009071289032913	0.0044024511132074	0.0044024511132074			0.0912967572893237	3-step without nuc. deg.	multiple exon	no	Converged	-4.160102940012727	31.017109409373433	1.335426428505125	0.003230635529745341	0.005485440051014799	7833	4	ENSMUST00000002466	355	688	1.327103	59.82
ENSMUSG00000002395	Use1	Cytosol-localized	0.0192179741318514	0.003885685244827		0.003885685244827		0.0056196214048421	0.0056196214048421		9.999999999687889	0.0016372021145067	0.0002486483825789		0.0002486483825789	0.0003773566293029	0.0003773566293029			135806671067147.7	3-step without nuc. deg.	multiple exon	no	Boundary-limited	-5.005048283102745	-16.008082695095872	0.8058774961564232	0.0012787522108548956	0.0026158372269067406	2515	10	ENSMUST00000019169	22	17	0.691627	54.63
ENSMUSG00000002396	Ocel1	Cytosol-localized	0.0154491643115708	0.004473043215338		0.004473043215338		0.010271020792732	0.010271020792732		9.999999999999776	0.0018454508742496	0.0005995116102865		0.0005995116102865	0.0014116804488925	0.0014116804488925			7.507699968192452e+20	3-step without nuc. deg.	multiple exon	no	Boundary-limited	-3.8167965433227966	-4.892830736052298	0.7207688091157209	0.001578118173935915	0.0029938672128012878	3084	3	ENSMUST00000002469	614	335	1.6399939999999995	56.76
ENSMUSG00000002409	Dyrk1b	Cytosol-localized	0.0241927562951419	0.0143974755896427		0.0143974755896427		0.0649918818500906	0.0649918818500906		0.2817899562638768	0.003415453861939	0.0017896137178347		0.0017896137178347	0.0092345583498658	0.0092345583498658			0.2547050956213544	3-step without nuc. deg.	multiple exon	no	Converged	-3.912191280191962	14.285589681200548	1.057736832692474		0.008437032214265776	3053	3	ENSMUST00000085901	0.37	171	2.2684523333333337	58.19
ENSMUSG00000002413	Braf	Cytosol-localized	0.0280848713037395	0.0083174617058053		0.0083174617058053		0.1090567425157616	0.1090567425157616		1.5308686592494407	0.0035155510502515	0.0006803415430566		0.0006803415430566	0.0102891817317765	0.0102891817317765			0.3557436431521918	3-step without nuc. deg.	multiple exon	no	Converged	-2.865746000743421	49.666569260588176	1.3340328478346932	0.004878641316084961	0.006194497173336798	58915	10	ENSMUST00000002487	7144	167	8.003576333333333	38.7
ENSMUSG00000002416	Ndufb2	Cytosol-localized	0.0726501528433036	0.0016784720592324		0.0016784720592324		0.0039886663810792	0.0039886663810792		0.1742118088791144	0.009656994401473	0.0001743832472643		0.0001743832472643	0.0004301213532269	0.0004301213532269			0.0307607804032571	3-step without nuc. deg.	multiple exon	no	Converged	-4.370161111736284	-34.41183530516176	0.5422898685434815	0.0006566570665365038	0.0013556172885322763	10808	5	ENSMUST00000119379	79	31	0.3287163333333332	44.57
ENSMUSG00000002428	Hltf	Cytosol-localized	0.0275915846686253	0.0067633449020361		0.0067633449020361		0.0592826172170093	0.0592826172170093		2.761217522670963	0.0029546480540734	0.0003297882054818		0.0003297882054818	0.0034540619828048	0.0034540619828048			0.7239192891907558	3-step without nuc. deg.	multiple exon	no	Converged	2.172173257150959	27.284343216994923	1.0328692058946325	0.004344642669511095	0.005199818011052756	59591	19	ENSMUST00000002502	1765	176	3.4120043333333325	38.41
ENSMUSG00000002458	Rgs19	Cytosol-localized	0.0227394075039639	0.0099572773018848		0.0099572773018848		0.0190326421502826	0.0190326421502826		9.999999999853843	0.0024835698241534	0.0005548428143389		0.0005548428143389	0.0010973036381181	0.0010973036381181			1110783577.2795317	3-step without nuc. deg.	multiple exon	no	Boundary-limited	-5.000232152271899	32.19909003269343	1.116167120327413	0.003654225629950611	0.006106970176960971	3173	10	ENSMUST00000002532	684	75	1.0211836666666665	53.91
ENSMUSG00000002477	Snrpd1	Cytosol-localized	0.1093242985096702	0.0028609875538493		0.0028609875538493		1.0868321663301397	1.0868321663301397		0.1650156134453143	0.0227735534951112	0.0002397716858961		0.0002397716858961	6422.360970416408	6422.360970416408			0.029451556002196	3-step without nuc. deg.	multiple exon	no	Converged	-4.158883081184502	20.101514659831633	1.126025859190908	0.0018209356928336107	0.002770802514264957	10434	4	ENSMUST00000002551	359	116	0.6398323333333334	42.17
ENSMUSG00000002486	Tchp	Cytosol-localized	0.0173726582835865	0.0264765123879076		0.0264765123879076		0.2369790404727881	0.2369790404727881		0.5277144265588577	0.0020068070517576	0.0050794504409016		0.0050794504409016	0.0470752528955121	0.0470752528955121			0.1955519143780024	3-step without nuc. deg.	multiple exon	no	Converged	-1.9033374971135617	31.604733824163603	1.495580528711809	0.0077176477293541615	0.010060775407363422	13673	3	ENSMUST00000094441	1186	0.2	2.209256666666666	53.74
ENSMUSG00000002489	Tiam1	Cytosol-localized	0.0265760281260484	0.0128542430321411		0.0128542430321411		0.0668618208045134	0.0668618208045134		9.999999999999998	0.0042376489951981	0.0015880092253651		0.0015880092253651	0.0104982200918126	0.0104982200918126			2.215423033793424e+18	3-step without nuc. deg.	multiple exon	no	Boundary-limited	-3.583929717337728	24.02423304955556	1.4724888607347024	0.006065696750446565	0.008140236245650941	2.48	2	ENSMUST00000114122	2.01	47	4.476386333333333	47.65
ENSMUSG00000002496	Tsc2	Cytosol-localized	0.012019423410928	0.0020362855438458	0.0051337491045868	0.0071700346484326		0.0131469814101106	0.0131469814101106		1.1913055394882233	0.0007557990058116	0.0001370824724461	0.0004535611977789	0.0004738241914281	0.0008112658275439	0.0008112658275439			0.1469253702192785	3-step with nuc. degradation	multiple exon	yes	Converged	48.21876597684388	-405.9217440948382	0.4396750856400425	0.002621084716558497	0.00391104558292484	36174	37	ENSMUST00000097373	667	28	5.820828000000001	52.47
ENSMUSG00000002524	Puf60	Cytosol-localized	0.0544178403873491	0.0071167261851906		0.0071167261851906		0.0410744982286922	0.0410744982286922		9.999999999999687	0.0075746841073043	0.0003967859781745		0.0003967859781745	0.0102597981658795	0.0102597981658795			20029.1841635293	3-step without nuc. deg.	multiple exon	no	Boundary-limited	-5.087596335225555	123.14107816734784	1.9338479060095015	0.004142681377812964	0.005971402478800717	10762	12	ENSMUST00000002599	143	72	1.6851083333333334	54.34
ENSMUSG00000002546	Golga2	Undefined	0.0196144423046647	0.0155794615482305		0.0155794615482305	0.1708141688556967		0.1708141688556967	0.0262871487916046	0.4500374599459472	0.0023565209133031	0.0013760592236115		0.0013760592236115	0.0156879456960991		0.0156879456960991	0.0024113879852372	0.1700767783400723	4-step without nuc. deg.	multiple exon	no	Converged	-5.384517063486506	45.46493641543152	1.1143375001965108	0.005909959071896366	0.008299649139208656	11295	10	ENSMUST00000113377	1.3	59	3.471828999999999	51.59
ENSMUSG00000002550	Uck1	Cytosol-localized	0.0330223448698832	0.0123713743990583		0.0123713743990583		0.0552635813335636	0.0552635813335636		2.591624698979373	0.0039873040459719	0.000798466144038		0.000798466144038	0.0037309905020286	0.0037309905020286			15.957651430650545	3-step without nuc. deg.	multiple exon	no	Converged	-4.663487269424657	43.259356647869105	1.3107435679094863	0.005903312510518916	0.00840765174637425	5157	7	ENSMUST00000002625	1027	124	1.3663859999999997	55.8
ENSMUSG00000002580	Mien1	Cytosol-localized	0.0474457914464681	0.002587477095694		0.002587477095694		0.0662589687157509	0.0662589687157509		9.9999999995202	0.0135566108832286	0.0004029082581235		0.0004029082581235	0.134489760580972	0.134489760580972			1.841759985550807e+56	3-step without nuc. deg.	multiple exon	no	Boundary-limited	-4.158883081431306	54.56576612934278	1.9293794528565575	0.001635381172397892	0.0023822735419628894	1283	4	ENSMUST00000002655	353	44	0.5498426666666667	54.21
ENSMUSG00000002603	Tgfb1	Membrane-localized	0.0405966825854321	0.0037272270909311		0.0037272270909311	1.9999999999993792		1.9999999999993792	0.1582594358333758	0.6958868781922544	0.0088580465094716	0.0003490144468558		0.0003490144468558	5.866191678825476		5.866191678825476	0.4626308380167028	0.3661129219985081	4-step without nuc. deg.	multiple exon	no	Converged	-4.736198446026506	38.566268315585226	1.1917504149668356	0.0022669539827458764	0.0033295163331504957	17276	5	ENSMUST00000002678	134	866	1.9253293333333337	51.08
ENSMUSG00000002608	Ccdc97	Cytosol-localized	0.0111279592904201	0.0220409396019208		0.0220409396019208		0.1105392917035568	0.1105392917035568		0.5908650192394331	0.0011271449342281	0.0042323071902803		0.0042323071902803	0.0214697989489487	0.0214697989489487			0.6135514617475883	3-step without nuc. deg.	multiple exon	no	Converged	-4.158927213312143	15.81705780695242	1.0531122805411486	0.005601922696546448	0.007066686793901559	5081	4	ENSMUST00000002683	1886	121	2.308265	53.23
ENSMUSG00000002617	Zfp40	Cytosol-localized	0.0253596225456985	0.048032689496737		0.048032689496737		0.3768259648383285	0.3768259648383285		0.7013453046029945	0.0038508307515116	0.0194787964592879		0.0194787964592879	0.1570542074871928	0.1570542074871928			2.217006386266701	3-step without nuc. deg.	multiple exon	no	Converged	3.718561852860851	27.573798425779437	1.6250736045723528	0.009739526401030266	0.01595960420916664	3495	2	ENSMUST00000037057	1351	177	2.864269666666666	36.73
ENSMUSG00000002625	Akap8l	Cytosol-localized	0.0154758688818565	0.0033574296589634	0.0054590780479617	0.0088165077069251		0.0289469123147574	0.0289469123147574		1.0975993515447826	0.001313717331352	0.0005341727815855	0.0010077055143841	0.0011405310010284	0.0044578747643938	0.0044578747643938			0.2589276848331157	3-step with nuc. degradation	multiple exon	yes	Converged	13.355996590941562	-23.58741305036527	0.777176573853627	0.004043166074347131	0.005153761390885631	29156	13	ENSMUST00000050214	66	81	1.877828	45.87
ENSMUSG00000002635	Pdcd2l	Cytosol-localized	0.0379496808049727	0.005851983585516		0.005851983585516		0.0199185783488053	0.0199185783488053		0.4678027898237875	0.0035229980753419	0.0002836424421794		0.0002836424421794	0.0009940446818933	0.0009940446818933			0.1141438174283592	3-step without nuc. deg.	multiple exon	no	Converged	-4.671619770577763	2.45029170979899	0.8919041624393168	0.002577396237036543	0.004647362107826192	12162	7	ENSMUST00000002710	181	17	0.919132	46.76
ENSMUSG00000002658	Gtf2f1	Cytosol-localized	0.0318180267113182	0.0045466514461891		0.0045466514461891		0.0589993652583483	0.0589993652583483		1.792882789165123	0.0026082328182859	0.000195026425623		0.000195026425623	0.0165077502376545	0.0165077502376545			3.5274420814763556	3-step without nuc. deg.	multiple exon	no	Converged	-5.247024072871156	-27.952211574668535	0.7895412730061211	0.002811439093914101	0.003839109992296564	7883	13	ENSMUST00000002733	21	167	1.5198280000000002	51.22
ENSMUSG00000002660	Clpp	Cytosol-localized	0.0514005018921679	0.0034506518450746		0.0034506518450746		0.0474064812781054	0.0474064812781054		9.999999997619652	0.0055448571284791	0.0002521522228841		0.0002521522228841	0.0234504532037032	0.0234504532037032			893580.5781618446	3-step without nuc. deg.	multiple exon	no	Boundary-limited	-4.521788578850561	20.236725607606935	1.0701690942519198	0.002340340411120611	0.0031293541053354404	6107	6	ENSMUST00000002735	323	63	1.0098279999999995	50.76
ENSMUSG00000002661	Alkbh7	Cytosol-localized	0.033255373240124	0.0044048810941798		0.0044048810941798		0.0795993771016633	0.0795993771016633		0.1283676074409418	0.0043164289874145	0.0003243980581417		0.0003243980581417	0.0600995912885797	0.0600995912885797			0.1083407986701064	3-step without nuc. deg.	multiple exon	no	Boundary-limited	-4.356708825139391	4.003327822819683	0.8874061441380868	0.00218136429661814	0.0037775167021048732	1983	5	ENSMUST00000002737	229	0.02	0.6822123333333334	54.89
ENSMUSG00000002679	Med6	Cytosol-localized	0.0211936396623228	0.0132544978688126		0.0132544978688126		0.0379129495176766	0.0379129495176766		0.6998548387130573	0.0021560110089833	0.0009339939374786		0.0009339939374786	0.0027357645828186	0.0027357645828186			0.1502388339856265	3-step without nuc. deg.	multiple exon	no	Converged	-4.900520672749508	47.74458182425233	1.271762871544109	0.004237614227686878	0.007458326174406606	17856	9	ENSMUST00000161211	272	44	0.7545136666666666	40.58
ENSMUSG00000002718	Cse1l	Cytosol-localized	0.0441247993228096	0.0027401661464858		0.0027401661464858		0.0386833655482734	0.0386833655482734		9.999999999999966	0.0032882068572165	8.414605327454168e-05		8.414605327454168e-05	0.0061559893206648	0.0061559893206648			24.65684414918564	3-step without nuc. deg.	multiple exon	no	Boundary-limited	-5.955837369574397	-195.83804784152235	0.5719783049944053	0.0016621283467263216	0.002477262530666786	40.33	27	ENSMUST00000002790	595	9	2.6325873333333334	42.76
ENSMUSG00000002731	Prkra	Cytosol-localized	0.0201424199645555	0.0035219473716492		0.0035219473716492		0.075136704315953	0.075136704315953		0.5357282726577187	0.0023674160806322	0.0003719714006224		0.0003719714006224	0.082492756206142	0.082492756206142			0.2171234329435012	3-step without nuc. deg.	multiple exon	no	Converged	-4.663439092714771	1.984033633223632	0.8879895940368101	0.0015262356087585804	0.0028608613806728445	18117	7	ENSMUST00000002808	512	158	1.3535940000000002	42.86
ENSMUSG00000002733	Plekha3	Cytosol-localized	0.0316499429976353	0.0165323238904774		0.0165323238904774		0.0426071137914735	0.0426071137914735		0.9081261717615224	0.0031268430774302	0.001076829168238		0.001076829168238	0.0030011063405775	0.0030011063405775			0.2273233148934927	3-step without nuc. deg.	multiple exon	no	Converged	-4.665014340956937	31.67587824831576	1.175056800367646	0.006623536020085141	0.009846356206803413	16665	7	ENSMUST00000111920	1325	313	2.257294333333333	44.29
ENSMUSG00000002741	Ykt6	Cytosol-localized	0.0293419416647351	0.0046014967808606		0.0046014967808606		0.0557787372896764	0.0557787372896764		0.580799211154263	0.0031027672168042	0.000329331106639		0.000329331106639	0.026666349586952	0.026666349586952			0.3052595391994739	3-step without nuc. deg.	multiple exon	no	Converged	-4.663439102959934	21.399514378312983	1.06648656141104	0.0024751534196275032	0.003827916158253333	12087	7	ENSMUST00000002818	1735	207	2.2029029999999996	47.93
ENSMUSG00000002748	Baz1b	Cytosol-localized	0.0287712870443147	0.0262767994330212		0.0262767994330212		0.2346726114133648	0.2346726114133648		1.6532009912167012	0.0030325970313732	0.0026157062703697		0.0026157062703697	0.0245449003190239	0.0245449003190239			0.1313151001423314	3-step without nuc. deg.	multiple exon	no	Converged	-5.613170302550273	72.44221969911679	1.2179271234326152	0.008142504367618857	0.013093210408640029	58865	19	ENSMUST00000002825	1665	385	5.785102333333334	43.16
ENSMUSG00000002763	Pex6	Cytosol-localized	0.0226969744745166	0.0014639194088859	0.003028119182575	0.0044920385914609		0.0092908189554936	0.0092908189554936		9.999999999999998	0.0024291215160785	0.0002000165831364	0.000397627428502	0.0004451002195311	0.0012281133920113	0.0012281133920113			3495.6390324472936	3-step with nuc. degradation	multiple exon	yes	Boundary-limited	17.735174995565494	33.7677852115201	1.0469749850342274	0.00267821140879602	0.0032295871305667067	14078	17	ENSMUST00000002840	216	36	3.0024236666666666	53.43
ENSMUSG00000002767	Mrpl2	Cytosol-localized	0.0537676599497174	0.0030722094742166		0.0030722094742166		0.027372721198151	0.027372721198151		9.999999999999998	0.0039531667592797	0.0001149629996559		0.0001149629996559	0.004109069109991	0.004109069109991			476171.2046554209	3-step without nuc. deg.	multiple exon	no	Boundary-limited	-5.17048399512872	-103.20713138406023	0.5061482657729216	0.0018044609230555837	0.002769184184004764	3903	12	ENSMUST00000002844	35	73	0.7883446666666666	49.68
ENSMUSG00000002778	Kdelr1	Membrane-localized	0.0423877018258209	0.0029749104738391		0.0029749104738391	2.0		2.0	0.050815574711038	8.29152597311065	0.0034498126214952	0.000106636094767		0.000106636094767	0.5789721514496999		0.5789721514496999	0.0145354357058542	139.96931752628643	4-step without nuc. deg.	multiple exon	no	Converged	-5.28826701558053	-92.42843588677688	0.5628311892931268	0.0020768284803089534	0.002649698235231739	10.96	9	ENSMUST00000002855	0.72	238	1.2674796666666668	49.36
ENSMUSG00000002781	Tmem143	Cytosol-localized	0.0426691098933615	0.0050660035455328		0.0050660035455328		0.0163748205465434	0.0163748205465434		1.9053584867657696	0.00507059845544	0.0002576379071145		0.0002576379071145	0.0009548296427507	0.0009548296427507			1.6665846228721952	3-step without nuc. deg.	multiple exon	no	Converged	-4.903979481877812	45.9529877472521	1.2548724334261006	0.0023460839337259534	0.0041223813587174035	20312	9	ENSMUST00000211280			1.392219666666667	50.09
ENSMUSG00000002799	Jag2	Membrane-localized	0.0155156448742307	0.0123706111345468		0.0123706111345468	0.2126771653419887		0.2126771653419887	0.0165094735626619	9.999999999999536	0.0015397477767752	0.0010357397449455		0.0010357397449455	0.0197935202399702		0.0197935202399702	0.0014000527344028	901.8713380024694	4-step without nuc. deg.	multiple exon	no	Boundary-limited	0.8112455033498787	10.123134918214015	0.950091228326697	0.004797037804410066	0.005480378128575864	12663	11	ENSMUST00000075827	1069	291	3.3466869999999993	59.59
ENSMUSG00000002803	Btbd6	Cytosol-localized	0.0419358193155204	0.0162522048835248		0.0162522048835248		0.062329064588996	0.062329064588996		0.5489312642608662	0.0115816347398813	0.0018536783793985		0.0018536783793985	0.0074255640314426	0.0074255640314426			0.796548778920617	3-step without nuc. deg.	multiple exon	no	Converged	5.864627730089545	5.049107014284754	0.907314498777816	0.007111517277190649	0.010860350858128294	2.38	6	ENSMUST00000165079	393	82	1.600569333333333	58.85
ENSMUSG00000002804	Nudt14	Cytosol-localized	0.0113386078997396	0.0057428510830888		0.0057428510830888		0.0231984073393135	0.0231984073393135		0.2729483304211111	0.0009715505713467	0.00044343968132		0.00044343968132	0.0018512489848258	0.0018512489848258			0.084432760219732	3-step without nuc. deg.	multiple exon	no	Converged	-4.791060054303756	-42.870859957259015	0.6169676591570817	0.0013180668358690193	0.003458469358549562	7833	8	ENSMUST00000002881	54	45	0.6949106666666667	54.67
ENSMUSG00000002808	Epdr1	Membrane-localized	0.0284036138367963	0.0098103330694667		0.0098103330694667	2.0		2.0	0.0617375989300611	0.9217944024261876	0.0036473953320771	0.0008248990765608		0.0008248990765608	0.914467274023387		0.914467274023387	0.0244835243599786	0.2102508635900095	4-step without nuc. deg.	multiple exon	no	Converged	-4.90527478432783	70.6438179746634	1.4613359109996478	0.005328452264724351	0.006748940059831403	28098	6	ENSMUST00000002885	1445	241	1.9744086666666667	40.58
ENSMUSG00000002812	Flii	Cytosol-localized	0.0270080985117566	0.0036819200495889		0.0036819200495889		0.0138451647734928	0.0138451647734928		0.5723747940843356	0.0019668159387941	0.0001130432541839		0.0001130432541839	0.0004888221974497	0.0004888221974497			0.1725329103624491	3-step without nuc. deg.	multiple exon	no	Converged	-5.9839419988999225	-217.6069521474353	0.5406136791596632	0.0019212087089537932	0.0029287486207137344	11125	28	ENSMUST00000002889	169	73	2.7276373333333335	54.04
ENSMUSG00000002814	Top3a	Cytosol-localized	0.0285361331671446	0.0102163743679755	0.0143942965473556	0.024610670915331		0.0700834695513917	0.0700834695513917		1.394732489319636	0.0033468584731325	0.0017567226313877	0.0037765194846863	0.0041651139026255	0.01170213443428	0.01170213443428			0.1436424625265882	3-step with nuc. degradation	multiple exon	yes	Converged	12.926990301647676	118.41602452590796	1.3151899871093458	0.007256911064579584	0.01215106641932612	37307	24	ENSMUST00000002891	464	263	3.275469666666667	45.35
ENSMUSG00000002820	Atg4d	Cytosol-localized	0.0253363149271722	0.0117273426053895		0.0117273426053895		0.0543874147113261	0.0543874147113261		2.905106227507784	0.0021289209804201	0.0006033056236024		0.0006033056236024	0.0031124127801919	0.0031124127801919			3.0492978905224044	3-step without nuc. deg.	multiple exon	no	Converged	-4.509108055096931	-1.57866389138513	0.8884050834858969	0.004824555114775566	0.007498127815797717	12479	10	ENSMUST00000216826			1.4402479999999998	51.54
ENSMUSG00000002825	Qtrt1	Cytosol-localized	0.0235016001673514	0.0033161171734158	0.0032473195952469	0.0065634367686627		0.0156729563615787	0.0156729563615787		9.999999999998323	0.0019849037013084	0.0004106264205199	0.0006951931799265	0.0008074079604792	0.0019159764117622	0.0019159764117622			2766.763758675499	3-step with nuc. degradation	multiple exon	yes	Boundary-limited	10.76972004522115	-5.323682299236623	0.8433038712458751	0.002820074890128494	0.004570385070098433	8437	10	ENSMUST00000002902	85	17	0.8357483333333332	51.14
ENSMUSG00000002833	Hdgfrp2	Cytosol-localized	0.0173363310639785	0.0048437122900509		0.0048437122900509		0.0195456409372632	0.0195456409372632		0.7158130863927749	0.0007998128846745	0.0001257980987486		0.0001257980987486	0.0005422676318911	0.0005422676318911			0.1035938508530465	3-step without nuc. deg.	multiple exon	no	Converged	-2.1423933574620833	-307.9924169082077	0.2455950976853431	0.0021533544357910887	0.0034505906863247153	20939	16	ENSMUST00000002911	142	97	2.053828	49.89
ENSMUSG00000002835	Chaf1a	Cytosol-localized	0.024154883600015	0.019937799733993		0.019937799733993		0.0838358870737147	0.0838358870737147		1.021201509061059	0.0026011289732511	0.0017665547726153		0.0017665547726153	0.0077562087673703	0.0077562087673703			0.2396505215632063	3-step without nuc. deg.	multiple exon	no	Converged	-5.170577237316124	80.7413339552612	1.439414016279227	0.006557940787496527	0.010208758387661944	23964	13	ENSMUST00000002914	475	95	3.1108280000000006	48.58
ENSMUSG00000002845	Tmem39a	Membrane-localized	0.0285632529999031	0.0186320102439486		0.0186320102439486	0.2558513357553795		0.2558513357553795	0.0693841784166221	0.9896505984461474	0.0030065973849016	0.0015357958849471		0.0015357958849471	0.0326081634208961		0.0326081634208961	0.016212779108798	0.1163722318538773	4-step without nuc. deg.	multiple exon	no	Converged	-5.389083556564785	76.78961486084674	1.284918199349778	0.006980202841484055	0.00992388489763864	28378	10	ENSMUST00000163884	44	64	1.0789416666666665	42.06
ENSMUSG00000002847	Pla1a	Cytosol-localized	0.0192756299037419	0.0048892697708376		0.0048892697708376		0.0127180688874362	0.0127180688874362		1.4559050183010556	0.0050527025685052	0.0008698261299957		0.0008698261299957	0.0023961279942198	0.0023961279942198			15.195488312897464	3-step without nuc. deg.	multiple exon	no	Converged	-3.913556208093411	34.16709555080817	1.5742227832383635	0.0016697426943966844	0.0034485835773482723	11.64	3	ENSMUST00000002926	331	268	1.7748280000000003	45.28
ENSMUSG00000002870	Mcm2	Cytosol-localized	0.0482412516247738	0.003209411948734		0.003209411948734		0.157444284276721	0.157444284276721		3.2069153892940987	0.004372783269456	0.0001026115617367		0.0001026115617367	0.1065583541934094	0.1065583541934094			5.527961461192407	3-step without nuc. deg.	multiple exon	no	Converged	-5.446737372243916	-88.59600893156303	0.6322964861654985	0.0022989696836723168	0.0029544132139096946	15306	16	ENSMUST00000058011	525	129	3.1394189999999997	51.93
ENSMUSG00000002871	Tpra1	Membrane-localized	0.0210557253529539	0.0235663070812766		0.0235663070812766	0.2899808384385447		0.2899808384385447	0.019992658036221	0.2191474174359831	0.0031918756774526	0.0037376118651416		0.0037376118651416	0.0474091576443035		0.0474091576443035	0.0021194794451309	0.0399440522927233	4-step without nuc. deg.	multiple exon	no	Converged	-5.560840440578545	196.110406450748	1.9479016079652116	0.006963570531438754	0.008415885133152345	6285	12	ENSMUST00000204765	283	129	1.030696333333333	55.51
ENSMUSG00000002897	Il17ra	Membrane-localized		0.0092417135364213		0.0092417135364213	0.2852430240882132		0.2852430240882132	0.0365769827350229			0.0013199813469108		0.0013199813469108	0.2881694564554818		0.2881694564554818	0.0278192618663482		4-step without nuc. deg.	single exon	no	Boundary-limited	-3.135628139758893	27.538573995507335	2.5297329406235782	0.007318440358962567	0.008056284918525768	6576	1	ENSMUST00000204239			4.077669	49.53
ENSMUSG00000002910	Arrdc2	Cytosol-localized	0.0294111529292063	0.0058399943485157	0.1519419990306882	0.1577819933792039		0.0416255301062897	0.0416255301062897		0.2089436865403915	0.0034753372569632	0.0013758319968173	0.0988535945246034	0.0988631683900438	0.0091100945514961	0.0091100945514961			0.0560622766007469	3-step with nuc. degradation	multiple exon	yes	Converged	10.079969540928538	57.28399482768699	1.6843561244696936	0.0124688589471003	0.02086553130412139	4591	5	ENSMUST00000212898			1.4532839999999998	54.86
ENSMUSG00000002948	Map2k7	Cytosol-localized	0.0237926901736877	0.0162272015122443		0.0162272015122443		0.0901911945876071	0.0901911945876071		0.756522461412173	0.0025176301392025	0.0013240455256982		0.0013240455256982	0.0079387882578561	0.0079387882578561			0.4226001851755896	3-step without nuc. deg.	multiple exon	no	Converged	-0.4934534654573141	36.599381273902395	1.0995868258786898	0.00704494495239374	0.009087458404925433	9157	17	ENSMUST00000110998	2066	169	2.674136	54.41
ENSMUSG00000002949	Timm44	Cytosol-localized	0.0318832348770857	0.0055411605479283		0.0055411605479283		0.0648770470474599	0.0648770470474599		0.7811150722516685	0.002990896583971	0.0002755841925373		0.0002755841925373	0.0213949097918605	0.0213949097918605			0.2853541404886842	3-step without nuc. deg.	multiple exon	no	Converged	-5.170483995428235	8.183864104784382	0.9531125764701436	0.003259242284414939	0.004556898474879089	14501	12	ENSMUST00000003029	404	25	1.4739093333333333	48.06
ENSMUSG00000002957	Ap2a2	Cytosol-localized	0.0320332805481325	0.0039601646439317		0.0039601646439317		0.0132486466724843	0.0132486466724843		1.5556642256094235	0.0026931177382858	0.0001135904121194		0.0001135904121194	0.0004154689333972	0.0004154689333972			0.2736414898417525	3-step without nuc. deg.	multiple exon	no	Converged	-5.779168146612335	-157.65027930262835	0.5717738347816341	0.002030747649419186	0.003178241813559498	70838	22	ENSMUST00000003038	1641	186	4.380644666666665	47.67
ENSMUSG00000002963	Pnkp	Cytosol-localized	0.0195402141130151	0.0023347852803251	0.0047787157190827	0.0071135009994078		0.0157874703188233	0.0157874703188233		0.4250188210311988	0.0017327629752053	0.0002561971499859	0.0006000363006914	0.0006524419834807	0.0016113972061107	0.0016113972061107			0.1989874091166296	3-step with nuc. degradation	multiple exon	yes	Converged	21.520052168854093	-6.640622043935611	0.8930980074268398	0.002636791358915662	0.004625567446798282	5491	18	ENSMUST00000003044	369	244	1.4635603333333331	55.55
ENSMUSG00000002980	Bcam	Membrane-localized	0.0207480086451426	0.0021179340500496		0.0021179340500496	1.2985576949057984		1.2985576949057984	0.013832901358368	2.134324559122203	0.0015415202699525	0.0001137791953066		0.0001137791953066	0.243884108062661		0.243884108062661	0.0024941850672815	4.1725358968863295	4-step without nuc. deg.	multiple exon	no	Converged	-5.780743520907265	-152.05005203715135	0.5810334934070459	0.00083954130585885	0.00164797083321901	14416	15	ENSMUST00000003061	482	76	2.160802666666666	53.87
ENSMUSG00000002983	Relb	Cytosol-localized	0.0199922363084214	0.0152533850059217		0.0152533850059217		0.0426465130487547	0.0426465130487547		1.159512344261915	0.0023213374488312	0.0014895630261618		0.0014895630261618	0.0047801538917873	0.0047801538917873			1.2133258069595827	3-step without nuc. deg.	multiple exon	no	Converged	-4.159202020401803	21.818534772703902	1.1566442610479106	0.0056881809658144294	0.007928402276819813	9473	4	ENSMUST00000094762	335	195	1.9650783333333337	49.94
ENSMUSG00000002996	Hbp1	Cytosol-localized	0.0367828285293004	0.010255529959229		0.010255529959229		0.0326611235741464	0.0326611235741464		9.99999999999828	0.0037969827589012	0.0004242393082716		0.0004242393082716	0.0014657972587314	0.0014657972587314			80.60516009266811	3-step without nuc. deg.	multiple exon	no	Boundary-limited	-5.1755211433046995	50.130379063578005	1.209624786311747	0.005165317738021707	0.007349881672695114	17758	12	ENSMUST00000172314	1235	324	2.3869096666666665	40.21
ENSMUSG00000003032	Klf4	Cytosol-localized	1.9999999999995948	0.0146796151847007		0.0146796151847007		0.9537491768256496	0.9537491768256496		0.634533715345456	4633.413071818375	0.0011536527982066		0.0011536527982066	12.843700417088796	12.843700417088796			0.4761092898538606	3-step without nuc. deg.	multiple exon	no	Converged	-4.3567088267841	102.83213435193572	3.1505702393968984	0.0121816331015763	0.014509642850253525	5323	5	ENSMUST00000107619	981	594	2.8085476666666667	52.76
ENSMUSG00000003033	Ap1m1	Cytosol-localized	0.0189207232484244	0.0033232740293629		0.0033232740293629		0.0096698319390847	0.0096698319390847		0.5247553918679478	0.0014234062543646	0.0001606709085941		0.0001606709085941	0.0005011646422283	0.0005011646422283			0.176280521879565	3-step without nuc. deg.	multiple exon	no	Converged	-5.1912135558950325	-100.7679160907872	0.5132118995983584	0.001390078374163815	0.0024521857883794042	17367	12	ENSMUST00000003117	627	183	1.7492040000000002	51.96
ENSMUSG00000003037	Rab8a	Cytosol-localized	0.0405565458774371	0.0042448095053332		0.0042448095053332		0.0667404760882269	0.0667404760882269		2.3217357342637035	0.0044171725773165	0.0002229173619631		0.0002229173619631	0.027419533544667	0.027419533544667			2.153612022346687	3-step without nuc. deg.	multiple exon	no	Converged	-4.787491742432394	-30.424837175688705	0.6843937861892615	0.0024787548091007275	0.003732543636637402	22704	8	ENSMUST00000128203			1.702600333333333	49.27
ENSMUSG00000003051	Elf3	Cytosol-localized	0.1015193270987519	0.0166915670585094		0.0166915670585094		0.0681333225848414	0.0681333225848414		0.6398292958065074	0.0207856985278632	0.0010347423628379		0.0010347423628379	0.0057926386584022	0.0057926386584022			0.3266658622421176	3-step without nuc. deg.	multiple exon	no	Converged	-4.998478217830581	145.70187456990865	2.4032243346619993	0.009220142579204003	0.013357575938551771	4993	10	ENSMUST00000185752	686	89	1.7795780000000003	54.75
ENSMUSG00000003068	Stk11	Cytosol-localized	0.021975539100059	0.0052944534530342	0.0108020757985618	0.016096529251596		0.0226222822105397	0.0226222822105397		9.999999999999998	0.0023664173018662	0.0006861624664078	0.0021663710108249	0.0022724397212796	0.0027833346606311	0.0027833346606311			5368.695865790994	3-step with nuc. degradation	multiple exon	yes	Boundary-limited	12.450656009659568	64.68096144730191	1.4020927211180536	0.005581596038821222	0.008067708424860074	5307	9	ENSMUST00000105370	12	107	1.517672	55.15
ENSMUSG00000003072	Atp5d	Cytosol-localized	0.0306209818965017	0.0020231508209115		0.0020231508209115		0.0378084573648749	0.0378084573648749		0.1539786862298754	0.0028357730801793	0.0001676525202979		0.0001676525202979	0.0196752879509189	0.0196752879509189			0.0890247376449782	3-step without nuc. deg.	multiple exon	no	Converged	-4.663439007643905	-27.79653690916047	0.6704916476824843	0.0009994314852211751	0.0017961106555564686	3777	7	ENSMUST00000003156	272	0.15	0.7347859999999999	55.93
ENSMUSG00000003099	Ppp5c	Cytosol-localized	0.0311319772481806	0.0054853942861308		0.0054853942861308		0.0218986884431311	0.0218986884431311		1.7908920846345928	0.0021497820652113	0.0001493030496358		0.0001493030496358	0.0006589293140724	0.0006589293140724			0.8542867866265824	3-step without nuc. deg.	multiple exon	no	Converged	7.699004925636075	-94.49818040563277	0.5562457363777438	0.0027411702800582364	0.004310608650338196	23276	13	ENSMUST00000003183	468	102	1.4929783333333333	52.91
ENSMUSG00000003119	Cdk12	Cytosol-localized	0.0234715663941936	0.0202799106989087		0.0202799106989087		0.0918568824524529	0.0918568824524529		3.482544451077611	0.0029197666628524	0.0021384174184424		0.0021384174184424	0.0103482888060208	0.0103482888060208			0.7560205380021787	3-step without nuc. deg.	multiple exon	no	Converged	-5.561859562401992	150.87321079046615	1.6656856131262332	0.0072073445069161905	0.010200771886762135	48505	18	ENSMUST00000107539	1174	308	5.055762666666667	39.95
ENSMUSG00000003123	Lipe	Cytosol-localized	0.036294482832445	0.0122570840055988		0.0122570840055988		0.049609685992368	0.049609685992368		1.519287451532016	0.004861834403904	0.0008126790391345		0.0008126790391345	0.0040986054474638	0.0040986054474638			1.4646111441493472	3-step without nuc. deg.	multiple exon	no	Converged	-4.99907557731693	45.86797553152677	1.2241637240170382	0.00639794410597701	0.008520298433005724	9697	10	ENSMUST00000054301	315	19	2.4548280000000005	52.42
ENSMUSG00000003131	Pafah1b2	Cytosol-localized	0.0394120607443374	0.0299576230125524		0.0299576230125524		0.0818072424651233	0.0818072424651233		1.0835195422324326	0.0061445276023602	0.0043563432923882		0.0043563432923882	0.0123427038699382	0.0123427038699382			0.3477378734591529	3-step without nuc. deg.	multiple exon	no	Converged	-4.522169695731165	93.20894188527028	2.3655083166342945	0.009571497777479423	0.015576686632780445	15.87	6	ENSMUST00000172450	5828	6	3.237992666666667	44.08
ENSMUSG00000003134	Tbc1d8	Cytosol-localized	0.0258644666541993	0.0109073394402581		0.0109073394402581		0.0736920347920847	0.0736920347920847		0.9543949161086388	0.0033190326883209	0.0008254601851261		0.0008254601851261	0.0069614206562033	0.0069614206562033			0.240418660050159	3-step without nuc. deg.	multiple exon	no	Converged	9.147646753168942	104.15294066737104	1.5824702978101592	0.005854920619977094	0.007273919740700575	31431	15	ENSMUST00000054462	856	188	3.665844666666666	47.3
ENSMUSG00000003135	Cnot11	Cytosol-localized	0.0424459107518509	0.0069397305584251		0.0069397305584251		0.0661199759612228	0.0661199759612228		9.999999999994056	0.0055713870527407	0.0004003707487408		0.0004003707487408	0.0254571788581081	0.0254571788581081			660.018983143236	3-step without nuc. deg.	multiple exon	no	Boundary-limited	-4.6634390941207435	30.67571554476476	1.164021697923035	0.004307558170298675	0.005751112420117514	11335	7	ENSMUST00000003219	1606	36	2.8511160000000006	45.97
ENSMUSG00000003154	Foxj2	Cytosol-localized		0.0098095501483271		0.0098095501483271		0.0362464894873011	0.0362464894873011				0.0005877892950204		0.0005877892950204	0.0027850460902069	0.0027850460902069				3-step without nuc. deg.	single exon	no	Boundary-limited	-2.7062817905528744	-3.4998858215745043	0.6368008956645266	0.007856652863659094	0.009054756717362276	2602	1	ENSMUST00000177927	2488	13	4.438111	49.31
ENSMUSG00000003161	Sri	Cytosol-localized	0.0278874818485648	0.0024526216008498		0.0024526216008498		0.0505943017045598	0.0505943017045598		0.460105091815706	0.0032137872197197	0.0002284139204615		0.0002284139204615	0.0329008997988817	0.0329008997988817			0.2608125371966451	3-step without nuc. deg.	multiple exon	no	Converged	-4.663439093594919	-18.74135206466524	0.7302869345288591	0.0013835479345889739	0.002147080245399279	11841	7	ENSMUST00000003245			0.7724763333333334	42.84
ENSMUSG00000003166	Dgcr2	Membrane-localized	0.0365188127879327	0.0092441156822531		0.0092441156822531	0.7330136919004653		0.7330136919004653	0.0210355233503548	1.33722103633389	0.0028560657992289	0.0003453762544985		0.0003453762544985	0.074000431287734		0.074000431287734	0.0014627486197591	0.1001565355280031	4-step without nuc. deg.	multiple exon	no	Converged	-5.90263330112289	-68.99375794100638	0.774614937697617	0.004090901614020143	0.006169221799168767	51338	17	ENSMUST00000012152	2165	228	3.6386033333333336	46.9
ENSMUSG00000003184	Irf3	Cytosol-localized	0.0159254820018374	0.002350657968777	0.0182537938350004	0.0206044518037773		0.0406136366557845	0.0406136366557845		0.6815084183961948	0.0016088114998009	0.0006043131583472	0.0035967927632334	0.0036472061327816	0.0099199654487231	0.0099199654487231			0.8322697971064501	3-step with nuc. degradation	multiple exon	yes	Converged	14.644475229537775	39.173343488919585	1.218846450817389	0.005460787595153304	0.00819005372961979	4143	7	ENSMUST00000207555			0.9382549999999998	53.76
ENSMUSG00000003190	Bcl2l12	Cytosol-localized	0.0132851891552378	0.0091288265530103		0.0091288265530103		0.0249004649093636	0.0249004649093636		9.999999999955303	0.0013748544501452	0.0008786606643951		0.0008786606643951	0.0024806496638311	0.0024806496638311			16916075.292769447	3-step without nuc. deg.	multiple exon	no	Boundary-limited	1.7226902421153127	34.5869781944211	1.2508179213107038	0.0027148048625376393	0.004917876038404167	5.77	6	ENSMUST00000003290	181	7	0.8350883333333333	53.16
ENSMUSG00000003198	Zfp959	Cytosol-localized		0.017025276331212		0.017025276331212		0.0786681410933572	0.0786681410933572				0.0012255320214652		0.0012255320214652	0.0061747611098052	0.0061747611098052				3-step without nuc. deg.	single exon	no	Boundary-limited	-1.6601050415422418	2.557201408546138	0.953617699044939	0.010515951853625213	0.01596805637980149	1772	1	ENSMUST00000054780	343	63	1.830828	39.45
ENSMUSG00000003199	Mpnd	Cytosol-localized	0.0164632821478938	0.0036459175891848		0.0036459175891848		0.008574174636667	0.008574174636667		0.87638091429846	0.0010278143454685	0.0001534831079347		0.0001534831079347	0.0003709541606281	0.0003709541606281			0.8725211822121794	3-step without nuc. deg.	multiple exon	no	Converged	-5.326535397768595	-155.61130512530528	0.4285813328596694	0.0010426389068893271	0.002540398253870839	7.46	14	ENSMUST00000149441	187	48	1.3709266666666666	51.53
ENSMUSG00000003200	Sh3gl1	Cytosol-localized	0.0478228890416468	0.0079016793611269		0.0079016793611269		0.0275327740314703	0.0275327740314703		1.0088626862167114	0.0052365205707723	0.0002635431958392		0.0002635431958392	0.0010225937295927	0.0010225937295927			0.4153065662041626	3-step without nuc. deg.	multiple exon	no	Converged	-1.1089790879007069	5.05806357280029	0.9291503507443436	0.004156168509671516	0.006249591518020188	19884	10	ENSMUST00000003268	786	177	1.874828	53.58
ENSMUSG00000003208	Ccdc94	Cytosol-localized	0.0239481778753579	0.0197832931445613		0.0197832931445613		0.0439928661491385	0.0439928661491385		0.5574485915597739	0.0034042198449987	0.0023426428462404		0.0023426428462404	0.0052980606861335	0.0052980606861335			0.3035258281897817	3-step without nuc. deg.	multiple exon	no	Converged	-4.357033973409067	43.80745741954793	1.4782468687397858	0.006346052619239031	0.00980876391112966	7236	7	ENSMUST00000086869	314	0.05	1.113828	52.88
ENSMUSG00000003226	Ranbp2	Cytosol-localized	0.02998840693558	0.006674344614537		0.006674344614537		0.4048748561435882	0.4048748561435882		3.81943230928211	0.0037761242842518	0.0003827233448963		0.0003827233448963	0.0332268465730686	0.0332268465730686			2.280450113194469	3-step without nuc. deg.	multiple exon	no	Converged	-5.794649426303778	233.73251399757325	1.9236467109468	0.0033762818797902403	0.0053568836970463865	39783	23	ENSMUST00000003310	387	57	9.38134666666667	37.16
ENSMUSG00000003233	Dvl3	Cytosol-localized	0.0357885473722596	0.0032377543498591	0.0078628343540991	0.0111005887039581		0.0174097645009068	0.0174097645009068		0.6156509769391407	0.0046519432383721	0.000551747676368	0.0011296624848024	0.0012572043700001	0.0026779263245374	0.0026779263245374			0.2428435959251623	3-step with nuc. degradation	multiple exon	yes	Converged	14.623516948021198	50.92613283771923	1.233232038511407	0.00532235522103739	0.007281814338113302	14668	11	ENSMUST00000003318	133	212	2.3235143333333332	51.45
ENSMUSG00000003234	Abcf3	Cytosol-localized	0.0253063238299485	0.0067195624021862		0.0067195624021862		0.0416731630820376	0.0416731630820376		1.267183380884622	0.0020569238104039	0.0002665310475339		0.0002665310475339	0.0018636805293154	0.0018636805293154			0.4815878499740573	3-step without nuc. deg.	multiple exon	no	Converged	-5.532628838981914	-42.72361838323947	0.7999844866791122	0.0032868235764538355	0.005020293979792142	12802	20	ENSMUST00000003319	863	95	2.2870199999999996	47.96
ENSMUSG00000003235	Eif2b5	Cytosol-localized	0.0342987068762531	0.002451012689619		0.002451012689619		0.0321867980211163	0.0321867980211163		9.999999999999991	0.0024286795522576	0.000104019223019		0.000104019223019	0.0060695858352874	0.0060695858352874			1478.5751153958972	3-step without nuc. deg.	multiple exon	no	Boundary-limited	-5.446737371638449	-141.91149460157988	0.5024772071174983	0.0012976880358279417	0.0021706738432952346	11138	16	ENSMUST00000003320	934	96	2.8574063333333335	48.22
ENSMUSG00000003269	Cyth2	Cytosol-localized	0.0266381415927133	0.014284949677722		0.014284949677722		0.0579870902024195	0.0579870902024195		1.5853693081041529	0.0037908141207818	0.0014129716135595		0.0014129716135595	0.0149644404324512	0.0149644404324512			1.746871215794056	3-step without nuc. deg.	multiple exon	no	Converged	-5.446737371589961	225.8190596610627	2.4518442426026086	0.005487891696912477	0.008650075045053081	7679	16	ENSMUST00000209245			0.9792126666666664	55.27
ENSMUSG00000003282	Plag1	Cytosol-localized		0.0137815737221402		0.0137815737221402		0.1562530008574961	0.1562530008574961				0.0021689855595802		0.0021689855595802	0.0370142422551695	0.0370142422551695				3-step without nuc. deg.	single exon	no	Boundary-limited	-2.1693880741661573	22.421724785839608	3.585181627266442	0.011938359485826487	0.013432663081942709	3951	1	ENSMUST00000003369	2693	104	4.021472666666666	39.19
ENSMUSG00000003283	Hck	Undefined	0.0304598248825349	0.0040229817660515		0.0040229817660515	0.0469024810839996		0.0469024810839996	0.0089245465348933	0.3403914799481879	0.0048563436217571	0.0003100079691418		0.0003100079691418	0.0079874140930495		0.0079874140930495	0.0016591780096052	0.0634299174381449	4-step without nuc. deg.	multiple exon	no	Converged	-5.055205794776754	23.43886598235449	1.0211923877536166	0.0020049065294404714	0.0034090570085836196	16815	6	ENSMUST00000189688	289	286	1.884492	47.81
ENSMUSG00000003299	Mrpl4	Cytosol-localized	0.0259518499898646	0.00358997004235		0.00358997004235		0.0099670563405586	0.0099670563405586		9.9999999999997	0.0018318871358579	0.000157205016061		0.000157205016061	0.0004410098942087	0.0004410098942087			371229.82200873736	3-step without nuc. deg.	multiple exon	no	Boundary-limited	-4.9154649130799655	-65.57971441611693	0.5459108049447372	0.0014411998858086046	0.002767194112912792	6101	9	ENSMUST00000003386	199	202	1.1387253333333334	51.39
ENSMUSG00000003308	Keap1	Cytosol-localized	0.0196455147320362	0.0188934728698891		0.0188934728698891		0.0669109165533248	0.0669109165533248		9.999999999999998	0.0019346178208673	0.0017066499736009		0.0017066499736009	0.0064484757592699	0.0064484757592699			513.6391350660753	3-step without nuc. deg.	multiple exon	no	Boundary-limited	-5.088006775983146	63.55618461402385	1.338706389689831	0.006279589447076536	0.008963736686161392	9083	11	ENSMUST00000194542	971	256	2.8526360000000004	53.48
ENSMUSG00000003309	Ap1m2	Cytosol-localized	0.0105810707771124	0.0053574109336486		0.0053574109336486		0.0199841516801696	0.0199841516801696		0.1942905520450653	0.001084868998318	0.0006546155094652		0.0006546155094652	0.0025452006875403	0.0025452006875403			0.0456897574650136	3-step without nuc. deg.	multiple exon	no	Converged	-4.791839707346053	-2.852347641567814	0.8611805744709856	0.001229775166146938	0.0031879038396006487	11158	8	ENSMUST00000003397	0.37	62	1.41553	48.39
ENSMUSG00000003316	Glg1	Membrane-localized	0.0797232450727161	0.004117561748768		0.004117561748768	0.9952117878195244		0.9952117878195244	0.0178541800508875	2.471609249612622	0.0125547823144374	0.0001678548807427		0.0001678548807427	0.1669213759503677		0.1669213759503677	0.002169552149749	0.5745510501220497	4-step without nuc. deg.	multiple exon	no	Converged	-6.270988590862601	218.8284337401068	1.43891445866094	0.002319145331065255	0.00347464972333372	104795	25	ENSMUST00000169020	3472	19	6.742667666666668	41.82
ENSMUSG00000003341	Atp8b3	Cytosol-localized		0.0115407063188567		0.0115407063188567		0.0735093592943876	0.0735093592943876				0.0012004362588834		0.0012004362588834	0.0134215201941282	0.0134215201941282				3-step without nuc. deg.	single exon	no	Boundary-limited	-1.7930940819035088	5.224418092618824	1.1391951713128805		0.011018210724924397	878	1	ENSMUST00000020383	284	9	4.136230333333334	54.32
ENSMUSG00000003344	Btbd2	Cytosol-localized	0.0275438689488452	0.0067019175149362		0.0067019175149362		0.0175332904867263	0.0175332904867263		0.5616547893936307	0.0033361827907025	0.0003342950988927		0.0003342950988927	0.0009259797456631	0.0009259797456631			0.3009262462018398	3-step without nuc. deg.	multiple exon	no	Converged	-4.905841892554957	24.733756163248355	1.0710949534696197	0.002711163076740082	0.004845201156477331	13877	9	ENSMUST00000126980	912	8	1.9430963333333335	55.43
ENSMUSG00000003345	Csnk1g2	Cytosol-localized	0.0266302858041494	0.0062868044938136		0.0062868044938136		0.0185495663094687	0.0185495663094687		9.9999999999966	0.0022149402415915	0.0002143446741675		0.0002143446741675	0.0006735559604704	0.0006735559604704			48060.80003914953	3-step without nuc. deg.	multiple exon	no	Boundary-limited	8.225913703350898	-63.20130889880839	0.6558489772701039	0.0029261326230453377	0.004609717002177368	6527	13	ENSMUST00000079773	664	0.24	1.7890090000000003	55.64
ENSMUSG00000003346	Abhd17a	Cytosol-localized	0.0208514989477991	0.0055149159597684		0.0055149159597684		0.0122510156858773	0.0122510156858773		9.999999999876453	0.0020148570292451	0.000351977867321		0.000351977867321	0.0008033424330134	0.0008033424330134			7028209519130.6455	3-step without nuc. deg.	multiple exon	no	Boundary-limited	-4.3605229186548655	14.891807743382696	1.0203476270929748	0.0019531808164403074	0.003828366177735875	3376	5	ENSMUST00000003436	183	183	1.262619	57.79
ENSMUSG00000003348	Mob3a	Cytosol-localized	0.0430475588903354	0.015610546999389		0.015610546999389		0.0375164329688299	0.0375164329688299		0.5586311821255875	0.0058350737199855	0.0012673410036506		0.0012673410036506	0.0031592434634925	0.0031592434634925			0.3149003909217592	3-step without nuc. deg.	multiple exon	no	Converged	-3.9127491211420935	15.175331186532956	1.0767275470714777	0.006033293047286048	0.010294999986300879	6314	3	ENSMUST00000003438	1.89	58	2.2843123333333333	51.81
ENSMUSG00000003352	Cacnb3	Cytosol-localized	0.0133371333857946	0.0013019462870328	0.0396088560959911	0.0409108023830239		0.0092746182696565	0.0092746182696565		0.1965803555963872	0.0009464175304539	0.000165186210024	0.0099477698502429	0.009949141243212	0.0010639915788987	0.0010639915788987			0.0509488997072266	3-step with nuc. degradation	multiple exon	yes	Converged	32.68639979242367	-23.33214915034737	0.5443668341464591	0.005184619728002303	0.007634573098578969	4716	4	ENSMUST00000109150	958	258	2.5042736666666667	56.19
ENSMUSG00000003355	Fkbp11	Membrane-localized	0.0169421129351956	0.0053307047036481		0.0053307047036481	0.0480546000533792		0.0480546000533792	0.1012600239610636	1.0824167053004448	0.0014741971340443	0.0004057817787899		0.0004057817787899	0.0042594481430891		0.0042594481430891	0.1020739118394037	6.422685568248398	4-step without nuc. deg.	multiple exon	no	Converged	-4.906528983340479	-3.731842615127878	0.8423330519674755	0.0022363567203654354	0.0036468431897938077	3825	6	ENSMUST00000003445	11	112	0.5338456666666666	52.54
ENSMUSG00000003360	Ddx23	Cytosol-localized	0.0453909856166963	0.0043383329831968		0.0043383329831968		0.0579932275852177	0.0579932275852177		1.4021279419678394	0.0040364231198652	0.0001490401817689		0.0001490401817689	0.0136889827217283	0.0136889827217283			0.7383485814909339	3-step without nuc. deg.	multiple exon	no	Converged	-5.505331532307878	-58.804714099494575	0.7318590564273609	0.002614042395288443	0.003840707885619777	17755	17	ENSMUST00000003450	659	66	2.843218	50.34
ENSMUSG00000003363	Pld3	Membrane-localized	0.0273291689344298	0.0046629502205649		0.0046629502205649	1.1809202072506857		1.1809202072506857	0.0298502457476978	1.7798466642925448	0.0027972263404344	0.0002361289829266		0.0002361289829266	0.2050400051713503		0.2050400051713503	0.0049847458875508	1.7142261584465832	4-step without nuc. deg.	multiple exon	no	Converged	-5.5645204073886205	-13.502790064020743	0.8702351010116363	0.0022743642605917323	0.0036481707470400835	10904	12	ENSMUST00000117095	297	0.16	1.5433033333333332	49.75
ENSMUSG00000003378	Grik5	Cytosol-localized	0.0147199462305532	0.0031474420026471	0.0131417348894905	0.0162891768921376		0.0342732153332004	0.0342732153332004		0.9490910493864084	0.00114394014309	0.0007774549755475	0.0022826404820246	0.0024114070185642	0.0077049201082466	0.0077049201082466			0.1819971397402854	3-step with nuc. degradation	multiple exon	yes	Converged	11.76427259848803	-25.557409616805657	0.5211060698139224	0.004450685339045474	0.007035449255127544	36528	3	ENSMUST00000003468	519	49	3.0156916666666667	51.49
ENSMUSG00000003380	Rabac1	Membrane-localized	0.0524193986237742	0.0021145537565305		0.0021145537565305	0.0218071215263645		0.0218071215263645	0.3146482343751735	0.2278123181700349	0.0070653899442743	0.0001099142369587		0.0001099142369587	0.0013121504808901		0.0013121504808901	3.876857144741397	0.1704738494446159	4-step without nuc. deg.	multiple exon	no	Converged	-5.051216214681304	-78.62625684817742	0.5308410434548938	0.0011657890710440222	0.0018255872660541397	3002	7	ENSMUST00000076961	168	171	0.6950973333333333	55.88
ENSMUSG00000003382	Etv3	Cytosol-localized	0.0559017262805281	0.038107148700522		0.038107148700522		0.199310330882733	0.199310330882733		9.999999999999847	0.0112400262264092	0.0072216724797188		0.0072216724797188	0.0403028850303804	0.0403028850303804			214.22754809735343	3-step without nuc. deg.	multiple exon	no	Boundary-limited	-2.3653669339726093	53.33912020921392	2.3098952396144736	0.013342274357680844	0.021305262357070573	12286	3	ENSMUST00000170036	3489	81	4.662056333333332	47.97
ENSMUSG00000003402	Prkcsh	Membrane-localized	0.0385712062421688	0.0032451093526784		0.0032451093526784	1.185041951043068		1.185041951043068	0.0144315767777368	8.071499942706598	0.0033397681628246	0.0001076728861626		0.0001076728861626	0.1397194625781086		0.1397194625781086	0.0014412101019388	110.300158906502	4-step without nuc. deg.	multiple exon	no	Converged	-6.154858094085533	-67.87728785541991	0.8197311370512057	0.001483739143760571	0.00261492791826597	11416	22	ENSMUST00000003493	0.31	0.07	1.7992890000000004	53.91
ENSMUSG00000003410	Elavl3	Cytosol-localized		0.0075965330275834		0.0075965330275834		0.0830401933544059	0.0830401933544059				0.0008513318435599		0.0008513318435599	0.0164567662440317	0.0164567662440317				3-step without nuc. deg.	single exon	no	Boundary-limited	-2.7079738468129584	8.570075903254574	1.42385200290447	0.004659726580096683	0.007396702680427129	3849	1	ENSMUST00000003501	3497	411	4.391004	50.42
ENSMUSG00000003411	Rab3b	Cytosol-localized	0.0262409706818137	0.007340618295371		0.007340618295371		0.0156892199646549	0.0156892199646549		0.1	0.0090670366726547	0.0012352786837823		0.0012352786837823	0.0026929852344497	0.0026929852344497			0.0816929031606889	3-step without nuc. deg.	multiple exon	no	Boundary-limited	-3.5861556909417693	12.502674465255396	1.069200077365123	0.0012269512413094952	0.005071985404678319	2698	2	ENSMUST00000003502	374	17	1.069007666666667	45.34
ENSMUSG00000003418	St8sia6	Membrane-localized		0.0056131453352932		0.0056131453352932	1.8109825381355007		1.8109825381355007	0.0569371045419877			0.0005903231206041		0.0005903231206041	2.2631824966384615		2.2631824966384615	0.058734404525507		4-step without nuc. deg.	single exon	no	Boundary-limited	-3.1357673798928225	16.87736880540921	1.591350584139829	0.005043495323917021	0.005345205710678289	6269	1	ENSMUST00000003509	5.8	619	4.898617333333331	40.77
ENSMUSG00000003420	Fcgrt	Membrane-localized	0.0620692369662541	0.0061973505815991		0.0061973505815991	0.4919407821295157		0.4919407821295157	0.0231619637698624	0.3866195855323662	0.0149309795961949	0.0004580244328137		0.0004580244328137	0.134063923713693		0.134063923713693	0.0044637095384034	0.086588067393459	4-step without nuc. deg.	multiple exon	no	Converged	-5.043425108934997	38.27014758722633	1.124122653671089	0.0032795236653522138	0.00495675046638497	9681	6	ENSMUST00000003512	255	211	1.412262	50.36
ENSMUSG00000003421	Nosip	Cytosol-localized	0.0360007518843605	0.0040523364241723		0.0040523364241723		0.0377425542431009	0.0377425542431009		0.4806695395889632	0.0050509543548725	0.000257430253344		0.000257430253344	0.0113274161928179	0.0113274161928179			0.1668570281802887	3-step without nuc. deg.	multiple exon	no	Converged	-5.247024064623162	81.26641520328388	1.4028862317007913	0.00232805518320704	0.0034834055489213144	15781	13	ENSMUST00000003513	826	4	1.026898	50.28
ENSMUSG00000003423	Pih1d1	Cytosol-localized	0.0107951217961848	0.0057491848163655		0.0057491848163655		0.0117109676233838	0.0117109676233838		9.999999999998447	0.0008912206666402	0.0003968057207382		0.0003968057207382	0.0008472661912105	0.0008472661912105			187185134.1800168	3-step without nuc. deg.	multiple exon	no	Boundary-limited	-5.095123533567776	-21.227907163653786	0.7932198762311583	0.001450251952035111	0.003234812566398225	5751	11	ENSMUST00000210139	81	117	0.7929883333333333	53.27
ENSMUSG00000003429	Rps11	Cytosol-localized	0.0665576950870068	0.001212659858146		0.001212659858146		0.0449853969257693	0.0449853969257693		9.999999999999998	0.0157138756587937	0.000244020179263		0.000244020179263	0.1073779141486097	0.1073779141486097			1.280072755436836e+50	3-step without nuc. deg.	multiple exon	no	Boundary-limited	-4.663439086510948	108.68351005196752	2.4297869525313036	0.0008356167622654858	0.001149083489417536	2.06	7	ENSMUST00000003521	55	127	0.4620543333333332	54.73
ENSMUSG00000003435	Supt5	Cytosol-localized	0.0404487801089423	0.0045499262075243		0.0045499262075243		0.0310287906628642	0.0310287906628642		1.848378275573409	0.0027623857051189	9.090713361709166e-05		9.090713361709166e-05	0.000714392943308	0.000714392943308			0.6384657856861804	3-step without nuc. deg.	multiple exon	no	Converged	-6.006296318813639	-227.54582924544744	0.5498335295975718	0.003201234769027473	0.0038833797439625653	23812	29	ENSMUST00000003527	229	8	3.069319	49.71
ENSMUSG00000003436	Dll3	Membrane-localized	0.0173984569549852	0.0066097620206396		0.0066097620206396	0.0532511648776431		0.0532511648776431	0.0041754009419228	9.999999999829756	0.0046452471355475	0.0013952439413065		0.0013952439413065	0.0156103673063447		0.0156103673063447	0.0016063657433871	1.767880782868647e+73	4-step without nuc. deg.	multiple exon	no	Boundary-limited	-3.932503059269024	52.030023649661146	2.0915547253109112	0.002221751606978285	0.0028785965490942104	1.37	2	ENSMUST00000108315	367	491	1.839664	53.73
ENSMUSG00000003437	Paf1	Cytosol-localized	0.0299395310427993	0.007319599741596		0.007319599741596		0.0383978088601729	0.0383978088601729		0.8291055436289316	0.0023661004910439	0.0002578879792729		0.0002578879792729	0.0018088795940748	0.0018088795940748			0.5695538614988118	3-step without nuc. deg.	multiple exon	no	Converged	-5.251425596583644	-38.03419217782967	0.7487379485853852	0.0037406854164900565	0.005535009621510975	6437	13	ENSMUST00000003529	137	256	0.9984516666666666	48.59
ENSMUSG00000003438	Timm50	Undefined	0.0328279975039981	0.0048488706074268		0.0048488706074268	0.0236113443573584		0.0236113443573584	0.0408130277100585	7.170723827572643	0.0029233722010046	0.0001895529066968		0.0001895529066968	0.0010059817122886		0.0010059817122886	0.0112673620475729	2239.5287601637074	4-step without nuc. deg.	multiple exon	no	Converged	-5.325332758147365	2.4669185644494434	0.9204912896158144	0.0023965456032192995	0.003942298188276545	6556	11	ENSMUST00000081946	412	39	1.1580746666666666	53.97
ENSMUSG00000003452	Bicd1	Cytosol-localized	0.0203607668408791	0.0110776528079321		0.0110776528079321		0.1312401372802947	0.1312401372802947		9.999999999999998	0.0023403468362914	0.001361801703383		0.001361801703383	0.0269077416914917	0.0269077416914917			53.963129430159505	3-step without nuc. deg.	multiple exon	no	Boundary-limited	-3.912331310953853	23.801946405203132	1.279486335001655	0.004997705376922847	0.006872497140715727	51637	4	ENSMUST00000086829	6685	444	5.837264666666666	37.2
ENSMUSG00000003458	Ncstn	Membrane-localized	0.0361601119008335	0.0045613426395097		0.0045613426395097	0.8902144953961457		0.8902144953961457	0.015351722360588	0.8324780621445869	0.0043032534278588	0.0002367473049773		0.0002367473049773	0.1496069294479758		0.1496069294479758	0.0020596548672258	0.3759724944895009	4-step without nuc. deg.	multiple exon	no	Converged	-5.902633338567085	165.89166387504534	1.4716352829905486	0.002166559468581114	0.0034921989415271654	16782	17	ENSMUST00000003550	0.66	112	2.4587269999999997	46.95
ENSMUSG00000003464	Pex19	Cytosol-localized	0.0318463020547715	0.0086098509135449		0.0086098509135449		0.1758263755059295	0.1758263755059295		0.1264448497636053	0.0046662223509052	0.000731018704037		0.000731018704037	0.2604078886829104	0.2604078886829104			0.0132842198224884	3-step without nuc. deg.	multiple exon	no	Boundary-limited	-4.897839797695553	95.34027218131985	1.8141113706595808	0.004444229455321249	0.0065927512339157565	8528	9	ENSMUST00000075895	992	23	1.743443	46.76
ENSMUSG00000003469	Phyhip	Cytosol-localized		0.0071438789976348		0.0071438789976348		0.0298115657480238	0.0298115657480238				0.0007537394198705		0.0007537394198705	0.004043247095179	0.004043247095179				3-step without nuc. deg.	single exon	no	Boundary-limited	-2.708451290543305	13.594462079726664	1.9903787663524315	0.0061593455657391475	0.006653173879896412	2031	1	ENSMUST00000003561	1496	19	2.579993666666667	53.02
ENSMUSG00000003500	Impdh1	Cytosol-localized	0.0439610897525031	0.0033749200962958		0.0033749200962958		0.0263957666176876	0.0263957666176876		9.99999999999077	0.0048669259920839	0.000178554310579		0.000178554310579	0.0054126671285816	0.0054126671285816			4501.3624005502315	3-step without nuc. deg.	multiple exon	no	Boundary-limited	-5.446737371691476	46.243229626742234	1.1306658910907712	0.002010362166245496	0.0029719471424887014	11863	16	ENSMUST00000078155	0.76	0.13	2.0513773333333334	53.52
ENSMUSG00000003526	Prodh	Undefined	0.012583089101875	0.0069767124021429		0.0069767124021429	0.0611281173676203		0.0611281173676203	0.0130249412850655	9.99999999998759	0.0010799895704631	0.0004416257244042		0.0004416257244042	0.004094022457519		0.004094022457519	0.0009400763449874	329.07486809001676	4-step without nuc. deg.	multiple exon	no	Boundary-limited	-5.642777405614529	10.759877214430707	0.956964813598548	0.002740891091536549	0.00423253846147054	17566	13	ENSMUST00000003620	449	134	1.667433	51.19
ENSMUSG00000003527	Dgcr14	Cytosol-localized	0.0349858372479954	0.0142047537914284		0.0142047537914284		0.0545947466243906	0.0545947466243906		0.9863754022715292	0.004236185275336	0.0009758686530787		0.0009758686530787	0.0040056198883053	0.0040056198883053			0.4669767213477623	3-step without nuc. deg.	multiple exon	no	Converged	-4.9974231201885	96.36724963257714	1.721970454323398	0.006429682892670565	0.009368623950410696	10637	10	ENSMUST00000003621	1332	42	2.6218280000000003	50.85
ENSMUSG00000003528	Slc25a1	Cytosol-localized	0.0247393236987988	0.0043783662305319		0.0043783662305319		0.0116478978751067	0.0116478978751067		9.999999999340597	0.0022043786308311	0.0002318621877799		0.0002318621877799	0.0006389796003969	0.0006389796003969			446440102791.32184	3-step without nuc. deg.	multiple exon	no	Boundary-limited	-4.902883200888002	-4.488662829587657	0.8612277362981895	0.0016435277981211858	0.0032898411585701396	3008	9	ENSMUST00000003622	601	139	1.2250776666666672	59.26
ENSMUSG00000003531	Dgcr6	Cytosol-localized	0.0342830805934214	0.0037228298315702		0.0037228298315702		0.0234401248516919	0.0234401248516919		0.2784539876200845	0.0029735279884867	0.0001729118043813		0.0001729118043813	0.0035523040939377	0.0035523040939377			0.0920132058469369	3-step without nuc. deg.	multiple exon	no	Converged	-5.170483995072942	-62.14945434245334	0.6391325699988181	0.0018745901794987414	0.00315142963587736	4.96	12	ENSMUST00000151266	401	86	0.8635876666666666	47.41
ENSMUSG00000003534	Ddr1	Membrane-localized	0.0193014632468781	0.0134363687023357		0.0134363687023357	1.2487131912840652		1.2487131912840652	0.0446499718762888	0.4413981435072941	0.0038788711867695	0.0022162741972611		0.0022162741972611	0.5371422052888082		0.5371422052888082	0.0119707069047076	0.2215560289866447	4-step without nuc. deg.	multiple exon	no	Converged	-5.043696622114531	39.25175167534051	1.1312642329905849	0.004551207328265241	0.0070702240966573566	8346	7	ENSMUST00000166980	807	0.04	3.354779000000001	53.0
ENSMUSG00000003546	Klc4	Cytosol-localized	0.0187217969697711	0.0051034049599573		0.0051034049599573		0.0225759808968591	0.0225759808968591		0.6424805240820028	0.0022880279066694	0.0003574293159729		0.0003574293159729	0.0016826837859341	0.0016826837859341			0.355738965756098	3-step without nuc. deg.	multiple exon	no	Converged	0.646201341463442	-6.115236387860211	0.8380799229080146	0.002504595811222501	0.003690995343424304	13881	8	ENSMUST00000003642	391	63	2.124828	51.74
ENSMUSG00000003549	Ercc1	Cytosol-localized	0.0232986716641628	0.00396977161519		0.00396977161519		0.0222513866271838	0.0222513866271838		9.999999999996987	0.0025783155052807	0.0003065115228808		0.0003065115228808	0.004821369093867	0.004821369093867			7092.236698306739	3-step without nuc. deg.	multiple exon	no	Boundary-limited	-5.170483995041295	40.43989708493888	1.144823710891436	0.0023189125028975103	0.003145656491226377	11746	12	ENSMUST00000003645	51	6	0.7646683333333333	52.67
ENSMUSG00000003573	Homer3	Cytosol-localized	0.01880903590601	0.0053372318259195	0.0059838328300841	0.0113210646560036		0.0259494712539475	0.0259494712539475		2.507427452301934	0.0015682495322725	0.0006195746959577	0.0011986438731163	0.0013493035012295	0.0028910763162887	0.0028910763162887			3.694202509303876	3-step with nuc. degradation	multiple exon	yes	Converged	13.011972075024463	-12.183896880184664	0.8390062637432989	0.004073275487591395	0.006363004099275777	9127	13	ENSMUST00000110124	1194	101	1.3309496666666667	53.45
ENSMUSG00000003575	Crtc1	Cytosol-localized		0.0064826165423712		0.0064826165423712		0.0369075219114679	0.0369075219114679				0.0004798775674228		0.0004798775674228	0.0034709969665992	0.0034709969665992				3-step without nuc. deg.	single exon	no	Boundary-limited	-1.893549632800899	5.465574824422352	1.1576581617392596	0.00402702207725423	0.006152982448545542	3.98	1	ENSMUST00000076615	3768	0.02	4.571862333333334	53.17
ENSMUSG00000003581	Rnf215	Membrane-localized	0.0172118543446045	0.0219508110958726		0.0219508110958726	0.5995288407870915		0.5995288407870915	0.0200963056488303	0.5698778619501976	0.0023117334902228	0.0037201808989126		0.0037201808989126	0.1151286892183662		0.1151286892183662	0.0029281879945672	0.4427182507677931	4-step without nuc. deg.	multiple exon	no	Converged	-5.153310504335934	146.09630951144686	2.064474861855871	0.005085308053114783	0.007585163016052468	5.97	8	ENSMUST00000003677	662	0.07	1.4831813333333332	54.46
ENSMUSG00000003585	Sec14l2	Cytosol-localized		0.0064384502517389		0.0064384502517389		0.0180960649781727	0.0180960649781727				0.0003546437556226		0.0003546437556226	0.0011491413239673	0.0011491413239673				3-step without nuc. deg.	single exon	no	Boundary-limited	-2.7099585294467223	-3.460079826586189	0.6384930394711662	0.003457740701189698	0.005796570145548863	1396	1	ENSMUST00000003681	1265	152	1.9765763333333335	50.96
ENSMUSG00000003604	Aven	Cytosol-localized	0.052260503616852	0.0027764616855773		0.0027764616855773		0.0319529296694435	0.0319529296694435		0.1059169079407364	0.0087484736640473	0.0003341023044192		0.0003341023044192	0.020506996396127	0.020506996396127			0.03179924011259	3-step without nuc. deg.	multiple exon	no	Boundary-limited	-4.158883084731507	13.22803276098335	1.0113603848995227	0.0016305713136105758	0.0025253171119854418	5756	4	ENSMUST00000099588	16	119	1.312166333333333	42.31
ENSMUSG00000003623	Crot	Cytosol-localized	0.0231445469145843	0.0070945575667533		0.0070945575667533		0.0337871984559028	0.0337871984559028		5.5709681539527125	0.0023948779004332	0.0003672677324295		0.0003672677324295	0.0019492753044807	0.0019492753044807			10.865538583247549	3-step without nuc. deg.	multiple exon	no	Converged	-5.448837325698271	36.064861729780134	1.08213340526967	0.0033066585952186444	0.005074029116963044	30514	17	ENSMUST00000003720	818	0.22	2.7578276666666666	40.8
ENSMUSG00000003657	Calb2	Cytosol-localized		0.001097403155152		0.001097403155152		0.0024535177740085	0.0024535177740085				0.0002573450286568		0.0002573450286568	0.0005899134226439	0.0005899134226439				3-step without nuc. deg.	single exon	no	Boundary-limited	-2.7127960607598816	-10.298435850764315	0.4047300786414989	0.0007102596820762573	0.0008862043816931012	662	1	ENSMUST00000003754	545	68	1.233828	48.98
ENSMUSG00000003660	Snrnp200	Cytosol-localized	0.0386630926614057	0.0024179408971544		0.0024179408971544		0.1540382810036162	0.1540382810036162		9.999999999999936	0.0023258925047954	5.269212289245664e-05		5.269212289245664e-05	0.0631692993418553	0.0631692993418553			16.747132674119936	3-step without nuc. deg.	multiple exon	no	Boundary-limited	-6.458338283538296	-507.1992670315595	0.4364048124945016	0.0018881671395976692	0.0022146823537558587	32052	45	ENSMUST00000103220	238	94	5.409839000000001	45.13
ENSMUSG00000003662	Ciao1	Cytosol-localized	0.038030879215769	0.0047296372967632		0.0047296372967632		0.0731374590591081	0.0731374590591081		9.999999999999972	0.0043425625948368	0.0003015231283548		0.0003015231283548	0.0404752572747322	0.0404752572747322			32289.23877746207	3-step without nuc. deg.	multiple exon	no	Boundary-limited	-4.7874917427821195	26.77722127135988	1.10236955532975	0.003030570059052237	0.0040873164903357925	6878	8	ENSMUST00000143575			0.8394093333333335	44.64
ENSMUSG00000003680	Taf6l	Membrane-localized	0.0226106481975659	0.0073992978401359		0.0073992978401359	1.2725056400644712		1.2725056400644712	0.0694954069310829	0.100718090994371	0.0027454722104335	0.0006496006377334		0.0006496006377334	0.7160550515971351		0.7160550515971351	0.0388941529539715	0.0392887195493741	4-step without nuc. deg.	multiple exon	no	Boundary-limited	-4.905274634444922	72.85216955682499	1.4854372669325822	0.003538573782438732	0.005240130005541214	2768	6	ENSMUST00000010249	0.15	36	0.9947690000000002	48.71
ENSMUSG00000003721	Insig2	Membrane-localized	0.0258074680200085	0.0124591515932282		0.0124591515932282	0.6521280306977771		0.6521280306977771	0.0588020893507092	1.483007045106221	0.0029110349790604	0.0009512089715045		0.0009512089715045	0.1515588579943835		0.1515588579943835	0.0133206467376443	0.6700699111449098	4-step without nuc. deg.	multiple exon	no	Converged	-5.389071720410186	89.00121714479373	1.3586014149485186	0.006046371461003845	0.0076157145798125955	15619	10	ENSMUST00000003818	1552	333	1.8120903333333336	42.61
ENSMUSG00000003731	Kpna6	Cytosol-localized	0.0650810964691363	0.0038448741377444		0.0038448741377444		0.1360305144248509	0.1360305144248509		1.8435655444460592	0.0067850315651245	0.0001414802906119		0.0001414802906119	0.0886168752029473	0.0886168752029473			1.1458194046482184	3-step without nuc. deg.	multiple exon	no	Converged	-5.318119994199002	-44.24075499297325	0.7398256849787928	0.003455569568816486	0.0035769573745920683	17459	14	ENSMUST00000102590	4011	86	5.239806333333333	45.62
ENSMUSG00000003752	Itpkc	Cytosol-localized	0.0556393638392866	0.03784690548595		0.03784690548595		0.1573380427891904	0.1573380427891904		1.0350905044944725	0.0096497032690362	0.0057080441098698		0.0057080441098698	0.024852902276078	0.024852902276078			0.1893399564531046	3-step without nuc. deg.	multiple exon	no	Converged	-4.054905315880987	58.78927875302686	2.0609989840000336	0.010508611869177297	0.021004247470763557	21456	4	ENSMUST00000003850	1068	0.14	2.867678666666666	49.05
ENSMUSG00000003762	Coq8b	Cytosol-localized	0.0144369943123954	0.0062919968743091		0.0062919968743091		0.0376371862962919	0.0376371862962919		0.4998321949982665	0.0017180019302216	0.0005039622733312		0.0005039622733312	0.0031903034820251	0.0031903034820251			0.1043156469264989	3-step without nuc. deg.	multiple exon	no	Converged	-4.99735120651051	-17.128325003978993	0.7998006717300348	0.002063440653640457	0.004091113285968415	18153	9	ENSMUST00000003860	424	2	1.593325	48.84
ENSMUSG00000003778	Brd8	Cytosol-localized	0.0245944229124594	0.0150398295027987		0.0150398295027987		0.1308480904831956	0.1308480904831956		1.360430188828531	0.0027356611362822	0.0011295777870925		0.0011295777870925	0.0109599604821737	0.0109599604821737			0.2956504285851338	3-step without nuc. deg.	multiple exon	no	Converged	7.652140805249331	152.03618458650573	1.5234975264051736	0.007105399509553581	0.00888926271989109	24936	22	ENSMUST00000097626	322	44	3.5140936666666667	42.14
ENSMUSG00000003808	Farsa	Cytosol-localized	0.0426225141891528	0.0047475099925933		0.0047475099925933		0.0155899947191274	0.0155899947191274		9.99999999998814	0.0036566707445274	0.000131391058687		0.000131391058687	0.0004456849094159	0.0004456849094159			309.17306421189784	3-step without nuc. deg.	multiple exon	no	Boundary-limited	0.6067854994278576	-54.45982924438776	0.7188556134175793	0.002368414921505551	0.003886285336665545	12268	15	ENSMUST00000003906	252	45	1.5292209999999995	48.51
ENSMUSG00000003809	Gcdh	Cytosol-localized	0.0199018762383488	0.0036947664695911	0.0034391430844578	0.0071339095540488		0.0095027047300639	0.0095027047300639		0.391227443104609	0.0019134892248782	0.0004389869838049	0.0007874512104706	0.0009015481023338	0.0011006790693206	0.0011006790693206			0.1270902325159697	3-step with nuc. degradation	multiple exon	yes	Converged	13.815466820773477	-9.998899652591952	0.8291156309228601	0.002988887838833762	0.0044006846255925484	7524	11	ENSMUST00000109745	586	29	1.6634069999999996	48.67
ENSMUSG00000003810	Mast2	Cytosol-localized	0.0283082908395979	0.0048659259061544	0.0064858277094255	0.0113517536155798		0.0279687354493965	0.0279687354493965		2.057977413329906	0.0031042581168157	0.0005507993874034	0.0010311541759608	0.0011690418725457	0.0027932626651384	0.0027932626651384			0.2655475345642748	3-step with nuc. degradation	multiple exon	yes	Converged	14.69269605995757	91.0453825597936	1.1956890538884375	0.005625217368242364	0.007300433162495261	128829	26	ENSMUST00000003908	52	186	4.412985666666667	40.55
ENSMUSG00000003812	Dnase2a	Membrane-localized	0.0205029632853268	0.014382667400121		0.014382667400121	0.1913162412241949		0.1913162412241949	0.092536548653194	1.9622818942862337	0.0027442267444773	0.0015962024150662		0.0015962024150662	0.0278537536692346		0.0278537536692346	0.0362560457031664	14.577814352997754	4-step without nuc. deg.	multiple exon	no	Converged	0.4029970288965145	36.91377858903277	1.0816287103125064	0.005547362210764761	0.007668298625871242	2909	9	ENSMUST00000003910	436	215	1.3102296666666664	52.04
ENSMUSG00000003813	Rad23a	Cytosol-localized	0.0235697507360858	0.0036166319495347		0.0036166319495347		0.0215954507951989	0.0215954507951989		9.999999999999975	0.0023225302409435	0.0002611282747096		0.0002611282747096	0.0045105195831955	0.0045105195831955			6881166.480106954	3-step without nuc. deg.	multiple exon	no	Boundary-limited	-5.087596335246605	14.986192832887	0.9919218081563548	0.0016692180292129162	0.00290524330331315	6013	11	ENSMUST00000109761	649	99	1.3513706666666667	52.22
ENSMUSG00000003847	Nfat5	Cytosol-localized	0.0343180941028543	0.019923626736591		0.019923626736591		0.3293173752168276	0.3293173752168276		3.414371497042519	0.0066209913677127	0.002716215328357		0.002716215328357	0.0554489523707303	0.0554489523707303			1.4542206507201545	3-step without nuc. deg.	multiple exon	no	Converged	-3.8711874305183183	138.94047740899578	2.2959029135533484	0.008718310812127766	0.012126522815443616	40709	12	ENSMUST00000077440	5	0.03	9.251244333333334	38.09
ENSMUSG00000003848	Nob1	Cytosol-localized	0.0412128243588021	0.0109150627369775		0.0109150627369775		0.0443821149123109	0.0443821149123109		0.9936053852052388	0.0038386309207961	0.0004349937965874		0.0004349937965874	0.0018634628104578	0.0018634628104578			0.3124224560921084	3-step without nuc. deg.	multiple exon	no	Converged	-4.89882310718399	19.109662117779045	1.027070520560079	0.005598126163992842	0.008030277893880382	12.56	9	ENSMUST00000003946	424	0.02	1.475196333333333	48.72
ENSMUSG00000003849	Nqo1	Cytosol-localized	0.0307108364043771	0.0021982704679101		0.0021982704679101		0.4105312306874562	0.4105312306874562		0.5676132904091008	0.003317128564667	0.0001790328809385		0.0001790328809385	14.244041006799462	14.244041006799462			0.3742183765721005	3-step without nuc. deg.	multiple exon	no	Converged	-4.521788537639541	-9.798794877125342	0.7720882818650611	0.001386196216177644	0.0019855620312069057	14981	6	ENSMUST00000003947	593	133	1.3558280000000005	46.88
ENSMUSG00000003863	Ppfia3	Cytosol-localized	0.0190461956617951	0.0113747093926439		0.0113747093926439		0.0706381350760221	0.0706381350760221		0.173031880971382	0.0026039911461478	0.0015721484876495		0.0015721484876495	0.0115375200866135	0.0115375200866135			2.337608586561099	3-step without nuc. deg.	multiple exon	no	Converged	0.5490750223474556	18.629333998407823	1.2675624996709087	0.004410440114634202	0.006725302727082075	891	2	ENSMUST00000210248			2.700257000000001	51.64
ENSMUSG00000003865	Gys1	Cytosol-localized	0.0277077871427093	0.0032057089097425		0.0032057089097425		0.0954453707706606	0.0954453707706606		0.816033208577373	0.0026491556192234	0.0001845528026374		0.0001845528026374	0.0650489975050956	0.0650489975050956			0.2393307581628451	3-step without nuc. deg.	multiple exon	no	Converged	-5.560681589201874	-32.546595636606966	0.8226503837901908	0.0022016272512085312	0.002775735918129677	21775	18	ENSMUST00000003964	1251	208	3.139561	49.63
ENSMUSG00000003868	Ruvbl2	Cytosol-localized	0.029024788863983	0.0030523901750584		0.0030523901750584		0.0278288480771508	0.0278288480771508		9.99999999999958	0.0019954780587149	0.0001178550414244		0.0001178550414244	0.0040409186881481	0.0040409186881481			650.1690732364001	3-step without nuc. deg.	multiple exon	no	Boundary-limited	-5.44673737166633	-154.8099661121874	0.4753034394519048	0.0014743954842483219	0.0026016905387490183	12863	16	ENSMUST00000107771	81	359	1.5097143333333332	54.18
ENSMUSG00000003873	Bax	Cytosol-localized	0.0178789739924073	0.0050777745147515		0.0050777745147515		0.0135075338017436	0.0135075338017436		0.8885534640639785	0.0019523564546428	0.0003875976907088		0.0003875976907088	0.0010353136146705	0.0010353136146705			2.551675817460967	3-step without nuc. deg.	multiple exon	no	Converged	-4.790822332805547	51.34738674442484	1.3528498712386252	0.001808943431610641	0.0035064920106704024	5201	8	ENSMUST00000033093	164	122	0.7139693333333332	51.6
ENSMUSG00000003923	Tfam	Cytosol-localized	0.0613965697300563	0.00871665903676		0.00871665903676		0.1897886331041515	0.1897886331041515		0.6640539340539023	0.0102859404489517	0.0005071224547031		0.0005071224547031	0.2146780819494534	0.2146780819494534			0.1850328735115181	3-step without nuc. deg.	multiple exon	no	Converged	-4.787491743271374	88.46621474530407	1.8432622243016217	0.004939445105848005	0.007487761141625478	12816	8	ENSMUST00000105432	101	28	1.2914339999999995	43.75
ENSMUSG00000003929	Zfp81	Cytosol-localized		0.0159996028367147		0.0159996028367147		0.1129427794863718	0.1129427794863718				0.0017599893867396		0.0017599893867396	0.0153029356975704	0.0153029356975704				3-step without nuc. deg.	single exon	no	Boundary-limited	-2.642130331232565	17.349848255160676	2.5566147850803493	0.010470177794832171	0.015345928392284346	6311	1	ENSMUST00000054072	4.9	141	6.441828	38.89
ENSMUSG00000003934	Efnb3	Membrane-localized		0.007860889909473		0.007860889909473	0.1517068792407598		0.1517068792407598	0.0145954080513544			0.0004579877717478		0.0004579877717478	0.0166786512522811		0.0166786512522811	0.0019149611085274		4-step without nuc. deg.	single exon	no	Boundary-limited	-3.1362402337118347	-2.218762441874098	0.6937223321476357	0.005496781562363124	0.0060268115705949706	2177	1	ENSMUST00000004036	1767	391	2.9858280000000006	56.0
ENSMUSG00000003948	Mmd	Undefined	0.0304123019554018	0.0034999684594278		0.0034999684594278	0.7324036666176096		0.7324036666176096	0.1397896503880874	9.999999999996184	0.0096792262307452	0.0004866798458533		0.0004866798458533	3.695312393639149		3.695312393639149	0.7045432381599512	816.4034206385264	4-step without nuc. deg.	multiple exon	no	Boundary-limited	-4.276666113841955	64.4232296659887	1.9537485793436675	0.002628782274880086	0.003073673764635479	18762	2	ENSMUST00000004050	1725	233	2.469257666666667	45.33
ENSMUSG00000003955	Fam162a	Cytosol-localized	0.044566364784196	0.0020547568625042		0.0020547568625042		0.0048012718034617	0.0048012718034617		0.174116978746638	0.0051272912386649	0.0002128001113232		0.0002128001113232	0.0005122243969565	0.0005122243969565			0.0502677461200885	3-step without nuc. deg.	multiple exon	no	Converged	-4.169254406068067	-14.8139360297519	0.6525552806721684	0.0006794755717682373	0.0016328570480681425	8564	4	ENSMUST00000004057	154	11	0.437888	45.77
ENSMUSG00000003992	Ssbp2	Cytosol-localized		0.0064219028203693		0.0064219028203693		0.0232793733335047	0.0232793733335047				0.0008522853598552		0.0008522853598552	0.0035370835442161	0.0035370835442161				3-step without nuc. deg.	single exon	no	Boundary-limited	2.2975549131266657	8.43019360565417	1.4106356106873246	0.0029313679590831465	0.005915975962822633	2763	1	ENSMUST00000042122	0.54	95	1.3636903333333334	39.64
ENSMUSG00000004018	Fancl	Cytosol-localized	0.0302995215633824	0.003118044457309		0.003118044457309		0.0228103826603345	0.0228103826603345		1.4136320331500165	0.0030175893253289	0.0002037101314448		0.0002037101314448	0.0047572470531573	0.0047572470531573			0.1807942935751978	3-step without nuc. deg.	multiple exon	no	Converged	-5.3844950637389815	-54.81522884760838	0.7176846369911373	0.0010960430747550304	0.0026449229548541355	85741	15	ENSMUST00000109509	0.06	12	1.3295776666666672	39.12
ENSMUSG00000004032	Gstm5	Cytosol-localized		0.0012266108946012		0.0012266108946012		0.0027796566678967	0.0027796566678967				0.0002389349238203		0.0002389349238203	0.000551043263398	0.000551043263398				3-step without nuc. deg.	single exon	no	Boundary-limited	-2.710289690981824	-8.2314121092659	0.4645280552247141	0.0004238597410999338	0.0009999098171075932	0.11	1	ENSMUST00000004134	136	132	0.6932003333333331	49.37
ENSMUSG00000004035	Gstm7	Cytosol-localized	0.0149085960396205	0.0038120470717036		0.0038120470717036		0.0062262957139336	0.0062262957139336		9.999999993114168	0.0046169340299665	0.0014690407490079		0.0014690407490079	0.002429051039319	0.002429051039319			inf	3-step without nuc. deg.	multiple exon	no	Boundary-limited	-3.585167060988302	11.249412360813915	1.0326186364737853	0.0011324961565011217	0.002473595551694326	646	2	ENSMUST00000004137	556	162	0.97629	50.53
ENSMUSG00000004038	Gstm3	Cytosol-localized		0.0009766951351362		0.0009766951351362		0.0014380170058962	0.0014380170058962				0.0006090477969772		0.0006090477969772	0.0009069430634031	0.0009069430634031				3-step without nuc. deg.	single exon	no	Boundary-limited	-2.710145955540315	2.8447862724963597	0.9720771567109046	0.000498729340948213	0.0007484636447219713	0.6	1	ENSMUST00000004136	0.51	142	1.113828	49.61
ENSMUSG00000004040	Stat3	Cytosol-localized	0.0521881353838554	0.0091915612928282		0.0091915612928282		0.0531101740946413	0.0531101740946413		1.774780591335538	0.0061737612936215	0.0003089607502682		0.0003089607502682	0.0023911290250126	0.0023911290250126			0.4258123892330712	3-step without nuc. deg.	multiple exon	no	Converged	-5.862727462646717	119.0356920908424	1.3062433107550933	0.005574419613536796	0.007410937990288849	26286	26	ENSMUST00000127638	1894	284	3.6858876666666673	46.51
ENSMUSG00000004043	Stat5a	Cytosol-localized	0.0101387377692721	0.0665315148376876		0.0665315148376876		0.3104314091896648	0.3104314091896648		9.999999999999998	0.0014496709943174	0.0968151975023062		0.0968151975023062	0.4550688203058651	0.4550688203058651			5.669301100126178e+64	3-step without nuc. deg.	multiple exon	no	Boundary-limited	0.3501638193722414	32.840263015862725	1.8810756978844496	0.005556181898937864	0.008654848398237465	1335	2	ENSMUST00000107356	1172	79	3.440801	49.86
ENSMUSG00000004054	Map3k11	Cytosol-localized	0.0226644799985214	0.0171147589872871		0.0171147589872871		0.0663747669371614	0.0663747669371614		0.9165026937391508	0.0026685075059724	0.0016820040755778		0.0016820040755778	0.0068909386508324	0.0068909386508324			0.3657256624029953	3-step without nuc. deg.	multiple exon	no	Converged	-2.2111781613626036	32.78489423737021	1.1589633543941082	0.005766847613657551	0.009076125056195516	13173	8	ENSMUST00000004156	517	557	3.603828000000001	55.01
ENSMUSG00000004056	Akt2	Cytosol-localized	0.0414234033734924	0.0066410092877849		0.0066410092877849		0.0226065607227778	0.0226065607227778		2.1948782778512563	0.0033587260371761	0.0001782917918555		0.0001782917918555	0.0007258150343429	0.0007258150343429			0.7318194396688074	3-step without nuc. deg.	multiple exon	no	Converged	-5.57054088238953	-53.96209391676515	0.7576064096354596	0.003557832138038134	0.005257778287939676	32203	18	ENSMUST00000051356	1311	79	2.6727936666666663	50.71
ENSMUSG00000004069	Dnaja3	Cytosol-localized	0.0609131591063039	0.0077104642763124		0.0077104642763124		0.1656857217786719	0.1656857217786719		0.754262773265737	0.0056069338576601	0.0002599638309731		0.0002599638309731	0.0883871022367844	0.0883871022367844			0.095053972763636	3-step without nuc. deg.	multiple exon	no	Converged	-5.170483993254923	-26.991239165373972	0.7804529715499563	0.0047892065257504925	0.0067180274829140236	23625	12	ENSMUST00000115854	1104	37	2.3309756666666672	48.34
ENSMUSG00000004070	Hmox2	Cytosol-localized	0.100863938139638	0.0047742574526758		0.0047742574526758		0.2731837446323167	0.2731837446323167		0.6264161219037072	0.0154205453494441	0.0001805067159888		0.0001805067159888	0.3717051636024365	0.3717051636024365			0.083045869262692	3-step without nuc. deg.	multiple exon	no	Converged	-4.787491743308145	-14.188934199945091	0.783548259159894	0.0038121383340632684	0.004523864253073286	40379	8	ENSMUST00000004172	636	108	1.1937733333333336	43.62
ENSMUSG00000004071	Cdip1	Cytosol-localized	0.0130064555379025	0.0056075807367214	0.016046698218856	0.0216542789555774		0.025080806188887	0.025080806188887		0.9680170366905344	0.0012506020136811	0.0009118659310643	0.0048547923177338	0.0049396870269848	0.0039905229401741	0.0039905229401741			1.4752803687522928	3-step with nuc. degradation	multiple exon	yes	Converged	16.53290734309826	24.68672270629466	1.0631526005338672	0.004615231457573507	0.0072215425050832106	5274	7	ENSMUST00000118703	1696	0.14	2.5152016666666666	44.69
ENSMUSG00000004085	Map3k20	Cytosol-localized	0.0695638504055713	0.0072577119758109		0.0072577119758109		0.0552980831168029	0.0552980831168029		1.5976217320187274	0.0132569954789602	0.0005308313466716		0.0005308313466716	0.0052920847282657	0.0052920847282657			0.235117980765829	3-step without nuc. deg.	multiple exon	no	Converged	-4.160140302091236	42.39376006718419	1.595218678708	0.004567111517518708	0.006312904519152995	109314	5	ENSMUST00000135469	5135	33	4.4524479999999995	43.11
ENSMUSG00000004096	Cwc15	Cytosol-localized	0.0469095242942655	0.0023337912977656		0.0023337912977656		0.0596680891908058	0.0596680891908058		9.999999997033974	0.0047528325966251	0.0001482212339832		0.0001482212339832	0.03519342075931	0.03519342075931			9528.507001560998	3-step without nuc. deg.	multiple exon	no	Boundary-limited	-4.89783979994977	-11.595486551621365	0.8167417697619018	0.0014037983444954224	0.0021522236294498646	9.96	9	ENSMUST00000004200	247	164	0.7990793333333333	41.46
ENSMUSG00000004099	Dnmt1	Cytosol-localized	0.0270635086455553	0.0044133341689753		0.0044133341689753		0.0423022226471176	0.0423022226471176		1.6709492231853071	0.0017534720937706	0.0001097221174318		0.0001097221174318	0.0015615779312603	0.0015615779312603			0.2443497404866266	3-step without nuc. deg.	multiple exon	no	Converged	-6.305645320112717	-350.1164249215767	0.5028149912307271	0.0028100630871113193	0.0036203250688431124	45.77	39	ENSMUST00000004202	311	191	4.843159000000001	50.27
ENSMUSG00000004100	Ppan	Cytosol-localized	0.0376405908929503	0.0135275016052451		0.0135275016052451		0.0798194129176659	0.0798194129176659		2.813529411760356	0.0044896443157327	0.0008061457919507		0.0008061457919507	0.0058213602573997	0.0058213602573997			42.60594301717333	3-step without nuc. deg.	multiple exon	no	Converged	0.5672397533464988	105.60507136373982	1.83287718144316	0.006663278352802331	0.009404628884968824	3771	10	ENSMUST00000004203	131	124	1.5005936666666668	55.97
ENSMUSG00000004127	Trmt10a	Cytosol-localized	0.0087402985584354	0.0229027856899174		0.0229027856899174		0.0830621326311085	0.0830621326311085		7.3468200501754035	0.0009181928772816	0.0044047099299721		0.0044047099299721	0.0160754328666458	0.0160754328666458			130.35407854355623	3-step without nuc. deg.	multiple exon	no	Converged	-4.7876606504157735	22.61595503869326	1.064797654752144	0.0041914563566357345	0.006050130470017011	12446	8	ENSMUST00000040321	2877	4	2.416927000000001	41.35
ENSMUSG00000004151	Etv1	Cytosol-localized	0.0279964229130876	0.0094069182302329		0.0094069182302329		0.1515807330562261	0.1515807330562261		9.999999999999998	0.0039339695304746	0.0007446696911525		0.0007446696911525	0.0244516834907849	0.0244516834907849			63.22918286495408	3-step without nuc. deg.	multiple exon	no	Boundary-limited	-4.997680668035997	105.05705384306648	1.826102914857015	0.004562049336176613	0.006810267276761782	42706	12	ENSMUST00000095767	4714	86	4.604199666666666	38.39
ENSMUSG00000004187	Kifc2	Cytosol-localized		0.0030941434481704		0.0030941434481704		0.0778281414542877	0.0778281414542877				0.000389027969102		0.000389027969102	0.0194750678696081	0.0194750678696081				3-step without nuc. deg.	single exon	no	Boundary-limited	5.566521288424635	9.246451251807573	1.5489902911277265	0.004366759309724105	0.0030543746711123765	992	1	ENSMUST00000004294	737	25	2.945828000000001	54.43
ENSMUSG00000004207	Psap	Membrane-localized	0.0373335150884939	0.0027654034577377		0.0027654034577377	1.0746565404985815		1.0746565404985815	0.0114360134496502	0.4371776470395297	0.003978331952103	0.0001225797429379		0.0001225797429379	0.1743783171476405		0.1743783171476405	0.001678056558954	0.0727832499274999	4-step without nuc. deg.	multiple exon	no	Converged	-5.9026333334110035	-55.1625177727509	0.8044479976324841	0.000983628695483661	0.0021972068391396026	24967	17	ENSMUST00000105465	864	115	2.438322666666667	50.93
ENSMUSG00000004221	Ikbkg	Cytosol-localized	0.0185955082349688	0.0056600200808137	0.0156180187976499	0.0212780388784636		0.0316133065332455	0.0316133065332455		1.171969439581997	0.0019669102067733	0.0008587459216999	0.0034643245800909	0.0035691720824664	0.0044093058900796	0.0044093058900796			0.3688772391599111	3-step with nuc. degradation	multiple exon	yes	Converged	17.26021204756185	-13.25334516641814	0.6818527845172186	0.006277925800763766	0.008823832931162394	19975	7	ENSMUST00000064407	3.16	117	3.738656	43.62
ENSMUSG00000004263	Atn1	Cytosol-localized	0.0328445419433272	0.0089422081658346		0.0089422081658346		0.0414976293248675	0.0414976293248675		0.3858225173858036	0.0039743481310099	0.0004866995720592		0.0004866995720592	0.002676396339019	0.002676396339019			0.1707780518743383	3-step without nuc. deg.	multiple exon	no	Converged	-4.105295614534295	16.902500159315306	1.0221875582748476	0.0053434604222443284	0.0065819503520765845	7377	7	ENSMUST00000088357	527	228	3.590877	53.11
ENSMUSG00000004264	Phb2	Cytosol-localized	0.0368286643352074	0.0024118573913291		0.0024118573913291		0.0249157008362085	0.0249157008362085		9.999999999999543	0.0029837547333316	0.0001495340176352		0.0001495340176352	0.006083581740731	0.006083581740731			105678787.26654644	3-step without nuc. deg.	multiple exon	no	Boundary-limited	-4.8978397999612255	-46.32255173945916	0.6302810119959833	0.001305494505049144	0.0021338685779312195	4614	9	ENSMUST00000004375	316	0.1	1.1232293333333334	53.26
ENSMUSG00000004266	Ptpn6	Cytosol-localized	0.0505326417885247	0.0046843007080482		0.0046843007080482		0.0184940404427916	0.0184940404427916		0.5975093447468739	0.0045638230977403	0.0001244673160587		0.0001244673160587	0.0005729660844299	0.0005729660844299			0.1302267777922857	3-step without nuc. deg.	multiple exon	no	Converged	-5.5820785407344005	-110.71805943222556	0.6090326186180186	0.0024300365582160003	0.0039584057143646975	12447	18	ENSMUST00000112484	27	0.2	1.8924376666666665	50.61
ENSMUSG00000004267	Eno2	Cytosol-localized	0.0121927646858463	0.0305866903039836		0.0305866903039836		0.3890565401017421	0.3890565401017421		0.3665870150977824	0.0012844627231044	0.0076785699705877		0.0076785699705877	0.1069674684719497	0.1069674684719497			0.1845673476006698	3-step without nuc. deg.	multiple exon	no	Converged	-3.885554363472293	9.289389298135635	0.9514705913715646	0.006134072698885011	0.008469270167000062	3869	3	ENSMUST00000125436			1.489512333333333	52.61
ENSMUSG00000004268	Emg1	Cytosol-localized	0.0428833616807097	0.0033659988171053		0.0033659988171053		0.0406197618314218	0.0406197618314218		0.2918660547717806	0.004904302896021	0.0002281912011237		0.0002281912011237	0.0172194164962804	0.0172194164962804			0.1507234171950281	3-step without nuc. deg.	multiple exon	no	Converged	-4.521788572540684	10.615478687207482	0.9639054184031862	0.001757531823534334	0.0030012782580350135	7797	6	ENSMUST00000004379	163	134	0.8544853333333334	46.38
ENSMUSG00000004270	Lpcat3	Membrane-localized	0.068604573700499	0.0041308057071752		0.0041308057071752	0.911576091928502		0.911576091928502	0.0146806797233826	0.5929360839938063	0.0089038870219746	0.0001438813466251		0.0001438813466251	0.1203709003968667		0.1203709003968667	0.0016566591788229	0.0738211202179754	4-step without nuc. deg.	multiple exon	no	Converged	-5.641907071269891	5.237493686685035	0.9384069495599128	0.0021258510051855675	0.0033739327007367907	41391	13	ENSMUST00000004381	618	181	1.854080333333333	47.24
ENSMUSG00000004285	Atp6v1f	Cytosol-localized	0.0647271908253378	0.0029529742195687		0.0029529742195687		0.0066719407030797	0.0066719407030797		9.999999993644597	0.0147506027280952	0.0003917797370629		0.0003917797370629	0.000952291351961	0.000952291351961			9.896936238394256e+24	3-step without nuc. deg.	multiple exon	no	Boundary-limited	-3.5888580745659233	22.182946417454357	1.3990692872940595	0.0015526435783029138	0.0024187289565392573	2794	2	ENSMUST00000004396	243	98	0.505477	49.98
ENSMUSG00000004317	Clcn5	Membrane-localized	0.035366922368282	0.0063476191283815		0.0063476191283815	1.9999999999971372		1.9999999999971372	0.0478788291563641	9.999999999999998	0.0067750907335395	0.0007162696184117		0.0007162696184117	1.4199389108592422		1.4199389108592422	0.0303203140113473	25597.742396757596	4-step without nuc. deg.	multiple exon	no	Boundary-limited	-4.533028852013906	63.37686060689568	1.6372960862805943	0.003595698213995782	0.005029714799194301	12312	4	ENSMUST00000004428	5918	182	6.295909333333333	40.82
ENSMUSG00000004319	Clcn3	Membrane-localized	0.0186907470389744	0.021013268684732		0.021013268684732	0.4858012549781473		0.4858012549781473	0.0191127781613533	1.7673213276359596	0.0018160906342322	0.0020731924413025		0.0020731924413025	0.0443163203834885		0.0443163203834885	0.0013116736590609	0.1876964883608347	4-step without nuc. deg.	multiple exon	no	Converged	-5.782516678748394	65.43412383691665	1.1368946796812838	0.004590285127617583	0.007654711578761417	72911	15	ENSMUST00000093490	2695	524	4.744800999999999	37.97
ENSMUSG00000004341	Gpx6	Membrane-localized		0.005453884594981		0.005453884594981	0.0840890532058135		0.0840890532058135	0.0022456938866618			0.0013281766051243		0.0013281766051243	0.0507670158850221		0.0507670158850221	0.0021884874308611		4-step without nuc. deg.	single exon	no	Boundary-limited	-3.045059635462483	27.374950840447266	2.7809371929314786	0.0028137332886116586	0.0026409005588190707	743	1	ENSMUST00000004453	536	0.04	1.0281843333333331	45.21
ENSMUSG00000004356	Utp20	Cytosol-localized	0.0260494296897286	0.0066679753988263		0.0066679753988263		0.079637190434175	0.079637190434175		3.742976903919887	0.0019802362207011	0.0002179843613895		0.0002179843613895	0.0031310952621379	0.0031310952621379			0.4957138359082118	3-step without nuc. deg.	multiple exon	no	Converged	-6.720525420208503	-143.40647998513785	0.8165033368867777	0.0033873586969105727	0.005114520062561168	80197	60	ENSMUST00000004470	296	153	4.235008666666667	43.7
ENSMUSG00000004359	Spic	Cytosol-localized		0.0174938971531506		0.0174938971531506		0.0540323229816906	0.0540323229816906				0.0017854068879862		0.0017854068879862	0.0062005688805556	0.0062005688805556				3-step without nuc. deg.	single exon	no	Boundary-limited	-2.0674370709352967	10.712615359175832	1.6424710419873376	0.009431130401083303	0.01590315929986805	1298	1	ENSMUST00000004473	891	92	1.3083916666666666	43.28
ENSMUSG00000004364	Cul3	Cytosol-localized	0.0492844308713003	0.0061724700428362		0.0061724700428362		0.1447858090855176	0.1447858090855176		2.738001339395018	0.0047658147635021	0.00019216828379		0.00019216828379	0.0657280986416967	0.0657280986416967			0.7123537494672028	3-step without nuc. deg.	multiple exon	no	Converged	-5.384495062997619	-17.724354795036568	0.8507955665633318	0.003968244878281235	0.005384502581329281	58133	15	ENSMUST00000164108	332		1.9166136666666669	35.79
ENSMUSG00000004383	Large1	Membrane-localized	0.041083894950879	0.0077873980738441		0.0077873980738441	0.0838603534491246		0.0838603534491246	0.05763407526471	3.17395122233268	0.0050539835317244	0.0004759461660543		0.0004759461660543	0.0100535991381951		0.0100535991381951	0.0246496444751584	0.1642086739651618	4-step without nuc. deg.	multiple exon	no	Converged	-5.176712088588715	21.069214697080778	1.0014725311549129	0.0042041938580527774	0.005852296397089563	399713	8	ENSMUST00000004497	1224	81	3.702805999999999	41.55
ENSMUSG00000004393	Ddx56	Cytosol-localized	0.0202428169148384	0.0066079699543938		0.0066079699543938		0.0257446897958318	0.0257446897958318		9.999999999999687	0.0015343377280826	0.0002772848117899		0.0002772848117899	0.0011395824967448	0.0011395824967448			607.3039829965159	3-step without nuc. deg.	multiple exon	no	Boundary-limited	-5.326726896799109	-47.79655044937273	0.7270419856019857	0.0026802632975525976	0.004595007022237713	8853	14	ENSMUST00000004507	261	52	1.565195	50.47
ENSMUSG00000004394	Tmed4	Membrane-localized	0.0185765875859256	0.0295106726497539		0.0295106726497539	0.4888830410802546		0.4888830410802546	0.017656903323034	0.5579072066974182	0.0020364949742583	0.0035919223284863		0.0035919223284863	0.0560247682414983		0.0560247682414983	0.0017620666082276	0.3026908856834061	4-step without nuc. deg.	multiple exon	no	Converged	-4.736898049951456	56.061259556163805	1.389422229840525	0.006278188856311726	0.00844051950132308	4501	5	ENSMUST00000004508	1281	36	1.684085	47.29
ENSMUSG00000004446	Bid	Cytosol-localized	0.0206370933196195	0.023238951177087		0.023238951177087		0.0738876121532799	0.0738876121532799		0.4699281446262067	0.0021724055848869	0.0026608148383684		0.0026608148383684	0.0085588995564042	0.0085588995564042			0.0832840292868882	3-step without nuc. deg.	multiple exon	no	Converged	-4.522022388655241	22.308098869820547	1.094537166328507	0.006636057945670405	0.010163507937273903	8934	5	ENSMUST00000004560	1426	53	1.7737703333333334	49.71
ENSMUSG00000004451	Ralb	Cytosol-localized	0.0641758679511866	0.0029882675864617		0.0029882675864617		0.8006663566571489	0.8006663566571489		0.9702268152996664	0.0114332711838253	0.0002393001301204		0.0002393001301204	430.7973032026936	430.7973032026936			0.5004783971691558	3-step without nuc. deg.	multiple exon	no	Converged	-4.356708826655485	32.922332870752754	1.2857008248498052	0.002216545210229391	0.002825517906206955	34489	5	ENSMUST00000004565	1.4	48	2.0801350000000003	48.16
ENSMUSG00000004455	Ppp1cc	Cytosol-localized	0.0379388616242876	0.0053859667897592		0.0053859667897592		0.0467139915144885	0.0467139915144885		0.526312460426172	0.004179148777345	0.0002909425924613		0.0002909425924613	0.0135802148078036	0.0135802148078036			0.1261089552552385	3-step without nuc. deg.	multiple exon	no	Converged	-4.9972122792812	47.27523544510595	1.2358592158650916	0.0032464755081105384	0.0045259486104221765	16995	10	ENSMUST00000102528	1128	282	1.5064550000000003	48.96
ENSMUSG00000004460	Dnajb11	Membrane-localized	0.0310704161108417	0.0053855427943496		0.0053855427943496	1.9999999999998728		1.9999999999998728	0.0321621241161812	1.2155069393664166	0.0033785759573666	0.0002824806230729		0.0002824806230729	0.4057266277015465		0.4057266277015465	0.0061488208023275	0.8926436820232593	4-step without nuc. deg.	multiple exon	no	Converged	-5.564520407321126	100.04863203267615	1.3445656809569075	0.0028063328840093036	0.004212825416495192	14.62	12	ENSMUST00000004574	652	196	1.700311	44.76
ENSMUSG00000004462	Tbccd1	Cytosol-localized	0.0176648689666966	0.0170779943797395		0.0170779943797395		0.0526946594783684	0.0526946594783684		2.1419973569369843	0.0017943560840985	0.0016550196030618		0.0016550196030618	0.0052554101293144	0.0052554101293144			1.1359841456213728	3-step without nuc. deg.	multiple exon	no	Converged	-4.663973505208126	23.945146164925234	1.092408675656539	0.004793475498189456	0.008034396999332963	28892	7	ENSMUST00000004576	32	224	2.5048280000000003	43.26
ENSMUSG00000004500	Zfp324	Cytosol-localized		0.0121560688834351		0.0121560688834351		0.0479110424534665	0.0479110424534665				0.0014404613758952		0.0014404613758952	0.0072076979160776	0.0072076979160776				3-step without nuc. deg.	single exon	no	Boundary-limited	-2.708273373831375	16.806628065553767	2.465684248394846	0.007353124148089717	0.011276400373257622	3608	1	ENSMUST00000038701	2184	377	4.137391666666667	50.58
ENSMUSG00000004530	Coro1c	Cytosol-localized	0.0574843565936396	0.0037089912694513		0.0037089912694513		0.0641573589924907	0.0641573589924907		3.3698111313106605	0.0053787543511227	0.0001183590858349		0.0001183590858349	0.0172861696325197	0.0172861696325197			1.2723287834397985	3-step without nuc. deg.	multiple exon	no	Converged	-5.087596335256265	-109.71990607877106	0.4593688801392969	0.002540228155679792	0.0033966536100722444	66322	11	ENSMUST00000004646	1912	147	3.1310853333333335	49.8
ENSMUSG00000004535	Tax1bp1	Cytosol-localized	0.0573728574588697	0.0044291526707168		0.0044291526707168		1.606315629250179	1.606315629250179		1.3244257231020913	0.0054092906131033	0.0001313096780175		0.0001313096780175	88.26663246236514	88.26663246236514			0.1578393729598184	3-step without nuc. deg.	multiple exon	no	Converged	-5.5606816307206515	-84.14462475649603	0.6745712778844104	0.002835080187207239	0.0040818127867500945	53051	18	ENSMUST00000080723	705	6	3.066513666666666	38.65
ENSMUSG00000004558	Ndrg2	Cytosol-localized		0.0036118415862083		0.0036118415862083		0.0077441023123198	0.0077441023123198				0.000363601243902		0.000363601243902	0.000827461845398	0.000827461845398				3-step without nuc. deg.	single exon	no	Boundary-limited	-2.711679128884752	2.2992813404826977	0.9373607234685958	0.0018269818281232489	0.0031192308806209904	1035	1	ENSMUST00000111632	868	5	1.9201963333333336	52.51
ENSMUSG00000004561	Mettl17	Cytosol-localized	0.027686706092585	0.0079123950489806		0.0079123950489806		0.0173491484531644	0.0173491484531644		0.7088394872760427	0.0037376098667964	0.0007427037202522		0.0007427037202522	0.0032583888731613	0.0032583888731613			0.856718736510493	3-step without nuc. deg.	multiple exon	no	Converged	7.653525266240962	153.10700240186526	2.047542026302472	0.00457024794118124	0.005462655873837776	6717	13	ENSMUST00000047899	132	103	1.3385633333333329	47.32
ENSMUSG00000004565	Pnpla6	Membrane-localized	0.0144163434599377	0.0053171409889015		0.0053171409889015	0.2536633754455248		0.2536633754455248	0.0093971777277779	0.7126385134406236	0.0008977045303507	0.0002328423162605		0.0002328423162605	0.0197099728920848		0.0197099728920848	0.0005825026492636	0.062543493589173	4-step without nuc. deg.	multiple exon	no	Converged	-6.598403529855432	-551.059657734088	0.4489814840816432	0.001486389925578964	0.003027825061350863	27392	34	ENSMUST00000207317			2.288114666666667	48.2
ENSMUSG00000004567	Mcoln1	Membrane-localized	0.0143624170263804	0.0091203120855748		0.0091203120855748	0.1921383223428853		0.1921383223428853	0.0172365386394247	0.9343879103758096	0.0015159108001831	0.0008717625260292		0.0008717625260292	0.0302850100821878		0.0302850100821878	0.0023890402692695	0.6611274620484026	4-step without nuc. deg.	multiple exon	no	Converged	-5.629599044632769	64.7714937393768	1.158981844512242	0.002857493773488758	0.004595063224367035	9494	13	ENSMUST00000004683	181	139	1.497554666666666	49.43
ENSMUSG00000004568	Arhgef18	Cytosol-localized	0.0275660012115933	0.0226585264147555		0.0226585264147555		0.1556193692844015	0.1556193692844015		1.2274214280268696	0.0031085617148138	0.0023462749597983		0.0023462749597983	0.0177739111726095	0.0177739111726095			0.1941889676635262	3-step without nuc. deg.	multiple exon	no	Converged	-5.179316071652465	117.44735164447674	1.5368287843574435	0.008433571885420542	0.011789492150579962	27369	16	ENSMUST00000004684	2065	73	4.9385043333333325	47.41
ENSMUSG00000004591	Pkn2	Undefined	0.03840091866322	0.0063330722114981		0.0063330722114981	0.3723135885913949		0.3723135885913949	0.0618391862394068	3.924375183581498	0.0038228695941697	0.0001983729171504		0.0001983729171504	0.0568168910052301		0.0568168910052301	0.0093101216415536	0.7881211017349008	4-step without nuc. deg.	multiple exon	no	Converged	-6.2402758436303785	-29.83989857151625	0.896556066998713	0.004393367072812484	0.005355787849985855	91102	24	ENSMUST00000043812	2908	345	5.1041896666666675	36.64
ENSMUSG00000004626	Stxbp2	Cytosol-localized	0.016571769258347	0.0046975719079278		0.0046975719079278		0.0184669997713253	0.0184669997713253		4.364855957256509	0.0011964058202978	0.0002137120065001		0.0002137120065001	0.0008688099150985	0.0008688099150985			25.06972580419253	3-step without nuc. deg.	multiple exon	no	Converged	-5.51404511748153	-94.64088827584862	0.6326468988461982	0.0020703758546607104	0.003320405288462071	11144	17	ENSMUST00000004745			1.527640333333333	51.32
ENSMUSG00000004631	Sgce	Membrane-localized	0.0280188622114126	0.0045284073767999		0.0045284073767999	0.0417607943870053		0.0417607943870053	0.0157977832976374	0.1	0.0055005120577539	0.0011339700697592		0.0011339700697592	0.0156745772253844		0.0156745772253844	0.0141932549804039	0.1151490245779977	4-step without nuc. deg.	multiple exon	no	Boundary-limited	-3.932348510821989	39.906809816932515	1.649047093488834	0.0027498368349113777	0.003180615129363392	211	1	ENSMUST00000115579	265	115	1.4121996666666674	39.94
ENSMUSG00000004633	Chn2	Cytosol-localized	0.0455655096770446	0.0061839002218483		0.0061839002218483		0.0151336851174992	0.0151336851174992		1.8611384798887496	0.0060439164147428	0.0004415146022902		0.0004415146022902	0.0013944632830587	0.0013944632830587			0.507776903134854	3-step without nuc. deg.	multiple exon	no	Converged	-4.162517397224974	17.272287779963815	1.0773322269112613	0.003780385451527863	0.004856814320296871	80304	4	ENSMUST00000046856	476	533	1.7155896666666668	45.02
ENSMUSG00000004637	Wwox	Cytosol-localized	0.0136866097636708	0.0051984074496095		0.0051984074496095		0.0107831607812746	0.0107831607812746		9.999999999999998	0.0021016734214835	0.0010303503822146		0.0010303503822146	0.0022334817884506	0.0022334817884506			3.8764622226009977	3-step without nuc. deg.	multiple exon	no	Boundary-limited	-3.5850407622994567	27.709972031636177	1.6312322487544415	0.0018584074232527482	0.003247628355160445	904548	2	ENSMUST00000004756	881	116	2.1618556666666673	45.83
ENSMUSG00000004642	Slbp	Cytosol-localized	0.1081744846666518	0.0087749580081228		0.0087749580081228		0.1262862141931861	0.1262862141931861		0.9486033766407118	0.0207990819399316	0.0004558162868775		0.0004558162868775	0.0736627255331031	0.0736627255331031			0.2871364661512179	3-step without nuc. deg.	multiple exon	no	Converged	-5.170483983333838	179.5277131325642	2.523185884571548	0.006256243955536212	0.007939864922641947	12519	12	ENSMUST00000057551	756	0.32	1.513774	44.11
ENSMUSG00000004661	Arid3b	Cytosol-localized	0.0428439493147574	0.0096186406475668		0.0096186406475668		0.0457517688577597	0.0457517688577597		2.625276339949981	0.0042173192911174	0.0003768032746031		0.0003768032746031	0.002500163513709	0.002500163513709			0.7532089874860812	3-step without nuc. deg.	multiple exon	no	Converged	-4.880921600921091	41.36924112796744	1.1371743917013797	0.005203153013387442	0.007373372501992512	43883	13	ENSMUST00000004780	2002	74	3.4414333333333325	46.71
ENSMUSG00000004667	Polr2e	Cytosol-localized	0.0281229429140766	0.0026425360240199		0.0026425360240199		0.0259743637619371	0.0259743637619371		9.999999999993896	0.0028778047419381	0.0002219649545156		0.0002219649545156	0.0092511270360459	0.0092511270360459			211162561779368.3	3-step without nuc. deg.	multiple exon	no	Boundary-limited	-4.663439094127369	9.544624592517554	0.9536401073427396	0.001343108035414498	0.0022642041470030366	3846	7	ENSMUST00000004786	352	155	0.945372	55.6
ENSMUSG00000004677	Myo9b	Cytosol-localized	0.0215429631140277	0.0026662392410557	0.0093629980069073	0.012029237247963		0.0178780973921024	0.0178780973921024		1.1836915964166574	0.0017025263923215	0.0001873632841438	0.0007527367692157	0.0007757046112886	0.0010331127273539	0.0010331127273539			0.1420958161597261	3-step with nuc. degradation	multiple exon	yes	Converged	33.78498753053722	-149.2462713896204	0.604044784399825	0.004732499156785878	0.006678690170978782	70471	25	ENSMUST00000212412			3.884838	49.85
ENSMUSG00000004768	Rab23	Cytosol-localized	0.0340138373367237	0.0233119410933773		0.0233119410933773		0.0840985772926852	0.0840985772926852		0.7401886174281642	0.0040299809518744	0.0021483202788089		0.0021483202788089	0.0082156078597753	0.0082156078597753			0.0995860158378456	3-step without nuc. deg.	multiple exon	no	Converged	-4.611529146766259	82.47946467357909	1.6480941660509143	0.008815835126264958	0.012820935952853866	22669	9	ENSMUST00000150593			2.1427413333333334	46.0
ENSMUSG00000004771	Rab11a	Cytosol-localized	0.0188389206451827	0.0033402441777659		0.0033402441777659		0.0695805322978276	0.0695805322978276		9.999999999999726	0.0020065146858539	0.0004424782826477		0.0004424782826477	0.0839278382580539	0.0839278382580539			36895.5252581344	3-step without nuc. deg.	multiple exon	no	Boundary-limited	-4.158883083369032	4.391947211997307	0.8809384701670968	0.0016342043261915863	0.0026929397374227146	13.13	4	ENSMUST00000004892			0.5541753333333332	39.5
ENSMUSG00000004788	Eif2b2	Cytosol-localized	0.0579526031163353	0.0063582863835434		0.0063582863835434		0.0177641147568995	0.0177641147568995		9.999999999903356	0.0067365953177005	0.0002672795590493		0.0002672795590493	0.0007726731215183	0.0007726731215183			4909.991604371974	3-step without nuc. deg.	multiple exon	no	Boundary-limited	-4.7960426223909	39.308232908840665	1.2237098448861488	0.00332299377672178	0.005177259841917881	7147	8	ENSMUST00000004910	467	0.08	1.017127	49.44
ENSMUSG00000004789	Dlst	Cytosol-localized	0.0259737008647163	0.0058360280236641		0.0058360280236641		0.0249935304170917	0.0249935304170917		0.7483704438412718	0.0021788622095446	0.0002320556807732		0.0002320556807732	0.0010302078974978	0.0010302078974978			0.1431367259872811	3-step without nuc. deg.	multiple exon	no	Converged	-0.7588727325383857	-59.576480612281614	0.6862482701041058	0.002788951426623174	0.004420773288301445	23255	14	ENSMUST00000053811	1334	63	2.0627193333333333	44.8
ENSMUSG00000004798	Ulk2	Cytosol-localized		0.0063186867692524		0.0063186867692524		0.0336387140463121	0.0336387140463121				0.0003078415579269		0.0003078415579269	0.0026829234258327	0.0026829234258327				3-step without nuc. deg.	single exon	no	Boundary-limited	-2.708844221697765	-12.509253041521465	0.3492655634753239	0.004058461669861759	0.0059750607159437035	2.19	1	ENSMUST00000004920	2131	496	5.3860306666666675	39.55
ENSMUSG00000004815	Dgkq	Cytosol-localized	0.0145672342790509	0.0361913036030592		0.0361913036030592		0.0256712111043051	0.0256712111043051		0.3185169996310771	0.0024011007582002	0.0164958522983417		0.0164958522983417	0.0070248984171697	0.0070248984171697			0.1360210413402929	3-step without nuc. deg.	multiple exon	no	Converged	3.8520583390496768	137.04374146219203	3.175143831505301	0.006593773929098127	0.009084400275247418	8.9	7	ENSMUST00000145917			3.3266846666666674	49.32
ENSMUSG00000004846	Plod3	Membrane-localized	0.0233065093380321	0.0099014687000609		0.0099014687000609	0.2754327651835497		0.2754327651835497	0.0119757081531945	0.8536529491738467	0.0022483547809004	0.0005640520724832		0.0005640520724832	0.0247401764663193		0.0247401764663193	0.0007423584860489	0.272609314829394	4-step without nuc. deg.	multiple exon	no	Converged	-6.013649292596519	49.19992433885709	1.0612283818822603	0.003576126646911745	0.005251448981149854	9629	19	ENSMUST00000004968	386	666	2.0619149999999995	56.15
ENSMUSG00000004849	Ap1s1	Cytosol-localized	0.018356458407502	0.0030441799509348		0.0030441799509348		0.0092390329431628	0.0092390329431628		9.99999999999978	0.0018159319340894	0.0002991298915498		0.0002991298915498	0.0009172794400716	0.0009172794400716			34095114.8615606	3-step without nuc. deg.	multiple exon	no	Boundary-limited	-4.166991829509197	-3.52509189302543	0.7784338733652121	0.0011153038492731887	0.0022530180200658364	8249	4	ENSMUST00000111080	0.75	124	0.9830566666666664	51.29
ENSMUSG00000004864	Mapk13	Cytosol-localized	0.0092899781937917	0.0025505340475543	0.0081436807796813	0.0106942148272356		0.0115153523389811	0.0115153523389811		0.1000000000000004	0.0008396533056798	0.0003643000903289	0.0014545850388246	0.0014995106505076	0.0016152773476914	0.0016152773476914			0.009720365321935	3-step with nuc. degradation	multiple exon	yes	Boundary-limited	34.16496441466819	-84.2046653860163	0.4615703282406125	0.0014396445410145547	0.004243048391763121	8687	9	ENSMUST00000004986	187	102	1.1287823333333336	53.16
ENSMUSG00000004865	Srpk1	Cytosol-localized	0.0216284431276532	0.004004039251538	0.0059676046776739	0.0099716439292119		0.0227556135535236	0.0227556135535236		1.5195303790579835	0.0013415844589917	0.0003063073696025	0.000597832154503	0.0006717346869341	0.0015167628625275	0.0015167628625275			0.223399215405879	3-step with nuc. degradation	multiple exon	yes	Converged	45.767427137173016	-165.22082349840926	0.4458565796016064	0.004598477952399792	0.006116357933237808	34873	16	ENSMUST00000130643	2408	108	3.1718700000000006	46.57
ENSMUSG00000004880	Lbr	Membrane-localized	0.0381410898041688	0.0067039087182866		0.0067039087182866	0.5712276589205447		0.5712276589205447	0.0147399818033945	1.4883757537339708	0.0040213342076743	0.0002983860435267		0.0002983860435267	0.0660690176874553		0.0660690176874553	0.0014483902715352	0.442696374335308	4-step without nuc. deg.	multiple exon	no	Converged	-5.713732805492299	98.28084779120778	1.2798111560936318	0.002689858606999922	0.0046935425503738535	27044	14	ENSMUST00000005003	1522	91	3.068809333333333	45.66
ENSMUSG00000004885	Crabp2	Cytosol-localized	0.008022301780471	0.0113906314556834		0.0113906314556834		0.0268489131174134	0.0268489131174134		0.1	0.0011665096070097	0.0023532180951716		0.0023532180951716	0.0056288465873866	0.0056288465873866			0.0394319464400987	3-step without nuc. deg.	multiple exon	no	Boundary-limited	-3.9126239932553872	23.71846664989523	1.277351893200954	0.002529621816616755	0.004304118414955558	4.71	3	ENSMUST00000005019	338	174	0.7326896666666666	52.45
ENSMUSG00000004891	Nes	Cytosol-localized	0.0331305975229011	0.0054634496192683		0.0054634496192683		0.0772255763051079	0.0772255763051079		9.999999999949209	0.0084175125068698	0.0008083520659003		0.0008083520659003	0.0188984998879297	0.0188984998879297			1634860352467336.0	3-step without nuc. deg.	multiple exon	no	Boundary-limited	-3.912394687371389	72.11616728584532	3.3626962724783165	0.004352609744948828	0.00454680705076753	5.03	3	ENSMUST00000090973	0.42	109	5.848994666666666	54.7
ENSMUSG00000004895	Prcc	Cytosol-localized	0.0734206418275086	0.0093118712328327		0.0093118712328327		0.0744922621955028	0.0744922621955028		0.5929483019978525	0.0132753391553884	0.000618060204621		0.000618060204621	0.0361346061741523	0.0361346061741523			0.1122404121491226	3-step without nuc. deg.	multiple exon	no	Converged	-4.663439096510828	98.19227269470878	2.20081917277657	0.004520137857660961	0.007947779171529012	26705	7	ENSMUST00000005015	356	265	1.901828	45.23
ENSMUSG00000004896	Rrnad1	Cytosol-localized	0.0263751831187775	0.0023668380529023	0.117233696453342	0.1196005345062443		0.040946125342668	0.040946125342668		0.2825760348945321	0.0022642563657296	0.0005085654642836	0.042349301612335	0.0423523551397555	0.0077981783801228	0.0077981783801228			0.044161589625571	3-step with nuc. degradation	multiple exon	yes	Converged	12.779046808833044	57.39265570979633	1.378992172689529	0.011258860358032372	0.018457654616669147	5353	8	ENSMUST00000168070			2.2408596666666663	49.59
ENSMUSG00000004897	Hdgf	Cytosol-localized	0.0626509019118052	0.0021021743636116		0.0021021743636116		0.0376280178686755	0.0376280178686755		9.999999999999904	0.008142280068882	0.0001518188249622		0.0001518188249622	0.0177278109983921	0.0177278109983921			817291.7890709791	3-step without nuc. deg.	multiple exon	no	Boundary-limited	-4.52178857713351	-18.977242613732415	0.6987780466392226	0.0014332565964696121	0.0019605839784815927	9811	6	ENSMUST00000005017	1223	306	1.958139	52.15
ENSMUSG00000004929	Thop1	Cytosol-localized	0.0168920675777276	0.0042806020765384		0.0042806020765384		0.0160622099325194	0.0160622099325194		0.6058571072087694	0.001227574623942	0.0001870268587176		0.0001870268587176	0.0007175391421147	0.0007175391421147			0.2741726266300373	3-step without nuc. deg.	multiple exon	no	Converged	-5.2600215766749585	-92.05663771313682	0.563439742379728	0.0015432623656666492	0.0030732224170322963	12524	13	ENSMUST00000005057	539	227	2.3528913333333334	56.78
ENSMUSG00000004931	Apba3	Cytosol-localized	0.0225991135801523	0.0060414197620285		0.0060414197620285		0.0180042731754826	0.0180042731754826		9.999998932849362	0.002227134024712	0.0003103285983499		0.0003103285983499	0.0009976405046495	0.0009976405046495			355449281.378324	3-step without nuc. deg.	multiple exon	no	Boundary-limited	-4.097947533623277	15.026716326018722	0.9938897937739802	0.0023234884736572123	0.0043140251250265715	4467	10	ENSMUST00000057798	125	115	1.2178476666666669	54.7
ENSMUSG00000004934	Pias4	Cytosol-localized	0.0347510227797303	0.0102939543868134		0.0102939543868134		0.0435541859212482	0.0435541859212482		9.999999999999998	0.0037598219855865	0.0004988766599535		0.0004988766599535	0.0023018313189064	0.0023018313189064			1087.8911315593798	3-step without nuc. deg.	multiple exon	no	Boundary-limited	-4.901039454270425	36.854598236169736	1.1724967993366917	0.005580197739942082	0.0074028243735302585	10924	9	ENSMUST00000005064	834	211	1.9557966666666673	56.39
ENSMUSG00000004936	Map2k1	Cytosol-localized	0.0346860971040187	0.0064335931931431		0.0064335931931431		0.1001289771871241	0.1001289771871241		2.5537525685831532	0.0030586496506557	0.0002575608345341		0.0002575608345341	0.0375056070307056	0.0375056070307056			0.6133976964725663	3-step without nuc. deg.	multiple exon	no	Converged	-5.087596334985825	-35.9729429589383	0.7242102241883243	0.0036233968108101773	0.005275769729236872	67861	11	ENSMUST00000005066	914	338	2.095183	45.23
ENSMUSG00000004937	Sgta	Cytosol-localized	0.0310050871711731	0.0059584992443378		0.0059584992443378		0.045659451219939	0.045659451219939		9.999999999993484	0.0026851029028545	0.0003064956930251		0.0003064956930251	0.0106287627696987	0.0106287627696987			1586.3615200369168	3-step without nuc. deg.	multiple exon	no	Boundary-limited	-5.170483995059618	-9.747632747255588	0.8607890945414085	0.0036254246048978743	0.004769656978272121	8176	12	ENSMUST00000218208	4	35	1.6118893333333333	54.49
ENSMUSG00000004945	Tmem242	Cytosol-localized	0.0426613415068229	0.0025109945553797		0.0025109945553797		0.0390479890231424	0.0390479890231424		9.999999999999998	0.0053066732848854	0.0002658195389061		0.0002658195389061	0.0250863789729712	0.0250863789729712			249.5848145137834	3-step without nuc. deg.	multiple exon	no	Boundary-limited	-4.3567088266909195	16.371200631689298	1.0398848185232323	0.0016480998893921598	0.00227450636095317	29373	5	ENSMUST00000005053	498	25	0.742135	45.76
ENSMUSG00000004947	Dtx2	Undefined	0.0333750569401074	0.0104667575648187		0.0104667575648187	0.3240347817044876		0.3240347817044876	0.0687284245793032	1.7339898475993472	0.0031417487336663	0.0005648288070125		0.0005648288070125	0.0775146654760933		0.0775146654760933	0.0161667199564847	0.4266685274945676	4-step without nuc. deg.	multiple exon	no	Converged	-5.288267030252069	12.016686132353303	0.9538251350354436	0.005039579767297456	0.007766087216168824	36582	8	ENSMUST00000111145	376	74	2.372698666666666	50.66
ENSMUSG00000004948	Zp3	Undefined	0.0370222372310244	0.0034925369443368		0.0034925369443368	0.1200623140365351		0.1200623140365351	0.0151741856812987	0.1658597938286051	0.0090212185996056	0.0003514141746955		0.0003514141746955	0.0349577529643593		0.0349577529643593	0.0043109005845526	0.0513225073745596	4-step without nuc. deg.	multiple exon	no	Converged	-4.90527478971768	41.269331167926666	1.175580694650939	0.001224834244949941	0.0031159519113353453	8525	6	ENSMUST00000005073	12	34	1.1222703333333337	49.3
ENSMUSG00000004951	Hspb1	Cytosol-localized	1.9999999999999771	0.0014096410105179		0.0014096410105179		1.0562282044822322	1.0562282044822322		9.999999999999998	3549502957.4412045	0.0001369647427039		0.0001369647427039	27361.67656439021	27361.67656439021			2.687202032613657e+40	3-step without nuc. deg.	multiple exon	no	Boundary-limited	-4.356708826690998	-7.548795426991724	0.7652469700901473	0.0012407374811580424	0.0014068926746807228	1644	5	ENSMUST00000005077	132	139	0.7059766666666668	59.64
ENSMUSG00000004952	Rasa4	Cytosol-localized	0.0137405530734485	0.0033494622662838	0.009381639556607	0.0127311018228908		0.0224321883875537	0.0224321883875537		0.6757134661221651	0.0010747442573931	0.0004881194511429	0.0014899534785067	0.0015678717953641	0.0028852929143642	0.0028852929143642			0.2388883467081992	3-step with nuc. degradation	multiple exon	yes	Converged	25.84189397133191	-24.211680640751457	0.6985956219382978	0.003130523123601115	0.005896022038382616	9625	8	ENSMUST00000042135	307	196	2.057656	52.04
ENSMUSG00000004980	Hnrnpa2b1	Cytosol-localized	0.0275696999051659	0.0028020664839379		0.0028020664839379		0.0193177703293611	0.0193177703293611		9.999999999999998	0.0026993257433155	0.0001894951484194		0.0001894951484194	0.0041689904705443	0.0041689904705443			7661855.237610138	3-step without nuc. deg.	multiple exon	no	Boundary-limited	-5.1704839944126455	1.6884584536082805	0.9185784493170396	0.0016793643684913256	0.002353438592958291	7134	12	ENSMUST00000203220	494	95	1.3218283333333334	38.3
ENSMUSG00000004994	Ccdc130	Cytosol-localized	0.0441085274176942	0.017500849028171		0.017500849028171		0.095294949355878	0.095294949355878		0.7158195859310229	0.0068462306314023	0.0016841333143322		0.0016841333143322	0.0112331435533964	0.0112331435533964			0.4546475752073883	3-step without nuc. deg.	multiple exon	no	Converged	-4.356734861008718	63.01674291273993	1.891045268732426	0.007652707188426776	0.011800694588043757	9279	5	ENSMUST00000005120	601	5	1.0387460000000002	51.23
ENSMUSG00000005034	Prkacb	Cytosol-localized	0.0425772702992041	0.0078175234617456		0.0078175234617456		0.0275682690222513	0.0275682690222513		2.8560606761348226	0.0058169837817381	0.000370830726831		0.000370830726831	0.0014892543769686	0.0014892543769686			1.2216118273710277	3-step without nuc. deg.	multiple exon	no	Converged	-4.790830938231792	43.62771298651733	1.268560468823602	0.003758765220586599	0.006090839111183157	83386	9	ENSMUST00000102515	3013	276	4.0994589999999995	40.73
ENSMUSG00000005043	Sgsh	Membrane-localized	0.012908936268239	0.0256841263426102		0.0256841263426102	0.5373812634504186		0.5373812634504186	0.0254507472046528	0.3186352456733786	0.0021901902422844	0.0083648385025208		0.0083648385025208	0.1530827384977404		0.1530827384977404	0.0038462183115248	0.3467609330879491	4-step without nuc. deg.	multiple exon	no	Converged	-3.932187369714727	-16.91248548812911	0.5412325569523125	0.004622134582642018	0.007152922201018704	3355	2	ENSMUST00000005173	2795	51	3.855031	53.91
ENSMUSG00000005045	Chd5	Cytosol-localized		0.0053429118562225		0.0053429118562225		0.0539813404315343	0.0539813404315343				0.0004837346381779		0.0004837346381779	0.0120451981110345	0.0120451981110345				3-step without nuc. deg.	single exon	no	Boundary-limited	1.585445971832795	7.754110089398791	1.348466682378393	0.0045006616414879075	0.005188594631728701	3279	1	ENSMUST00000136134			6.441103333333332	55.65
ENSMUSG00000005069	Pex5	Cytosol-localized	0.0263609059172019	0.0085610824549218		0.0085610824549218		0.0415820923216651	0.0415820923216651		0.9832095527440716	0.0026484398012069	0.0004290522976347		0.0004290522976347	0.002428239517002	0.002428239517002			0.2709387172062699	3-step without nuc. deg.	multiple exon	no	Converged	-5.263368439036164	55.71595905814929	1.1916021749202907	0.004261706152906986	0.006056774099353154	17634	15	ENSMUST00000080557	1151	16	2.6642163333333326	47.32
ENSMUSG00000005078	Jkamp	Membrane-localized	0.0345016738284911	0.0116346698471189		0.0116346698471189	1.531955371244773		1.531955371244773	0.0582670885147649	0.5863877047148255	0.0044990707725872	0.0008114732425512		0.0008114732425512	0.430105819631893		0.430105819631893	0.0155564796364976	0.1042919856863122	4-step without nuc. deg.	multiple exon	no	Converged	-5.28826702902353	93.1444838532928	1.4368618018570571	0.00579639789681278	0.007935483795704447	15604	9	ENSMUST00000117449	632	322	1.441741666666667	44.7
ENSMUSG00000005102	Eif2ak4	Cytosol-localized	0.0249159879364594	0.0058529670293401		0.0058529670293401		0.0180234578950891	0.0180234578950891		3.586985188328262	0.0022090402947351	0.0002350069316901		0.0002350069316901	0.0009279539522183	0.0009279539522183			1.2687245783843966	3-step without nuc. deg.	multiple exon	no	Converged	-5.189663017352981	1.2015041163840294	0.954220454997687	0.0027009488756580104	0.004299648487785752	54516	28	ENSMUST00000005233	173	0.09	4.627888666666665	44.79
ENSMUSG00000005103	Wdr1	Cytosol-localized	0.0419846449833135	0.00464804896229		0.00464804896229		0.0407958095514243	0.0407958095514243		2.6363837957166116	0.0040429328838249	0.000191517568475		0.000191517568475	0.0079418135433034	0.0079418135433034			1.0518965570853602	3-step without nuc. deg.	multiple exon	no	Converged	-5.56068163300543	34.29146939404049	1.0637979808462958	0.0028924315737563896	0.004014086663752278	34993	18	ENSMUST00000005234	992	274	2.703551666666667	49.74
ENSMUSG00000005125	Ndrg1	Cytosol-localized		0.0067290770380748		0.0067290770380748		0.0236911418450421	0.0236911418450421				0.0005017191523862		0.0005017191523862	0.0020357187708073	0.0020357187708073				3-step without nuc. deg.	single exon	no	Boundary-limited	-2.7098221339283937	2.170582378231031	0.9293526368518004	0.0048599146998599485	0.0061850259934770595	1787	1	ENSMUST00000005256	1545	136	2.504613	48.95
ENSMUSG00000005142	Man2b1	Membrane-localized	0.0144210689927709	0.0095724678415227		0.0095724678415227	0.1801200244108388		0.1801200244108388	0.0055396053930799	0.5087057431677234	0.0010955362110953	0.0005801849168319		0.0005801849168319	0.0127077448632449		0.0127077448632449	0.0003691908108906	0.0740094970065393	4-step without nuc. deg.	multiple exon	no	Converged	-6.236791348587516	-110.0078840469791	0.7660805757641622	0.0020241509291113436	0.0037065990463216627	14967	24	ENSMUST00000034121	764	14	3.381805	50.26
ENSMUSG00000005148	Klf5	Cytosol-localized	0.1780851691236584	0.0183821207739607		0.0183821207739607		0.6308663033334203	0.6308663033334203		1.0771167478179735	0.0625130632934369	0.0021393141823402		0.0021393141823402	5.275817407074808	5.275817407074808			0.35992394186354	3-step without nuc. deg.	multiple exon	no	Converged	-4.158883188431972	100.14496714087603	3.932885734457217	0.010294147170727732	0.01645841918167127	14714	4	ENSMUST00000005279	75	303	1.5238280000000002	44.32
ENSMUSG00000005150	Wdr83	Cytosol-localized	0.0264585196741015	0.0040579190040715		0.0040579190040715		0.0120365074343955	0.0120365074343955		0.3825439424001592	0.0030865311754052	0.0003149382916727		0.0003149382916727	0.0009678690927306	0.0009678690927306			0.3113037471717125	3-step without nuc. deg.	multiple exon	no	Converged	-4.9047061908038	48.64903069991114	1.280375820077491	0.001651985434339249	0.0031332786246414035	5711	9	ENSMUST00000093357	158	0.13	1.0174746666666663	49.74
ENSMUSG00000005161	Prdx2	Cytosol-localized	0.0560237844315873	0.0012748043390243		0.0012748043390243		0.3999249065610414	0.3999249065610414		9.999999999999998	0.0062621732797558	0.0001013586901949		0.0001013586901949	12.872098248157853	12.872098248157853			651800774.6787847	3-step without nuc. deg.	multiple exon	no	Boundary-limited	-4.897839661868069	-39.95240215657995	0.6609671891663788	0.0008427252502863252	0.001215738613300164	5247	9	ENSMUST00000005292	748	151	1.1807576666666668	48.61
ENSMUSG00000005204	Senp3	Cytosol-localized	0.0311113575590802	0.0056656421566205		0.0056656421566205		0.0425858788874587	0.0425858788874587		0.3879541475677491	0.0025295909044334	0.0002461896283537		0.0002461896283537	0.0079371898872266	0.0079371898872266			0.0914623155436049	3-step without nuc. deg.	multiple exon	no	Converged	-5.170483991539463	-35.985132802151426	0.7415724139108573	0.0027380064837852704	0.004568928372555402	8731	12	ENSMUST00000005336	0.41	0.01	1.449925666666667	47.84
ENSMUSG00000005225	Plekha8	Cytosol-localized	0.0426763517283828	0.0028593622429026		0.0028593622429026		0.0376272559821684	0.0376272559821684		4.480046294773367	0.00569218032249	0.0001978660681058		0.0001978660681058	0.0128816776484608	0.0128816776484608			8.222346893520843	3-step without nuc. deg.	multiple exon	no	Converged	-5.318119993322597	22.86939936976613	1.028015930535932	0.002751936243224379	0.0025703196069267295	32747	14	ENSMUST00000119706	4857	0.32	5.890319666666666	42.8
ENSMUSG00000005233	Spc25	Cytosol-localized	0.0387511264943363	0.0080938198115959		0.0080938198115959		0.1346659323264626	0.1346659323264626		0.607734751969954	0.0037668716019284	0.0003820526568856		0.0003820526568856	0.0788547784712405	0.0788547784712405			0.1135160753958532	3-step without nuc. deg.	multiple exon	no	Converged	-4.997212273455943	21.53699606696268	1.038585225264938	0.004252163914902099	0.006516925775264227	12299	10	ENSMUST00000005365	525	0.13	1.0917536666666663	39.94
ENSMUSG00000005251	Ripk4	Cytosol-localized	0.0725881240605101	0.0334032309358141		0.0334032309358141		0.1014399154238432	0.1014399154238432		9.99999999999991	0.0219103479702861	0.0066892611686693		0.0066892611686693	0.0212538761041223	0.0212538761041223			5187902.248470498	3-step without nuc. deg.	multiple exon	no	Boundary-limited	-3.432159419936241	44.613110310297145	2.6087399549817145	0.014158518652630668	0.020941000898264533	4191	2	ENSMUST00000019386	1151	27	3.346449666666667	48.68
ENSMUSG00000005299	Letm1	Undefined	0.028069187254037	0.0040548449909935		0.0040548449909935	0.1214869098691635		0.1214869098691635	0.0236105484230982	1.4285785679365954	0.0021212370466535	0.0001600308254863		0.0001600308254863	0.014234069133949		0.014234069133949	0.0027183882532379	0.2509711216743573	4-step without nuc. deg.	multiple exon	no	Converged	-5.780743514505687	-132.8097955618702	0.6165823625564462	0.0021768256949480425	0.0034447013259946975	43144	15	ENSMUST00000005431	2789	264	3.720358000000001	46.98
ENSMUSG00000005312	Ubqln1	Cytosol-localized	0.0492325741014605	0.0041832785372777		0.0041832785372777		0.1124608517067771	0.1124608517067771		2.594767351200013	0.0052477657565104	0.00017545859532		0.00017545859532	0.069145026037901	0.069145026037901			1.4162587310327537	3-step without nuc. deg.	multiple exon	no	Converged	-5.087596335775558	-5.7982295702974795	0.8724849267811585	0.0025465409821848594	0.0037824299604392124	39497	11	ENSMUST00000058735	1719	216	3.467275	43.1
ENSMUSG00000005320	Fgfr4	Undefined		0.0098955058462112		0.0098955058462112	0.1038116507919146		0.1038116507919146	0.0147820154937539			0.0006125766621469		0.0006125766621469	0.0109717207452846		0.0109717207452846	0.00170241932236		4-step without nuc. deg.	single exon	no	Boundary-limited	-3.1378244709790906	-1.922643885886444	0.7027115555072609	0.00487673661823669	0.009624411944349563	733	1	ENSMUST00000005452	583	287	3.0332843333333344	51.58
ENSMUSG00000005360	Slc1a3	Membrane-localized	0.0216874282193609	0.0179879988210465		0.0179879988210465	0.3795026422260363		0.3795026422260363	0.0148252789756223	0.7272347702115363	0.0027567756097408	0.0023671025699583		0.0023671025699583	0.0632639717927582		0.0632639717927582	0.002601311648356	0.0466859642475782	4-step without nuc. deg.	multiple exon	no	Converged	-3.3119059979870187	15.943194901169	1.0307872180772784	0.004905910554855266	0.00722047230184889	74715	2	ENSMUST00000005493	2007	425	2.643141666666666	43.59
ENSMUSG00000005362	Crbn	Cytosol-localized	0.0197503449991303	0.0089648350725236		0.0089648350725236		0.0372030308999302	0.0372030308999302		9.488986901947744	0.001942077261256	0.0005602433985146		0.0005602433985146	0.002488487343664	0.002488487343664			121.63263727826332	3-step without nuc. deg.	multiple exon	no	Converged	-5.091613490709975	21.731759334789945	1.0340967104904508	0.0037072143820233885	0.005729992125006235	15796	11	ENSMUST00000113239	728	16	1.9222670000000008	38.95
ENSMUSG00000005370	Msh6	Cytosol-localized	0.0328956793585144	0.0074060536046459		0.0074060536046459		0.0459972822219974	0.0459972822219974		5.663283926123051	0.0026336005707333	0.0002532701698167		0.0002532701698167	0.0017664126748318	0.0017664126748318			20.547203240663773	3-step without nuc. deg.	multiple exon	no	Converged	-5.004615033427754	-15.063538322236326	0.8110370988534403	0.004395331391677682	0.005734012189121002	15833	10	ENSMUST00000005503	77	98	4.056828	45.11
ENSMUSG00000005371	Fbxo11	Cytosol-localized	0.055108722553854	0.0183481075115508		0.0183481075115508		0.1049124997986018	0.1049124997986018		1.2113141671404222	0.0052828463251573	0.0008110756637247		0.0008110756637247	0.0056789965297151	0.0056789965297151			0.126144348009914	3-step without nuc. deg.	multiple exon	no	Converged	2.315882531429594	77.93188809384225	1.205026343385137	0.00888854370347481	0.013000231504603828	24853	22	ENSMUST00000130379			3.380622666666667	40.4
ENSMUSG00000005373	Mlxipl	Cytosol-localized	0.0167210125611533	0.0017836612183649	0.0111259108085086	0.0129095720268735		0.0286144042039123	0.0286144042039123		0.5313862696453597	0.0013539521344291	0.0004931225132757	0.0018504730445324	0.0019150509919164	0.0073652633832108	0.0073652633832108			0.3673947482717922	3-step with nuc. degradation	multiple exon	yes	Converged	12.665112276187855	-8.713754962076436	0.5542009243527217	0.004922590549607621	0.006579072083074529	6067	2	ENSMUST00000154840			1.9776196666666663	49.94
ENSMUSG00000005374	Tbl2	Membrane-localized	0.0213928375069663	0.0395274692344548		0.0395274692344548	0.5923937776921019		0.5923937776921019	0.0336077095041553	1.3011929103370927	0.0021340966852272	0.0060877686752888		0.0060877686752888	0.0862685147008985		0.0862685147008985	0.0042961787532509	0.4792549545030344	4-step without nuc. deg.	multiple exon	no	Converged	-4.89811945343093	59.28621928817417	1.346766657911636	0.008125617813199593	0.011173863298850062	16103	6	ENSMUST00000153183	6077	0.08	5.671646666666666	47.45
ENSMUSG00000005378	Wbscr22	Cytosol-localized	0.0189167551366717	0.004086736639837		0.004086736639837		0.0104062956883587	0.0104062956883587		0.4280388453905813	0.001410680966705	0.0001932499850379		0.0001932499850379	0.0005076112494833	0.0005076112494833			0.1216537372592216	3-step without nuc. deg.	multiple exon	no	Converged	-5.337553512881357	-93.31809390382116	0.5816328500744108	0.0013900111390451688	0.0029276994547996933	11218	14	ENSMUST00000085984	412	142	0.9478773333333332	50.93
ENSMUSG00000005397	Nid1	Membrane-localized	0.0454604341660039	0.0022050383190507		0.0022050383190507	1.0839719997911763		1.0839719997911763	0.0176963380397586	2.5307219030709134	0.0047662841200499	9.322600944491412e-05		9.322600944491412e-05	0.1743406356977772		0.1743406356977772	0.0025657358595657	0.7988165839094794	4-step without nuc. deg.	multiple exon	no	Converged	-6.045005306939373	-194.31508961924908	0.5944215737998173	0.0013322749157688573	0.0018987894444153516	74718	20	ENSMUST00000005532	2201	0.15	5.852137666666665	45.07
ENSMUSG00000005410	Mcm5	Cytosol-localized	0.0325644365850231	0.0035395342931238		0.0035395342931238		0.0681047984219615	0.0681047984219615		2.439069300973981	0.0021063888885725	0.0001119231348413		0.0001119231348413	0.016585987791278	0.016585987791278			1.3372180659417916	3-step without nuc. deg.	multiple exon	no	Converged	-5.613128106007423	-170.51829156758055	0.5017933688397641	0.002169996736816641	0.003087992455485469	18.87	19	ENSMUST00000212426	368	7	2.422091	46.5
ENSMUSG00000005413	Hmox1	Cytosol-localized	0.1277549962850877	0.0092882356142053		0.0092882356142053		0.1643057423868644	0.1643057423868644		9.999999999980698	0.0336666817042955	0.0006582100403899		0.0006582100403899	0.1724557320541513	0.1724557320541513			19352.526358087795	3-step without nuc. deg.	multiple exon	no	Boundary-limited	-4.356708827055883	85.65328175448761	2.5277808030387594	0.006985157765667805	0.008504054988471841	6968	5	ENSMUST00000005548	569	128	1.3671530000000007	48.64
ENSMUSG00000005417	Mprip	Cytosol-localized	0.0194413946098304	0.0038890585008352		0.0038890585008352		0.0140499960840181	0.0140499960840181		2.6748582065863156	0.0012243097318182	0.0001195937028649		0.0001195937028649	0.0004956878985479	0.0004956878985479			0.4079777958853023	3-step without nuc. deg.	multiple exon	no	Converged	-5.9276359573533455	-329.89640750170435	0.3907640305645997	0.001665257346340366	0.002903713900082982	118365	26	ENSMUST00000108751	707	318	3.2838670000000003	46.1
ENSMUSG00000005442	Cic	Cytosol-localized	0.0178979878786271	0.00482975476416	0.0101281023797312	0.0149578571438911		0.0377663112955633	0.0377663112955633		2.5547324509022236	0.001539215184534	0.0005411800534025	0.0014944099656995	0.001589382583201	0.0038862035467819	0.0038862035467819			2.3781065325637964	3-step with nuc. degradation	multiple exon	yes	Converged	25.06425300349473	-49.72642936716336	0.7846593017040817	0.006358598452588658	0.007436425544041038	11.98	22	ENSMUST00000163901			2.728975333333334	57.09
ENSMUSG00000005447	Pafah1b3	Cytosol-localized	0.0117779762721676	0.0045223093864407		0.0045223093864407		0.0172630290470133	0.0172630290470133		0.1000000000000001	0.0011640018728116	0.0004156581808178		0.0004156581808178	0.0016044408058787	0.0016044408058787			0.0420878218372509	3-step without nuc. deg.	multiple exon	no	Boundary-limited	-4.794725245989705	-19.06239612335296	0.7523641671338577	0.0013829540206243354	0.002909169776177839	2937	8	ENSMUST00000005583	39	17	0.641367	53.2
ENSMUSG00000005465	Il27ra	Membrane-localized		0.008107674791089		0.008107674791089	0.1178901650728301		0.1178901650728301	0.0072559651671506			0.0011518080934129		0.0011518080934129	0.0298417014194544		0.0298417014194544	0.001850334590821		4-step without nuc. deg.	single exon	no	Boundary-limited	-3.13593177881177	4.320982135299754	0.9218739526536724	0.003844014422436093	0.0051184768922432275	898	1	ENSMUST00000005601	736	54	2.442298	49.91
ENSMUSG00000005469	Prkaca	Cytosol-localized	0.0713956834489292	0.0017550223039162		0.0017550223039162		0.1233943061336133	0.1233943061336133		0.3606431151385594	0.0111071664547254	0.0001049040919855		0.0001049040919855	0.1712614386326923	0.1712614386326923			0.0893730064164446	3-step without nuc. deg.	multiple exon	no	Converged	-4.997212281742861	-81.83423578765041	0.5165439807294473	0.001134223895002426	0.001677635077470015	15669	10	ENSMUST00000005606	1025	193	2.074740333333333	50.11
ENSMUSG00000005470	Asf1b	Cytosol-localized	0.0713916414194182	0.014793874554065		0.014793874554065		0.0333755806190065	0.0333755806190065		0.4147294506669445	0.0111525851217121	0.0009433554885481		0.0009433554885481	0.0022467627647022	0.0022467627647022			0.0885759375317601	3-step without nuc. deg.	multiple exon	no	Converged	-4.160635231118448	54.6989475549905	1.9333985942755432	0.006810346408716344	0.010907425433071043	14.69	4	ENSMUST00000005607	856	321	1.5615223333333332	44.79
ENSMUSG00000005483	Dnajb1	Cytosol-localized	0.143036435558736	0.013821272463254		0.013821272463254		0.1106310808356097	0.1106310808356097		0.9281276302785652	0.0703610988061258	0.0014022098863983		0.0014022098863983	0.0774599464828256	0.0774599464828256			1.78759341320285	3-step without nuc. deg.	multiple exon	no	Converged	-3.91202300409104	52.20205313862279	2.2579579238034486	0.009011105059826935	0.012136264189782744	4.46	3	ENSMUST00000005620	1833	138	2.7977660000000006	52.57
ENSMUSG00000005501	Usp40	Cytosol-localized	0.0270501386723954	0.0122894932676918		0.0122894932676918		0.0694461939650352	0.0694461939650352		0.9103485415556806	0.0036545806807678	0.0011821643900958		0.0011821643900958	0.0078843501773738	0.0078843501773738			0.2189804757918555	3-step without nuc. deg.	multiple exon	no	Converged	4.453999724842532	50.30971428212064	1.6067589973354008	0.004969561013485905	0.007964281807439902	41078	5	ENSMUST00000040783	1474	18	4.183812666666666	41.52
ENSMUSG00000005505	Kbtbd4	Cytosol-localized	0.0414152447890531	0.0177599184347307		0.0177599184347307		0.0750063654748084	0.0750063654748084		9.99999999999999	0.0049651132281418	0.0017133011599879		0.0017133011599879	0.0076791453308519	0.0076791453308519			61111.47060385608	3-step without nuc. deg.	multiple exon	no	Boundary-limited	-3.876927989022551	16.768001408545214	1.111577076587166	0.008758036010938134	0.011580404384359932	4895	3	ENSMUST00000090682	683	166	2.1388483333333332	45.65
ENSMUSG00000005506	Celf1	Cytosol-localized	0.0332134465578879	0.0057703190702707		0.0057703190702707		0.0212905323952216	0.0212905323952216		6.885638272383569	0.0027709268227158	0.0001711286523453		0.0001711286523453	0.0007293230220792	0.0007293230220792			14.351673183132457	3-step without nuc. deg.	multiple exon	no	Converged	-5.655353130903343	-55.94704840792154	0.7718796988033879	0.00358354924911964	0.0045276401014397024	20918	20	ENSMUST00000111448	2931	0.01	4.83244	40.91
ENSMUSG00000005510	Ndufs3	Cytosol-localized	0.0414809951283986	0.002634367701717		0.002634367701717		0.0470677424518607	0.0470677424518607		0.2547985624315227	0.0041964779142273	0.000225338524488		0.000225338524488	0.0260252448165606	0.0260252448165606			0.0657643948162728	3-step without nuc. deg.	multiple exon	no	Converged	-4.66343908109023	-14.49402164967761	0.7601430754786863	0.0013687472829169074	0.0023852557251629316	10191	7	ENSMUST00000005647	73	179	0.7933179999999999	44.59
ENSMUSG00000005514	Por	Membrane-localized	0.0601875948860887	0.006467836644766		0.006467836644766	1.500612339768955		1.500612339768955	0.0298156870843812	2.420020096033181	0.0058847452999347	0.000205025741832		0.000205025741832	0.1868939114572281		0.1868939114572281	0.0033728722889468	2.1139447864929006	4-step without nuc. deg.	multiple exon	no	Converged	-5.8435444171237165	33.0355324786462	1.025997096172896	0.003607016015732051	0.005275325594711714	19454	16	ENSMUST00000005651	368	216	2.3068199999999996	49.75
ENSMUSG00000005533	Igf1r	Membrane-localized	0.0605974001175109	0.0052669794501322		0.0052669794501322	1.242642521910129		1.242642521910129	0.0561321992384315	3.9193125166961456	0.0126977943931827	0.0004433022387128		0.0004433022387128	0.9480485727923642		0.9480485727923642	0.0366213750900832	0.9796474907601236	4-step without nuc. deg.	multiple exon	no	Converged	-4.736680457236474	84.18693640686662	1.778205060130884	0.004336020140700051	0.004609242630998686	229858	5	ENSMUST00000005671	7266	31	8.996341000000003	46.28
ENSMUSG00000005534	Insr	Membrane-localized	0.0202766175194038	0.0132522767589438		0.0132522767589438	0.4437282461902893		0.4437282461902893	0.0240741926834556	8.845581792503408	0.0026528659871737	0.0018565479800231		0.0018565479800231	0.1537964039509959		0.1537964039509959	0.0067623244049607	8.825330907585881	4-step without nuc. deg.	multiple exon	no	Converged	-3.892251555339943	24.283943000694848	1.2288721745193014	0.0053046652059103435	0.006661471212957934	108012	2	ENSMUST00000091291	4746	488	7.634014666666667	43.1
ENSMUSG00000005566	Trim28	Cytosol-localized	0.0327541600232565	0.0036880708521903		0.0036880708521903		0.0180644137290255	0.0180644137290255		9.999999999999966	0.001786925439815	7.76969460980683e-05		7.76969460980683e-05	0.0005190185809385	0.0005190185809385			2424.1873428410863	3-step without nuc. deg.	multiple exon	no	Boundary-limited	-5.525726583237599	-277.3992377220908	0.3009645022516868	0.00207349177824092	0.0030643510997366546	6883	17	ENSMUST00000005705	172	566	1.5182196666666663	48.13
ENSMUSG00000005575	Ube2m	Cytosol-localized	0.0288898263817976	0.0036857056697966		0.0036857056697966		0.0394753936109932	0.0394753936109932		9.999999999999998	0.0030755508342261	0.0002663341974428		0.0002663341974428	0.0145956705704298	0.0145956705704298			2227763497410.459	3-step without nuc. deg.	multiple exon	no	Boundary-limited	-4.897839799959101	41.88452627497721	1.2173450123662546	0.0018034488781767785	0.0031170055902944205	3155	9	ENSMUST00000125964			0.7931120000000003	56.24
ENSMUSG00000005609	Ctr9	Cytosol-localized	0.0544324029823071	0.0049755781887373		0.0049755781887373		0.1745803618343613	0.1745803618343613		1.689070988784638	0.0056991924635467	0.0001541073339372		0.0001541073339372	0.1039837870738915	0.1039837870738915			0.5121574809254603	3-step without nuc. deg.	multiple exon	no	Converged	-5.79909265440482	-35.52564158435409	0.8472578371555026	0.003507432891038145	0.0044943261491533475	27426	24	ENSMUST00000005749	591	185	3.839895333333334	43.74
ENSMUSG00000005615	Pcyt1a	Cytosol-localized	0.0640664695396468	0.0082526433761865		0.0082526433761865		0.2787001975114847	0.2787001975114847		0.3573449711281727	0.0143948133754912	0.0004454538178158		0.0004454538178158	0.4408114178689929	0.4408114178689929			0.0636877221158792	3-step without nuc. deg.	multiple exon	no	Converged	-4.897839787203132	32.97154144461707	1.1390077125765197	0.0054624163929402145	0.007207597956335878	13069	9	ENSMUST00000079791	3566	9	4.4970143333333334	43.11
ENSMUSG00000005621	Zfp592	Cytosol-localized	0.0612057144808294	0.0186880638526706		0.0186880638526706		0.0768299586992227	0.0768299586992227		1.8749760690613653	0.0092760719826759	0.0012968431850083		0.0012968431850083	0.0065297030847313	0.0065297030847313			0.7196187337823741	3-step without nuc. deg.	multiple exon	no	Converged	-4.7875964334988765	79.382300856359	1.7088791151740457	0.008642113941450319	0.013327150610836377	21893	8	ENSMUST00000107353	3.3	81	4.1697120000000005	44.7
ENSMUSG00000005625	Psmd4	Cytosol-localized	0.0577573674276686	0.0035166815956237		0.0035166815956237		0.0096344623051576	0.0096344623051576		0.2700606860390245	0.005228500857623	8.964085554428363e-05		8.964085554428363e-05	0.0002561022240731	0.0002561022240731			0.0445837235513951	3-step without nuc. deg.	multiple exon	no	Converged	-5.420709091356173	-140.97203287760732	0.4833860215599425	0.0020229190426511623	0.0029324330229668805	9.92	15	ENSMUST00000107237	119	0.08	1.079258	47.14
ENSMUSG00000005656	Snx6	Cytosol-localized	0.0383434382236198	0.0024461863359991		0.0024461863359991		0.0923404587699987	0.0923404587699987		2.023997989413596	0.002794429345255	9.732716542393704e-05		9.732716542393704e-05	0.0484867493055958	0.0484867493055958			0.5827309610057982	3-step without nuc. deg.	multiple exon	no	Converged	-5.384495081781239	-136.793462276347	0.492740815200069	0.0015550237740115994	0.0022292822381744497	49152	15	ENSMUST00000005798	656	49	1.5301373333333332	44.51
ENSMUSG00000005667	Mthfd2	Cytosol-localized	0.0503710601839936	0.0055453987489049		0.0055453987489049		0.0968550433728082	0.0968550433728082		9.999999999670647	0.007629521821039	0.0002790433857583		0.0002790433857583	0.0523248855762861	0.0523248855762861			1131.17804430138	3-step without nuc. deg.	multiple exon	no	Boundary-limited	-4.787491742878281	23.850447235620436	1.0758082295673816	0.0038525476627111126	0.00488479421667861	11915	8	ENSMUST00000005810	954	76	1.8039533333333335	44.82
ENSMUSG00000005672	Kit	Membrane-localized	0.0764747128841515	0.0135785261510131		0.0135785261510131	1.4751316065508822		1.4751316065508822	0.0263963715191876	1.998965369124306	0.0103172458902272	0.0006162464727703		0.0006162464727703	0.286863211927806		0.286863211927806	0.0022864629549693	0.1842342898802462	4-step without nuc. deg.	multiple exon	no	Converged	-6.1944053912975505	349.8172958122565	1.9366528162404268	0.005912011456226984	0.009364805698221176	81806	23	ENSMUST00000144270	2176	135	4.091999666666666	46.01
ENSMUSG00000005674	Tomm40l	Cytosol-localized	0.01581310928048	0.0024842520224942	0.0038885803649204	0.0063728323874146		0.0069128104724771	0.0069128104724771		0.5087916325204856	0.0013004310001448	0.0003596507036253	0.0007459362846761	0.0008281120512434	0.0009869511733422	0.0009869511733422			0.3615942037041872	3-step with nuc. degradation	multiple exon	yes	Converged	21.774080519425176	-50.096270603271634	0.6231640885516085	0.0016546532760906274	0.0036768312084266637	6173	10	ENSMUST00000111327	1718	165	1.7882116666666668	52.18
ENSMUSG00000005682	Pan2	Cytosol-localized	0.0185286470034851	0.0019136084212665	0.0062052700990823	0.0081188785203488		0.0136927948614056	0.0136927948614056		0.8663892007848644	0.001519141784445	0.0001592051855884	0.0005224693666619	0.0005461872666204	0.000960475576005	0.000960475576005			0.2118948339874331	3-step with nuc. degradation	multiple exon	yes	Converged	25.81298462877342	-82.34240987054531	0.7647773377336726	0.003413346780680948	0.004899128314624055	17258	28	ENSMUST00000218315	587	116	4.294844666666667	47.36
ENSMUSG00000005683	Cs	Cytosol-localized	0.0369371669678035	0.0035147210661614		0.0035147210661614		0.0673529495420975	0.0673529495420975		1.0727622450059835	0.0034973780457068	0.0001719699677427		0.0001719699677427	0.0293631142175586	0.0293631142175586			0.451616207993005	3-step without nuc. deg.	multiple exon	no	Converged	-5.087596335314863	-16.35681628295707	0.8174329792505955	0.002720501481367153	0.003111553783696043	24745	11	ENSMUST00000005826	1346	183	2.729057	43.91
ENSMUSG00000005687	Bcas2	Cytosol-localized	0.0387809741610887	0.0025003384045423		0.0025003384045423		0.0230464191133453	0.0230464191133453		2.799685492201866	0.0042263470202836	0.0002295153160888		0.0002295153160888	0.0080960733800548	0.0080960733800548			110.76093160831878	3-step without nuc. deg.	multiple exon	no	Converged	-4.663439091640846	22.538922013252865	1.0780121969367704	0.0015297563936860475	0.002210846996020265	7497	7	ENSMUST00000005830	0.67	117	1.3466593333333334	42.77
ENSMUSG00000005698	Ctcf	Cytosol-localized	0.0379998829059686	0.0113662050304749		0.0113662050304749		0.0796810173729945	0.0796810173729945		3.205137060200208	0.0055970101384697	0.0007982258766379		0.0007982258766379	0.0299640208752351	0.0299640208752351			1.9651107940556551	3-step without nuc. deg.	multiple exon	no	Converged	-5.087596332967621	140.17190236164402	2.1482215121366153	0.006163715062198676	0.008327479866019354	39406	11	ENSMUST00000005841	1302	141	3.011946333333333	41.42
ENSMUSG00000005699	Pard6a	Cytosol-localized	0.0336868446170955	0.0141850728332607		0.0141850728332607		0.0452824547567896	0.0452824547567896		9.99999999998981	0.0054397321949749	0.0011322117540742		0.0011322117540742	0.0043032296496927	0.0043032296496927			1.9330540298148152e+18	3-step without nuc. deg.	multiple exon	no	Boundary-limited	-4.5221207657704525	62.45463835697237	1.693346966496659	0.00670829234647704	0.00916090330157637	1319	6	ENSMUST00000212634			0.8389360000000001	57.0
ENSMUSG00000005718	Tfap4	Cytosol-localized	0.0542177571433314	0.026370822220483		0.026370822220483		0.0875049963948625	0.0875049963948625		4.816446470688902	0.0079505273888976	0.0027496332637274		0.0027496332637274	0.0098449001130172	0.0098449001130172			10.987917228296071	3-step without nuc. deg.	multiple exon	no	Converged	-4.663611537241252	102.41718332814315	2.2903102524441965	0.011693796023831547	0.01633122901560376	15059	7	ENSMUST00000005862	891	203	1.915828	50.64
ENSMUSG00000005732	Ranbp1	Cytosol-localized	0.0524093870097653	0.0019106972312922		0.0019106972312922		0.0773052272895902	0.0773052272895902		4.782581781917694	0.0047782260066127	0.0001267850026694		0.0001267850026694	0.0712811368223702	0.0712811368223702			444.0840658663581	3-step without nuc. deg.	multiple exon	no	Converged	-4.663439093954011	-32.78625443275206	0.6396610578564986	0.0012725184584972639	0.0017901884345299193	8948	7	ENSMUST00000115645	302	169	0.8833436666666667	47.42
ENSMUSG00000005774	Rfx5	Cytosol-localized	0.0222473269529071	0.0276541186536146		0.0276541186536146		0.145943520796329	0.145943520796329		0.487690543607666	0.0036186051353504	0.0064567925836637		0.0064567925836637	0.0386864685072092	0.0386864685072092			0.5412687193485334	3-step without nuc. deg.	multiple exon	no	Converged	0.1285435344636738	55.645686562843565	1.962211553908854	0.00813127321690871	0.011673977615670846	3779	4	ENSMUST00000137088	2192	143	3.165644333333333	50.06
ENSMUSG00000005779	Psmb4	Cytosol-localized	0.0868577627852675	0.0013541514340544		0.0013541514340544		0.0678960526450525	0.0678960526450525		9.999999999999998	0.0091602972728546	9.959755363015117e-05		9.959755363015117e-05	0.0620990665851276	0.0620990665851276			510370306463466.8	3-step without nuc. deg.	multiple exon	no	Boundary-limited	-4.663439093395382	-63.82662275403189	0.4772806943444336	0.0009298617561886929	0.0013006319306530655	2868	7	ENSMUST00000005923	334	52	0.8347506666666665	49.84
ENSMUSG00000005802	Slc30a4	Membrane-localized	0.0174042038926661	0.018687482696408		0.018687482696408	0.5695805338558015		0.5695805338558015	0.0496266207915334	9.999999999795993	0.0055892676469006	0.006292081350735		0.006292081350735	0.2114217077553908		0.2114217077553908	0.0182143439950954	10611586059.191872	4-step without nuc. deg.	multiple exon	no	Boundary-limited	-3.932031484432755	39.0460781432746	1.6214495130823234	0.004701828939868048	0.007977176538028962	4.1	2	ENSMUST00000005952	3945	218	5.2161256666666675	38.31
ENSMUSG00000005813	Metap1	Cytosol-localized	0.0441152654921635	0.0082636938312117		0.0082636938312117		0.0223162114751402	0.0223162114751402		1.6421593934874232	0.0049867982962944	0.0003350482829365		0.0003350482829365	0.0009561461333989	0.0009561461333989			0.4819260614827121	3-step without nuc. deg.	multiple exon	no	Converged	-5.25294803082528	80.13912900886974	1.394587431204357	0.0040145623594564535	0.006289832991154469	30559	13	ENSMUST00000029804	1.38	143	2.377328	42.78
ENSMUSG00000005823	Gpr108	Membrane-localized	0.0136547808763684	0.001942506103694	0.0074579798777558	0.0094004859814498	0.0319869709212635		0.0319869709212635	0.0230102297117103	9.99999999999993	0.0015855685533054	0.0004738167200038	0.0012728281370936	0.0013581582200658	0.0072114284775849		0.0072114284775849	0.0049936031883545	1844.0219341034588	4-step with nuc. degradation	multiple exon	yes	Boundary-limited	11.694288452263583	38.713639604037816	1.044632317152972	0.002097089300626391	0.004374877011267693	10197	12	ENSMUST00000005975	379	4	1.897828	49.7
ENSMUSG00000005846	Rsl1d1	Cytosol-localized	0.073410659526143	0.0040850898144476		0.0040850898144476		0.0880306213937648	0.0880306213937648		0.7394484772632779	0.0084637699548867	0.0001942572255295		0.0001942572255295	0.0500509625002031	0.0500509625002031			0.3497676347264264	3-step without nuc. deg.	multiple exon	no	Converged	-4.897839809977487	22.512696377009703	1.0534877994278518	0.0028804195483453283	0.0037980099475933412	10361	9	ENSMUST00000119953	509	75	1.7076753333333337	43.76
ENSMUSG00000005871	Apc	Cytosol-localized	0.0339922678226207	0.0109356682601736		0.0109356682601736		0.1489649433184475	0.1489649433184475		3.5991432642446273	0.0046695036077832	0.0009181655275046		0.0009181655275046	0.015449643980531	0.015449643980531			3.0305416915700465	3-step without nuc. deg.	multiple exon	no	Converged	-4.522155822590278	75.59721099741171	1.953379744087154	0.005614367209708532	0.007990000031384044	53133	6	ENSMUST00000115781	3607	292	10.730369666666665	41.37
ENSMUSG00000005873	Reep5	Membrane-localized	0.1709498852472386	0.0035787280138848		0.0035787280138848	2.0		2.0	0.0570775735655051	0.3842385380942295	0.0417380398339201	0.0002223017472008		0.0002223017472008	1.2265382112578715		1.2265382112578715	0.0343738171892047	0.0376262132326798	4-step without nuc. deg.	multiple exon	no	Converged	-4.736198449350752	34.52415196721822	1.1502346929179446	0.0023360173192076812	0.0033841642076738424	28526	5	ENSMUST00000006027	2229	93	2.6968280000000004	47.09
ENSMUSG00000005881	Ergic3	Membrane-localized	0.0271642272031805	0.0032894571385758		0.0032894571385758	0.0239896494889146		0.0239896494889146	0.0297106475442287	0.46554596183943	0.0013927151760093	8.935856770626296e-05		8.935856770626296e-05	0.0007080846634615		0.0007080846634615	0.0045513321646155	0.0770165525997537	4-step without nuc. deg.	multiple exon	no	Converged	-5.158536659350148	-366.459255624227	0.2997808182667771	0.001237597922436543	0.002467754176045964	10234	15	ENSMUST00000006035	128	95	0.9958626666666666	52.34
ENSMUSG00000005882	Uqcc1	Cytosol-localized	0.0848783869053967	0.0066604646315268		0.0066604646315268		0.1955853948638559	0.1955853948638559		1.581436154915188	0.0120012324197872	0.0003050871274793		0.0003050871274793	0.2055086102222523	0.2055086102222523			0.1877153128918531	3-step without nuc. deg.	multiple exon	no	Converged	-5.087596333616929	78.48577395063438	1.467942448965868	0.005232368048270234	0.006098583700345483	74831	11	ENSMUST00000146995			1.225018333333333	45.98
ENSMUSG00000005886	Ncoa2	Cytosol-localized	0.0498945335105143	0.0144165675451976		0.0144165675451976		0.0637216512657375	0.0637216512657375		1.6595935843478926	0.008506436300212	0.0012207092042215		0.0012207092042215	0.0084100747001207	0.0084100747001207			0.6723982004909443	3-step without nuc. deg.	multiple exon	no	Converged	-4.897890620596996	155.09422015747597	2.833522762018915	0.007003393835454894	0.010452243586168248	36243	9	ENSMUST00000068304	3601	18	6.633610333333334	44.28
ENSMUSG00000005893	Nr2c2	Cytosol-localized	0.0326500869048961	0.0046795400979877	0.0288568139257332	0.0335363540237209		0.039834909035705	0.039834909035705		1.081669410571339	0.0035595211879123	0.0010932488064948	0.0065445368943414	0.0066352208790889	0.0091015142454439	0.0091015142454439			0.2648634644197705	3-step with nuc. degradation	multiple exon	yes	Converged	12.85760601179762	61.366058772895165	1.3678331448977992	0.00987282954997978	0.014337774407214166	23453	11	ENSMUST00000113460	5423	352	6.713006000000002	41.02
ENSMUSG00000005897	Nr2c1	Cytosol-localized	0.0772250108127502	0.0179237650124028		0.0179237650124028		0.0704916208372391	0.0704916208372391		1.1201859090029764	0.0136662461942739	0.0014499594210619		0.0014499594210619	0.0074089992721762	0.0074089992721762			0.4873979416941429	3-step without nuc. deg.	multiple exon	no	Converged	-0.7034927329890621	88.65165564521538	2.2511860527522285	0.007820726775172837	0.013516547962861138	26162	6	ENSMUST00000105290	1859	18	3.2150190000000003	42.2
ENSMUSG00000005899	Smpd4	Cytosol-localized	0.0274294017258125	0.0067957357817482		0.0067957357817482		0.0294886067524517	0.0294886067524517		1.073139288918682	0.0020428273716087	0.0002101301696068		0.0002101301696068	0.0010030901337847	0.0010030901337847			0.1463782585622406	3-step without nuc. deg.	multiple exon	no	Converged	-5.996424087322438	-111.6247000014269	0.7196962293916309	0.003891327625297509	0.005071084759837184	25474	28	ENSMUST00000163476	2023	77	3.427948	47.8
ENSMUSG00000005907	Pex1	Cytosol-localized	0.0231578769648825	0.0102727412325797		0.0102727412325797		0.0647859613970954	0.0647859613970954		0.9875357189266352	0.0022973694033255	0.0006039653162107		0.0006039653162107	0.0044561651322675	0.0044561651322675			0.2126608445578131	3-step without nuc. deg.	multiple exon	no	Converged	4.992101321639389	5.840522176751506	0.9456864390455924	0.004492989028160196	0.006729094327373282	31585	14	ENSMUST00000121291	376	322	1.9733703333333332	42.41
ENSMUSG00000005936	Kctd20	Cytosol-localized	0.0250166019753678	0.0112181420448156		0.0112181420448156		0.0284039841334578	0.0284039841334578		8.163344192321597	0.0025835188229713	0.0006017788213324		0.0006017788213324	0.0015779985821937	0.0015779985821937			283.6757424020321	3-step without nuc. deg.	multiple exon	no	Converged	-5.000928691728632	52.42506387610037	1.2796192689764985	0.004706645949542932	0.006999272748772532	11.67	10	ENSMUST00000118762	2604	133	3.140214666666666	48.64
ENSMUSG00000005949	Ctns	Membrane-localized	0.0172527239532368	0.0321440817810091		0.0321440817810091	0.7418101851419431		0.7418101851419431	0.0294274329457335	0.2474520204547196	0.0018368550883633	0.005747728652976		0.005747728652976	0.1436455651645255		0.1436455651645255	0.0042163950955977	0.0461272306867591	4-step without nuc. deg.	multiple exon	no	Converged	-5.288645242899108	117.49497871286717	1.624895861428298	0.00639104450408827	0.00918788944031215	8166	9	ENSMUST00000006103	1321	124	2.299937666666667	48.86
ENSMUSG00000005950	P2rx5	Undefined		0.0124887763197269		0.0124887763197269	0.1442580140352115		0.1442580140352115	0.0187078904157163			0.0013472237685241		0.0013472237685241	0.0263176526154393		0.0263176526154393	0.0038755187185911		4-step without nuc. deg.	single exon	no	Boundary-limited	-3.136095208812165	29.84338473326664	2.796372111523555	0.006284241227226718	0.012178519964283025	0.92	1	ENSMUST00000006104	0.85	175	2.1962560000000004	51.22
ENSMUSG00000005951	Shpk	Cytosol-localized		0.0071177124508059		0.0071177124508059		0.0380832022060013	0.0380832022060013				0.0006982832097705		0.0006982832097705	0.0056609212721284	0.0056609212721284				3-step without nuc. deg.	single exon	no	Boundary-limited	-2.708129398945726	6.691084863651616	1.2562106987228547	0.005888912089372089	0.006733822901411214	1.73	1	ENSMUST00000006105	1317	58	2.6108280000000006	46.36
ENSMUSG00000005968	Tuft1	Cytosol-localized	0.0401709591437369	0.0250146980001985		0.0250146980001985		0.1161415189910858	0.1161415189910858		9.999999999999998	0.0078838294797258	0.0035797151535818		0.0035797151535818	0.0202669854724282	0.0202669854724282			1.1562423164233856e+17	3-step without nuc. deg.	multiple exon	no	Boundary-limited	-3.888186524075252	22.293242500936437	1.241455670001527	0.009381109165403108	0.01442852473395807	1434	3	ENSMUST00000006123	1.37	86	2.0746233333333333	45.45
ENSMUSG00000005973	Rcn1	Membrane-localized	0.0346958709508565	0.0030708632376517		0.0030708632376517	0.6278781454824487		0.6278781454824487	0.0200452850607049	3.5840800436366003	0.003562150604567	0.0001932111972784		0.0001932111972784	0.1580389018577401		0.1580389018577401	0.0049286704602911	28.96755863838379	4-step without nuc. deg.	multiple exon	no	Converged	-4.905274776297329	5.953375598480541	0.904984522936784	0.0015976326503405003	0.002541216181664806	13028	6	ENSMUST00000006128	1627	113	2.460925333333334	47.93
ENSMUSG00000005981	Trap1	Cytosol-localized	0.0120657096490277	0.0036839379372088		0.0036839379372088		0.0196457841797871	0.0196457841797871		2.49150391013292	0.0005017983211109	0.00011263542659		0.00011263542659	0.0006456860458389	0.0006456860458389			0.8449931104234762	3-step without nuc. deg.	multiple exon	no	Converged	-5.581774080255741	-405.3517354098622	0.196107971225894	0.0010371633578361988	0.002521206024784692	37856	18	ENSMUST00000006137	151	46	2.10281	46.73
ENSMUSG00000005982	Naa60	Cytosol-localized	0.0243992644086513	0.0098204255747059		0.0098204255747059		0.0268082784755232	0.0268082784755232		9.999999999999922	0.0028505862793595	0.0005902925697132		0.0005902925697132	0.0017124954890889	0.0017124954890889			2434.7093025876525	3-step without nuc. deg.	multiple exon	no	Boundary-limited	-4.883791598995344	37.448338788224866	1.1564656483576152	0.004222243994584601	0.0063537757379444814	10411	10	ENSMUST00000006138			1.822566666666667	45.19
ENSMUSG00000005986	Ankrd13d	Cytosol-localized		0.0061710204588966		0.0061710204588966		0.0451981641164303	0.0451981641164303				0.0006054917771427		0.0006054917771427	0.0051745237208393	0.0051745237208393				3-step without nuc. deg.	single exon	no	Boundary-limited	-0.3108284420422142	-1.2858051955840049	0.7380875257190956	0.003195444386154642	0.00592649934817274	369	1	ENSMUST00000056888	155	164	1.6459973333333329	49.24
ENSMUSG00000006010	BC003331	Undefined	0.0300016143128517	0.0102450634324953		0.0102450634324953	0.561142415339261		0.561142415339261	0.0713215627722157	1.4839000526164914	0.0035658018804667	0.0006794598185395		0.0006794598185395	0.1802343949170411		0.1802343949170411	0.022469531852729	0.3276730914927352	4-step without nuc. deg.	multiple exon	no	Converged	-5.713732805896143	161.2233017546243	1.5752963351980267	0.004438897790442266	0.007455886684648498	29051	14	ENSMUST00000097547	1507	72	2.015934	38.55
ENSMUSG00000006019	Dhx34	Cytosol-localized	0.0194327312108537	0.0063870700678717		0.0063870700678717		0.0422384975904435	0.0422384975904435		9.999999999999998	0.0017541711254575	0.0003613184109438		0.0003613184109438	0.0029941522960825	0.0029941522960825			94.87851065812222	3-step without nuc. deg.	multiple exon	no	Boundary-limited	1.3088267065925798	14.637262583452458	0.988709010158304	0.003481424453273273	0.004534467226703567	22037	12	ENSMUST00000163968	75	251	2.870201333333333	54.0
ENSMUSG00000006021	Kptn	Cytosol-localized	0.013019801700128	0.0056238948021283		0.0056238948021283		0.021878323076041	0.021878323076041		0.1127212684763503	0.0011388285938309	0.000431094966461		0.000431094966461	0.0017191031499976	0.0017191031499976			0.0163872487564303	3-step without nuc. deg.	multiple exon	no	Boundary-limited	-4.901671526023264	-38.359420958645785	0.6688716042645898	0.0021058587498119312	0.00356867609752446	7621	9	ENSMUST00000006178	272	63	1.160189	51.26
ENSMUSG00000006024	Napa	Cytosol-localized	0.024644970465052	0.0043196061624014		0.0043196061624014		0.0117753889083606	0.0117753889083606		0.4077182129856404	0.0023049176566068	0.0001991192118802		0.0001991192118802	0.000559294335974	0.000559294335974			0.0954605272541377	3-step without nuc. deg.	multiple exon	no	Converged	-5.094379842439466	-33.54122609481641	0.7351630512646754	0.0019221505384515894	0.00325523318940104	19517	11	ENSMUST00000006181	1409	218	1.7602706666666663	53.0
ENSMUSG00000006050	Sra1	Cytosol-localized	0.0335156092527713	0.0067825326675974		0.0067825326675974		0.0140721831893998	0.0140721831893998		9.999999999999664	0.0060672132150215	0.0005779344816745		0.0005779344816745	0.0012436649806921	0.0012436649806921			125411446545.65196	3-step without nuc. deg.	multiple exon	no	Boundary-limited	-4.358377467626283	88.88797529787948	2.634812955674517	0.0024047055479893926	0.0049594062408675425	4515	5	ENSMUST00000173482			0.8144496666666667	44.09
ENSMUSG00000006056	Calcoco2	Cytosol-localized	0.0559401359498183	0.0030303367983711		0.0030303367983711		0.0819149687288356	0.0819149687288356		1.713292302554172	0.0085947750750605	0.0001715080500806		0.0001715080500806	0.0555555876615218	0.0555555876615218			7.108670784834227	3-step without nuc. deg.	multiple exon	no	Converged	-4.663439088730556	-12.687971053846088	0.7732055195891302	0.0018251511109447433	0.0028098761473145965	8278	7	ENSMUST00000068686	587	27	1.423479	44.45
ENSMUSG00000006057	Atp5g1	Cytosol-localized	0.1161050603064174	0.0020239043851825		0.0020239043851825		0.0050628310756522	0.0050628310756522		0.1000000000000511	0.0243423243386817	0.000228028725374		0.000228028725374	0.0005785817555284	0.0005785817555284			0.0153881986778002	3-step without nuc. deg.	multiple exon	no	Boundary-limited	-4.674585982281879	-21.69494838815505	0.7102190202233799	0.0008832469289560775	0.001688065760980334	6767	7	ENSMUST00000107684	113	7	0.459668	48.23
ENSMUSG00000006058	Snf8	Cytosol-localized	0.0391307293282318	0.0020770277870714		0.0020770277870714		0.0226022673450824	0.0226022673450824		0.2474970644690553	0.0043720457508779	0.0001732106780161		0.0001732106780161	0.0077843604406821	0.0077843604406821			0.0600633025482582	3-step without nuc. deg.	multiple exon	no	Converged	-4.787491744043926	-31.54589519553682	0.678029849377805	0.0010071857680168585	0.0018534845673662474	12545	9	ENSMUST00000006217	97	128	0.7981936666666668	45.02
ENSMUSG00000006095	Tbcb	Cytosol-localized	0.0503714169494708	0.001795154144698		0.001795154144698		0.0939366007902586	0.0939366007902586		9.999999999999998	0.0061910943996496	0.0001382865510431		0.0001382865510431	0.1344508347060234	0.1344508347060234			1891957.0196480835	3-step without nuc. deg.	multiple exon	no	Boundary-limited	-4.521788576323225	-24.069198571684055	0.6611533530934837	0.0011391765227871922	0.001683561699944898	8141	6	ENSMUST00000006254	101	578	0.7786460000000003	49.59
ENSMUSG00000006127	Inpp5k	Cytosol-localized	0.0147998928154101	0.005641074823596		0.005641074823596		0.021986340830679	0.021986340830679		0.250983430219555	0.0014027737174093	0.0004053881745915		0.0004053881745915	0.0016400136606037	0.0016400136606037			0.0343600477024226	3-step without nuc. deg.	multiple exon	no	Converged	-5.089470734110527	-4.019039304357499	0.8821199407395579	0.002452407236658437	0.003726134618924207	15802	11	ENSMUST00000006286	1159	111	2.1209436666666672	49.04
ENSMUSG00000006134	Crkl	Cytosol-localized	0.0717922550389265	0.0245603562080766		0.0245603562080766		0.0893764636225238	0.0893764636225238		1.7772571272558757	0.012453317830224	0.0027237405516244		0.0027237405516244	0.0104647029768888	0.0104647029768888			0.461828590215652	3-step without nuc. deg.	multiple exon	no	Converged	-3.9120960776655735	56.75523690685201	2.473228807851903	0.009957396356863142	0.016918652886909104	34268	3	ENSMUST00000006293	2459	0.49	3.665828	42.83
ENSMUSG00000006169	Clint1	Cytosol-localized	0.0402551346753373	0.0089084981882181		0.0089084981882181		0.0345110246850116	0.0345110246850116		1.6145794587045712	0.0039912363010098	0.0003650466422127		0.0003650466422127	0.0015838122017139	0.0015838122017139			0.4118051825562125	3-step without nuc. deg.	multiple exon	no	Converged	-5.174320691996165	41.31247253737658	1.15051362826279	0.004312542882446622	0.006769144977388234	26915	12	ENSMUST00000109260	1337	0.1	3.255320666666667	42.89
ENSMUSG00000006179	Prss16	Cytosol-localized		0.0050819698778717		0.0050819698778717		0.0158704550019388	0.0158704550019388				0.0002494091273831		0.0002494091273831	0.0008880079679053	0.0008880079679053				3-step without nuc. deg.	single exon	no	Boundary-limited	-2.0599688260294418	-12.889146706210663	0.3405310515445675	0.0033573842699583635	0.004614130069635845	634	1	ENSMUST00000006341	577	43	1.287983333333333	49.3
ENSMUSG00000006191	Cdkal1	Cytosol-localized	0.0598292952564685	0.0068533842783515		0.0068533842783515		0.2001677137032642	0.2001677137032642		4.0336413320755105	0.0109880981292944	0.0005519621559796		0.0005519621559796	0.4253971860446643	0.4253971860446643			0.2512460427896306	3-step without nuc. deg.	multiple exon	no	Converged	-4.997212274872425	120.00571659513074	2.0201840466363996	0.003347316342082734	0.006057807482574233	524807	10	ENSMUST00000006353	735	43	2.0783703333333334	41.89
ENSMUSG00000006200	Rhox6	Cytosol-localized	0.1684095729576046	0.0009163116494555		0.0009163116494555		0.0014907617293617	0.0014907617293617		9.999830130389588	0.1942112287537328	0.0003663193984845		0.0003663193984845	0.000617303395553	0.000617303395553			9.060514260332026e+61	3-step without nuc. deg.	multiple exon	no	Boundary-limited	-3.8941628292476698	38.0317240649896	1.7222228759062728	0.0013951012939119034	0.0006970944061591276	2947	3	ENSMUST00000006362	137	187	0.8128279999999999	49.25
ENSMUSG00000006205	Htra1	Membrane-localized	0.0471480283357951	0.0053746838931596		0.0053746838931596	1.9999999999999991		1.9999999999999991	0.0227039598459967	1.1737928866498726	0.0061776619083471	0.0002930596960515		0.0002930596960515	0.4845644054611571		0.4845644054611571	0.0039647195094321	0.2604196997053898	4-step without nuc. deg.	multiple exon	no	Converged	-5.288267030702855	64.40737468618585	1.2427473283446968	0.002767131879324396	0.0043087438566945906	49457	9	ENSMUST00000153290			1.3634610000000005	48.47
ENSMUSG00000006215	Zbtb17	Cytosol-localized	0.0390872167037749	0.0123888742061948		0.0123888742061948		0.0652851291302263	0.0652851291302263		2.3578288386713937	0.0045350093624061	0.0006671064994698		0.0006671064994698	0.004196673813176	0.004196673813176			2.054792943428352	3-step without nuc. deg.	multiple exon	no	Converged	2.649043067505758	110.87549188212728	1.6394633361073547	0.00643718770857646	0.00885805807012526	22571	14	ENSMUST00000006377	98	1	2.196473	53.48
ENSMUSG00000006216	Clcnkb	Undefined	0.0151187343015044	0.0081650999328176		0.0081650999328176	0.020677647667356		0.020677647667356	0.004217338649027	0.1	0.0028196344044904	0.0013156654851718		0.0013156654851718	0.0037740618439184		0.0037740618439184	0.0009627022898007	0.0538995406076098	4-step without nuc. deg.	multiple exon	no	Boundary-limited	-2.047786016788436	112.04423669617252	2.7630945697393514	0.00130293766345031	0.004775439679410134	3664	4	ENSMUST00000006378	231	6	1.903123333333333	53.59
ENSMUSG00000006219	Fblim1	Cytosol-localized	0.0187596542026351	0.0037571178493476		0.0037571178493476		0.1030914907983307	0.1030914907983307		1.804542560442466	0.0012941708402525	0.0002219708804481		0.0002219708804481	0.0734281930184673	0.0734281930184673			1.227267226823717	3-step without nuc. deg.	multiple exon	no	Converged	-4.897839797774893	-75.34598219281524	0.5075387213055942	0.0020862382196839154	0.0029944477924511263	22162	9	ENSMUST00000105784	1767	53	2.4073240000000005	50.76
ENSMUSG00000006235	Epor	Undefined		0.0092893252982214		0.0092893252982214	0.0940134100044811		0.0940134100044811	0.0167684614734763			0.001619530566876		0.001619530566876	0.0273584083361505		0.0273584083361505	0.0061269969660477		4-step without nuc. deg.	single exon	no	Boundary-limited	-3.1358890650708453	23.52546892691596	2.1247006269851756	0.003894503457690572	0.009025372848513295	773	1	ENSMUST00000006397	161	74	1.3285590000000005	55.73
ENSMUSG00000006262	Mob1b	Cytosol-localized	0.0426760811440411	0.0199721434994115		0.0199721434994115		0.0973140357730252	0.0973140357730252		2.6696078467184083	0.0056877658347551	0.0020730865193859		0.0020730865193859	0.0113462456441002	0.0113462456441002			3.072859853505318	3-step without nuc. deg.	multiple exon	no	Converged	-4.3570653463786755	53.74724890760508	1.679153943831432	0.008417039390597873	0.0127528543404304	20916	5	ENSMUST00000113229	8047	252	6.495268666666667	39.53
ENSMUSG00000006273	Atp6v1b2	Cytosol-localized	0.0485359741373397	0.0045281819460093		0.0045281819460093		0.0888707940593436	0.0888707940593436		1.331512985779893	0.0045899063598471	0.000152980499831		0.000152980499831	0.0315297742627359	0.0315297742627359			0.4265340960947059	3-step without nuc. deg.	multiple exon	no	Converged	-5.318119994528949	-53.67261560929646	0.7063988255797916	0.0029194112141443696	0.004050058755409976	25065	14	ENSMUST00000006435	1141	146	2.5218703333333337	41.53
ENSMUSG00000006276	Eps15l1	Cytosol-localized	0.0249245954372298	0.0098476750222898		0.0098476750222898		0.0436759645996099	0.0436759645996099		0.9495452890354564	0.0021049871996262	0.0004430749355423		0.0004430749355423	0.0021901537165668	0.0021901537165668			0.0523678231276703	3-step without nuc. deg.	multiple exon	no	Converged	-1.304567102378229	-68.69877267623426	0.7742007031298501	0.004350988517364176	0.006587985330177493	58767	24	ENSMUST00000163643	381	22	2.396032	48.21
ENSMUSG00000006281	Tep1	Cytosol-localized	0.013875223260757	0.0062618609214056		0.0062618609214056		0.041288812657079	0.041288812657079		9.999999999998195	0.0017344571084746	0.0005384603575748		0.0005384603575748	0.0044798691140072	0.0044798691140072			300.16859054428136	3-step without nuc. deg.	multiple exon	no	Boundary-limited	-0.8885094819557366	78.85876829257863	1.385221261781376	0.003218290775644274	0.004036464914660683	44523	12	ENSMUST00000006444	105	23	7.970828	46.39
ENSMUSG00000006288	Ttc5	Cytosol-localized	0.0167555644381847	0.0078087199666311		0.0078087199666311		0.0320856379063216	0.0320856379063216		0.4559173870120159	0.001955188117366	0.0006311256834136		0.0006311256834136	0.0026872775178006	0.0026872775178006			0.0951627793611997	3-step without nuc. deg.	multiple exon	no	Converged	-2.7864206227327912	66.61615200505585	1.4083915635343958	0.003311811792737248	0.004933530501313244	20103	10	ENSMUST00000006451	487	29	1.6438280000000005	44.52
ENSMUSG00000006289	Osgep	Cytosol-localized	0.0272419313747378	0.0030015801662869		0.0030015801662869		0.0086052612818982	0.0086052612818982		9.999999999868017	0.0025414693503416	0.0001903742635174		0.0001903742635174	0.0005627808457645	0.0005627808457645			29967325.96791332	3-step without nuc. deg.	multiple exon	no	Boundary-limited	-5.005416354474487	-11.243356841399986	0.8322441395038453	0.0012444678537288864	0.002350328629197693	6455	10	ENSMUST00000162850			0.7969876666666663	45.04
ENSMUSG00000006299	Aamp	Cytosol-localized	0.0350795802194601	0.0027778083295991		0.0027778083295991		0.0275817676125132	0.0275817676125132		2.2196486040088823	0.0029392938686768	0.0001403100341984		0.0001403100341984	0.0054485176264201	0.0054485176264201			33.479523479140454	3-step without nuc. deg.	multiple exon	no	Converged	-5.318119994177657	-51.24878843489316	0.7148419665803624	0.0014890255071452834	0.0024346178715507587	4898	14	ENSMUST00000006462	393	114	1.5955799999999998	54.07
ENSMUSG00000006301	Tmbim1	Membrane-localized	0.0452931294602923	0.0097677330878631		0.0097677330878631	0.120612876173359		0.120612876173359	0.0330692001431389	9.999999999974149	0.0061240048770204	0.0005407925761738		0.0005407925761738	0.0138906358337301		0.0138906358337301	0.0059166453839108	658.4840710697068	4-step without nuc. deg.	multiple exon	no	Boundary-limited	6.07146105319714	218.1134299437637	1.9963242820888336	0.006277049151937407	0.006828725700988585	16114	13	ENSMUST00000016309	1124	282	2.2107970000000003	51.34
ENSMUSG00000006304	Arpc2	Cytosol-localized	0.0666036385693802	0.0032743360277673		0.0032743360277673		0.0512844917208303	0.0512844917208303		0.8203492940207695	0.0057374455033847	0.000115715897604		0.000115715897604	0.0123658536565872	0.0123658536565872			0.1021061019181608	3-step without nuc. deg.	multiple exon	no	Converged	-5.4467373700494335	-103.6741871994349	0.5925091169308625	0.0019572398133465368	0.0030341402535528873	31712	16	ENSMUST00000113820	413	113	1.2325753333333331	44.47
ENSMUSG00000006307	Kmt2b	Cytosol-localized	0.0295835061847812	0.0107176859722575		0.0107176859722575		0.5283145566481408	0.5283145566481408		0.5360446895979885	0.0041774221285335	0.0007338511544783		0.0007338511544783	0.1013024454045036	0.1013024454045036			0.0687090458341613	3-step without nuc. deg.	multiple exon	no	Converged	-6.209513054662182	417.54108047554007	2.221616799774854	0.005744463938664927	0.007670770309891942	18171	35	ENSMUST00000131002			5.770026	54.6
ENSMUSG00000006310	Zbtb32	Cytosol-localized	0.0121241275091915	0.0194224667498701		0.0194224667498701		0.1511714918218109	0.1511714918218109		0.8751970754511429	0.0012837717000557	0.0033074903156279		0.0033074903156279	0.0271141821696829	0.0271141821696829			16.91685086300746	3-step without nuc. deg.	multiple exon	no	Converged	7.191665330991082	23.77824481363669	1.192609070871142	0.00561032207612682	0.007150485467338196	2284	4	ENSMUST00000108151	248	0.03	1.2401756666666666	49.41
ENSMUSG00000006313	Upk1a	Undefined		0.0061195210409726		0.0061195210409726	0.0270231078927929		0.0270231078927929	0.0061501630442744			0.0004271861620632		0.0004271861620632	0.0022048694587378		0.0022048694587378	0.0006043350571796		4-step without nuc. deg.	single exon	no	Boundary-limited	-3.1374963074290303	-2.275069817666738	0.692026075248545	0.00407150899627169	0.005719516985884089	0.55	1	ENSMUST00000006476	505	133	1.223828	50.56
ENSMUSG00000006315	Tmem147	Membrane-localized	0.023009835807466	0.0029651683086879		0.0029651683086879	0.0193293025278667		0.0193293025278667	0.0271604383430187	9.999999999992395	0.0017467622005344	0.0001182957218848		0.0001182957218848	0.0008927145780361		0.0008927145780361	0.0060244595605161	2049577578538.7288	4-step without nuc. deg.	multiple exon	no	Boundary-limited	-4.901875850832738	-215.34071226197636	0.3714356910017204	0.0010849388801871535	0.0021478712440895563	1839	11	ENSMUST00000006478	74	119	0.6628096666666665	54.35
ENSMUSG00000006335	Tfpt	Cytosol-localized	0.0520201082006621	0.0058073180552409		0.0058073180552409		0.0791558311996703	0.0791558311996703		9.999999999999991	0.0068495631018609	0.0003639309962241		0.0003639309962241	0.04264207783006	0.04264207783006			1392.9903791261197	3-step without nuc. deg.	multiple exon	no	Boundary-limited	-4.787491742835343	61.02288872775932	1.4664471437154734	0.0038554320282597086	0.00508811583558867	9605	8	ENSMUST00000108641	0.03	354	0.8825243333333334	48.44
ENSMUSG00000006342	Susd2	Membrane-localized	0.0034394983724912	0.028463787461821		0.028463787461821	0.626531253992957		0.626531253992957	0.0103228523636564	1.0607272719277654	0.0004059089471263	0.0079894342194551		0.0079894342194551	0.1430160102744896		0.1430160102744896	0.0017530009031027	7.495918742073165	4-step without nuc. deg.	multiple exon	no	Converged	-5.517477015834466	41.36644000405704	1.078555585843323	0.001986407504901905	0.00253628727468401	3396	9	ENSMUST00000095541	639	47	2.913415666666667	56.26
ENSMUSG00000006345	Ggt1	Membrane-localized	0.0098257867131986	0.0091590150063921		0.0091590150063921	0.1468720241357663		0.1468720241357663	0.0057622729152906	2.329442812528141	0.0011136463078098	0.001067826483211		0.001067826483211	0.0219373740261297		0.0219373740261297	0.0008605802641051	6.358505224794975	4-step without nuc. deg.	multiple exon	no	Converged	-5.642678026016199	124.22641962800304	1.4310021027143378	0.0015313165674355567	0.0031920718495979687	11971	13	ENSMUST00000134503	172	6	1.1448466666666668	50.78
ENSMUSG00000006356	Crip2	Cytosol-localized	0.0534740021734474	0.0048955479635975		0.0048955479635975		0.0659139064727832	0.0659139064727832		0.4758051086278462	0.0078538793679985	0.0002406446318076		0.0002406446318076	0.0251671221722469	0.0251671221722469			0.4169143271957566	3-step without nuc. deg.	multiple exon	no	Converged	-4.997212274490355	19.81966266741319	1.0266035433220908	0.00316684327694465	0.004363878122402261	5.27	10	ENSMUST00000084882	475	335	1.1481646666666667	58.66
ENSMUSG00000006360	Crip1	Undefined	0.0468934475307962	0.0013683519006534		0.0013683519006534	0.5401485940476493		0.5401485940476493	0.0828128315478033	0.1	0.0056169118591729	8.793354782392392e-05		8.793354782392392e-05	0.5362257869731849		0.5362257869731849	0.0821726438772063	0.0613623823062074	4-step without nuc. deg.	multiple exon	no	Boundary-limited	-5.2882670328924775	-98.48592050746412	0.5458730202813283	0.0007703852650604798	0.0012925483088395617	1867	9	ENSMUST00000006523	5	101	0.2559293333333333	55.0
ENSMUSG00000006369	Fbln1	Membrane-localized	0.0242117172326815	0.0031618869079893		0.0031618869079893	0.7047003883016556		0.7047003883016556	0.0091422803120894	0.9653542254718228	0.0026903901795872	0.0002103791771717		0.0002103791771717	0.1395539774868669		0.1395539774868669	0.0016205599909773	0.2491384828640268	4-step without nuc. deg.	multiple exon	no	Converged	-5.768321003764655	-42.15733226125768	0.8137327190237625	0.000991782804492898	0.0022682340626012285	45936	15	ENSMUST00000109432	85	128	2.242162	50.36
ENSMUSG00000006373	Pgrmc1	Membrane-localized	0.0733250988614566	0.0031536218844733		0.0031536218844733	1.9999999999989695		1.9999999999989695	0.0394779669128181	1.265090093091666	0.0096927737592918	0.0002394863288324		0.0002394863288324	1.1705139595921048		1.1705139595921048	0.0229708000194696	3.579740207835095	4-step without nuc. deg.	multiple exon	no	Converged	-4.276666120032029	22.63646088177261	1.0934940139847806	0.0022916589733938037	0.0028736519759310444	7873	3	ENSMUST00000073339	1187	0.08	1.6598280000000003	43.54
ENSMUSG00000006378	Gcat	Cytosol-localized	0.0223072668037336	0.0029400323695492		0.0029400323695492		0.0075006722890261	0.0075006722890261		0.6871181754773393	0.0018720391931002	0.0001480505703724		0.0001480505703724	0.000389555080918	0.000389555080918			0.9556157274647972	3-step without nuc. deg.	multiple exon	no	Converged	-4.922681751177095	-99.55119856156142	0.423662464156853	0.0010183740535140695	0.0022111647645601472	7474	9	ENSMUST00000006544	1053	59	1.990333	52.55
ENSMUSG00000006386	Tek	Membrane-localized	0.0463349188891366	0.0051244464888106		0.0051244464888106	0.6794874848438176		0.6794874848438176	0.0368147824515548	9.999999999999998	0.0077208423033235	0.0004911779161765		0.0004911779161765	0.4329514899643677		0.4329514899643677	0.0194441299875105	917.5687229346248	4-step without nuc. deg.	multiple exon	no	Boundary-limited	-4.263255487209847	44.093634918690555	1.4827130074410522	0.0034476489520916045	0.004283827274095894	25355	3	ENSMUST00000102798	0.94	0.34	4.312077666666666	41.15
ENSMUSG00000006392	Med8	Cytosol-localized	0.0359284818269793	0.0086297611281426		0.0086297611281426		0.0170885228697974	0.0170885228697974		0.4473113929493345	0.0034213789794561	0.0003402181660051		0.0003402181660051	0.00070108844353	0.00070108844353			0.2734074809234842	3-step without nuc. deg.	multiple exon	no	Converged	-4.905150455838758	23.172697336778423	1.0586894269592506	0.003130890517960047	0.006113270478696821	4226	9	ENSMUST00000019229	322	14	0.8799570000000002	48.99
ENSMUSG00000006398	Cdc20	Cytosol-localized	0.0714265577471468	0.0037802849808786		0.0037802849808786		0.07062943110628	0.07062943110628		9.999999999095442	0.0068982173095962	0.0001452029255536		0.0001452029255536	0.0250678569260503	0.0250678569260503			78773.93286625088	3-step without nuc. deg.	multiple exon	no	Boundary-limited	-4.997212273745653	-29.36175857079065	0.7363490075494761	0.002596094852048511	0.003512163105606746	4451	10	ENSMUST00000006565	61	0.23	1.51903	50.97
ENSMUSG00000006411	Nectin4	Cytosol-localized	0.0238163178838582	0.0376656937595267		0.0376656937595267		0.1848512975620485	0.1848512975620485		9.999999999999998	0.0068988930038307	0.0203985268891979		0.0203985268891979	0.1047844990776402	0.1047844990776402			4.522950884566373e+26	3-step without nuc. deg.	multiple exon	no	Boundary-limited	-3.5835994903344144	33.52950414463982	1.9174369643481064	0.009680971290046192	0.01386304217469343	1706	2	ENSMUST00000111286	1481	81	3.059359666666668	51.37
ENSMUSG00000006412	Pfdn2	Cytosol-localized	0.1433244663102179	0.0040606346052238		0.0040606346052238		0.0758979872400527	0.0758979872400527		0.182475852258028	0.0400785090066682	0.0003655263479577		0.0003655263479577	0.0861057998526814	0.0861057998526814			0.0260795151826133	3-step without nuc. deg.	multiple exon	no	Converged	-4.158883078006383	44.56195576691556	1.6501874496125883	0.003353717194293341	0.003877815059325357	13584	4	ENSMUST00000138323			0.5197446666666666	44.92
ENSMUSG00000006418	Rnf114	Cytosol-localized	0.0588345657300306	0.0154259573492215		0.0154259573492215		0.0445918035237533	0.0445918035237533		1.0294669939218646	0.0070881132453703	0.0007702653718573		0.0007702653718573	0.0023498803592187	0.0023498803592187			0.3400993631982558	3-step without nuc. deg.	multiple exon	no	Converged	-4.788733337632451	73.9755871142207	1.6335927323037802	0.007936895883492261	0.011124314088963612	13084	8	ENSMUST00000127939			1.963374	49.52
ENSMUSG00000006423	C330007P06Rik	Cytosol-localized	0.0146560227191866	0.0082340132978121		0.0082340132978121		0.0490339641017675	0.0490339641017675		0.8933124830571719	0.0014494438385731	0.0006685489530639		0.0006685489530639	0.0041839013660038	0.0041839013660038			0.4365140055300496	3-step without nuc. deg.	multiple exon	no	Converged	-4.789369578818691	13.982657794201211	0.9908824610124166	0.0030649591439449574	0.004952356420511463	15703	8	ENSMUST00000115248	2556	113	3.0250979999999994	43.04
ENSMUSG00000006435	Neurl1a	Cytosol-localized	0.010851508321482	0.0240706591193972		0.0240706591193972		0.1374179795925524	0.1374179795925524		0.499363817951483	0.0010563591657344	0.004424156640514		0.004424156640514	0.0266734987267761	0.0266734987267761			0.126394402710041	3-step without nuc. deg.	multiple exon	no	Converged	7.87636356815273	21.2104327676287	1.1457063431905898	0.006153846799448726	0.007185337153058789	19.09	4	ENSMUST00000111807	1784	219	3.607949	50.56
ENSMUSG00000006442	Srm	Cytosol-localized	0.0421340779133114	0.0037348691080371		0.0037348691080371		0.0734557670392184	0.0734557670392184		0.8111089303721464	0.0043351598503153	0.0001934746956096		0.0001934746956096	0.0380598699640753	0.0380598699640753			3.2970968368433224	3-step without nuc. deg.	multiple exon	no	Converged	-4.663439091150016	-16.529562176250035	0.7456851500591458	0.0024164656331721653	0.0033393451312371913	3116	7	ENSMUST00000006611	311	116	1.1349446666666665	58.58
ENSMUSG00000006445	Epha2	Membrane-localized	0.1347966565941219	0.0321943653191584		0.0321943653191584	0.72446240638852		0.72446240638852	0.1156127127181123	1.287219120607523	0.0222828950951359	0.0019056001324759		0.0019056001324759	0.1266471857312138		0.1266471857312138	0.0177806059327475	0.1187974449753797	4-step without nuc. deg.	multiple exon	no	Converged	-5.865987656305975	243.65019616458792	1.8199867596684065	0.013404848158510004	0.022632145420579952	28144	17	ENSMUST00000006614	865	112	3.6885429999999992	53.89
ENSMUSG00000006457	Actn3	Cytosol-localized	0.0278139883867954	0.0019920142262038		0.0019920142262038		0.061114121981986	0.061114121981986		0.6524883385190994	0.0020877364522377	8.711177917462279e-05		8.711177917462279e-05	0.0050163045814689	0.0050163045814689			0.2950476337443043	3-step without nuc. deg.	multiple exon	no	Converged	-5.667378311877087	-180.83921532871057	0.4991022580013986	0.0016366956958305094	0.0017670362571321997	11433	20	ENSMUST00000006626	121	54	1.9919266666666664	50.69
ENSMUSG00000006464	Bbs1	Cytosol-localized		0.0104406827203057		0.0104406827203057		0.0756663269316444	0.0756663269316444				0.0009175018367039		0.0009175018367039	0.0105464234820444	0.0105464234820444				3-step without nuc. deg.	single exon	no	Boundary-limited	-1.5983712325187724	11.402072733466936	1.719727186465214	0.006668955514180692	0.010025197849429946	3.86	1	ENSMUST00000053506	3773	24	5.383828	49.04
ENSMUSG00000006471	Ndor1	Cytosol-localized	0.013180864588554	0.00168892017251	0.0241929561112774	0.0258818762837873		0.0366650642356	0.0366650642356		0.1916084878791815	0.0013740072472077	0.0003565467470211	0.0061331498201987	0.0061435048872622	0.0073728414743845	0.0073728414743845			0.0354800910532175	3-step with nuc. degradation	multiple exon	yes	Converged	13.382545861398413	68.98513948694554	1.3150736984245908	0.006450296951450597	0.007955824587827422	6997	13	ENSMUST00000100329	2888	31	2.601104666666667	52.57
ENSMUSG00000006476	Nsmf	Cytosol-localized	0.0087055322020562	0.0019444267267318	0.0937191977288326	0.0956636244555644		0.012988903274946	0.012988903274946		0.1000000000000004	0.0007774951711431	0.0007953007915492	0.2626505264717362	0.2626517305468008	0.004990982601827	0.004990982601827			0.487259319496054	3-step with nuc. degradation	multiple exon	yes	Boundary-limited	13.177622881910082	7.996074338612228	0.8815566148449373	0.003178171398640449	0.006708265670579225	1209	2	ENSMUST00000134744			1.275896666666667	57.3
ENSMUSG00000006494	Pdk1	Cytosol-localized	0.032257551713927	0.0044101571816456		0.0044101571816456		0.0476309223832388	0.0476309223832388		1.120234134102063	0.0034628919828907	0.0003035491191313		0.0003035491191313	0.0171064912906144	0.0171064912906144			0.3500811455383539	3-step without nuc. deg.	multiple exon	no	Converged	-5.087596347166546	18.371915889260496	1.0128706507379095	0.002780826344995963	0.0037265797382219925	30634	11	ENSMUST00000156036			2.8281666666666654	43.58
ENSMUSG00000006517	Mvd	Cytosol-localized	0.0372522506478595	0.0056030063478446		0.0056030063478446		0.0802578081957535	0.0802578081957535		1.7582597645145688	0.0040133480344014	0.0002832775064711		0.0002832775064711	0.0360487395449523	0.0360487395449523			3.374762871757545	3-step without nuc. deg.	multiple exon	no	Converged	-4.9972122742268965	31.24157983341216	1.1089692037950745	0.003675118190279679	0.004731258005792737	9821	10	ENSMUST00000006692	493	55	1.559701	54.17
ENSMUSG00000006519	Cyba	Membrane-localized	0.0251678785049465	0.0026151246213295		0.0026151246213295	1.6087910399546548		1.6087910399546548	0.0285105342382354	0.2142132533366296	0.0024982643287399	0.0001888151431129		0.0001888151431129	0.5568800903046234		0.5568800903046234	0.0096356639800166	0.0632770957764587	4-step without nuc. deg.	multiple exon	no	Converged	-5.0498560049227095	-41.56375508285892	0.6732002022556722	0.0012740545519700972	0.0021705530945689863	8154	7	ENSMUST00000017604	101	62	0.5401153333333334	53.18
ENSMUSG00000006526	Tmem110	Membrane-localized	0.0281469990852383	0.0120910351895536		0.0120910351895536	0.1638975816783591		0.1638975816783591	0.0530601527386257	1.192018686258888	0.0032741599251573	0.000939242534509		0.000939242534509	0.0234520050480553		0.0234520050480553	0.0158019376292965	0.2170642076005438	4-step without nuc. deg.	multiple exon	no	Converged	-3.8900598560372615	54.822408773013485	1.24875556632824	0.005337974001615398	0.007453591689922127	51396	7	ENSMUST00000164184			1.5382443333333335	47.7
ENSMUSG00000006527	Sfmbt1	Cytosol-localized	0.0480477231394709	0.0153280055502718		0.0153280055502718		0.0587277103178631	0.0587277103178631		2.315470015437541	0.0059590559506426	0.000824390147845		0.000824390147845	0.0039320266610582	0.0039320266610582			0.4965389396271509	3-step without nuc. deg.	multiple exon	no	Converged	-5.2474551675781385	57.68836160475911	1.2391636665247248	0.0068278971257952565	0.01077536715480107	48828	14	ENSMUST00000112177	497	0.11	4.74967	40.39
ENSMUSG00000006575	Rundc3a	Cytosol-localized	0.0118613445364115	0.0010589980756739	0.0077221217517329	0.0087811198274068		0.0078828254560178	0.0078828254560178		0.2286019195727978	0.0009308543647209	0.000130748469247	0.0008634553893006	0.0008732985580674	0.0009516435730038	0.0009516435730038			0.0737010884973754	3-step with nuc. degradation	multiple exon	yes	Converged	32.084151995671306	-63.309852143518626	0.6201565205394317	0.0027515237184049268	0.004102763109715054	4984	12	ENSMUST00000006750	431	272	1.288190333333333	55.73
ENSMUSG00000006576	Slc4a3	Undefined	0.0106592717794279	0.0070752859223409		0.0070752859223409	0.08503243782409		0.08503243782409	0.0174799181952656	1.1604639343697007	0.0008978849208303	0.0008694409794753		0.0008694409794753	0.0127376373037068		0.0127376373037068	0.002799090598912	7.821691756381127	4-step without nuc. deg.	multiple exon	no	Converged	-3.6342104220001623	-11.881528590946242	0.726863940691641	0.0031295715100900508	0.004015434843741772	5428	4	ENSMUST00000132612			3.8645686666666665	55.79
ENSMUSG00000006585	Cdt1	Cytosol-localized	0.0914707747969764	0.0135173627496713		0.0135173627496713		0.0694564907105873	0.0694564907105873		9.999999999999922	0.0151688598084203	0.0006337769929565		0.0006337769929565	0.0039525882955922	0.0039525882955922			4630.558256595942	3-step without nuc. deg.	multiple exon	no	Boundary-limited	-4.675451558925744	136.0631093986229	2.251697816519243	0.008851351521939712	0.011117183271780686	5113	10	ENSMUST00000006760	473	0.04	1.9222713333333332	55.42
ENSMUSG00000006587	Snai3	Cytosol-localized	0.0177444912628775	0.045820192119867		0.045820192119867		0.2106295814994364	0.2106295814994364		0.1537439314208032	0.002446686465934	0.0186263067853614		0.0186263067853614	0.0880012169204801	0.0880012169204801			0.103195998251716	3-step without nuc. deg.	multiple exon	no	Converged	1.0652716109565787	18.156803564471456	1.2510333868841763	0.006789682360008945	0.01229812107038323	2.52	2	ENSMUST00000006762	644	118	1.4308280000000002	53.89
ENSMUSG00000006589	Aprt	Cytosol-localized	0.036793120643346	0.0029571841140553		0.0029571841140553		0.0226854527804165	0.0226854527804165		9.999999999999806	0.0048194598661242	0.000251692668171		0.000251692668171	0.0070745968924549	0.0070745968924549			1.7112361183870294e+19	3-step without nuc. deg.	multiple exon	no	Boundary-limited	-5.170483995222341	113.98747892128128	1.738694681360328	0.0013621754331473133	0.002572028262138373	2255	12	ENSMUST00000006764	247	57	0.6405996666666668	57.14
ENSMUSG00000006641	Slc5a6	Membrane-localized	0.0291279912953753	0.0142936055322669		0.0142936055322669	0.2397362147544372		0.2397362147544372	0.0493776028153891	0.4806682712670764	0.0026795099274377	0.0009813598708501		0.0009813598708501	0.0356177287344403		0.0356177287344403	0.0094194910639498	0.129364886640265	4-step without nuc. deg.	multiple exon	no	Converged	-1.3581301957231524	27.383743087374604	1.0153123966031885	0.00565699178709263	0.008366477538621787	7423	13	ENSMUST00000202556	769	43	2.0790286666666664	50.66
ENSMUSG00000006649	Nphs1	Undefined	0.008208091036029	0.0068973489084178		0.0068973489084178	0.0688413023467035		0.0688413023467035	0.0150496098828969	0.5932505057659894	0.0005501098980433	0.000439009208652		0.000439009208652	0.0048115621534633		0.0048115621534633	0.0011556120268749	0.0876001448654849	4-step without nuc. deg.	multiple exon	no	Converged	2.6114534172068886	-175.78889341638128	0.5399844668774078	0.002029258621666851	0.0034878935585731007	21214	15	ENSMUST00000149086			1.8478243333333335	49.47
ENSMUSG00000006651	Aplp1	Membrane-localized	0.0230684451539526	0.0061283214752891		0.0061283214752891	0.1761057703072669		0.1761057703072669	0.015192239920913	0.1634860112456566	0.0024273342578821	0.0004026398438658		0.0004026398438658	0.0209780241658053		0.0209780241658053	0.001763340185251	0.017367956442535	4-step without nuc. deg.	multiple exon	no	Converged	-5.834810761148688	42.5775253401887	1.0553993691962298	0.0018970469874257454	0.004015468001688474	9479	16	ENSMUST00000006828	0.31	66	1.304389666666667	53.61
ENSMUSG00000006673	Qrich1	Cytosol-localized	0.0676969471469271	0.0137502147157355		0.0137502147157355		0.0453931617424656	0.0453931617424656		1.7436272311507168	0.0086263841954281	0.0005940100810559		0.0005940100810559	0.0026959498125337	0.0026959498125337			0.3605673093802655	3-step without nuc. deg.	multiple exon	no	Converged	-5.089063377520816	99.37811601629788	1.6700053002090776	0.00696691165835548	0.01050062875755157	31403	11	ENSMUST00000112155	553	0.02	1.8207843333333331	42.34
ENSMUSG00000006675	P4htm	Membrane-localized	0.0310201619297274	0.0127282612975769		0.0127282612975769	0.2012405584561368		0.2012405584561368	0.0164870688667084	1.740666132683681	0.0029372683597236	0.0007591054430856		0.0007591054430856	0.0166770450865517		0.0166770450865517	0.0013603383278399	0.8101442315414245	4-step without nuc. deg.	multiple exon	no	Converged	-4.977479793422603	49.73726064812297	1.1559898419598968	0.004489469638920818	0.006855010516306971	18805	9	ENSMUST00000006853	225	102	1.416597	50.43
ENSMUSG00000006676	Usp19	Cytosol-localized	0.0273063001272354	0.0066845626404344		0.0066845626404344		0.0572072621749239	0.0572072621749239		1.8426628021148588	0.0021066552185206	0.0002167748004619		0.0002167748004619	0.0026241853780587	0.0026241853780587			1.1356915284379707	3-step without nuc. deg.	multiple exon	no	Converged	-5.910597246562119	-108.26511526742296	0.725766386379871	0.003898987083822353	0.005136291636970989	9866	28	ENSMUST00000178075	0.36	135	3.126155	54.77
ENSMUSG00000006678	Pola1	Cytosol-localized	0.0644546461189518	0.0033669032684867		0.0033669032684867		0.0891833652647427	0.0891833652647427		4.365800598427032	0.005560803336932	0.0001148253417498		0.0001148253417498	0.0261637766250605	0.0261637766250605			0.2008363911667379	3-step without nuc. deg.	multiple exon	no	Converged	-6.238324626529391	-321.7768304877341	0.5120340738245429	0.0015580243499487487	0.003137600672378914	321845	36	ENSMUST00000006856	903	43	5.093420000000001	37.61
ENSMUSG00000006705	Pknox1	Cytosol-localized	0.0457973930159712	0.0177857516722605		0.0177857516722605		0.0652064505098235	0.0652064505098235		0.8424826101709629	0.0060133900714826	0.0014177035829138		0.0014177035829138	0.0067713718060757	0.0067713718060757			0.241452183746894	3-step without nuc. deg.	multiple exon	no	Converged	-1.3060271628515494	72.90730816359378	1.8970935418142765	0.008094037408438049	0.011849458480132642	17077	7	ENSMUST00000097352	2715	56	3.4909879999999993	48.06
ENSMUSG00000006715	Gmnn	Cytosol-localized	0.0679481744625311	0.0051917983821854		0.0051917983821854		0.1866620906433367	0.1866620906433367		0.343414140902913	0.0087060777437305	0.000250407409839		0.000250407409839	0.2343236754427444	0.2343236754427444			0.0704345945153003	3-step without nuc. deg.	multiple exon	no	Converged	-4.787492044270447	27.037771235491203	1.1047656752432378	0.003558266582384916	0.004764754268887829	10078	8	ENSMUST00000110382	223	6	0.7571310000000001	43.17
ENSMUSG00000006717	Acot13	Cytosol-localized	0.058990446921883	0.0031225036399833		0.0031225036399833		0.0041341698217396	0.0041341698217396		0.2092864407173142	0.0120371624556443	0.0003945332291211		0.0003945332291211	0.0005805311499039	0.0005805311499039			0.055936620724524	3-step without nuc. deg.	multiple exon	no	Converged	-3.9163943818084097	32.36331633169677	1.5184439526452218	0.0011720695455112666	0.0023601317137341973	13569	3	ENSMUST00000006900	86	0.21	0.5238480000000001	43.53
ENSMUSG00000006720	Zfp184	Cytosol-localized		0.0188513542312387		0.0188513542312387		0.0653816569850034	0.0653816569850034				0.001898711542212		0.001898711542212	0.0079615984137893	0.0079615984137893				3-step without nuc. deg.	single exon	no	Boundary-limited	-2.6545766515990685	15.07204935762119	2.196424418786717	0.011046594490725889	0.017312014585235423	2061	1	ENSMUST00000006903			2.239269333333333	41.78
ENSMUSG00000006728	Cdk4	Cytosol-localized	0.0225568112830591	0.0019370575381806		0.0019370575381806		0.0314351095914337	0.0314351095914337		9.999999999999812	0.0015254892275219	0.0001285223294158		0.0001285223294158	0.0089106722779487	0.0089106722779487			577671470.0609692	3-step without nuc. deg.	multiple exon	no	Boundary-limited	-5.1704839950706685	-122.95833219339526	0.4524181712892294	0.000959238168607636	0.0016555084547827724	4386	12	ENSMUST00000133115			0.8326800000000001	51.65
ENSMUSG00000006731	B4galnt1	Membrane-localized	0.0085324836617541	0.0269558649627551		0.0269558649627551	0.3494757130114126		0.3494757130114126	0.0192095121974828	0.726496660579708	0.0006777478754648	0.0038057299727195		0.0038057299727195	0.045466637941554		0.045466637941554	0.0021541370414387	0.6063874105060464	4-step without nuc. deg.	multiple exon	no	Converged	-5.05064994192292	47.539509823529045	1.1917970079706437	0.0035029927041160098	0.005403046096290083	6326	7	ENSMUST00000006914	496	294	1.984511	55.5
ENSMUSG00000006732	Mettl1	Cytosol-localized	0.0264293210665741	0.0052178969218455		0.0052178969218455		1.2116031092273534	1.2116031092273534		0.110010785983946	0.0035150470768166	0.0004123499545632		0.0004123499545632	1655.9300514616064	1655.9300514616064			0.0296868236383213	3-step without nuc. deg.	multiple exon	no	Boundary-limited	-4.897839838356916	80.84910448160197	1.628163516007361	0.003068358367266893	0.004277696203363129	4433	9	ENSMUST00000006915	936	46	1.415903666666667	52.83
ENSMUSG00000006736	Tspan31	Membrane-localized	0.0253127246572605	0.0071211363410778		0.0071211363410778	0.7542082205485735		0.7542082205485735	0.0188265445337299	9.999999999998074	0.0021949429127414	0.0004053632466076		0.0004053632466076	0.1071012995542891		0.1071012995542891	0.0024902731972977	93446780.56421596	4-step without nuc. deg.	multiple exon	no	Boundary-limited	-4.905274778452135	-0.067028205802071	0.8655128817432055	0.003042825794717556	0.004736084871825248	2984	6	ENSMUST00000060991	835	86	1.2887093333333333	49.31
ENSMUSG00000006740	Kif5b	Cytosol-localized	0.0561565173178214	0.0053870310025139		0.0053870310025139		0.2548113928091595	0.2548113928091595		3.740613688762176	0.0054429953244572	0.0001387003133973		0.0001387003133973	0.1763836587599797	0.1763836587599797			1.454368014702102	3-step without nuc. deg.	multiple exon	no	Converged	-5.918893854098634	-55.214587871519655	0.8177002800601886	0.0031188006610393536	0.004858313476063399	40521	26	ENSMUST00000025083	17	415	5.548847	38.71
ENSMUSG00000006782	Cnp	Cytosol-localized	0.0818293285782762	0.0024932049582619		0.0024932049582619		0.2753641474143738	0.2753641474143738		9.999999999999806	0.0332083291214572	0.0002540875980886		0.0002540875980886	4.2253568248373865	4.2253568248373865			53687143696.06049	3-step without nuc. deg.	multiple exon	no	Boundary-limited	-3.912023006223052	16.2954600142709	1.1011212389404426	0.002067513749607395	0.00239051910523557	5492	3	ENSMUST00000103120	931	161	2.1433210000000003	50.49
ENSMUSG00000006800	Sulf2	Membrane-localized	0.035839033511784	0.0027206790328568		0.0027206790328568	1.403331279294595		1.403331279294595	0.013350586698539	1.7527639833821795	0.0032856851193196	9.576856624483746e-05		9.576856624483746e-05	0.2207804001934437		0.2207804001934437	0.0015379717872703	0.5014014454985722	4-step without nuc. deg.	multiple exon	no	Converged	-6.06145691630644	-155.16274672398774	0.656647711783763	0.0013093826591610762	0.0022002881650299557	59765	20	ENSMUST00000088086	867	91	3.1632816666666663	52.54
ENSMUSG00000006850	Tmco6	Cytosol-localized	0.022295126827913	0.0038616076269323		0.0038616076269323		0.0473045132745576	0.0473045132745576		0.8179499044584666	0.0018203741472481	0.0001965342676022		0.0001965342676022	0.0026882006316834	0.0026882006316834			1.070608879387197	3-step without nuc. deg.	multiple exon	no	Converged	-5.092994492324671	-41.72168789476078	0.6989614813063739	0.0019540625434954426	0.0031315614907057275	4934	10	ENSMUST00000007046	227	103	1.6198280000000005	48.72
ENSMUSG00000006906	Stambp	Cytosol-localized	0.0210333249630331	0.0268466446845129		0.0268466446845129		0.0670185050239575	0.0670185050239575		9.999999999999998	0.0035677183614078	0.0069640735114799		0.0069640735114799	0.0181185200209487	0.0181185200209487			7.108542563232707e+50	3-step without nuc. deg.	multiple exon	no	Boundary-limited	-3.912063040046099	47.46810535278265	2.0539851374208653	0.007734748409835527	0.010886815519211113	819	3	ENSMUST00000206400	762	13	1.802681	46.1
ENSMUSG00000006920	Ezh1	Cytosol-localized	0.0244332339190396	0.0110399926416459		0.0110399926416459		0.0539523384593623	0.0539523384593623		1.2399240704394834	0.0030194385760155	0.0009965115807673		0.0009965115807673	0.0054240437365263	0.0054240437365263			1.342680746914871	3-step without nuc. deg.	multiple exon	no	Converged	1.5314098111891283	37.2649294498363	1.4723692692103152	0.00562413666664985	0.007126838759563496	12336	4	ENSMUST00000107285	1822	61	3.311865666666666	45.63
ENSMUSG00000006930	Hap1	Cytosol-localized	0.0232589969073965	0.0017958916017986	0.0084668379737074	0.010262729575506		0.0143322000099805	0.0143322000099805		1.2043456230040548	0.0022309146949514	0.0001567972534079	0.0007470057432659	0.0007632843239242	0.0011562174251225	0.0011562174251225			0.759217431329102	3-step with nuc. degradation	multiple exon	yes	Converged	20.83173992454124	4.202547187146994	0.9185764101361638	0.0058725897877662985	0.006075552813123174	8801	14	ENSMUST00000138603	1377	0.05	2.6376123333333332	55.83
ENSMUSG00000006931	P3h4	Membrane-localized	0.0258532261189314	0.0078242956299994		0.0078242956299994	0.4429978981642506		0.4429978981642506	0.0162453971802304	0.8408093307870061	0.0041073408745723	0.0008677246074878		0.0008677246074878	0.1359307903202045		0.1359307903202045	0.0036948430432828	1.9162286462018387	4-step without nuc. deg.	multiple exon	no	Converged	-5.04342511280862	118.83530344352592	1.8903803780968929	0.0033830382610484304	0.004948704726607779	6.38	7	ENSMUST00000066489	665	179	1.688297666666667	54.87
ENSMUSG00000006932	Ctnnb1	Cytosol-localized	0.0550451360869742	0.0030912610591719		0.0030912610591719		0.0754447526265939	0.0754447526265939		1.872668843776152	0.0050975805052666	9.482684779158314e-05		9.482684779158314e-05	0.0234886040053245	0.0234886040053245			1.0989620276419134	3-step without nuc. deg.	multiple exon	no	Converged	-5.446737374194015	-119.4524058399463	0.5535525544757693	0.0019904177111132342	0.0028577371706577045	27107	16	ENSMUST00000215573			2.1244843333333328	46.34
ENSMUSG00000006941	Eif1b	Cytosol-localized	0.1588790249619469	0.0084908976578417		0.0084908976578417		0.018874026898242	0.018874026898242		1.2244247358887574	0.0752356647148301	0.0004201713902282		0.0004201713902282	0.0009678498788304	0.0009678498788304			11.63292987176782	3-step without nuc. deg.	multiple exon	no	Converged	-4.164028256098025	22.08385322689932	1.1614491992724745	0.0044276028856337695	0.007112265858527177	2839	4	ENSMUST00000007139	372	319	0.8314426666666664	56.11
ENSMUSG00000006958	Chrd	Membrane-localized		0.0040783609449		0.0040783609449	0.0765925318452306		0.0765925318452306	0.0058561047468861			0.0006119912441694		0.0006119912441694	0.0151524021630866		0.0151524021630866	0.0013046583245284		4-step without nuc. deg.	single exon	no	Boundary-limited	-2.7300452343822528	-1.7471427183658808	0.7016518816699602	0.0019501338324693122	0.0028751898675213132	459	1	ENSMUST00000007171	406	0.02	3.1398656666666667	54.16
ENSMUSG00000006998	Psmd2	Cytosol-localized	0.0552387647973369	0.0016773314097033		0.0016773314097033		0.0482249036643612	0.0482249036643612		9.999999999999927	0.0033691349563847	5.287466943485657e-05		5.287466943485657e-05	0.0108218193992599	0.0108218193992599			410.9228578726887	3-step without nuc. deg.	multiple exon	no	Boundary-limited	-5.7104270174257294	-341.87629261562546	0.3029032085946042	0.0011009855192013575	0.0015704241064431704	11762	21	ENSMUST00000007212	168	64	2.683984333333334	45.42
ENSMUSG00000007029	Vars	Cytosol-localized	0.0288335360349396	0.0031116241982001		0.0031116241982001		0.0160381961054815	0.0160381961054815		9.999999999999998	0.0014271805423797	6.153146673148818e-05		6.153146673148818e-05	0.0004139065073985	0.0004139065073985			82.78568161847734	3-step without nuc. deg.	multiple exon	no	Boundary-limited	-5.120945485847415	-496.0496961266668	0.2993229475432379	0.0018284627924375653	0.0025747048315636237	15335	30	ENSMUST00000087315	66	245	2.9309219999999994	53.96
ENSMUSG00000007034	Slc44a4	Undefined	0.0281853789614266	0.0068556843514548		0.0068556843514548	0.030364869598748		0.030364869598748	0.0398222104548482	0.3249563571930993	0.0046136606922756	0.0005968337754434		0.0005968337754434	0.0033593180969576		0.0033593180969576	0.0177081455290767	0.1610422266690257	4-step without nuc. deg.	multiple exon	no	Converged	-4.891630140534083	53.39779657777735	1.286084997675104	0.0024673388259131585	0.005141693619086893	2762	5	ENSMUST00000169230	199	157	2.0844146666666665	50.27
ENSMUSG00000007036	Abhd16a	Membrane-localized	0.0201759141505179	0.0119400870702965		0.0119400870702965	0.2659866319776874		0.2659866319776874	0.0149342392271594	0.495743948923891	0.0020000384860984	0.0008879714087814		0.0008879714087814	0.0291156183178304		0.0291156183178304	0.0011729006674294	0.1191467645958943	4-step without nuc. deg.	multiple exon	no	Converged	-5.904865322970892	87.8798635532174	1.1891362752652122	0.004059093455509795	0.005814366371948669	11965	15	ENSMUST00000007251	233	33	1.3299076666666667	54.87
ENSMUSG00000007038	Neu1	Membrane-localized	0.0145846842340745	0.0291481615431568		0.0291481615431568	0.4003323284329348		0.4003323284329348	0.0191824938730147	0.6337299003388415	0.0012469166174169	0.0038368341898521		0.0038368341898521	0.0464908757911761		0.0464908757911761	0.0018575891810556	0.4681061173008343	4-step without nuc. deg.	multiple exon	no	Converged	0.2205321228249914	45.18626704961702	1.2101890336860182	0.004806411054316019	0.007557970539037998	4668	6	ENSMUST00000007253	1089	153	2.500036666666667	54.14
ENSMUSG00000007039	Ddah2	Cytosol-localized	0.044320535521151	0.003619604256913		0.003619604256913		0.0224865251492532	0.0224865251492532		9.99999999605427	0.0072648688267354	0.000257516152674		0.000257516152674	0.0048175940159385	0.0048175940159385			4449160990806.657	3-step without nuc. deg.	multiple exon	no	Boundary-limited	-4.8978397996952765	11.205549038069783	0.9682399663036584	0.0020318734286990546	0.0031474021374626503	3056	9	ENSMUST00000007255	183	61	1.1011670000000002	57.79
ENSMUSG00000007041	Clic1	Undefined	0.0501913659994927	0.0034626795322526		0.0034626795322526	0.4093752493304526		0.4093752493304526	0.0580167563955187	9.999999999999998	0.0051390207134965	0.0001412246785424		0.0001412246785424	0.1343789766036059		0.1343789766036059	0.0189346894745447	1969.884123339821	4-step without nuc. deg.	multiple exon	no	Boundary-limited	-4.905274776950058	-52.06367305089592	0.5888443727510618	0.0023016825608375042	0.003197586975392103	8783	6	ENSMUST00000007257	257	481	1.2530406666666662	49.54
ENSMUSG00000007050	Lsm2	Cytosol-localized	0.0463294977046347	0.0054423063720198		0.0054423063720198		0.0467755987171717	0.0467755987171717		1.9300567942182345	0.0059156104106949	0.0003652244357787		0.0003652244357787	0.0178916170233622	0.0178916170233622			30.86478175439483	3-step without nuc. deg.	multiple exon	no	Converged	-4.7874917409526745	72.14274691946123	1.6088313586632916	0.0033645710834533673	0.004681835401894245	4011	8	ENSMUST00000114011	348	202	0.5690473333333335	47.84
ENSMUSG00000007080	Pole	Cytosol-localized	0.0228010201474033	0.0025454832228932	0.0070703817539385	0.0096158649768317		0.0221838857899737	0.0221838857899737		0.8557313912332164	0.0023072499580576	0.0003991539597003	0.0009629558673425	0.0010424048570463	0.0033472198735283	0.0033472198735283			0.9388265360686312	3-step with nuc. degradation	multiple exon	yes	Converged	15.360711316016731	39.61372163435692	1.189098121573621	0.0057530559074341105	0.006059629240756152	6545	8	ENSMUST00000152495			3.0627393333333335	44.46
ENSMUSG00000007207	Stx1a	Cytosol-localized		0.0103640824079656		0.0103640824079656		0.1011458907800067	0.1011458907800067				0.0006988659172122		0.0006988659172122	0.0092008832464161	0.0092008832464161				3-step without nuc. deg.	single exon	no	Boundary-limited	0.3535808546034125	2.0267470810939217	0.9204836464278012	0.007322326989760516	0.010058578093449571	1273	1	ENSMUST00000150838			1.7639726666666669	51.87
ENSMUSG00000007216	Zfp775	Cytosol-localized		0.0133135568668661		0.0133135568668661		0.0414061548598368	0.0414061548598368				0.0012266065767662		0.0012266065767662	0.0048107755994818	0.0048107755994818				3-step without nuc. deg.	single exon	no	Boundary-limited	-2.7086118757775584	13.558911426008889	1.9856670676043071	0.007249345085409822	0.012110612863273324	4002	1	ENSMUST00000204095	2416	57	3.538773333333335	48.6
ENSMUSG00000007379	Dennd2c	Cytosol-localized	0.0343165889995632	0.0239377960753915		0.0239377960753915		0.855153175293868	0.855153175293868		1.3528991403733197	0.0047371278590189	0.0026902549615057		0.0026902549615057	0.1129738686539072	0.1129738686539072			0.1456823587565405	3-step without nuc. deg.	multiple exon	no	Converged	-5.505514469678047	188.87017558258032	2.0029902024185224	0.009173860012419223	0.013622579231981421	38416	17	ENSMUST00000172288	1935	94	4.123111000000001	43.96
ENSMUSG00000007411	Mark3	Cytosol-localized	0.0207230523173491	0.008682557370588		0.008682557370588		0.031579580261232	0.031579580261232		1.9442927745231615	0.0016094646932781	0.0003699965881863		0.0003699965881863	0.0014489819338708	0.0014489819338708			0.282943566700365	3-step without nuc. deg.	multiple exon	no	Converged	-5.567605989428301	-65.31938856512157	0.7252251075183902	0.0034555102717410816	0.005647039050108027	63641	18	ENSMUST00000221459	544		2.4968196666666667	42.48
ENSMUSG00000007415	Gatad1	Cytosol-localized	0.0447572848914821	0.0034315341001049		0.0034315341001049		0.1560686836606808	0.1560686836606808		9.999999999999812	0.0051167873032057	0.0001746881899519		0.0001746881899519	0.1876651535446061	0.1876651535446061			8803.345790161986	3-step without nuc. deg.	multiple exon	no	Boundary-limited	-4.663439094126577	-25.74824000733371	0.6835739213153158	0.002468314118888152	0.0031277081521228858	7973	7	ENSMUST00000196304	99	42	1.000019	42.71
ENSMUSG00000007458	M6pr	Membrane-localized	0.0331746287062747	0.0051212812225287		0.0051212812225287	1.4851378823550552		1.4851378823550552	0.0340633014829912	9.999999999999998	0.0027342399971833	0.0002246162353077		0.0002246162353077	0.2925281734579781		0.2925281734579781	0.0065873802440262	3506.5591232072793	4-step without nuc. deg.	multiple exon	no	Boundary-limited	-5.049856007291549	-20.28299349274899	0.7715935341135174	0.0028564888817216184	0.004097150502900052	8.96	7	ENSMUST00000007602	1229	446	2.3403329999999993	43.7
ENSMUSG00000007476	Lrrc8a	Membrane-localized	0.0702176556024514	0.0176210540808951		0.0176210540808951	2.0		2.0	0.0692017048399441	9.999999999999998	0.0169426287567867	0.0018047378938319		0.0018047378938319	0.8585815896254838		0.8585815896254838	0.0230305067447576	602.6829980915784	4-step without nuc. deg.	multiple exon	no	Boundary-limited	-4.2766661190714075	51.201019068790984	1.62597569251313	0.009332090268422714	0.012579864629494047	8622	3	ENSMUST00000095078	1666	108	4.080613	51.64
ENSMUSG00000007564	Ppp2r1a	Cytosol-localized	0.0590221446981362	0.0019007023709072		0.0019007023709072		0.1480347597483106	0.1480347597483106		9.999999999999806	0.004649626571254	6.560286677024835e-05		6.560286677024835e-05	0.1208884755163756	0.1208884755163756			201.1231130204129	3-step without nuc. deg.	multiple exon	no	Boundary-limited	-5.384495065520923	-176.1858513061219	0.4112841235086404	0.0014557214568441557	0.001801202775132943	20605	15	ENSMUST00000007708	444	194	2.1620033333333333	44.7
ENSMUSG00000007570	Fance	Cytosol-localized	0.0194615001253248	0.0106576982673349		0.0106576982673349		0.0485790715697344	0.0485790715697344		0.8828588874183072	0.0015257755862648	0.0005741544575244		0.0005741544575244	0.0029732303825223	0.0029732303825223			0.2141842050927835	3-step without nuc. deg.	multiple exon	no	Converged	-3.362478915880118	-38.145346954489455	0.7622648357479838	0.004022914270908513	0.006433557133180534	13037	14	ENSMUST00000114803	313	588	0.9568256666666664	52.02
ENSMUSG00000007589	Tinf2	Cytosol-localized	0.0170870152241216	0.0087797250874069		0.0087797250874069		0.0319160650278598	0.0319160650278598		3.6880055787500896	0.0013508956303913	0.000464848815495		0.000464848815495	0.0017649380982437	0.0017649380982437			1657.555806322223	3-step without nuc. deg.	multiple exon	no	Converged	5.62367561143753	-31.885219737079364	0.7019815027513593	0.0033671600471022905	0.005350838091827347	2734	9	ENSMUST00000007733	254	235	1.5388280000000003	47.85
ENSMUSG00000007603	Dus3l	Cytosol-localized	0.0124276822554558	0.0013910271587664	0.0102981765782566	0.011689203737023		0.0139071142344342	0.0139071142344342		0.3694542989773188	0.0009454769840991	0.0001278841680166	0.0010434472165459	0.0010512547046965	0.001229132902306	0.001229132902306			0.1531891610073519	3-step with nuc. degradation	multiple exon	yes	Converged	30.440082351758992	-59.511232920059214	0.6540128043937374	0.0032887430889286472	0.005178186760348739	5341	13	ENSMUST00000007747	283	104	2.105828	56.45
ENSMUSG00000007610	Gtpbp3	Cytosol-localized	0.0192741090421761	0.0137668584165805		0.0137668584165805		0.0690315848926342	0.0690315848926342		0.2634808892676092	0.0023454078796025	0.0013725450301281		0.0013725450301281	0.0074307331729846	0.0074307331729846			0.0942573688958194	3-step without nuc. deg.	multiple exon	no	Converged	-4.771446245756181	52.43552741797225	1.317071988799691	0.004805128105288109	0.007540708401989625	4329	9	ENSMUST00000095259			1.6641413333333337	54.18
ENSMUSG00000007613	Tgfbr1	Membrane-localized	0.0294125832214721	0.0143175804331234		0.0143175804331234	0.3427055826705437		0.3427055826705437	0.122607326502851	1.4079341713986833	0.0043136202803558	0.0013486709384819		0.0013486709384819	0.0569160572660796		0.0569160572660796	0.0798708392313708	0.3752458573717401	4-step without nuc. deg.	multiple exon	no	Converged	-3.764090593283669	203.30869573804705	2.0025841523336276	0.005983493533501007	0.008904863023051103	31182	12	ENSMUST00000007757	4153	89	5.369097999999999	38.96
ENSMUSG00000007617	Homer1	Cytosol-localized	0.0470059090103907	0.0101717756704601		0.0101717756704601		0.0659338061539249	0.0659338061539249		2.0768577748443295	0.0065119340740723	0.0006426783204713		0.0006426783204713	0.006054448394735	0.006054448394735			0.3585631563343838	3-step without nuc. deg.	multiple exon	no	Converged	-4.663692736861131	8.545676262897405	0.9446951789064562	0.006042307867916662	0.007957178612566099	56705	7	ENSMUST00000102752	4348	802	3.192411666666666	37.94
ENSMUSG00000007646	Rad51c	Cytosol-localized	0.0266252959669206	0.0083411265677334		0.0083411265677334		0.0251629344072983	0.0251629344072983		3.0026877158425584	0.0036642623284026	0.0005967121760981		0.0005967121760981	0.0019640596577505	0.0019640596577505			2.9104522409147044	3-step without nuc. deg.	multiple exon	no	Converged	-4.667592582679639	32.34999813338997	1.1825535298405518	0.00325053773831734	0.005793015431690225	26211	7	ENSMUST00000153073			1.7968179999999998	41.94
ENSMUSG00000007656	Arpp19	Cytosol-localized	0.1012760319359496	0.0025479945357008		0.0025479945357008		0.0212014150243741	0.0212014150243741		0.5684500645841294	0.0137660510324301	0.000155191017908		0.000155191017908	0.0046210047838455	0.0046210047838455			0.1074989967317019	3-step without nuc. deg.	multiple exon	no	Converged	-4.997212271868264	-45.64436201709234	0.6596349728103854	0.0014310764111197677	0.0023623118821824145	22576	10	ENSMUST00000170308	32	46	0.7167343333333335	39.37
ENSMUSG00000007659	Bcl2l1	Cytosol-localized	0.0613744099580799	0.0150679570813499		0.0150679570813499		0.0379759641032233	0.0379759641032233		2.528995334514646	0.0095868623887852	0.0009972893291668		0.0009972893291668	0.0028683665445906	0.0028683665445906			0.6042354644634944	3-step without nuc. deg.	multiple exon	no	Converged	-4.160212616606195	55.29271249812456	1.9514193141143044	0.006783480958915775	0.010887918385807776	49434	4	ENSMUST00000007803	1476	125	1.9909820000000005	46.98
ENSMUSG00000007670	Khsrp	Cytosol-localized	0.0560011630641361	0.0068467663809452		0.0068467663809452		0.0294823285852014	0.0294823285852014		9.999999999979243	0.0054802800037503	0.0001875407517551		0.0001875407517551	0.0011092647166137	0.0011092647166137			446.41462149027495	3-step without nuc. deg.	multiple exon	no	Boundary-limited	1.3030107313336785	2.2189284314648106	0.9379076941570942	0.004953835429212933	0.005699135540521835	10449	17	ENSMUST00000007814	1634	107	3.792828000000001	53.63
ENSMUSG00000007739	Cct4	Cytosol-localized	0.0532344626741288	0.002395373761443		0.002395373761443		0.0338814795308897	0.0338814795308897		9.999999999999744	0.0043560624889737	9.371369515304238e-05		9.371369515304238e-05	0.0067461304133112	0.0067461304133112			525.0376839873048	3-step without nuc. deg.	multiple exon	no	Boundary-limited	-5.446737371788018	-111.95305360962004	0.5717383696962446	0.0015062636192438629	0.002199249731022632	13261	16	ENSMUST00000173867	628	234	1.8141236666666667	39.81
ENSMUSG00000007777	0610009B22Rik	Cytosol-localized	0.091436356476325	0.0174087278911744		0.0174087278911744		0.0385143469019725	0.0385143469019725		0.5848285942656212	0.0272908074850625	0.001776570709671		0.001776570709671	0.0040208735147378	0.0040208735147378			1.0213594695018935	3-step without nuc. deg.	multiple exon	no	Converged	-3.584036543053734	39.525969014206645	2.2649616980635066	0.008282157251045657	0.01298482073648071	3267	2	ENSMUST00000007921	0.26	105	0.6161516666666667	43.02
ENSMUSG00000007783	Cpt1c	Membrane-localized	0.0136660507987588	0.0040482400039754	0.0144380303352706	0.018486270339246	0.112700742805322		0.112700742805322	0.0076377741993343	0.3876003804783499	0.001180496739922	0.0005367925826824	0.0022850347531448	0.002347238824641	0.0095804839116856		0.0095804839116856	0.0004822429548567	0.0323859779408933	4-step with nuc. degradation	multiple exon	yes	Converged	22.8421635427576	-40.40826245915972	0.8479932226789382	0.0036811035305604352	0.005060205267055513	15479	20	ENSMUST00000063761	125	12	2.1319373333333327	52.48
ENSMUSG00000007812	Zfp655	Cytosol-localized	0.0365045595620813	0.0222473102569508		0.0222473102569508		0.0657325599298875	0.0657325599298875		9.99999999999823	0.005665787908002	0.0025381818459428		0.0025381818459428	0.0080339887312408	0.0080339887312408			176.91434776966022	3-step without nuc. deg.	multiple exon	no	Boundary-limited	-4.663726493078514	119.03654866047196	2.679080812297177	0.009973402470155152	0.012665109087600863	13861	7	ENSMUST00000167316	2342	108	3.3588409999999995	42.9
ENSMUSG00000007815	Rhoa	Cytosol-localized	0.1054903875787413	0.0022942916860756		0.0022942916860756		0.1893909492835966	0.1893909492835966		1.8585501355732943	0.014308887277649	0.0001284787220501		0.0001284787220501	0.4141515787333692	0.4141515787333692			1.165333105802283	3-step without nuc. deg.	multiple exon	no	Converged	-4.521788579447463	-27.1255730609708	0.6395497113790011	0.0016850803185230823	0.002218951424930189	31805	6	ENSMUST00000007959	1112	74	1.9576413333333331	42.4
ENSMUSG00000007817	Zmiz1	Cytosol-localized	0.0432354218716536	0.0125336415899956		0.0125336415899956		0.0585462964277955	0.0585462964277955		8.944673724985154	0.0091345564327814	0.0012532374915419		0.0012532374915419	0.0072742270315367	0.0072742270315367			4532.622071522516	3-step without nuc. deg.	multiple exon	no	Converged	-4.159214869507153	62.956884195628106	2.199675047964983	0.007756355102519189	0.009104619737669453	9997	4	ENSMUST00000162645	3695	104	6.5349493333333335	52.31
ENSMUSG00000007833	Aldh16a1	Cytosol-localized	0.0077426125870932	0.0019203199632806	0.0101982507538496	0.0121185707171302		0.0141640366803798	0.0141640366803798		0.5508330031750781	0.0004640206250046	0.0001406564287879	0.0010955895230598	0.0011045816556496	0.0010019394581716	0.0010019394581716			0.1240783188306594	3-step with nuc. degradation	multiple exon	yes	Converged	54.156952862227286	-229.0220634582481	0.3797006159367831	0.00219707345036403	0.004134462775547902	13668	18	ENSMUST00000209963	1035	91	1.6703160000000004	51.06
ENSMUSG00000007836	Hnrnpa0	Cytosol-localized		0.0028929085163453		0.0028929085163453		0.0064167230581745	0.0064167230581745				0.0004251024217781		0.0004251024217781	0.0009861316580884	0.0009861316580884				3-step without nuc. deg.	single exon	no	Boundary-limited	-2.71171636956403	8.52370753318549	1.4194573523903815	0.00170314752674702	0.002485566145043946	2677	1	ENSMUST00000007980	1516	242	2.4808280000000003	55.38
ENSMUSG00000007837	Prrg2	Undefined	0.0142980764428027	0.0098134341404496		0.0098134341404496	0.063216390293997		0.063216390293997	0.0437634758598993	9.999999999999998	0.0016847289190133	0.0010600230022067		0.0010600230022067	0.0086615145778293		0.0086615145778293	0.0152289902859675	24486.891869720337	4-step without nuc. deg.	multiple exon	no	Boundary-limited	-4.240567034404833	62.00276497362718	1.262046290804177	0.003238928328246264	0.00549077585000316	7308	7	ENSMUST00000007981	565	64	0.8702460000000002	51.72
ENSMUSG00000007867	Ift43	Cytosol-localized	0.0168132336834476	0.0049097291425618		0.0049097291425618		0.0088456706116576	0.0088456706116576		0.1000000000000001	0.001644353719269	0.0004621534428086		0.0004621534428086	0.0008487748004456	0.0008487748004456			0.1401413779359018	3-step without nuc. deg.	multiple exon	no	Boundary-limited	-4.3625856585900795	5.277013300435861	0.9020158244713566	0.0009344785233893813	0.0032249529731702637	77365	6	ENSMUST00000222821	161		0.5849463333333333	48.56
ENSMUSG00000007872	Id3	Cytosol-localized	1.9999999999999976	0.024985467727388		0.024985467727388		0.082182086731537	0.082182086731537		0.571376756564467	9028.481081006505	0.003428469355848		0.003428469355848	0.012553386950743	0.012553386950743			2.401329504551604	3-step without nuc. deg.	multiple exon	no	Converged	-3.9122840381248665	57.46136700322192	2.5084050390859467	0.01191928486315512	0.02258154588342342	1895	3	ENSMUST00000008016	22	381	1.048862	55.51
ENSMUSG00000007880	Arid1a	Cytosol-localized	0.0683560413558417	0.0152168279608048		0.0152168279608048		0.0550562072029328	0.0550562072029328		2.151871476704849	0.0109270742199605	0.00091106335654		0.00091106335654	0.0113700491114129	0.0113700491114129			0.3915058365782755	3-step without nuc. deg.	multiple exon	no	Converged	3.5660680723448195	351.8880525432131	2.7407474436903954	0.008289178527403865	0.01150586753672693	74603	23	ENSMUST00000145664	1322		7.823390333333333	46.37
ENSMUSG00000007892	Rplp1	Cytosol-localized	0.1818732773378748	0.0010425354118464		0.0010425354118464		0.0016654313284528	0.0016654313284528		0.1000000000085701	0.0766784791229834	0.0002647028912875		0.0002647028912875	0.0004254523960949	0.0004254523960949			1.0467067154166894	3-step without nuc. deg.	multiple exon	no	Boundary-limited	-3.915204859898669	13.61747687124527	1.043697092345437	0.0006536262165746726	0.0007974537948753291	1258	3	ENSMUST00000008036	39	113	0.3022233333333334	51.79
ENSMUSG00000007950	Abhd8	Cytosol-localized	0.0116352996275109	0.0142631367038467		0.0142631367038467		0.0378265812549048	0.0378265812549048		9.999999999999998	0.0024434679632255	0.0032905723067922		0.0032905723067922	0.0088473955824804	0.0088473955824804			55976075875.61088	3-step without nuc. deg.	multiple exon	no	Boundary-limited	-3.5823085853826413	31.26836430557895	1.8007080341623325	0.0031818162359894347	0.005915955590505947	5267	2	ENSMUST00000008094	477	179	1.8234116666666669	54.68
ENSMUSG00000007987	Ift22	Cytosol-localized	0.0115099181872426	0.0056091966892924		0.0056091966892924		0.0117433229316432	0.0117433229316432		0.1	0.0021335357976538	0.0010213154991472		0.0010213154991472	0.0022169316257818	0.0022169316257818			0.5298977536666328	3-step without nuc. deg.	multiple exon	no	Boundary-limited	-4.159702163740278	34.34325558643398	1.4066650596716268	0.0024518870173628944	0.003259447848312606	998	4	ENSMUST00000008131			0.6518203333333332	49.8
ENSMUSG00000007989	Fzd3	Membrane-localized	0.0408291315376098	0.0090832647690299		0.0090832647690299	1.999999999998811		1.999999999998811	0.1538531566527635	9.99999999999952	0.0075330876255175	0.0009229810891884		0.0009229810891884	3.6299920429692056		3.6299920429692056	0.2708644222057339	24.42248580799059	4-step without nuc. deg.	multiple exon	no	Boundary-limited	-4.5325994931884	96.7601402288722	2.344345243956116	0.005938354471680302	0.00715186580457097	52437	4	ENSMUST00000131309	1692	131	3.9305513333333337	39.49
ENSMUSG00000008036	Ap2s1	Cytosol-localized	0.0367224979796671	0.0016473509150543		0.0016473509150543		0.1078852761221355	0.1078852761221355		0.2663445470118654	0.0030440227903023	0.000121050177126		0.000121050177126	0.1725095368981837	0.1725095368981837			0.0675724640956529	3-step without nuc. deg.	multiple exon	no	Converged	-4.663439114032371	-69.8624373343953	0.4508628217384905	0.0009922833878637123	0.001517278244077837	10884	7	ENSMUST00000086112	0.28	125	0.638195	52.27
ENSMUSG00000008090	Fgfrl1	Membrane-localized	0.0165284582867982	0.0331518646881622		0.0331518646881622	0.2870054908530031		0.2870054908530031	0.0226330770384556	0.2742295438761798	0.0026322487901288	0.0081425733446979		0.0081425733446979	0.0630977979862359		0.0630977979862359	0.0044095400081233	0.392862003894238	4-step without nuc. deg.	multiple exon	no	Converged	-4.276795253759531	76.57048716633875	2.312806646110977	0.005015684831163802	0.008576706536096605	2069	3	ENSMUST00000013633	0.55	156	1.8991986666666665	55.7
ENSMUSG00000008140	Emc10	Membrane-localized	0.0244037996431217	0.0026055016384066		0.0026055016384066	0.6708388847176954		0.6708388847176954	0.0277407700458098	0.3432682054204664	0.0024452942221986	0.0001790756785023		0.0001790756785023	0.200510101237046		0.200510101237046	0.0081602874168547	0.2086732533747059	4-step without nuc. deg.	multiple exon	no	Converged	-5.389071721293124	-5.659692060810084	0.8818037130578508	0.0014890514064096177	0.0021473068616360844	6592	10	ENSMUST00000118808	934	129	1.4535626666666663	55.07
ENSMUSG00000008153	Clstn3	Undefined	0.0304444292313014	0.0100874391193497		0.0100874391193497	0.0518451618515831		0.0518451618515831	0.0563752759985371	0.5676407935717046	0.003085716822541	0.0005251350658942		0.0005251350658942	0.0042798159704251		0.0042798159704251	0.016324728505686	0.0587139709719559	4-step without nuc. deg.	multiple exon	no	Converged	-5.477375608173617	27.446611021282635	1.0216423158553354	0.004258493255660391	0.007123762302035519	27378	10	ENSMUST00000124998			1.822872	49.32
ENSMUSG00000008167	Fbxw9	Cytosol-localized	0.0212746797004187	0.0021545247425645	0.009090316887041	0.0112448416296055		0.0147397600532107	0.0147397600532107		0.8453538837324085	0.0016029722089121	0.0001736633588812	0.0007520654735473	0.0007718558406333	0.0011134295605969	0.0011134295605969			0.5034880849717293	3-step with nuc. degradation	multiple exon	yes	Converged	28.865077825212108	-37.17483763901434	0.6800163541551295	0.004162853032616216	0.006263466512329502	7066	10	ENSMUST00000095220	456	72	1.4480983333333337	51.33
ENSMUSG00000008200	Fnbp4	Cytosol-localized	0.0143734301069135	0.0027055565231409	0.0673549503860631	0.070060506909204		0.0258452255710864	0.0258452255710864		1.4882747067904571	0.0007660706667608	0.0002949763384707	0.0144222711133939	0.0144252873492521	0.0021742221596592	0.0021742221596592			0.1759858100246458	3-step with nuc. degradation	multiple exon	yes	Converged	17.08072235852424	41.12685827019679	1.0787683467597609	0.007550807191797197	0.010361446180104239	35651	17	ENSMUST00000013759	1369	86	2.7019763333333326	41.8
ENSMUSG00000008206	Cers4	Membrane-localized	0.021489620945839	0.0160363339172738		0.0160363339172738	0.6798181003163501		0.6798181003163501	0.0228116142714909	1.2519435074067118	0.0026551666869985	0.0018276095458218		0.0018276095458218	0.2337543547350761		0.2337543547350761	0.0028218754842169	0.337434862250404	4-step without nuc. deg.	multiple exon	no	Converged	-5.4428554854752065	128.16657861480132	1.5823564116119146	0.005058968000139716	0.007443275185389306	38481	11	ENSMUST00000176267			2.420878333333334	45.96
ENSMUSG00000008226	Scrn3	Cytosol-localized	0.0268247692753995	0.0159547046478093		0.0159547046478093		0.0310099646745643	0.0310099646745643		0.3588174172809708	0.0025893575817427	0.001209440235255		0.001209440235255	0.0024835142957242	0.0024835142957242			0.1725693308263735	3-step without nuc. deg.	multiple exon	no	Converged	-4.159921448725944	15.68758686429114	1.0509840052546904	0.004724157401337861	0.008897233375285703	5364	4	ENSMUST00000112050	1264	59	1.847940333333333	41.0
ENSMUSG00000008301	Phax	Cytosol-localized	0.1205957690523281	0.0145430083335122		0.0145430083335122		0.0563625368199802	0.0563625368199802		0.8280339276298448	0.0260720436971068	0.0008609944137426		0.0008609944137426	0.0048853477897057	0.0048853477897057			0.2110149061550682	3-step without nuc. deg.	multiple exon	no	Converged	-4.52325870882045	82.08172885443821	2.096029758593859	0.008078595318305364	0.012057059356689766	14.89	6	ENSMUST00000008445	565	217	1.3506573333333336	44.01
ENSMUSG00000008305	Tle1	Cytosol-localized	0.0320930361187972	0.0174761534391967		0.0174761534391967		0.0487087382788438	0.0487087382788438		1.0762584163689164	0.0044821818273882	0.0016285152429385		0.0016285152429385	0.0049740263336066	0.0049740263336066			0.125809073763617	3-step without nuc. deg.	multiple exon	no	Converged	-4.99844885986839	110.19588010020009	1.890622122852875	0.005511769263956066	0.010317068117753146	43339	10	ENSMUST00000107337	606	856	2.572182333333333	41.37
ENSMUSG00000008318	Relt	Membrane-localized	0.0321781038430453	0.0722753101694353		0.0722753101694353	1.3878850350514127		1.3878850350514127	0.0800066022224885	0.2913299016444056	0.0028094905921458	0.0117726301751585		0.0117726301751585	0.2410304744657738		0.2410304744657738	0.0136499319129525	0.0570353001671501	4-step without nuc. deg.	multiple exon	no	Converged	-4.602503828414555	39.25144916699655	1.198934830848699	0.012489953701506405	0.019021665692669814	5673	5	ENSMUST00000008462	1382	3	2.0949576666666667	53.88
ENSMUSG00000008333	Snrpb2	Cytosol-localized	0.0724138205176585	0.0028718257611968		0.0028718257611968		0.6673582170990274	0.6673582170990274		0.2733169919143083	0.011464595000334	0.0002038402546793		0.0002038402546793	71.7870018513371	71.7870018513371			0.0874941204910565	3-step without nuc. deg.	multiple exon	no	Converged	-4.66343908842363	29.09983361513651	1.1468444098629176	0.001747062712194116	0.0027350481728323126	9814	7	ENSMUST00000127760			1.0168723333333334	40.86
ENSMUSG00000008373	Prpf31	Cytosol-localized	0.0229397637282859	0.0033241575578687		0.0033241575578687		0.0380619589209275	0.0380619589209275		8.043776305332285	0.001629056534203	0.000163639926217		0.000163639926217	0.0078649130171103	0.0078649130171103			238.30458263256335	3-step without nuc. deg.	multiple exon	no	Converged	-5.384495062402735	-102.00430368588444	0.5779958000332609	0.0015385185150959128	0.0027441577166186335	11928	15	ENSMUST00000108636	306	8	1.905136333333333	49.22
ENSMUSG00000008384	Sertad1	Cytosol-localized	0.1901412953401542	0.025773341015642		0.025773341015642		0.0599722572384017	0.0599722572384017		3.5319625247390083	0.0876916524652689	0.0030121087105685		0.0030121087105685	0.0072524647565482	0.0072524647565482			541.663520910352	3-step without nuc. deg.	multiple exon	no	Converged	-3.5838786254776096	34.725064720268364	1.982184255140513	0.01229557397594741	0.020216794237067234	3406	2	ENSMUST00000008528	349	2	1.030269333333333	55.83
ENSMUSG00000008393	Carhsp1	Cytosol-localized	0.055213898839017	0.0044247398492958		0.0044247398492958		0.9826102325341172	0.9826102325341172		0.5242309179107368	0.0131921002297656	0.0004020297601258		0.0004020297601258	1935.151323532691	1935.151323532691			0.6278277832007549	3-step without nuc. deg.	multiple exon	no	Converged	-3.91202299957914	22.91263953764815	1.2569304013964795	0.0035041394713960384	0.004063184022194105	5835	3	ENSMUST00000008537	2353	0.04	2.6518280000000005	53.2
ENSMUSG00000008398	Elk3	Cytosol-localized	0.0309564005104938	0.0112704183403493		0.0112704183403493		0.0440970990805029	0.0440970990805029		1.8793120650237536	0.0043271229739552	0.0011440965300137		0.0011440965300137	0.0059591155178422	0.0059591155178422			1.7949255764177228	3-step without nuc. deg.	multiple exon	no	Converged	-4.159835812622344	20.01264251642076	1.1244633141563822	0.004892804036261328	0.0076679971998214	18266	4	ENSMUST00000008542	2595	1	2.493734333333334	47.61
ENSMUSG00000008429	Herpud2	Undefined	0.0185902508394561	0.012712607466316		0.012712607466316	0.2790850806981303		0.2790850806981303	0.0402706111199037	9.999999999999998	0.0021369861287912	0.0013273632400638		0.0013273632400638	0.0588501657698358		0.0588501657698358	0.008297985428589	19.76080181204958	4-step without nuc. deg.	multiple exon	no	Boundary-limited	-5.176149732789611	52.76595170823785	1.1978748857164947	0.00451783051804233	0.007271416705575914	43688	8	ENSMUST00000008573	711	853	2.706284666666667	38.53
ENSMUSG00000008435	Rdh13	Cytosol-localized	0.0242168014140002	0.0272455302423723		0.0272455302423723		0.1357406463510482	0.1357406463510482		1.3331369708303258	0.0024739130452247	0.0037162619836915		0.0037162619836915	0.0190480399110834	0.0190480399110834			0.6552098118091358	3-step without nuc. deg.	multiple exon	no	Converged	-4.158952774162223	23.16836188539856	1.1812981759733334	0.00868180869499776	0.012101145922289943	18654	5	ENSMUST00000008579	1.89	137	2.2615416666666666	46.95
ENSMUSG00000008450	Nutf2	Cytosol-localized	0.1325288564088196	0.0017896226439761		0.0017896226439761		0.05964326804119	0.05964326804119		0.2657985841567397	0.0218453516360022	0.0001244302353576		0.0001244302353576	0.0453812196565321	0.0453812196565321			0.0293277867034407	3-step without nuc. deg.	multiple exon	no	Converged	-4.521788575640315	-38.27628471300082	0.566547522714006	0.001165832069563716	0.001729785651479301	18.75	6	ENSMUST00000008594	411	125	0.728393	46.86
ENSMUSG00000008475	Arpc5	Cytosol-localized	0.0421545628290417	0.004132147712498		0.004132147712498		0.0596264830673425	0.0596264830673425		0.3743386573966328	0.0054535829056252	0.0004035689561828		0.0004035689561828	0.0503595038392707	0.0503595038392707			0.2045756500186609	3-step without nuc. deg.	multiple exon	no	Converged	-4.158883091290189	26.643962010348	1.2472239415780852	0.0024724225382231845	0.00364966791751551	9055	4	ENSMUST00000077755	1274	182	1.6759586666666664	42.66
ENSMUSG00000008489	Elavl2	Cytosol-localized	0.025928802522694	0.0204425414340622		0.0204425414340622		0.0741303166512502	0.0741303166512502		3.0746639536939835	0.0036807753273992	0.0023406183442699		0.0023406183442699	0.0092959792325033	0.0092959792325033			1.292847007493104	3-step without nuc. deg.	multiple exon	no	Converged	-4.898315672417681	108.9818175456407	2.0085203811728904		0.010615222423549899	58091	9	ENSMUST00000107110	2476	14	2.573441	40.19
ENSMUSG00000008575	Nfib	Undefined	0.0556047640310864	0.0424331969286369		0.0424331969286369	0.8001338488184147		0.8001338488184147	0.1846397584073425	2.6633884293897605	0.0088204302642983	0.0060011955833624		0.0060011955833624	0.1789503308766237		0.1789503308766237	0.0476302843029879	0.1322287162300717	4-step without nuc. deg.	multiple exon	no	Converged	-4.736376543805562	105.27574893962448	2.139546832230414	0.01191618679247728	0.02314649968227341	215135	5	ENSMUST00000064770	6617	547	7.301329333333334	41.74
ENSMUSG00000008604	Ubqln4	Cytosol-localized	0.0258947114893565	0.0081342043133695		0.0081342043133695		0.0306485074552332	0.0306485074552332		8.008559746886219	0.0024642589939842	0.0003909557378264		0.0003909557378264	0.0017736336870359	0.0017736336870359			66.43932356805189	3-step without nuc. deg.	multiple exon	no	Converged	6.191978710181797	34.92118273625126	1.121811170840852	0.0048243033834390004	0.005724862500225619	15967	11	ENSMUST00000008748	1491	46	2.699616666666668	50.34
ENSMUSG00000008668	Rps18	Cytosol-localized	0.0841469313214279	0.0012969327845579		0.0012969327845579		0.0020709367872639	0.0020709367872639		0.1000000000000001	0.0117960087367058	0.0001181014241974		0.0001181014241974	0.0001915957862772	0.0001915957862772			0.0366627562900166	3-step without nuc. deg.	multiple exon	no	Boundary-limited	-4.675399870218698	-53.13177031766489	0.5279489586792817	0.000728499936443913	0.000986958972294608	3718	7	ENSMUST00000008812	43	96	0.4039923333333332	51.34
ENSMUSG00000008682	Rpl10	Cytosol-localized	0.0580614676243244	0.0015243842975787		0.0015243842975787		0.0198844421002992	0.0198844421002992		9.99999999999859	0.0067172356942637	0.0001447243150267		0.0001447243150267	0.0075196335286292	0.0075196335286292			2.1232118873519697e+22	3-step without nuc. deg.	multiple exon	no	Boundary-limited	-4.663439094138539	-25.51561315964721	0.6850757351237121	0.0008870970318624197	0.0014004526372205033	2275	7	ENSMUST00000151702			0.533635	45.87
ENSMUSG00000008683	Rps15a	Cytosol-localized	0.0595249793278226	0.0015649627077016		0.0015649627077016		0.0023737340898871	0.0023737340898871		9.99999999992464	0.0067374040346384	0.0001707070956252		0.0001707070956252	0.0002711581771712	0.0002711581771712			223015.79231888065	3-step without nuc. deg.	multiple exon	no	Boundary-limited	-4.369936177285389	-29.79700901007887	0.5753422671754633	0.0008216433466024469	0.0011788658466273625	10884	5	ENSMUST00000128482			0.3604483333333333	45.52
ENSMUSG00000008690	Ncaph2	Cytosol-localized	0.0234886544589564	0.0042367361418037		0.0042367361418037		0.0186956036909334	0.0186956036909334		1.214229013300987	0.0016372324359998	0.0001305780055587		0.0001305780055587	0.0006136867306358	0.0006136867306358			0.4964589234927221	3-step without nuc. deg.	multiple exon	no	Converged	-5.39805335920633	-154.98618600902302	0.5766146511470834	0.0019283918337472232	0.0032944906826688214	17107	22	ENSMUST00000074552	1374	99	2.479320999999999	49.43
ENSMUSG00000008730	Hipk1	Cytosol-localized	0.0549757344981102	0.0120308004394562		0.0120308004394562		0.0521442059006503	0.0521442059006503		2.520488105098469	0.0072548873193031	0.000566194725167		0.000566194725167	0.0034401320250612	0.0034401320250612			0.7911532186617594	3-step without nuc. deg.	multiple exon	no	Converged	-5.152223127929474	116.6161963270127	1.6277094577251243	0.0070941113173932134	0.009223119272278823	38484	14	ENSMUST00000118317	4132	1	7.013831999999999	42.62
ENSMUSG00000008734	Gprc5b	Membrane-localized	0.0217365415741592	0.0188030893461628		0.0188030893461628	0.3429380360123717		0.3429380360123717	0.0685576148431603	1.0277160000644068	0.0027044575724328	0.0024207579456354		0.0024207579456354	0.072409739956172		0.072409739956172	0.0229089599271735	0.3499347098688004	4-step without nuc. deg.	multiple exon	no	Converged	-4.726619521353612	19.95022791420029	1.0127109347711385	0.006160010218894804	0.008992305816651058	12598	5	ENSMUST00000008878	3111	171	2.996126666666666	50.8
ENSMUSG00000008763	Man1a2	Membrane-localized	0.0458648883818227	0.006156825538316		0.006156825538316	1.9999999999995215		1.9999999999995215	0.0919243269836874	3.59738602038803	0.0075768792848086	0.0003496271696696		0.0003496271696696	1.156553159883267		1.156553159883267	0.0512692285030771	0.6975037755442539	4-step without nuc. deg.	multiple exon	no	Converged	-5.641907071004738	140.93866709075058	1.5183713176596068	0.004166479890352278	0.0052242328474402236	123295	13	ENSMUST00000008907	5401	0.64	6.955715333333335	38.75
ENSMUSG00000008822	Acyp1	Cytosol-localized	0.0265817974147288	0.0023926342248626		0.0023926342248626		0.0357631704013905	0.0357631704013905		9.99999999999934	0.0034633073778209	0.0002343905350273		0.0002343905350273	0.0182979225363287	0.0182979225363287			435590.5544063612	3-step without nuc. deg.	multiple exon	no	Boundary-limited	-4.663439094111741	3.532461097555199	0.9010563801769704	0.0012552077351421149	0.002070170988664258	8037	7	ENSMUST00000008966	213	125	0.4448406666666666	44.95
ENSMUSG00000008855	Hdac5	Cytosol-localized	0.025407959729519	0.0050888749313824		0.0050888749313824		0.0207144040874987	0.0207144040874987		1.4618707647997466	0.0021430669052947	0.0001810675040112		0.0001810675040112	0.0011094505657446	0.0011094505657446			0.6863019459018858	3-step without nuc. deg.	multiple exon	no	Converged	8.056625076376662	-76.29461816580069	0.7487930976785178	0.002659675712761671	0.003905866023524972	29007	23	ENSMUST00000107152	77	199	2.318146333333333	54.97
ENSMUSG00000008859	Rala	Cytosol-localized	0.0713134144678762	0.0029243540941895		0.0029243540941895		0.1458856367895098	0.1458856367895098		0.9336237637382732	0.0100496536828427	0.0001928413809389		0.0001928413809389	0.2754685078725791	0.2754685078725791			0.1366433393195285	3-step without nuc. deg.	multiple exon	no	Converged	-4.356708826236634	-6.45832551603203	0.7760205500990385	0.001989068486584946	0.0027672837789057855	63668	5	ENSMUST00000223147			1.3149423333333334	40.9
ENSMUSG00000008892	Vdac3	Cytosol-localized	0.052172917182771	0.0022805735980173		0.0022805735980173		0.0434243172423073	0.0434243172423073		0.4111810848867633	0.0044572025892731	0.0001119777589005		0.0001119777589005	0.0138490388566917	0.0138490388566917			0.0823676181770959	3-step without nuc. deg.	multiple exon	no	Converged	-4.99721227137556	-99.29714717507692	0.459053973230758	0.0011935808387033486	0.002107371288853671	16738	10	ENSMUST00000009036	424	74	1.1644453333333329	40.62
ENSMUSG00000008958	Vps72	Cytosol-localized	0.031297625306363	0.0056828205677508		0.0056828205677508		0.0738881245175301	0.0738881245175301		1.0132943594036523	0.0036481339569792	0.0004167006736453		0.0004167006736453	0.0487877553278869	0.0487877553278869			1.1176692937924213	3-step without nuc. deg.	multiple exon	no	Converged	-4.521788570525715	40.24999731347928	1.3302304927254585	0.0031222677900734084	0.004652348458096669	12029	6	ENSMUST00000009102	272	75	1.1978026666666668	45.83
ENSMUSG00000008999	Bmp7	Membrane-localized	0.0211303141941418	0.011130095553612		0.011130095553612	0.0526949638556759		0.0526949638556759	1.7656578128505067	1.1124878817564654	0.0037336227539509	0.0015202403291848		0.0015202403291848	0.0090607239526905		0.0090607239526905	6748800.57479296	0.1679762354262179	4-step without nuc. deg.	multiple exon	no	Converged	-2.8042058690895786	51.21107405772395	1.6262027801415846	0.004324681835053145	0.006516691840446057	72309	3	ENSMUST00000009143	2124	251	3.461583666666667	52.07
ENSMUSG00000009013	Dynll1	Cytosol-localized	0.1429495009543449	0.0036585376320422		0.0036585376320422		0.0267376361850698	0.0267376361850698		9.999999999999163	0.0275721986319899	0.0002839068076727		0.0002839068076727	0.0083213031602244	0.0083213031602244			27025790.209427994	3-step without nuc. deg.	multiple exon	no	Boundary-limited	-4.158883083342378	11.005874276146058	0.9768473468173312	0.0025191384420259863	0.003407477263060949	3889	4	ENSMUST00000112090	0.19	267	0.5222003333333334	50.54
ENSMUSG00000009030	Pdcl	Cytosol-localized	0.0559240637853561	0.0104545820068031		0.0104545820068031		0.2583940911074374	0.2583940911074374		9.999999999939837	0.0140819991228848	0.0010436517999983		0.0010436517999983	0.7227506935703097	0.7227506935703097			4583.0804163239345	3-step without nuc. deg.	multiple exon	no	Boundary-limited	-4.521788577156144	123.5115974114704	3.288296410761286	0.006873393049102413	0.008629091901388464	9258	6	ENSMUST00000009174	1756	189	2.3783816666666677	42.24
ENSMUSG00000009035	Tmem184b	Membrane-localized	0.0183486688972323	0.0296099430569464		0.0296099430569464	0.5620116833190094		0.5620116833190094	0.0359424349345219	0.6827530246739263	0.0015360568198674	0.0034040970421938		0.0034040970421938	0.0647659132660068		0.0647659132660068	0.0038618650215359	0.1030788694094597	4-step without nuc. deg.	multiple exon	no	Converged	-5.17743027136056	21.37960594748054	1.0032302770641317	0.006727567876198894	0.009481757776715723	18029	8	ENSMUST00000074991	1959	57	3.1591346666666658	53.19
ENSMUSG00000009073	Nf2	Cytosol-localized	0.0258184753043393	0.004380114070266		0.004380114070266		0.0386410779970474	0.0386410779970474		1.5986042110416774	0.0021680020904959	0.0002119450233579		0.0002119450233579	0.0070080688431496	0.0070080688431496			0.1760403995660575	3-step without nuc. deg.	multiple exon	no	Converged	-5.662960481568334	-89.43976017719815	0.6871376040823054	0.002612276800029435	0.0035594282349583075	83691	20	ENSMUST00000109910	2377	0.55	3.728423999999999	44.73
ENSMUSG00000009075	Cabp7	Cytosol-localized		0.0090529068443261		0.0090529068443261		0.0305167445674877	0.0305167445674877				0.0009028378865713		0.0009028378865713	0.0040806909525819	0.0040806909525819				3-step without nuc. deg.	single exon	no	Boundary-limited	-2.383368422833378	15.40146989795111	2.245194475178523	0.0076464428788449845	0.00829349167209522	2056	1	ENSMUST00000009219	1928	0.05	2.4308280000000004	57.44
ENSMUSG00000009076	Zmat5	Cytosol-localized	0.0248140523631199	0.0036405754082386		0.0036405754082386		0.0077242330683841	0.0077242330683841		0.5776909079735965	0.0025725226609974	0.0002967945001481		0.0002967945001481	0.0006474576767872	0.0006474576767872			0.3369941420054505	3-step without nuc. deg.	multiple exon	no	Converged	-4.366509016383976	-8.130635697680976	0.7595598553327303	0.0012461220284321658	0.0027037494047812607	15311	5	ENSMUST00000009220	207	26	0.59119	49.16
ENSMUSG00000009079	Ewsr1	Cytosol-localized	0.0152106006947225	0.0072361562856166		0.0072361562856166		0.0333551446649828	0.0333551446649828		1.206027190196107	0.0019745700552772	0.0005938728421823		0.0005938728421823	0.0029411709487516	0.0029411709487516			0.3846671047305976	3-step without nuc. deg.	multiple exon	no	Converged	-5.758207692049069	242.5022113829373	2.028493888294813	0.003046240737010911	0.004553122855686094	29577	23	ENSMUST00000073308	365	45	1.2509393333333332	42.57
ENSMUSG00000009090	Ap1b1	Cytosol-localized	0.0300731215007411	0.0041453341712845		0.0041453341712845		0.0836899265712211	0.0836899265712211		1.5336858672960665	0.0021984512161435	0.0001479831729066		0.0001479831729066	0.0258298881128054	0.0258298881128054			0.3534239577932325	3-step without nuc. deg.	multiple exon	no	Converged	-5.710427017331682	-147.9159145930489	0.5757457852680468	0.0022584474224152224	0.0035330473269660377	29909	21	ENSMUST00000009234	998	25	3.475718333333332	48.12
ENSMUSG00000009092	Derl3	Membrane-localized		0.0033202373511269		0.0033202373511269	0.0262776160188523		0.0262776160188523	0.0023909033217296			0.0003500300140849		0.0003500300140849	0.0035947183861099		0.0035947183861099	0.0004283100740061		4-step without nuc. deg.	single exon	no	Boundary-limited	-1.4970056677108	0.414614820704692	0.7778754693523049	0.0015771443709625512	0.0018335834933369695	694	1	ENSMUST00000009236	621	11	0.8612816666666665	57.97
ENSMUSG00000009112	Bcl2l13	Cytosol-localized	0.0556076372287683	0.0088458663624978		0.0088458663624978		0.0262354754116891	0.0262354754116891		2.325057169228452	0.0089201314326004	0.0004905593875993		0.0004905593875993	0.0015983586049821	0.0015983586049821			0.9447301130851686	3-step without nuc. deg.	multiple exon	no	Converged	-4.525400373607212	38.32872304301483	1.3027387953938516	0.004801023433816808	0.006951136731981609	44386	6	ENSMUST00000009256	5.45	119	5.282159333333334	43.41
ENSMUSG00000009207	Lnpk	Membrane-localized	0.0168109852620267	0.0272519568463177		0.0272519568463177	0.3531623875621417		0.3531623875621417	0.0207856507531617	0.8202916878333179	0.0013759588220312	0.0024746928090083		0.0024746928090083	0.0301434469832655		0.0301434469832655	0.0016445663199625	0.0608466023766987	4-step without nuc. deg.	multiple exon	no	Converged	-5.390126717190611	59.92757986630933	1.1896979657868374	0.0037684290358531948	0.008071432994443574	53335	10	ENSMUST00000064503	1724	61	2.589018333333334	35.74
ENSMUSG00000009293	Ube2g2	Cytosol-localized	0.0254961378529023	0.0304400123447957		0.0304400123447957		0.1016357914851085	0.1016357914851085		2.53374629060024	0.0033748599782497	0.0046500784287893		0.0046500784287893	0.0156955526654031	0.0156955526654031			4.019097992777247	3-step without nuc. deg.	multiple exon	no	Converged	-4.1591254426490565	43.10580610762803	1.6130657306314864	0.00869840315619476	0.012945056145168323	15144	4	ENSMUST00000174510	1433	98	1.7698790000000002	48.59
ENSMUSG00000009376	Met	Membrane-localized	0.0495960827511529	0.008205779299096		0.008205779299096	0.1335516666208833		0.1335516666208833	0.0480080718719107	6.509292681660312	0.0145849602007071	0.0010405794833284		0.0010405794833284	0.060770965435619		0.060770965435619	0.0329405437992474	5.388318466007271	4-step without nuc. deg.	multiple exon	no	Converged	0.8328291916103154	70.71733945681578	1.8225303471527208	0.004478097141517894	0.006307145478200155	82753	4	ENSMUST00000115443	2156	13	5.606044999999999	41.79
ENSMUSG00000009406	Elk1	Cytosol-localized	0.0227535306203413	0.0112944254524139		0.0112944254524139		0.0367428403766242	0.0367428403766242		0.4407996998468593	0.0022918244057593	0.0008335535418301		0.0008335535418301	0.0028788766485098	0.0028788766485098			0.2021400585460127	3-step without nuc. deg.	multiple exon	no	Converged	-4.3583179804242995	21.622454353829937	1.1123042018908615	0.004236925520251498	0.006938168981273743	8402	5	ENSMUST00000009550	2054	33	3.2855060000000003	44.14
ENSMUSG00000009418	Nav1	Cytosol-localized	0.0477497051709399	0.0071692801590274		0.0071692801590274		0.0671812108299224	0.0671812108299224		3.47706678901839	0.0055397486883981	0.0003377665755348		0.0003377665755348	0.0071213504237811	0.0071213504237811			2.196563381186727	3-step without nuc. deg.	multiple exon	no	Converged	-5.171669999627738	38.35600310727916	1.1313485793184042	0.00593654624434506	0.006013304868004565	36.59	12	ENSMUST00000189252			6.027053666666667	48.26
ENSMUSG00000009470	Tnpo1	Cytosol-localized	0.0391262325556239	0.0037365424056404		0.0037365424056404		0.0191460508004244	0.0191460508004244		6.260385904458639	0.003478202952363	0.0001058481020786		0.0001058481020786	0.0006395807221497	0.0006395807221497			4.797468925805765	3-step without nuc. deg.	multiple exon	no	Converged	-5.821066031928325	-134.6097936709408	0.6275040054866093	0.0030212066961664923	0.00317255747436612	51771	23	ENSMUST00000109401	5601	118	7.627557333333334	41.51
ENSMUSG00000009549	Srp14	Cytosol-localized	0.0556113591772264	0.0016103273646612		0.0016103273646612		0.0569452914264103	0.0569452914264103		0.9390960356973428	0.0074429852698915	0.0001506920884518		0.0001506920884518	0.0535312845246274	0.0535312845246274			8.842567099619329	3-step without nuc. deg.	multiple exon	no	Converged	-4.66343909505748	-15.696382434211532	0.7515694698483111	0.001270290124704641	0.00151313632650052	3861	7	ENSMUST00000009693	367	96	0.5984903333333335	49.69
ENSMUSG00000009555	Cdk9	Cytosol-localized	0.0565664439755862	0.0144942908589111		0.0144942908589111		0.0478943277728569	0.0478943277728569		1.4498432795002223	0.00754155309388	0.0008092070972099		0.0008092070972099	0.0029479660253933	0.0029479660253933			2.5885949748893724	3-step without nuc. deg.	multiple exon	no	Converged	-4.788543329730388	97.98363179249957	1.995408434619866	0.007564916440520587	0.010602371986043656	5346	8	ENSMUST00000009699	485	127	1.4086733333333334	53.54
ENSMUSG00000009563	Tor2a	Membrane-localized	0.0330724027578754	0.00541443045683		0.00541443045683	0.6011956666494183		0.6011956666494183	0.0195142673897872	0.3579158411524939	0.0036858292249184	0.0003412060665967		0.0003412060665967	0.1092671626347692		0.1092671626347692	0.0033224207718254	0.1756507816840906	4-step without nuc. deg.	multiple exon	no	Converged	-5.176149734103575	54.90598605285278	1.2124458072682849	0.00253067345397616	0.004069359889467767	5.01	8	ENSMUST00000009707	503	65	1.304636333333333	54.62
ENSMUSG00000009566	Fpgs	Cytosol-localized	0.0276369926926863	0.0075952434552739		0.0075952434552739		0.0463787425323782	0.0463787425323782		1.0087470243179764	0.0024169888743521	0.0003171048031583		0.0003171048031583	0.0021141893511151	0.0021141893511151			0.454991524396156	3-step without nuc. deg.	multiple exon	no	Converged	-4.711745598657661	-23.68146308748721	0.8278613490963447	0.003742636965340964	0.005638312338387092	11576	15	ENSMUST00000028148	449	58	1.8697139999999992	52.05
ENSMUSG00000009569	Mkl2	Cytosol-localized	0.0353550782249287	0.029071379557622		0.029071379557622		0.1496687397013124	0.1496687397013124		0.9430540025581952	0.0060082207612941	0.0049755684417524		0.0049755684417524	0.0293684499375996	0.0293684499375996			0.3109878954715569	3-step without nuc. deg.	multiple exon	no	Converged	3.7678352117492295	43.59987376482313	1.901070681054701	0.0106597894220377	0.01501076334546491	16876	3	ENSMUST00000149359	4833	217	6.946854999999999	42.96
ENSMUSG00000009585	Apobec3	Cytosol-localized	0.0328304814408824	0.0043522562012716		0.0043522562012716		0.0361463468708737	0.0361463468708737		9.999999999999998	0.0019001376957946	0.0001298377384052		0.0001298377384052	0.0043725981061787	0.0043725981061787			43.26140868336048	3-step without nuc. deg.	multiple exon	no	Boundary-limited	-5.318119993844107	-177.99341401398124	0.3840467570365697	0.00252600952210603	0.0036620659013388932	16033	14	ENSMUST00000175714	548	0.08	1.741553666666667	49.51
ENSMUSG00000009596	Taf7l	Cytosol-localized	0.0139510068640306	0.0074962802489245		0.0074962802489245		0.0183123404172262	0.0183123404172262		9.999999999999682	0.0018609025963666	0.0009786782935678		0.0009786782935678	0.0024745474146726	0.0024745474146726			44798600107.54673	3-step without nuc. deg.	multiple exon	no	Boundary-limited	8.863888001301406	10.900372860502676	1.022655217868892	0.0013219075354849493	0.004365118315997666	6023	2	ENSMUST00000009740	502	13	1.5188280000000005	40.19
ENSMUSG00000009621	Vav2	Cytosol-localized	0.0268225025216484	0.0141856697079073		0.0141856697079073		0.0956412632940021	0.0956412632940021		0.8411933674038945	0.0026596477614554	0.0012565738889765		0.0012565738889765	0.0092609700055492	0.0092609700055492			0.3307883472454858	3-step without nuc. deg.	multiple exon	no	Converged	0.8505384810380807	11.224637827945468	0.9949254443461952	0.0054972556379185526	0.00878871218866548	21314	5	ENSMUST00000056176	2059	553	4.043193333333334	51.41
ENSMUSG00000009628	Tex15	Cytosol-localized	0.0606844876939053	0.0077838495575767		0.0077838495575767		0.060514613060652	0.060514613060652		0.9446952684057662	0.0132062420934376	0.0006328138911321		0.0006328138911321	0.0085533460359698	0.0085533460359698			1.0200503605344546	3-step without nuc. deg.	multiple exon	no	Converged	-3.5848225056108944	17.956068990171076	1.2440770863149166	0.004754166918363366	0.006626490156050049	12202	2	ENSMUST00000124501			4.746882666666667	38.33
ENSMUSG00000009630	Ppp2cb	Cytosol-localized	0.1171272998004534	0.0047323665778543		0.0047323665778543		0.2278233678987415	0.2278233678987415		0.3442328407528321	0.0202778282508646	0.0002174902929083		0.0002174902929083	0.3660667402157453	0.3660667402157453			0.0533008343328079	3-step without nuc. deg.	multiple exon	no	Converged	-4.663439089279256	12.16527526099956	0.9775109304227234	0.0030372361690578303	0.0045119286515015525	19816	7	ENSMUST00000009774	246	291	1.2718280000000002	45.04
ENSMUSG00000009640	Dmap1	Cytosol-localized	0.0178845147552989	0.0075741351629633		0.0075741351629633		0.0348019343968653	0.0348019343968653		9.999999999998693	0.0015281030153645	0.0003930395245462		0.0003930395245462	0.0018710737800382	0.0018710737800382			5101.827833827377	3-step without nuc. deg.	multiple exon	no	Boundary-limited	7.151096876018798	-29.897453524367613	0.7336885654897181	0.002941447975479078	0.0049543899407790545	7301	10	ENSMUST00000102687	53	44	1.3744090000000002	50.88
ENSMUSG00000009647	Mcu	Cytosol-localized	0.0218487243221755	0.0062175655852888		0.0062175655852888		0.0134462519498669	0.0134462519498669		9.999999999982434	0.0030368692722098	0.0009290974947084		0.0009290974947084	0.0020764041689232	0.0020764041689232			2.3679169207159103e+39	3-step without nuc. deg.	multiple exon	no	Boundary-limited	-3.585439223052312	25.90351501829243	1.5513978272404374	0.0022914500284719227	0.004262025009992288	1874	2	ENSMUST00000020312	1796	21	2.566554666666667	43.63
ENSMUSG00000009670	Tex11	Cytosol-localized		0.0023839029968932		0.0023839029968932		0.006818485391998	0.006818485391998				0.0004590089700352		0.0004590089700352	0.0013468601297097	0.0013468601297097				3-step without nuc. deg.	single exon	no	Boundary-limited	-2.709544720686913	0.1722942546979373	0.8134374600874648	0.0007635638731061089	0.002092380451401726	412	1	ENSMUST00000009814	256	21	3.010888333333332	38.0
ENSMUSG00000009681	Bcr	Cytosol-localized	0.059267612165534	0.007743965491533		0.007743965491533		0.0423393388482752	0.0423393388482752		1.646926455986107	0.0085990296696075	0.0003448494059215		0.0003448494059215	0.0028183174505622	0.0028183174505622			0.2027519839751477	3-step without nuc. deg.	multiple exon	no	Converged	-1.53063083457171	57.49462777185688	1.289541526399279	0.005843739285801463	0.006484507494566955	124329	10	ENSMUST00000164107	2591	433	3.707145333333333	48.93
ENSMUSG00000009731	Kcnd1	Membrane-localized	0.0220811774048673	0.0256524664058866		0.0256524664058866	0.284591289546677		0.284591289546677	0.0286443207817806	1.101065140981153	0.0027939655884727	0.0034900371237292		0.0034900371237292	0.0411352101130407		0.0411352101130407	0.0041929733392327	0.469715939870962	4-step without nuc. deg.	multiple exon	no	Converged	-4.276836779501977	37.1404844925907	1.337527632399734	0.007366537295288887	0.009435722746336707	15991	3	ENSMUST00000009875	1776	1553	5.003970333333334	47.78
ENSMUSG00000009733	Tfcp2	Cytosol-localized		0.0087709402177656		0.0087709402177656		0.04174718627013	0.04174718627013				0.0004272060173581		0.0004272060173581	0.0023514200031637	0.0023514200031637				3-step without nuc. deg.	single exon	no	Boundary-limited	-2.5938206204507877	-5.48196154285482	0.55797751151173	0.006307215822121888	0.008241555478329025	1644	1	ENSMUST00000009877	1606	98	3.0528280000000003	45.12
ENSMUSG00000009739	Pou6f1	Cytosol-localized		0.015540363005081		0.015540363005081		0.0634091690416192	0.0634091690416192				0.0014891944589021		0.0014891944589021	0.0095786825774144	0.0095786825774144				3-step without nuc. deg.	single exon	no	Boundary-limited	-2.708208911323439	13.409146813093315	1.9659402003829125	0.011352747047703594	0.014452412368304676	3.3	1	ENSMUST00000177335			3.281941666666667	51.02
ENSMUSG00000009741	Ubp1	Cytosol-localized	0.0204167595635203	0.0018480241771448	0.0135525777857474	0.0154006019628922		0.0174177051986027	0.0174177051986027		0.9703576096392518	0.0016697160191195	0.0001271313418123	0.0011508774440592	0.0011578779164122	0.0009759195745248	0.0009759195745248			0.062455510237482	3-step with nuc. degradation	multiple exon	yes	Converged	27.48392311944625	-82.22246503221128	0.724874637382189	0.004981111287206527	0.0074521405067884015	45764	23	ENSMUST00000084885	1815	285	3.101760333333333	43.42
ENSMUSG00000009772	Nuak2	Cytosol-localized	0.0408733647391116	0.0762517069116829		0.0762517069116829		0.2482511413752803	0.2482511413752803		9.99999999999993	0.0063800631189493	0.0306190860005977		0.0306190860005977	0.1024196163670857	0.1024196163670857			20219197233187.785	3-step without nuc. deg.	multiple exon	no	Boundary-limited	-3.550311725754277	36.781208204959995	2.0986924178537008	0.016213896315178302	0.025129269908468938	2167	2	ENSMUST00000082125	1106	103	2.5512496666666675	50.05
ENSMUSG00000009828	Ick	Cytosol-localized	0.0319427343814281	0.0099478506766312		0.0099478506766312		0.0223772890121734	0.0223772890121734		1.4730259081535515	0.0045649084667727	0.0006087156713942		0.0006087156713942	0.0015473595227789	0.0015473595227789			0.4444216928510303	3-step without nuc. deg.	multiple exon	no	Converged	-5.319446850378853	160.34128132539158	2.016800687615764	0.004581301381195067	0.006766405547001893	42982	14	ENSMUST00000118869	183	289	2.6229656666666665	44.96
ENSMUSG00000009863	Sdhb	Cytosol-localized	0.0286304088670585	0.001769782035158		0.001769782035158		0.0470690065988581	0.0470690065988581		6.185067997540706	0.0021219924432577	0.0001210939327995		0.0001210939327995	0.0244855374434725	0.0244855374434725			182.2065446721446	3-step without nuc. deg.	multiple exon	no	Converged	-4.7874917416018405	-79.15306115275122	0.4559872869478835	0.0010142763415869683	0.0015756683505857183	17.99	8	ENSMUST00000010007	0.09	201	0.9457753333333332	51.24
ENSMUSG00000009894	Snap47	Cytosol-localized	0.0244112142894901	0.0047335221179571		0.0047335221179571		0.5566966593643393	0.5566966593643393		1.2201319543563334	0.0022195019936916	0.0003050519826915		0.0003050519826915	10.027159739845343	10.027159739845343			0.29202383548582	3-step without nuc. deg.	multiple exon	no	Converged	-4.5217885770823365	-15.906053815209049	0.7224987203963207	0.0024869099514925777	0.003876849171752873	42865	6	ENSMUST00000010038	529	84	1.6005350000000005	47.4
ENSMUSG00000009900	Wnt3a	Membrane-localized		0.0098122983693716		0.0098122983693716	0.1330100540258223		0.1330100540258223	0.0560609359715298			0.0013490329993003		0.0013490329993003	0.0492640726036863		0.0492640726036863	0.0598361817556506		4-step without nuc. deg.	single exon	no	Boundary-limited	-3.1359227406128696	26.734131428351063	2.442783032237887	0.007235822045496734	0.008649383878703046	2076	1	ENSMUST00000010044	1596	104	2.5638280000000004	49.97
ENSMUSG00000009905	Kdsr	Membrane-localized	0.0135020476100982	0.0146431280608053		0.0146431280608053	0.302113259257958		0.302113259257958	0.0899403668736399	0.6697208198970911	0.0011547229377824	0.0015522891667015		0.0015522891667015	0.0480933504524505		0.0480933504524505	0.0359916853660463	0.0564107104282796	4-step without nuc. deg.	multiple exon	no	Converged	1.3077764617852452	-38.36466307310104	0.759478274411245	0.00369249678246072	0.006476819873907046	39268	10	ENSMUST00000010049	4442	75	4.746725666666666	44.87
ENSMUSG00000009907	Vps4b	Cytosol-localized	0.02852727530684	0.0101422054725747		0.0101422054725747		0.0333418148260419	0.0333418148260419		0.6518431321556901	0.0029776255675788	0.0005108016614793		0.0005108016614793	0.0017800978373725	0.0017800978373725			0.0831350850724396	3-step without nuc. deg.	multiple exon	no	Converged	-5.2507489444260855	52.148638484888245	1.2035556918919768	0.004035115977574613	0.006872879967844646	27298	13	ENSMUST00000094646	3016	0.28	2.7203033333333337	39.62
ENSMUSG00000009927	Rps25	Cytosol-localized	0.1694614735387471	0.0015053932764397		0.0015053932764397		0.0028246858981791	0.0028246858981791		9.999999999998622	0.0384916940618197	0.000152279675454		0.000152279675454	0.0002937660894307	0.0002937660894307			5.61457268158616e+20	3-step without nuc. deg.	multiple exon	no	Boundary-limited	-4.53494516151833	-0.1349384708468726	0.8576025945674715	0.0008647031780346819	0.001196703785196705	3288	6	ENSMUST00000216867	0.14	57	0.3631126666666666	48.01
ENSMUSG00000009995	Taz	Undefined	0.0103965581753338	0.0039654862729763	0.0117130341712192	0.0156785204441955	0.059625383904096		0.059625383904096	0.0092542060262368	0.1812852641486142	0.000838914046605	0.0004743590851417	0.0021960377372532	0.0022466860673215	0.0064006832655938		0.0064006832655938	0.0009388749244568	0.018351482873771	4-step with nuc. degradation	multiple exon	yes	Converged	28.16056558330663	-49.073397491784725	0.7089674400208146	0.0035790898028649327	0.0058845719074842396	7454	10	ENSMUST00000124200	27	257	1.318965666666667	47.46
ENSMUSG00000010025	Aldh3a2	Cytosol-localized	0.0238009442909795	0.0088254510792493		0.0088254510792493		0.035906217794373	0.035906217794373		1.6361755082168556	0.0028610230831401	0.0005766280885543		0.0005766280885543	0.0025113073762821	0.0025113073762821			0.8590939426544175	3-step without nuc. deg.	multiple exon	no	Converged	-5.089126516129369	67.49237165341248	1.3716319258812084	0.0039013542859446635	0.005980501780241611	22332	11	ENSMUST00000074127	1456	178	2.262332	46.51
ENSMUSG00000010045	Tmem115	Membrane-localized	0.0408549641763047	0.021004842695773		0.021004842695773	0.2724685198522053		0.2724685198522053	0.3163196874964388	0.8888804776246969	0.0084403331314354	0.0034592544736769		0.0034592544736769	0.0538196645342127		0.0538196645342127	1.0719389606425838	1.301626609378046	4-step without nuc. deg.	multiple exon	no	Converged	-3.9318296158826698	50.89442921989165	2.0454976707990458	0.009318846663266604	0.01284577083741376	4728	2	ENSMUST00000010189	606	533	1.996828	55.06
ENSMUSG00000010048	Ifrd2	Cytosol-localized	0.0201968020720576	0.0056920899154013		0.0056920899154013		0.0196899967197152	0.0196899967197152		9.9999999999997	0.0017977905198351	0.0002713811880888		0.0002713811880888	0.0010260565460876	0.0010260565460876			4680456.597246547	3-step without nuc. deg.	multiple exon	no	Boundary-limited	3.3397243459295183	-27.796461775716832	0.7768904546424105	0.002332257841037006	0.004048495309265152	5396	12	ENSMUST00000010192	482	246	1.3029863333333334	55.36
ENSMUSG00000010051	Hyal1	Membrane-localized	0.0197602610890511	0.0358746131691754		0.0358746131691754	0.7215468945130096		0.7215468945130096	0.0434338382123698	0.3374173574590701	0.002470558843391	0.0068193102037585		0.0068193102037585	0.1231549399731141		0.1231549399731141	0.0061055754101726	0.0920755513801009	4-step without nuc. deg.	multiple exon	no	Converged	-5.050129432418608	17.865873593856282	0.985354939506198	0.007855066972630017	0.010784883466451662	4157	7	ENSMUST00000010195	1563	0.06	2.555200666666666	52.86
ENSMUSG00000010057	Nprl2	Cytosol-localized	0.0189995445891201	0.0024111920662044	0.0064009628223004	0.0088121548885048		0.0127407964479918	0.0127407964479918		9.999999999999456	0.0018416532237797	0.00034345077535	0.0009614666187662	0.0010209684099374	0.0017773728303014	0.0017773728303014			1127889838.5284748	3-step with nuc. degradation	multiple exon	yes	Boundary-limited	17.307473357329016	30.577382863923717	1.0748131610455358	0.0029932221817715113	0.005150813464564846	3.48	10	ENSMUST00000010201	147	149	1.243858666666667	55.13
ENSMUSG00000010064	Slc38a3	Membrane-localized		0.0058971839073644		0.0058971839073644	0.0707580557076827		0.0707580557076827	0.0305337528219331			0.0010313445660767		0.0010313445660767	0.0322431461235271		0.0322431461235271	0.039940425901751		4-step without nuc. deg.	single exon	no	Boundary-limited	-3.091335039879821	15.468389042557051	1.534502582356073	0.002218638550133661	0.005117890899866115	1404	1	ENSMUST00000193932	772	122	2.0780616666666667	53.75
ENSMUSG00000010067	Rassf1	Cytosol-localized	0.0576274764974693	0.0516653347483879		0.0516653347483879		0.2217222126633784	0.2217222126633784		0.8662565877726907	0.0084656082962545	0.0084302569810195		0.0084302569810195	0.0372325292583541	0.0372325292583541			0.3361243350353391	3-step without nuc. deg.	multiple exon	no	Converged	-3.612523574924097	69.15095468525587	2.0457684091361843	0.0141948017725075	0.02550781024800067	7684	5	ENSMUST00000010211	717	195	1.5144510000000002	49.97
ENSMUSG00000010097	Nxf1	Cytosol-localized	0.0519606906245417	0.0059379069013815		0.0059379069013815		0.0304217215753154	0.0304217215753154		0.4609151222898216	0.0040804164632058	0.000122596489967		0.000122596489967	0.000775085500099	0.000775085500099			0.0533499393197243	3-step without nuc. deg.	multiple exon	no	Converged	-5.046977382120289	-130.741706338051	0.6572646650067433	0.004363542323296988	0.005021086200926689	13849	25	ENSMUST00000010241	309	158	1.4338810000000002	45.87
ENSMUSG00000010110	Stx5a	Cytosol-localized	0.0233877167559043	0.0027753532065805	0.0151607545997342	0.0179361078063147		0.0226632934456133	0.0226632934456133		0.7062503769457943	0.0023610820239838	0.0002923690048272	0.0019298538877805	0.0019518749097124	0.0021667600050754	0.0021667600050754			0.1198458624321175	3-step with nuc. degradation	multiple exon	yes	Converged	15.231499611360944	58.56552640022285	1.1833560449697016	0.0056731599760013966	0.008733408247866208	14266	15	ENSMUST00000073430	573	469	1.368895333333333	44.25
ENSMUSG00000010122	Slc47a1	Membrane-localized	0.0140194966631364	0.0125097152318241		0.0125097152318241	0.1189126491567528		0.1189126491567528	0.0075903132162632	0.7577572661151416	0.0022998797688388	0.0021288795340933		0.0021288795340933	0.0244439183386852		0.0244439183386852	0.0017044587180132	1.133881265815735	4-step without nuc. deg.	multiple exon	no	Converged	-3.932804979374353	43.25168306296172	1.7608265894753754	0.0023296067537993464	0.004455694227454691	1127	1	ENSMUST00000010267	0.9	33	2.4182816666666676	46.94
ENSMUSG00000010154	Spire2	Cytosol-localized	0.0385203384070961	0.0157037366812728		0.0157037366812728		0.0931958097788619	0.0931958097788619		0.6876962664909779	0.0036199216552432	0.0009093200565451		0.0009093200565451	0.006542986839387	0.006542986839387			0.1010044148751735	3-step without nuc. deg.	multiple exon	no	Converged	-5.087735851486443	23.111604986640387	1.042942315248023	0.0066273112408866425	0.010537902587737008	15496	11	ENSMUST00000010298	0.12	51	2.104153666666667	50.0
ENSMUSG00000010205	Raver1	Cytosol-localized	0.0253299655463284	0.0053380499020558		0.0053380499020558		0.0179443447554146	0.0179443447554146		1.856988364586338	0.0016257352654438	0.0001655029319263		0.0001655029319263	0.0006121008876447	0.0006121008876447			1.183770843994116	3-step without nuc. deg.	multiple exon	no	Converged	-5.255879510255582	-121.33687646288982	0.4829696781255617	0.0031560780284470933	0.004015139180042405	17.85	13	ENSMUST00000115487	1191	0.03	3.2728280000000005	50.0
ENSMUSG00000010277	2610507B11Rik	Membrane-localized	0.0348834719667095	0.0043823026817907		0.0043823026817907	0.0325606269087558		0.0325606269087558	0.0130307908071311	9.999999999999936	0.0022251837946305	9.1057816555014e-05		9.1057816555014e-05	0.0009851106483023		0.0009851106483023	0.0008260944945269	11.547839580192484	4-step without nuc. deg.	multiple exon	no	Boundary-limited	-6.6987934935771705	-481.18582699944966	0.5402846761036837	0.0017474158463010332	0.0030592556246630724	28871	39	ENSMUST00000010421	639	97	5.148283666666667	44.67
[truncated: 8,985 more rows]

## Sheet: Half-lives - Half-lives
Half-lives
[truncated: 9,789 more rows]

## Sheet: GSEA results - GSEA results
GSEA results
NS	pathway	padj	NES	size	leadingEdge	parameter
[truncated: 591 more rows]
