# Supplementary material for: Subcellular mRNA kinetic modeling reveals nuclear retention as rate-limiting
Source: Mol Syst Biol. 2024 Nov 15;20(12):1346–71. doi: 10.1038/s44320-024-00073-2 (PMC11611909; doi:10.1038/s44320-024-00073-2)
Supplement: Supplementary file 7 — Source data Fig. 4 [file 44320_2024_73_MOESM7_ESM.xlsx]

## Sheet: Description - Description table
Description table
Sheet	Used in Figure	Description
GSEA results	4A	Results from GSEA performed with fgsea ranking genes by membrane/cytosol expression
Localization bins	4B	Bins of localization (1 = highly cytosol-enriched, 5 = highly membrane-enriched) determined from membrane / cytosol TPM expression
Target signal annotations	4C	Information on target signals obtained from biomart
		Half-lives can be found in source data for Figure 3

## Sheet: GSEA results - GSEA results
GSEA results
NS	pathway	padj	NES	size
CC	INTRINSIC COMPONENT OF PLASMA MEMBRANE	2.2e-19	15	399
CC	NUCLEAR OUTER MEMBRANE ENDOPLASMIC RETICULUM MEMBRANE NETWORK	2.2e-19	13	383
MF	TRANSPORTER ACTIVITY	2.2e-19	13	476
CC	CELL SURFACE	2.2e-19	12	298
CC	ORGANELLE SUBCOMPARTMENT	2.2e-19	12	562
MF	INORGANIC MOLECULAR ENTITY TRANSMEMBRANE TRANSPORTER ACTIVITY	2.2e-19	11	243
MF	ION TRANSMEMBRANE TRANSPORTER ACTIVITY	2.2e-19	11	304
BP	ION TRANSPORT	2.2e-19	10	604
BP	TRANSMEMBRANE TRANSPORT	2.2e-19	10	591
MF	ACTIVE TRANSMEMBRANE TRANSPORTER ACTIVITY	2.2e-19	9.2	168
CC	INTRINSIC COMPONENT OF ENDOPLASMIC RETICULUM MEMBRANE	2.2e-19	9.1	109
CC	INTRINSIC COMPONENT OF ORGANELLE MEMBRANE	2.2e-19	9.1	244
BP	GLYCOPROTEIN METABOLIC PROCESS	2.2e-19	9	200
MF	METAL ION TRANSMEMBRANE TRANSPORTER ACTIVITY	2.2e-19	8.9	139
BP	GLYCOPROTEIN BIOSYNTHETIC PROCESS	2.2e-19	8.8	166
MF	HEXOSYLTRANSFERASE ACTIVITY	2.2e-19	8.4	109
MF	SECONDARY ACTIVE TRANSMEMBRANE TRANSPORTER ACTIVITY	2.2e-19	8	95
BP	GLYCOSYLATION	2.2e-19	7.9	138
BP	MEMBRANE LIPID METABOLIC PROCESS	2.2e-19	7.9	110
BP	BIOLOGICAL ADHESION	2.2e-19	7.5	583
BP	ANION TRANSPORT	2.2e-19	7.4	187
CC	EXTERNAL ENCAPSULATING STRUCTURE	2.2e-19	7.4	137
MF	ACTIVE ION TRANSMEMBRANE TRANSPORTER ACTIVITY	2.2e-19	7.4	93
MF	UDP GLYCOSYLTRANSFERASE ACTIVITY	2.2e-19	7.4	80
CC	PLASMA MEMBRANE REGION	2.2e-19	7.1	539
BP	CHEMICAL HOMEOSTASIS	2.2e-19	6.9	556
BP	ION HOMEOSTASIS	2.2e-19	6.9	337
CC	ENDOPLASMIC RETICULUM PROTEIN CONTAINING COMPLEX	2.2e-19	6.9	91
BP	CELLULAR ION HOMEOSTASIS	2.2e-19	6.7	272
CC	RECEPTOR COMPLEX	2.2e-19	6.7	139
BP	LIPID METABOLIC PROCESS	2.2e-19	6.6	702
CC	BOUNDING MEMBRANE OF ORGANELLE	2.2e-19	6.6	723
BP	IMPORT ACROSS PLASMA MEMBRANE	2.2e-19	6.5	78
BP	IMPORT INTO CELL	2.2e-19	6.5	95
MF	SYMPORTER ACTIVITY	2.2e-19	6.5	49
BP	LIPID BIOSYNTHETIC PROCESS	2.2e-19	6.4	371
CC	GOLGI MEMBRANE	2.2e-19	6.4	175
MF	G PROTEIN COUPLED RECEPTOR ACTIVITY	2.2e-19	6.3	63
BP	CELLULAR HOMEOSTASIS	2.2e-19	6.2	423
BP	TAXIS	2.2e-19	6.2	253
CC	APICAL PLASMA MEMBRANE	2.2e-19	6.2	150
CC	ENDOPLASMIC RETICULUM LUMEN	2.2e-19	6.2	44
CC	BASAL PART OF CELL	2.2e-19	6.1	122
MF	SIGNALING RECEPTOR REGULATOR ACTIVITY	2.2e-19	6.1	116
BP	DIVALENT INORGANIC CATION HOMEOSTASIS	2.2e-19	6	192
BP	LIPID LOCALIZATION	2.2e-19	6	234
CC	MEMBRANE PROTEIN COMPLEX	2.2e-19	6	580
CC	TRANSPORTER COMPLEX	2.2e-19	5.9	126
CC	VACUOLE	2.2e-19	5.9	358
BP	EXTERNAL ENCAPSULATING STRUCTURE ORGANIZATION	2.2e-19	5.8	119
BP	NEURON PROJECTION GUIDANCE	2.2e-19	5.8	121
MF	GROWTH FACTOR BINDING	2.2e-19	5.6	71
MF	SIGNALING RECEPTOR BINDING	2.2e-19	5.6	606
BP	INORGANIC ANION TRANSPORT	2.2e-19	5.5	59
BP	ORGANIC ACID TRANSPORT	4.8e-19	5.5	144
BP	CELL MIGRATION	3.5e-18	5.4	748
MF	CELL ADHESION MOLECULE BINDING	3.5e-18	5.4	123
MF	GLYCOSAMINOGLYCAN BINDING	2.2e-19	5.4	69
BP	CARBOXYLIC ACID TRANSPORT	1.7e-17	5.3	109
BP	CELL CELL ADHESION VIA PLASMA MEMBRANE ADHESION MOLECULES	3.1e-18	5.3	70
BP	AMINOGLYCAN METABOLIC PROCESS	2.3e-18	5.2	41
CC	ORGANELLE INNER MEMBRANE	5.7e-17	5.2	321
MF	EXTRACELLULAR MATRIX STRUCTURAL CONSTITUENT	3.6e-17	5.1	43
MF	ORGANIC ACID TRANSMEMBRANE TRANSPORTER ACTIVITY	2.7e-17	5.1	67
BP	ORGANIC ACID TRANSMEMBRANE TRANSPORT	6.9e-16	5	74
CC	INNER MITOCHONDRIAL MEMBRANE PROTEIN COMPLEX	1.5e-16	5	84
CC	LYTIC VACUOLE MEMBRANE	1.2e-15	5	118
MF	CALCIUM ION BINDING	9.4e-16	5	226
BP	CARBOHYDRATE DERIVATIVE TRANSPORT	3.1e-16	4.9	41
BP	STEROID METABOLIC PROCESS	3.2e-15	4.9	136
BP	SECONDARY ALCOHOL METABOLIC PROCESS	1e-14	4.8	84
CC	RESPIRASOME	4.2e-15	4.8	51
BP	AMINO ACID TRANSMEMBRANE TRANSPORT	6.1e-14	4.7	43
MF	CARBOHYDRATE BINDING	1e-13	4.7	100
MF	CYTOKINE BINDING	5.1e-14	4.7	51
BP	LEUKOCYTE MIGRATION	1.3e-13	4.6	140
CC	MITOCHONDRIAL PROTEIN CONTAINING COMPLEX	1.8e-13	4.6	195
BP	G PROTEIN COUPLED RECEPTOR SIGNALING PATHWAY	4.2e-12	4.5	205
CC	MEMBRANE MICRODOMAIN	4e-12	4.5	193
BP	AMINO ACID TRANSPORT	1.9e-12	4.4	72
BP	RESPONSE TO ENDOPLASMIC RETICULUM STRESS	1.4e-11	4.4	178
CC	ANCHORED COMPONENT OF MEMBRANE	3.6e-12	4.4	46
BP	ORGANIC HYDROXY COMPOUND METABOLIC PROCESS	2.2e-11	4.3	236
BP	RESPONSE TO WOUNDING	5.3e-12	4.3	224
BP	VASCULATURE DEVELOPMENT	2.9e-11	4.3	377
CC	ENDOPLASMIC RETICULUM GOLGI INTERMEDIATE COMPARTMENT	1.1e-11	4.3	51
MF	HYDROLASE ACTIVITY HYDROLYZING O GLYCOSYL COMPOUNDS	8.3e-12	4.3	46
BP	ANIMAL ORGAN MORPHOGENESIS	4.3e-11	4.2	509
BP	ERAD PATHWAY	4.1e-10	4.1	80
BP	LIPOPROTEIN METABOLIC PROCESS	1.4e-10	4.1	86
BP	REGULATION OF RESPONSE TO WOUNDING	3.4e-10	4.1	80
BP	ORGANIC HYDROXY COMPOUND TRANSPORT	4.7e-10	4	99
BP	ORGANOPHOSPHATE ESTER TRANSPORT	3.7e-10	4	68
BP	REGULATION OF RESPONSE TO EXTERNAL STIMULUS	8.2e-10	4	413
BP	TRANSITION METAL ION TRANSPORT	3.5e-10	4	54
CC	SECRETORY VESICLE	2.3e-9	4	244
BP	POSITIVE REGULATION OF MULTICELLULAR ORGANISMAL PROCESS	4.9e-9	3.9	738
MF	SERINE HYDROLASE ACTIVITY	1.3e-9	3.9	53
BP	CIRCULATORY SYSTEM PROCESS	5.6e-9	3.8	232
BP	COLLAGEN METABOLIC PROCESS	7.9e-9	3.8	48
BP	SKELETAL SYSTEM DEVELOPMENT	3.2e-9	3.8	263
BP	MITOCHONDRIAL RESPIRATORY CHAIN COMPLEX ASSEMBLY	9.7e-9	3.7	69
BP	REGULATION OF SYNAPSE ASSEMBLY	1.6e-8	3.7	49
BP	TUBE MORPHOGENESIS	1.6e-8	3.7	476
BP	CYTOKINE PRODUCTION	6.5e-8	3.6	347
BP	ENZYME LINKED RECEPTOR PROTEIN SIGNALING PATHWAY	3.3e-8	3.6	502
BP	NADH DEHYDROGENASE COMPLEX ASSEMBLY	3.3e-8	3.6	42
BP	NEGATIVE REGULATION OF MULTICELLULAR ORGANISMAL PROCESS	9.4e-8	3.6	515
BP	PROTEIN PROCESSING	3e-08	3.6	128
BP	VASCULAR PROCESS IN CIRCULATORY SYSTEM	3.2e-8	3.6	101
CC	ENDOSOME	5.4e-8	3.6	589
BP	AMYLOID PRECURSOR PROTEIN CATABOLIC PROCESS	9.4e-8	3.5	41
BP	EXPORT FROM CELL	1.5e-7	3.5	443
BP	HORMONE METABOLIC PROCESS	4.5e-8	3.5	63
BP	INFLAMMATORY RESPONSE	2.4e-7	3.5	264
BP	POSITIVE REGULATION OF TRANSPORT	4e-07	3.5	490
BP	PROTEIN MATURATION	9.5e-8	3.5	172
BP	SENSORY PERCEPTION	6.5e-8	3.5	169
BP	BIOMINERALIZATION	7.1e-7	3.4	73
BP	OSSIFICATION	7.3e-7	3.4	190
BP	SECRETION	4e-07	3.4	474
MF	METALLOENDOPEPTIDASE ACTIVITY	3.3e-7	3.4	42
BP	ENSHEATHMENT OF NEURONS	6.2e-7	3.3	94
BP	MEMBRANE ORGANIZATION	7.9e-7	3.3	434
BP	REGULATION OF HORMONE LEVELS	7.8e-7	3.3	215
CC	LATE ENDOSOME	1.6e-6	3.3	148
BP	CELL CELL SIGNALING	4.3e-6	3.2	737
BP	ENDOMEMBRANE SYSTEM ORGANIZATION	2.2e-6	3.2	337
BP	TISSUE REMODELING	1.6e-6	3.2	86
MF	ENDOPEPTIDASE ACTIVITY	2.5e-6	3.2	165
BP	MORPHOGENESIS OF A BRANCHING STRUCTURE	5.2e-6	3.1	113
BP	ODONTOGENESIS	3.7e-6	3.1	56
BP	POSITIVE REGULATION OF PHOSPHORUS METABOLIC PROCESS	8.8e-6	3.1	468
BP	REGULATION OF OSSIFICATION	3.5e-6	3.1	62
BP	RENAL SYSTEM PROCESS	3.1e-6	3.1	40
BP	RESPONSE TO TOPOLOGICALLY INCORRECT PROTEIN	3.6e-6	3.1	99
MF	STEROID BINDING	9.7e-6	3.1	43
BP	CELL RECOGNITION	1e-05	3	56
BP	MAPK CASCADE	7.2e-6	3	400
BP	MESENCHYME DEVELOPMENT	7.7e-6	3	159
BP	REGULATION OF ANIMAL ORGAN MORPHOGENESIS	6.6e-6	3	62
BP	RESPONSE TO NITROGEN COMPOUND	1.2e-5	3	512
BP	GLAND MORPHOGENESIS	2.3e-5	2.9	78
BP	MAINTENANCE OF LOCATION	4e-05	2.9	186
BP	MOLTING CYCLE	3.9e-5	2.9	73
BP	PROTEIN LOCALIZATION TO ENDOPLASMIC RETICULUM	2.8e-5	2.9	50
BP	RESPONSE TO BMP	2.5e-5	2.9	77
BP	AMIDE TRANSPORT	2.6e-5	2.8	155
BP	COGNITION	4.4e-5	2.8	168
BP	LYTIC VACUOLE ORGANIZATION	3.3e-5	2.8	58
CC	COPII COATED ER TO GOLGI TRANSPORT VESICLE	9.8e-5	2.8	41
BP	ATP SYNTHESIS COUPLED ELECTRON TRANSPORT	1.4e-4	2.7	40
BP	COAGULATION	4.9e-5	2.7	66
BP	NEGATIVE REGULATION OF CELLULAR RESPONSE TO GROWTH FACTOR STIMULUS	7.7e-5	2.7	54
BP	T CELL MEDIATED IMMUNITY	7.1e-5	2.7	54
CC	CIS GOLGI NETWORK	1.4e-4	2.7	48
MF	STRUCTURAL MOLECULE ACTIVITY	1.2e-4	2.7	283
BP	CARBOHYDRATE TRANSPORT	1.4e-4	2.6	91
BP	CHONDROCYTE DIFFERENTIATION	0.0002	2.6	49
BP	MITOCHONDRIAL TRANSLATION	2.1e-4	2.6	62
BP	INTERLEUKIN 6 PRODUCTION	0.0003	2.5	65
BP	NEGATIVE REGULATION OF TRANSMEMBRANE RECEPTOR PROTEIN SERINE THREONINE KINASE SIGNALING PATHWAY	3.2e-4	2.5	66
BP	UROGENITAL SYSTEM DEVELOPMENT	4.9e-4	2.5	185
BP	ENDOTHELIUM DEVELOPMENT	6.9e-4	2.4	63
BP	SENSORY ORGAN DEVELOPMENT	7.9e-4	2.4	280
BP	ENTRY INTO HOST	0.0017	2.3	45
MF	TETRAPYRROLE BINDING	0.0014	2.3	42
MF	PEPTIDASE REGULATOR ACTIVITY	0.0025	2.2	66
CC	ORGANELLE ENVELOPE LUMEN	27	1.9	71
BP	REGULATION OF UBIQUITIN DEPENDENT PROTEIN CATABOLIC PROCESS	34	-1.8	119
MF	BASAL TRANSCRIPTION MACHINERY BINDING	31	-1.8	50
BP	CELLULAR AMINO ACID METABOLIC PROCESS	0.02	-1.9	154
BP	CELL AGING	13	-1.9	70
BP	ENERGY DERIVATION BY OXIDATION OF ORGANIC COMPOUNDS	0.03	-1.9	195
BP	NIK NF KAPPAB SIGNALING	21	-1.9	65
BP	VESICLE CYTOSKELETAL TRAFFICKING	19	-1.9	45
BP	GAMETE GENERATION	17	-2	359
BP	NUCLEOBASE CONTAINING SMALL MOLECULE METABOLIC PROCESS	15	-2	299
BP	POSITIVE REGULATION OF AUTOPHAGY	17	-2	104
BP	POSITIVE REGULATION OF GTPASE ACTIVITY	0.0065	-2	162
BP	PROTEIN DEPOLYMERIZATION	0.01	-2	76
MF	NUCLEOTIDYLTRANSFERASE ACTIVITY	11	-2	88
BP	CELLULAR RESPONSE TO STEROID HORMONE STIMULUS	0.0053	-2.1	91
BP	I KAPPAB KINASE NF KAPPAB SIGNALING	0.0056	-2.1	127
BP	NUCLEOSIDE MONOPHOSPHATE METABOLIC PROCESS	0.0088	-2.1	44
BP	REGULATION OF CIRCADIAN RHYTHM	0.0055	-2.1	71
BP	TYPE I INTERFERON PRODUCTION	0.0038	-2.1	63
BP	VESICLE BUDDING FROM MEMBRANE	0.0082	-2.1	47
BP	VIRAL GENE EXPRESSION	11	-2.1	50
CC	MEMBRANE COAT	0.0058	-2.1	77
CC	NON MOTILE CILIUM	12	-2.1	75
MF	P53 BINDING	0.0077	-2.1	59
MF	PHOSPHATIDYLINOSITOL BINDING	0.0039	-2.1	168
MF	PROTEIN SERINE THREONINE PHOSPHATASE ACTIVITY	0.0076	-2.1	58
MF	SIGNALING ADAPTOR ACTIVITY	6	-2.1	46
BP	HETEROCHROMATIN ORGANIZATION	0.0052	-2.2	67
BP	RNA LOCALIZATION	0.0052	-2.2	120
BP	TRANSCRIPTION ELONGATION FROM RNA POLYMERASE II PROMOTER	0.0052	-2.2	43
CC	NUCLEAR MATRIX	0.0024	-2.2	62
MF	PROTEIN N TERMINUS BINDING	0.0034	-2.2	90
MF	TRANSLATION REGULATOR ACTIVITY	3	-2.2	91
CC	RNA POLYMERASE COMPLEX	0.0016	-2.3	82
MF	MAGNESIUM ION BINDING	0.0022	-2.3	138
BP	ENERGY RESERVE METABOLIC PROCESS	0.0012	-2.4	45
BP	MITOCHONDRION ORGANIZATION	0.0011	-2.4	377
MF	CYTOSKELETAL MOTOR ACTIVITY	0.0013	-2.4	46
MF	GTPASE BINDING	6.2e-4	-2.4	250
MF	HEAT SHOCK PROTEIN BINDING	8.7e-4	-2.4	95
MF	UBIQUITIN LIKE PROTEIN SPECIFIC PROTEASE ACTIVITY	0.0012	-2.4	89
BP	RESPONSE TO CYTOKINE	3.7e-4	-2.5	441
CC	SITE OF DNA DAMAGE	5.7e-4	-2.5	68
MF	PROTEIN C TERMINUS BINDING	0.0007	-2.5	161
BP	PROTEIN LOCALIZATION TO CILIUM	2.3e-4	-2.6	47
CC	METHYLTRANSFERASE COMPLEX	0.0004	-2.6	81
MF	SINGLE STRANDED RNA BINDING	1.2e-4	-2.6	52
CC	REPLICATION FORK	1.5e-4	-2.7	58
CC	TRANSFERASE COMPLEX TRANSFERRING PHOSPHORUS CONTAINING GROUPS	1.3e-4	-2.7	211
MF	GDP BINDING	5.4e-5	-2.7	52
MF	PROTEIN MACROMOLECULE ADAPTOR ACTIVITY	1.2e-4	-2.7	189
BP	NUCLEAR TRANSPORT	6.5e-5	-2.8	225
BP	REGULATION OF CELL PROJECTION ASSEMBLY	1.1e-4	-2.8	129
CC	CENTRIOLE	8.5e-5	-2.8	95
CC	HETEROCHROMATIN	2.9e-5	-2.8	66
MF	PROTEIN DOMAIN SPECIFIC BINDING	5.4e-5	-2.8	506
MF	HISTONE DEACETYLASE BINDING	2.4e-5	-2.9	83
MF	SINGLE STRANDED DNA BINDING	2.8e-5	-2.9	91
MF	GTPASE ACTIVITY	9.7e-6	-3	164
MF	UBIQUITIN LIKE PROTEIN BINDING	3.2e-5	-3	89
BP	MICROTUBULE ORGANIZING CENTER ORGANIZATION	1.3e-6	-3.1	112
BP	NON MEMBRANE BOUNDED ORGANELLE ASSEMBLY	2.5e-6	-3.2	254
BP	ORGANELLE ASSEMBLY	1.3e-6	-3.2	549
BP	REGULATION OF CENTROSOME CYCLE	3.6e-6	-3.2	45
BP	REGULATION OF MRNA PROCESSING	2e-06	-3.2	92
BP	REGULATION OF ORGANELLE ORGANIZATION	2.1e-6	-3.2	765
CC	MITOCHONDRIAL MATRIX	2.8e-6	-3.2	208
MF	DAMAGED DNA BINDING	4.1e-6	-3.2	50
BP	CELL DIVISION	2.4e-7	-3.3	431
BP	REGULATION OF HISTONE METHYLATION	6.6e-7	-3.3	69
CC	P BODY	6.7e-7	-3.3	56
MF	CYTOSKELETAL PROTEIN BINDING	4.7e-7	-3.3	567
MF	GUANYL NUCLEOTIDE BINDING	1.3e-6	-3.3	211
MF	ZINC ION BINDING	5.7e-7	-3.3	398
BP	HISTONE METHYLATION	2.8e-7	-3.4	121
CC	NUCLEAR CHROMOSOME	1.2e-7	-3.5	166
MF	NUCLEOSIDE TRIPHOSPHATASE REGULATOR ACTIVITY	6.2e-8	-3.5	294
BP	PROTEIN DNA COMPLEX SUBUNIT ORGANIZATION	5e-08	-3.6	139
BP	PROTEIN METHYLATION	5e-08	-3.6	143
CC	ATPASE COMPLEX	1.4e-7	-3.6	74
CC	RIBONUCLEOPROTEIN GRANULE	5.7e-8	-3.6	167
MF	ENZYME REGULATOR ACTIVITY	5.4e-8	-3.6	657
MF	KINASE BINDING	2e-08	-3.7	567
CC	SPINDLE	4.2e-9	-3.8	250
MF	MODIFICATION DEPENDENT PROTEIN BINDING	7.5e-9	-3.8	131
BP	CHROMOSOME SEGREGATION	1.5e-9	-3.9	239
BP	MICROTUBULE CYTOSKELETON ORGANIZATION	4.1e-10	-3.9	400
BP	REGULATION OF CELLULAR MACROMOLECULE BIOSYNTHETIC PROCESS	9.2e-10	-3.9	469
CC	PROTEIN DNA COMPLEX	8.9e-10	-3.9	106
MF	PROTEIN SERINE THREONINE KINASE ACTIVITY	5e-10	-3.9	307
BP	METHYLATION	3.7e-10	-4	251
BP	POSTTRANSCRIPTIONAL REGULATION OF GENE EXPRESSION	2.1e-10	-4	347
CC	SPLICEOSOMAL COMPLEX	5.7e-10	-4	153
BP	DNA REPLICATION	2.2e-10	-4.1	220
BP	PEPTIDE BIOSYNTHETIC PROCESS	1.3e-10	-4.1	466
MF	CATALYTIC ACTIVITY ACTING ON DNA	1.2e-10	-4.1	177
BP	DOUBLE STRAND BREAK REPAIR	9.4e-11	-4.2	208
MF	MRNA BINDING	3.1e-11	-4.2	210
BP	CHROMATIN REMODELING	4.4e-11	-4.3	148
BP	RIBONUCLEOPROTEIN COMPLEX BIOGENESIS	5.4e-12	-4.3	326
BP	PROTEIN MODIFICATION BY SMALL PROTEIN CONJUGATION OR REMOVAL	3.7e-12	-4.4	622
CC	CHROMOSOMAL REGION	1.5e-12	-4.4	257
MF	HISTONE BINDING	1.4e-11	-4.4	180
CC	SUPRAMOLECULAR COMPLEX	8.7e-13	-4.5	722
MF	HELICASE ACTIVITY	4.2e-12	-4.5	126
MF	TRANSCRIPTION COREGULATOR ACTIVITY	8e-13	-4.5	332
BP	NCRNA METABOLIC PROCESS	4.8e-13	-4.6	396
CC	NUCLEOLUS	6.7e-13	-4.6	660
BP	MITOTIC CELL CYCLE	8.9e-14	-4.7	609
CC	MICROTUBULE ORGANIZING CENTER	5.2e-14	-4.7	538
MF	TRANSCRIPTION FACTOR BINDING	1.8e-13	-4.7	443
BP	REGULATION OF CELL CYCLE	2.1e-15	-4.9	699
CC	CHROMATIN	2.1e-15	-4.9	424
BP	HISTONE MODIFICATION	1.7e-16	-5	365
BP	POSITIVE REGULATION OF TRANSCRIPTION BY RNA POLYMERASE II	8.5e-16	-5	712
BP	CELL CYCLE PROCESS	2.9e-17	-5.2	798
BP	NEGATIVE REGULATION OF RNA BIOSYNTHETIC PROCESS	1.2e-16	-5.2	728
BP	RNA SPLICING	1.2e-16	-5.2	287
CC	TRANSCRIPTION REGULATOR COMPLEX	5.5e-17	-5.2	336
CC	INTRACELLULAR PROTEIN CONTAINING COMPLEX	1.2e-16	-5.3	579
BP	DNA METABOLIC PROCESS	7.8e-18	-5.4	628
MF	CATALYTIC ACTIVITY ACTING ON A NUCLEIC ACID	3.1e-18	-5.4	447
CC	RIBONUCLEOPROTEIN COMPLEX	7.5e-19	-5.5	529
BP	CHROMATIN ORGANIZATION	2.2e-19	-5.6	390
MF	CHROMATIN BINDING	2.2e-19	-5.7	415
BP	CELLULAR RESPONSE TO DNA DAMAGE STIMULUS	2.2e-19	-5.8	612
BP	MRNA METABOLIC PROCESS	2.2e-19	-5.8	511
CC	NUCLEAR BODY	2.2e-19	-6.2	529
MF	RNA POLYMERASE II TRANSCRIPTION REGULATORY REGION SEQUENCE SPECIFIC DNA BINDING	2.2e-19	-6.2	741
BP	RNA PROCESSING	2.2e-19	-6.3	673
BP	CHROMOSOME ORGANIZATION	2.2e-19	-7.2	689

## Sheet: Localization bins - Localizatio
Localization bins
gene_id	Bins
ENSMUSG00000000001	1
ENSMUSG00000000028	2
ENSMUSG00000000056	1
ENSMUSG00000000078	1
ENSMUSG00000000085	1
ENSMUSG00000000088	3
ENSMUSG00000000120	5
ENSMUSG00000000127	1
ENSMUSG00000000131	2
ENSMUSG00000000134	1
ENSMUSG00000000142	2
ENSMUSG00000000148	2
ENSMUSG00000000149	2
ENSMUSG00000000168	1
ENSMUSG00000000171	2
ENSMUSG00000000194	5
ENSMUSG00000000253	2
ENSMUSG00000000275	2
ENSMUSG00000000276	3
ENSMUSG00000000278	5
ENSMUSG00000000282	1
ENSMUSG00000000295	2
ENSMUSG00000000296	2
ENSMUSG00000000303	5
ENSMUSG00000000308	2
ENSMUSG00000000317	2
ENSMUSG00000000320	2
ENSMUSG00000000325	1
ENSMUSG00000000339	2
ENSMUSG00000000340	2
ENSMUSG00000000346	1
ENSMUSG00000000355	1
ENSMUSG00000000365	1
ENSMUSG00000000374	2
ENSMUSG00000000378	1
ENSMUSG00000000384	2
ENSMUSG00000000399	2
ENSMUSG00000000402	4
ENSMUSG00000000409	1
ENSMUSG00000000420	4
ENSMUSG00000000439	1
ENSMUSG00000000441	2
ENSMUSG00000000486	1
ENSMUSG00000000531	1
ENSMUSG00000000532	4
ENSMUSG00000000538	1
ENSMUSG00000000544	4
ENSMUSG00000000552	1
ENSMUSG00000000555	5
ENSMUSG00000000561	1
ENSMUSG00000000563	2
ENSMUSG00000000568	1
ENSMUSG00000000579	2
ENSMUSG00000000581	2
ENSMUSG00000000594	5
ENSMUSG00000000600	1
ENSMUSG00000000605	4
ENSMUSG00000000627	5
ENSMUSG00000000628	2
ENSMUSG00000000631	1
ENSMUSG00000000708	1
ENSMUSG00000000711	1
ENSMUSG00000000730	2
ENSMUSG00000000732	4
ENSMUSG00000000738	4
ENSMUSG00000000740	1
ENSMUSG00000000743	1
ENSMUSG00000000751	2
ENSMUSG00000000753	5
ENSMUSG00000000759	1
ENSMUSG00000000776	1
ENSMUSG00000000782	1
ENSMUSG00000000787	1
ENSMUSG00000000792	4
ENSMUSG00000000804	1
ENSMUSG00000000811	1
ENSMUSG00000000823	1
ENSMUSG00000000826	2
ENSMUSG00000000827	1
ENSMUSG00000000838	1
ENSMUSG00000000876	2
ENSMUSG00000000881	1
ENSMUSG00000000884	2
ENSMUSG00000000901	5
ENSMUSG00000000902	1
ENSMUSG00000000903	1
ENSMUSG00000000915	2
ENSMUSG00000000916	1
ENSMUSG00000000948	2
ENSMUSG00000000957	5
ENSMUSG00000000958	5
ENSMUSG00000000959	2
ENSMUSG00000000976	2
ENSMUSG00000001016	1
ENSMUSG00000001017	1
ENSMUSG00000001018	1
ENSMUSG00000001025	3
ENSMUSG00000001034	1
ENSMUSG00000001036	2
ENSMUSG00000001039	2
ENSMUSG00000001052	2
ENSMUSG00000001053	2
ENSMUSG00000001054	1
ENSMUSG00000001056	2
ENSMUSG00000001062	1
ENSMUSG00000001065	2
ENSMUSG00000001082	5
ENSMUSG00000001089	1
ENSMUSG00000001098	1
ENSMUSG00000001100	2
ENSMUSG00000001105	1
ENSMUSG00000001120	1
ENSMUSG00000001123	1
ENSMUSG00000001127	4
ENSMUSG00000001128	4
ENSMUSG00000001131	4
ENSMUSG00000001134	2
ENSMUSG00000001138	5
ENSMUSG00000001143	4
ENSMUSG00000001150	2
ENSMUSG00000001151	3
ENSMUSG00000001156	1
ENSMUSG00000001157	2
ENSMUSG00000001158	2
ENSMUSG00000001166	1
ENSMUSG00000001173	2
ENSMUSG00000001175	1
ENSMUSG00000001211	4
ENSMUSG00000001227	4
ENSMUSG00000001228	1
ENSMUSG00000001229	1
ENSMUSG00000001240	5
ENSMUSG00000001247	5
ENSMUSG00000001248	3
ENSMUSG00000001249	4
ENSMUSG00000001270	1
ENSMUSG00000001280	1
ENSMUSG00000001281	4
ENSMUSG00000001285	1
ENSMUSG00000001288	1
ENSMUSG00000001289	1
ENSMUSG00000001300	4
ENSMUSG00000001305	1
ENSMUSG00000001313	1
ENSMUSG00000001333	1
ENSMUSG00000001348	5
ENSMUSG00000001366	1
ENSMUSG00000001376	2
ENSMUSG00000001380	1
ENSMUSG00000001383	1
ENSMUSG00000001403	1
ENSMUSG00000001415	1
ENSMUSG00000001416	2
ENSMUSG00000001418	5
ENSMUSG00000001419	1
ENSMUSG00000001420	5
ENSMUSG00000001424	3
ENSMUSG00000001435	5
ENSMUSG00000001436	5
ENSMUSG00000001440	1
ENSMUSG00000001441	2
ENSMUSG00000001445	2
ENSMUSG00000001467	5
ENSMUSG00000001472	1
ENSMUSG00000001473	2
ENSMUSG00000001482	1
ENSMUSG00000001504	2
ENSMUSG00000001507	5
ENSMUSG00000001517	1
ENSMUSG00000001518	1
ENSMUSG00000001521	1
ENSMUSG00000001524	2
ENSMUSG00000001525	2
ENSMUSG00000001542	1
ENSMUSG00000001552	1
ENSMUSG00000001555	4
ENSMUSG00000001558	2
ENSMUSG00000001569	1
ENSMUSG00000001576	4
ENSMUSG00000001583	1
ENSMUSG00000001588	2
ENSMUSG00000001604	1
ENSMUSG00000001627	2
ENSMUSG00000001630	2
ENSMUSG00000001632	1
ENSMUSG00000001642	1
ENSMUSG00000001655	2
ENSMUSG00000001665	1
ENSMUSG00000001666	2
ENSMUSG00000001672	4
ENSMUSG00000001674	2
ENSMUSG00000001687	2
ENSMUSG00000001700	2
ENSMUSG00000001707	1
ENSMUSG00000001729	1
ENSMUSG00000001750	4
ENSMUSG00000001751	5
ENSMUSG00000001755	2
ENSMUSG00000001761	3
ENSMUSG00000001763	4
ENSMUSG00000001767	1
ENSMUSG00000001768	1
ENSMUSG00000001774	1
ENSMUSG00000001783	1
ENSMUSG00000001785	1
ENSMUSG00000001786	3
ENSMUSG00000001794	1
ENSMUSG00000001802	3
ENSMUSG00000001827	5
ENSMUSG00000001829	4
ENSMUSG00000001833	1
ENSMUSG00000001844	2
ENSMUSG00000001847	2
ENSMUSG00000001855	2
ENSMUSG00000001864	1
ENSMUSG00000001870	5
ENSMUSG00000001891	1
ENSMUSG00000001901	1
ENSMUSG00000001909	2
ENSMUSG00000001910	1
ENSMUSG00000001918	5
ENSMUSG00000001924	2
ENSMUSG00000001942	5
ENSMUSG00000001943	3
ENSMUSG00000001946	4
ENSMUSG00000001948	1
ENSMUSG00000001962	1
ENSMUSG00000001964	2
ENSMUSG00000001983	1
ENSMUSG00000001985	4
ENSMUSG00000001995	2
ENSMUSG00000001998	1
ENSMUSG00000001999	2
ENSMUSG00000002006	2
ENSMUSG00000002010	1
ENSMUSG00000002012	2
ENSMUSG00000002014	4
ENSMUSG00000002015	5
ENSMUSG00000002017	2
ENSMUSG00000002028	2
ENSMUSG00000002031	2
ENSMUSG00000002043	2
ENSMUSG00000002052	1
ENSMUSG00000002055	2
ENSMUSG00000002058	1
ENSMUSG00000002059	2
ENSMUSG00000002064	4
ENSMUSG00000002068	2
ENSMUSG00000002076	1
ENSMUSG00000002083	1
ENSMUSG00000002102	1
ENSMUSG00000002103	4
ENSMUSG00000002105	4
ENSMUSG00000002107	2
ENSMUSG00000002109	1
ENSMUSG00000002129	2
ENSMUSG00000002147	1
ENSMUSG00000002190	5
ENSMUSG00000002204	5
ENSMUSG00000002205	2
ENSMUSG00000002210	2
ENSMUSG00000002221	1
ENSMUSG00000002222	1
ENSMUSG00000002227	1
ENSMUSG00000002228	2
ENSMUSG00000002233	2
ENSMUSG00000002249	1
ENSMUSG00000002250	1
ENSMUSG00000002257	2
ENSMUSG00000002265	1
ENSMUSG00000002274	3
ENSMUSG00000002279	5
ENSMUSG00000002280	1
ENSMUSG00000002289	3
ENSMUSG00000002297	2
ENSMUSG00000002307	2
ENSMUSG00000002308	5
ENSMUSG00000002319	1
ENSMUSG00000002320	5
ENSMUSG00000002324	2
ENSMUSG00000002325	1
ENSMUSG00000002326	2
ENSMUSG00000002329	2
ENSMUSG00000002332	1
ENSMUSG00000002342	4
ENSMUSG00000002343	2
ENSMUSG00000002345	2
ENSMUSG00000002346	1
ENSMUSG00000002365	1
ENSMUSG00000002372	2
ENSMUSG00000002379	2
ENSMUSG00000002393	2
ENSMUSG00000002395	1
ENSMUSG00000002396	2
ENSMUSG00000002409	1
ENSMUSG00000002413	2
ENSMUSG00000002416	2
ENSMUSG00000002428	1
ENSMUSG00000002455	2
ENSMUSG00000002458	1
ENSMUSG00000002475	4
ENSMUSG00000002477	1
ENSMUSG00000002486	1
ENSMUSG00000002489	2
ENSMUSG00000002496	1
ENSMUSG00000002504	2
ENSMUSG00000002524	1
ENSMUSG00000002546	3
ENSMUSG00000002550	2
ENSMUSG00000002580	2
ENSMUSG00000002603	4
ENSMUSG00000002608	1
ENSMUSG00000002617	1
ENSMUSG00000002625	2
ENSMUSG00000002635	2
ENSMUSG00000002658	1
ENSMUSG00000002660	2
ENSMUSG00000002661	1
ENSMUSG00000002668	2
ENSMUSG00000002679	1
ENSMUSG00000002718	2
ENSMUSG00000002728	1
ENSMUSG00000002731	1
ENSMUSG00000002732	5
ENSMUSG00000002733	1
ENSMUSG00000002741	1
ENSMUSG00000002748	2
ENSMUSG00000002763	1
ENSMUSG00000002767	2
ENSMUSG00000002768	1
ENSMUSG00000002778	5
ENSMUSG00000002781	2
ENSMUSG00000002797	1
ENSMUSG00000002799	4
ENSMUSG00000002803	2
ENSMUSG00000002804	2
ENSMUSG00000002808	5
ENSMUSG00000002812	1
ENSMUSG00000002814	1
ENSMUSG00000002820	2
ENSMUSG00000002825	2
ENSMUSG00000002833	1
ENSMUSG00000002835	1
ENSMUSG00000002844	2
ENSMUSG00000002845	5
ENSMUSG00000002846	3
ENSMUSG00000002847	2
ENSMUSG00000002870	1
ENSMUSG00000002871	4
ENSMUSG00000002881	1
ENSMUSG00000002885	5
ENSMUSG00000002897	5
ENSMUSG00000002900	5
ENSMUSG00000002910	1
ENSMUSG00000002948	1
ENSMUSG00000002949	1
ENSMUSG00000002957	1
ENSMUSG00000002963	2
ENSMUSG00000002968	1
ENSMUSG00000002980	5
ENSMUSG00000002981	5
ENSMUSG00000002983	1
ENSMUSG00000002984	3
ENSMUSG00000002985	5
ENSMUSG00000002996	1
ENSMUSG00000003031	1
ENSMUSG00000003032	2
ENSMUSG00000003033	1
ENSMUSG00000003037	1
ENSMUSG00000003038	1
ENSMUSG00000003039	1
ENSMUSG00000003051	2
ENSMUSG00000003062	4
ENSMUSG00000003068	1
ENSMUSG00000003070	3
ENSMUSG00000003072	2
ENSMUSG00000003099	1
ENSMUSG00000003119	1
ENSMUSG00000003123	1
ENSMUSG00000003131	1
ENSMUSG00000003134	2
ENSMUSG00000003135	2
ENSMUSG00000003153	5
ENSMUSG00000003154	1
ENSMUSG00000003161	2
ENSMUSG00000003166	5
ENSMUSG00000003184	2
ENSMUSG00000003190	1
ENSMUSG00000003198	1
ENSMUSG00000003199	1
ENSMUSG00000003200	1
ENSMUSG00000003208	1
ENSMUSG00000003226	2
ENSMUSG00000003233	1
ENSMUSG00000003234	2
ENSMUSG00000003235	2
ENSMUSG00000003269	1
ENSMUSG00000003282	2
ENSMUSG00000003283	3
ENSMUSG00000003299	2
ENSMUSG00000003308	2
ENSMUSG00000003309	1
ENSMUSG00000003316	5
ENSMUSG00000003341	2
ENSMUSG00000003344	1
ENSMUSG00000003345	1
ENSMUSG00000003346	1
ENSMUSG00000003348	1
ENSMUSG00000003352	1
ENSMUSG00000003355	5
ENSMUSG00000003360	2
ENSMUSG00000003363	5
ENSMUSG00000003378	2
ENSMUSG00000003379	4
ENSMUSG00000003380	5
ENSMUSG00000003382	1
ENSMUSG00000003402	5
ENSMUSG00000003410	2
ENSMUSG00000003411	2
ENSMUSG00000003418	5
ENSMUSG00000003420	4
ENSMUSG00000003421	1
ENSMUSG00000003423	2
ENSMUSG00000003429	2
ENSMUSG00000003435	2
ENSMUSG00000003436	4
ENSMUSG00000003437	2
ENSMUSG00000003438	3
ENSMUSG00000003444	2
ENSMUSG00000003452	2
ENSMUSG00000003458	5
ENSMUSG00000003464	1
ENSMUSG00000003469	1
ENSMUSG00000003500	1
ENSMUSG00000003518	2
ENSMUSG00000003526	3
ENSMUSG00000003527	1
ENSMUSG00000003528	2
ENSMUSG00000003531	2
ENSMUSG00000003534	5
ENSMUSG00000003541	4
ENSMUSG00000003546	2
ENSMUSG00000003549	1
ENSMUSG00000003573	1
ENSMUSG00000003575	1
ENSMUSG00000003581	5
ENSMUSG00000003585	1
ENSMUSG00000003604	1
ENSMUSG00000003623	1
ENSMUSG00000003644	1
ENSMUSG00000003657	2
ENSMUSG00000003660	1
ENSMUSG00000003662	1
ENSMUSG00000003680	4
ENSMUSG00000003721	4
ENSMUSG00000003731	1
ENSMUSG00000003752	2
ENSMUSG00000003762	2
ENSMUSG00000003778	2
ENSMUSG00000003779	1
ENSMUSG00000003808	1
ENSMUSG00000003809	1
ENSMUSG00000003810	1
ENSMUSG00000003812	5
ENSMUSG00000003813	1
ENSMUSG00000003814	5
ENSMUSG00000003824	1
ENSMUSG00000003847	2
ENSMUSG00000003848	2
ENSMUSG00000003849	1
ENSMUSG00000003863	2
ENSMUSG00000003865	1
ENSMUSG00000003868	1
ENSMUSG00000003873	2
ENSMUSG00000003923	2
ENSMUSG00000003929	1
ENSMUSG00000003934	4
ENSMUSG00000003948	3
ENSMUSG00000003955	2
ENSMUSG00000003970	1
ENSMUSG00000003992	2
ENSMUSG00000004018	1
ENSMUSG00000004032	2
ENSMUSG00000004035	1
ENSMUSG00000004038	1
ENSMUSG00000004040	2
ENSMUSG00000004043	1
ENSMUSG00000004044	1
ENSMUSG00000004054	1
ENSMUSG00000004056	2
ENSMUSG00000004069	1
ENSMUSG00000004070	1
ENSMUSG00000004071	1
ENSMUSG00000004085	1
ENSMUSG00000004096	1
ENSMUSG00000004099	1
ENSMUSG00000004100	1
ENSMUSG00000004127	1
ENSMUSG00000004151	2
ENSMUSG00000004187	2
ENSMUSG00000004207	5
ENSMUSG00000004221	1
ENSMUSG00000004233	2
ENSMUSG00000004263	1
ENSMUSG00000004264	2
ENSMUSG00000004266	1
ENSMUSG00000004267	1
ENSMUSG00000004268	2
ENSMUSG00000004270	5
ENSMUSG00000004285	2
ENSMUSG00000004317	5
ENSMUSG00000004319	5
ENSMUSG00000004341	5
ENSMUSG00000004356	2
ENSMUSG00000004359	1
ENSMUSG00000004360	3
ENSMUSG00000004364	2
ENSMUSG00000004383	4
ENSMUSG00000004393	2
ENSMUSG00000004394	5
ENSMUSG00000004446	1
ENSMUSG00000004451	1
ENSMUSG00000004455	1
ENSMUSG00000004460	5
ENSMUSG00000004462	2
ENSMUSG00000004500	2
ENSMUSG00000004530	1
ENSMUSG00000004535	1
ENSMUSG00000004558	1
ENSMUSG00000004561	2
ENSMUSG00000004565	5
ENSMUSG00000004567	5
ENSMUSG00000004568	1
ENSMUSG00000004591	3
ENSMUSG00000004610	2
ENSMUSG00000004626	1
ENSMUSG00000004631	5
ENSMUSG00000004633	1
ENSMUSG00000004637	1
ENSMUSG00000004642	1
ENSMUSG00000004661	2
ENSMUSG00000004665	1
ENSMUSG00000004667	2
ENSMUSG00000004677	1
ENSMUSG00000004748	2
ENSMUSG00000004768	1
ENSMUSG00000004771	2
ENSMUSG00000004788	1
ENSMUSG00000004789	1
ENSMUSG00000004798	1
ENSMUSG00000004815	2
ENSMUSG00000004843	1
ENSMUSG00000004846	5
ENSMUSG00000004849	2
ENSMUSG00000004864	2
ENSMUSG00000004865	1
ENSMUSG00000004880	5
ENSMUSG00000004885	1
ENSMUSG00000004891	2
ENSMUSG00000004895	1
ENSMUSG00000004896	2
ENSMUSG00000004897	1
ENSMUSG00000004929	2
ENSMUSG00000004931	1
ENSMUSG00000004934	1
ENSMUSG00000004936	1
ENSMUSG00000004937	2
ENSMUSG00000004945	2
ENSMUSG00000004947	3
ENSMUSG00000004948	3
ENSMUSG00000004951	1
ENSMUSG00000004952	1
ENSMUSG00000004980	1
ENSMUSG00000004994	2
ENSMUSG00000004996	2
ENSMUSG00000005034	2
ENSMUSG00000005043	5
ENSMUSG00000005045	1
ENSMUSG00000005054	3
ENSMUSG00000005069	1
ENSMUSG00000005078	5
ENSMUSG00000005102	1
ENSMUSG00000005103	1
ENSMUSG00000005125	1
ENSMUSG00000005142	5
ENSMUSG00000005148	1
ENSMUSG00000005150	1
ENSMUSG00000005161	1
ENSMUSG00000005198	1
ENSMUSG00000005204	1
ENSMUSG00000005225	1
ENSMUSG00000005233	1
ENSMUSG00000005251	1
ENSMUSG00000005262	1
ENSMUSG00000005299	3
ENSMUSG00000005312	2
ENSMUSG00000005320	3
ENSMUSG00000005354	1
ENSMUSG00000005360	4
ENSMUSG00000005362	1
ENSMUSG00000005370	1
ENSMUSG00000005371	1
ENSMUSG00000005373	1
ENSMUSG00000005374	4
ENSMUSG00000005378	2
ENSMUSG00000005397	5
ENSMUSG00000005410	2
ENSMUSG00000005413	2
ENSMUSG00000005417	1
ENSMUSG00000005442	1
ENSMUSG00000005447	2
ENSMUSG00000005465	4
ENSMUSG00000005469	2
ENSMUSG00000005470	1
ENSMUSG00000005481	2
ENSMUSG00000005483	1
ENSMUSG00000005501	1
ENSMUSG00000005505	1
ENSMUSG00000005506	1
ENSMUSG00000005510	2
ENSMUSG00000005514	5
ENSMUSG00000005533	4
ENSMUSG00000005534	4
ENSMUSG00000005566	2
ENSMUSG00000005575	1
ENSMUSG00000005609	2
ENSMUSG00000005610	1
ENSMUSG00000005615	1
ENSMUSG00000005621	1
ENSMUSG00000005625	1
ENSMUSG00000005656	1
ENSMUSG00000005667	1
ENSMUSG00000005672	5
ENSMUSG00000005674	1
ENSMUSG00000005682	1
ENSMUSG00000005683	1
ENSMUSG00000005686	1
ENSMUSG00000005687	1
ENSMUSG00000005698	1
ENSMUSG00000005699	2
ENSMUSG00000005718	1
ENSMUSG00000005732	2
ENSMUSG00000005774	2
ENSMUSG00000005779	1
ENSMUSG00000005802	4
ENSMUSG00000005804	1
ENSMUSG00000005813	1
ENSMUSG00000005823	4
ENSMUSG00000005846	2
ENSMUSG00000005871	2
ENSMUSG00000005873	5
ENSMUSG00000005881	4
ENSMUSG00000005882	2
ENSMUSG00000005886	1
ENSMUSG00000005892	5
ENSMUSG00000005893	2
ENSMUSG00000005897	2
ENSMUSG00000005899	2
ENSMUSG00000005907	2
ENSMUSG00000005936	1
ENSMUSG00000005949	5
ENSMUSG00000005950	3
ENSMUSG00000005951	1
ENSMUSG00000005958	5
ENSMUSG00000005968	1
ENSMUSG00000005973	5
ENSMUSG00000005981	2
ENSMUSG00000005982	1
ENSMUSG00000005986	1
ENSMUSG00000006005	1
ENSMUSG00000006010	3
ENSMUSG00000006019	1
ENSMUSG00000006021	2
ENSMUSG00000006024	2
ENSMUSG00000006050	1
ENSMUSG00000006056	1
ENSMUSG00000006057	2
ENSMUSG00000006058	1
ENSMUSG00000006095	2
ENSMUSG00000006127	2
ENSMUSG00000006134	1
ENSMUSG00000006169	2
ENSMUSG00000006179	1
ENSMUSG00000006191	1
ENSMUSG00000006200	2
ENSMUSG00000006205	5
ENSMUSG00000006215	2
ENSMUSG00000006216	3
ENSMUSG00000006218	2
ENSMUSG00000006219	2
ENSMUSG00000006235	3
ENSMUSG00000006262	1
ENSMUSG00000006273	1
ENSMUSG00000006276	1
ENSMUSG00000006281	1
ENSMUSG00000006288	1
ENSMUSG00000006289	2
ENSMUSG00000006299	1
ENSMUSG00000006301	4
ENSMUSG00000006304	2
ENSMUSG00000006307	2
ENSMUSG00000006310	1
ENSMUSG00000006313	3
ENSMUSG00000006315	4
ENSMUSG00000006333	1
ENSMUSG00000006335	1
ENSMUSG00000006342	5
ENSMUSG00000006345	5
ENSMUSG00000006356	1
ENSMUSG00000006360	3
ENSMUSG00000006369	5
ENSMUSG00000006373	5
ENSMUSG00000006378	2
ENSMUSG00000006386	4
ENSMUSG00000006390	5
ENSMUSG00000006392	1
ENSMUSG00000006398	2
ENSMUSG00000006411	2
ENSMUSG00000006412	1
ENSMUSG00000006418	1
ENSMUSG00000006423	1
ENSMUSG00000006435	2
ENSMUSG00000006442	2
ENSMUSG00000006445	5
ENSMUSG00000006456	1
ENSMUSG00000006457	1
ENSMUSG00000006463	4
ENSMUSG00000006464	1
ENSMUSG00000006469	4
ENSMUSG00000006471	2
ENSMUSG00000006476	1
ENSMUSG00000006494	1
ENSMUSG00000006498	1
ENSMUSG00000006517	1
ENSMUSG00000006519	5
ENSMUSG00000006526	4
ENSMUSG00000006527	2
ENSMUSG00000006575	1
ENSMUSG00000006576	3
ENSMUSG00000006585	1
ENSMUSG00000006587	2
ENSMUSG00000006589	2
ENSMUSG00000006599	1
ENSMUSG00000006641	5
ENSMUSG00000006649	3
ENSMUSG00000006651	4
ENSMUSG00000006673	1
ENSMUSG00000006675	4
ENSMUSG00000006676	1
ENSMUSG00000006678	1
ENSMUSG00000006699	1
ENSMUSG00000006705	1
ENSMUSG00000006715	1
ENSMUSG00000006717	2
ENSMUSG00000006720	2
ENSMUSG00000006728	2
ENSMUSG00000006731	4
ENSMUSG00000006732	1
ENSMUSG00000006736	5
ENSMUSG00000006740	1
ENSMUSG00000006763	2
ENSMUSG00000006782	1
ENSMUSG00000006800	5
ENSMUSG00000006818	1
ENSMUSG00000006850	2
ENSMUSG00000006906	1
ENSMUSG00000006920	1
ENSMUSG00000006930	1
ENSMUSG00000006931	5
ENSMUSG00000006932	1
ENSMUSG00000006941	2
ENSMUSG00000006958	4
ENSMUSG00000006998	1
ENSMUSG00000007021	4
ENSMUSG00000007029	1
ENSMUSG00000007034	3
ENSMUSG00000007036	4
ENSMUSG00000007038	4
ENSMUSG00000007039	2
ENSMUSG00000007041	3
ENSMUSG00000007050	1
ENSMUSG00000007080	2
ENSMUSG00000007207	1
ENSMUSG00000007216	1
ENSMUSG00000007338	1
ENSMUSG00000007379	1
ENSMUSG00000007411	1
ENSMUSG00000007415	2
ENSMUSG00000007458	5
ENSMUSG00000007476	5
ENSMUSG00000007564	1
ENSMUSG00000007570	2
ENSMUSG00000007589	2
ENSMUSG00000007603	1
ENSMUSG00000007610	2
ENSMUSG00000007613	5
ENSMUSG00000007617	2
ENSMUSG00000007646	2
ENSMUSG00000007656	1
ENSMUSG00000007659	1
ENSMUSG00000007670	1
ENSMUSG00000007721	1
ENSMUSG00000007739	1
ENSMUSG00000007777	1
ENSMUSG00000007783	4
ENSMUSG00000007812	1
ENSMUSG00000007815	1
ENSMUSG00000007817	1
ENSMUSG00000007827	2
ENSMUSG00000007833	2
ENSMUSG00000007836	1
ENSMUSG00000007837	3
ENSMUSG00000007850	1
ENSMUSG00000007867	1
ENSMUSG00000007872	2
ENSMUSG00000007880	2
ENSMUSG00000007891	5
ENSMUSG00000007892	1
ENSMUSG00000007950	1
ENSMUSG00000007987	1
ENSMUSG00000007989	4
ENSMUSG00000008035	1
ENSMUSG00000008036	2
ENSMUSG00000008090	4
ENSMUSG00000008140	4
ENSMUSG00000008153	3
ENSMUSG00000008167	2
ENSMUSG00000008200	1
ENSMUSG00000008206	5
ENSMUSG00000008226	1
ENSMUSG00000008301	2
ENSMUSG00000008305	1
ENSMUSG00000008318	4
ENSMUSG00000008333	1
ENSMUSG00000008348	2
ENSMUSG00000008373	2
ENSMUSG00000008384	1
ENSMUSG00000008393	1
ENSMUSG00000008398	2
ENSMUSG00000008429	3
ENSMUSG00000008435	2
ENSMUSG00000008450	2
ENSMUSG00000008475	1
ENSMUSG00000008489	1
ENSMUSG00000008540	4
ENSMUSG00000008575	3
ENSMUSG00000008604	1
ENSMUSG00000008668	2
ENSMUSG00000008682	1
ENSMUSG00000008683	2
ENSMUSG00000008690	2
ENSMUSG00000008730	1
ENSMUSG00000008734	5
ENSMUSG00000008763	4
ENSMUSG00000008822	2
ENSMUSG00000008855	1
ENSMUSG00000008859	1
ENSMUSG00000008892	1
ENSMUSG00000008958	1
ENSMUSG00000008976	1
ENSMUSG00000008999	4
ENSMUSG00000009013	2
ENSMUSG00000009030	1
ENSMUSG00000009035	4
ENSMUSG00000009073	1
ENSMUSG00000009075	1
ENSMUSG00000009076	2
ENSMUSG00000009079	1
ENSMUSG00000009090	2
ENSMUSG00000009092	4
ENSMUSG00000009108	2
ENSMUSG00000009112	2
ENSMUSG00000009145	1
ENSMUSG00000009207	4
ENSMUSG00000009291	5
ENSMUSG00000009293	1
ENSMUSG00000009376	5
ENSMUSG00000009406	1
ENSMUSG00000009418	2
ENSMUSG00000009470	2
ENSMUSG00000009549	2
ENSMUSG00000009555	1
ENSMUSG00000009563	5
ENSMUSG00000009566	2
ENSMUSG00000009569	1
ENSMUSG00000009575	1
ENSMUSG00000009585	1
ENSMUSG00000009596	1
ENSMUSG00000009621	1
ENSMUSG00000009628	2
ENSMUSG00000009630	2
ENSMUSG00000009633	4
ENSMUSG00000009640	1
ENSMUSG00000009647	1
ENSMUSG00000009670	1
ENSMUSG00000009681	2
ENSMUSG00000009687	2
ENSMUSG00000009731	4
ENSMUSG00000009733	1
ENSMUSG00000009739	2
ENSMUSG00000009741	1
ENSMUSG00000009772	2
ENSMUSG00000009828	1
ENSMUSG00000009863	2
ENSMUSG00000009894	2
ENSMUSG00000009900	4
ENSMUSG00000009905	5
ENSMUSG00000009907	1
ENSMUSG00000009927	2
ENSMUSG00000009995	3
ENSMUSG00000010025	1
ENSMUSG00000010045	5
ENSMUSG00000010047	5
ENSMUSG00000010048	2
ENSMUSG00000010051	4
ENSMUSG00000010054	2
ENSMUSG00000010057	1
ENSMUSG00000010064	4
ENSMUSG00000010067	1
ENSMUSG00000010095	5
ENSMUSG00000010097	1
ENSMUSG00000010110	2
ENSMUSG00000010122	4
ENSMUSG00000010154	2
ENSMUSG00000010205	1
ENSMUSG00000010277	4
ENSMUSG00000010290	1
ENSMUSG00000010307	5
ENSMUSG00000010342	1
ENSMUSG00000010358	1
ENSMUSG00000010362	2
ENSMUSG00000010376	2
ENSMUSG00000010392	1
ENSMUSG00000010406	2
ENSMUSG00000010453	1
ENSMUSG00000010517	2
ENSMUSG00000010538	1
ENSMUSG00000010554	1
ENSMUSG00000010592	1
ENSMUSG00000010607	3
ENSMUSG00000010608	1
ENSMUSG00000010609	5
ENSMUSG00000010651	1
ENSMUSG00000010660	2
ENSMUSG00000010663	5
ENSMUSG00000010721	3
ENSMUSG00000010751	4
ENSMUSG00000010755	2
ENSMUSG00000010760	4
ENSMUSG00000010830	5
ENSMUSG00000010911	2
ENSMUSG00000010914	2
ENSMUSG00000010936	2
ENSMUSG00000011034	5
ENSMUSG00000011096	2
ENSMUSG00000011114	1
ENSMUSG00000011158	1
ENSMUSG00000011179	1
ENSMUSG00000011254	1
ENSMUSG00000011256	5
ENSMUSG00000011257	2
ENSMUSG00000011267	1
ENSMUSG00000011306	1
ENSMUSG00000011382	1
ENSMUSG00000011427	1
ENSMUSG00000011589	2
ENSMUSG00000011658	2
ENSMUSG00000011751	2
ENSMUSG00000011752	1
ENSMUSG00000011831	1
ENSMUSG00000011837	1
ENSMUSG00000011877	1
ENSMUSG00000011884	1
ENSMUSG00000011958	2
ENSMUSG00000011960	2
ENSMUSG00000012076	1
ENSMUSG00000012114	1
ENSMUSG00000012117	2
ENSMUSG00000012123	2
ENSMUSG00000012126	2
ENSMUSG00000012296	1
ENSMUSG00000012396	1
ENSMUSG00000012405	2
ENSMUSG00000012422	3
ENSMUSG00000012429	2
ENSMUSG00000012443	1
ENSMUSG00000012483	3
ENSMUSG00000012535	2
ENSMUSG00000012609	1
ENSMUSG00000012640	1
ENSMUSG00000012848	2
ENSMUSG00000013033	3
ENSMUSG00000013076	2
ENSMUSG00000013089	2
ENSMUSG00000013150	1
ENSMUSG00000013155	2
ENSMUSG00000013160	2
ENSMUSG00000013236	4
ENSMUSG00000013275	4
ENSMUSG00000013415	2
ENSMUSG00000013419	2
ENSMUSG00000013465	2
ENSMUSG00000013495	4
ENSMUSG00000013523	2
ENSMUSG00000013539	1
ENSMUSG00000013593	2
ENSMUSG00000013622	5
ENSMUSG00000013629	1
ENSMUSG00000013646	1
ENSMUSG00000013662	5
ENSMUSG00000013663	2
ENSMUSG00000013698	1
ENSMUSG00000013701	2
ENSMUSG00000013736	1
ENSMUSG00000013766	4
ENSMUSG00000013787	1
ENSMUSG00000013822	2
ENSMUSG00000013833	1
ENSMUSG00000013858	4
ENSMUSG00000013878	3
ENSMUSG00000013921	1
ENSMUSG00000013973	1
ENSMUSG00000013997	1
ENSMUSG00000014039	1
ENSMUSG00000014074	1
ENSMUSG00000014075	2
ENSMUSG00000014077	1
ENSMUSG00000014158	3
ENSMUSG00000014177	4
ENSMUSG00000014195	1
ENSMUSG00000014226	1
ENSMUSG00000014232	1
ENSMUSG00000014243	2
ENSMUSG00000014245	2
ENSMUSG00000014294	2
ENSMUSG00000014301	3
ENSMUSG00000014303	1
ENSMUSG00000014313	3
ENSMUSG00000014349	1
ENSMUSG00000014353	4
ENSMUSG00000014355	2
ENSMUSG00000014361	4
ENSMUSG00000014402	1
ENSMUSG00000014418	1
ENSMUSG00000014426	2
ENSMUSG00000014444	4
ENSMUSG00000014470	2
ENSMUSG00000014496	1
ENSMUSG00000014498	1
ENSMUSG00000014504	2
ENSMUSG00000014547	1
ENSMUSG00000014550	1
ENSMUSG00000014551	2
ENSMUSG00000014554	2
ENSMUSG00000014592	1
ENSMUSG00000014601	2
ENSMUSG00000014606	2
ENSMUSG00000014633	2
ENSMUSG00000014668	1
ENSMUSG00000014748	4
ENSMUSG00000014763	2
ENSMUSG00000014767	1
ENSMUSG00000014769	1
ENSMUSG00000014771	2
ENSMUSG00000014778	2
ENSMUSG00000014782	2
ENSMUSG00000014786	3
ENSMUSG00000014791	2
ENSMUSG00000014837	2
ENSMUSG00000014846	2
ENSMUSG00000014850	1
ENSMUSG00000014856	4
ENSMUSG00000014859	1
ENSMUSG00000014867	5
ENSMUSG00000014873	1
ENSMUSG00000014905	4
ENSMUSG00000014907	1
ENSMUSG00000014932	3
ENSMUSG00000014956	1
ENSMUSG00000014959	3
ENSMUSG00000014980	2
ENSMUSG00000015002	2
ENSMUSG00000015013	2
ENSMUSG00000015016	2
ENSMUSG00000015023	1
ENSMUSG00000015027	5
ENSMUSG00000015083	4
ENSMUSG00000015087	2
ENSMUSG00000015092	2
ENSMUSG00000015094	4
ENSMUSG00000015095	1
ENSMUSG00000015112	2
ENSMUSG00000015120	2
ENSMUSG00000015126	2
ENSMUSG00000015127	2
ENSMUSG00000015143	1
ENSMUSG00000015149	1
ENSMUSG00000015165	2
ENSMUSG00000015176	2
ENSMUSG00000015189	4
ENSMUSG00000015202	1
ENSMUSG00000015214	1
ENSMUSG00000015217	1
ENSMUSG00000015243	5
ENSMUSG00000015247	1
ENSMUSG00000015289	2
ENSMUSG00000015290	1
ENSMUSG00000015291	1
ENSMUSG00000015305	1
ENSMUSG00000015312	2
ENSMUSG00000015335	5
ENSMUSG00000015337	2
ENSMUSG00000015341	2
ENSMUSG00000015342	4
ENSMUSG00000015354	5
ENSMUSG00000015357	1
ENSMUSG00000015363	2
ENSMUSG00000015365	5
ENSMUSG00000015377	3
ENSMUSG00000015461	5
ENSMUSG00000015468	4
ENSMUSG00000015474	5
ENSMUSG00000015478	2
ENSMUSG00000015488	4
ENSMUSG00000015522	1
ENSMUSG00000015536	1
ENSMUSG00000015542	2
ENSMUSG00000015568	5
ENSMUSG00000015575	4
ENSMUSG00000015597	2
ENSMUSG00000015605	1
ENSMUSG00000015647	4
ENSMUSG00000015652	5
ENSMUSG00000015653	4
ENSMUSG00000015656	2
ENSMUSG00000015659	1
ENSMUSG00000015668	1
ENSMUSG00000015671	1
ENSMUSG00000015672	2
ENSMUSG00000015697	1
ENSMUSG00000015702	3
ENSMUSG00000015709	1
ENSMUSG00000015711	1
ENSMUSG00000015714	5
ENSMUSG00000015733	1
ENSMUSG00000015745	2
ENSMUSG00000015747	2
ENSMUSG00000015748	2
ENSMUSG00000015749	1
ENSMUSG00000015750	5
ENSMUSG00000015755	2
ENSMUSG00000015757	1
ENSMUSG00000015759	4
ENSMUSG00000015766	1
ENSMUSG00000015776	1
ENSMUSG00000015787	4
ENSMUSG00000015790	3
ENSMUSG00000015804	2
ENSMUSG00000015806	1
ENSMUSG00000015837	1
ENSMUSG00000015839	2
ENSMUSG00000015846	1
ENSMUSG00000015869	2
ENSMUSG00000015880	2
ENSMUSG00000015882	3
ENSMUSG00000015889	1
ENSMUSG00000015932	1
ENSMUSG00000015937	2
ENSMUSG00000015942	2
ENSMUSG00000015943	3
ENSMUSG00000015957	4
ENSMUSG00000015961	1
ENSMUSG00000015971	1
ENSMUSG00000015980	3
ENSMUSG00000015994	1
ENSMUSG00000016018	1
ENSMUSG00000016028	5
ENSMUSG00000016181	1
ENSMUSG00000016200	4
ENSMUSG00000016239	1
ENSMUSG00000016252	1
ENSMUSG00000016253	2
ENSMUSG00000016256	5
ENSMUSG00000016257	1
ENSMUSG00000016308	3
ENSMUSG00000016319	2
ENSMUSG00000016344	1
ENSMUSG00000016382	2
ENSMUSG00000016386	1
ENSMUSG00000016409	1
ENSMUSG00000016427	4
ENSMUSG00000016477	1
ENSMUSG00000016481	5
ENSMUSG00000016487	2
ENSMUSG00000016494	5
ENSMUSG00000016495	2
ENSMUSG00000016503	2
ENSMUSG00000016510	2
ENSMUSG00000016520	1
ENSMUSG00000016526	2
ENSMUSG00000016528	1
ENSMUSG00000016534	5
ENSMUSG00000016541	2
ENSMUSG00000016552	4
ENSMUSG00000016554	2
ENSMUSG00000016559	1
ENSMUSG00000016619	2
ENSMUSG00000016624	1
ENSMUSG00000016637	1
ENSMUSG00000016664	1
ENSMUSG00000016757	1
ENSMUSG00000016758	2
ENSMUSG00000016831	1
ENSMUSG00000016833	1
ENSMUSG00000016918	5
ENSMUSG00000016921	1
ENSMUSG00000016933	1
ENSMUSG00000016940	2
ENSMUSG00000016946	1
ENSMUSG00000016984	1
ENSMUSG00000017009	5
ENSMUSG00000017057	5
ENSMUSG00000017119	1
ENSMUSG00000017132	2
ENSMUSG00000017144	1
ENSMUSG00000017146	2
ENSMUSG00000017176	1
ENSMUSG00000017188	2
ENSMUSG00000017210	2
ENSMUSG00000017221	2
ENSMUSG00000017264	2
ENSMUSG00000017286	1
ENSMUSG00000017288	2
ENSMUSG00000017291	2
ENSMUSG00000017299	2
ENSMUSG00000017307	2
ENSMUSG00000017376	1
ENSMUSG00000017386	2
ENSMUSG00000017390	1
ENSMUSG00000017400	1
ENSMUSG00000017404	2
ENSMUSG00000017405	1
ENSMUSG00000017417	4
ENSMUSG00000017418	1
ENSMUSG00000017421	1
ENSMUSG00000017428	1
ENSMUSG00000017453	1
ENSMUSG00000017466	5
ENSMUSG00000017478	1
ENSMUSG00000017485	1
ENSMUSG00000017493	4
ENSMUSG00000017499	2
ENSMUSG00000017548	1
ENSMUSG00000017550	2
ENSMUSG00000017561	1
ENSMUSG00000017615	1
ENSMUSG00000017631	1
ENSMUSG00000017639	1
ENSMUSG00000017664	4
ENSMUSG00000017667	1
ENSMUSG00000017670	2
ENSMUSG00000017677	1
ENSMUSG00000017679	1
ENSMUSG00000017686	2
ENSMUSG00000017697	1
ENSMUSG00000017707	5
ENSMUSG00000017715	1
ENSMUSG00000017716	1
ENSMUSG00000017718	1
ENSMUSG00000017721	5
ENSMUSG00000017723	5
ENSMUSG00000017724	1
ENSMUSG00000017734	1
ENSMUSG00000017747	5
ENSMUSG00000017754	5
ENSMUSG00000017756	5
ENSMUSG00000017760	5
ENSMUSG00000017764	2
ENSMUSG00000017765	4
ENSMUSG00000017774	1
ENSMUSG00000017776	2
ENSMUSG00000017778	3
ENSMUSG00000017781	2
ENSMUSG00000017801	1
ENSMUSG00000017802	5
ENSMUSG00000017830	1
ENSMUSG00000017831	1
ENSMUSG00000017837	1
ENSMUSG00000017843	1
ENSMUSG00000017858	1
ENSMUSG00000017861	1
ENSMUSG00000017929	4
ENSMUSG00000017969	3
ENSMUSG00000017999	1
ENSMUSG00000018001	1
ENSMUSG00000018012	2
ENSMUSG00000018040	1
ENSMUSG00000018042	2
ENSMUSG00000018068	2
ENSMUSG00000018076	1
ENSMUSG00000018102	2
ENSMUSG00000018143	1
ENSMUSG00000018160	2
ENSMUSG00000018166	4
ENSMUSG00000018167	5
ENSMUSG00000018169	3
ENSMUSG00000018171	5
ENSMUSG00000018189	1
ENSMUSG00000018196	2
ENSMUSG00000018199	2
ENSMUSG00000018209	1
ENSMUSG00000018217	5
ENSMUSG00000018239	2
ENSMUSG00000018286	2
ENSMUSG00000018287	1
ENSMUSG00000018293	1
ENSMUSG00000018322	1
ENSMUSG00000018326	1
ENSMUSG00000018334	1
ENSMUSG00000018339	4
ENSMUSG00000018340	1
ENSMUSG00000018347	2
ENSMUSG00000018362	2
ENSMUSG00000018363	1
ENSMUSG00000018372	1
ENSMUSG00000018377	1
ENSMUSG00000018378	1
ENSMUSG00000018379	1
ENSMUSG00000018395	1
ENSMUSG00000018398	1
ENSMUSG00000018401	1
ENSMUSG00000018405	1
ENSMUSG00000018411	1
ENSMUSG00000018412	1
ENSMUSG00000018415	1
ENSMUSG00000018417	1
ENSMUSG00000018425	1
ENSMUSG00000018427	1
ENSMUSG00000018428	5
ENSMUSG00000018433	2
ENSMUSG00000018442	4
ENSMUSG00000018446	2
ENSMUSG00000018449	2
ENSMUSG00000018470	1
ENSMUSG00000018474	1
ENSMUSG00000018476	1
ENSMUSG00000018481	1
ENSMUSG00000018500	5
ENSMUSG00000018501	2
ENSMUSG00000018507	4
ENSMUSG00000018509	2
ENSMUSG00000018537	1
ENSMUSG00000018541	1
ENSMUSG00000018547	2
ENSMUSG00000018548	1
ENSMUSG00000018554	1
ENSMUSG00000018559	3
ENSMUSG00000018565	2
ENSMUSG00000018566	4
ENSMUSG00000018567	2
ENSMUSG00000018569	5
ENSMUSG00000018570	1
ENSMUSG00000018572	2
ENSMUSG00000018574	2
ENSMUSG00000018583	2
ENSMUSG00000018585	2
ENSMUSG00000018593	5
ENSMUSG00000018599	3
ENSMUSG00000018604	2
ENSMUSG00000018648	1
ENSMUSG00000018651	1
ENSMUSG00000018659	1
ENSMUSG00000018661	2
ENSMUSG00000018666	1
ENSMUSG00000018669	2
ENSMUSG00000018677	1
ENSMUSG00000018678	1
ENSMUSG00000018697	1
ENSMUSG00000018707	1
ENSMUSG00000018727	2
ENSMUSG00000018733	2
ENSMUSG00000018736	1
ENSMUSG00000018740	2
ENSMUSG00000018752	3
ENSMUSG00000018761	4
ENSMUSG00000018765	1
ENSMUSG00000018770	2
ENSMUSG00000018774	4
ENSMUSG00000018796	2
ENSMUSG00000018800	4
ENSMUSG00000018809	2
ENSMUSG00000018820	5
ENSMUSG00000018821	2
ENSMUSG00000018822	5
ENSMUSG00000018841	1
ENSMUSG00000018845	1
ENSMUSG00000018846	2
ENSMUSG00000018848	2
ENSMUSG00000018849	2
ENSMUSG00000018858	2
ENSMUSG00000018861	2
ENSMUSG00000018865	1
ENSMUSG00000018882	1
ENSMUSG00000018899	1
ENSMUSG00000018900	4
ENSMUSG00000018906	3
ENSMUSG00000018909	1
ENSMUSG00000018919	4
ENSMUSG00000018920	3
ENSMUSG00000018921	2
ENSMUSG00000018923	2
ENSMUSG00000018931	1
ENSMUSG00000018932	2
ENSMUSG00000018965	1
ENSMUSG00000018974	1
ENSMUSG00000018983	1
ENSMUSG00000018995	1
ENSMUSG00000018999	4
ENSMUSG00000019039	2
ENSMUSG00000019054	2
ENSMUSG00000019055	5
ENSMUSG00000019066	2
ENSMUSG00000019080	5
ENSMUSG00000019082	1
ENSMUSG00000019087	5
ENSMUSG00000019088	4
ENSMUSG00000019124	1
ENSMUSG00000019132	1
ENSMUSG00000019139	1
ENSMUSG00000019143	1
ENSMUSG00000019158	2
ENSMUSG00000019173	1
ENSMUSG00000019179	2
ENSMUSG00000019188	5
ENSMUSG00000019189	4
ENSMUSG00000019194	3
ENSMUSG00000019210	1
ENSMUSG00000019214	2
ENSMUSG00000019235	1
ENSMUSG00000019254	1
ENSMUSG00000019256	2
ENSMUSG00000019261	1
ENSMUSG00000019295	4
ENSMUSG00000019297	2
ENSMUSG00000019301	3
ENSMUSG00000019302	4
ENSMUSG00000019303	1
ENSMUSG00000019312	1
ENSMUSG00000019338	1
ENSMUSG00000019362	2
ENSMUSG00000019368	1
ENSMUSG00000019370	1
ENSMUSG00000019373	2
ENSMUSG00000019428	1
ENSMUSG00000019429	4
ENSMUSG00000019432	1
ENSMUSG00000019433	2
ENSMUSG00000019437	5
ENSMUSG00000019461	1
ENSMUSG00000019467	1
ENSMUSG00000019470	2
ENSMUSG00000019471	1
ENSMUSG00000019478	2
ENSMUSG00000019487	2
ENSMUSG00000019494	1
ENSMUSG00000019505	1
ENSMUSG00000019518	1
ENSMUSG00000019528	1
ENSMUSG00000019539	5
ENSMUSG00000019558	4
ENSMUSG00000019564	2
ENSMUSG00000019577	1
ENSMUSG00000019578	2
ENSMUSG00000019579	5
ENSMUSG00000019590	4
ENSMUSG00000019659	2
ENSMUSG00000019689	3
ENSMUSG00000019699	2
ENSMUSG00000019710	2
ENSMUSG00000019715	2
ENSMUSG00000019718	1
ENSMUSG00000019726	2
ENSMUSG00000019731	4
ENSMUSG00000019732	5
ENSMUSG00000019734	2
ENSMUSG00000019737	2
ENSMUSG00000019738	2
ENSMUSG00000019761	1
ENSMUSG00000019763	1
ENSMUSG00000019773	1
ENSMUSG00000019774	1
ENSMUSG00000019777	1
ENSMUSG00000019782	2
ENSMUSG00000019790	2
ENSMUSG00000019791	2
ENSMUSG00000019792	1
ENSMUSG00000019794	2
ENSMUSG00000019795	3
ENSMUSG00000019796	4
ENSMUSG00000019797	2
ENSMUSG00000019802	5
ENSMUSG00000019804	1
ENSMUSG00000019806	5
ENSMUSG00000019808	2
ENSMUSG00000019809	2
ENSMUSG00000019810	5
ENSMUSG00000019813	1
ENSMUSG00000019814	1
ENSMUSG00000019817	2
ENSMUSG00000019818	5
ENSMUSG00000019820	2
ENSMUSG00000019822	4
ENSMUSG00000019823	1
ENSMUSG00000019826	1
ENSMUSG00000019831	1
ENSMUSG00000019837	1
ENSMUSG00000019841	2
ENSMUSG00000019842	2
ENSMUSG00000019843	2
ENSMUSG00000019845	2
ENSMUSG00000019849	1
ENSMUSG00000019851	5
ENSMUSG00000019852	3
ENSMUSG00000019853	2
ENSMUSG00000019854	2
ENSMUSG00000019857	1
ENSMUSG00000019861	1
ENSMUSG00000019863	2
ENSMUSG00000019864	1
ENSMUSG00000019868	1
ENSMUSG00000019873	4
ENSMUSG00000019877	5
ENSMUSG00000019878	1
ENSMUSG00000019883	1
ENSMUSG00000019889	5
ENSMUSG00000019891	5
ENSMUSG00000019894	3
ENSMUSG00000019897	1
ENSMUSG00000019907	2
ENSMUSG00000019916	5
ENSMUSG00000019917	1
ENSMUSG00000019920	1
ENSMUSG00000019923	1
ENSMUSG00000019927	1
ENSMUSG00000019942	1
ENSMUSG00000019943	5
ENSMUSG00000019947	1
ENSMUSG00000019948	1
ENSMUSG00000019951	1
ENSMUSG00000019952	1
ENSMUSG00000019960	1
ENSMUSG00000019961	1
ENSMUSG00000019969	5
ENSMUSG00000019970	2
ENSMUSG00000019971	1
ENSMUSG00000019975	5
ENSMUSG00000019977	1
ENSMUSG00000019978	2
ENSMUSG00000019979	2
ENSMUSG00000019984	2
ENSMUSG00000019986	1
ENSMUSG00000019988	1
ENSMUSG00000019989	5
ENSMUSG00000019992	3
ENSMUSG00000019996	1
ENSMUSG00000019997	5
ENSMUSG00000019998	2
ENSMUSG00000020003	1
ENSMUSG00000020009	5
ENSMUSG00000020015	1
ENSMUSG00000020017	2
ENSMUSG00000020018	2
ENSMUSG00000020020	3
ENSMUSG00000020021	2
ENSMUSG00000020022	2
ENSMUSG00000020024	2
ENSMUSG00000020027	2
ENSMUSG00000020029	1
ENSMUSG00000020034	2
ENSMUSG00000020038	2
ENSMUSG00000020042	3
ENSMUSG00000020044	4
ENSMUSG00000020048	5
ENSMUSG00000020056	2
ENSMUSG00000020059	1
ENSMUSG00000020063	1
ENSMUSG00000020064	1
ENSMUSG00000020069	1
ENSMUSG00000020070	1
ENSMUSG00000020074	1
ENSMUSG00000020075	1
ENSMUSG00000020076	1
ENSMUSG00000020078	1
ENSMUSG00000020079	2
ENSMUSG00000020083	2
ENSMUSG00000020085	2
ENSMUSG00000020086	2
ENSMUSG00000020087	1
ENSMUSG00000020088	2
ENSMUSG00000020089	1
ENSMUSG00000020091	1
ENSMUSG00000020092	3
ENSMUSG00000020097	5
ENSMUSG00000020098	2
ENSMUSG00000020099	5
ENSMUSG00000020100	4
ENSMUSG00000020105	5
ENSMUSG00000020107	2
ENSMUSG00000020108	1
ENSMUSG00000020109	4
ENSMUSG00000020111	2
ENSMUSG00000020114	2
ENSMUSG00000020115	1
ENSMUSG00000020116	1
ENSMUSG00000020121	2
ENSMUSG00000020124	2
ENSMUSG00000020128	2
ENSMUSG00000020130	2
ENSMUSG00000020132	1
ENSMUSG00000020133	2
ENSMUSG00000020134	1
ENSMUSG00000020137	2
ENSMUSG00000020142	5
ENSMUSG00000020149	1
ENSMUSG00000020152	1
ENSMUSG00000020153	2
ENSMUSG00000020156	1
ENSMUSG00000020163	3
ENSMUSG00000020166	1
ENSMUSG00000020167	1
ENSMUSG00000020170	1
ENSMUSG00000020171	1
ENSMUSG00000020173	2
ENSMUSG00000020176	1
ENSMUSG00000020180	2
ENSMUSG00000020182	1
ENSMUSG00000020184	1
ENSMUSG00000020185	1
ENSMUSG00000020186	2
ENSMUSG00000020189	1
ENSMUSG00000020190	2
ENSMUSG00000020196	1
ENSMUSG00000020198	1
ENSMUSG00000020205	1
ENSMUSG00000020211	1
ENSMUSG00000020212	1
ENSMUSG00000020219	2
ENSMUSG00000020220	1
ENSMUSG00000020224	2
ENSMUSG00000020225	5
ENSMUSG00000020226	5
ENSMUSG00000020227	2
ENSMUSG00000020228	2
ENSMUSG00000020230	2
ENSMUSG00000020231	1
ENSMUSG00000020232	2
ENSMUSG00000020235	1
ENSMUSG00000020238	5
ENSMUSG00000020246	1
ENSMUSG00000020248	1
ENSMUSG00000020250	1
ENSMUSG00000020253	2
ENSMUSG00000020255	1
ENSMUSG00000020256	2
ENSMUSG00000020257	1
ENSMUSG00000020258	2
ENSMUSG00000020260	5
ENSMUSG00000020261	4
ENSMUSG00000020262	2
ENSMUSG00000020263	1
ENSMUSG00000020265	2
ENSMUSG00000020267	2
ENSMUSG00000020268	1
ENSMUSG00000020271	2
ENSMUSG00000020272	1
ENSMUSG00000020273	1
ENSMUSG00000020277	1
ENSMUSG00000020280	1
ENSMUSG00000020282	4
ENSMUSG00000020283	3
ENSMUSG00000020284	2
ENSMUSG00000020287	3
ENSMUSG00000020288	1
ENSMUSG00000020289	1
ENSMUSG00000020290	2
ENSMUSG00000020300	2
ENSMUSG00000020303	4
ENSMUSG00000020305	2
ENSMUSG00000020307	2
ENSMUSG00000020308	2
ENSMUSG00000020309	1
ENSMUSG00000020311	5
ENSMUSG00000020312	1
ENSMUSG00000020315	2
ENSMUSG00000020321	1
ENSMUSG00000020326	1
ENSMUSG00000020328	1
ENSMUSG00000020330	3
ENSMUSG00000020331	4
ENSMUSG00000020333	3
ENSMUSG00000020340	1
ENSMUSG00000020346	5
ENSMUSG00000020349	1
ENSMUSG00000020358	1
ENSMUSG00000020359	1
ENSMUSG00000020361	1
ENSMUSG00000020362	1
ENSMUSG00000020363	1
ENSMUSG00000020364	1
ENSMUSG00000020366	1
ENSMUSG00000020368	5
ENSMUSG00000020372	1
ENSMUSG00000020375	2
ENSMUSG00000020376	4
ENSMUSG00000020380	1
ENSMUSG00000020381	1
ENSMUSG00000020385	1
ENSMUSG00000020386	4
ENSMUSG00000020387	1
ENSMUSG00000020390	2
ENSMUSG00000020392	1
ENSMUSG00000020393	4
ENSMUSG00000020396	2
ENSMUSG00000020397	2
ENSMUSG00000020400	1
ENSMUSG00000020402	1
ENSMUSG00000020407	2
ENSMUSG00000020409	1
ENSMUSG00000020412	2
ENSMUSG00000020413	1
ENSMUSG00000020415	1
ENSMUSG00000020419	2
ENSMUSG00000020420	1
ENSMUSG00000020422	2
ENSMUSG00000020423	2
ENSMUSG00000020424	2
ENSMUSG00000020427	5
ENSMUSG00000020430	1
ENSMUSG00000020431	3
ENSMUSG00000020432	5
ENSMUSG00000020439	2
ENSMUSG00000020440	1
ENSMUSG00000020441	1
ENSMUSG00000020444	3
ENSMUSG00000020448	1
ENSMUSG00000020451	1
ENSMUSG00000020453	1
ENSMUSG00000020454	1
ENSMUSG00000020455	2
ENSMUSG00000020456	1
ENSMUSG00000020457	2
ENSMUSG00000020458	5
ENSMUSG00000020459	2
ENSMUSG00000020460	1
ENSMUSG00000020462	1
ENSMUSG00000020463	1
ENSMUSG00000020464	2
ENSMUSG00000020471	1
ENSMUSG00000020472	1
ENSMUSG00000020474	1
ENSMUSG00000020475	2
ENSMUSG00000020476	1
ENSMUSG00000020477	2
ENSMUSG00000020482	1
ENSMUSG00000020483	1
ENSMUSG00000020484	4
ENSMUSG00000020485	1
ENSMUSG00000020491	1
ENSMUSG00000020492	1
ENSMUSG00000020493	1
ENSMUSG00000020495	3
ENSMUSG00000020496	1
ENSMUSG00000020513	1
ENSMUSG00000020514	2
ENSMUSG00000020515	2
ENSMUSG00000020516	1
ENSMUSG00000020519	1
ENSMUSG00000020520	4
ENSMUSG00000020521	4
ENSMUSG00000020522	4
ENSMUSG00000020523	3
ENSMUSG00000020525	2
ENSMUSG00000020526	2
ENSMUSG00000020527	1
ENSMUSG00000020528	1
ENSMUSG00000020530	1
ENSMUSG00000020532	2
ENSMUSG00000020534	1
ENSMUSG00000020536	1
ENSMUSG00000020537	1
ENSMUSG00000020538	4
ENSMUSG00000020541	1
ENSMUSG00000020544	2
ENSMUSG00000020546	1
ENSMUSG00000020547	2
ENSMUSG00000020549	2
ENSMUSG00000020553	1
ENSMUSG00000020561	1
ENSMUSG00000020562	3
ENSMUSG00000020564	1
ENSMUSG00000020570	5
ENSMUSG00000020571	5
ENSMUSG00000020572	1
ENSMUSG00000020576	4
ENSMUSG00000020577	5
ENSMUSG00000020580	1
ENSMUSG00000020583	5
ENSMUSG00000020585	5
ENSMUSG00000020589	2
ENSMUSG00000020590	3
ENSMUSG00000020592	5
ENSMUSG00000020593	2
ENSMUSG00000020594	2
ENSMUSG00000020599	2
ENSMUSG00000020605	1
ENSMUSG00000020608	1
ENSMUSG00000020610	1
ENSMUSG00000020611	1
ENSMUSG00000020612	1
ENSMUSG00000020621	3
ENSMUSG00000020623	1
ENSMUSG00000020628	1
ENSMUSG00000020629	1
ENSMUSG00000020630	2
ENSMUSG00000020634	1
ENSMUSG00000020635	2
ENSMUSG00000020640	2
ENSMUSG00000020644	2
ENSMUSG00000020646	5
ENSMUSG00000020647	2
ENSMUSG00000020648	1
ENSMUSG00000020649	1
ENSMUSG00000020650	5
ENSMUSG00000020652	1
ENSMUSG00000020653	1
ENSMUSG00000020654	5
ENSMUSG00000020656	2
ENSMUSG00000020657	1
ENSMUSG00000020658	1
ENSMUSG00000020659	1
ENSMUSG00000020660	1
ENSMUSG00000020661	1
ENSMUSG00000020664	2
ENSMUSG00000020668	2
ENSMUSG00000020669	1
ENSMUSG00000020671	2
ENSMUSG00000020674	5
ENSMUSG00000020677	2
ENSMUSG00000020680	1
ENSMUSG00000020684	1
ENSMUSG00000020687	1
ENSMUSG00000020689	4
ENSMUSG00000020691	2
ENSMUSG00000020692	1
ENSMUSG00000020694	1
ENSMUSG00000020696	1
ENSMUSG00000020697	1
ENSMUSG00000020700	1
ENSMUSG00000020705	1
ENSMUSG00000020706	2
ENSMUSG00000020707	1
ENSMUSG00000020708	1
ENSMUSG00000020709	1
ENSMUSG00000020715	3
ENSMUSG00000020716	2
ENSMUSG00000020717	5
ENSMUSG00000020718	2
ENSMUSG00000020719	1
ENSMUSG00000020720	2
ENSMUSG00000020721	1
ENSMUSG00000020733	1
ENSMUSG00000020736	1
ENSMUSG00000020737	1
ENSMUSG00000020738	2
ENSMUSG00000020739	2
ENSMUSG00000020740	1
ENSMUSG00000020741	1
ENSMUSG00000020743	3
ENSMUSG00000020744	2
ENSMUSG00000020745	1
ENSMUSG00000020747	4
ENSMUSG00000020752	2
ENSMUSG00000020755	1
ENSMUSG00000020758	4
ENSMUSG00000020766	2
ENSMUSG00000020770	1
ENSMUSG00000020773	2
ENSMUSG00000020775	2
ENSMUSG00000020776	1
ENSMUSG00000020777	1
ENSMUSG00000020778	2
ENSMUSG00000020780	1
ENSMUSG00000020781	2
ENSMUSG00000020782	1
ENSMUSG00000020783	1
ENSMUSG00000020785	1
ENSMUSG00000020788	5
ENSMUSG00000020790	2
ENSMUSG00000020792	2
ENSMUSG00000020794	1
ENSMUSG00000020799	1
ENSMUSG00000020801	2
ENSMUSG00000020802	1
ENSMUSG00000020803	1
ENSMUSG00000020805	5
ENSMUSG00000020806	4
ENSMUSG00000020807	2
ENSMUSG00000020808	1
ENSMUSG00000020811	4
ENSMUSG00000020812	1
ENSMUSG00000020814	4
ENSMUSG00000020817	1
ENSMUSG00000020818	4
ENSMUSG00000020821	2
ENSMUSG00000020823	1
ENSMUSG00000020827	1
ENSMUSG00000020828	1
ENSMUSG00000020829	5
ENSMUSG00000020831	2
ENSMUSG00000020832	2
ENSMUSG00000020834	5
ENSMUSG00000020836	1
ENSMUSG00000020840	2
ENSMUSG00000020841	5
ENSMUSG00000020843	3
ENSMUSG00000020844	2
ENSMUSG00000020849	1
ENSMUSG00000020850	1
ENSMUSG00000020857	2
ENSMUSG00000020859	1
ENSMUSG00000020863	1
ENSMUSG00000020864	1
ENSMUSG00000020868	5
ENSMUSG00000020869	2
ENSMUSG00000020873	4
ENSMUSG00000020875	1
ENSMUSG00000020876	1
ENSMUSG00000020877	2
ENSMUSG00000020882	1
ENSMUSG00000020883	3
ENSMUSG00000020888	1
ENSMUSG00000020889	1
ENSMUSG00000020893	1
ENSMUSG00000020894	1
ENSMUSG00000020895	3
ENSMUSG00000020897	1
ENSMUSG00000020898	1
ENSMUSG00000020899	1
ENSMUSG00000020900	1
ENSMUSG00000020902	5
ENSMUSG00000020903	1
ENSMUSG00000020910	1
ENSMUSG00000020914	1
ENSMUSG00000020917	1
ENSMUSG00000020918	1
ENSMUSG00000020919	1
ENSMUSG00000020921	5
ENSMUSG00000020922	1
ENSMUSG00000020923	2
ENSMUSG00000020925	1
ENSMUSG00000020926	2
ENSMUSG00000020929	2
ENSMUSG00000020935	1
ENSMUSG00000020936	1
ENSMUSG00000020937	1
ENSMUSG00000020941	1
ENSMUSG00000020946	1
ENSMUSG00000020948	2
ENSMUSG00000020949	1
ENSMUSG00000020952	2
ENSMUSG00000020953	5
ENSMUSG00000020954	1
ENSMUSG00000020955	1
ENSMUSG00000020956	2
ENSMUSG00000020961	2
ENSMUSG00000020962	2
ENSMUSG00000020964	5
ENSMUSG00000020973	1
ENSMUSG00000020974	1
ENSMUSG00000020978	2
ENSMUSG00000020982	1
ENSMUSG00000020986	1
ENSMUSG00000020988	2
ENSMUSG00000020993	1
ENSMUSG00000020994	1
ENSMUSG00000021000	4
ENSMUSG00000021003	4
ENSMUSG00000021007	1
ENSMUSG00000021009	1
ENSMUSG00000021012	1
ENSMUSG00000021013	1
ENSMUSG00000021018	2
ENSMUSG00000021022	2
ENSMUSG00000021023	2
ENSMUSG00000021024	2
ENSMUSG00000021025	1
ENSMUSG00000021027	2
ENSMUSG00000021028	1
[truncated: 9,318 more rows]

## Sheet: Target signal annotations - Tar
Target signal anotations
gene_id	Target signal with localization	Target signal only TM/SignalP	Number of TM domains	Mitocarta	Localization
ENSMUSG00000000001	Cytosolic	Other	0.0	Not mito	Cytosol
ENSMUSG00000000003	SignalP only	SignalP only	0.0	Not mito	Undefined
ENSMUSG00000000028	Cytosolic	Other	0.0	Not mito	Cytosol
ENSMUSG00000000031	Other	Other	0.0	Not mito	Undefined
ENSMUSG00000000037	Cytosolic	Other	0.0	Not mito	Cytosol
ENSMUSG00000000049	SignalP only	SignalP only	0.0	Not mito	Undefined
ENSMUSG00000000056	Cytosolic	Other	0.0	Not mito	Cytosol
ENSMUSG00000000058	Other	Other	0.0	Not mito	Undefined
ENSMUSG00000000078	Cytosolic	Other	0.0	Not mito	Cytosol
ENSMUSG00000000085	Cytosolic	Other	0.0	Not mito	Cytosol
ENSMUSG00000000088	Mitochondrial	Other	0.0	Mitochondrial	Undefined
ENSMUSG00000000093	Cytosolic	Other	0.0	Not mito	Cytosol
ENSMUSG00000000094	Cytosolic	Other	0.0	Not mito	Cytosol
ENSMUSG00000000103	Cytosolic	Other	0.0	Not mito	Cytosol
ENSMUSG00000000120	Membrane with no TS	Other	2.0	Not mito	Membrane
ENSMUSG00000000125	SignalP + TMhelix	SignalP + TMhelix	1.0	Not mito	Membrane
ENSMUSG00000000126	SignalP + TMhelix	SignalP + TMhelix	1.0	Not mito	Membrane
ENSMUSG00000000127	Cytosolic	Other	0.0	Not mito	Cytosol
ENSMUSG00000000131	Cytosolic	Other	0.0	Not mito	Cytosol
ENSMUSG00000000134	Cytosolic	Other	0.0	Not mito	Cytosol
ENSMUSG00000000142	Cytosolic	Other	0.0	Not mito	Cytosol
ENSMUSG00000000148	Cytosolic	Other	0.0	Not mito	Cytosol
ENSMUSG00000000149	Cytosolic	Other	0.0	Not mito	Cytosol
ENSMUSG00000000154	TMhelix only	TMhelix only	10.0	Not mito	Membrane
ENSMUSG00000000157	Other	Other	1.0	Not mito	Undefined
ENSMUSG00000000159	Membrane with no TS	Other	1.0	Not mito	Membrane
ENSMUSG00000000167	Cytosolic	Other	0.0	Not mito	Cytosol
ENSMUSG00000000168	Mitochondrial	Other	0.0	Mitochondrial	Cytosol
ENSMUSG00000000171	Mitochondrial	Other	0.0	Mitochondrial	Cytosol
ENSMUSG00000000182	SignalP only	SignalP only	0.0	Not mito	Cytosol
ENSMUSG00000000183	TMhelix only	TMhelix only	1.0	Not mito	Undefined
ENSMUSG00000000184	Cytosolic	Other	0.0	Not mito	Cytosol
ENSMUSG00000000194	Membrane with no TS	Other	0.0	Not mito	Membrane
ENSMUSG00000000197	TMhelix only	TMhelix only	19.0	Not mito	Membrane
ENSMUSG00000000202	SignalP only	SignalP only	0.0	Not mito	Cytosol
ENSMUSG00000000204	Cytosolic	Other	0.0	Not mito	Cytosol
ENSMUSG00000000214	Other	Other	0.0	Not mito	Undefined
ENSMUSG00000000215	SignalP only	SignalP only	0.0	Not mito	Undefined
ENSMUSG00000000216	Cytosolic	TMhelix only	2.0	Not mito	Cytosol
ENSMUSG00000000223	Cytosolic	Other	0.0	Not mito	Cytosol
ENSMUSG00000000244	TMhelix only	TMhelix only	2.0	Not mito	Undefined
ENSMUSG00000000247	Cytosolic	Other	0.0	Not mito	Cytosol
ENSMUSG00000000248	TMhelix only	TMhelix only	1.0	Not mito	Undefined
ENSMUSG00000000253	Cytosolic	Other	0.0	Not mito	Cytosol
ENSMUSG00000000263	Other	Other	3.0	Not mito	Undefined
ENSMUSG00000000266	Other	Other	0.0	Not mito	Undefined
ENSMUSG00000000275	Cytosolic	Other	0.0	Not mito	Cytosol
ENSMUSG00000000276	TMhelix only	TMhelix only	1.0	Not mito	Undefined
ENSMUSG00000000278	Membrane with no TS	Other	1.0	Not mito	Membrane
ENSMUSG00000000282	Cytosolic	Other	0.0	Not mito	Cytosol
ENSMUSG00000000290	Cytosolic	Other	1.0	Not mito	Cytosol
ENSMUSG00000000295	Cytosolic	Other	0.0	Not mito	Cytosol
ENSMUSG00000000296	Cytosolic	Other	0.0	Not mito	Cytosol
ENSMUSG00000000301	TMhelix only	TMhelix only	3.0	Not mito	Undefined
ENSMUSG00000000303	Membrane with no TS	Other	1.0	Not mito	Membrane
ENSMUSG00000000305	Membrane with no TS	Other	1.0	Not mito	Membrane
ENSMUSG00000000308	Mitochondrial	Other	0.0	Mitochondrial	Cytosol
ENSMUSG00000000317	Cytosolic	Other	0.0	Not mito	Cytosol
ENSMUSG00000000318	Other	Other	0.0	Not mito	Undefined
ENSMUSG00000000320	Cytosolic	Other	0.0	Not mito	Cytosol
ENSMUSG00000000325	Cytosolic	Other	0.0	Not mito	Cytosol
ENSMUSG00000000326	Mitochondrial	TMhelix only	1.0	Mitochondrial	Undefined
ENSMUSG00000000339	Cytosolic	Other	0.0	Not mito	Cytosol
ENSMUSG00000000340	Mitochondrial	Other	0.0	Mitochondrial	Cytosol
ENSMUSG00000000346	Cytosolic	Other	0.0	Not mito	Cytosol
ENSMUSG00000000355	Cytosolic	Other	0.0	Not mito	Cytosol
ENSMUSG00000000359	Cytosolic	Other	0.0	Not mito	Cytosol
ENSMUSG00000000365	Cytosolic	Other	0.0	Not mito	Cytosol
ENSMUSG00000000374	Cytosolic	Other	0.0	Not mito	Cytosol
ENSMUSG00000000378	Cytosolic	Other	0.0	Not mito	Cytosol
ENSMUSG00000000381	SignalP only	SignalP only	0.0	Not mito	Undefined
ENSMUSG00000000384	Mitochondrial	Other	0.0	Mitochondrial	Cytosol
ENSMUSG00000000385	TMhelix only	TMhelix only	1.0	Not mito	Membrane
ENSMUSG00000000386	Membrane with no TS	Other	0.0	Not mito	Membrane
ENSMUSG00000000392	TMhelix only	TMhelix only	1.0	Not mito	Undefined
ENSMUSG00000000394	SignalP only	SignalP only	0.0	Not mito	Undefined
ENSMUSG00000000399	Mitochondrial	Other	0.0	Mitochondrial	Cytosol
ENSMUSG00000000402	SignalP only	SignalP only	0.0	Not mito	Membrane
ENSMUSG00000000409	Cytosolic	Other	0.0	Not mito	Cytosol
ENSMUSG00000000411	Cytosolic	Other	0.0	Not mito	Cytosol
ENSMUSG00000000416	Cytosolic	Other	0.0	Not mito	Cytosol
ENSMUSG00000000420	TMhelix only	TMhelix only	1.0	Not mito	Membrane
ENSMUSG00000000435	Other	Other	0.0	Not mito	Undefined
ENSMUSG00000000439	Cytosolic	Other	0.0	Not mito	Cytosol
ENSMUSG00000000440	Cytosolic	Other	0.0	Not mito	Cytosol
ENSMUSG00000000441	Cytosolic	Other	0.0	Not mito	Cytosol
ENSMUSG00000000486	Cytosolic	Other	0.0	Not mito	Cytosol
ENSMUSG00000000489	SignalP only	SignalP only	0.0	Not mito	Undefined
ENSMUSG00000000530	SignalP only	SignalP only	0.0	Not mito	Membrane
ENSMUSG00000000531	Cytosolic	Other	0.0	Not mito	Cytosol
ENSMUSG00000000532	Membrane with no TS	Other	1.0	Not mito	Membrane
ENSMUSG00000000538	Cytosolic	Other	0.0	Not mito	Cytosol
ENSMUSG00000000544	Membrane with no TS	Other	1.0	Not mito	Membrane
ENSMUSG00000000552	Cytosolic	Other	0.0	Not mito	Cytosol
ENSMUSG00000000555	TMhelix only	TMhelix only	1.0	Not mito	Membrane
ENSMUSG00000000560	Other	Other	0.0	Not mito	Undefined
ENSMUSG00000000561	Cytosolic	Other	0.0	Not mito	Cytosol
ENSMUSG00000000562	TMhelix only	TMhelix only	7.0	Not mito	Undefined
ENSMUSG00000000563	Cytosolic	Other	0.0	Not mito	Cytosol
ENSMUSG00000000567	Cytosolic	Other	0.0	Not mito	Cytosol
ENSMUSG00000000568	Cytosolic	Other	0.0	Not mito	Cytosol
ENSMUSG00000000579	Cytosolic	Other	0.0	Not mito	Cytosol
ENSMUSG00000000581	Cytosolic	Other	0.0	Not mito	Cytosol
ENSMUSG00000000594	SignalP only	SignalP only	0.0	Not mito	Membrane
ENSMUSG00000000600	Cytosolic	Other	0.0	Not mito	Cytosol
ENSMUSG00000000605	TMhelix only	TMhelix only	10.0	Not mito	Membrane
ENSMUSG00000000606	Other	Other	7.0	Not mito	Undefined
ENSMUSG00000000617	Membrane with no TS	Other	0.0	Not mito	Membrane
ENSMUSG00000000627	Membrane with no TS	Other	1.0	Not mito	Membrane
ENSMUSG00000000628	Cytosolic	Other	0.0	Not mito	Cytosol
ENSMUSG00000000631	Cytosolic	Other	0.0	Not mito	Cytosol
ENSMUSG00000000632	Other	Other	0.0	Not mito	Undefined
ENSMUSG00000000673	Cytosolic	Other	0.0	Not mito	Cytosol
ENSMUSG00000000682	SignalP + TMhelix	SignalP + TMhelix	2.0	Not mito	Undefined
ENSMUSG00000000686	Membrane with no TS	Other	1.0	Not mito	Membrane
ENSMUSG00000000690	Other	Other	0.0	Not mito	Undefined
ENSMUSG00000000693	SignalP only	SignalP only	0.0	Not mito	Membrane
ENSMUSG00000000701	Other	Other	0.0	Not mito	Undefined
ENSMUSG00000000706	Other	Other	1.0	Not mito	Undefined
ENSMUSG00000000708	Cytosolic	Other	0.0	Not mito	Cytosol
ENSMUSG00000000711	Cytosolic	Other	0.0	Not mito	Cytosol
ENSMUSG00000000724	Cytosolic	Other	0.0	Not mito	Cytosol
ENSMUSG00000000730	Cytosolic	Other	0.0	Not mito	Cytosol
ENSMUSG00000000731	Cytosolic	Other	0.0	Not mito	Cytosol
ENSMUSG00000000732	TMhelix only	TMhelix only	2.0	Not mito	Membrane
ENSMUSG00000000738	Mitochondrial	TMhelix only	2.0	Mitochondrial	Membrane
ENSMUSG00000000739	Cytosolic	Other	0.0	Not mito	Cytosol
ENSMUSG00000000740	Cytosolic	Other	0.0	Not mito	Cytosol
ENSMUSG00000000743	Cytosolic	Other	0.0	Not mito	Cytosol
ENSMUSG00000000751	Cytosolic	Other	0.0	Not mito	Cytosol
ENSMUSG00000000753	Membrane with no TS	Other	0.0	Not mito	Membrane
ENSMUSG00000000759	Cytosolic	Other	0.0	Not mito	Cytosol
ENSMUSG00000000766	Other	Other	0.0	Not mito	Undefined
ENSMUSG00000000776	Cytosolic	Other	0.0	Not mito	Cytosol
ENSMUSG00000000782	Cytosolic	Other	0.0	Not mito	Cytosol
ENSMUSG00000000787	Cytosolic	Other	0.0	Not mito	Cytosol
ENSMUSG00000000791	SignalP only	SignalP only	0.0	Not mito	Cytosol
ENSMUSG00000000792	TMhelix only	TMhelix only	13.0	Not mito	Membrane
ENSMUSG00000000794	TMhelix only	TMhelix only	5.0	Not mito	Membrane
ENSMUSG00000000804	Cytosolic	Other	0.0	Not mito	Cytosol
ENSMUSG00000000805	SignalP only	SignalP only	0.0	Not mito	Membrane
ENSMUSG00000000811	Cytosolic	Other	0.0	Not mito	Cytosol
ENSMUSG00000000817	TMhelix only	TMhelix only	1.0	Not mito	Membrane
ENSMUSG00000000823	Cytosolic	Other	0.0	Not mito	Cytosol
ENSMUSG00000000826	Cytosolic	Other	0.0	Not mito	Cytosol
ENSMUSG00000000827	Cytosolic	Other	0.0	Not mito	Cytosol
ENSMUSG00000000838	Cytosolic	Other	0.0	Not mito	Cytosol
ENSMUSG00000000861	Cytosolic	Other	0.0	Not mito	Cytosol
ENSMUSG00000000869	SignalP only	SignalP only	0.0	Not mito	Undefined
ENSMUSG00000000876	Mitochondrial	Other	0.0	Mitochondrial	Cytosol
ENSMUSG00000000881	Cytosolic	Other	0.0	Not mito	Cytosol
ENSMUSG00000000884	Cytosolic	Other	0.0	Not mito	Cytosol
ENSMUSG00000000889	Other	Other	0.0	Not mito	Undefined
ENSMUSG00000000901	SignalP + TMhelix	SignalP + TMhelix	1.0	Not mito	Membrane
ENSMUSG00000000902	Cytosolic	Other	0.0	Not mito	Cytosol
ENSMUSG00000000903	Cytosolic	Other	0.0	Not mito	Cytosol
ENSMUSG00000000915	Cytosolic	Other	0.0	Not mito	Cytosol
ENSMUSG00000000916	Cytosolic	Other	0.0	Not mito	Cytosol
ENSMUSG00000000934	Mitochondrial	Other	0.0	Mitochondrial	Undefined
ENSMUSG00000000938	Cytosolic	Other	0.0	Not mito	Cytosol
ENSMUSG00000000942	Cytosolic	Other	0.0	Not mito	Cytosol
ENSMUSG00000000948	Cytosolic	Other	0.0	Not mito	Cytosol
ENSMUSG00000000957	Membrane with no TS	Other	1.0	Not mito	Membrane
ENSMUSG00000000958	TMhelix only	TMhelix only	11.0	Not mito	Membrane
ENSMUSG00000000959	Mitochondrial	TMhelix only	4.0	Mitochondrial	Cytosol
ENSMUSG00000000976	Cytosolic	Other	0.0	Not mito	Cytosol
ENSMUSG00000000982	SignalP only	SignalP only	0.0	Not mito	Undefined
ENSMUSG00000000983	Other	Other	1.0	Not mito	Undefined
ENSMUSG00000001014	Other	Other	1.0	Not mito	Undefined
ENSMUSG00000001016	Cytosolic	Other	0.0	Not mito	Cytosol
ENSMUSG00000001017	Cytosolic	Other	0.0	Not mito	Cytosol
ENSMUSG00000001018	Cytosolic	Other	0.0	Not mito	Cytosol
ENSMUSG00000001020	Other	Other	0.0	Not mito	Undefined
ENSMUSG00000001021	Cytosolic	Other	0.0	Not mito	Cytosol
ENSMUSG00000001023	Other	Other	0.0	Not mito	Undefined
ENSMUSG00000001025	Membrane with no TS	Other	0.0	Not mito	Membrane
ENSMUSG00000001027	TMhelix only	TMhelix only	20.0	Not mito	Membrane
ENSMUSG00000001029	Membrane with no TS	Other	1.0	Not mito	Membrane
ENSMUSG00000001034	Cytosolic	Other	0.0	Not mito	Cytosol
ENSMUSG00000001036	Cytosolic	Other	0.0	Not mito	Cytosol
ENSMUSG00000001039	SignalP only	SignalP only	0.0	Not mito	Cytosol
ENSMUSG00000001052	Cytosolic	Other	0.0	Not mito	Cytosol
ENSMUSG00000001053	Cytosolic	Other	0.0	Not mito	Cytosol
ENSMUSG00000001054	Cytosolic	Other	0.0	Not mito	Cytosol
ENSMUSG00000001056	Cytosolic	Other	0.0	Not mito	Cytosol
ENSMUSG00000001062	Cytosolic	Other	0.0	Not mito	Cytosol
ENSMUSG00000001065	Cytosolic	Other	0.0	Not mito	Cytosol
ENSMUSG00000001076	SignalP only	SignalP only	0.0	Not mito	Membrane
ENSMUSG00000001082	TMhelix only	TMhelix only	10.0	Not mito	Membrane
ENSMUSG00000001089	Cytosolic	Other	0.0	Not mito	Cytosol
ENSMUSG00000001095	TMhelix only	TMhelix only	13.0	Not mito	Membrane
ENSMUSG00000001098	Cytosolic	Other	0.0	Not mito	Cytosol
ENSMUSG00000001100	Mitochondrial	Other	0.0	Mitochondrial	Cytosol
ENSMUSG00000001103	Cytosolic	Other	0.0	Not mito	Cytosol
ENSMUSG00000001105	Cytosolic	Other	0.0	Not mito	Cytosol
ENSMUSG00000001119	SignalP only	SignalP only	0.0	Not mito	Membrane
ENSMUSG00000001120	Cytosolic	Other	0.0	Not mito	Cytosol
ENSMUSG00000001123	Cytosolic	Other	0.0	Not mito	Cytosol
ENSMUSG00000001127	Membrane with no TS	Other	0.0	Not mito	Membrane
ENSMUSG00000001128	SignalP only	SignalP only	0.0	Not mito	Membrane
ENSMUSG00000001131	SignalP only	SignalP only	0.0	Not mito	Membrane
ENSMUSG00000001134	Other	Other	0.0	Not mito	Undefined
ENSMUSG00000001138	Membrane with no TS	Other	5.0	Not mito	Membrane
ENSMUSG00000001143	Membrane with no TS	Other	1.0	Not mito	Membrane
ENSMUSG00000001150	Cytosolic	Other	0.0	Not mito	Cytosol
ENSMUSG00000001151	Other	Other	0.0	Not mito	Undefined
ENSMUSG00000001155	Cytosolic	Other	0.0	Not mito	Cytosol
ENSMUSG00000001156	Cytosolic	Other	0.0	Not mito	Cytosol
ENSMUSG00000001157	Cytosolic	Other	0.0	Not mito	Cytosol
ENSMUSG00000001158	Cytosolic	Other	0.0	Not mito	Cytosol
ENSMUSG00000001166	Cytosolic	Other	0.0	Not mito	Cytosol
ENSMUSG00000001168	Cytosolic	Other	0.0	Not mito	Cytosol
ENSMUSG00000001173	Cytosolic	Other	0.0	Not mito	Cytosol
ENSMUSG00000001175	Cytosolic	Other	0.0	Not mito	Cytosol
ENSMUSG00000001211	TMhelix only	TMhelix only	3.0	Not mito	Membrane
ENSMUSG00000001225	TMhelix only	TMhelix only	11.0	Not mito	Undefined
ENSMUSG00000001227	Membrane with no TS	Other	2.0	Not mito	Membrane
ENSMUSG00000001228	Cytosolic	Other	0.0	Not mito	Cytosol
ENSMUSG00000001229	Cytosolic	Other	0.0	Not mito	Cytosol
ENSMUSG00000001240	Membrane with no TS	Other	2.0	Not mito	Membrane
ENSMUSG00000001247	Membrane with no TS	Other	1.0	Not mito	Membrane
ENSMUSG00000001248	TMhelix only	TMhelix only	1.0	Not mito	Undefined
ENSMUSG00000001249	TMhelix only	TMhelix only	1.0	Not mito	Membrane
ENSMUSG00000001260	Other	Other	0.0	Not mito	Undefined
ENSMUSG00000001270	Cytosolic	Other	0.0	Not mito	Cytosol
ENSMUSG00000001280	Cytosolic	Other	0.0	Not mito	Cytosol
ENSMUSG00000001281	Membrane with no TS	Other	1.0	Not mito	Membrane
ENSMUSG00000001285	Mitochondrial	SignalP only	0.0	Mitochondrial	Cytosol
ENSMUSG00000001288	Cytosolic	Other	0.0	Not mito	Cytosol
ENSMUSG00000001289	Cytosolic	Other	0.0	Not mito	Cytosol
ENSMUSG00000001300	TMhelix only	TMhelix only	1.0	Not mito	Membrane
ENSMUSG00000001305	Cytosolic	Other	0.0	Not mito	Cytosol
ENSMUSG00000001313	Cytosolic	Other	0.0	Not mito	Cytosol
ENSMUSG00000001323	Cytosolic	Other	0.0	Not mito	Cytosol
ENSMUSG00000001333	Cytosolic	Other	0.0	Not mito	Cytosol
ENSMUSG00000001334	Other	Other	1.0	Not mito	Undefined
ENSMUSG00000001348	SignalP only	SignalP only	0.0	Not mito	Membrane
ENSMUSG00000001349	Cytosolic	Other	0.0	Not mito	Cytosol
ENSMUSG00000001366	Cytosolic	Other	0.0	Not mito	Cytosol
ENSMUSG00000001376	Cytosolic	Other	0.0	Not mito	Cytosol
ENSMUSG00000001380	Cytosolic	Other	0.0	Not mito	Cytosol
ENSMUSG00000001383	Cytosolic	Other	0.0	Not mito	Cytosol
ENSMUSG00000001403	Cytosolic	Other	0.0	Not mito	Cytosol
ENSMUSG00000001415	Cytosolic	Other	0.0	Not mito	Cytosol
ENSMUSG00000001416	Cytosolic	Other	0.0	Not mito	Cytosol
ENSMUSG00000001418	Tail anchored	Tail anchored	1.0	Not mito	Membrane
ENSMUSG00000001419	Cytosolic	Other	0.0	Not mito	Cytosol
ENSMUSG00000001420	TMhelix only	TMhelix only	5.0	Not mito	Membrane
ENSMUSG00000001424	Mitochondrial	Other	0.0	Mitochondrial	Undefined
ENSMUSG00000001435	SignalP only	SignalP only	0.0	Not mito	Membrane
ENSMUSG00000001436	TMhelix only	TMhelix only	11.0	Not mito	Membrane
ENSMUSG00000001440	Cytosolic	Other	0.0	Not mito	Cytosol
ENSMUSG00000001441	Cytosolic	Other	0.0	Not mito	Cytosol
ENSMUSG00000001444	Cytosolic	Other	0.0	Not mito	Cytosol
ENSMUSG00000001445	Mitochondrial	Other	0.0	Mitochondrial	Cytosol
ENSMUSG00000001467	TMhelix only	TMhelix only	1.0	Not mito	Membrane
ENSMUSG00000001472	Cytosolic	Other	0.0	Not mito	Cytosol
ENSMUSG00000001473	Cytosolic	Other	0.0	Not mito	Cytosol
ENSMUSG00000001482	Cytosolic	Other	0.0	Not mito	Cytosol
ENSMUSG00000001493	Cytosolic	Other	0.0	Not mito	Cytosol
ENSMUSG00000001494	SignalP only	SignalP only	0.0	Not mito	Undefined
ENSMUSG00000001496	Cytosolic	Other	0.0	Not mito	Cytosol
ENSMUSG00000001497	Cytosolic	Other	0.0	Not mito	Cytosol
ENSMUSG00000001504	Cytosolic	Other	0.0	Not mito	Cytosol
ENSMUSG00000001506	SignalP only	SignalP only	0.0	Not mito	Membrane
ENSMUSG00000001507	TMhelix only	TMhelix only	2.0	Not mito	Membrane
ENSMUSG00000001508	TMhelix only	TMhelix only	1.0	Not mito	Undefined
ENSMUSG00000001510	Cytosolic	Other	0.0	Not mito	Cytosol
ENSMUSG00000001517	Cytosolic	Other	0.0	Not mito	Cytosol
ENSMUSG00000001518	Cytosolic	Other	0.0	Not mito	Cytosol
ENSMUSG00000001520	Cytosolic	Other	0.0	Not mito	Cytosol
ENSMUSG00000001521	Cytosolic	Other	0.0	Not mito	Cytosol
ENSMUSG00000001524	Cytosolic	Other	0.0	Not mito	Cytosol
ENSMUSG00000001525	Cytosolic	Other	0.0	Not mito	Cytosol
ENSMUSG00000001542	Cytosolic	Other	0.0	Not mito	Cytosol
ENSMUSG00000001552	Cytosolic	Other	0.0	Not mito	Cytosol
ENSMUSG00000001555	Mitochondrial	SignalP only	0.0	Mitochondrial	Membrane
ENSMUSG00000001558	Other	Other	0.0	Not mito	Undefined
ENSMUSG00000001566	Cytosolic	Other	0.0	Not mito	Cytosol
ENSMUSG00000001569	Cytosolic	Other	0.0	Not mito	Cytosol
ENSMUSG00000001576	TMhelix only	TMhelix only	2.0	Not mito	Membrane
ENSMUSG00000001583	Cytosolic	Other	0.0	Not mito	Cytosol
ENSMUSG00000001588	Cytosolic	Other	0.0	Not mito	Cytosol
ENSMUSG00000001604	Cytosolic	Other	0.0	Not mito	Cytosol
ENSMUSG00000001622	SignalP only	SignalP only	0.0	Not mito	Undefined
ENSMUSG00000001627	Cytosolic	Other	0.0	Not mito	Cytosol
ENSMUSG00000001630	Cytosolic	Other	0.0	Not mito	Cytosol
ENSMUSG00000001632	Cytosolic	Other	0.0	Not mito	Cytosol
ENSMUSG00000001642	Cytosolic	Other	0.0	Not mito	Cytosol
ENSMUSG00000001655	Cytosolic	Other	0.0	Not mito	Cytosol
ENSMUSG00000001656	Other	Other	0.0	Not mito	Undefined
ENSMUSG00000001657	Other	Other	0.0	Not mito	Undefined
ENSMUSG00000001661	Membrane with no TS	Other	0.0	Not mito	Membrane
ENSMUSG00000001663	Cytosolic	Other	0.0	Not mito	Cytosol
ENSMUSG00000001665	Cytosolic	Other	0.0	Not mito	Cytosol
ENSMUSG00000001666	Other	Other	0.0	Not mito	Undefined
ENSMUSG00000001670	Cytosolic	Other	0.0	Not mito	Cytosol
ENSMUSG00000001672	TMhelix only	TMhelix only	4.0	Not mito	Membrane
ENSMUSG00000001674	Cytosolic	Other	0.0	Not mito	Cytosol
ENSMUSG00000001687	Cytosolic	Other	0.0	Not mito	Cytosol
ENSMUSG00000001700	Cytosolic	TMhelix only	1.0	Not mito	Cytosol
ENSMUSG00000001707	Cytosolic	Other	0.0	Not mito	Cytosol
ENSMUSG00000001729	Cytosolic	Other	0.0	Not mito	Cytosol
ENSMUSG00000001739	TMhelix only	TMhelix only	4.0	Not mito	Undefined
ENSMUSG00000001741	Cytosolic	Other	0.0	Not mito	Cytosol
ENSMUSG00000001750	TMhelix only	TMhelix only	8.0	Not mito	Membrane
ENSMUSG00000001751	SignalP only	SignalP only	0.0	Not mito	Membrane
ENSMUSG00000001755	Mitochondrial	SignalP only	0.0	Mitochondrial	Cytosol
ENSMUSG00000001761	Membrane with no TS	Other	7.0	Not mito	Membrane
ENSMUSG00000001763	TMhelix only	TMhelix only	4.0	Not mito	Membrane
ENSMUSG00000001767	Cytosolic	Other	0.0	Not mito	Cytosol
ENSMUSG00000001768	Cytosolic	Other	0.0	Not mito	Cytosol
ENSMUSG00000001773	Membrane with no TS	Other	0.0	Not mito	Membrane
ENSMUSG00000001774	Cytosolic	Other	0.0	Not mito	Cytosol
ENSMUSG00000001783	Cytosolic	Other	0.0	Not mito	Cytosol
ENSMUSG00000001785	Cytosolic	Other	0.0	Not mito	Cytosol
ENSMUSG00000001786	Other	Other	0.0	Not mito	Undefined
ENSMUSG00000001794	Cytosolic	Other	0.0	Not mito	Cytosol
ENSMUSG00000001802	Other	Other	0.0	Not mito	Undefined
ENSMUSG00000001804	Other	Other	2.0	Not mito	Undefined
ENSMUSG00000001815	Other	Other	0.0	Not mito	Undefined
ENSMUSG00000001819	Cytosolic	Other	0.0	Not mito	Cytosol
ENSMUSG00000001823	Other	Other	0.0	Not mito	Undefined
ENSMUSG00000001827	SignalP only	SignalP only	0.0	Not mito	Membrane
ENSMUSG00000001829	Mitochondrial	Other	0.0	Mitochondrial	Membrane
ENSMUSG00000001833	Cytosolic	Other	0.0	Not mito	Cytosol
ENSMUSG00000001844	TMhelix only	TMhelix only	5.0	Not mito	Undefined
ENSMUSG00000001847	Cytosolic	Other	0.0	Not mito	Cytosol
ENSMUSG00000001855	Cytosolic	Other	0.0	Not mito	Cytosol
ENSMUSG00000001864	Cytosolic	Other	0.0	Not mito	Cytosol
ENSMUSG00000001865	SignalP only	SignalP only	0.0	Not mito	Undefined
ENSMUSG00000001870	SignalP only	SignalP only	0.0	Not mito	Membrane
ENSMUSG00000001891	Cytosolic	Other	0.0	Not mito	Cytosol
ENSMUSG00000001901	Cytosolic	TMhelix only	4.0	Not mito	Cytosol
ENSMUSG00000001909	Mitochondrial	Other	0.0	Mitochondrial	Cytosol
ENSMUSG00000001910	Cytosolic	Other	0.0	Not mito	Cytosol
ENSMUSG00000001911	Cytosolic	Other	0.0	Not mito	Cytosol
ENSMUSG00000001918	TMhelix only	TMhelix only	9.0	Not mito	Membrane
ENSMUSG00000001924	Cytosolic	Other	0.0	Not mito	Cytosol
ENSMUSG00000001930	Cytosolic	Other	0.0	Not mito	Cytosol
ENSMUSG00000001942	SignalP only	SignalP only	0.0	Not mito	Membrane
ENSMUSG00000001943	Other	Other	1.0	Not mito	Undefined
ENSMUSG00000001946	Membrane with no TS	Other	1.0	Not mito	Membrane
ENSMUSG00000001948	Cytosolic	Other	0.0	Not mito	Cytosol
ENSMUSG00000001962	Cytosolic	Other	0.0	Not mito	Cytosol
ENSMUSG00000001964	Tail anchored	Tail anchored	1.0	Not mito	Cytosol
ENSMUSG00000001983	Mitochondrial	Other	0.0	Mitochondrial	Cytosol
ENSMUSG00000001985	TMhelix only	TMhelix only	3.0	Not mito	Membrane
ENSMUSG00000001986	Membrane with no TS	Other	0.0	Not mito	Membrane
ENSMUSG00000001988	Other	Other	0.0	Not mito	Undefined
ENSMUSG00000001995	Cytosolic	Other	0.0	Not mito	Cytosol
ENSMUSG00000001998	Cytosolic	Other	0.0	Not mito	Cytosol
ENSMUSG00000001999	Cytosolic	Other	0.0	Not mito	Cytosol
ENSMUSG00000002006	Cytosolic	Other	0.0	Not mito	Cytosol
ENSMUSG00000002007	Cytosolic	Other	0.0	Not mito	Cytosol
ENSMUSG00000002010	Mitochondrial	Other	0.0	Mitochondrial	Cytosol
ENSMUSG00000002012	Cytosolic	Other	0.0	Not mito	Cytosol
ENSMUSG00000002014	Membrane with no TS	Other	1.0	Not mito	Membrane
ENSMUSG00000002015	TMhelix only	TMhelix only	2.0	Not mito	Membrane
ENSMUSG00000002017	Cytosolic	Other	0.0	Not mito	Cytosol
ENSMUSG00000002020	Cytosolic	Other	0.0	Not mito	Cytosol
ENSMUSG00000002028	Cytosolic	Other	0.0	Not mito	Cytosol
ENSMUSG00000002031	Cytosolic	Other	0.0	Not mito	Cytosol
ENSMUSG00000002032	Membrane with no TS	Other	1.0	Not mito	Membrane
ENSMUSG00000002033	SignalP only	SignalP only	0.0	Not mito	Membrane
ENSMUSG00000002043	Cytosolic	Other	0.0	Not mito	Cytosol
ENSMUSG00000002052	Cytosolic	Other	0.0	Not mito	Cytosol
ENSMUSG00000002055	Cytosolic	Other	0.0	Not mito	Cytosol
ENSMUSG00000002057	Cytosolic	Other	0.0	Not mito	Cytosol
ENSMUSG00000002058	Cytosolic	Other	0.0	Not mito	Cytosol
ENSMUSG00000002059	Cytosolic	Other	0.0	Not mito	Cytosol
ENSMUSG00000002064	Membrane with no TS	Other	1.0	Not mito	Membrane
ENSMUSG00000002068	Other	Other	0.0	Not mito	Undefined
ENSMUSG00000002076	Cytosolic	Other	0.0	Not mito	Cytosol
ENSMUSG00000002083	Mitochondrial	Other	0.0	Mitochondrial	Cytosol
ENSMUSG00000002100	Cytosolic	Other	0.0	Not mito	Cytosol
ENSMUSG00000002102	Cytosolic	Other	0.0	Not mito	Cytosol
ENSMUSG00000002103	Membrane with no TS	Other	2.0	Not mito	Membrane
ENSMUSG00000002104	Cytosolic	Other	0.0	Not mito	Cytosol
ENSMUSG00000002105	TMhelix only	TMhelix only	2.0	Not mito	Membrane
ENSMUSG00000002107	Cytosolic	Other	0.0	Not mito	Cytosol
ENSMUSG00000002108	Cytosolic	Other	0.0	Not mito	Cytosol
ENSMUSG00000002109	Cytosolic	Other	0.0	Not mito	Cytosol
ENSMUSG00000002111	Cytosolic	Other	0.0	Not mito	Cytosol
ENSMUSG00000002129	Cytosolic	Other	0.0	Not mito	Cytosol
ENSMUSG00000002147	Cytosolic	Other	0.0	Not mito	Cytosol
ENSMUSG00000002190	Membrane with no TS	Other	1.0	Not mito	Membrane
ENSMUSG00000002204	SignalP only	SignalP only	0.0	Not mito	Membrane
ENSMUSG00000002205	Cytosolic	Other	0.0	Not mito	Cytosol
ENSMUSG00000002210	Cytosolic	Other	0.0	Not mito	Cytosol
ENSMUSG00000002221	Cytosolic	Other	0.0	Not mito	Cytosol
ENSMUSG00000002222	Cytosolic	Other	0.0	Not mito	Cytosol
ENSMUSG00000002227	Cytosolic	Other	0.0	Not mito	Cytosol
ENSMUSG00000002228	Cytosolic	Other	0.0	Not mito	Cytosol
ENSMUSG00000002233	Cytosolic	Other	0.0	Not mito	Cytosol
ENSMUSG00000002240	SignalP only	SignalP only	0.0	Not mito	Undefined
ENSMUSG00000002249	Cytosolic	Other	0.0	Not mito	Cytosol
ENSMUSG00000002250	Cytosolic	Other	0.0	Not mito	Cytosol
ENSMUSG00000002257	Cytosolic	Other	0.0	Not mito	Cytosol
ENSMUSG00000002265	Cytosolic	Other	0.0	Not mito	Cytosol
ENSMUSG00000002266	Cytosolic	Other	0.0	Not mito	Cytosol
ENSMUSG00000002274	SignalP only	SignalP only	0.0	Not mito	Undefined
ENSMUSG00000002279	TMhelix only	TMhelix only	5.0	Not mito	Membrane
ENSMUSG00000002280	Cytosolic	Other	0.0	Not mito	Cytosol
ENSMUSG00000002289	Membrane with no TS	Other	0.0	Not mito	Membrane
ENSMUSG00000002297	Cytosolic	Other	0.0	Not mito	Cytosol
ENSMUSG00000002307	Cytosolic	Other	0.0	Not mito	Cytosol
ENSMUSG00000002308	Membrane with no TS	Other	1.0	Not mito	Membrane
ENSMUSG00000002319	Cytosolic	Other	0.0	Not mito	Cytosol
ENSMUSG00000002320	Membrane with no TS	Other	9.0	Not mito	Membrane
ENSMUSG00000002324	Cytosolic	Other	0.0	Not mito	Cytosol
ENSMUSG00000002325	Cytosolic	Other	0.0	Not mito	Cytosol
ENSMUSG00000002326	Cytosolic	Other	0.0	Not mito	Cytosol
ENSMUSG00000002329	Cytosolic	Other	0.0	Not mito	Cytosol
ENSMUSG00000002332	Mitochondrial	Other	0.0	Mitochondrial	Cytosol
ENSMUSG00000002341	SignalP only	SignalP only	0.0	Not mito	Membrane
ENSMUSG00000002342	SignalP + TMhelix	SignalP + TMhelix	4.0	Not mito	Membrane
ENSMUSG00000002343	Cytosolic	Other	0.0	Not mito	Cytosol
ENSMUSG00000002345	Cytosolic	Other	0.0	Not mito	Cytosol
ENSMUSG00000002346	Mitochondrial	TMhelix only	1.0	Mitochondrial	Cytosol
ENSMUSG00000002365	Cytosolic	Other	0.0	Not mito	Cytosol
ENSMUSG00000002372	Cytosolic	Other	0.0	Not mito	Cytosol
ENSMUSG00000002379	Mitochondrial	Other	0.0	Mitochondrial	Undefined
ENSMUSG00000002384	Membrane with no TS	Other	1.0	Not mito	Membrane
ENSMUSG00000002393	Cytosolic	Other	0.0	Not mito	Cytosol
ENSMUSG00000002395	Tail anchored	Tail anchored	1.0	Not mito	Cytosol
ENSMUSG00000002396	Cytosolic	Other	0.0	Not mito	Cytosol
ENSMUSG00000002409	Cytosolic	Other	0.0	Not mito	Cytosol
ENSMUSG00000002413	Cytosolic	Other	0.0	Not mito	Cytosol
ENSMUSG00000002416	Mitochondrial	Other	0.0	Mitochondrial	Cytosol
ENSMUSG00000002428	Cytosolic	Other	0.0	Not mito	Cytosol
ENSMUSG00000002455	Cytosolic	Other	0.0	Not mito	Cytosol
ENSMUSG00000002458	Cytosolic	Other	0.0	Not mito	Cytosol
ENSMUSG00000002459	Cytosolic	Other	0.0	Not mito	Cytosol
ENSMUSG00000002475	TMhelix only	TMhelix only	1.0	Not mito	Membrane
ENSMUSG00000002477	Cytosolic	Other	0.0	Not mito	Cytosol
ENSMUSG00000002486	Cytosolic	Other	0.0	Not mito	Cytosol
ENSMUSG00000002489	Cytosolic	Other	0.0	Not mito	Cytosol
ENSMUSG00000002496	Cytosolic	Other	0.0	Not mito	Cytosol
ENSMUSG00000002500	Cytosolic	Other	0.0	Not mito	Cytosol
ENSMUSG00000002504	Cytosolic	Other	0.0	Not mito	Cytosol
ENSMUSG00000002524	Cytosolic	Other	0.0	Not mito	Cytosol
ENSMUSG00000002546	Other	Other	0.0	Not mito	Undefined
ENSMUSG00000002550	Cytosolic	Other	0.0	Not mito	Cytosol
ENSMUSG00000002565	Cytosolic	Other	0.0	Not mito	Cytosol
ENSMUSG00000002578	Cytosolic	Other	0.0	Not mito	Cytosol
ENSMUSG00000002580	Cytosolic	Other	0.0	Not mito	Cytosol
ENSMUSG00000002588	SignalP only	SignalP only	0.0	Not mito	Undefined
ENSMUSG00000002602	Membrane with no TS	Other	1.0	Not mito	Membrane
ENSMUSG00000002603	SignalP only	SignalP only	0.0	Not mito	Membrane
ENSMUSG00000002608	Cytosolic	Other	0.0	Not mito	Cytosol
ENSMUSG00000002617	Cytosolic	Other	0.0	Not mito	Cytosol
ENSMUSG00000002625	Cytosolic	Other	0.0	Not mito	Cytosol
ENSMUSG00000002633	SignalP only	SignalP only	0.0	Not mito	Undefined
ENSMUSG00000002635	Cytosolic	Other	0.0	Not mito	Cytosol
ENSMUSG00000002658	Cytosolic	Other	0.0	Not mito	Cytosol
ENSMUSG00000002660	Mitochondrial	Other	0.0	Mitochondrial	Cytosol
ENSMUSG00000002661	Mitochondrial	Other	0.0	Mitochondrial	Cytosol
ENSMUSG00000002664	SignalP only	SignalP only	0.0	Not mito	Undefined
ENSMUSG00000002668	Cytosolic	Other	0.0	Not mito	Cytosol
ENSMUSG00000002679	Cytosolic	Other	0.0	Not mito	Cytosol
ENSMUSG00000002688	Cytosolic	Other	0.0	Not mito	Cytosol
ENSMUSG00000002699	Other	Other	0.0	Not mito	Undefined
ENSMUSG00000002718	Cytosolic	Other	0.0	Not mito	Cytosol
ENSMUSG00000002728	Cytosolic	Other	0.0	Not mito	Cytosol
ENSMUSG00000002731	Cytosolic	Other	0.0	Not mito	Cytosol
ENSMUSG00000002732	SignalP only	SignalP only	0.0	Not mito	Membrane
ENSMUSG00000002733	Cytosolic	Other	0.0	Not mito	Cytosol
ENSMUSG00000002741	Cytosolic	Other	0.0	Not mito	Cytosol
ENSMUSG00000002748	Cytosolic	Other	0.0	Not mito	Cytosol
ENSMUSG00000002763	Cytosolic	Other	0.0	Not mito	Cytosol
ENSMUSG00000002767	Mitochondrial	SignalP only	0.0	Mitochondrial	Undefined
ENSMUSG00000002768	Cytosolic	Other	0.0	Not mito	Cytosol
ENSMUSG00000002769	Other	Other	0.0	Not mito	Undefined
ENSMUSG00000002771	Other	Other	4.0	Not mito	Undefined
ENSMUSG00000002778	TMhelix only	TMhelix only	4.0	Not mito	Membrane
ENSMUSG00000002781	Mitochondrial	Other	0.0	Mitochondrial	Undefined
ENSMUSG00000002791	Other	Other	0.0	Not mito	Undefined
ENSMUSG00000002797	Cytosolic	Other	0.0	Not mito	Cytosol
ENSMUSG00000002799	Membrane with no TS	Other	1.0	Not mito	Membrane
ENSMUSG00000002803	Cytosolic	Other	0.0	Not mito	Cytosol
ENSMUSG00000002804	Cytosolic	Other	0.0	Not mito	Cytosol
ENSMUSG00000002808	SignalP only	SignalP only	0.0	Not mito	Membrane
ENSMUSG00000002812	Cytosolic	Other	0.0	Not mito	Cytosol
ENSMUSG00000002814	Mitochondrial	Other	0.0	Mitochondrial	Cytosol
ENSMUSG00000002820	Cytosolic	Other	0.0	Not mito	Cytosol
ENSMUSG00000002825	Mitochondrial	Other	0.0	Mitochondrial	Cytosol
ENSMUSG00000002831	Cytosolic	Other	0.0	Not mito	Cytosol
ENSMUSG00000002833	Cytosolic	Other	0.0	Not mito	Cytosol
ENSMUSG00000002835	Cytosolic	Other	0.0	Not mito	Cytosol
ENSMUSG00000002844	Other	Other	0.0	Not mito	Undefined
ENSMUSG00000002845	TMhelix only	TMhelix only	8.0	Not mito	Membrane
ENSMUSG00000002846	Mitochondrial	TMhelix only	3.0	Mitochondrial	Undefined
ENSMUSG00000002847	SignalP only	SignalP only	0.0	Not mito	Undefined
ENSMUSG00000002870	Cytosolic	Other	0.0	Not mito	Cytosol
ENSMUSG00000002871	TMhelix only	TMhelix only	7.0	Not mito	Membrane
ENSMUSG00000002881	Cytosolic	Other	0.0	Not mito	Cytosol
ENSMUSG00000002885	Membrane with no TS	Other	7.0	Not mito	Membrane
ENSMUSG00000002897	Membrane with no TS	Other	0.0	Not mito	Membrane
ENSMUSG00000002900	Membrane with no TS	Other	0.0	Not mito	Membrane
ENSMUSG00000002908	TMhelix only	TMhelix only	5.0	Not mito	Membrane
ENSMUSG00000002910	Cytosolic	Other	0.0	Not mito	Cytosol
ENSMUSG00000002930	Other	Other	0.0	Not mito	Undefined
ENSMUSG00000002944	TMhelix only	TMhelix only	2.0	Not mito	Undefined
ENSMUSG00000002948	Cytosolic	Other	0.0	Not mito	Cytosol
ENSMUSG00000002949	Mitochondrial	Other	0.0	Mitochondrial	Cytosol
ENSMUSG00000002957	Cytosolic	Other	0.0	Not mito	Cytosol
ENSMUSG00000002963	Cytosolic	Other	0.0	Not mito	Cytosol
ENSMUSG00000002968	Cytosolic	Other	0.0	Not mito	Cytosol
ENSMUSG00000002980	Membrane with no TS	Other	1.0	Not mito	Membrane
ENSMUSG00000002981	TMhelix only	TMhelix only	5.0	Not mito	Membrane
ENSMUSG00000002983	Cytosolic	Other	0.0	Not mito	Cytosol
ENSMUSG00000002984	Mitochondrial	Other	0.0	Mitochondrial	Undefined
ENSMUSG00000002985	Membrane with no TS	Other	0.0	Not mito	Membrane
ENSMUSG00000002992	SignalP only	SignalP only	0.0	Not mito	Membrane
ENSMUSG00000002996	Cytosolic	Other	0.0	Not mito	Cytosol
ENSMUSG00000002997	Cytosolic	Other	0.0	Not mito	Cytosol
ENSMUSG00000003031	Cytosolic	Other	0.0	Not mito	Cytosol
ENSMUSG00000003032	Cytosolic	Other	0.0	Not mito	Cytosol
ENSMUSG00000003033	Cytosolic	Other	0.0	Not mito	Cytosol
ENSMUSG00000003037	Cytosolic	Other	0.0	Not mito	Cytosol
ENSMUSG00000003038	Cytosolic	Other	0.0	Not mito	Cytosol
ENSMUSG00000003039	Cytosolic	Other	0.0	Not mito	Cytosol
ENSMUSG00000003051	Cytosolic	Other	0.0	Not mito	Cytosol
ENSMUSG00000003053	Other	Other	0.0	Not mito	Undefined
ENSMUSG00000003062	TMhelix only	TMhelix only	4.0	Not mito	Membrane
ENSMUSG00000003068	Cytosolic	Other	0.0	Not mito	Cytosol
ENSMUSG00000003070	SignalP only	SignalP only	0.0	Not mito	Membrane
ENSMUSG00000003072	Mitochondrial	Other	0.0	Mitochondrial	Cytosol
ENSMUSG00000003099	Cytosolic	Other	0.0	Not mito	Cytosol
ENSMUSG00000003119	Cytosolic	Other	0.0	Not mito	Cytosol
ENSMUSG00000003123	Cytosolic	Other	0.0	Not mito	Cytosol
ENSMUSG00000003131	Cytosolic	Other	0.0	Not mito	Cytosol
ENSMUSG00000003134	Cytosolic	Other	0.0	Not mito	Cytosol
ENSMUSG00000003135	Cytosolic	Other	0.0	Not mito	Cytosol
ENSMUSG00000003153	TMhelix only	TMhelix only	10.0	Not mito	Membrane
ENSMUSG00000003154	Cytosolic	Other	0.0	Not mito	Cytosol
ENSMUSG00000003161	Cytosolic	Other	0.0	Not mito	Cytosol
ENSMUSG00000003166	Membrane with no TS	Other	1.0	Not mito	Membrane
ENSMUSG00000003184	Cytosolic	Other	0.0	Not mito	Cytosol
ENSMUSG00000003190	Cytosolic	Other	0.0	Not mito	Cytosol
ENSMUSG00000003198	Cytosolic	Other	0.0	Not mito	Cytosol
ENSMUSG00000003199	Cytosolic	Other	0.0	Not mito	Cytosol
ENSMUSG00000003200	Cytosolic	Other	0.0	Not mito	Cytosol
ENSMUSG00000003206	SignalP only	SignalP only	0.0	Not mito	Membrane
ENSMUSG00000003208	Cytosolic	Other	0.0	Not mito	Cytosol
ENSMUSG00000003226	Cytosolic	Other	0.0	Not mito	Cytosol
ENSMUSG00000003227	Membrane with no TS	Other	1.0	Not mito	Membrane
ENSMUSG00000003228	Cytosolic	Other	0.0	Not mito	Cytosol
ENSMUSG00000003233	Cytosolic	Other	0.0	Not mito	Cytosol
ENSMUSG00000003234	Cytosolic	Other	0.0	Not mito	Cytosol
ENSMUSG00000003235	Cytosolic	Other	0.0	Not mito	Cytosol
ENSMUSG00000003269	Cytosolic	Other	0.0	Not mito	Cytosol
ENSMUSG00000003271	Cytosolic	Other	0.0	Not mito	Cytosol
ENSMUSG00000003273	Cytosolic	Other	0.0	Not mito	Cytosol
ENSMUSG00000003279	Cytosolic	Other	0.0	Not mito	Cytosol
ENSMUSG00000003282	Cytosolic	Other	0.0	Not mito	Cytosol
ENSMUSG00000003283	Other	Other	0.0	Not mito	Undefined
ENSMUSG00000003299	Mitochondrial	Other	0.0	Mitochondrial	Cytosol
ENSMUSG00000003308	Cytosolic	Other	0.0	Not mito	Cytosol
ENSMUSG00000003309	Cytosolic	Other	0.0	Not mito	Cytosol
ENSMUSG00000003316	Membrane with no TS	Other	1.0	Not mito	Membrane
ENSMUSG00000003341	TMhelix only	TMhelix only	9.0	Not mito	Undefined
ENSMUSG00000003344	Cytosolic	Other	0.0	Not mito	Cytosol
ENSMUSG00000003345	Cytosolic	Other	0.0	Not mito	Cytosol
ENSMUSG00000003346	Cytosolic	Other	0.0	Not mito	Cytosol
ENSMUSG00000003348	Cytosolic	Other	0.0	Not mito	Cytosol
ENSMUSG00000003352	Cytosolic	Other	0.0	Not mito	Cytosol
ENSMUSG00000003354	Cytosolic	Other	0.0	Not mito	Cytosol
ENSMUSG00000003355	Membrane with no TS	Other	1.0	Not mito	Membrane
ENSMUSG00000003360	Cytosolic	Other	0.0	Not mito	Cytosol
ENSMUSG00000003363	TMhelix only	TMhelix only	1.0	Not mito	Membrane
ENSMUSG00000003378	Cytosolic	Other	3.0	Not mito	Cytosol
ENSMUSG00000003379	Membrane with no TS	Other	1.0	Not mito	Membrane
ENSMUSG00000003380	TMhelix only	TMhelix only	2.0	Not mito	Membrane
ENSMUSG00000003382	Cytosolic	Other	0.0	Not mito	Cytosol
ENSMUSG00000003402	SignalP only	SignalP only	0.0	Not mito	Membrane
ENSMUSG00000003410	Cytosolic	Other	0.0	Not mito	Cytosol
ENSMUSG00000003411	Cytosolic	Other	0.0	Not mito	Cytosol
ENSMUSG00000003418	Membrane with no TS	Other	1.0	Not mito	Membrane
ENSMUSG00000003420	Membrane with no TS	Other	1.0	Not mito	Membrane
ENSMUSG00000003421	Cytosolic	Other	0.0	Not mito	Cytosol
ENSMUSG00000003423	Cytosolic	Other	0.0	Not mito	Cytosol
ENSMUSG00000003429	Cytosolic	Other	0.0	Not mito	Cytosol
ENSMUSG00000003435	Cytosolic	Other	0.0	Not mito	Cytosol
ENSMUSG00000003436	Membrane with no TS	Other	1.0	Not mito	Membrane
ENSMUSG00000003437	Cytosolic	Other	0.0	Not mito	Cytosol
ENSMUSG00000003438	Mitochondrial	TMhelix only	1.0	Mitochondrial	Undefined
ENSMUSG00000003444	Cytosolic	Other	0.0	Not mito	Cytosol
ENSMUSG00000003452	Other	Other	0.0	Not mito	Undefined
ENSMUSG00000003458	Membrane with no TS	Other	1.0	Not mito	Membrane
ENSMUSG00000003464	Cytosolic	Other	0.0	Not mito	Cytosol
ENSMUSG00000003469	Cytosolic	Other	0.0	Not mito	Cytosol
ENSMUSG00000003476	Other	Other	7.0	Not mito	Undefined
ENSMUSG00000003477	Other	Other	0.0	Not mito	Undefined
ENSMUSG00000003484	Other	Other	0.0	Not mito	Undefined
ENSMUSG00000003500	Cytosolic	Other	0.0	Not mito	Cytosol
ENSMUSG00000003505	Other	Other	0.0	Not mito	Undefined
ENSMUSG00000003518	Cytosolic	Other	0.0	Not mito	Cytosol
ENSMUSG00000003526	Mitochondrial	SignalP only	0.0	Mitochondrial	Undefined
ENSMUSG00000003527	Cytosolic	Other	0.0	Not mito	Cytosol
ENSMUSG00000003528	Mitochondrial	Other	0.0	Mitochondrial	Cytosol
ENSMUSG00000003531	Cytosolic	Other	0.0	Not mito	Cytosol
ENSMUSG00000003534	Membrane with no TS	Other	1.0	Not mito	Membrane
ENSMUSG00000003541	Membrane with no TS	Other	0.0	Not mito	Membrane
ENSMUSG00000003545	Other	Other	0.0	Not mito	Undefined
ENSMUSG00000003546	Cytosolic	Other	0.0	Not mito	Cytosol
ENSMUSG00000003549	Cytosolic	Other	0.0	Not mito	Cytosol
ENSMUSG00000003555	Other	Other	0.0	Not mito	Undefined
ENSMUSG00000003559	Other	Other	0.0	Not mito	Undefined
ENSMUSG00000003573	Cytosolic	Other	0.0	Not mito	Cytosol
ENSMUSG00000003575	Cytosolic	Other	0.0	Not mito	Cytosol
ENSMUSG00000003581	SignalP only	SignalP only	0.0	Not mito	Membrane
ENSMUSG00000003585	Cytosolic	Other	0.0	Not mito	Cytosol
ENSMUSG00000003604	Cytosolic	Other	0.0	Not mito	Cytosol
ENSMUSG00000003617	SignalP only	SignalP only	0.0	Not mito	Undefined
ENSMUSG00000003623	Mitochondrial	Other	0.0	Mitochondrial	Cytosol
ENSMUSG00000003644	Cytosolic	Other	0.0	Not mito	Cytosol
ENSMUSG00000003657	Cytosolic	Other	0.0	Not mito	Cytosol
ENSMUSG00000003660	Cytosolic	Other	0.0	Not mito	Cytosol
ENSMUSG00000003662	Cytosolic	Other	0.0	Not mito	Cytosol
ENSMUSG00000003665	TMhelix only	TMhelix only	7.0	Not mito	Membrane
ENSMUSG00000003680	Membrane with no TS	Other	3.0	Not mito	Membrane
ENSMUSG00000003721	TMhelix only	TMhelix only	5.0	Not mito	Membrane
ENSMUSG00000003731	Cytosolic	Other	0.0	Not mito	Cytosol
ENSMUSG00000003746	TMhelix only	TMhelix only	2.0	Not mito	Membrane
ENSMUSG00000003752	Cytosolic	Other	0.0	Not mito	Cytosol
ENSMUSG00000003762	Mitochondrial	Other	0.0	Mitochondrial	Cytosol
ENSMUSG00000003778	Cytosolic	Other	0.0	Not mito	Cytosol
ENSMUSG00000003779	Cytosolic	Other	0.0	Not mito	Cytosol
ENSMUSG00000003808	Cytosolic	Other	0.0	Not mito	Cytosol
ENSMUSG00000003809	Mitochondrial	Other	0.0	Mitochondrial	Cytosol
ENSMUSG00000003810	Cytosolic	Other	0.0	Not mito	Cytosol
ENSMUSG00000003812	SignalP only	SignalP only	0.0	Not mito	Membrane
ENSMUSG00000003813	Cytosolic	Other	0.0	Not mito	Cytosol
ENSMUSG00000003814	SignalP only	SignalP only	0.0	Not mito	Membrane
ENSMUSG00000003824	Cytosolic	Other	0.0	Not mito	Cytosol
ENSMUSG00000003847	Other	Other	0.0	Not mito	Undefined
ENSMUSG00000003848	Cytosolic	Other	0.0	Not mito	Cytosol
ENSMUSG00000003849	Cytosolic	Other	0.0	Not mito	Cytosol
ENSMUSG00000003863	Cytosolic	Other	0.0	Not mito	Cytosol
ENSMUSG00000003865	Cytosolic	Other	0.0	Not mito	Cytosol
ENSMUSG00000003868	Cytosolic	Other	0.0	Not mito	Cytosol
ENSMUSG00000003872	Cytosolic	Other	0.0	Not mito	Cytosol
ENSMUSG00000003873	Tail anchored	Tail anchored	1.0	Mitochondrial	Cytosol
ENSMUSG00000003882	Other	Other	1.0	Not mito	Undefined
ENSMUSG00000003923	Mitochondrial	Other	0.0	Mitochondrial	Cytosol
ENSMUSG00000003929	Cytosolic	Other	0.0	Not mito	Cytosol
ENSMUSG00000003934	SignalP + TMhelix	SignalP + TMhelix	2.0	Not mito	Membrane
ENSMUSG00000003948	TMhelix only	TMhelix only	6.0	Not mito	Undefined
ENSMUSG00000003949	Cytosolic	Other	0.0	Not mito	Cytosol
ENSMUSG00000003955	Mitochondrial	TMhelix only	1.0	Mitochondrial	Undefined
ENSMUSG00000003970	Cytosolic	Other	0.0	Not mito	Cytosol
ENSMUSG00000003974	Other	Other	6.0	Not mito	Undefined
ENSMUSG00000003992	Cytosolic	Other	0.0	Not mito	Cytosol
ENSMUSG00000004018	Cytosolic	Other	0.0	Not mito	Cytosol
ENSMUSG00000004031	TMhelix only	TMhelix only	1.0	Not mito	Membrane
ENSMUSG00000004032	Cytosolic	Other	0.0	Not mito	Cytosol
ENSMUSG00000004035	Cytosolic	Other	0.0	Not mito	Cytosol
ENSMUSG00000004038	Cytosolic	Other	0.0	Not mito	Cytosol
ENSMUSG00000004040	Cytosolic	Other	0.0	Not mito	Cytosol
ENSMUSG00000004043	Cytosolic	Other	0.0	Not mito	Cytosol
ENSMUSG00000004044	Cytosolic	Other	0.0	Not mito	Cytosol
ENSMUSG00000004054	Cytosolic	Other	0.0	Not mito	Cytosol
ENSMUSG00000004056	Cytosolic	Other	0.0	Not mito	Cytosol
ENSMUSG00000004069	Mitochondrial	Other	0.0	Mitochondrial	Cytosol
ENSMUSG00000004070	Tail anchored	Tail anchored	1.0	Not mito	Cytosol
ENSMUSG00000004071	Cytosolic	TMhelix only	1.0	Not mito	Cytosol
ENSMUSG00000004085	Cytosolic	Other	0.0	Not mito	Cytosol
ENSMUSG00000004096	Cytosolic	Other	0.0	Not mito	Cytosol
ENSMUSG00000004098	SignalP only	SignalP only	0.0	Not mito	Membrane
ENSMUSG00000004099	Cytosolic	Other	0.0	Not mito	Cytosol
ENSMUSG00000004100	Cytosolic	Other	0.0	Not mito	Cytosol
ENSMUSG00000004105	SignalP only	SignalP only	0.0	Not mito	Membrane
ENSMUSG00000004110	TMhelix only	TMhelix only	19.0	Not mito	Undefined
ENSMUSG00000004113	TMhelix only	TMhelix only	21.0	Not mito	Membrane
ENSMUSG00000004127	Cytosolic	Other	0.0	Not mito	Cytosol
ENSMUSG00000004151	Other	Other	0.0	Not mito	Undefined
ENSMUSG00000004187	SignalP only	SignalP only	0.0	Not mito	Cytosol
ENSMUSG00000004207	SignalP only	SignalP only	0.0	Not mito	Membrane
ENSMUSG00000004221	Cytosolic	Other	0.0	Not mito	Cytosol
ENSMUSG00000004231	Cytosolic	Other	0.0	Not mito	Cytosol
ENSMUSG00000004233	Mitochondrial	Other	0.0	Mitochondrial	Cytosol
ENSMUSG00000004263	Cytosolic	Other	0.0	Not mito	Cytosol
ENSMUSG00000004264	Mitochondrial	Other	0.0	Mitochondrial	Cytosol
ENSMUSG00000004266	Cytosolic	Other	0.0	Not mito	Cytosol
ENSMUSG00000004267	Cytosolic	Other	0.0	Not mito	Cytosol
ENSMUSG00000004268	Cytosolic	Other	0.0	Not mito	Cytosol
ENSMUSG00000004270	TMhelix only	TMhelix only	7.0	Not mito	Membrane
ENSMUSG00000004285	Cytosolic	Other	0.0	Not mito	Cytosol
ENSMUSG00000004296	Other	Other	1.0	Not mito	Undefined
ENSMUSG00000004317	TMhelix only	TMhelix only	12.0	Not mito	Membrane
ENSMUSG00000004319	TMhelix only	TMhelix only	11.0	Not mito	Membrane
ENSMUSG00000004328	Cytosolic	Other	0.0	Not mito	Cytosol
ENSMUSG00000004341	SignalP only	SignalP only	0.0	Not mito	Membrane
ENSMUSG00000004344	Other	Other	0.0	Not mito	Undefined
ENSMUSG00000004347	Other	Other	0.0	Not mito	Undefined
ENSMUSG00000004356	Cytosolic	Other	0.0	Not mito	Cytosol
ENSMUSG00000004359	Cytosolic	Other	0.0	Not mito	Cytosol
ENSMUSG00000004360	Other	Other	0.0	Not mito	Undefined
ENSMUSG00000004364	Cytosolic	Other	0.0	Not mito	Cytosol
ENSMUSG00000004366	SignalP only	SignalP only	0.0	Not mito	Undefined
ENSMUSG00000004371	SignalP only	SignalP only	0.0	Not mito	Cytosol
ENSMUSG00000004383	TMhelix only	TMhelix only	1.0	Not mito	Membrane
ENSMUSG00000004393	Cytosolic	Other	0.0	Not mito	Cytosol
ENSMUSG00000004394	Membrane with no TS	Other	2.0	Not mito	Membrane
ENSMUSG00000004415	SignalP + TMhelix	SignalP + TMhelix	1.0	Not mito	Cytosol
ENSMUSG00000004446	Mitochondrial	Other	0.0	Mitochondrial	Cytosol
ENSMUSG00000004451	Cytosolic	Other	0.0	Not mito	Cytosol
ENSMUSG00000004455	Cytosolic	Other	0.0	Not mito	Cytosol
ENSMUSG00000004460	Membrane with no TS	Other	1.0	Not mito	Membrane
ENSMUSG00000004462	Cytosolic	Other	0.0	Not mito	Cytosol
ENSMUSG00000004473	SignalP only	SignalP only	0.0	Not mito	Undefined
ENSMUSG00000004500	Cytosolic	Other	0.0	Not mito	Cytosol
ENSMUSG00000004508	Cytosolic	Other	0.0	Not mito	Cytosol
ENSMUSG00000004530	Cytosolic	Other	0.0	Not mito	Cytosol
ENSMUSG00000004535	Cytosolic	Other	0.0	Not mito	Cytosol
ENSMUSG00000004540	Cytosolic	Other	0.0	Not mito	Cytosol
ENSMUSG00000004542	Other	Other	0.0	Not mito	Undefined
ENSMUSG00000004552	SignalP only	SignalP only	0.0	Not mito	Undefined
ENSMUSG00000004558	Cytosolic	Other	0.0	Not mito	Cytosol
ENSMUSG00000004561	Mitochondrial	Other	0.0	Mitochondrial	Cytosol
ENSMUSG00000004562	Cytosolic	Other	0.0	Not mito	Cytosol
ENSMUSG00000004565	Membrane with no TS	Other	0.0	Not mito	Membrane
ENSMUSG00000004567	TMhelix only	TMhelix only	6.0	Not mito	Membrane
ENSMUSG00000004568	Cytosolic	Other	0.0	Not mito	Cytosol
ENSMUSG00000004591	Other	Other	0.0	Not mito	Undefined
ENSMUSG00000004609	Other	Other	1.0	Not mito	Undefined
ENSMUSG00000004610	Mitochondrial	Other	0.0	Mitochondrial	Cytosol
ENSMUSG00000004612	Cytosolic	Other	0.0	Not mito	Cytosol
ENSMUSG00000004613	Cytosolic	TMhelix only	4.0	Not mito	Cytosol
ENSMUSG00000004626	Cytosolic	Other	0.0	Not mito	Cytosol
ENSMUSG00000004630	Other	Other	0.0	Not mito	Undefined
ENSMUSG00000004631	TMhelix only	TMhelix only	1.0	Not mito	Membrane
ENSMUSG00000004633	Cytosolic	Other	0.0	Not mito	Cytosol
ENSMUSG00000004637	Cytosolic	Other	0.0	Not mito	Cytosol
ENSMUSG00000004642	Cytosolic	Other	0.0	Not mito	Cytosol
ENSMUSG00000004651	Other	Other	1.0	Not mito	Undefined
ENSMUSG00000004654	Other	Other	5.0	Not mito	Undefined
ENSMUSG00000004655	Cytosolic	TMhelix only	6.0	Not mito	Cytosol
ENSMUSG00000004661	Cytosolic	Other	0.0	Not mito	Cytosol
ENSMUSG00000004665	Cytosolic	Other	0.0	Not mito	Cytosol
ENSMUSG00000004667	Cytosolic	Other	0.0	Not mito	Cytosol
ENSMUSG00000004668	TMhelix only	TMhelix only	13.0	Not mito	Membrane
ENSMUSG00000004677	Cytosolic	Other	0.0	Not mito	Cytosol
ENSMUSG00000004698	Cytosolic	Other	0.0	Not mito	Cytosol
ENSMUSG00000004707	TMhelix only	TMhelix only	1.0	Not mito	Undefined
ENSMUSG00000004709	Other	Other	1.0	Not mito	Undefined
ENSMUSG00000004730	Cytosolic	Other	7.0	Not mito	Cytosol
ENSMUSG00000004748	Mitochondrial	Other	0.0	Mitochondrial	Cytosol
ENSMUSG00000004768	Cytosolic	Other	0.0	Not mito	Cytosol
ENSMUSG00000004771	Cytosolic	Other	0.0	Not mito	Cytosol
ENSMUSG00000004788	Cytosolic	Other	0.0	Not mito	Cytosol
ENSMUSG00000004789	Mitochondrial	Other	0.0	Mitochondrial	Cytosol
ENSMUSG00000004791	SignalP only	SignalP only	0.0	Not mito	Cytosol
ENSMUSG00000004798	Cytosolic	Other	0.0	Not mito	Cytosol
ENSMUSG00000004814	Other	Other	1.0	Not mito	Undefined
ENSMUSG00000004815	Cytosolic	Other	0.0	Not mito	Cytosol
ENSMUSG00000004821	Other	Other	1.0	Not mito	Undefined
ENSMUSG00000004837	Cytosolic	Other	0.0	Not mito	Cytosol
ENSMUSG00000004842	Other	Other	0.0	Not mito	Undefined
ENSMUSG00000004843	Cytosolic	Other	0.0	Not mito	Cytosol
ENSMUSG00000004846	SignalP only	SignalP only	0.0	Not mito	Membrane
ENSMUSG00000004849	Cytosolic	Other	0.0	Not mito	Cytosol
ENSMUSG00000004864	Cytosolic	Other	0.0	Not mito	Cytosol
ENSMUSG00000004865	Cytosolic	Other	0.0	Not mito	Cytosol
ENSMUSG00000004872	Cytosolic	Other	0.0	Not mito	Cytosol
ENSMUSG00000004880	TMhelix only	TMhelix only	7.0	Not mito	Membrane
ENSMUSG00000004885	Cytosolic	Other	0.0	Not mito	Cytosol
ENSMUSG00000004891	Cytosolic	Other	0.0	Not mito	Cytosol
ENSMUSG00000004892	Other	Other	0.0	Not mito	Undefined
ENSMUSG00000004894	Other	Other	0.0	Not mito	Undefined
ENSMUSG00000004895	Cytosolic	Other	0.0	Not mito	Cytosol
ENSMUSG00000004896	Cytosolic	Other	0.0	Not mito	Cytosol
ENSMUSG00000004897	Cytosolic	Other	0.0	Not mito	Cytosol
ENSMUSG00000004902	Mitochondrial	TMhelix only	1.0	Mitochondrial	Undefined
ENSMUSG00000004929	Cytosolic	Other	0.0	Not mito	Cytosol
ENSMUSG00000004931	Cytosolic	Other	0.0	Not mito	Cytosol
ENSMUSG00000004933	Cytosolic	Other	0.0	Not mito	Cytosol
ENSMUSG00000004934	Cytosolic	Other	0.0	Not mito	Cytosol
ENSMUSG00000004936	Cytosolic	Other	0.0	Not mito	Cytosol
ENSMUSG00000004937	Cytosolic	Other	0.0	Not mito	Cytosol
ENSMUSG00000004939	Other	Other	0.0	Not mito	Undefined
ENSMUSG00000004945	Cytosolic	TMhelix only	2.0	Not mito	Cytosol
ENSMUSG00000004947	Other	Other	0.0	Not mito	Undefined
ENSMUSG00000004948	Membrane with no TS	Other	1.0	Not mito	Membrane
ENSMUSG00000004951	Cytosolic	Other	0.0	Not mito	Cytosol
ENSMUSG00000004952	Cytosolic	Other	0.0	Not mito	Cytosol
ENSMUSG00000004961	TMhelix only	TMhelix only	1.0	Not mito	Membrane
ENSMUSG00000004980	Cytosolic	Other	0.0	Not mito	Cytosol
ENSMUSG00000004988	SignalP + TMhelix	SignalP + TMhelix	1.0	Not mito	Membrane
ENSMUSG00000004994	Cytosolic	Other	0.0	Not mito	Cytosol
ENSMUSG00000004996	Cytosolic	Other	0.0	Not mito	Cytosol
ENSMUSG00000005034	Cytosolic	Other	0.0	Not mito	Cytosol
ENSMUSG00000005043	SignalP only	SignalP only	0.0	Not mito	Membrane
ENSMUSG00000005045	Cytosolic	Other	0.0	Not mito	Cytosol
ENSMUSG00000005054	Other	Other	0.0	Not mito	Undefined
ENSMUSG00000005057	Cytosolic	Other	0.0	Not mito	Cytosol
ENSMUSG00000005069	Cytosolic	Other	0.0	Not mito	Cytosol
ENSMUSG00000005078	TMhelix only	TMhelix only	7.0	Not mito	Membrane
ENSMUSG00000005087	Membrane with no TS	Other	1.0	Not mito	Membrane
ENSMUSG00000005089	Cytosolic	TMhelix only	3.0	Not mito	Cytosol
ENSMUSG00000005102	Cytosolic	Other	0.0	Not mito	Cytosol
ENSMUSG00000005103	Cytosolic	Other	0.0	Not mito	Cytosol
ENSMUSG00000005107	TMhelix only	TMhelix only	4.0	Not mito	Membrane
ENSMUSG00000005124	SignalP only	SignalP only	0.0	Not mito	Membrane
ENSMUSG00000005125	Cytosolic	Other	0.0	Not mito	Cytosol
ENSMUSG00000005131	Cytosolic	Other	0.0	Not mito	Cytosol
ENSMUSG00000005142	SignalP + TMhelix	SignalP + TMhelix	0.0	Not mito	Membrane
ENSMUSG00000005148	Cytosolic	Other	0.0	Not mito	Cytosol
ENSMUSG00000005150	Cytosolic	Other	0.0	Not mito	Cytosol
ENSMUSG00000005161	Mitochondrial	Other	0.0	Mitochondrial	Cytosol
ENSMUSG00000005198	Cytosolic	Other	0.0	Not mito	Cytosol
ENSMUSG00000005202	SignalP only	SignalP only	0.0	Not mito	Undefined
ENSMUSG00000005204	Cytosolic	Other	0.0	Not mito	Cytosol
ENSMUSG00000005220	TMhelix only	TMhelix only	1.0	Not mito	Undefined
ENSMUSG00000005225	Cytosolic	Other	0.0	Not mito	Cytosol
ENSMUSG00000005232	Other	Other	0.0	Not mito	Undefined
ENSMUSG00000005233	Cytosolic	Other	0.0	Not mito	Cytosol
ENSMUSG00000005237	Cytosolic	Other	0.0	Not mito	Cytosol
ENSMUSG00000005251	Cytosolic	Other	0.0	Not mito	Cytosol
ENSMUSG00000005262	Cytosolic	Other	0.0	Not mito	Cytosol
ENSMUSG00000005267	Cytosolic	Other	0.0	Not mito	Cytosol
ENSMUSG00000005268	Membrane with no TS	Other	1.0	Not mito	Membrane
ENSMUSG00000005299	Mitochondrial	TMhelix only	1.0	Mitochondrial	Undefined
ENSMUSG00000005312	Other	Other	0.0	Not mito	Undefined
ENSMUSG00000005320	SignalP only	SignalP only	0.0	Not mito	Membrane
ENSMUSG00000005338	Membrane with no TS	Other	1.0	Not mito	Membrane
ENSMUSG00000005339	Other	Other	1.0	Not mito	Undefined
ENSMUSG00000005354	Mitochondrial	Other	0.0	Mitochondrial	Cytosol
ENSMUSG00000005355	Cytosolic	Other	0.0	Not mito	Cytosol
ENSMUSG00000005357	TMhelix only	TMhelix only	8.0	Not mito	Membrane
ENSMUSG00000005360	TMhelix only	TMhelix only	10.0	Not mito	Membrane
ENSMUSG00000005362	Cytosolic	Other	0.0	Not mito	Cytosol
ENSMUSG00000005364	Other	Other	0.0	Not mito	Undefined
ENSMUSG00000005370	Cytosolic	Other	0.0	Not mito	Cytosol
ENSMUSG00000005371	Cytosolic	Other	0.0	Not mito	Cytosol
ENSMUSG00000005373	Cytosolic	Other	0.0	Not mito	Cytosol
ENSMUSG00000005374	SignalP + TMhelix	SignalP + TMhelix	1.0	Not mito	Membrane
ENSMUSG00000005378	Cytosolic	Other	0.0	Not mito	Cytosol
ENSMUSG00000005397	SignalP only	SignalP only	0.0	Not mito	Membrane
ENSMUSG00000005410	Cytosolic	Other	0.0	Not mito	Cytosol
ENSMUSG00000005413	Tail anchored	Tail anchored	1.0	Not mito	Cytosol
ENSMUSG00000005417	Cytosolic	Other	0.0	Not mito	Cytosol
ENSMUSG00000005442	Cytosolic	Other	0.0	Not mito	Cytosol
ENSMUSG00000005447	Cytosolic	Other	0.0	Not mito	Cytosol
ENSMUSG00000005465	SignalP only	SignalP only	0.0	Not mito	Membrane
ENSMUSG00000005469	Mitochondrial	Other	0.0	Mitochondrial	Cytosol
ENSMUSG00000005470	Cytosolic	Other	0.0	Not mito	Cytosol
ENSMUSG00000005474	Cytosolic	Other	0.0	Not mito	Cytosol
ENSMUSG00000005481	Cytosolic	Other	0.0	Not mito	Cytosol
ENSMUSG00000005483	Cytosolic	Other	0.0	Not mito	Cytosol
ENSMUSG00000005493	Other	Other	0.0	Not mito	Undefined
ENSMUSG00000005501	Cytosolic	Other	0.0	Not mito	Cytosol
ENSMUSG00000005503	Cytosolic	Other	0.0	Not mito	Cytosol
ENSMUSG00000005505	Cytosolic	Other	0.0	Not mito	Cytosol
ENSMUSG00000005506	Cytosolic	Other	0.0	Not mito	Cytosol
ENSMUSG00000005510	Mitochondrial	Other	0.0	Mitochondrial	Cytosol
ENSMUSG00000005514	TMhelix only	TMhelix only	1.0	Not mito	Membrane
ENSMUSG00000005533	Membrane with no TS	Other	1.0	Not mito	Membrane
ENSMUSG00000005534	Membrane with no TS	Other	2.0	Not mito	Membrane
ENSMUSG00000005540	TMhelix only	TMhelix only	1.0	Not mito	Undefined
ENSMUSG00000005547	Cytosolic	TMhelix only	1.0	Not mito	Cytosol
ENSMUSG00000005553	Cytosolic	Other	0.0	Not mito	Cytosol
ENSMUSG00000005566	Cytosolic	Other	0.0	Not mito	Cytosol
ENSMUSG00000005575	Cytosolic	Other	0.0	Not mito	Cytosol
ENSMUSG00000005580	TMhelix only	TMhelix only	11.0	Not mito	Membrane
ENSMUSG00000005583	Other	Other	0.0	Not mito	Undefined
ENSMUSG00000005609	Cytosolic	Other	0.0	Not mito	Cytosol
ENSMUSG00000005610	Cytosolic	Other	0.0	Not mito	Cytosol
ENSMUSG00000005611	TMhelix only	TMhelix only	1.0	Not mito	Undefined
ENSMUSG00000005615	Cytosolic	Other	0.0	Not mito	Cytosol
ENSMUSG00000005621	Cytosolic	Other	0.0	Not mito	Cytosol
ENSMUSG00000005625	Cytosolic	Other	0.0	Not mito	Cytosol
ENSMUSG00000005628	Cytosolic	Other	0.0	Not mito	Cytosol
ENSMUSG00000005640	Cytosolic	Other	1.0	Not mito	Cytosol
ENSMUSG00000005649	Cytosolic	Other	0.0	Not mito	Cytosol
ENSMUSG00000005656	Cytosolic	Other	0.0	Not mito	Cytosol
ENSMUSG00000005667	Mitochondrial	SignalP only	0.0	Mitochondrial	Cytosol
ENSMUSG00000005672	Membrane with no TS	Other	2.0	Not mito	Membrane
ENSMUSG00000005674	Mitochondrial	Other	0.0	Mitochondrial	Cytosol
ENSMUSG00000005677	Cytosolic	Other	0.0	Not mito	Cytosol
ENSMUSG00000005681	SignalP only	SignalP only	0.0	Not mito	Undefined
ENSMUSG00000005682	Cytosolic	Other	0.0	Not mito	Cytosol
ENSMUSG00000005683	Mitochondrial	Other	0.0	Mitochondrial	Cytosol
ENSMUSG00000005686	Cytosolic	Other	0.0	Not mito	Cytosol
ENSMUSG00000005687	Cytosolic	Other	0.0	Not mito	Cytosol
ENSMUSG00000005696	Other	Other	0.0	Not mito	Undefined
ENSMUSG00000005698	Cytosolic	Other	0.0	Not mito	Cytosol
ENSMUSG00000005699	Cytosolic	Other	0.0	Not mito	Cytosol
ENSMUSG00000005705	SignalP only	SignalP only	0.0	Not mito	Undefined
ENSMUSG00000005716	Cytosolic	Other	0.0	Not mito	Cytosol
ENSMUSG00000005718	Cytosolic	Other	0.0	Not mito	Cytosol
ENSMUSG00000005732	Cytosolic	Other	0.0	Not mito	Cytosol
ENSMUSG00000005763	SignalP + TMhelix	SignalP + TMhelix	1.0	Not mito	Undefined
ENSMUSG00000005774	Cytosolic	Other	0.0	Not mito	Cytosol
ENSMUSG00000005779	Cytosolic	Other	0.0	Not mito	Cytosol
ENSMUSG00000005800	SignalP only	SignalP only	0.0	Not mito	Undefined
ENSMUSG00000005802	TMhelix only	TMhelix only	6.0	Not mito	Membrane
ENSMUSG00000005803	Cytosolic	Other	0.0	Not mito	Cytosol
ENSMUSG00000005804	Cytosolic	Other	0.0	Not mito	Cytosol
ENSMUSG00000005813	Cytosolic	Other	0.0	Not mito	Cytosol
ENSMUSG00000005823	TMhelix only	TMhelix only	7.0	Not mito	Membrane
ENSMUSG00000005824	TMhelix only	TMhelix only	1.0	Not mito	Undefined
ENSMUSG00000005836	Other	Other	0.0	Not mito	Undefined
ENSMUSG00000005846	Cytosolic	Other	0.0	Not mito	Cytosol
ENSMUSG00000005864	TMhelix only	TMhelix only	3.0	Not mito	Undefined
ENSMUSG00000005871	Other	Other	0.0	Not mito	Undefined
ENSMUSG00000005873	TMhelix only	TMhelix only	2.0	Not mito	Membrane
ENSMUSG00000005881	TMhelix only	TMhelix only	2.0	Not mito	Membrane
ENSMUSG00000005882	Mitochondrial	Other	0.0	Mitochondrial	Undefined
ENSMUSG00000005883	Other	Other	0.0	Not mito	Undefined
ENSMUSG00000005886	Cytosolic	Other	0.0	Not mito	Cytosol
ENSMUSG00000005891	SignalP only	SignalP only	0.0	Not mito	Undefined
ENSMUSG00000005892	SignalP only	SignalP only	0.0	Not mito	Membrane
ENSMUSG00000005893	Cytosolic	Other	0.0	Not mito	Cytosol
ENSMUSG00000005897	Other	Other	0.0	Not mito	Undefined
ENSMUSG00000005899	Cytosolic	TMhelix only	2.0	Not mito	Cytosol
ENSMUSG00000005907	Cytosolic	Other	0.0	Not mito	Cytosol
ENSMUSG00000005917	Cytosolic	Other	0.0	Not mito	Cytosol
ENSMUSG00000005936	Cytosolic	Other	0.0	Not mito	Cytosol
ENSMUSG00000005947	Cytosolic	Other	1.0	Not mito	Cytosol
ENSMUSG00000005949	Membrane with no TS	Other	7.0	Not mito	Membrane
ENSMUSG00000005950	TMhelix only	TMhelix only	2.0	Not mito	Membrane
ENSMUSG00000005951	Cytosolic	Other	0.0	Not mito	Cytosol
ENSMUSG00000005952	TMhelix only	TMhelix only	6.0	Not mito	Undefined
ENSMUSG00000005958	Membrane with no TS	Other	1.0	Not mito	Membrane
ENSMUSG00000005968	Cytosolic	Other	0.0	Not mito	Cytosol
ENSMUSG00000005973	SignalP only	SignalP only	0.0	Not mito	Membrane
ENSMUSG00000005980	Other	Other	0.0	Not mito	Undefined
ENSMUSG00000005981	Mitochondrial	Other	0.0	Mitochondrial	Cytosol
ENSMUSG00000005982	Cytosolic	Other	0.0	Not mito	Cytosol
ENSMUSG00000005983	Cytosolic	Other	0.0	Not mito	Cytosol
ENSMUSG00000005986	Cytosolic	Other	0.0	Not mito	Cytosol
ENSMUSG00000005994	Cytosolic	Other	0.0	Not mito	Cytosol
ENSMUSG00000006005	Cytosolic	Other	0.0	Not mito	Cytosol
ENSMUSG00000006007	Other	Other	0.0	Not mito	Undefined
ENSMUSG00000006010	Tail anchored	Tail anchored	1.0	Not mito	Membrane
ENSMUSG00000006014	SignalP only	SignalP only	0.0	Not mito	Undefined
ENSMUSG00000006019	Cytosolic	Other	0.0	Not mito	Cytosol
ENSMUSG00000006021	Cytosolic	Other	0.0	Not mito	Cytosol
ENSMUSG00000006024	Cytosolic	Other	0.0	Not mito	Cytosol
ENSMUSG00000006050	Cytosolic	Other	0.0	Not mito	Cytosol
ENSMUSG00000006056	Cytosolic	Other	0.0	Not mito	Cytosol
ENSMUSG00000006057	Mitochondrial	TMhelix only	2.0	Mitochondrial	Cytosol
ENSMUSG00000006058	Cytosolic	Other	0.0	Not mito	Cytosol
ENSMUSG00000006095	Cytosolic	Other	0.0	Not mito	Cytosol
ENSMUSG00000006127	Cytosolic	Other	0.0	Not mito	Cytosol
ENSMUSG00000006134	Cytosolic	Other	0.0	Not mito	Cytosol
ENSMUSG00000006143	Cytosolic	Other	0.0	Not mito	Cytosol
ENSMUSG00000006154	Cytosolic	Other	0.0	Not mito	Cytosol
ENSMUSG00000006169	Cytosolic	Other	0.0	Not mito	Cytosol
ENSMUSG00000006179	Cytosolic	TMhelix only	1.0	Not mito	Cytosol
ENSMUSG00000006191	Cytosolic	Other	0.0	Not mito	Cytosol
ENSMUSG00000006200	Cytosolic	Other	0.0	Not mito	Cytosol
ENSMUSG00000006204	Other	Other	0.0	Not mito	Undefined
ENSMUSG00000006205	Membrane with no TS	Other	0.0	Not mito	Membrane
ENSMUSG00000006215	Cytosolic	Other	0.0	Not mito	Cytosol
ENSMUSG00000006216	TMhelix only	TMhelix only	8.0	Not mito	Undefined
ENSMUSG00000006218	Cytosolic	Other	0.0	Not mito	Cytosol
ENSMUSG00000006219	Cytosolic	Other	0.0	Not mito	Cytosol
ENSMUSG00000006221	Cytosolic	Other	0.0	Not mito	Cytosol
ENSMUSG00000006235	Membrane with no TS	Other	1.0	Not mito	Membrane
ENSMUSG00000006241	Cytosolic	Other	0.0	Not mito	Cytosol
ENSMUSG00000006262	Cytosolic	Other	0.0	Not mito	Cytosol
ENSMUSG00000006269	Other	Other	0.0	Not mito	Undefined
ENSMUSG00000006270	Other	Other	0.0	Not mito	Undefined
ENSMUSG00000006273	Cytosolic	Other	0.0	Not mito	Cytosol
ENSMUSG00000006276	Cytosolic	Other	0.0	Not mito	Cytosol
ENSMUSG00000006281	Cytosolic	Other	0.0	Not mito	Cytosol
ENSMUSG00000006288	Cytosolic	Other	0.0	Not mito	Cytosol
ENSMUSG00000006289	Cytosolic	Other	0.0	Not mito	Cytosol
ENSMUSG00000006299	Cytosolic	Other	0.0	Not mito	Cytosol
ENSMUSG00000006301	TMhelix only	TMhelix only	7.0	Not mito	Membrane
ENSMUSG00000006304	Cytosolic	Other	0.0	Not mito	Cytosol
ENSMUSG00000006307	Other	Other	0.0	Not mito	Undefined
ENSMUSG00000006310	Cytosolic	Other	0.0	Not mito	Cytosol
ENSMUSG00000006311	Cytosolic	Other	0.0	Not mito	Cytosol
ENSMUSG00000006313	TMhelix only	TMhelix only	4.0	Not mito	Undefined
ENSMUSG00000006315	TMhelix only	TMhelix only	6.0	Not mito	Membrane
ENSMUSG00000006333	Cytosolic	Other	0.0	Not mito	Cytosol
ENSMUSG00000006335	Cytosolic	Other	0.0	Not mito	Cytosol
ENSMUSG00000006342	Membrane with no TS	Other	1.0	Not mito	Membrane
ENSMUSG00000006344	Cytosolic	Other	0.0	Not mito	Cytosol
ENSMUSG00000006345	TMhelix only	TMhelix only	1.0	Not mito	Membrane
ENSMUSG00000006356	Cytosolic	Other	0.0	Not mito	Cytosol
ENSMUSG00000006360	Other	Other	0.0	Not mito	Undefined
ENSMUSG00000006362	Cytosolic	Other	0.0	Not mito	Cytosol
ENSMUSG00000006369	SignalP only	SignalP only	0.0	Not mito	Membrane
ENSMUSG00000006373	TMhelix only	TMhelix only	1.0	Not mito	Membrane
ENSMUSG00000006378	Mitochondrial	Other	0.0	Mitochondrial	Cytosol
ENSMUSG00000006386	SignalP + TMhelix	SignalP + TMhelix	2.0	Not mito	Membrane
ENSMUSG00000006389	Cytosolic	Other	1.0	Not mito	Cytosol
ENSMUSG00000006390	TMhelix only	TMhelix only	7.0	Not mito	Membrane
ENSMUSG00000006392	Cytosolic	Other	0.0	Not mito	Cytosol
ENSMUSG00000006395	Other	Other	0.0	Not mito	Undefined
ENSMUSG00000006398	Cytosolic	Other	0.0	Not mito	Cytosol
ENSMUSG00000006403	Other	Other	0.0	Not mito	Undefined
ENSMUSG00000006411	Cytosolic	Other	1.0	Not mito	Cytosol
ENSMUSG00000006412	Cytosolic	Other	0.0	Not mito	Cytosol
ENSMUSG00000006418	Cytosolic	Other	0.0	Not mito	Cytosol
ENSMUSG00000006423	Cytosolic	Other	0.0	Not mito	Cytosol
ENSMUSG00000006435	Cytosolic	Other	0.0	Not mito	Cytosol
ENSMUSG00000006442	Cytosolic	Other	0.0	Not mito	Cytosol
ENSMUSG00000006445	Membrane with no TS	Other	1.0	Not mito	Membrane
ENSMUSG00000006456	Cytosolic	Other	0.0	Not mito	Cytosol
ENSMUSG00000006457	Cytosolic	Other	0.0	Not mito	Cytosol
ENSMUSG00000006462	Other	Other	0.0	Not mito	Undefined
ENSMUSG00000006463	TMhelix only	TMhelix only	5.0	Not mito	Membrane
ENSMUSG00000006464	Cytosolic	Other	0.0	Not mito	Cytosol
ENSMUSG00000006469	TMhelix only	TMhelix only	9.0	Not mito	Membrane
ENSMUSG00000006471	Cytosolic	Other	0.0	Not mito	Cytosol
ENSMUSG00000006476	Cytosolic	Other	0.0	Not mito	Cytosol
ENSMUSG00000006488	SignalP only	SignalP only	0.0	Not mito	Undefined
ENSMUSG00000006490	SignalP only	SignalP only	0.0	Not mito	Undefined
ENSMUSG00000006494	Mitochondrial	Other	0.0	Mitochondrial	Cytosol
ENSMUSG00000006498	Cytosolic	Other	0.0	Not mito	Cytosol
ENSMUSG00000006517	Cytosolic	Other	0.0	Not mito	Cytosol
ENSMUSG00000006519	TMhelix only	TMhelix only	3.0	Not mito	Membrane
ENSMUSG00000006522	SignalP only	SignalP only	0.0	Not mito	Undefined
ENSMUSG00000006526	Membrane with no TS	Other	0.0	Not mito	Membrane
ENSMUSG00000006527	Cytosolic	Other	0.0	Not mito	Cytosol
ENSMUSG00000006529	SignalP only	SignalP only	0.0	Not mito	Undefined
ENSMUSG00000006538	Cytosolic	Other	1.0	Not mito	Cytosol
ENSMUSG00000006542	Cytosolic	Other	0.0	Not mito	Cytosol
ENSMUSG00000006546	Other	Other	0.0	Not mito	Undefined
ENSMUSG00000006567	TMhelix only	TMhelix only	7.0	Not mito	Membrane
ENSMUSG00000006570	SignalP only	SignalP only	0.0	Not mito	Undefined
ENSMUSG00000006574	TMhelix only	TMhelix only	12.0	Not mito	Membrane
ENSMUSG00000006575	Cytosolic	Other	0.0	Not mito	Cytosol
ENSMUSG00000006576	Other	Other	0.0	Not mito	Undefined
ENSMUSG00000006585	Cytosolic	Other	0.0	Not mito	Cytosol
ENSMUSG00000006586	Cytosolic	Other	0.0	Not mito	Cytosol
ENSMUSG00000006587	Cytosolic	Other	0.0	Not mito	Cytosol
ENSMUSG00000006589	Cytosolic	Other	0.0	Not mito	Cytosol
ENSMUSG00000006599	Cytosolic	Other	0.0	Not mito	Cytosol
ENSMUSG00000006611	Membrane with no TS	Other	1.0	Not mito	Membrane
ENSMUSG00000006638	Other	Other	0.0	Not mito	Undefined
ENSMUSG00000006641	TMhelix only	TMhelix only	13.0	Not mito	Membrane
ENSMUSG00000006642	Cytosolic	Other	0.0	Not mito	Cytosol
ENSMUSG00000006649	Other	Other	0.0	Not mito	Undefined
ENSMUSG00000006651	Membrane with no TS	Other	1.0	Not mito	Membrane
ENSMUSG00000006673	Cytosolic	Other	0.0	Not mito	Cytosol
ENSMUSG00000006675	TMhelix only	TMhelix only	1.0	Not mito	Membrane
ENSMUSG00000006676	Cytosolic	Other	0.0	Not mito	Cytosol
ENSMUSG00000006678	Cytosolic	Other	0.0	Not mito	Cytosol
ENSMUSG00000006699	Cytosolic	Other	0.0	Not mito	Cytosol
ENSMUSG00000006705	Cytosolic	Other	0.0	Not mito	Cytosol
ENSMUSG00000006711	Membrane with no TS	Other	0.0	Not mito	Membrane
ENSMUSG00000006715	Cytosolic	Other	0.0	Not mito	Cytosol
ENSMUSG00000006717	Mitochondrial	Other	0.0	Mitochondrial	Cytosol
ENSMUSG00000006720	Cytosolic	Other	0.0	Not mito	Cytosol
ENSMUSG00000006724	Mitochondrial	Other	0.0	Mitochondrial	Cytosol
ENSMUSG00000006728	Cytosolic	Other	0.0	Not mito	Cytosol
ENSMUSG00000006731	TMhelix only	TMhelix only	1.0	Not mito	Membrane
ENSMUSG00000006732	Cytosolic	Other	0.0	Not mito	Cytosol
ENSMUSG00000006736	TMhelix only	TMhelix only	4.0	Not mito	Membrane
ENSMUSG00000006740	Cytosolic	Other	0.0	Not mito	Cytosol
ENSMUSG00000006763	Cytosolic	Other	0.0	Not mito	Cytosol
ENSMUSG00000006764	Cytosolic	Other	0.0	Not mito	Cytosol
ENSMUSG00000006777	Membrane with no TS	Other	0.0	Not mito	Membrane
ENSMUSG00000006782	Cytosolic	Other	0.0	Not mito	Cytosol
ENSMUSG00000006784	Cytosolic	Other	0.0	Not mito	Cytosol
ENSMUSG00000006800	Membrane with no TS	Other	1.0	Not mito	Membrane
ENSMUSG00000006818	Mitochondrial	Other	0.0	Mitochondrial	Cytosol
ENSMUSG00000006850	Cytosolic	Other	0.0	Not mito	Cytosol
ENSMUSG00000006906	Cytosolic	Other	0.0	Not mito	Cytosol
ENSMUSG00000006920	Cytosolic	Other	0.0	Not mito	Cytosol
ENSMUSG00000006930	Cytosolic	Other	0.0	Not mito	Cytosol
ENSMUSG00000006931	SignalP only	SignalP only	0.0	Not mito	Membrane
ENSMUSG00000006932	Cytosolic	Other	0.0	Not mito	Cytosol
ENSMUSG00000006941	Cytosolic	Other	0.0	Not mito	Cytosol
ENSMUSG00000006948	SignalP only	SignalP only	0.0	Not mito	Undefined
ENSMUSG00000006958	SignalP only	SignalP only	0.0	Not mito	Membrane
ENSMUSG00000006998	Cytosolic	Other	0.0	Not mito	Cytosol
ENSMUSG00000007021	TMhelix only	TMhelix only	4.0	Not mito	Membrane
ENSMUSG00000007029	Cytosolic	Other	0.0	Not mito	Cytosol
ENSMUSG00000007030	SignalP + TMhelix	SignalP + TMhelix	0.0	Not mito	Cytosol
ENSMUSG00000007033	Cytosolic	Other	0.0	Not mito	Cytosol
ENSMUSG00000007034	TMhelix only	TMhelix only	9.0	Not mito	Membrane
ENSMUSG00000007035	Other	Other	0.0	Not mito	Undefined
ENSMUSG00000007036	TMhelix only	TMhelix only	2.0	Not mito	Membrane
ENSMUSG00000007038	SignalP only	SignalP only	0.0	Not mito	Membrane
ENSMUSG00000007039	Cytosolic	Other	0.0	Not mito	Cytosol
ENSMUSG00000007041	Other	Other	0.0	Not mito	Undefined
ENSMUSG00000007050	Cytosolic	Other	0.0	Not mito	Cytosol
ENSMUSG00000007080	Cytosolic	Other	0.0	Not mito	Cytosol
ENSMUSG00000007097	TMhelix only	TMhelix only	8.0	Not mito	Undefined
ENSMUSG00000007107	TMhelix only	TMhelix only	10.0	Not mito	Membrane
ENSMUSG00000007122	Cytosolic	Other	0.0	Not mito	Cytosol
ENSMUSG00000007207	Cytosolic	Other	0.0	Not mito	Cytosol
ENSMUSG00000007209	SignalP only	SignalP only	0.0	Not mito	Cytosol
ENSMUSG00000007216	Cytosolic	Other	0.0	Not mito	Cytosol
ENSMUSG00000007279	SignalP only	SignalP only	0.0	Not mito	Membrane
ENSMUSG00000007338	Mitochondrial	Other	0.0	Mitochondrial	Cytosol
ENSMUSG00000007379	Cytosolic	Other	0.0	Not mito	Cytosol
ENSMUSG00000007411	Cytosolic	Other	0.0	Not mito	Cytosol
ENSMUSG00000007415	Cytosolic	Other	0.0	Not mito	Cytosol
ENSMUSG00000007440	SignalP only	SignalP only	0.0	Not mito	Cytosol
ENSMUSG00000007457	SignalP only	SignalP only	0.0	Not mito	Membrane
ENSMUSG00000007458	Membrane with no TS	Other	1.0	Not mito	Membrane
ENSMUSG00000007476	TMhelix only	TMhelix only	3.0	Not mito	Membrane
ENSMUSG00000007480	TMhelix only	TMhelix only	6.0	Not mito	Membrane
ENSMUSG00000007564	Cytosolic	Other	0.0	Not mito	Cytosol
ENSMUSG00000007570	Cytosolic	Other	0.0	Not mito	Cytosol
ENSMUSG00000007589	Cytosolic	Other	0.0	Not mito	Cytosol
ENSMUSG00000007591	Other	Other	0.0	Not mito	Undefined
ENSMUSG00000007594	Membrane with no TS	Other	1.0	Not mito	Membrane
ENSMUSG00000007603	Cytosolic	Other	0.0	Not mito	Cytosol
ENSMUSG00000007610	Mitochondrial	Other	0.0	Mitochondrial	Cytosol
ENSMUSG00000007613	Membrane with no TS	Other	2.0	Not mito	Membrane
ENSMUSG00000007617	Cytosolic	Other	0.0	Not mito	Cytosol
ENSMUSG00000007646	Cytosolic	Other	0.0	Not mito	Cytosol
ENSMUSG00000007653	Membrane with no TS	Other	0.0	Not mito	Membrane
ENSMUSG00000007655	Cytosolic	TMhelix only	1.0	Not mito	Cytosol
ENSMUSG00000007656	Cytosolic	Other	0.0	Not mito	Cytosol
ENSMUSG00000007659	Tail anchored	Tail anchored	1.0	Mitochondrial	Cytosol
ENSMUSG00000007670	Cytosolic	Other	0.0	Not mito	Cytosol
ENSMUSG00000007682	Cytosolic	Other	0.0	Not mito	Cytosol
ENSMUSG00000007721	Cytosolic	Other	0.0	Not mito	Cytosol
ENSMUSG00000007739	Cytosolic	Other	0.0	Not mito	Cytosol
ENSMUSG00000007777	Cytosolic	Other	0.0	Not mito	Cytosol
ENSMUSG00000007783	Mitochondrial	TMhelix only	1.0	Mitochondrial	Membrane
ENSMUSG00000007805	Cytosolic	Other	0.0	Not mito	Cytosol
ENSMUSG00000007812	Cytosolic	Other	0.0	Not mito	Cytosol
ENSMUSG00000007815	Cytosolic	Other	0.0	Not mito	Cytosol
ENSMUSG00000007817	Cytosolic	Other	0.0	Not mito	Cytosol
ENSMUSG00000007827	Cytosolic	Other	0.0	Not mito	Cytosol
ENSMUSG00000007833	Cytosolic	Other	0.0	Not mito	Cytosol
ENSMUSG00000007836	Cytosolic	Other	0.0	Not mito	Cytosol
ENSMUSG00000007837	Membrane with no TS	Other	1.0	Not mito	Membrane
ENSMUSG00000007850	Cytosolic	Other	0.0	Not mito	Cytosol
ENSMUSG00000007867	Cytosolic	Other	0.0	Not mito	Cytosol
ENSMUSG00000007872	Cytosolic	Other	0.0	Not mito	Cytosol
ENSMUSG00000007877	Cytosolic	Other	0.0	Not mito	Cytosol
ENSMUSG00000007880	Cytosolic	Other	0.0	Not mito	Cytosol
ENSMUSG00000007888	Cytosolic	Other	0.0	Not mito	Cytosol
ENSMUSG00000007891	SignalP + TMhelix	SignalP + TMhelix	1.0	Not mito	Membrane
ENSMUSG00000007892	Cytosolic	Other	0.0	Not mito	Cytosol
ENSMUSG00000007907	Other	Other	0.0	Not mito	Undefined
ENSMUSG00000007908	Cytosolic	Other	0.0	Not mito	Cytosol
ENSMUSG00000007944	Cytosolic	Other	0.0	Not mito	Cytosol
ENSMUSG00000007946	Cytosolic	Other	0.0	Not mito	Cytosol
ENSMUSG00000007950	Cytosolic	Other	0.0	Not mito	Cytosol
ENSMUSG00000007987	Cytosolic	Other	0.0	Not mito	Cytosol
ENSMUSG00000007989	Membrane with no TS	Other	8.0	Not mito	Membrane
ENSMUSG00000008028	Cytosolic	Other	0.0	Not mito	Cytosol
ENSMUSG00000008035	Cytosolic	Other	0.0	Not mito	Cytosol
ENSMUSG00000008036	Cytosolic	Other	0.0	Not mito	Cytosol
ENSMUSG00000008090	Membrane with no TS	Other	1.0	Not mito	Membrane
ENSMUSG00000008129	Cytosolic	Other	0.0	Not mito	Cytosol
ENSMUSG00000008136	Cytosolic	Other	0.0	Not mito	Cytosol
ENSMUSG00000008140	Membrane with no TS	Other	2.0	Not mito	Membrane
ENSMUSG00000008153	Other	Other	0.0	Not mito	Undefined
ENSMUSG00000008167	Cytosolic	Other	0.0	Not mito	Cytosol
ENSMUSG00000008193	Cytosolic	Other	0.0	Not mito	Cytosol
ENSMUSG00000008200	Cytosolic	Other	0.0	Not mito	Cytosol
ENSMUSG00000008206	Membrane with no TS	Other	0.0	Not mito	Membrane
ENSMUSG00000008226	Cytosolic	Other	0.0	Not mito	Cytosol
ENSMUSG00000008301	Cytosolic	Other	0.0	Not mito	Cytosol
ENSMUSG00000008305	Cytosolic	Other	0.0	Not mito	Cytosol
ENSMUSG00000008307	Other	Other	0.0	Not mito	Undefined
ENSMUSG00000008318	Membrane with no TS	Other	2.0	Not mito	Membrane
ENSMUSG00000008333	Cytosolic	Other	0.0	Not mito	Cytosol
ENSMUSG00000008348	Cytosolic	Other	0.0	Not mito	Cytosol
ENSMUSG00000008373	Cytosolic	Other	0.0	Not mito	Cytosol
ENSMUSG00000008384	Cytosolic	Other	0.0	Not mito	Cytosol
ENSMUSG00000008393	Cytosolic	Other	0.0	Not mito	Cytosol
ENSMUSG00000008398	Other	Other	0.0	Not mito	Undefined
ENSMUSG00000008429	TMhelix only	TMhelix only	1.0	Not mito	Undefined
ENSMUSG00000008435	Mitochondrial	SignalP only	0.0	Mitochondrial	Cytosol
ENSMUSG00000008438	Other	Other	1.0	Not mito	Undefined
ENSMUSG00000008450	Cytosolic	Other	0.0	Not mito	Cytosol
ENSMUSG00000008461	TMhelix only	TMhelix only	1.0	Not mito	Undefined
ENSMUSG00000008475	Cytosolic	Other	0.0	Not mito	Cytosol
ENSMUSG00000008482	Cytosolic	Other	0.0	Not mito	Cytosol
ENSMUSG00000008489	Cytosolic	Other	0.0	Not mito	Cytosol
ENSMUSG00000008496	Other	Other	0.0	Not mito	Undefined
ENSMUSG00000008540	Mitochondrial	TMhelix only	1.0	Mitochondrial	Membrane
ENSMUSG00000008575	Other	Other	0.0	Not mito	Undefined
ENSMUSG00000008590	Other	Other	4.0	Not mito	Undefined
ENSMUSG00000008601	Cytosolic	Other	0.0	Not mito	Cytosol
ENSMUSG00000008604	Cytosolic	Other	0.0	Not mito	Cytosol
ENSMUSG00000008658	Other	Other	0.0	Not mito	Undefined
ENSMUSG00000008668	Cytosolic	Other	0.0	Not mito	Cytosol
ENSMUSG00000008682	Cytosolic	Other	0.0	Not mito	Cytosol
ENSMUSG00000008683	Cytosolic	Other	0.0	Not mito	Cytosol
ENSMUSG00000008690	Cytosolic	Other	0.0	Not mito	Cytosol
ENSMUSG00000008730	Cytosolic	Other	0.0	Not mito	Cytosol
ENSMUSG00000008734	TMhelix only	TMhelix only	7.0	Not mito	Membrane
ENSMUSG00000008763	TMhelix only	TMhelix only	1.0	Not mito	Membrane
ENSMUSG00000008789	SignalP only	SignalP only	0.0	Not mito	Cytosol
ENSMUSG00000008813	Other	Other	0.0	Not mito	Undefined
ENSMUSG00000008822	Cytosolic	Other	0.0	Not mito	Cytosol
ENSMUSG00000008843	TMhelix only	TMhelix only	4.0	Not mito	Undefined
ENSMUSG00000008845	Cytosolic	Other	0.0	Not mito	Cytosol
ENSMUSG00000008855	Cytosolic	Other	0.0	Not mito	Cytosol
ENSMUSG00000008859	Cytosolic	Other	0.0	Not mito	Cytosol
ENSMUSG00000008874	SignalP only	SignalP only	0.0	Not mito	Undefined
ENSMUSG00000008892	Mitochondrial	Other	0.0	Mitochondrial	Cytosol
ENSMUSG00000008932	TMhelix only	TMhelix only	7.0	Not mito	Undefined
ENSMUSG00000008958	Cytosolic	Other	0.0	Not mito	Cytosol
ENSMUSG00000008976	Cytosolic	Other	0.0	Not mito	Cytosol
ENSMUSG00000008999	SignalP only	SignalP only	0.0	Not mito	Membrane
ENSMUSG00000009013	Cytosolic	Other	0.0	Not mito	Cytosol
ENSMUSG00000009030	Cytosolic	Other	0.0	Not mito	Cytosol
ENSMUSG00000009035	TMhelix only	TMhelix only	7.0	Not mito	Membrane
ENSMUSG00000009047	Other	Other	0.0	Not mito	Undefined
ENSMUSG00000009070	Other	Other	0.0	Not mito	Undefined
ENSMUSG00000009073	Cytosolic	Other	0.0	Not mito	Cytosol
ENSMUSG00000009075	Cytosolic	TMhelix only	1.0	Not mito	Cytosol
ENSMUSG00000009076	Cytosolic	Other	0.0	Not mito	Cytosol
ENSMUSG00000009079	Cytosolic	Other	0.0	Not mito	Cytosol
ENSMUSG00000009090	Cytosolic	Other	0.0	Not mito	Cytosol
ENSMUSG00000009092	TMhelix only	TMhelix only	4.0	Not mito	Membrane
ENSMUSG00000009093	Other	Other	0.0	Not mito	Undefined
ENSMUSG00000009097	Cytosolic	Other	0.0	Not mito	Cytosol
ENSMUSG00000009108	Cytosolic	Other	0.0	Not mito	Cytosol
ENSMUSG00000009112	Tail anchored	Tail anchored	1.0	Mitochondrial	Cytosol
ENSMUSG00000009114	Cytosolic	Other	0.0	Not mito	Cytosol
ENSMUSG00000009115	Cytosolic	Other	0.0	Not mito	Cytosol
ENSMUSG00000009145	Cytosolic	Other	0.0	Not mito	Cytosol
ENSMUSG00000009185	SignalP only	SignalP only	0.0	Not mito	Undefined
ENSMUSG00000009207	TMhelix only	TMhelix only	2.0	Not mito	Membrane
ENSMUSG00000009210	Other	Other	0.0	Not mito	Undefined
ENSMUSG00000009214	TMhelix only	TMhelix only	4.0	Not mito	Undefined
ENSMUSG00000009216	Cytosolic	TMhelix only	1.0	Not mito	Cytosol
ENSMUSG00000009246	Other	Other	0.0	Not mito	Undefined
ENSMUSG00000009248	Cytosolic	Other	0.0	Not mito	Cytosol
ENSMUSG00000009281	SignalP only	SignalP only	0.0	Not mito	Membrane
ENSMUSG00000009291	Membrane with no TS	Other	2.0	Not mito	Membrane
ENSMUSG00000009292	Cytosolic	Other	0.0	Not mito	Cytosol
ENSMUSG00000009293	Cytosolic	Other	0.0	Not mito	Cytosol
ENSMUSG00000009350	Cytosolic	Other	0.0	Not mito	Cytosol
ENSMUSG00000009356	SignalP only	SignalP only	0.0	Not mito	Cytosol
ENSMUSG00000009376	Membrane with no TS	Other	1.0	Not mito	Membrane
ENSMUSG00000009378	TMhelix only	TMhelix only	12.0	Not mito	Membrane
ENSMUSG00000009394	Other	Other	0.0	Not mito	Undefined
ENSMUSG00000009406	Cytosolic	Other	0.0	Not mito	Cytosol
ENSMUSG00000009418	Cytosolic	Other	0.0	Not mito	Cytosol
ENSMUSG00000009470	Cytosolic	Other	0.0	Not mito	Cytosol
ENSMUSG00000009471	Cytosolic	Other	0.0	Not mito	Cytosol
ENSMUSG00000009487	Cytosolic	Other	0.0	Not mito	Cytosol
ENSMUSG00000009535	Other	Other	0.0	Not mito	Undefined
ENSMUSG00000009545	Cytosolic	TMhelix only	6.0	Not mito	Cytosol
ENSMUSG00000009549	Cytosolic	Other	0.0	Not mito	Cytosol
ENSMUSG00000009551	Cytosolic	Other	0.0	Not mito	Cytosol
ENSMUSG00000009555	Cytosolic	Other	0.0	Not mito	Cytosol
ENSMUSG00000009563	Membrane with no TS	Other	1.0	Not mito	Membrane
ENSMUSG00000009566	Mitochondrial	SignalP only	0.0	Mitochondrial	Cytosol
ENSMUSG00000009569	Cytosolic	Other	0.0	Not mito	Cytosol
ENSMUSG00000009575	Cytosolic	Other	0.0	Not mito	Cytosol
ENSMUSG00000009580	SignalP only	SignalP only	0.0	Not mito	Undefined
ENSMUSG00000009585	Cytosolic	Other	0.0	Not mito	Cytosol
ENSMUSG00000009588	TMhelix only	TMhelix only	1.0	Not mito	Undefined
ENSMUSG00000009596	Cytosolic	Other	0.0	Not mito	Cytosol
ENSMUSG00000009614	Mitochondrial	Other	0.0	Mitochondrial	Cytosol
ENSMUSG00000009621	Cytosolic	Other	0.0	Not mito	Cytosol
ENSMUSG00000009628	Cytosolic	Other	0.0	Not mito	Cytosol
ENSMUSG00000009630	Cytosolic	Other	0.0	Not mito	Cytosol
ENSMUSG00000009633	TMhelix only	TMhelix only	1.0	Not mito	Membrane
ENSMUSG00000009640	Cytosolic	Other	0.0	Not mito	Cytosol
ENSMUSG00000009646	SignalP only	SignalP only	0.0	Not mito	Undefined
ENSMUSG00000009647	Mitochondrial	Other	2.0	Mitochondrial	Cytosol
ENSMUSG00000009654	Other	Other	0.0	Not mito	Undefined
ENSMUSG00000009670	Cytosolic	Other	0.0	Not mito	Cytosol
ENSMUSG00000009681	Cytosolic	Other	0.0	Not mito	Cytosol
ENSMUSG00000009687	Other	Other	0.0	Not mito	Undefined
ENSMUSG00000009731	Membrane with no TS	Other	5.0	Not mito	Membrane
ENSMUSG00000009733	Cytosolic	Other	0.0	Not mito	Cytosol
ENSMUSG00000009734	Other	Other	0.0	Not mito	Undefined
ENSMUSG00000009739	Cytosolic	Other	0.0	Not mito	Cytosol
ENSMUSG00000009741	Cytosolic	Other	0.0	Not mito	Cytosol
ENSMUSG00000009772	Cytosolic	Other	0.0	Not mito	Cytosol
ENSMUSG00000009828	Cytosolic	Other	0.0	Not mito	Cytosol
ENSMUSG00000009863	Mitochondrial	Other	0.0	Mitochondrial	Cytosol
ENSMUSG00000009876	Mitochondrial	TMhelix only	1.0	Mitochondrial	Undefined
ENSMUSG00000009894	Cytosolic	Other	0.0	Not mito	Cytosol
ENSMUSG00000009900	SignalP only	SignalP only	0.0	Not mito	Membrane
ENSMUSG00000009905	TMhelix only	TMhelix only	1.0	Not mito	Membrane
ENSMUSG00000009907	Cytosolic	Other	0.0	Not mito	Cytosol
ENSMUSG00000009927	Cytosolic	Other	0.0	Not mito	Cytosol
ENSMUSG00000009941	Cytosolic	Other	0.0	Not mito	Cytosol
ENSMUSG00000009995	Mitochondrial	TMhelix only	1.0	Mitochondrial	Undefined
ENSMUSG00000010021	Cytosolic	Other	0.0	Not mito	Cytosol
ENSMUSG00000010025	Tail anchored	Tail anchored	1.0	Mitochondrial	Cytosol
ENSMUSG00000010044	Cytosolic	Other	0.0	Not mito	Cytosol
ENSMUSG00000010045	TMhelix only	TMhelix only	8.0	Not mito	Membrane
ENSMUSG00000010047	SignalP only	SignalP only	0.0	Not mito	Membrane
ENSMUSG00000010048	Cytosolic	Other	0.0	Not mito	Cytosol
ENSMUSG00000010051	Membrane with no TS	Other	0.0	Not mito	Membrane
ENSMUSG00000010054	Cytosolic	Other	0.0	Not mito	Cytosol
ENSMUSG00000010057	Cytosolic	Other	0.0	Not mito	Cytosol
ENSMUSG00000010064	TMhelix only	TMhelix only	11.0	Not mito	Membrane
ENSMUSG00000010066	Membrane with no TS	Other	0.0	Not mito	Membrane
ENSMUSG00000010067	Cytosolic	Other	0.0	Not mito	Cytosol
ENSMUSG00000010080	Other	Other	0.0	Not mito	Undefined
ENSMUSG00000010086	Cytosolic	TMhelix only	2.0	Not mito	Cytosol
ENSMUSG00000010095	TMhelix only	TMhelix only	1.0	Not mito	Membrane
ENSMUSG00000010097	Cytosolic	Other	0.0	Not mito	Cytosol
ENSMUSG00000010110	Tail anchored	Tail anchored	1.0	Not mito	Cytosol
ENSMUSG00000010122	TMhelix only	TMhelix only	13.0	Not mito	Membrane
ENSMUSG00000010136	Cytosolic	Other	0.0	Not mito	Cytosol
ENSMUSG00000010142	Cytosolic	TMhelix only	1.0	Not mito	Cytosol
ENSMUSG00000010154	Cytosolic	Other	0.0	Not mito	Cytosol
ENSMUSG00000010175	Cytosolic	Other	0.0	Not mito	Cytosol
ENSMUSG00000010205	Cytosolic	Other	0.0	Not mito	Cytosol
ENSMUSG00000010277	TMhelix only	TMhelix only	1.0	Not mito	Membrane
ENSMUSG00000010290	Cytosolic	Other	0.0	Not mito	Cytosol
ENSMUSG00000010307	TMhelix only	TMhelix only	7.0	Not mito	Membrane
ENSMUSG00000010311	Other	Other	0.0	Not mito	Undefined
ENSMUSG00000010342	Cytosolic	Other	0.0	Not mito	Cytosol
ENSMUSG00000010358	Cytosolic	Other	0.0	Not mito	Cytosol
ENSMUSG00000010362	Cytosolic	Other	0.0	Not mito	Cytosol
ENSMUSG00000010376	Cytosolic	Other	0.0	Not mito	Cytosol
ENSMUSG00000010392	Tail anchored	Tail anchored	1.0	Not mito	Cytosol
ENSMUSG00000010406	Mitochondrial	Other	0.0	Mitochondrial	Cytosol
ENSMUSG00000010435	SignalP only	SignalP only	0.0	Not mito	Undefined
ENSMUSG00000010453	Cytosolic	Other	0.0	Not mito	Cytosol
ENSMUSG00000010461	Cytosolic	Other	0.0	Not mito	Cytosol
ENSMUSG00000010476	Cytosolic	Other	0.0	Not mito	Cytosol
ENSMUSG00000010492	Other	Other	0.0	Not mito	Undefined
ENSMUSG00000010505	Other	Other	0.0	Not mito	Undefined
ENSMUSG00000010517	Cytosolic	Other	0.0	Not mito	Cytosol
ENSMUSG00000010529	Cytosolic	Other	0.0	Not mito	Cytosol
ENSMUSG00000010538	Cytosolic	Other	0.0	Not mito	Cytosol
ENSMUSG00000010554	Cytosolic	Other	0.0	Not mito	Cytosol
ENSMUSG00000010592	Cytosolic	Other	0.0	Not mito	Cytosol
ENSMUSG00000010601	Membrane with no TS	Other	0.0	Not mito	Membrane
ENSMUSG00000010607	SignalP + TMhelix	SignalP + TMhelix	2.0	Not mito	Undefined
ENSMUSG00000010608	Cytosolic	Other	0.0	Not mito	Cytosol
ENSMUSG00000010609	TMhelix only	TMhelix only	8.0	Not mito	Membrane
ENSMUSG00000010651	Mitochondrial	Other	0.0	Mitochondrial	Cytosol
ENSMUSG00000010660	Cytosolic	Other	0.0	Not mito	Cytosol
ENSMUSG00000010663	TMhelix only	TMhelix only	4.0	Not mito	Membrane
ENSMUSG00000010721	TMhelix only	TMhelix only	9.0	Not mito	Undefined
ENSMUSG00000010751	Membrane with no TS	Other	0.0	Not mito	Membrane
ENSMUSG00000010755	Cytosolic	Other	0.0	Not mito	Cytosol
ENSMUSG00000010760	Membrane with no TS	Other	0.0	Not mito	Membrane
ENSMUSG00000010796	Cytosolic	Other	0.0	Not mito	Cytosol
ENSMUSG00000010797	SignalP only	SignalP only	0.0	Not mito	Cytosol
ENSMUSG00000010803	Membrane with no TS	Other	4.0	Not mito	Membrane
ENSMUSG00000010825	Cytosolic	Other	0.0	Not mito	Cytosol
ENSMUSG00000010830	TMhelix only	TMhelix only	5.0	Not mito	Membrane
ENSMUSG00000010841	Other	Other	0.0	Not mito	Undefined
ENSMUSG00000010911	Cytosolic	Other	0.0	Not mito	Cytosol
ENSMUSG00000010914	Mitochondrial	Other	0.0	Mitochondrial	Cytosol
ENSMUSG00000010936	Cytosolic	Other	0.0	Not mito	Cytosol
ENSMUSG00000011008	Cytosolic	TMhelix only	5.0	Not mito	Cytosol
ENSMUSG00000011034	TMhelix only	TMhelix only	14.0	Not mito	Membrane
ENSMUSG00000011052	Other	Other	0.0	Not mito	Undefined
ENSMUSG00000011096	Cytosolic	Other	0.0	Not mito	Cytosol
ENSMUSG00000011114	Cytosolic	Other	0.0	Not mito	Cytosol
ENSMUSG00000011118	TMhelix only	TMhelix only	4.0	Not mito	Undefined
ENSMUSG00000011148	Cytosolic	Other	0.0	Not mito	Cytosol
ENSMUSG00000011154	Cytosolic	Other	0.0	Not mito	Cytosol
ENSMUSG00000011158	Cytosolic	Other	0.0	Not mito	Cytosol
ENSMUSG00000011171	Other	Other	0.0	Not mito	Undefined
ENSMUSG00000011179	Cytosolic	Other	0.0	Not mito	Cytosol
ENSMUSG00000011254	Mitochondrial	SignalP only	0.0	Mitochondrial	Cytosol
ENSMUSG00000011256	Membrane with no TS	Other	1.0	Not mito	Membrane
ENSMUSG00000011257	Cytosolic	Other	0.0	Not mito	Cytosol
ENSMUSG00000011263	Cytosolic	Other	0.0	Not mito	Cytosol
ENSMUSG00000011267	Cytosolic	Other	0.0	Not mito	Cytosol
ENSMUSG00000011305	Cytosolic	Other	0.0	Not mito	Cytosol
ENSMUSG00000011306	Cytosolic	Other	0.0	Not mito	Cytosol
ENSMUSG00000011349	Cytosolic	Other	0.0	Not mito	Cytosol
ENSMUSG00000011350	Other	Other	0.0	Not mito	Undefined
ENSMUSG00000011382	Cytosolic	Other	0.0	Not mito	Cytosol
ENSMUSG00000011427	Cytosolic	Other	0.0	Not mito	Cytosol
ENSMUSG00000011463	SignalP only	SignalP only	0.0	Not mito	Undefined
ENSMUSG00000011486	Mitochondrial	Other	0.0	Mitochondrial	Cytosol
ENSMUSG00000011589	Other	Other	0.0	Not mito	Undefined
ENSMUSG00000011632	SignalP only	SignalP only	0.0	Not mito	Membrane
ENSMUSG00000011658	Cytosolic	Other	0.0	Not mito	Cytosol
ENSMUSG00000011751	Cytosolic	Other	0.0	Not mito	Cytosol
ENSMUSG00000011752	Cytosolic	Other	0.0	Not mito	Cytosol
ENSMUSG00000011831	Cytosolic	Other	0.0	Not mito	Cytosol
ENSMUSG00000011832	Cytosolic	Other	0.0	Not mito	Cytosol
ENSMUSG00000011837	Cytosolic	Other	0.0	Not mito	Cytosol
ENSMUSG00000011877	Cytosolic	Other	0.0	Not mito	Cytosol
ENSMUSG00000011884	Cytosolic	Other	0.0	Not mito	Cytosol
ENSMUSG00000011958	Cytosolic	Other	0.0	Not mito	Cytosol
ENSMUSG00000011960	Cytosolic	Other	0.0	Not mito	Cytosol
ENSMUSG00000012017	SignalP only	SignalP only	0.0	Not mito	Undefined
ENSMUSG00000012042	Other	Other	0.0	Not mito	Undefined
ENSMUSG00000012076	Cytosolic	Other	0.0	Not mito	Cytosol
ENSMUSG00000012114	Cytosolic	Other	0.0	Not mito	Cytosol
ENSMUSG00000012117	Cytosolic	Other	0.0	Not mito	Cytosol
ENSMUSG00000012123	Cytosolic	Other	0.0	Not mito	Cytosol
ENSMUSG00000012126	Cytosolic	Other	0.0	Not mito	Cytosol
ENSMUSG00000012187	TMhelix only	TMhelix only	1.0	Not mito	Undefined
ENSMUSG00000012211	Cytosolic	Other	0.0	Not mito	Cytosol
ENSMUSG00000012282	SignalP only	SignalP only	0.0	Not mito	Membrane
ENSMUSG00000012296	Cytosolic	Other	0.0	Not mito	Cytosol
ENSMUSG00000012350	Cytosolic	Other	0.0	Not mito	Cytosol
ENSMUSG00000012396	Cytosolic	Other	0.0	Not mito	Cytosol
ENSMUSG00000012405	Cytosolic	Other	0.0	Not mito	Cytosol
ENSMUSG00000012422	SignalP + TMhelix	SignalP + TMhelix	2.0	Not mito	Undefined
ENSMUSG00000012428	TMhelix only	TMhelix only	5.0	Not mito	Membrane
ENSMUSG00000012429	Cytosolic	Other	0.0	Not mito	Cytosol
ENSMUSG00000012443	Cytosolic	Other	0.0	Not mito	Cytosol
ENSMUSG00000012483	Other	Other	0.0	Not mito	Undefined
ENSMUSG00000012519	Cytosolic	Other	0.0	Not mito	Cytosol
ENSMUSG00000012520	Cytosolic	Other	0.0	Not mito	Cytosol
ENSMUSG00000012535	Cytosolic	Other	0.0	Not mito	Cytosol
ENSMUSG00000012609	Cytosolic	Other	0.0	Not mito	Cytosol
ENSMUSG00000012640	Cytosolic	Other	0.0	Not mito	Cytosol
ENSMUSG00000012705	SignalP only	SignalP only	0.0	Not mito	Cytosol
ENSMUSG00000012777	SignalP only	SignalP only	0.0	Not mito	Undefined
ENSMUSG00000012819	Other	Other	0.0	Not mito	Undefined
ENSMUSG00000012848	Cytosolic	Other	0.0	Not mito	Cytosol
ENSMUSG00000012889	Cytosolic	Other	0.0	Not mito	Cytosol
ENSMUSG00000013033	Other	Other	8.0	Not mito	Undefined
ENSMUSG00000013076	Cytosolic	Other	0.0	Not mito	Cytosol
ENSMUSG00000013083	TMhelix only	TMhelix only	2.0	Not mito	Undefined
ENSMUSG00000013089	Cytosolic	Other	0.0	Not mito	Cytosol
ENSMUSG00000013091	Other	Other	1.0	Not mito	Undefined
ENSMUSG00000013150	Cytosolic	Other	0.0	Not mito	Cytosol
ENSMUSG00000013155	Cytosolic	Other	0.0	Not mito	Cytosol
ENSMUSG00000013158	Cytosolic	Other	0.0	Not mito	Cytosol
ENSMUSG00000013160	Cytosolic	Other	0.0	Not mito	Cytosol
ENSMUSG00000013236	Membrane with no TS	Other	2.0	Not mito	Membrane
ENSMUSG00000013275	TMhelix only	TMhelix only	10.0	Not mito	Membrane
ENSMUSG00000013338	Cytosolic	Other	0.0	Not mito	Cytosol
ENSMUSG00000013353	SignalP only	SignalP only	0.0	Not mito	Undefined
ENSMUSG00000013367	SignalP only	SignalP only	0.0	Not mito	Undefined
ENSMUSG00000013415	Cytosolic	Other	0.0	Not mito	Cytosol
ENSMUSG00000013418	TMhelix only	TMhelix only	1.0	Not mito	Membrane
ENSMUSG00000013419	Cytosolic	Other	0.0	Not mito	Cytosol
ENSMUSG00000013465	Cytosolic	Other	0.0	Not mito	Cytosol
ENSMUSG00000013483	Cytosolic	Other	0.0	Not mito	Cytosol
ENSMUSG00000013495	TMhelix only	TMhelix only	9.0	Not mito	Membrane
ENSMUSG00000013523	Cytosolic	Other	0.0	Not mito	Cytosol
ENSMUSG00000013539	Cytosolic	Other	0.0	Not mito	Cytosol
ENSMUSG00000013562	Other	Other	0.0	Not mito	Undefined
ENSMUSG00000013584	Cytosolic	Other	0.0	Not mito	Cytosol
ENSMUSG00000013593	Mitochondrial	Other	0.0	Mitochondrial	Cytosol
ENSMUSG00000013611	Cytosolic	Other	0.0	Not mito	Cytosol
ENSMUSG00000013622	Membrane with no TS	Other	1.0	Not mito	Membrane
ENSMUSG00000013629	Cytosolic	Other	0.0	Not mito	Cytosol
ENSMUSG00000013643	SignalP only	SignalP only	0.0	Not mito	Undefined
ENSMUSG00000013646	Cytosolic	Other	0.0	Not mito	Cytosol
ENSMUSG00000013653	SignalP only	SignalP only	0.0	Not mito	Undefined
ENSMUSG00000013662	Mitochondrial	Other	0.0	Mitochondrial	Membrane
ENSMUSG00000013663	Cytosolic	Other	0.0	Not mito	Cytosol
ENSMUSG00000013668	Other	Other	0.0	Not mito	Undefined
ENSMUSG00000013698	Cytosolic	Other	0.0	Not mito	Cytosol
ENSMUSG00000013701	Mitochondrial	TMhelix only	3.0	Mitochondrial	Cytosol
ENSMUSG00000013707	Cytosolic	Other	0.0	Not mito	Cytosol
ENSMUSG00000013736	Mitochondrial	Other	0.0	Mitochondrial	Cytosol
ENSMUSG00000013766	SignalP only	SignalP only	0.0	Not mito	Membrane
ENSMUSG00000013787	Cytosolic	Other	0.0	Not mito	Cytosol
ENSMUSG00000013822	Cytosolic	Other	0.0	Not mito	Cytosol
ENSMUSG00000013833	Cytosolic	Other	0.0	Not mito	Cytosol
ENSMUSG00000013846	TMhelix only	TMhelix only	1.0	Not mito	Membrane
ENSMUSG00000013858	TMhelix only	TMhelix only	4.0	Not mito	Membrane
ENSMUSG00000013878	TMhelix only	TMhelix only	3.0	Not mito	Undefined
ENSMUSG00000013921	Cytosolic	Other	0.0	Not mito	Cytosol
ENSMUSG00000013928	Cytosolic	Other	0.0	Not mito	Cytosol
ENSMUSG00000013936	Cytosolic	Other	0.0	Not mito	Cytosol
ENSMUSG00000013973	Cytosolic	Other	0.0	Not mito	Cytosol
ENSMUSG00000013974	TMhelix only	TMhelix only	1.0	Not mito	Membrane
ENSMUSG00000013997	Mitochondrial	Other	0.0	Mitochondrial	Cytosol
ENSMUSG00000014030	Cytosolic	Other	0.0	Not mito	Cytosol
ENSMUSG00000014039	Cytosolic	Other	0.0	Not mito	Cytosol
ENSMUSG00000014074	Cytosolic	Other	0.0	Not mito	Cytosol
ENSMUSG00000014075	Cytosolic	Other	0.0	Not mito	Cytosol
ENSMUSG00000014077	Cytosolic	Other	0.0	Not mito	Cytosol
ENSMUSG00000014104	SignalP only	SignalP only	0.0	Not mito	Undefined
ENSMUSG00000014158	TMhelix only	TMhelix only	6.0	Not mito	Membrane
ENSMUSG00000014164	Cytosolic	Other	0.0	Not mito	Cytosol
ENSMUSG00000014177	TMhelix only	TMhelix only	4.0	Not mito	Membrane
ENSMUSG00000014195	Cytosolic	Other	0.0	Not mito	Cytosol
ENSMUSG00000014198	Cytosolic	Other	0.0	Not mito	Cytosol
ENSMUSG00000014226	Cytosolic	Other	0.0	Not mito	Cytosol
ENSMUSG00000014232	Cytosolic	Other	0.0	Not mito	Cytosol
ENSMUSG00000014243	Cytosolic	Other	0.0	Not mito	Cytosol
ENSMUSG00000014245	Cytosolic	Other	0.0	Not mito	Cytosol
ENSMUSG00000014294	Mitochondrial	Other	0.0	Mitochondrial	Undefined
ENSMUSG00000014301	Mitochondrial	Other	0.0	Mitochondrial	Undefined
ENSMUSG00000014303	Cytosolic	Other	0.0	Not mito	Cytosol
ENSMUSG00000014313	Mitochondrial	TMhelix only	1.0	Mitochondrial	Undefined
ENSMUSG00000014329	Cytosolic	Other	0.0	Not mito	Cytosol
ENSMUSG00000014349	Cytosolic	Other	0.0	Not mito	Cytosol
ENSMUSG00000014351	SignalP only	SignalP only	0.0	Not mito	Undefined
ENSMUSG00000014353	Membrane with no TS	Other	6.0	Not mito	Membrane
ENSMUSG00000014355	Cytosolic	Other	0.0	Not mito	Cytosol
ENSMUSG00000014361	Membrane with no TS	Other	1.0	Not mito	Membrane
ENSMUSG00000014402	Cytosolic	Other	0.0	Not mito	Cytosol
ENSMUSG00000014418	Cytosolic	Other	0.0	Not mito	Cytosol
ENSMUSG00000014426	Cytosolic	Other	0.0	Not mito	Cytosol
ENSMUSG00000014444	TMhelix only	TMhelix only	30.0	Not mito	Membrane
ENSMUSG00000014453	Cytosolic	Other	0.0	Not mito	Cytosol
ENSMUSG00000014470	Cytosolic	Other	0.0	Not mito	Cytosol
ENSMUSG00000014496	Cytosolic	Other	0.0	Not mito	Cytosol
ENSMUSG00000014498	Cytosolic	Other	0.0	Not mito	Cytosol
ENSMUSG00000014503	Cytosolic	TMhelix only	7.0	Not mito	Cytosol
ENSMUSG00000014504	Cytosolic	Other	0.0	Not mito	Cytosol
ENSMUSG00000014529	TMhelix only	TMhelix only	7.0	Not mito	Undefined
ENSMUSG00000014542	Cytosolic	Other	0.0	Not mito	Cytosol
ENSMUSG00000014543	TMhelix only	TMhelix only	1.0	Not mito	Undefined
ENSMUSG00000014547	Cytosolic	Other	0.0	Not mito	Cytosol
ENSMUSG00000014550	Cytosolic	Other	0.0	Not mito	Cytosol
ENSMUSG00000014551	Mitochondrial	Other	0.0	Mitochondrial	Cytosol
ENSMUSG00000014554	Mitochondrial	Other	0.0	Mitochondrial	Cytosol
ENSMUSG00000014592	Cytosolic	Other	0.0	Not mito	Cytosol
ENSMUSG00000014599	Other	Other	1.0	Not mito	Undefined
ENSMUSG00000014601	Cytosolic	Other	0.0	Not mito	Cytosol
ENSMUSG00000014602	Cytosolic	Other	0.0	Not mito	Cytosol
ENSMUSG00000014603	Cytosolic	Other	0.0	Not mito	Cytosol
ENSMUSG00000014606	Mitochondrial	Other	0.0	Mitochondrial	Cytosol
ENSMUSG00000014609	Other	Other	0.0	Not mito	Undefined
ENSMUSG00000014633	Mitochondrial	Other	0.0	Mitochondrial	Cytosol
ENSMUSG00000014668	Cytosolic	Other	0.0	Not mito	Cytosol
ENSMUSG00000014686	SignalP only	SignalP only	0.0	Not mito	Cytosol
ENSMUSG00000014704	Cytosolic	Other	0.0	Not mito	Cytosol
ENSMUSG00000014725	Cytosolic	Other	1.0	Not mito	Cytosol
ENSMUSG00000014747	Other	Other	0.0	Not mito	Undefined
ENSMUSG00000014748	TMhelix only	TMhelix only	4.0	Not mito	Membrane
ENSMUSG00000014763	Cytosolic	Other	0.0	Not mito	Cytosol
ENSMUSG00000014767	Cytosolic	Other	0.0	Not mito	Cytosol
ENSMUSG00000014769	Cytosolic	Other	0.0	Not mito	Cytosol
ENSMUSG00000014771	Cytosolic	Other	0.0	Not mito	Cytosol
ENSMUSG00000014773	Membrane with no TS	Other	1.0	Not mito	Membrane
ENSMUSG00000014776	Cytosolic	Other	0.0	Not mito	Cytosol
ENSMUSG00000014778	Cytosolic	Other	0.0	Not mito	Cytosol
ENSMUSG00000014782	Cytosolic	Other	0.0	Not mito	Cytosol
ENSMUSG00000014786	Other	Other	0.0	Not mito	Undefined
ENSMUSG00000014791	Cytosolic	Other	0.0	Not mito	Cytosol
ENSMUSG00000014813	SignalP only	SignalP only	0.0	Not mito	Undefined
ENSMUSG00000014837	Cytosolic	Other	0.0	Not mito	Cytosol
ENSMUSG00000014846	Cytosolic	Other	0.0	Not mito	Cytosol
ENSMUSG00000014850	Cytosolic	Other	0.0	Not mito	Cytosol
ENSMUSG00000014852	Cytosolic	Other	0.0	Not mito	Cytosol
ENSMUSG00000014856	TMhelix only	TMhelix only	3.0	Not mito	Membrane
ENSMUSG00000014859	Cytosolic	Other	0.0	Not mito	Cytosol
ENSMUSG00000014867	TMhelix only	TMhelix only	5.0	Not mito	Membrane
ENSMUSG00000014873	Cytosolic	Other	0.0	Not mito	Cytosol
ENSMUSG00000014905	Membrane with no TS	Other	1.0	Not mito	Membrane
ENSMUSG00000014907	Cytosolic	Other	0.0	Not mito	Cytosol
ENSMUSG00000014932	Other	Other	0.0	Not mito	Undefined
ENSMUSG00000014956	Cytosolic	Other	0.0	Not mito	Cytosol
ENSMUSG00000014959	Other	Other	0.0	Not mito	Undefined
ENSMUSG00000014980	Other	Other	0.0	Not mito	Undefined
ENSMUSG00000015001	Cytosolic	Other	0.0	Not mito	Cytosol
ENSMUSG00000015002	Cytosolic	Other	0.0	Not mito	Cytosol
ENSMUSG00000015013	Cytosolic	Other	0.0	Not mito	Cytosol
ENSMUSG00000015016	Mitochondrial	Other	0.0	Mitochondrial	Cytosol
ENSMUSG00000015023	Cytosolic	Other	0.0	Not mito	Cytosol
ENSMUSG00000015027	SignalP only	SignalP only	0.0	Not mito	Membrane
ENSMUSG00000015053	Cytosolic	Other	0.0	Not mito	Cytosol
ENSMUSG00000015083	SignalP only	SignalP only	0.0	Not mito	Membrane
ENSMUSG00000015085	Membrane with no TS	Other	2.0	Not mito	Membrane
ENSMUSG00000015087	Cytosolic	Other	0.0	Not mito	Cytosol
ENSMUSG00000015090	Cytosolic	Other	0.0	Not mito	Cytosol
ENSMUSG00000015092	Cytosolic	Other	0.0	Not mito	Cytosol
ENSMUSG00000015093	Cytosolic	Other	0.0	Not mito	Cytosol
ENSMUSG00000015094	Membrane with no TS	Other	1.0	Not mito	Membrane
ENSMUSG00000015095	Cytosolic	Other	0.0	Not mito	Cytosol
ENSMUSG00000015112	Mitochondrial	Other	0.0	Mitochondrial	Cytosol
ENSMUSG00000015120	Cytosolic	Other	0.0	Not mito	Cytosol
ENSMUSG00000015126	Cytosolic	TMhelix only	1.0	Not mito	Cytosol
ENSMUSG00000015127	Cytosolic	Other	0.0	Not mito	Cytosol
ENSMUSG00000015133	Cytosolic	Other	0.0	Not mito	Cytosol
ENSMUSG00000015134	Cytosolic	Other	0.0	Not mito	Cytosol
ENSMUSG00000015143	Cytosolic	Other	0.0	Not mito	Cytosol
ENSMUSG00000015149	Cytosolic	Other	0.0	Not mito	Cytosol
ENSMUSG00000015165	Cytosolic	Other	0.0	Not mito	Cytosol
ENSMUSG00000015176	Cytosolic	Other	0.0	Not mito	Cytosol
ENSMUSG00000015189	TMhelix only	TMhelix only	12.0	Not mito	Membrane
ENSMUSG00000015202	Cytosolic	Other	0.0	Not mito	Cytosol
ENSMUSG00000015214	Cytosolic	Other	0.0	Not mito	Cytosol
ENSMUSG00000015217	Cytosolic	Other	0.0	Not mito	Cytosol
ENSMUSG00000015222	Other	Other	0.0	Not mito	Undefined
ENSMUSG00000015224	TMhelix only	TMhelix only	2.0	Not mito	Membrane
ENSMUSG00000015242	Mitochondrial	Other	0.0	Mitochondrial	Undefined
ENSMUSG00000015243	TMhelix only	TMhelix only	13.0	Not mito	Membrane
ENSMUSG00000015247	Mitochondrial	Other	0.0	Mitochondrial	Cytosol
ENSMUSG00000015289	Cytosolic	Other	0.0	Not mito	Cytosol
ENSMUSG00000015290	Cytosolic	Other	0.0	Not mito	Cytosol
ENSMUSG00000015291	Cytosolic	Other	0.0	Not mito	Cytosol
ENSMUSG00000015305	Cytosolic	Other	0.0	Not mito	Cytosol
ENSMUSG00000015312	Cytosolic	Other	0.0	Not mito	Cytosol
ENSMUSG00000015314	Cytosolic	Other	0.0	Not mito	Cytosol
ENSMUSG00000015316	Other	Other	0.0	Not mito	Undefined
ENSMUSG00000015335	TMhelix only	TMhelix only	4.0	Not mito	Membrane
ENSMUSG00000015337	Mitochondrial	SignalP only	0.0	Mitochondrial	Cytosol
ENSMUSG00000015340	TMhelix only	TMhelix only	4.0	Not mito	Membrane
ENSMUSG00000015341	Other	Other	0.0	Not mito	Undefined
ENSMUSG00000015342	TMhelix only	TMhelix only	9.0	Not mito	Membrane
ENSMUSG00000015354	SignalP only	SignalP only	0.0	Not mito	Membrane
ENSMUSG00000015355	SignalP only	SignalP only	0.0	Not mito	Undefined
ENSMUSG00000015357	Mitochondrial	Other	0.0	Mitochondrial	Cytosol
ENSMUSG00000015363	Cytosolic	Other	0.0	Not mito	Cytosol
ENSMUSG00000015365	Membrane with no TS	Other	0.0	Not mito	Membrane
ENSMUSG00000015377	Other	Other	0.0	Not mito	Undefined
ENSMUSG00000015396	Membrane with no TS	Other	0.0	Not mito	Membrane
ENSMUSG00000015401	Other	Other	1.0	Not mito	Undefined
ENSMUSG00000015405	Other	Other	1.0	Not mito	Undefined
ENSMUSG00000015437	SignalP only	SignalP only	0.0	Not mito	Undefined
ENSMUSG00000015441	SignalP only	SignalP only	0.0	Not mito	Undefined
ENSMUSG00000015443	SignalP + TMhelix	SignalP + TMhelix	0.0	Not mito	Undefined
ENSMUSG00000015451	Other	Other	0.0	Not mito	Undefined
ENSMUSG00000015452	Cytosolic	Other	1.0	Not mito	Cytosol
ENSMUSG00000015461	Membrane with no TS	Other	0.0	Not mito	Membrane
ENSMUSG00000015467	SignalP only	SignalP only	0.0	Not mito	Cytosol
ENSMUSG00000015468	Membrane with no TS	Other	2.0	Not mito	Membrane
ENSMUSG00000015474	SignalP only	SignalP only	0.0	Not mito	Membrane
ENSMUSG00000015476	Cytosolic	TMhelix only	2.0	Not mito	Cytosol
ENSMUSG00000015478	Cytosolic	TMhelix only	2.0	Not mito	Cytosol
ENSMUSG00000015484	TMhelix only	TMhelix only	1.0	Not mito	Undefined
ENSMUSG00000015488	TMhelix only	TMhelix only	3.0	Not mito	Membrane
ENSMUSG00000015501	Cytosolic	Other	0.0	Not mito	Cytosol
ENSMUSG00000015519	SignalP only	SignalP only	0.0	Not mito	Undefined
ENSMUSG00000015522	Cytosolic	Other	0.0	Not mito	Cytosol
ENSMUSG00000015533	Other	Other	1.0	Not mito	Undefined
ENSMUSG00000015536	Cytosolic	Other	0.0	Not mito	Cytosol
ENSMUSG00000015542	Cytosolic	Other	0.0	Not mito	Cytosol
ENSMUSG00000015568	SignalP only	SignalP only	0.0	Not mito	Membrane
ENSMUSG00000015575	TMhelix only	TMhelix only	2.0	Not mito	Membrane
ENSMUSG00000015579	Cytosolic	Other	0.0	Not mito	Cytosol
ENSMUSG00000015597	Cytosolic	Other	0.0	Not mito	Cytosol
ENSMUSG00000015599	Cytosolic	Other	0.0	Not mito	Cytosol
ENSMUSG00000015605	Cytosolic	Other	0.0	Not mito	Cytosol
ENSMUSG00000015619	Cytosolic	Other	0.0	Not mito	Cytosol
ENSMUSG00000015627	Cytosolic	Other	0.0	Not mito	Cytosol
ENSMUSG00000015647	Membrane with no TS	Other	0.0	Not mito	Membrane
ENSMUSG00000015652	TMhelix only	TMhelix only	5.0	Not mito	Membrane
ENSMUSG00000015653	TMhelix only	TMhelix only	6.0	Not mito	Membrane
ENSMUSG00000015656	Cytosolic	Other	0.0	Not mito	Cytosol
ENSMUSG00000015659	Mitochondrial	TMhelix only	1.0	Mitochondrial	Cytosol
ENSMUSG00000015665	TMhelix only	TMhelix only	1.0	Not mito	Undefined
ENSMUSG00000015668	Cytosolic	Other	0.0	Not mito	Cytosol
ENSMUSG00000015671	Cytosolic	Other	0.0	Not mito	Cytosol
ENSMUSG00000015672	Mitochondrial	Other	0.0	Mitochondrial	Cytosol
ENSMUSG00000015697	Cytosolic	Other	0.0	Not mito	Cytosol
ENSMUSG00000015702	Other	Other	0.0	Not mito	Undefined
ENSMUSG00000015709	Cytosolic	Other	0.0	Not mito	Cytosol
ENSMUSG00000015711	Cytosolic	Other	0.0	Not mito	Cytosol
ENSMUSG00000015714	TMhelix only	TMhelix only	6.0	Not mito	Membrane
ENSMUSG00000015721	Cytosolic	Other	0.0	Not mito	Cytosol
ENSMUSG00000015733	Cytosolic	Other	0.0	Not mito	Cytosol
ENSMUSG00000015745	Cytosolic	Other	0.0	Not mito	Cytosol
ENSMUSG00000015747	Cytosolic	Other	0.0	Not mito	Cytosol
ENSMUSG00000015748	Cytosolic	Other	0.0	Not mito	Cytosol
ENSMUSG00000015749	Cytosolic	Other	0.0	Not mito	Cytosol
ENSMUSG00000015750	TMhelix only	TMhelix only	7.0	Not mito	Membrane
ENSMUSG00000015755	Cytosolic	Other	0.0	Not mito	Cytosol
ENSMUSG00000015757	Cytosolic	Other	0.0	Not mito	Cytosol
ENSMUSG00000015759	TMhelix only	TMhelix only	3.0	Not mito	Membrane
ENSMUSG00000015766	Cytosolic	Other	0.0	Not mito	Cytosol
ENSMUSG00000015776	Cytosolic	Other	0.0	Not mito	Cytosol
ENSMUSG00000015787	TMhelix only	TMhelix only	1.0	Not mito	Membrane
ENSMUSG00000015790	Mitochondrial	Other	0.0	Mitochondrial	Undefined
ENSMUSG00000015804	Cytosolic	Other	0.0	Not mito	Cytosol
ENSMUSG00000015806	Mitochondrial	Other	0.0	Mitochondrial	Cytosol
ENSMUSG00000015812	SignalP only	SignalP only	0.0	Not mito	Cytosol
ENSMUSG00000015829	Other	Other	0.0	Not mito	Undefined
ENSMUSG00000015837	Cytosolic	Other	0.0	Not mito	Cytosol
ENSMUSG00000015839	Cytosolic	Other	0.0	Not mito	Cytosol
ENSMUSG00000015843	Other	Other	0.0	Not mito	Undefined
ENSMUSG00000015846	Cytosolic	Other	0.0	Not mito	Cytosol
ENSMUSG00000015850	SignalP only	SignalP only	0.0	Not mito	Undefined
ENSMUSG00000015852	SignalP only	SignalP only	0.0	Not mito	Undefined
ENSMUSG00000015854	SignalP only	SignalP only	0.0	Not mito	Cytosol
ENSMUSG00000015869	Cytosolic	Other	0.0	Not mito	Cytosol
ENSMUSG00000015879	Cytosolic	Other	0.0	Not mito	Cytosol
ENSMUSG00000015880	Cytosolic	Other	0.0	Not mito	Cytosol
ENSMUSG00000015882	Membrane with no TS	Other	0.0	Not mito	Membrane
ENSMUSG00000015889	Cytosolic	Other	0.0	Not mito	Cytosol
ENSMUSG00000015890	Cytosolic	Other	0.0	Not mito	Cytosol
ENSMUSG00000015932	Cytosolic	Other	0.0	Not mito	Cytosol
ENSMUSG00000015937	Cytosolic	Other	0.0	Not mito	Cytosol
ENSMUSG00000015942	Cytosolic	Other	0.0	Not mito	Cytosol
ENSMUSG00000015943	Mitochondrial	Other	0.0	Mitochondrial	Undefined
ENSMUSG00000015944	Cytosolic	Other	0.0	Not mito	Cytosol
ENSMUSG00000015947	Other	Other	0.0	Not mito	Undefined
ENSMUSG00000015950	Cytosolic	Other	0.0	Not mito	Cytosol
ENSMUSG00000015957	TMhelix only	TMhelix only	1.0	Not mito	Membrane
ENSMUSG00000015961	Cytosolic	Other	0.0	Not mito	Cytosol
ENSMUSG00000015962	Other	Other	0.0	Not mito	Undefined
ENSMUSG00000015966	Cytosolic	Other	0.0	Not mito	Cytosol
ENSMUSG00000015968	TMhelix only	TMhelix only	19.0	Not mito	Membrane
ENSMUSG00000015970	Mitochondrial	Other	0.0	Mitochondrial	Cytosol
ENSMUSG00000015971	Cytosolic	Other	0.0	Not mito	Cytosol
ENSMUSG00000015980	Other	Other	0.0	Not mito	Undefined
ENSMUSG00000015981	Cytosolic	Other	0.0	Not mito	Cytosol
ENSMUSG00000015994	Cytosolic	Other	0.0	Not mito	Cytosol
ENSMUSG00000016018	Cytosolic	Other	0.0	Not mito	Cytosol
ENSMUSG00000016024	SignalP only	SignalP only	0.0	Not mito	Membrane
ENSMUSG00000016028	Membrane with no TS	Other	7.0	Not mito	Membrane
ENSMUSG00000016087	Membrane with no TS	Other	0.0	Not mito	Membrane
ENSMUSG00000016128	Cytosolic	Other	0.0	Not mito	Cytosol
ENSMUSG00000016150	Membrane with no TS	Other	0.0	Not mito	Membrane
ENSMUSG00000016179	Cytosolic	Other	0.0	Not mito	Cytosol
ENSMUSG00000016181	Cytosolic	Other	0.0	Not mito	Cytosol
ENSMUSG00000016194	TMhelix only	TMhelix only	1.0	Not mito	Undefined
ENSMUSG00000016200	TMhelix only	TMhelix only	1.0	Not mito	Membrane
ENSMUSG00000016206	Membrane with no TS	Other	1.0	Not mito	Membrane
ENSMUSG00000016239	Cytosolic	Other	0.0	Not mito	Cytosol
ENSMUSG00000016252	Mitochondrial	Other	0.0	Mitochondrial	Cytosol
ENSMUSG00000016253	Cytosolic	Other	0.0	Not mito	Cytosol
ENSMUSG00000016255	Cytosolic	Other	0.0	Not mito	Cytosol
ENSMUSG00000016256	SignalP only	SignalP only	0.0	Not mito	Membrane
ENSMUSG00000016257	Mitochondrial	Other	0.0	Mitochondrial	Cytosol
ENSMUSG00000016262	Cytosolic	Other	0.0	Not mito	Cytosol
ENSMUSG00000016283	Other	Other	1.0	Not mito	Undefined
ENSMUSG00000016308	Other	Other	0.0	Not mito	Undefined
ENSMUSG00000016319	Mitochondrial	TMhelix only	2.0	Mitochondrial	Cytosol
ENSMUSG00000016327	TMhelix only	TMhelix only	1.0	Not mito	Undefined
ENSMUSG00000016344	Cytosolic	Other	0.0	Not mito	Cytosol
ENSMUSG00000016346	Membrane with no TS	Other	0.0	Not mito	Membrane
ENSMUSG00000016349	Cytosolic	Other	0.0	Not mito	Cytosol
ENSMUSG00000016356	SignalP only	SignalP only	0.0	Not mito	Cytosol
ENSMUSG00000016382	Cytosolic	Other	0.0	Not mito	Cytosol
ENSMUSG00000016386	Cytosolic	Other	0.0	Not mito	Cytosol
ENSMUSG00000016409	Cytosolic	Other	0.0	Not mito	Cytosol
ENSMUSG00000016427	Mitochondrial	TMhelix only	1.0	Mitochondrial	Membrane
ENSMUSG00000016458	Cytosolic	Other	0.0	Not mito	Cytosol
ENSMUSG00000016477	Cytosolic	Other	0.0	Not mito	Cytosol
ENSMUSG00000016481	TMhelix only	TMhelix only	1.0	Not mito	Membrane
ENSMUSG00000016487	Cytosolic	Other	0.0	Not mito	Cytosol
ENSMUSG00000016493	TMhelix only	TMhelix only	2.0	Not mito	Undefined
ENSMUSG00000016494	Membrane with no TS	Other	1.0	Not mito	Membrane
ENSMUSG00000016495	Mitochondrial	TMhelix only	2.0	Mitochondrial	Undefined
ENSMUSG00000016496	Other	Other	1.0	Not mito	Undefined
ENSMUSG00000016498	Other	Other	1.0	Not mito	Undefined
ENSMUSG00000016503	Cytosolic	Other	0.0	Not mito	Cytosol
ENSMUSG00000016510	Mitochondrial	Other	0.0	Mitochondrial	Cytosol
ENSMUSG00000016520	Cytosolic	Other	0.0	Not mito	Cytosol
ENSMUSG00000016524	TMhelix only	TMhelix only	1.0	Not mito	Undefined
ENSMUSG00000016526	Cytosolic	Other	0.0	Not mito	Cytosol
ENSMUSG00000016528	Cytosolic	Other	0.0	Not mito	Cytosol
ENSMUSG00000016529	SignalP only	SignalP only	0.0	Not mito	Undefined
ENSMUSG00000016534	Membrane with no TS	Other	1.0	Not mito	Membrane
ENSMUSG00000016541	Cytosolic	Other	0.0	Not mito	Cytosol
ENSMUSG00000016552	Membrane with no TS	Other	0.0	Not mito	Membrane
ENSMUSG00000016554	Cytosolic	Other	0.0	Not mito	Cytosol
ENSMUSG00000016559	Cytosolic	Other	0.0	Not mito	Cytosol
ENSMUSG00000016619	Cytosolic	Other	0.0	Not mito	Cytosol
ENSMUSG00000016624	Cytosolic	Other	0.0	Not mito	Cytosol
ENSMUSG00000016626	Cytosolic	Other	0.0	Not mito	Cytosol
ENSMUSG00000016637	Cytosolic	Other	0.0	Not mito	Cytosol
ENSMUSG00000016664	Cytosolic	Other	0.0	Not mito	Cytosol
ENSMUSG00000016756	Cytosolic	Other	0.0	Not mito	Cytosol
ENSMUSG00000016757	Cytosolic	Other	0.0	Not mito	Cytosol
ENSMUSG00000016758	Mitochondrial	TMhelix only	1.0	Mitochondrial	Cytosol
ENSMUSG00000016763	SignalP only	SignalP only	0.0	Not mito	Membrane
ENSMUSG00000016831	Cytosolic	Other	0.0	Not mito	Cytosol
ENSMUSG00000016833	Mitochondrial	Other	0.0	Mitochondrial	Cytosol
ENSMUSG00000016918	Membrane with no TS	Other	0.0	Not mito	Membrane
ENSMUSG00000016921	Cytosolic	Other	0.0	Not mito	Cytosol
ENSMUSG00000016933	Cytosolic	Other	0.0	Not mito	Cytosol
ENSMUSG00000016940	Cytosolic	Other	0.0	Not mito	Cytosol
ENSMUSG00000016942	Cytosolic	TMhelix only	1.0	Not mito	Cytosol
ENSMUSG00000016946	Cytosolic	Other	0.0	Not mito	Cytosol
ENSMUSG00000016982	Other	Other	0.0	Not mito	Undefined
ENSMUSG00000016984	Cytosolic	Other	0.0	Not mito	Cytosol
ENSMUSG00000016995	SignalP only	SignalP only	0.0	Not mito	Membrane
ENSMUSG00000016998	Other	Other	1.0	Not mito	Undefined
ENSMUSG00000017000	SignalP only	SignalP only	0.0	Not mito	Undefined
ENSMUSG00000017002	SignalP only	SignalP only	0.0	Not mito	Undefined
ENSMUSG00000017003	SignalP only	SignalP only	0.0	Not mito	Undefined
ENSMUSG00000017004	Cytosolic	Other	0.0	Not mito	Cytosol
ENSMUSG00000017007	Cytosolic	Other	0.0	Not mito	Cytosol
ENSMUSG00000017009	Membrane with no TS	Other	1.0	Not mito	Membrane
ENSMUSG00000017049	Other	Other	0.0	Not mito	Undefined
ENSMUSG00000017057	Membrane with no TS	Other	1.0	Not mito	Membrane
ENSMUSG00000017064	SignalP only	SignalP only	0.0	Not mito	Undefined
ENSMUSG00000017119	Mitochondrial	Other	0.0	Mitochondrial	Cytosol
ENSMUSG00000017132	Cytosolic	Other	0.0	Not mito	Cytosol
ENSMUSG00000017144	Cytosolic	Other	0.0	Not mito	Cytosol
ENSMUSG00000017146	Cytosolic	Other	0.0	Not mito	Cytosol
ENSMUSG00000017165	SignalP only	SignalP only	0.0	Not mito	Membrane
ENSMUSG00000017167	Cytosolic	Other	1.0	Not mito	Cytosol
ENSMUSG00000017176	Cytosolic	Other	0.0	Not mito	Cytosol
ENSMUSG00000017188	Mitochondrial	TMhelix only	1.0	Mitochondrial	Undefined
ENSMUSG00000017195	Cytosolic	Other	0.0	Not mito	Cytosol
ENSMUSG00000017204	Cytosolic	Other	0.0	Not mito	Cytosol
ENSMUSG00000017210	Cytosolic	Other	0.0	Not mito	Cytosol
ENSMUSG00000017211	Cytosolic	Other	0.0	Not mito	Cytosol
ENSMUSG00000017221	Other	Other	0.0	Not mito	Undefined
ENSMUSG00000017264	Cytosolic	Other	0.0	Not mito	Cytosol
ENSMUSG00000017286	Mitochondrial	Other	0.0	Mitochondrial	Cytosol
ENSMUSG00000017288	Cytosolic	Other	0.0	Not mito	Cytosol
ENSMUSG00000017291	Cytosolic	Other	0.0	Not mito	Cytosol
ENSMUSG00000017299	Cytosolic	Other	0.0	Not mito	Cytosol
ENSMUSG00000017300	Cytosolic	Other	0.0	Not mito	Cytosol
ENSMUSG00000017307	Cytosolic	Other	0.0	Not mito	Cytosol
ENSMUSG00000017309	Other	Other	1.0	Not mito	Undefined
ENSMUSG00000017310	SignalP only	SignalP only	0.0	Not mito	Undefined
ENSMUSG00000017311	Membrane with no TS	Other	1.0	Not mito	Membrane
ENSMUSG00000017314	Cytosolic	Other	0.0	Not mito	Cytosol
ENSMUSG00000017316	Cytosolic	Other	1.0	Not mito	Cytosol
ENSMUSG00000017344	SignalP only	SignalP only	0.0	Not mito	Undefined
ENSMUSG00000017376	Cytosolic	Other	0.0	Not mito	Cytosol
ENSMUSG00000017386	Cytosolic	Other	0.0	Not mito	Cytosol
ENSMUSG00000017390	Cytosolic	Other	0.0	Not mito	Cytosol
ENSMUSG00000017400	Cytosolic	Other	0.0	Not mito	Cytosol
ENSMUSG00000017404	Cytosolic	Other	0.0	Not mito	Cytosol
ENSMUSG00000017405	Cytosolic	Other	0.0	Not mito	Cytosol
ENSMUSG00000017412	Cytosolic	Other	0.0	Not mito	Cytosol
ENSMUSG00000017417	Membrane with no TS	Other	1.0	Not mito	Membrane
ENSMUSG00000017418	Cytosolic	Other	0.0	Not mito	Cytosol
ENSMUSG00000017421	Cytosolic	Other	0.0	Not mito	Cytosol
ENSMUSG00000017428	Cytosolic	Other	0.0	Not mito	Cytosol
ENSMUSG00000017446	SignalP only	SignalP only	0.0	Not mito	Undefined
ENSMUSG00000017453	Cytosolic	Other	0.0	Not mito	Cytosol
ENSMUSG00000017466	Membrane with no TS	Other	0.0	Not mito	Membrane
ENSMUSG00000017478	Cytosolic	Other	0.0	Not mito	Cytosol
ENSMUSG00000017485	Cytosolic	Other	0.0	Not mito	Cytosol
ENSMUSG00000017491	Cytosolic	Other	0.0	Not mito	Cytosol
ENSMUSG00000017493	SignalP only	SignalP only	0.0	Not mito	Membrane
ENSMUSG00000017499	Cytosolic	Other	0.0	Not mito	Cytosol
ENSMUSG00000017548	Cytosolic	Other	0.0	Not mito	Cytosol
ENSMUSG00000017550	Cytosolic	Other	0.0	Not mito	Cytosol
ENSMUSG00000017561	Cytosolic	Other	0.0	Not mito	Cytosol
ENSMUSG00000017588	Cytosolic	Other	0.0	Not mito	Cytosol
ENSMUSG00000017607	Cytosolic	Other	0.0	Not mito	Cytosol
ENSMUSG00000017615	Cytosolic	Other	0.0	Not mito	Cytosol
ENSMUSG00000017631	Cytosolic	Other	0.0	Not mito	Cytosol
ENSMUSG00000017639	Cytosolic	Other	0.0	Not mito	Cytosol
ENSMUSG00000017652	SignalP only	SignalP only	0.0	Not mito	Membrane
ENSMUSG00000017664	TMhelix only	TMhelix only	9.0	Not mito	Membrane
ENSMUSG00000017667	Cytosolic	Other	0.0	Not mito	Cytosol
ENSMUSG00000017670	Cytosolic	Other	0.0	Not mito	Cytosol
ENSMUSG00000017677	Cytosolic	Other	0.0	Not mito	Cytosol
ENSMUSG00000017679	Cytosolic	Other	0.0	Not mito	Cytosol
ENSMUSG00000017686	Mitochondrial	TMhelix only	1.0	Mitochondrial	Cytosol
ENSMUSG00000017688	Other	Other	0.0	Not mito	Undefined
ENSMUSG00000017692	TMhelix only	TMhelix only	6.0	Not mito	Undefined
ENSMUSG00000017697	Cytosolic	Other	0.0	Not mito	Cytosol
ENSMUSG00000017707	SignalP + TMhelix	SignalP + TMhelix	11.0	Not mito	Membrane
ENSMUSG00000017713	Mitochondrial	SignalP only	0.0	Mitochondrial	Cytosol
ENSMUSG00000017715	Mitochondrial	Other	0.0	Mitochondrial	Cytosol
ENSMUSG00000017716	Cytosolic	Other	0.0	Not mito	Cytosol
ENSMUSG00000017718	Cytosolic	Other	0.0	Not mito	Cytosol
ENSMUSG00000017720	Other	Other	0.0	Not mito	Undefined
ENSMUSG00000017721	Membrane with no TS	Other	1.0	Not mito	Membrane
ENSMUSG00000017723	Membrane with no TS	Other	1.0	Not mito	Membrane
ENSMUSG00000017724	Cytosolic	Other	0.0	Not mito	Cytosol
ENSMUSG00000017733	SignalP only	SignalP only	0.0	Not mito	Undefined
ENSMUSG00000017734	Cytosolic	Other	0.0	Not mito	Cytosol
ENSMUSG00000017737	SignalP only	SignalP only	0.0	Not mito	Undefined
ENSMUSG00000017740	TMhelix only	TMhelix only	12.0	Not mito	Undefined
ENSMUSG00000017747	Membrane with no TS	Other	1.0	Not mito	Membrane
ENSMUSG00000017754	SignalP only	SignalP only	0.0	Not mito	Membrane
ENSMUSG00000017756	TMhelix only	TMhelix only	11.0	Not mito	Membrane
ENSMUSG00000017760	SignalP only	SignalP only	0.0	Not mito	Membrane
ENSMUSG00000017764	Cytosolic	Other	0.0	Not mito	Cytosol
ENSMUSG00000017765	TMhelix only	TMhelix only	12.0	Not mito	Membrane
ENSMUSG00000017767	Other	Other	0.0	Not mito	Undefined
ENSMUSG00000017774	Cytosolic	Other	0.0	Not mito	Cytosol
ENSMUSG00000017776	Cytosolic	Other	0.0	Not mito	Cytosol
ENSMUSG00000017778	Tail anchored	Tail anchored	1.0	Mitochondrial	Membrane
ENSMUSG00000017781	Cytosolic	Other	0.0	Not mito	Cytosol
ENSMUSG00000017801	Cytosolic	Other	0.0	Not mito	Cytosol
ENSMUSG00000017802	TMhelix only	TMhelix only	2.0	Not mito	Membrane
ENSMUSG00000017817	Cytosolic	TMhelix only	1.0	Not mito	Cytosol
ENSMUSG00000017830	Cytosolic	Other	0.0	Not mito	Cytosol
ENSMUSG00000017831	Cytosolic	Other	0.0	Not mito	Cytosol
ENSMUSG00000017832	Other	Other	0.0	Not mito	Undefined
ENSMUSG00000017837	Cytosolic	Other	0.0	Not mito	Cytosol
ENSMUSG00000017843	Cytosolic	Other	0.0	Not mito	Cytosol
ENSMUSG00000017858	Cytosolic	Other	0.0	Not mito	Cytosol
ENSMUSG00000017861	Cytosolic	Other	0.0	Not mito	Cytosol
ENSMUSG00000017868	Cytosolic	Other	0.0	Not mito	Cytosol
ENSMUSG00000017897	Cytosolic	Other	0.0	Not mito	Cytosol
ENSMUSG00000017922	TMhelix only	TMhelix only	1.0	Not mito	Undefined
ENSMUSG00000017929	TMhelix only	TMhelix only	1.0	Not mito	Membrane
ENSMUSG00000017943	Cytosolic	TMhelix only	1.0	Not mito	Cytosol
ENSMUSG00000017950	Cytosolic	Other	0.0	Not mito	Cytosol
ENSMUSG00000017969	Other	Other	1.0	Not mito	Undefined
ENSMUSG00000017978	Cytosolic	Other	0.0	Not mito	Cytosol
ENSMUSG00000017999	Cytosolic	Other	0.0	Not mito	Cytosol
ENSMUSG00000018001	Cytosolic	Other	0.0	Not mito	Cytosol
ENSMUSG00000018008	Cytosolic	Other	0.0	Not mito	Cytosol
ENSMUSG00000018012	Cytosolic	Other	0.0	Not mito	Cytosol
ENSMUSG00000018040	Cytosolic	Other	0.0	Not mito	Cytosol
ENSMUSG00000018042	Mitochondrial	Other	0.0	Mitochondrial	Cytosol
ENSMUSG00000018068	Other	Other	0.0	Not mito	Undefined
ENSMUSG00000018076	Cytosolic	Other	0.0	Not mito	Cytosol
ENSMUSG00000018102	Cytosolic	Other	0.0	Not mito	Cytosol
ENSMUSG00000018126	Cytosolic	Other	0.0	Not mito	Cytosol
ENSMUSG00000018143	Cytosolic	Other	0.0	Not mito	Cytosol
ENSMUSG00000018160	Cytosolic	Other	0.0	Not mito	Cytosol
ENSMUSG00000018166	Membrane with no TS	Other	1.0	Not mito	Membrane
ENSMUSG00000018167	TMhelix only	TMhelix only	3.0	Not mito	Membrane
ENSMUSG00000018168	Cytosolic	Other	0.0	Not mito	Cytosol
ENSMUSG00000018169	TMhelix only	TMhelix only	1.0	Not mito	Membrane
ENSMUSG00000018171	TMhelix only	TMhelix only	6.0	Not mito	Membrane
ENSMUSG00000018189	Cytosolic	Other	0.0	Not mito	Cytosol
ENSMUSG00000018196	Mitochondrial	Other	0.0	Mitochondrial	Cytosol
ENSMUSG00000018199	Cytosolic	Other	0.0	Not mito	Cytosol
ENSMUSG00000018209	Cytosolic	Other	0.0	Not mito	Cytosol
ENSMUSG00000018211	SignalP only	SignalP only	0.0	Not mito	Undefined
ENSMUSG00000018217	TMhelix only	TMhelix only	4.0	Not mito	Membrane
ENSMUSG00000018238	SignalP only	SignalP only	0.0	Not mito	Cytosol
ENSMUSG00000018239	Cytosolic	Other	0.0	Not mito	Cytosol
ENSMUSG00000018259	SignalP only	SignalP only	0.0	Not mito	Undefined
ENSMUSG00000018263	Cytosolic	Other	0.0	Not mito	Cytosol
ENSMUSG00000018286	Cytosolic	Other	0.0	Not mito	Cytosol
ENSMUSG00000018287	Cytosolic	Other	0.0	Not mito	Cytosol
ENSMUSG00000018293	Cytosolic	Other	0.0	Not mito	Cytosol
ENSMUSG00000018322	Mitochondrial	Other	0.0	Mitochondrial	Cytosol
ENSMUSG00000018326	Cytosolic	Other	0.0	Not mito	Cytosol
ENSMUSG00000018334	Cytosolic	Other	0.0	Not mito	Cytosol
ENSMUSG00000018339	SignalP only	SignalP only	0.0	Not mito	Membrane
ENSMUSG00000018340	Cytosolic	Other	0.0	Not mito	Cytosol
ENSMUSG00000018341	Other	Other	0.0	Not mito	Undefined
ENSMUSG00000018347	Cytosolic	Other	0.0	Not mito	Cytosol
ENSMUSG00000018362	Cytosolic	Other	0.0	Not mito	Cytosol
ENSMUSG00000018363	Cytosolic	Other	0.0	Not mito	Cytosol
ENSMUSG00000018372	Cytosolic	Other	0.0	Not mito	Cytosol
ENSMUSG00000018377	Cytosolic	Other	0.0	Not mito	Cytosol
ENSMUSG00000018378	Cytosolic	Other	0.0	Not mito	Cytosol
ENSMUSG00000018379	Cytosolic	Other	0.0	Not mito	Cytosol
ENSMUSG00000018381	Cytosolic	Other	0.0	Not mito	Cytosol
ENSMUSG00000018387	Cytosolic	Other	0.0	Not mito	Cytosol
ENSMUSG00000018395	Cytosolic	Other	0.0	Not mito	Cytosol
ENSMUSG00000018398	Cytosolic	Other	0.0	Not mito	Cytosol
ENSMUSG00000018401	Cytosolic	Other	0.0	Not mito	Cytosol
ENSMUSG00000018405	Mitochondrial	Other	0.0	Mitochondrial	Cytosol
ENSMUSG00000018411	Cytosolic	Other	0.0	Not mito	Cytosol
ENSMUSG00000018412	Cytosolic	Other	0.0	Not mito	Cytosol
ENSMUSG00000018415	Cytosolic	Other	0.0	Not mito	Cytosol
ENSMUSG00000018417	Cytosolic	Other	0.0	Not mito	Cytosol
ENSMUSG00000018425	Cytosolic	Other	0.0	Not mito	Cytosol
ENSMUSG00000018427	Cytosolic	Other	0.0	Not mito	Cytosol
ENSMUSG00000018428	Mitochondrial	TMhelix only	1.0	Mitochondrial	Membrane
ENSMUSG00000018433	Cytosolic	Other	0.0	Not mito	Cytosol
ENSMUSG00000018442	TMhelix only	TMhelix only	4.0	Not mito	Membrane
ENSMUSG00000018446	Mitochondrial	Other	0.0	Mitochondrial	Cytosol
ENSMUSG00000018449	Cytosolic	Other	0.0	Not mito	Cytosol
ENSMUSG00000018451	Other	Other	0.0	Not mito	Undefined
ENSMUSG00000018459	TMhelix only	TMhelix only	11.0	Not mito	Undefined
ENSMUSG00000018470	Cytosolic	Other	0.0	Not mito	Cytosol
ENSMUSG00000018474	Cytosolic	Other	0.0	Not mito	Cytosol
ENSMUSG00000018476	Cytosolic	Other	0.0	Not mito	Cytosol
ENSMUSG00000018479	Cytosolic	Other	0.0	Not mito	Cytosol
ENSMUSG00000018481	Cytosolic	Other	0.0	Not mito	Cytosol
ENSMUSG00000018486	Other	Other	1.0	Not mito	Undefined
ENSMUSG00000018500	TMhelix only	TMhelix only	7.0	Not mito	Membrane
ENSMUSG00000018501	Cytosolic	Other	0.0	Not mito	Cytosol
ENSMUSG00000018507	TMhelix only	TMhelix only	6.0	Not mito	Membrane
ENSMUSG00000018509	Cytosolic	Other	0.0	Not mito	Cytosol
ENSMUSG00000018537	Cytosolic	Other	0.0	Not mito	Cytosol
ENSMUSG00000018541	Cytosolic	Other	0.0	Not mito	Cytosol
ENSMUSG00000018543	Cytosolic	Other	0.0	Not mito	Cytosol
ENSMUSG00000018547	Cytosolic	Other	0.0	Not mito	Cytosol
ENSMUSG00000018548	Cytosolic	Other	0.0	Not mito	Cytosol
ENSMUSG00000018554	Cytosolic	Other	0.0	Not mito	Cytosol
ENSMUSG00000018559	TMhelix only	TMhelix only	1.0	Not mito	Undefined
ENSMUSG00000018565	Cytosolic	Other	0.0	Not mito	Cytosol
ENSMUSG00000018566	TMhelix only	TMhelix only	11.0	Not mito	Membrane
ENSMUSG00000018567	Cytosolic	Other	0.0	Not mito	Cytosol
ENSMUSG00000018569	Membrane with no TS	Other	4.0	Not mito	Membrane
ENSMUSG00000018570	Cytosolic	Other	0.0	Not mito	Cytosol
ENSMUSG00000018572	Cytosolic	Other	0.0	Not mito	Cytosol
ENSMUSG00000018574	Mitochondrial	Other	0.0	Mitochondrial	Cytosol
ENSMUSG00000018581	Cytosolic	Other	0.0	Not mito	Cytosol
ENSMUSG00000018583	Cytosolic	Other	0.0	Not mito	Cytosol
ENSMUSG00000018585	Cytosolic	Other	0.0	Not mito	Cytosol
ENSMUSG00000018589	Cytosolic	Other	4.0	Not mito	Cytosol
ENSMUSG00000018593	SignalP only	SignalP only	0.0	Not mito	Membrane
ENSMUSG00000018595	Other	Other	4.0	Not mito	Undefined
ENSMUSG00000018599	Mitochondrial	TMhelix only	1.0	Mitochondrial	Undefined
ENSMUSG00000018604	Cytosolic	Other	0.0	Not mito	Cytosol
ENSMUSG00000018620	SignalP only	SignalP only	0.0	Not mito	Membrane
ENSMUSG00000018623	SignalP only	SignalP only	0.0	Not mito	Undefined
ENSMUSG00000018634	Cytosolic	Other	7.0	Not mito	Cytosol
ENSMUSG00000018648	Cytosolic	Other	0.0	Not mito	Cytosol
ENSMUSG00000018651	Cytosolic	Other	0.0	Not mito	Cytosol
ENSMUSG00000018654	Cytosolic	Other	0.0	Not mito	Cytosol
ENSMUSG00000018656	Other	Other	0.0	Not mito	Undefined
ENSMUSG00000018659	Mitochondrial	Other	0.0	Mitochondrial	Cytosol
ENSMUSG00000018661	Cytosolic	Other	0.0	Not mito	Cytosol
ENSMUSG00000018666	Cytosolic	Other	0.0	Not mito	Cytosol
ENSMUSG00000018669	Cytosolic	Other	0.0	Not mito	Cytosol
ENSMUSG00000018672	Cytosolic	Other	0.0	Not mito	Cytosol
ENSMUSG00000018677	Mitochondrial	TMhelix only	3.0	Mitochondrial	Cytosol
ENSMUSG00000018678	Cytosolic	Other	0.0	Not mito	Cytosol
ENSMUSG00000018697	Cytosolic	Other	0.0	Not mito	Cytosol
ENSMUSG00000018698	Other	Other	0.0	Not mito	Undefined
ENSMUSG00000018707	Cytosolic	Other	0.0	Not mito	Cytosol
ENSMUSG00000018727	Cytosolic	Other	0.0	Not mito	Cytosol
ENSMUSG00000018733	Cytosolic	Other	0.0	Not mito	Cytosol
ENSMUSG00000018736	Cytosolic	Other	0.0	Not mito	Cytosol
ENSMUSG00000018740	Mitochondrial	Other	0.0	Mitochondrial	Undefined
ENSMUSG00000018750	Cytosolic	Other	0.0	Not mito	Cytosol
ENSMUSG00000018752	TMhelix only	TMhelix only	1.0	Not mito	Undefined
ENSMUSG00000018761	TMhelix only	TMhelix only	5.0	Not mito	Membrane
ENSMUSG00000018765	Cytosolic	Other	0.0	Not mito	Cytosol
ENSMUSG00000018770	Mitochondrial	TMhelix only	2.0	Mitochondrial	Cytosol
ENSMUSG00000018774	Membrane with no TS	Other	1.0	Not mito	Membrane
ENSMUSG00000018776	TMhelix only	TMhelix only	8.0	Not mito	Membrane
ENSMUSG00000018796	Mitochondrial	TMhelix only	1.0	Mitochondrial	Undefined
[truncated: 49,828 more rows]
