# Supplementary material for: Subcellular mRNA kinetic modeling reveals nuclear retention as rate-limiting
Source: Mol Syst Biol. 2024 Nov 15;20(12):1346–71. doi: 10.1038/s44320-024-00073-2 (PMC11611909; doi:10.1038/s44320-024-00073-2)
Supplement: Supplementary file 8 — Source data Fig. 5 [file 44320_2024_73_MOESM8_ESM.xlsx]

## Sheet: Description - Description table
Description table
Sheet	Used in Figure	Description
Model-derived half-lives	5A, 5B, 5C	Aggregated, model-derived half-lives
Directly-fitted half-lives	5B	Half-lives by fitting simple “1 - exponential decay” to gene-level T2C data (see source data for figure 1)
Flavopiridol-derived half-lives	5C	Half-lives obtained by fitting simple exponential decay to transcription-inhibition RNA seq data (see source data for figure EV5)
3-step model results	5D	Half-lives (prefix “halflife_”) and rates (prefix “rate_”) of the best fit 3-step model results where the BIC/AIC comparison between the models with and without nuclear degradation has been made (BIC/AIC difference columns). Error columns (prefix “error_”) give the 1sigma standard error from lmfit on the corresponding rate.
4-step model results	5D	Half-lives (prefix “halflife_”) and rates (prefix “rate_”) of the best fit 4-step model results where the BIC/AIC comparison between the models with and without nuclear degradation has been made (BIC/AIC difference columns). Error columns (prefix “error_”) give the 1sigma standard error from lmfit on the corresponding rate.
		Time and half-life are always given in minutes throughout
		Rates are always given in 1/min except elongation rate which is given in kb/min throughout

## Sheet: Model-derived half-lives - Mode
Model-derived half-lives
gene_id	Parameter	Half-life (min)	Reduced chi-sqr
ENSMUSG00000000001	Cytosolic	241.34373558148903	0.00016496971264989529
ENSMUSG00000000001	Nuclear	237.04615043577985	6.746635501773545e-05
ENSMUSG00000000001	Whole-cell	238.23617858441094	9.011376496031632e-05
ENSMUSG00000000028	Nuclear	148.25831366307077	0.0012608137584656923
ENSMUSG00000000028	Cytosolic	180.94062066384905	0.004697927790062612
ENSMUSG00000000028	Whole-cell	157.3027263117673	0.001896192297795445
ENSMUSG00000000056	Nuclear	157.4560765872284	4.541642714143595e-23
ENSMUSG00000000056	Cytosolic	245.02587270811088	0.0036949845992452555
ENSMUSG00000000056	Whole-cell	180.63527646401968	0.00017788819899407045
ENSMUSG00000000085	Nuclear	68.01085385726414	0.0008795932878856751
ENSMUSG00000000085	Cytosolic	83.70308119345297	0.002965967306240378
ENSMUSG00000000085	Whole-cell	72.44290068955007	0.0012602617004921692
ENSMUSG00000000088	Whole-cell	599.0684729745326	5.9147170393536955e-06
ENSMUSG00000000088	Nuclear	598.520885575463	5.099906703391636e-06
ENSMUSG00000000088	Cytosolic	600.4977764264563	8.321606204126361e-06
ENSMUSG00000000120	Nuclear	96.30798409821054	0.000931131851636925
ENSMUSG00000000120	Cytosolic	99.53292170040781	0.0013276580511977958
ENSMUSG00000000120	Membrane	104.29093287580831	0.0019971076866803815
ENSMUSG00000000120	Whole-cell	100.44671336135671	0.0014223877048066991
ENSMUSG00000000127	Nuclear	302.48610116491193	0.00015014815201580092
ENSMUSG00000000127	Cytosolic	307.98021859033537	0.00027481155597453775
ENSMUSG00000000127	Whole-cell	304.0043538675232	0.00018087626990848747
ENSMUSG00000000131	Nuclear	98.28643039436523	0.0007525705416375156
ENSMUSG00000000131	Cytosolic	115.62263080564229	0.0027650488976966856
ENSMUSG00000000131	Whole-cell	103.17460626136412	0.0011364825395595837
ENSMUSG00000000134	Nuclear	83.85329431947041	0.0010006329956963509
ENSMUSG00000000134	Whole-cell	87.96619023182531	0.0013897879973191287
ENSMUSG00000000134	Cytosolic	98.4417474347794	0.002947518880122749
ENSMUSG00000000142	Nuclear	33.182477321480015	0.0007495011658484109
ENSMUSG00000000142	Cytosolic	38.15717293204262	0.0015755030213183878
ENSMUSG00000000142	Whole-cell	34.58000439977582	0.0009297105379306329
ENSMUSG00000000148	Nuclear	39.290352955920454	0.0008570995512948937
ENSMUSG00000000148	Cytosolic	65.83440230681794	0.0035635388358680525
ENSMUSG00000000148	Whole-cell	46.55008223270751	0.0010215398151719253
ENSMUSG00000000149	Cytosolic	142.12729343986064	0.003294761673772379
ENSMUSG00000000149	Nuclear	107.27410781309868	0.00028739888733164915
ENSMUSG00000000149	Whole-cell	117.09977618140856	0.0006701708862372781
ENSMUSG00000000168	Nuclear	285.1755026547011	0.0004320456105022497
ENSMUSG00000000168	Cytosolic	306.3360256016388	0.0012776892535769984
ENSMUSG00000000168	Whole-cell	290.95756757809585	0.000617360338389161
ENSMUSG00000000194	Nuclear	113.09189959963017	0.001876108487655882
ENSMUSG00000000194	Cytosolic	114.04594936085103	0.0020174266790379154
ENSMUSG00000000194	Membrane	146.15811548722857	0.006310263620881452
ENSMUSG00000000194	Whole-cell	128.31525770449107	0.003320518502472542
ENSMUSG00000000253	Nuclear	220.2909179093736	0.0011816368183740651
ENSMUSG00000000253	Whole-cell	246.22652868869548	0.0019068845101021831
ENSMUSG00000000253	Cytosolic	322.9440068850115	0.006280495124722588
ENSMUSG00000000275	Cytosolic	99.43269048469469	0.003339282252255318
ENSMUSG00000000275	Whole-cell	88.52075218587635	0.0016332650748047345
ENSMUSG00000000275	Nuclear	84.2410036543662	0.0012042406953927122
ENSMUSG00000000276	Whole-cell	23.967957177775254	0.000677193321627284
ENSMUSG00000000276	Cytosolic	24.819330886932164	0.0008377980169627072
ENSMUSG00000000276	Nuclear	23.63868191324939	0.0006217974958933795
ENSMUSG00000000278	Cytosolic	227.32011041704246	0.0002741985504899839
ENSMUSG00000000278	Nuclear	225.87837692862973	0.00022315945947706432
ENSMUSG00000000278	Membrane	276.3611823782526	0.0026420067431929704
ENSMUSG00000000278	Whole-cell	248.4779622277656	0.0009404254936047518
ENSMUSG00000000282	Whole-cell	58.21597788064197	0.001633697345999118
ENSMUSG00000000282	Nuclear	57.00022830173934	0.0014420682090384588
ENSMUSG00000000282	Cytosolic	61.34849880502681	0.0022210294886367645
ENSMUSG00000000296	Nuclear	203.65994819507762	0.0007474743775924479
ENSMUSG00000000296	Whole-cell	207.5314124605194	0.0009769317269622078
ENSMUSG00000000296	Cytosolic	217.6748266497459	0.001745536008316937
ENSMUSG00000000308	Whole-cell	257.91401581126325	0.001024059263861387
ENSMUSG00000000308	Cytosolic	272.9906742552009	0.0019252721283730657
ENSMUSG00000000308	Nuclear	252.22961320541464	0.0007617683738517733
ENSMUSG00000000317	Nuclear	56.92728031015869	1.7208848501281755e-33
ENSMUSG00000000317	Cytosolic	68.56775886322694	0.0005736443207396311
ENSMUSG00000000317	Whole-cell	60.24321710529932	3.843861584977907e-05
ENSMUSG00000000320	Nuclear	101.7103075479842	0.0016063396584795864
ENSMUSG00000000320	Cytosolic	126.40514456035322	0.0049917946675334
ENSMUSG00000000320	Whole-cell	108.64067405454124	0.0022273486541200087
ENSMUSG00000000325	Whole-cell	85.11737740953669	0.002524556223363317
ENSMUSG00000000325	Cytosolic	104.1113616244845	0.005739637516689585
ENSMUSG00000000325	Nuclear	77.73866580311865	0.0019201874206440984
ENSMUSG00000000339	Whole-cell	259.4909528826396	0.0004703315418360546
ENSMUSG00000000339	Cytosolic	275.21863062416173	0.0011951770181081603
ENSMUSG00000000339	Nuclear	253.5610827909607	0.0002867857567522893
ENSMUSG00000000346	Nuclear	88.95262432339287	6.788612905137756e-05
ENSMUSG00000000346	Whole-cell	93.48142548332292	0.0002180240318854166
ENSMUSG00000000346	Cytosolic	104.9218964082025	0.001174236491316865
ENSMUSG00000000355	Nuclear	186.76212326059763	0.004322687285612915
ENSMUSG00000000355	Cytosolic	225.57021635494422	0.008877456231697915
ENSMUSG00000000355	Whole-cell	197.2489302041506	0.0052934380107658215
ENSMUSG00000000365	Whole-cell	172.69712851443776	0.003808554760156785
ENSMUSG00000000365	Cytosolic	195.67442121037223	0.006943627199896433
ENSMUSG00000000365	Nuclear	164.01573650663371	0.002977836331179099
ENSMUSG00000000374	Cytosolic	85.63484011456217	0.0043528793954271125
ENSMUSG00000000374	Nuclear	68.6813431274941	0.0016782640242234206
ENSMUSG00000000374	Whole-cell	73.44443061753947	0.002178409728778948
ENSMUSG00000000378	Nuclear	84.79642079095859	0.0013023632725568958
ENSMUSG00000000378	Cytosolic	109.50972280260277	0.004587268433011484
ENSMUSG00000000378	Whole-cell	91.75258106933353	0.0018515439759244495
ENSMUSG00000000409	Cytosolic	155.41446854752337	0.007064409975663607
ENSMUSG00000000409	Nuclear	114.68017063602628	0.002007580739071292
ENSMUSG00000000409	Whole-cell	125.95053904513767	0.0027886488305545252
ENSMUSG00000000420	Nuclear	134.90300872140529	0.0006927972618090666
ENSMUSG00000000420	Membrane	170.20480869716502	0.004150238119542331
ENSMUSG00000000420	Whole-cell	151.22192833505895	0.0017820794113152089
ENSMUSG00000000420	Cytosolic	136.5021899069432	0.0008353331736396623
ENSMUSG00000000441	Cytosolic	141.25594832430824	0.0037352770326669464
ENSMUSG00000000441	Whole-cell	125.68454981873894	0.001646090852233108
ENSMUSG00000000441	Nuclear	119.6205902635661	0.001138999531232528
ENSMUSG00000000486	Whole-cell	233.00539609384143	0.0032471289669989494
ENSMUSG00000000486	Cytosolic	298.76640214722767	0.007983696343837552
ENSMUSG00000000486	Nuclear	210.4028444150769	0.002345642592231783
ENSMUSG00000000531	Nuclear	62.9230026544028	0.0012665994495222074
ENSMUSG00000000531	Cytosolic	76.22439403305361	0.0033063264578698797
ENSMUSG00000000531	Whole-cell	66.6676936282931	0.001666091073401468
ENSMUSG00000000532	Membrane	71.95204518355983	0.002946710908304038
ENSMUSG00000000532	Cytosolic	67.08005407587534	0.0020142047297039673
ENSMUSG00000000532	Whole-cell	68.51884786789282	0.0022336360642982818
ENSMUSG00000000532	Nuclear	65.06093658750125	0.0016502337746403287
ENSMUSG00000000538	Nuclear	77.94856184070859	1.4866667413982663e-25
ENSMUSG00000000538	Cytosolic	95.58099077386409	0.000903437644936954
ENSMUSG00000000538	Whole-cell	82.97492073801996	5.9308283663304484e-05
ENSMUSG00000000544	Whole-cell	157.43191194803688	0.0014306514728684248
ENSMUSG00000000544	Membrane	169.8975942070111	0.00284200662866085
ENSMUSG00000000544	Cytosolic	147.7418343046027	0.0007465087254290665
ENSMUSG00000000544	Nuclear	146.7128614622228	0.0006622152525414117
ENSMUSG00000000552	Cytosolic	88.07771155940972	0.003987972829904077
ENSMUSG00000000552	Whole-cell	76.19579517844649	0.0019517315581377226
ENSMUSG00000000552	Nuclear	71.54254032425699	0.0014745661770477145
ENSMUSG00000000555	Whole-cell	82.85569088983367	0.0014434775776118233
ENSMUSG00000000555	Membrane	100.30328071845537	0.0041544545691441425
ENSMUSG00000000555	Cytosolic	69.48099413929073	0.0007900466522676292
ENSMUSG00000000555	Nuclear	67.32597664196668	0.0005425818385076159
ENSMUSG00000000561	Nuclear	133.778055189629	0.0015521181953321174
ENSMUSG00000000561	Whole-cell	145.14483358396552	0.0023042277945330217
ENSMUSG00000000561	Cytosolic	174.97272120708462	0.006120181360594989
ENSMUSG00000000568	Whole-cell	296.83242107862566	0.0009442702890413823
ENSMUSG00000000568	Cytosolic	319.64938255899364	0.002034818993588328
ENSMUSG00000000568	Nuclear	288.3563895396175	0.0006486529306232342
ENSMUSG00000000579	Nuclear	228.97716324839126	0.0009609701279449296
ENSMUSG00000000579	Cytosolic	274.4056580498715	0.0038428725188822694
ENSMUSG00000000579	Whole-cell	241.1962692854334	0.0015099595662799736
ENSMUSG00000000581	Nuclear	243.657124512019	0.0002485609451632255
ENSMUSG00000000581	Whole-cell	246.7687296840534	0.0003485145808686133
ENSMUSG00000000581	Cytosolic	254.93816555630988	0.000695186521264014
ENSMUSG00000000600	Nuclear	103.08743067945079	0.0025007802691140108
ENSMUSG00000000600	Cytosolic	115.6851688126295	0.004651556851009283
ENSMUSG00000000600	Whole-cell	106.61245876718372	0.0029941242131707384
ENSMUSG00000000605	Nuclear	65.63854326370812	0.0015590091967796335
ENSMUSG00000000605	Cytosolic	68.34638460487946	0.002035182725110889
ENSMUSG00000000605	Membrane	120.40348464403324	0.006992726158648666
ENSMUSG00000000605	Whole-cell	90.58946871095299	0.0023329086848957238
ENSMUSG00000000627	Whole-cell	215.67728725246133	0.0005809957014336069
ENSMUSG00000000627	Cytosolic	160.5646057269956	3.401918818481962e-05
ENSMUSG00000000627	Nuclear	156.92961162939548	3.757274866962187e-23
ENSMUSG00000000627	Membrane	296.694184605576	0.004829964377764437
ENSMUSG00000000628	Nuclear	75.7523085242159	0.0003361257484550277
ENSMUSG00000000628	Cytosolic	84.38072994846472	0.001193467302382896
ENSMUSG00000000628	Whole-cell	78.1831229585153	0.000509878579854862
ENSMUSG00000000631	Nuclear	133.13236473466176	0.0034412968883649232
ENSMUSG00000000631	Cytosolic	134.85319751944232	0.003739187031235369
ENSMUSG00000000631	Whole-cell	133.61011705575334	0.0035222891783391946
ENSMUSG00000000708	Nuclear	83.46442049058946	0.0005170382914928438
ENSMUSG00000000708	Cytosolic	108.4447492618634	0.003163983949644561
ENSMUSG00000000708	Whole-cell	90.54089009545122	0.0009101855864537618
ENSMUSG00000000711	Nuclear	61.575183529427214	0.0012351990569650132
ENSMUSG00000000711	Cytosolic	78.62318558259298	0.003713526665572826
ENSMUSG00000000711	Whole-cell	66.37299061182512	0.0016687340576820758
ENSMUSG00000000730	Whole-cell	543.7358124159108	0.00040737148198050234
ENSMUSG00000000730	Cytosolic	548.0405302614134	0.0004627369287852761
ENSMUSG00000000730	Nuclear	542.0938824305853	0.00038708620820615346
ENSMUSG00000000732	Nuclear	55.243433795826995	0.001069065877261956
ENSMUSG00000000732	Cytosolic	56.25114841912505	0.0012315078409985566
ENSMUSG00000000732	Membrane	70.02842666335171	0.003328493375195269
ENSMUSG00000000732	Whole-cell	62.19603804229702	0.0018441528751227587
ENSMUSG00000000738	Cytosolic	212.94661745969097	0.0010722673892982005
ENSMUSG00000000738	Whole-cell	238.585483426153	0.00218583047756745
ENSMUSG00000000738	Membrane	274.4018464142588	0.005052856312845733
ENSMUSG00000000738	Nuclear	209.6723069311313	0.0008479201939590284
ENSMUSG00000000740	Cytosolic	1532.8256404644758	0.001047975706504531
ENSMUSG00000000740	Whole-cell	634.0178242330353	5.906463515283721e-05
ENSMUSG00000000740	Nuclear	491.17099323694003	1.8080090125281613e-05
ENSMUSG00000000743	Whole-cell	140.81285161901332	0.0010576803892106729
ENSMUSG00000000743	Nuclear	128.29632033549933	0.0005328119584414388
ENSMUSG00000000743	Cytosolic	173.4039893875528	0.004462594024055954
ENSMUSG00000000751	Nuclear	324.04990774964006	0.00020560740720943735
ENSMUSG00000000751	Cytosolic	342.9698136939619	0.0007001169727599657
ENSMUSG00000000751	Whole-cell	329.22261637282645	0.00031149616944117553
ENSMUSG00000000753	Nuclear	201.90434281865663	0.0021737017624691365
ENSMUSG00000000753	Membrane	247.18207462549245	0.00671232623957104
ENSMUSG00000000753	Whole-cell	223.70585399651299	0.0039992677007768766
ENSMUSG00000000753	Cytosolic	212.64657212458792	0.0032752067068598256
ENSMUSG00000000759	Cytosolic	120.18411469514446	0.006480843671872907
ENSMUSG00000000759	Nuclear	92.95222155335256	0.002361242541463539
ENSMUSG00000000759	Whole-cell	100.56255620258887	0.0030770212814886077
ENSMUSG00000000776	Cytosolic	82.25495093793852	0.0027064334259649914
ENSMUSG00000000776	Whole-cell	72.10535659425095	0.0011857231014505273
ENSMUSG00000000776	Nuclear	68.11081088298074	0.0008317492701020074
ENSMUSG00000000782	Nuclear	137.1217482569152	0.0009648933003905775
ENSMUSG00000000782	Whole-cell	141.4750343706218	0.0013264827723136186
ENSMUSG00000000782	Cytosolic	152.71273046505917	0.002645358464517601
ENSMUSG00000000787	Nuclear	153.4405004487335	0.00011081040194005052
ENSMUSG00000000787	Cytosolic	159.2838202869562	0.00037325846169787113
ENSMUSG00000000787	Whole-cell	155.06612151848202	0.00016730051593053633
ENSMUSG00000000792	Nuclear	134.43915135713289	1.8123263758204822e-27
ENSMUSG00000000792	Cytosolic	146.11759378246026	0.0003319733306266489
ENSMUSG00000000792	Membrane	319.7414167264183	0.005882212006005215
ENSMUSG00000000792	Whole-cell	210.29401889951978	0.000483418654216892
ENSMUSG00000000804	Whole-cell	78.51990593910905	0.0015080459333409934
ENSMUSG00000000804	Cytosolic	86.93419199624051	0.0028544926977636777
ENSMUSG00000000804	Nuclear	75.22303004040826	0.0011491779752704284
ENSMUSG00000000811	Cytosolic	99.48955602977531	0.0034733645991985667
ENSMUSG00000000811	Whole-cell	87.11024524263013	0.001569683792125143
ENSMUSG00000000811	Nuclear	82.2477087002325	0.0011220525411502922
ENSMUSG00000000823	Whole-cell	93.45822039282268	0.0028538255995479277
ENSMUSG00000000823	Cytosolic	108.14270474421473	0.005501106156689527
ENSMUSG00000000823	Nuclear	87.73571240691277	0.002222821542166783
ENSMUSG00000000827	Whole-cell	193.85073862914408	0.001395784994188978
ENSMUSG00000000827	Cytosolic	195.79066777480594	0.0015698528550005502
ENSMUSG00000000827	Nuclear	193.10641540058876	0.0013319837565970757
ENSMUSG00000000838	Nuclear	155.77647064055944	0.0032357885900353178
ENSMUSG00000000838	Cytosolic	180.36973617680098	0.00667062557276473
ENSMUSG00000000838	Whole-cell	162.56209804944234	0.003993196523568293
ENSMUSG00000000876	Nuclear	190.6922048474959	1.7005961408939293e-33
ENSMUSG00000000876	Whole-cell	218.71559619995995	0.00018133982384469164
ENSMUSG00000000876	Cytosolic	300.60473468426187	0.0036261101963800547
ENSMUSG00000000881	Nuclear	57.51018153162707	0.0014702296890937495
ENSMUSG00000000881	Whole-cell	60.01755201371437	0.0018055496657437902
ENSMUSG00000000881	Cytosolic	66.4419054807124	0.003009308453894484
ENSMUSG00000000884	Whole-cell	137.5404128441839	0.003562405412953626
ENSMUSG00000000884	Cytosolic	161.87960154094048	0.007349839155031956
ENSMUSG00000000884	Nuclear	128.2370893208385	0.002700139531363171
ENSMUSG00000000901	Whole-cell	124.49564095955331	0.003424892046998683
ENSMUSG00000000901	Cytosolic	95.96836042180836	0.0026012486898239285
ENSMUSG00000000901	Nuclear	93.8149019328294	0.0022252699209180217
ENSMUSG00000000901	Membrane	162.24650859658794	0.009054809625666274
ENSMUSG00000000902	Whole-cell	275.3132625058646	0.0008846000369775425
ENSMUSG00000000902	Cytosolic	284.70855292359175	0.0013708036810850604
ENSMUSG00000000902	Nuclear	271.74917582784104	0.0007285352225990786
ENSMUSG00000000915	Whole-cell	133.23759194213807	0.002242172760648951
ENSMUSG00000000915	Nuclear	131.33154376848458	0.001996573418038794
ENSMUSG00000000915	Cytosolic	138.17616665501032	0.0029703944018052287
ENSMUSG00000000916	Whole-cell	112.58521392522387	0.002077245581132611
ENSMUSG00000000916	Cytosolic	124.66046372614909	0.0039448628619350255
ENSMUSG00000000916	Nuclear	107.87694356223852	0.0015783598883667641
ENSMUSG00000000957	Nuclear	121.20039559903375	0.0005611888993008491
ENSMUSG00000000957	Cytosolic	127.98096714216734	0.0011964134276254406
ENSMUSG00000000957	Membrane	135.95445325589992	0.002152793253066972
ENSMUSG00000000957	Whole-cell	128.97993240355373	0.001248475126244607
ENSMUSG00000000958	Membrane	145.5978570101451	0.0035499496872199994
ENSMUSG00000000958	Nuclear	118.94562950980671	0.0005012562976016615
ENSMUSG00000000958	Whole-cell	133.21293102508938	0.0016953897039753787
ENSMUSG00000000958	Cytosolic	132.35699062858498	0.0017765267050594202
ENSMUSG00000000959	Cytosolic	194.85783351999552	0.0040633372281147166
ENSMUSG00000000959	Nuclear	150.99356332330976	0.0005274166789802745
ENSMUSG00000000959	Whole-cell	163.07598149686712	0.0010502636565039162
ENSMUSG00000000976	Nuclear	97.14901681634322	0.0014599098942289382
ENSMUSG00000000976	Whole-cell	100.30797399393032	0.0018302213279642555
ENSMUSG00000000976	Cytosolic	108.40996701393055	0.0031051995901185884
ENSMUSG00000001016	Whole-cell	246.87563816196317	0.0007833310104358934
ENSMUSG00000001016	Cytosolic	263.22415047782715	0.0017316318171943254
ENSMUSG00000001016	Nuclear	240.71006843049022	0.0005282727608754066
ENSMUSG00000001034	Cytosolic	73.6335201242215	0.0017331615332623579
ENSMUSG00000001034	Whole-cell	63.29737127383815	0.0005003150231006041
ENSMUSG00000001034	Nuclear	59.19741656465577	0.00027049768699540714
ENSMUSG00000001036	Nuclear	52.33327734522048	0.0013719821233184155
ENSMUSG00000001036	Cytosolic	56.91718001462473	0.002200373705988552
ENSMUSG00000001036	Whole-cell	53.61570836038794	0.0015725553564711109
ENSMUSG00000001039	Nuclear	337.21940576861255	0.0006230323419892703
ENSMUSG00000001039	Cytosolic	598.7796966458316	0.004096550184736719
ENSMUSG00000001039	Whole-cell	393.5530835337838	0.001031363825923261
ENSMUSG00000001052	Nuclear	73.49674594679522	0.0016392776221912258
ENSMUSG00000001052	Cytosolic	80.63339200126282	0.0028513870546345594
ENSMUSG00000001052	Whole-cell	75.49581738971999	0.0019265052035355849
ENSMUSG00000001053	Whole-cell	54.396895417594685	0.001655100226389049
ENSMUSG00000001053	Cytosolic	60.14824764296966	0.0027380263262059995
ENSMUSG00000001053	Nuclear	52.15265637211035	0.0013519324594861199
ENSMUSG00000001054	Whole-cell	106.04866677814059	0.0017396091361390655
ENSMUSG00000001054	Nuclear	99.45107122924735	0.001197238772897073
ENSMUSG00000001054	Cytosolic	122.89575433632807	0.004198692911851484
ENSMUSG00000001056	Whole-cell	336.983576884525	0.00014685104309482063
ENSMUSG00000001056	Cytosolic	345.19784741814607	0.000310789290447225
ENSMUSG00000001056	Nuclear	333.8675888055995	0.00010051429228940135
ENSMUSG00000001062	Whole-cell	68.69622388530102	0.0010875029494649148
ENSMUSG00000001062	Nuclear	62.21341316471965	0.0007101853954164432
ENSMUSG00000001062	Cytosolic	85.18371322812365	0.0034031548190125637
ENSMUSG00000001065	Whole-cell	70.13313343715998	0.0019407922895771574
ENSMUSG00000001065	Cytosolic	71.76861792881317	0.002246296116173114
ENSMUSG00000001065	Nuclear	69.5020077516516	0.0018315467533118832
ENSMUSG00000001082	Whole-cell	246.7690046653756	0.002179614323596238
ENSMUSG00000001082	Cytosolic	171.52452303734339	0.0018770346751322748
ENSMUSG00000001082	Nuclear	168.01265813207004	0.001504928266854782
ENSMUSG00000001082	Membrane	373.70780407494703	0.007658858200315669
ENSMUSG00000001089	Nuclear	42.897193547838626	0.0008812069940349673
ENSMUSG00000001089	Cytosolic	52.60462936343445	0.0023621964938911806
ENSMUSG00000001089	Whole-cell	45.629886248682396	0.0011644995502422888
ENSMUSG00000001098	Cytosolic	85.41052762724902	0.0005986910493332924
ENSMUSG00000001098	Nuclear	83.78508244925521	0.00044414992963686425
ENSMUSG00000001098	Whole-cell	84.23739833759966	0.00048447109186253943
ENSMUSG00000001100	Whole-cell	199.06427850065396	0.0009604755664956132
ENSMUSG00000001100	Cytosolic	214.17369304611216	0.0021584942001898217
ENSMUSG00000001100	Nuclear	193.30829459197935	0.0006449792892997184
ENSMUSG00000001105	Nuclear	150.85567471249112	0.0011032589384391974
ENSMUSG00000001105	Cytosolic	242.07233584176723	0.0072331392403624985
ENSMUSG00000001105	Whole-cell	174.53965630232443	0.0017258697773754434
ENSMUSG00000001120	Cytosolic	157.00789866632275	0.006425765087344153
ENSMUSG00000001120	Nuclear	119.11380732622055	0.0017854349493149713
ENSMUSG00000001120	Whole-cell	129.626558933621	0.0025428378739141017
ENSMUSG00000001127	Nuclear	142.17375937389798	0.0036395958530801046
ENSMUSG00000001127	Whole-cell	175.47924028679085	0.0059767370405294905
ENSMUSG00000001127	Membrane	216.4816387040511	0.011820457325052268
ENSMUSG00000001127	Cytosolic	147.82642489996945	0.004595370441956692
ENSMUSG00000001128	Whole-cell	122.19538184022774	0.0033006997263601645
ENSMUSG00000001128	Nuclear	85.73506569356174	0.00224532575719973
ENSMUSG00000001128	Cytosolic	92.5406817965539	0.003475923201145207
ENSMUSG00000001128	Membrane	166.4058758141523	0.00996955275589461
ENSMUSG00000001134	Nuclear	240.86912084391736	0.0016625268464692383
ENSMUSG00000001134	Whole-cell	270.17515162588006	0.0024276250797086564
ENSMUSG00000001134	Cytosolic	359.6316800229333	0.006827227175924426
ENSMUSG00000001138	Nuclear	57.675143135894444	0.001498822504496635
ENSMUSG00000001138	Whole-cell	69.43465548889839	0.0024754636320465967
ENSMUSG00000001138	Cytosolic	58.675604791381055	0.0016804174644276515
ENSMUSG00000001138	Membrane	83.0699279215578	0.005055707902744672
ENSMUSG00000001143	Nuclear	78.89770500933048	0.0020597872960975484
ENSMUSG00000001143	Cytosolic	82.43369766452214	0.0027041209419507296
ENSMUSG00000001143	Membrane	129.94208570441322	0.008239424241797064
ENSMUSG00000001143	Whole-cell	102.46951161679236	0.003386930461608869
ENSMUSG00000001150	Whole-cell	157.16596079070248	0.0009849933577636193
ENSMUSG00000001150	Cytosolic	160.3840984181109	0.0012895099628923465
ENSMUSG00000001150	Nuclear	155.92787111234625	0.0008801451102066703
ENSMUSG00000001151	Whole-cell	102.86306908751786	0.0017698616687153018
ENSMUSG00000001151	Nuclear	101.82422075780653	0.0016255838577756256
ENSMUSG00000001151	Cytosolic	105.5533887603054	0.0021828718125153066
ENSMUSG00000001156	Nuclear	45.133857346844536	1.0065663464770866e-27
ENSMUSG00000001156	Whole-cell	47.55001773994769	2.7433102865546447e-05
ENSMUSG00000001156	Cytosolic	53.62581252743009	0.0004032212466192521
ENSMUSG00000001157	Cytosolic	216.77572584483192	0.005343191045813195
ENSMUSG00000001157	Whole-cell	176.5276984138424	0.0015455467099059277
ENSMUSG00000001157	Nuclear	161.5655616794462	0.0008820043448959383
ENSMUSG00000001158	Whole-cell	270.1098292021484	0.00022350435127380856
ENSMUSG00000001158	Cytosolic	277.8330999780912	0.00047023993519654006
ENSMUSG00000001158	Nuclear	267.17110729013996	0.0001538182252207225
ENSMUSG00000001166	Nuclear	93.19580092575609	1.7911035635343613e-33
ENSMUSG00000001166	Cytosolic	126.40471399601348	0.0019117536173286428
ENSMUSG00000001166	Whole-cell	102.65333732194408	0.00010869882435770682
ENSMUSG00000001173	Whole-cell	128.43778440342672	0.0027906364722057216
ENSMUSG00000001173	Nuclear	123.59452999131736	0.002223312707185059
ENSMUSG00000001173	Cytosolic	140.94128711146925	0.004797009626310898
ENSMUSG00000001227	Whole-cell	228.62900043686432	8.022675492131632e-05
ENSMUSG00000001227	Cytosolic	220.85428458260384	1.1071473241869547e-06
ENSMUSG00000001227	Nuclear	220.0172871904761	4.2001402450925985e-30
ENSMUSG00000001227	Membrane	238.7994543489696	0.0003844236338638643
ENSMUSG00000001228	Whole-cell	183.6136611729663	0.001211842084431036
ENSMUSG00000001228	Cytosolic	200.69590870191425	0.0027912705433247743
ENSMUSG00000001228	Nuclear	177.09186505334472	0.0008087205878265324
ENSMUSG00000001229	Whole-cell	176.30009529170496	0.0025341023470522744
ENSMUSG00000001229	Cytosolic	208.62797234311125	0.0061711571679520984
ENSMUSG00000001229	Nuclear	164.19866975521714	0.0017402936692158734
ENSMUSG00000001248	Nuclear	62.56369972455769	0.0016508238818702472
ENSMUSG00000001248	Cytosolic	65.24450147935094	0.002141785000901611
ENSMUSG00000001248	Whole-cell	63.31094773664884	0.0017781155322089265
ENSMUSG00000001249	Nuclear	313.82205926833115	2.2687454744881637e-33
ENSMUSG00000001249	Cytosolic	354.85193925296426	0.0006315687455627775
ENSMUSG00000001249	Membrane	1855.2294188730498	0.0010005175779090273
ENSMUSG00000001249	Whole-cell	606.897281315703	1.7275062799113508e-05
ENSMUSG00000001270	Whole-cell	271.6954370928113	0.0008874304921611491
ENSMUSG00000001270	Cytosolic	341.103218433027	0.004045225105553094
ENSMUSG00000001270	Nuclear	247.81002105972638	0.0003872286492043731
ENSMUSG00000001281	Membrane	209.84229683195008	0.010045672468624884
ENSMUSG00000001281	Whole-cell	180.63567467930676	0.005357482738178617
ENSMUSG00000001281	Cytosolic	167.52948479828828	0.004679092212316877
ENSMUSG00000001281	Nuclear	153.16531572503143	0.002666310596442854
ENSMUSG00000001285	Nuclear	137.62432278687353	0.001519871856219926
ENSMUSG00000001285	Cytosolic	180.65690598852728	0.006149388375154604
ENSMUSG00000001285	Whole-cell	149.4680466807814	0.0022762940198045767
ENSMUSG00000001288	Cytosolic	94.53885664869047	0.003513823132836519
ENSMUSG00000001288	Whole-cell	83.3654673538587	0.0017108134138922606
ENSMUSG00000001288	Nuclear	78.98248630418327	0.0012678278822579523
ENSMUSG00000001289	Cytosolic	388.44435756812845	0.003066791087477393
ENSMUSG00000001289	Whole-cell	321.95806547307126	0.0007309196408369989
ENSMUSG00000001289	Nuclear	299.0353313739194	0.00031879117221032696
ENSMUSG00000001300	Membrane	54.862442206426365	0.0007079990199203813
ENSMUSG00000001300	Cytosolic	43.622181925723424	6.011379255791441e-06
ENSMUSG00000001300	Nuclear	42.862988812910395	1.0898555809265695e-33
ENSMUSG00000001300	Whole-cell	48.55522776430474	0.0001336983194184367
ENSMUSG00000001305	Nuclear	134.31391407966976	0.0011062899527998565
ENSMUSG00000001305	Cytosolic	142.16772984262917	0.0019954560637841135
ENSMUSG00000001305	Whole-cell	136.50306294363818	0.0013218658973173708
ENSMUSG00000001313	Cytosolic	230.48380086267443	0.001627942659873293
ENSMUSG00000001313	Nuclear	210.0027138798501	0.000422920606167846
ENSMUSG00000001313	Whole-cell	215.64129275876536	0.0006683808726473359
ENSMUSG00000001333	Nuclear	56.89915764296597	0.0014963703618165734
ENSMUSG00000001333	Cytosolic	63.00579337000376	0.002590976820673567
ENSMUSG00000001333	Whole-cell	58.60968483573045	0.0017535908964389187
ENSMUSG00000001366	Whole-cell	94.04691830755243	0.0021691631459070672
ENSMUSG00000001366	Cytosolic	113.63918593127121	0.005271161096226988
ENSMUSG00000001366	Nuclear	86.40191974348727	0.0015668832994446679
ENSMUSG00000001376	Nuclear	114.02849943975818	0.0010951651583076588
ENSMUSG00000001376	Whole-cell	118.67272428983529	0.0015177645488388628
ENSMUSG00000001376	Cytosolic	130.57957025915215	0.0031332750940155237
ENSMUSG00000001380	Nuclear	331.07280065356036	0.00015176290404122272
ENSMUSG00000001380	Whole-cell	335.77258763812665	0.00023482930356009404
ENSMUSG00000001380	Cytosolic	348.24076990125917	0.0005429011801430278
ENSMUSG00000001383	Nuclear	278.86971210243235	0.0006186596547803573
ENSMUSG00000001383	Cytosolic	286.9198281941916	0.0009760221428324911
ENSMUSG00000001383	Whole-cell	281.09090257019557	0.0007091023819248697
ENSMUSG00000001403	Nuclear	148.73143099620478	8.660663172063054e-05
ENSMUSG00000001403	Cytosolic	157.22312142664566	0.0004801127287610421
ENSMUSG00000001403	Whole-cell	151.09775754461143	0.00016188475515527796
ENSMUSG00000001415	Whole-cell	85.18439528504797	0.002286685090059419
ENSMUSG00000001415	Cytosolic	105.95618215792047	0.005639273813607056
ENSMUSG00000001415	Nuclear	77.12003427250528	0.0017097417453406194
ENSMUSG00000001416	Nuclear	359.4478083323732	7.308559710436589e-05
ENSMUSG00000001416	Cytosolic	377.5286862455371	0.0003657973180154238
ENSMUSG00000001416	Whole-cell	364.3918430781642	0.00013093694866666075
ENSMUSG00000001418	Membrane	235.90730842277193	0.004137729581511043
ENSMUSG00000001418	Nuclear	187.21782091426863	0.0006486876863304631
ENSMUSG00000001418	Cytosolic	188.39289138883726	0.0007274656683898305
ENSMUSG00000001418	Whole-cell	209.11681962804352	0.001742075406533032
ENSMUSG00000001419	Whole-cell	75.1274139623171	0.001893434292342945
ENSMUSG00000001419	Cytosolic	83.05457776985132	0.003289617308855241
ENSMUSG00000001419	Nuclear	72.02901672077365	0.0015085659198400309
ENSMUSG00000001420	Whole-cell	67.91297314974956	0.0016497764613731076
ENSMUSG00000001420	Membrane	74.96766441411162	0.002891374204939692
ENSMUSG00000001420	Cytosolic	62.213386408870434	0.001038093197475262
ENSMUSG00000001420	Nuclear	61.780405787320056	0.0009744650592558085
ENSMUSG00000001424	Nuclear	409.22316849821857	1.0362554055976632e-07
ENSMUSG00000001424	Cytosolic	413.22285523991724	6.803174251498631e-06
ENSMUSG00000001424	Whole-cell	410.3291343443289	9.122743364586944e-07
ENSMUSG00000001435	Membrane	401.2052778769791	0.00468883828706081
ENSMUSG00000001435	Whole-cell	306.75031148079063	0.0012494969832854675
ENSMUSG00000001435	Cytosolic	244.06422589800346	0.0003225249516280707
ENSMUSG00000001435	Nuclear	242.5212593424237	0.0002678545979916128
ENSMUSG00000001436	Cytosolic	73.76145070401601	0.001968630808653716
ENSMUSG00000001436	Nuclear	72.57774891128605	0.0017598413678607328
ENSMUSG00000001436	Whole-cell	90.33328062895508	0.0029051376797500756
ENSMUSG00000001436	Membrane	111.22095011299221	0.0065874092421077755
ENSMUSG00000001440	Cytosolic	245.77636319870652	0.0008589214194871214
ENSMUSG00000001440	Whole-cell	237.2183276254273	0.0004421099360847925
ENSMUSG00000001440	Nuclear	233.95749035328356	0.0003207901118179077
ENSMUSG00000001441	Whole-cell	167.46304991055368	0.0007523895608793177
ENSMUSG00000001441	Cytosolic	190.9204823644727	0.0027827791001381113
ENSMUSG00000001441	Nuclear	158.47408804096236	0.00036346624553680417
ENSMUSG00000001445	Whole-cell	122.0488248281909	0.0020812465237324143
ENSMUSG00000001445	Cytosolic	146.11279221237473	0.005458289948418903
ENSMUSG00000001445	Nuclear	112.72362034268635	0.001412534281759662
ENSMUSG00000001467	Cytosolic	66.9919944051252	0.0011671739548450664
ENSMUSG00000001467	Nuclear	64.63038451493712	0.0008390899242586843
ENSMUSG00000001467	Membrane	80.8388402250899	0.0031846032530059155
ENSMUSG00000001467	Whole-cell	72.46011959351381	0.0016745834868820183
ENSMUSG00000001472	Cytosolic	291.7504321210823	0.004303056338019165
ENSMUSG00000001472	Nuclear	224.1024187238628	0.0006496186581304631
ENSMUSG00000001472	Whole-cell	241.9406583160173	0.001225822361347881
ENSMUSG00000001482	Whole-cell	119.59783473357577	0.0035635733863305843
ENSMUSG00000001482	Cytosolic	138.66914485280353	0.0068621014596488
ENSMUSG00000001482	Nuclear	112.23076823360775	0.0027737964677188058
ENSMUSG00000001504	Cytosolic	48.6854905633228	0.001993062109735569
ENSMUSG00000001504	Whole-cell	45.19538088685433	0.0013324553499779771
ENSMUSG00000001504	Nuclear	43.83669947513467	0.0011310926792134405
ENSMUSG00000001507	Nuclear	142.6122926125143	0.0008080612136827672
ENSMUSG00000001507	Whole-cell	162.52638505960343	0.0021851354736697336
ENSMUSG00000001507	Membrane	185.02320613888998	0.0050815600243267174
ENSMUSG00000001507	Cytosolic	147.2146251354227	0.0012449643587361078
ENSMUSG00000001517	Whole-cell	96.39385207797781	0.002782003363154077
ENSMUSG00000001517	Cytosolic	105.75559136835895	0.004509743955080265
ENSMUSG00000001517	Nuclear	92.74846246087225	0.0022862396474358972
ENSMUSG00000001518	Cytosolic	78.84961742732295	0.004292202749298342
ENSMUSG00000001518	Whole-cell	64.52233822507007	0.0018712505411632007
ENSMUSG00000001518	Nuclear	58.94205208398757	0.0014166143551803873
ENSMUSG00000001521	Whole-cell	110.49444988943617	0.0022843562890067083
ENSMUSG00000001521	Cytosolic	131.06192218671316	0.005432661507226195
ENSMUSG00000001521	Nuclear	102.48875779676274	0.0016267037644165157
ENSMUSG00000001525	Nuclear	319.6234688259748	2.156487498625387e-05
ENSMUSG00000001525	Cytosolic	320.2695809156326	2.663073600799501e-05
ENSMUSG00000001525	Whole-cell	319.80262013469525	2.291632986497142e-05
ENSMUSG00000001555	Cytosolic	151.1955370191917	0.0011683466077138454
ENSMUSG00000001555	Membrane	238.47953603163285	0.007215641963374863
ENSMUSG00000001555	Nuclear	146.66805369089488	0.0007575090587986273
ENSMUSG00000001555	Whole-cell	187.2524693174538	0.002244696290337061
ENSMUSG00000001558	Whole-cell	164.8585925413192	0.002411359086841366
ENSMUSG00000001558	Nuclear	153.92448854839498	0.001652024183650867
ENSMUSG00000001558	Cytosolic	193.77236972243088	0.0058667019354194765
ENSMUSG00000001569	Whole-cell	96.23805051028695	0.0013138020608272714
ENSMUSG00000001569	Cytosolic	97.20965487836257	0.001448313310709875
ENSMUSG00000001569	Nuclear	95.86405559152394	0.001264228991844143
ENSMUSG00000001576	Whole-cell	368.6444241858656	0.0009717555773473155
ENSMUSG00000001576	Membrane	388.939992522342	0.001682871892726186
ENSMUSG00000001576	Cytosolic	353.7118921187644	0.0005785418476814804
ENSMUSG00000001576	Nuclear	351.974734583727	0.0005285370371199128
ENSMUSG00000001583	Whole-cell	78.20377190458953	0.002334730484614238
ENSMUSG00000001583	Cytosolic	98.12725747537746	0.005623012758042872
ENSMUSG00000001583	Nuclear	70.4918122763426	0.0017906562699123746
ENSMUSG00000001588	Nuclear	154.37758029382718	0.0037885238431379564
ENSMUSG00000001588	Whole-cell	182.32290197935893	0.00430832445694921
ENSMUSG00000001588	Cytosolic	268.0915487066602	0.011138680735743955
ENSMUSG00000001604	Nuclear	227.64697556170134	0.0030868782720384286
ENSMUSG00000001604	Cytosolic	358.69623141482595	0.008955283231006434
ENSMUSG00000001604	Whole-cell	259.2495495538206	0.0038883648263569603
ENSMUSG00000001627	Nuclear	67.5323087420999	0.0004900729451582039
ENSMUSG00000001627	Cytosolic	70.06125419168087	0.0007706172898573401
ENSMUSG00000001627	Whole-cell	68.23785466589494	0.0005605958689232927
ENSMUSG00000001630	Cytosolic	77.60539224676256	0.0021595348262991093
ENSMUSG00000001630	Whole-cell	71.08229562917856	0.0011659454450135963
ENSMUSG00000001630	Nuclear	68.52791799900096	0.0008919240762209786
ENSMUSG00000001632	Whole-cell	48.70241103514082	0.0012645908108031788
ENSMUSG00000001632	Nuclear	47.21320282876715	0.001056938656210176
ENSMUSG00000001632	Cytosolic	52.52370228459815	0.001954600254990831
ENSMUSG00000001655	Whole-cell	53.7789049350896	5.584054317304413e-05
ENSMUSG00000001655	Nuclear	49.009347009078915	1.659583899718228e-33
ENSMUSG00000001655	Cytosolic	65.66706860800186	0.0009695877561584239
ENSMUSG00000001665	Cytosolic	171.44324388210427	0.008120679866141664
ENSMUSG00000001665	Nuclear	139.72751942875382	0.0035081767584810753
ENSMUSG00000001665	Whole-cell	148.46320390464635	0.0044310501786327386
ENSMUSG00000001666	Whole-cell	431.65221578779153	0.00034333630967439314
ENSMUSG00000001666	Cytosolic	683.439885372957	0.0028122438951597205
ENSMUSG00000001666	Nuclear	365.8571876571271	0.00010324266611371747
ENSMUSG00000001672	Whole-cell	102.31263239704127	0.0003445646372168604
ENSMUSG00000001672	Membrane	118.67354362110869	0.0019282095778879642
ENSMUSG00000001672	Cytosolic	89.41373002301606	1.6317011644594295e-05
ENSMUSG00000001672	Nuclear	87.6365956411682	4.177937110118037e-23
ENSMUSG00000001687	Cytosolic	77.43096097670148	0.0006054592200229659
ENSMUSG00000001687	Nuclear	73.21800269273517	0.00024425249645185253
ENSMUSG00000001687	Whole-cell	74.39733664131707	0.0003262938022371337
ENSMUSG00000001700	Nuclear	105.9325723737851	1.3609102469526306e-33
ENSMUSG00000001700	Whole-cell	118.66485607522958	0.00013488266166307601
ENSMUSG00000001700	Cytosolic	151.05910752293966	0.0025722616668547404
ENSMUSG00000001707	Nuclear	85.63233800299177	0.0003840515715696183
ENSMUSG00000001707	Cytosolic	91.4511871581192	0.0009433157671977792
ENSMUSG00000001707	Whole-cell	87.26280912649607	0.0005105700780354593
ENSMUSG00000001729	Nuclear	93.97336290999593	0.0009124863609564118
ENSMUSG00000001729	Cytosolic	143.62064094789608	0.005764816582389596
ENSMUSG00000001729	Whole-cell	107.7337015545431	0.0014070123494647519
ENSMUSG00000001750	Cytosolic	107.26822272500716	0.003774532598142236
ENSMUSG00000001750	Membrane	218.03883040634338	0.010527598075786461
ENSMUSG00000001750	Whole-cell	150.9401075303485	0.003146249926009578
ENSMUSG00000001750	Nuclear	100.86221405656568	0.0026212432783276223
ENSMUSG00000001751	Membrane	130.30710033767227	0.002087277811209456
ENSMUSG00000001751	Whole-cell	113.0885168079434	0.000395390146784413
ENSMUSG00000001751	Cytosolic	100.52311494699191	4.478515351459597e-05
ENSMUSG00000001751	Nuclear	97.33019134977098	1.3089665621830146e-33
ENSMUSG00000001755	Nuclear	125.99437443109929	0.0012042137718651252
ENSMUSG00000001755	Whole-cell	135.0604975780566	0.0018387878881730101
ENSMUSG00000001755	Cytosolic	158.5185137055484	0.004874625230969568
ENSMUSG00000001761	Nuclear	190.74294480868608	0.0013881663255723967
ENSMUSG00000001761	Cytosolic	194.92757236332622	0.0017724585224411463
ENSMUSG00000001761	Whole-cell	191.90307321260846	0.0014894644248955409
ENSMUSG00000001763	Cytosolic	76.42248128695631	0.0005319428706101192
ENSMUSG00000001763	Whole-cell	84.71798189741223	0.0011081944348848305
ENSMUSG00000001763	Nuclear	75.28679995505539	0.0004223433395375667
ENSMUSG00000001763	Membrane	95.31916176514376	0.002631684095658948
ENSMUSG00000001768	Cytosolic	63.507111377842904	0.001767299685022661
ENSMUSG00000001768	Nuclear	50.48010659921692	0.00033354983423035877
ENSMUSG00000001768	Whole-cell	54.17566851370614	0.0005642726911877125
ENSMUSG00000001774	Whole-cell	117.59620124767164	0.0033334607694268316
ENSMUSG00000001774	Cytosolic	130.71663330849728	0.005665055146386398
ENSMUSG00000001774	Nuclear	112.50832349247169	0.0026900124089356526
ENSMUSG00000001783	Whole-cell	234.35783730510664	0.00042945826470563845
ENSMUSG00000001783	Nuclear	232.16834532889362	0.000343346826837512
ENSMUSG00000001783	Cytosolic	240.08794297621503	0.0007025129127867889
ENSMUSG00000001785	Nuclear	185.53159755613967	0.00045471419055696224
ENSMUSG00000001785	Cytosolic	198.9016622065194	0.0013450790224875484
ENSMUSG00000001785	Whole-cell	189.23589574252978	0.000648926116874304
ENSMUSG00000001794	Nuclear	415.30617494213476	0.00022385062906063607
ENSMUSG00000001794	Cytosolic	461.9296207653473	0.001090117387531356
ENSMUSG00000001794	Whole-cell	427.744328912194	0.0003925211775916359
ENSMUSG00000001827	Membrane	202.7202576971937	0.004041408492341646
ENSMUSG00000001827	Whole-cell	187.727526454179	0.0023368775615764587
ENSMUSG00000001827	Cytosolic	175.95828864598298	0.0014124713653660963
ENSMUSG00000001827	Nuclear	175.152459321446	0.001335314091281959
ENSMUSG00000001829	Whole-cell	412.09444872283115	0.0004786248725007189
ENSMUSG00000001829	Membrane	430.4757133325669	0.0009049435767447689
ENSMUSG00000001829	Cytosolic	398.7220208664067	0.00025521818025957846
ENSMUSG00000001829	Nuclear	396.85411469666377	0.00022379630134136984
ENSMUSG00000001833	Whole-cell	256.1443654426377	0.0004610568910066355
ENSMUSG00000001833	Cytosolic	260.4858595748635	0.0006490931971766815
ENSMUSG00000001833	Nuclear	254.48523641283293	0.00039780548965874545
ENSMUSG00000001855	Nuclear	168.75011945167924	0.000934586362510611
ENSMUSG00000001855	Whole-cell	170.3796279781848	0.001066699143220813
ENSMUSG00000001855	Cytosolic	174.61931168990282	0.0014577242364722054
ENSMUSG00000001864	Cytosolic	126.09297140097567	0.006711761904909471
ENSMUSG00000001864	Nuclear	96.4073274460856	0.0023519704250946206
ENSMUSG00000001864	Whole-cell	104.69148775957747	0.0030890080758299056
ENSMUSG00000001870	Cytosolic	200.69212665577425	0.0001409795435445646
ENSMUSG00000001870	Nuclear	199.7586400369781	0.00011356382382373969
ENSMUSG00000001870	Membrane	256.1391507848858	0.0028708143757796125
ENSMUSG00000001870	Whole-cell	224.91416686860165	0.0008225025618922506
ENSMUSG00000001891	Whole-cell	238.15196498442006	0.0005908881912652143
ENSMUSG00000001891	Nuclear	236.33502335169695	0.0005076404871984483
ENSMUSG00000001891	Cytosolic	242.90469479730274	0.000839743745768324
ENSMUSG00000001901	Nuclear	129.63515311100014	1.1314264670688985e-28
ENSMUSG00000001901	Cytosolic	150.85450946452073	0.0008798389022485112
ENSMUSG00000001901	Whole-cell	135.60212087200787	6.168176064323786e-05
ENSMUSG00000001909	Nuclear	107.1956118912805	0.0027676120829182734
ENSMUSG00000001909	Whole-cell	128.24821366092345	0.003092538732937306
ENSMUSG00000001909	Cytosolic	188.0373280696484	0.00978473465714669
ENSMUSG00000001910	Nuclear	119.60338757428948	0.0018658282025474143
ENSMUSG00000001910	Cytosolic	151.21468012198184	0.005973953793062196
ENSMUSG00000001910	Whole-cell	128.4063136357164	0.0026010807045164642
ENSMUSG00000001918	Membrane	122.75643271394652	0.0062705490502488635
ENSMUSG00000001918	Nuclear	73.1637043936406	0.0011957450531488968
ENSMUSG00000001918	Cytosolic	74.65547506209151	0.0014205335414513806
ENSMUSG00000001918	Whole-cell	95.86100777446293	0.0021495226331619886
ENSMUSG00000001924	Nuclear	462.5252553822387	0.00019408155337720777
ENSMUSG00000001924	Cytosolic	480.5230279107669	0.00044353871613898323
ENSMUSG00000001924	Whole-cell	467.4453378629616	0.00025266120603490425
ENSMUSG00000001942	Cytosolic	118.04697279674325	0.0032167411613579196
ENSMUSG00000001942	Membrane	184.89679906365035	0.010199184494499365
ENSMUSG00000001942	Nuclear	115.52459668811663	0.0027804877642336463
ENSMUSG00000001942	Whole-cell	146.53671002142048	0.004494600607160444
ENSMUSG00000001948	Cytosolic	486.2501868715452	0.003510980721969993
ENSMUSG00000001948	Nuclear	235.22391050598284	6.473096359995912e-27
ENSMUSG00000001948	Whole-cell	289.17623830934474	0.00010947536882102693
ENSMUSG00000001962	Whole-cell	282.0800529458768	0.0008875403093719944
ENSMUSG00000001962	Cytosolic	300.0736928037561	0.0017974864821280396
ENSMUSG00000001962	Nuclear	275.33806015786155	0.0006317536253354467
ENSMUSG00000001964	Nuclear	240.48318981141864	0.0002912433457467909
ENSMUSG00000001964	Cytosolic	260.2998004393997	0.0011800963713448469
ENSMUSG00000001964	Whole-cell	245.92225092280043	0.0004720593778333919
ENSMUSG00000001983	Whole-cell	99.37618615515045	0.002162869998714962
ENSMUSG00000001983	Cytosolic	106.7126030153085	0.0033971905541641334
ENSMUSG00000001983	Nuclear	96.52082126498924	0.001790286732082958
ENSMUSG00000001995	Nuclear	71.70049269917698	0.001439948031938574
ENSMUSG00000001995	Cytosolic	77.77798763878333	0.002438374225509067
ENSMUSG00000001995	Whole-cell	73.40201586687084	0.0016800530922492427
ENSMUSG00000001998	Whole-cell	75.24968217321852	0.002019888404221542
ENSMUSG00000001998	Nuclear	73.60499134635519	0.0017679019264115342
ENSMUSG00000001998	Cytosolic	79.48536937714064	0.002799850458659846
ENSMUSG00000001999	Whole-cell	261.4420016881314	0.0015337571844441058
ENSMUSG00000001999	Cytosolic	276.1410884117489	0.002517796922919534
ENSMUSG00000001999	Nuclear	255.90372549646148	0.0012300270921135968
ENSMUSG00000002006	Nuclear	183.01268263523994	0.0027526349574372192
ENSMUSG00000002006	Whole-cell	192.35730150793373	0.003549993928092348
ENSMUSG00000002006	Cytosolic	217.29050202100169	0.006525281680942523
ENSMUSG00000002010	Cytosolic	434.56884873299174	0.0056536575350261565
ENSMUSG00000002010	Nuclear	286.55904348190995	0.0012623991834704994
ENSMUSG00000002010	Whole-cell	321.9907746009508	0.0019170188388330422
ENSMUSG00000002012	Cytosolic	228.8275781208252	0.006716233288425049
ENSMUSG00000002012	Whole-cell	114.02314219613565	0.0009317135206812204
ENSMUSG00000002012	Nuclear	80.35821429658249	0.0019405300692693147
ENSMUSG00000002014	Nuclear	303.99831457533156	0.002381219200127222
ENSMUSG00000002014	Cytosolic	355.49249547939144	0.005088528547234563
ENSMUSG00000002014	Membrane	415.86578368301787	0.007830826134010954
ENSMUSG00000002014	Whole-cell	359.15133541799884	0.004721805656787508
ENSMUSG00000002015	Membrane	229.8986900942919	0.004139201367653018
ENSMUSG00000002015	Cytosolic	185.71532417467049	0.0008040666945809304
ENSMUSG00000002015	Nuclear	185.28892839021114	0.0007733089740813076
ENSMUSG00000002015	Whole-cell	205.3022413711723	0.0018541432356291192
ENSMUSG00000002017	Nuclear	100.00713529440024	0.0019516023928552002
ENSMUSG00000002017	Cytosolic	110.92626689845221	0.0036972623478907386
ENSMUSG00000002017	Whole-cell	103.0651925561341	0.0023553346473517795
ENSMUSG00000002028	Cytosolic	59.934462802013314	0.0017382212670817277
ENSMUSG00000002028	Whole-cell	59.08478029709128	0.001581950293843387
ENSMUSG00000002028	Nuclear	58.75749603093507	0.0015245651371488759
ENSMUSG00000002031	Nuclear	158.46121239267063	0.0016266976180416579
ENSMUSG00000002031	Whole-cell	174.75439168400874	0.002446236601870622
ENSMUSG00000002031	Cytosolic	219.16500831600362	0.007055042978660359
ENSMUSG00000002043	Cytosolic	430.09078699791854	0.006116451576359507
ENSMUSG00000002043	Nuclear	289.14717031052584	0.001658247722211893
ENSMUSG00000002043	Whole-cell	323.0927121913529	0.0023650368611869764
ENSMUSG00000002052	Cytosolic	156.72855022242456	0.0008247268057787314
ENSMUSG00000002052	Whole-cell	153.4264382095041	0.0005689027988171288
ENSMUSG00000002052	Nuclear	152.1549927643992	0.0004842481093958916
ENSMUSG00000002055	Nuclear	103.02929315448844	0.0014827999047838424
ENSMUSG00000002055	Cytosolic	131.35462499904486	0.005166463815390841
ENSMUSG00000002055	Whole-cell	110.97209843913745	0.002117961586672535
ENSMUSG00000002058	Nuclear	109.14105224744206	0.00116635812903078
ENSMUSG00000002058	Cytosolic	144.94694424145527	0.005260902474645101
ENSMUSG00000002058	Whole-cell	119.14988416911189	0.0017946942298755575
ENSMUSG00000002059	Cytosolic	215.06784830755885	0.007179760458161749
ENSMUSG00000002059	Nuclear	145.80726925233628	0.0013612220507979943
ENSMUSG00000002059	Whole-cell	164.30568256778943	0.0020976969872099262
ENSMUSG00000002064	Whole-cell	91.08425365330835	0.0027406758705642614
ENSMUSG00000002064	Membrane	99.41641249574819	0.004329028125982761
ENSMUSG00000002064	Cytosolic	84.47779056325308	0.0019056757782721257
ENSMUSG00000002064	Nuclear	83.84509516686227	0.0018000651751257707
ENSMUSG00000002068	Whole-cell	146.6294602319681	0.00031075086891230836
ENSMUSG00000002068	Nuclear	143.40311073913654	0.00017415920142778055
ENSMUSG00000002068	Cytosolic	154.9601752997306	0.0008841876290623339
ENSMUSG00000002076	Whole-cell	371.5242872733779	0.00018474968031235908
ENSMUSG00000002076	Cytosolic	379.8896256831858	0.00034053880718704766
ENSMUSG00000002076	Nuclear	368.35346285425	0.00013787786436647958
ENSMUSG00000002083	Nuclear	46.60188705165361	0.0005161144600956193
ENSMUSG00000002083	Whole-cell	49.43869350032342	0.0007538868565181288
ENSMUSG00000002083	Cytosolic	56.6367895198727	0.0018051197540711321
ENSMUSG00000002102	Nuclear	253.74638497425917	0.0004886523061337516
ENSMUSG00000002102	Cytosolic	293.8094083655632	0.0024298705755227915
ENSMUSG00000002102	Whole-cell	264.55303964040485	0.0008517935756345138
ENSMUSG00000002103	Cytosolic	79.05012868296077	0.002231721714698571
ENSMUSG00000002103	Nuclear	77.21672367412107	0.00190541578171995
ENSMUSG00000002103	Whole-cell	95.98674399597282	0.0031892104031967
ENSMUSG00000002103	Membrane	117.89072580744353	0.007129286645119057
ENSMUSG00000002105	Membrane	174.1443960198952	0.010823605747212837
ENSMUSG00000002105	Whole-cell	134.67521143316588	0.0044073308043422466
ENSMUSG00000002105	Cytosolic	108.10691975464286	0.0038524148007955416
ENSMUSG00000002105	Nuclear	101.58299248317533	0.0026732135855613644
ENSMUSG00000002107	Cytosolic	195.78990547583632	0.0014239161491820557
ENSMUSG00000002107	Nuclear	182.117527378903	0.0004797226152699688
ENSMUSG00000002107	Whole-cell	185.90704758858016	0.0006851648461900973
ENSMUSG00000002109	Nuclear	170.0538049766434	0.002906258195129442
ENSMUSG00000002109	Cytosolic	177.04545528492005	0.0038486236991387107
ENSMUSG00000002109	Whole-cell	171.9922340407854	0.0031507682195540247
ENSMUSG00000002129	Nuclear	166.1807491644494	0.00033637965274346376
ENSMUSG00000002129	Whole-cell	167.17145105774614	0.00038958066226847833
ENSMUSG00000002129	Cytosolic	169.74845570850144	0.0005477770794232021
ENSMUSG00000002147	Nuclear	95.22820161774055	0.0022889586577679384
ENSMUSG00000002147	Whole-cell	103.21033376260499	0.0030109980109726793
ENSMUSG00000002147	Cytosolic	123.80197294341811	0.00650681622469601
ENSMUSG00000002190	Nuclear	229.76131938530816	0.0012495257295923137
ENSMUSG00000002190	Membrane	366.1108462196679	0.006759953458222625
ENSMUSG00000002190	Whole-cell	286.00443175199626	0.002718226167824757
ENSMUSG00000002190	Cytosolic	232.3774805964068	0.0014372998340675231
ENSMUSG00000002205	Whole-cell	122.10791739737678	0.001644206662802339
ENSMUSG00000002205	Cytosolic	147.20161036265677	0.004915557944879197
ENSMUSG00000002205	Nuclear	112.36236737024457	0.0010390276601554647
ENSMUSG00000002210	Whole-cell	111.54829114866871	0.0022000724558142747
ENSMUSG00000002210	Cytosolic	123.32344157845792	0.004067499069372419
ENSMUSG00000002210	Nuclear	106.9591211106624	0.001694814715454715
ENSMUSG00000002221	Whole-cell	107.977047144321	0.002407938049051457
ENSMUSG00000002221	Nuclear	102.68409107665191	0.0018359861867252246
ENSMUSG00000002221	Cytosolic	121.54935054605524	0.004636207260969808
ENSMUSG00000002222	Whole-cell	103.59836099356927	0.0014271641397212442
ENSMUSG00000002222	Nuclear	96.38823718937901	0.000920127025544852
ENSMUSG00000002222	Cytosolic	121.96382210185165	0.003951166816729257
ENSMUSG00000002227	Nuclear	315.6686117520201	0.0005846517528041598
ENSMUSG00000002227	Cytosolic	317.19202788575876	0.0006380625559637493
ENSMUSG00000002227	Whole-cell	316.0907377379523	0.0005992232597551245
ENSMUSG00000002228	Whole-cell	147.65167761672822	0.002709788583497192
ENSMUSG00000002228	Cytosolic	246.17398422401507	0.009842191987111431
ENSMUSG00000002228	Nuclear	116.64786346289836	0.003030363498389503
ENSMUSG00000002233	Cytosolic	235.53040738287004	0.0020151570543488857
ENSMUSG00000002233	Whole-cell	222.3559246842601	0.001059903674815027
ENSMUSG00000002233	Nuclear	217.35348197725332	0.0007841998457423277
ENSMUSG00000002249	Whole-cell	115.76901280041535	5.7516266061446234e-05
ENSMUSG00000002249	Cytosolic	129.27213880051914	0.0008284640533779439
ENSMUSG00000002249	Nuclear	110.4463695172788	1.601651490001035e-33
ENSMUSG00000002250	Whole-cell	85.65361468836271	0.0018187576235606411
ENSMUSG00000002250	Cytosolic	99.4767345077382	0.004035846435237805
ENSMUSG00000002250	Nuclear	80.23106690244359	0.0013194058047574495
ENSMUSG00000002257	Cytosolic	110.49624966809985	0.0013242145041616068
ENSMUSG00000002257	Nuclear	105.9510388479193	0.0008115484800629121
ENSMUSG00000002257	Whole-cell	107.21902143374521	0.0009392001087119929
ENSMUSG00000002265	Whole-cell	186.2600584602317	4.662713589832635e-05
ENSMUSG00000002265	Nuclear	180.26583062459264	1.572521799592178e-33
ENSMUSG00000002265	Cytosolic	201.89601991602808	0.0006390565169471978
ENSMUSG00000002274	Cytosolic	313.18203586226616	0.006076795564618574
ENSMUSG00000002274	Nuclear	262.7184389739772	0.002719208451978983
ENSMUSG00000002274	Whole-cell	276.1105655752591	0.003450390762166329
ENSMUSG00000002279	Membrane	211.32220708646918	0.005109730699062138
ENSMUSG00000002279	Cytosolic	207.31614463636538	0.004576483835035308
ENSMUSG00000002279	Nuclear	191.48041026579943	0.0027464579230769247
ENSMUSG00000002279	Whole-cell	202.84095933244672	0.003989084885670149
ENSMUSG00000002280	Cytosolic	124.26062973254686	0.006643569522272162
ENSMUSG00000002280	Nuclear	93.68880664840448	0.0022438962982404293
ENSMUSG00000002280	Whole-cell	102.2198291281299	0.002961100718719896
ENSMUSG00000002289	Cytosolic	44.625087858142194	0.0011824698899030538
ENSMUSG00000002289	Nuclear	37.40296986428951	0.0003152295127796428
ENSMUSG00000002289	Whole-cell	39.44576631826129	0.0004768439013023784
ENSMUSG00000002297	Whole-cell	92.46084110316757	0.001126374467735042
ENSMUSG00000002297	Nuclear	91.88174657162475	0.0010547113055912475
ENSMUSG00000002297	Cytosolic	93.96264696422875	0.001326327366638214
ENSMUSG00000002307	Nuclear	75.56697605745815	0.0005974870241674561
ENSMUSG00000002307	Cytosolic	95.88313935071476	0.0029178152611172904
ENSMUSG00000002307	Whole-cell	81.32135872624453	0.0009724948925712334
ENSMUSG00000002308	Whole-cell	159.90940468972553	0.0017684542420228723
ENSMUSG00000002308	Membrane	180.25227715271447	0.004153860772146512
ENSMUSG00000002308	Cytosolic	143.4502868943324	0.00075345606223635
ENSMUSG00000002308	Nuclear	142.83240027231386	0.0007010330092428514
ENSMUSG00000002319	Nuclear	276.9841997677012	0.001619659498602177
ENSMUSG00000002319	Cytosolic	349.0650596576738	0.0051959714559514725
ENSMUSG00000002319	Whole-cell	295.72116907479506	0.002313685655952749
ENSMUSG00000002320	Membrane	169.49804018683682	0.008259992546856445
ENSMUSG00000002320	Whole-cell	126.79500090551228	0.0025669938019361083
ENSMUSG00000002320	Cytosolic	94.89519427875156	0.0019630368038387335
ENSMUSG00000002320	Nuclear	92.31574720965695	0.0015678185775349915
ENSMUSG00000002324	Nuclear	189.5139995320181	0.0018109328558155444
ENSMUSG00000002324	Whole-cell	203.31651991220215	0.0026199979078210733
ENSMUSG00000002324	Cytosolic	240.88413388444192	0.006236408222604362
ENSMUSG00000002325	Whole-cell	34.31827338090828	0.0010238623796523648
ENSMUSG00000002325	Cytosolic	36.97973855498464	0.0015297526542158441
ENSMUSG00000002325	Nuclear	33.282152649698894	0.0008696854314478412
ENSMUSG00000002326	Nuclear	155.95591011586077	0.0019668381807047193
ENSMUSG00000002326	Cytosolic	198.23691277278377	0.006528648643489483
ENSMUSG00000002326	Whole-cell	167.5112288048315	0.002789972580499466
ENSMUSG00000002329	Cytosolic	172.1618204727886	0.006536350397040765
ENSMUSG00000002329	Whole-cell	146.13984968319312	0.0029038089743870133
ENSMUSG00000002329	Nuclear	136.21204934102306	0.0020970408014582063
ENSMUSG00000002332	Whole-cell	294.3637831761664	0.0012832380790451573
ENSMUSG00000002332	Cytosolic	408.94427016865865	0.005247608022173884
ENSMUSG00000002332	Nuclear	258.35570419896845	0.0007172707067241211
ENSMUSG00000002342	Nuclear	109.01403349766704	0.002719856160751609
ENSMUSG00000002342	Whole-cell	136.3472460264147	0.004478094695344977
ENSMUSG00000002342	Cytosolic	111.76684024121414	0.003206146595545633
ENSMUSG00000002342	Membrane	169.33766099191422	0.009841751551872639
ENSMUSG00000002343	Nuclear	108.23572758330064	0.00195720919284362
ENSMUSG00000002343	Cytosolic	126.02503191833306	0.004624942789066697
ENSMUSG00000002343	Whole-cell	113.2202752272402	0.0025206982187960963
ENSMUSG00000002345	Nuclear	185.35999300907986	0.003907804498984191
ENSMUSG00000002345	Cytosolic	243.00961746277218	0.009631906413882958
ENSMUSG00000002345	Whole-cell	200.63713331053168	0.004970797166655322
ENSMUSG00000002346	Whole-cell	54.71254081379991	0.0015905667620822028
ENSMUSG00000002346	Nuclear	53.59902751017727	0.0014115011106656942
ENSMUSG00000002346	Cytosolic	57.583089904744796	0.0021361914096809645
ENSMUSG00000002372	Nuclear	99.03599738896521	0.0016177333703293341
ENSMUSG00000002372	Cytosolic	110.0702354950334	0.003276749720077426
ENSMUSG00000002372	Whole-cell	102.12913910069143	0.001996046938096239
ENSMUSG00000002379	Cytosolic	507.35207990950465	0.003995692172201563
ENSMUSG00000002379	Whole-cell	333.43942094638425	0.0005702170734861495
ENSMUSG00000002379	Nuclear	283.7864207509774	0.00022438973033433825
ENSMUSG00000002393	Nuclear	121.3081361842297	0.0027576683949942834
ENSMUSG00000002393	Cytosolic	139.42322494440992	0.00565325622450954
ENSMUSG00000002393	Whole-cell	126.36127167805145	0.003396052964606823
ENSMUSG00000002395	Cytosolic	415.3622294327227	0.007110237461451424
ENSMUSG00000002395	Nuclear	221.45230253927335	0.0016867045556906229
ENSMUSG00000002395	Whole-cell	264.9810062454078	0.0021308099740406446
ENSMUSG00000002396	Whole-cell	231.52235262678354	0.003322951969220576
ENSMUSG00000002396	Nuclear	207.5249587775845	0.0024280611706237664
ENSMUSG00000002396	Cytosolic	302.0910376578915	0.008283559798035602
ENSMUSG00000002409	Whole-cell	82.15533175136345	0.002266633422424336
ENSMUSG00000002409	Nuclear	79.00590039117475	0.0018478135314890002
ENSMUSG00000002409	Cytosolic	90.2267888110408	0.0037391723899002417
ENSMUSG00000002413	Whole-cell	111.89724705073466	0.0017545701311662849
ENSMUSG00000002413	Cytosolic	116.74405717083013	0.0024709765975654135
ENSMUSG00000002413	Nuclear	110.0198387047615	0.0015200815297518146
ENSMUSG00000002416	Nuclear	428.78655718392133	6.813419392968471e-05
ENSMUSG00000002416	Cytosolic	854.8039203025197	0.0021778622558100962
ENSMUSG00000002416	Whole-cell	511.31479837529525	0.00024710291347134785
ENSMUSG00000002428	Whole-cell	133.30220001672916	0.001817105381229715
ENSMUSG00000002428	Cytosolic	142.45720354129188	0.003064584009986579
ENSMUSG00000002428	Nuclear	129.7555837064993	0.001446373768584623
ENSMUSG00000002458	Whole-cell	113.50099320525551	0.002724767426967387
ENSMUSG00000002458	Cytosolic	141.93716817717038	0.007002388258724368
ENSMUSG00000002458	Nuclear	102.58095524232468	0.0019960179852888584
ENSMUSG00000002477	Cytosolic	250.72312252716677	7.997532659010241e-05
ENSMUSG00000002477	Nuclear	249.94553835037297	6.598955961641912e-05
ENSMUSG00000002477	Whole-cell	250.1611634143563	6.973293644068396e-05
ENSMUSG00000002486	Nuclear	68.05114390997433	0.001658343464454196
ENSMUSG00000002486	Cytosolic	71.08124367266345	0.002196444173427549
ENSMUSG00000002486	Whole-cell	68.89599981057474	0.0017972388256831753
ENSMUSG00000002489	Cytosolic	93.01159282512948	0.003493786783221887
ENSMUSG00000002489	Whole-cell	85.15074497134785	0.0021100700102387538
ENSMUSG00000002489	Nuclear	82.08295592746917	0.0017126735299538565
ENSMUSG00000002496	Nuclear	160.29939534955432	0.0035432231952408134
ENSMUSG00000002496	Cytosolic	224.28241962595914	0.010058226964727888
ENSMUSG00000002496	Whole-cell	177.22810073759905	0.004570986740712786
ENSMUSG00000002524	Cytosolic	129.22104144478823	0.0023979198851402355
ENSMUSG00000002524	Whole-cell	116.0777862521763	0.0008882946832922508
ENSMUSG00000002524	Nuclear	110.92752945529918	0.000543988348656561
ENSMUSG00000002546	Nuclear	82.34145078529389	0.002121327945834808
ENSMUSG00000002546	Cytosolic	86.54912822595331	0.00288346696334479
ENSMUSG00000002546	Whole-cell	83.51523888948812	0.0023163451550495583
ENSMUSG00000002550	Nuclear	78.6986309964783	0.0013591566610227197
ENSMUSG00000002550	Cytosolic	92.0013150202942	0.0033576630150393134
ENSMUSG00000002550	Whole-cell	82.44242286306172	0.0017744560853974526
ENSMUSG00000002580	Whole-cell	290.96036552915007	0.00037538436003364595
ENSMUSG00000002580	Cytosolic	301.4624666942382	0.0007488122210213893
ENSMUSG00000002580	Nuclear	286.9837184476441	0.0002677524605406031
ENSMUSG00000002603	Whole-cell	208.18254401054915	0.0006702213408336899
ENSMUSG00000002603	Membrane	211.15419974466033	0.0008579729894407871
ENSMUSG00000002603	Cytosolic	206.00405368730318	0.0005488833459477138
ENSMUSG00000002603	Nuclear	205.60352451585612	0.0005266941722448965
ENSMUSG00000002608	Nuclear	96.25212280770434	0.002059961070282456
ENSMUSG00000002608	Cytosolic	102.81930156490003	0.0031618636666115502
ENSMUSG00000002608	Whole-cell	98.08658580398958	0.00233299381296695
ENSMUSG00000002617	Whole-cell	43.43135152197733	0.0010276156045066433
ENSMUSG00000002617	Nuclear	42.89893181230021	0.0009436745239862453
ENSMUSG00000002617	Cytosolic	44.80777806612182	0.0012697007052155777
ENSMUSG00000002625	Cytosolic	153.43569672668815	0.006799813421031558
ENSMUSG00000002625	Nuclear	127.20947930253156	0.002872159772033116
ENSMUSG00000002625	Whole-cell	134.49345594186187	0.003669323698606871
ENSMUSG00000002635	Cytosolic	177.79569980978422	0.00463372509311979
ENSMUSG00000002635	Nuclear	138.17323147950378	0.0008463017362623411
ENSMUSG00000002635	Whole-cell	149.1485200588696	0.0014462684079009642
ENSMUSG00000002658	Whole-cell	180.5489246077326	0.0012011931572003805
ENSMUSG00000002658	Cytosolic	190.35090162489593	0.0021179614488358567
ENSMUSG00000002658	Nuclear	176.78983028660198	0.0009278746605999109
ENSMUSG00000002660	Cytosolic	234.54189501703686	0.0012661817031543949
ENSMUSG00000002660	Nuclear	216.53920744966328	0.00032542022224243375
ENSMUSG00000002660	Whole-cell	221.49848090957602	0.0005181261758682778
ENSMUSG00000002661	Nuclear	180.71568909798305	0.0008449579283871343
ENSMUSG00000002661	Cytosolic	190.7313388114411	0.0016719551250140437
ENSMUSG00000002661	Whole-cell	183.49281690103876	0.001042598642749282
ENSMUSG00000002679	Whole-cell	92.93602402888915	0.002694133890460289
ENSMUSG00000002679	Nuclear	87.50371944003412	0.0020910185070385336
ENSMUSG00000002679	Cytosolic	106.86067405623378	0.005177333036523884
ENSMUSG00000002718	Cytosolic	297.8655716115065	0.0013085397217336115
ENSMUSG00000002718	Nuclear	273.0306965371267	0.00032597082458456743
ENSMUSG00000002718	Whole-cell	279.8036832912401	0.0005258858895030844
ENSMUSG00000002731	Nuclear	238.9848075641286	0.0014575469887377892
ENSMUSG00000002731	Cytosolic	250.96752447618812	0.0023414735102963596
ENSMUSG00000002731	Whole-cell	242.28618179218606	0.0016786731382675514
ENSMUSG00000002733	Whole-cell	70.39631372273634	0.0019018495941042022
ENSMUSG00000002733	Nuclear	65.55324755214015	0.0014333108540050335
ENSMUSG00000002733	Cytosolic	82.7739158284057	0.004028764245329777
ENSMUSG00000002741	Whole-cell	181.0768971690922	0.0013616274169544209
ENSMUSG00000002741	Cytosolic	191.48435863745874	0.0023768507378817668
ENSMUSG00000002741	Nuclear	177.08819095686238	0.001058586604448409
ENSMUSG00000002748	Cytosolic	55.147610453620125	0.0019287531786516916
ENSMUSG00000002748	Whole-cell	52.93943646567743	0.0015110080908216858
ENSMUSG00000002748	Nuclear	52.08427892636547	0.0013695349881336916
ENSMUSG00000002763	Nuclear	189.15262994560538	0.0015036930303680518
ENSMUSG00000002763	Cytosolic	289.50862998979494	0.0073987522996447706
ENSMUSG00000002763	Whole-cell	214.62408429845226	0.002260037304161098
ENSMUSG00000002767	Nuclear	241.16930471843634	0.00026417713530883997
ENSMUSG00000002767	Cytosolic	274.79090858281904	0.0017799499218228343
ENSMUSG00000002767	Whole-cell	250.3073593167513	0.0005314831022957862
ENSMUSG00000002778	Whole-cell	261.59476250672884	0.0007045529420148558
ENSMUSG00000002778	Nuclear	253.2193716343275	0.0003848058638755889
ENSMUSG00000002778	Cytosolic	253.6544602966591	0.000401593570619775
ENSMUSG00000002778	Membrane	271.66912590098855	0.0012231627621547708
ENSMUSG00000002781	Nuclear	154.4721695599182	0.0006353657802040876
ENSMUSG00000002781	Cytosolic	204.45726709798407	0.004640523707456919
ENSMUSG00000002781	Whole-cell	168.14242066522544	0.0012158685753611556
ENSMUSG00000002799	Whole-cell	126.47798460214408	0.004531972095445995
ENSMUSG00000002799	Nuclear	103.9297496514139	0.002672609948598821
ENSMUSG00000002799	Cytosolic	107.31303103131442	0.00328024184684441
ENSMUSG00000002799	Membrane	152.75010520065976	0.009289510674611489
ENSMUSG00000002803	Whole-cell	63.82364525922917	0.001426045776240086
ENSMUSG00000002803	Cytosolic	72.29588315105053	0.0028365135850366447
ENSMUSG00000002803	Nuclear	60.500936087312546	0.001074789287686064
ENSMUSG00000002804	Whole-cell	200.42021735610876	0.004507304469160078
ENSMUSG00000002804	Cytosolic	227.70871730881117	0.007788607399853582
ENSMUSG00000002804	Nuclear	190.2826119837175	0.003614565820545399
ENSMUSG00000002808	Nuclear	97.02422182472847	0.0015586736847489702
ENSMUSG00000002808	Cytosolic	97.38190797946747	0.0016112643479203861
ENSMUSG00000002808	Membrane	109.30610072852376	0.003405957086079406
ENSMUSG00000002808	Whole-cell	102.70459870957292	0.002279444481131142
ENSMUSG00000002812	Cytosolic	287.23012454513866	0.00510260548315781
ENSMUSG00000002812	Whole-cell	236.67008348126026	0.001671417548213239
ENSMUSG00000002812	Nuclear	218.60910191379452	0.000995261715198755
ENSMUSG00000002814	Nuclear	54.12273581490672	0.001414388321723085
ENSMUSG00000002814	Cytosolic	64.5237702442976	0.0031695769935669487
ENSMUSG00000002814	Whole-cell	57.04414383395217	0.0017754106305365557
ENSMUSG00000002820	Whole-cell	92.44270004301096	0.0022610421688402183
ENSMUSG00000002820	Cytosolic	102.14105831254844	0.0039448098189784845
ENSMUSG00000002820	Nuclear	88.65624429999971	0.001796609604751524
ENSMUSG00000002825	Nuclear	137.81318911995248	0.0017602259334063273
ENSMUSG00000002825	Cytosolic	188.57384009591135	0.007088790123365332
ENSMUSG00000002825	Whole-cell	151.6605646852021	0.0025710579835056123
ENSMUSG00000002833	Cytosolic	233.411102921414	0.006454545273312604
ENSMUSG00000002833	Nuclear	188.83634021752482	0.0022256047008221993
ENSMUSG00000002833	Whole-cell	200.8778332669264	0.0030513920151458204
ENSMUSG00000002835	Nuclear	65.4675316968746	0.0016993961384557984
ENSMUSG00000002835	Cytosolic	74.13057423871905	0.003222892752081113
ENSMUSG00000002835	Whole-cell	67.89730486693328	0.002043715182667191
ENSMUSG00000002845	Nuclear	63.3000379098061	0.001539150162719876
ENSMUSG00000002845	Whole-cell	69.8463542966805	0.0024924269402798755
ENSMUSG00000002845	Membrane	76.62859158582718	0.00394418576646714
ENSMUSG00000002845	Cytosolic	66.10627718756272	0.002037152777545897
ENSMUSG00000002847	Cytosolic	252.49551616480284	0.007508810135398654
ENSMUSG00000002847	Nuclear	182.58013030476047	0.001966823891558042
ENSMUSG00000002847	Whole-cell	200.9947461075972	0.0028464987327343244
ENSMUSG00000002870	Cytosolic	238.51562762223404	0.000569828325378731
ENSMUSG00000002870	Nuclear	233.12107223968013	0.00033563461380387916
ENSMUSG00000002870	Whole-cell	234.61416205984116	0.00039411664938361396
ENSMUSG00000002871	Nuclear	64.32217322494299	0.0016879234720033809
ENSMUSG00000002871	Cytosolic	66.79089155070803	0.0021391073282741985
ENSMUSG00000002871	Membrane	103.23041147987132	0.006574168660700054
ENSMUSG00000002871	Whole-cell	82.36176820302116	0.0027837160997050076
ENSMUSG00000002897	Whole-cell	86.03806687199257	0.0002822208657816545
ENSMUSG00000002897	Membrane	97.93395854510233	0.0014501247131640598
ENSMUSG00000002897	Cytosolic	77.48371350761572	3.523987067796112e-05
ENSMUSG00000002897	Nuclear	75.0020196825823	1.859405069722227e-26
ENSMUSG00000002910	Nuclear	28.260500039044167	0.0002284165447881073
ENSMUSG00000002910	Cytosolic	46.04466133656148	0.0018441375113874268
ENSMUSG00000002910	Whole-cell	33.21972349791226	0.0003513437200051765
ENSMUSG00000002948	Nuclear	74.02093719868148	0.0018290073474824498
ENSMUSG00000002948	Cytosolic	82.06627387902563	0.0032381771726960494
ENSMUSG00000002948	Whole-cell	76.27514203358083	0.002158552871027762
ENSMUSG00000002949	Nuclear	148.8167793502291	0.0010629067895270381
ENSMUSG00000002949	Cytosolic	160.64286392027716	0.0023070760092012504
ENSMUSG00000002949	Whole-cell	152.10941924229218	0.0013504999682382951
ENSMUSG00000002957	Nuclear	199.86806689328077	0.0008178355766188185
ENSMUSG00000002957	Cytosolic	268.80589026888	0.005127840340042488
ENSMUSG00000002957	Whole-cell	218.0913917886095	0.001471672109175465
ENSMUSG00000002963	Whole-cell	149.8512752288861	0.003119592627051143
ENSMUSG00000002963	Cytosolic	186.31674279226078	0.00786653066665593
ENSMUSG00000002963	Nuclear	136.20211658994717	0.002246197505016447
ENSMUSG00000002980	Nuclear	379.0474947083133	0.0007967645904011075
ENSMUSG00000002980	Cytosolic	379.92662029797424	0.0008231902780917232
ENSMUSG00000002980	Membrane	476.57948891129877	0.003251103878944318
ENSMUSG00000002980	Whole-cell	420.6064613449553	0.0016443336417709153
ENSMUSG00000002983	Nuclear	82.61323349505072	0.002109104811697202
ENSMUSG00000002983	Cytosolic	99.76035063106889	0.0049372997232801355
ENSMUSG00000002983	Whole-cell	87.42583390180548	0.0026762664777222134
ENSMUSG00000002996	Whole-cell	94.30725709979716	0.0016617732749865995
ENSMUSG00000002996	Cytosolic	110.64976428731757	0.0041058347330228265
ENSMUSG00000002996	Nuclear	87.89217349746993	0.0011456331584324014
ENSMUSG00000003032	Whole-cell	47.77148464049437	2.9288841333308087e-06
ENSMUSG00000003032	Nuclear	47.56651754673377	1.1656866124503838e-06
ENSMUSG00000003032	Cytosolic	48.303337409955844	1.1318281053623871e-05
ENSMUSG00000003033	Whole-cell	282.6650345355892	0.002252930265826798
ENSMUSG00000003033	Nuclear	254.63699377543944	0.001503766186207865
ENSMUSG00000003033	Cytosolic	367.3331712403251	0.0062698072778827885
ENSMUSG00000003037	Nuclear	182.37937399240025	0.0005959485032673444
ENSMUSG00000003037	Cytosolic	194.37175944240673	0.0014755434759799073
ENSMUSG00000003037	Whole-cell	185.7037045076296	0.0007957545145095348
ENSMUSG00000003051	Cytosolic	59.71532834703479	0.0015604843058286675
ENSMUSG00000003051	Nuclear	48.7972940199327	0.0003336066444337587
ENSMUSG00000003051	Whole-cell	51.89168931163841	0.0005446267025506662
ENSMUSG00000003068	Cytosolic	109.28919413472012	0.00628790898571015
ENSMUSG00000003068	Nuclear	76.90681927269598	0.0019429021027486076
ENSMUSG00000003068	Whole-cell	85.91624090231882	0.0025226263848766657
ENSMUSG00000003072	Whole-cell	385.91563299043804	0.0005850892044701084
ENSMUSG00000003072	Cytosolic	408.7802848289447	0.0012118027986141304
ENSMUSG00000003072	Nuclear	377.4481732901514	0.0004091902755154887
ENSMUSG00000003099	Cytosolic	187.27633375761573	0.004693224654406294
ENSMUSG00000003099	Nuclear	150.70505255478662	0.0010939885232035726
ENSMUSG00000003099	Whole-cell	160.80030380525574	0.0017268023840321745
ENSMUSG00000003119	Whole-cell	67.95046377416442	0.0020413622224462473
ENSMUSG00000003119	Cytosolic	73.63313128049668	0.003120580222234481
ENSMUSG00000003119	Nuclear	65.73711416968604	0.0017183151330222596
ENSMUSG00000003123	Cytosolic	92.02540656672741	0.0033566859504809143
ENSMUSG00000003123	Nuclear	77.16496696055476	0.0012163131272719227
ENSMUSG00000003123	Whole-cell	81.35245332192223	0.0016408711614569877
ENSMUSG00000003131	Whole-cell	44.499012973737806	0.0013632957518682248
ENSMUSG00000003131	Nuclear	41.991995227339636	0.001071313854455041
ENSMUSG00000003131	Cytosolic	50.91484941590538	0.002541044596477826
ENSMUSG00000003134	Nuclear	92.51063705611628	0.0017539494624199512
ENSMUSG00000003134	Cytosolic	102.43532696299677	0.0033329669186046274
ENSMUSG00000003134	Whole-cell	95.29211281800396	0.0021193739341489252
ENSMUSG00000003135	Nuclear	117.36747376172598	0.0007903083192089541
ENSMUSG00000003135	Cytosolic	128.63710840905355	0.00202749489202173
ENSMUSG00000003135	Whole-cell	120.52401864642773	0.0010630342582969778
ENSMUSG00000003154	Nuclear	70.66044518647628	5.699073564290146e-28
ENSMUSG00000003154	Cytosolic	91.26044046848705	0.0011520137928625882
ENSMUSG00000003154	Whole-cell	76.55061336224003	7.043465453204518e-05
ENSMUSG00000003161	Whole-cell	322.8324521382968	0.0007930560733248877
ENSMUSG00000003161	Nuclear	317.17382016328753	0.0006104712009590143
ENSMUSG00000003161	Cytosolic	337.9064274728298	0.001396041448588236
ENSMUSG00000003166	Whole-cell	112.35569138612249	0.002339260329091981
ENSMUSG00000003166	Membrane	132.0707361666213	0.005442028808360538
ENSMUSG00000003166	Cytosolic	96.39402464542198	0.001245767651382182
ENSMUSG00000003166	Nuclear	95.41368319652757	0.0011185473539186337
ENSMUSG00000003184	Nuclear	79.5782776766242	0.0020380803383083733
ENSMUSG00000003184	Whole-cell	84.63280015528343	0.0026072374911096556
ENSMUSG00000003184	Cytosolic	97.58530561015665	0.004966008328588893
ENSMUSG00000003190	Cytosolic	163.24220634378193	0.007739585117572398
ENSMUSG00000003190	Nuclear	132.4305569327315	0.0032188024123370046
ENSMUSG00000003190	Whole-cell	140.94441892131732	0.004108285680252807
ENSMUSG00000003198	Whole-cell	43.408362550418445	3.195735638003595e-05
ENSMUSG00000003198	Cytosolic	50.1588301332059	0.0004900833224518446
ENSMUSG00000003198	Nuclear	40.71282997558284	5.9708420262330165e-31
ENSMUSG00000003199	Nuclear	242.0346936721685	0.0019491136712423212
ENSMUSG00000003199	Cytosolic	368.2467022336062	0.007256966219408932
ENSMUSG00000003199	Whole-cell	272.84980986890054	0.0027246103861812785
ENSMUSG00000003200	Nuclear	103.1914166930565	0.0007083240008117117
ENSMUSG00000003200	Whole-cell	110.91079769954754	0.0011865341251105352
ENSMUSG00000003200	Cytosolic	130.57946638498137	0.0036740472559165173
ENSMUSG00000003208	Whole-cell	70.66610908775728	0.0022079487586697906
ENSMUSG00000003208	Cytosolic	82.60977665869206	0.004369397058708344
ENSMUSG00000003208	Nuclear	66.00343660613206	0.0017135454304753434
ENSMUSG00000003226	Cytosolic	130.70062193306765	0.0014986877979092966
ENSMUSG00000003226	Nuclear	128.89100612690518	0.001283973266627819
ENSMUSG00000003226	Whole-cell	129.39373332710664	0.001341620446548723
ENSMUSG00000003233	Whole-cell	95.1888016331295	0.0017065627915186052
ENSMUSG00000003233	Nuclear	83.33480906368307	0.001211240348378649
ENSMUSG00000003233	Cytosolic	126.00562004159164	0.005849941704185179
ENSMUSG00000003234	Whole-cell	138.06904204216426	0.002123354023678824
ENSMUSG00000003234	Nuclear	132.96696725716907	0.0016161157429419953
ENSMUSG00000003234	Cytosolic	151.25273539559004	0.003964580119283768
ENSMUSG00000003235	Whole-cell	319.32350532574685	0.0006766738832748422
ENSMUSG00000003235	Cytosolic	343.1896320856437	0.0016018078671985831
ENSMUSG00000003235	Nuclear	310.4816648069238	0.0004357493862609879
ENSMUSG00000003269	Whole-cell	80.13192682719573	0.0021377990080634667
ENSMUSG00000003269	Nuclear	76.58859477318333	0.0016993476999222334
ENSMUSG00000003269	Cytosolic	89.1987201790752	0.0037584463071801324
ENSMUSG00000003282	Whole-cell	51.601620343752295	1.0726851076694659e-05
ENSMUSG00000003282	Cytosolic	54.934442518057885	0.00014618898341407004
ENSMUSG00000003282	Nuclear	50.295212617583665	1.1200505372621259e-33
ENSMUSG00000003283	Cytosolic	216.25187738571344	0.0022879220663027714
ENSMUSG00000003283	Nuclear	198.40003868213884	0.0008968190544994117
ENSMUSG00000003283	Whole-cell	203.3251948602441	0.001207377703820075
ENSMUSG00000003299	Whole-cell	250.4873717840949	0.001730554076232799
ENSMUSG00000003299	Cytosolic	325.61085540536226	0.005897058110002165
ENSMUSG00000003299	Nuclear	224.99108933459118	0.0010322137359200434
ENSMUSG00000003308	Cytosolic	85.14624339802734	0.003861516426779948
ENSMUSG00000003308	Nuclear	74.279185788815	0.001958938570903835
ENSMUSG00000003308	Whole-cell	77.3279274959132	0.0023801330294215732
ENSMUSG00000003309	Nuclear	205.2216926335392	0.0037410284991504185
ENSMUSG00000003309	Whole-cell	217.43039170427934	0.004680337308407854
ENSMUSG00000003309	Cytosolic	250.8013802462348	0.008221500857651052
ENSMUSG00000003316	Nuclear	177.83496555934863	0.00017920982470222383
ENSMUSG00000003316	Whole-cell	199.4869226400501	0.0009454528742579085
ENSMUSG00000003316	Cytosolic	178.59595250249473	0.00020939518943039872
ENSMUSG00000003316	Membrane	225.8906842309235	0.003022109299840969
ENSMUSG00000003341	Nuclear	60.061070909272814	3.8693540365137904e-33
ENSMUSG00000003341	Cytosolic	70.08970971662565	0.0004494898365775208
ENSMUSG00000003341	Whole-cell	62.909232530103154	3.116133459293976e-05
ENSMUSG00000003344	Cytosolic	175.41734857537028	0.0062325490606499724
ENSMUSG00000003344	Whole-cell	143.05849399736647	0.0021847049098016286
ENSMUSG00000003344	Nuclear	130.7520216503949	0.0014441264256535313
ENSMUSG00000003345	Cytosolic	181.2692580098961	0.0060161080163833895
ENSMUSG00000003345	Nuclear	138.62658038047417	0.001468657946552758
ENSMUSG00000003345	Whole-cell	150.36653665128293	0.002215080648009389
ENSMUSG00000003346	Nuclear	162.64634593200316	0.0018994112776104435
ENSMUSG00000003346	Whole-cell	181.0556118145098	0.0027540256241552173
ENSMUSG00000003346	Cytosolic	232.1542516904152	0.007805009105364698
ENSMUSG00000003348	Nuclear	61.788903105105035	0.0010380241649876251
ENSMUSG00000003348	Cytosolic	81.45777701343084	0.0036722780692720076
ENSMUSG00000003348	Whole-cell	67.32852661314104	0.0014593646458488144
ENSMUSG00000003352	Nuclear	70.25286315653787	0.001071615857128333
ENSMUSG00000003352	Whole-cell	90.79056177862275	0.0009340301073071469
ENSMUSG00000003352	Cytosolic	149.41197269573144	0.0061750005260623846
ENSMUSG00000003355	Nuclear	176.1666904974335	0.002397170482975323
ENSMUSG00000003355	Cytosolic	193.043761184471	0.004414231498513505
ENSMUSG00000003355	Membrane	201.26497063985113	0.005567227334285146
ENSMUSG00000003355	Whole-cell	190.06772281841265	0.003948382736400809
ENSMUSG00000003360	Nuclear	176.66787438071776	0.0005043183727942065
ENSMUSG00000003360	Cytosolic	190.38867103151267	0.0014947911629755591
ENSMUSG00000003360	Whole-cell	180.47380878800988	0.0007195214189456504
ENSMUSG00000003363	Whole-cell	189.9985578038871	0.0021548623703768572
ENSMUSG00000003363	Membrane	205.44739699966323	0.0038398104203959515
ENSMUSG00000003363	Nuclear	177.09897937337428	0.001187175153921547
ENSMUSG00000003363	Cytosolic	177.754501573178	0.0012463068539825045
ENSMUSG00000003378	Whole-cell	98.52209225370633	0.0030998798721527266
ENSMUSG00000003378	Cytosolic	113.93787567637945	0.005898242915528681
ENSMUSG00000003378	Nuclear	92.52436380700578	0.002428449260963009
ENSMUSG00000003380	Cytosolic	399.48656526441005	0.0014299250214524575
ENSMUSG00000003380	Membrane	403.38812564028086	0.0015672067358433756
ENSMUSG00000003380	Whole-cell	379.68449575030576	0.0008123103495694284
ENSMUSG00000003380	Nuclear	346.96872106140637	0.0001722065381877556
ENSMUSG00000003382	Nuclear	31.51308383340589	0.000778485034592379
ENSMUSG00000003382	Cytosolic	35.15496746968106	0.0014145581716266148
ENSMUSG00000003382	Whole-cell	32.534083314393484	0.0009256493629926575
ENSMUSG00000003402	Membrane	303.3789276647902	0.0038498091925056677
ENSMUSG00000003402	Cytosolic	235.9366535528269	0.000530801919223707
ENSMUSG00000003402	Whole-cell	265.0731500926381	0.0015063784948374892
ENSMUSG00000003402	Nuclear	235.22304586148118	0.0004971664324476378
ENSMUSG00000003410	Cytosolic	100.00078644634715	0.00028192376726694193
ENSMUSG00000003410	Whole-cell	93.71029369534139	2.0646808094029302e-05
ENSMUSG00000003410	Nuclear	91.24520067813732	1.9939468687122553e-33
ENSMUSG00000003411	Nuclear	123.07222975868534	0.00159309363566348
ENSMUSG00000003411	Cytosolic	172.57131622472562	0.006911382989746957
ENSMUSG00000003411	Whole-cell	136.66190362468262	0.002340107883205313
ENSMUSG00000003418	Nuclear	123.48641254693882	1.9520249710568463e-30
ENSMUSG00000003418	Membrane	136.86573044213605	0.00045530215873003897
ENSMUSG00000003418	Cytosolic	123.87391690034691	5.701668198062123e-07
ENSMUSG00000003418	Whole-cell	129.67642745259045	9.22740608257727e-05
ENSMUSG00000003420	Membrane	158.51798929956442	0.003560109338049144
ENSMUSG00000003420	Whole-cell	139.8390306836381	0.001320768705646359
ENSMUSG00000003420	Nuclear	123.6708721211576	0.00039817713838979414
ENSMUSG00000003420	Cytosolic	125.14479737861946	0.0005076136055325689
ENSMUSG00000003421	Nuclear	192.88957134335138	0.0006936959750921173
ENSMUSG00000003421	Cytosolic	215.00102480254	0.0023356535895254584
ENSMUSG00000003421	Whole-cell	198.98549589627544	0.0010341532457907193
ENSMUSG00000003423	Nuclear	193.83776145200204	0.003750649369579104
ENSMUSG00000003423	Cytosolic	273.1756571571661	0.010022349016969762
ENSMUSG00000003423	Whole-cell	214.27738588629396	0.004780303080665084
ENSMUSG00000003429	Whole-cell	603.2174223574457	9.02006154219578e-05
ENSMUSG00000003429	Cytosolic	629.0098232737348	0.0002640844153974935
ENSMUSG00000003429	Nuclear	593.6712478084789	4.834328278680009e-05
ENSMUSG00000003435	Whole-cell	178.49070301135788	0.0010380702017634038
ENSMUSG00000003435	Nuclear	171.25761194625127	0.0006354962745778363
ENSMUSG00000003435	Cytosolic	197.41585874602842	0.0027460893919006176
ENSMUSG00000003436	Whole-cell	240.79344525652735	0.002647932767672255
ENSMUSG00000003436	Membrane	396.6423982918168	0.00923308155858914
ENSMUSG00000003436	Cytosolic	163.20072647874332	0.00453464057002236
ENSMUSG00000003436	Nuclear	148.72365715518214	0.0025058030060595626
ENSMUSG00000003437	Cytosolic	139.37437868614057	0.0038324413441917925
ENSMUSG00000003437	Nuclear	119.72617895176508	0.0013391064899513402
ENSMUSG00000003437	Whole-cell	125.22962523247183	0.0018478550244252741
ENSMUSG00000003438	Whole-cell	175.82312332973692	0.0014915974070692458
ENSMUSG00000003438	Cytosolic	200.94457899409824	0.0040159180920692795
ENSMUSG00000003438	Nuclear	166.28130651662102	0.0009288495892225914
ENSMUSG00000003452	Cytosolic	104.83693228719058	0.0031578358759220665
ENSMUSG00000003452	Nuclear	99.31861035327731	0.002217058884874478
ENSMUSG00000003452	Whole-cell	100.85812571000334	0.002455277502281754
ENSMUSG00000003458	Membrane	229.72782285041524	0.00502905782713577
ENSMUSG00000003458	Nuclear	173.22653853595887	0.000762174963153677
ENSMUSG00000003458	Cytosolic	174.0867067828874	0.0008279422201664204
ENSMUSG00000003458	Whole-cell	198.48444838507018	0.002022110114452083
ENSMUSG00000003464	Whole-cell	105.1377726788959	0.0014524564963359454
ENSMUSG00000003464	Nuclear	103.98440049508811	0.0013083770536751905
ENSMUSG00000003464	Cytosolic	108.12182819700152	0.0018721680895525839
ENSMUSG00000003469	Cytosolic	122.17616879610551	0.0013336182357908508
ENSMUSG00000003469	Whole-cell	104.18293480265051	8.493932479790505e-05
ENSMUSG00000003469	Nuclear	97.02672466728971	8.241362681750637e-34
ENSMUSG00000003500	Nuclear	223.9711024063403	0.00041595847750573864
ENSMUSG00000003500	Cytosolic	257.97597959971444	0.002282517006720535
ENSMUSG00000003500	Whole-cell	233.22998267711637	0.000757140046586204
ENSMUSG00000003526	Whole-cell	163.7663040441977	0.003884922789485831
ENSMUSG00000003526	Cytosolic	173.0124247072675	0.00531027831753915
ENSMUSG00000003526	Nuclear	160.22283912891046	0.0034187194087708568
ENSMUSG00000003527	Nuclear	70.19626467894686	0.0012941210860556824
ENSMUSG00000003527	Cytosolic	83.65570632165173	0.0033307919152927973
ENSMUSG00000003527	Whole-cell	73.9860180351843	0.0017036270102159792
ENSMUSG00000003528	Whole-cell	210.69320588754718	0.0020813940023738757
ENSMUSG00000003528	Cytosolic	268.41115619189713	0.0065459445686385734
ENSMUSG00000003528	Nuclear	190.2741434144206	0.0013084014593789312
ENSMUSG00000003531	Whole-cell	219.94690050154733	0.0011599440979349193
ENSMUSG00000003531	Cytosolic	247.4653338514078	0.0032016871901258993
ENSMUSG00000003531	Nuclear	209.66845547295193	0.0006935179359635209
ENSMUSG00000003534	Whole-cell	98.03751211897934	0.003308192063220472
ENSMUSG00000003534	Membrane	107.1496426828995	0.005106175474390133
ENSMUSG00000003534	Cytosolic	90.74381274689213	0.0023428277232659185
ENSMUSG00000003534	Nuclear	90.17403991009249	0.0022419671364684018
ENSMUSG00000003546	Nuclear	177.62243885046772	0.002087256583820856
ENSMUSG00000003546	Cytosolic	214.91326677641908	0.005927319700950422
ENSMUSG00000003546	Whole-cell	187.79410865278447	0.002854218252601279
ENSMUSG00000003549	Cytosolic	249.73856604860885	0.004431452227859808
ENSMUSG00000003549	Whole-cell	220.35056354475387	0.0019344539596636069
ENSMUSG00000003549	Nuclear	209.4351808486314	0.0013193304322310314
ENSMUSG00000003573	Whole-cell	108.93395159667391	0.003116074839888534
ENSMUSG00000003573	Nuclear	100.95557503464455	0.00236851985369893
ENSMUSG00000003573	Cytosolic	129.53380892531885	0.006599707121930862
ENSMUSG00000003575	Whole-cell	112.65222781901372	6.409435630655731e-05
ENSMUSG00000003575	Nuclear	106.92398293643434	1.9733258766123905e-33
ENSMUSG00000003575	Cytosolic	127.14918682512582	0.0009386262767922473
ENSMUSG00000003581	Cytosolic	75.28843934271583	0.0021186047343857025
ENSMUSG00000003581	Membrane	111.68838822237836	0.006772592274625075
ENSMUSG00000003581	Whole-cell	91.38197545564135	0.003107510771534784
ENSMUSG00000003581	Nuclear	74.10055947172634	0.0019041420533366426
ENSMUSG00000003585	Whole-cell	119.57884803519666	0.0001309379010736391
ENSMUSG00000003585	Cytosolic	149.8605096624407	0.0023844121029677773
ENSMUSG00000003585	Nuclear	107.65745691251398	1.986687015601577e-33
ENSMUSG00000003604	Nuclear	266.35188876376884	0.0002463692016977686
ENSMUSG00000003604	Cytosolic	296.24977018779674	0.0013986964239117
ENSMUSG00000003604	Whole-cell	274.47926332506523	0.00046118598484271836
ENSMUSG00000003623	Nuclear	130.30671668337624	0.0018424649331679518
ENSMUSG00000003623	Whole-cell	136.606859082199	0.0024603566168065584
ENSMUSG00000003623	Cytosolic	152.90293368712904	0.004837668791291959
ENSMUSG00000003657	Nuclear	631.6249204276737	1.395728240070808e-23
ENSMUSG00000003657	Whole-cell	782.1527346047212	3.680863129133348e-05
ENSMUSG00000003657	Cytosolic	1615.6691697373092	0.0008388576115741037
ENSMUSG00000003660	Nuclear	311.20524437253886	0.0003501346733010853
ENSMUSG00000003660	Cytosolic	317.6263503144295	0.0005456836873976894
ENSMUSG00000003660	Whole-cell	312.97814758150014	0.0003998631007772393
ENSMUSG00000003662	Nuclear	166.6183465037027	0.0007242544453961302
ENSMUSG00000003662	Cytosolic	177.29747866880874	0.0016251613708021294
ENSMUSG00000003662	Whole-cell	169.58490545051967	0.0009330957733203883
ENSMUSG00000003680	Membrane	138.35347293286233	0.0035508004443866215
ENSMUSG00000003680	Cytosolic	127.59361618306863	0.001997825840644493
ENSMUSG00000003680	Nuclear	127.02144484825794	0.0019178245822435928
ENSMUSG00000003680	Whole-cell	132.27671447597137	0.00259075470750311
ENSMUSG00000003721	Whole-cell	91.0153831653972	0.002640165770370456
ENSMUSG00000003721	Membrane	98.1881557714344	0.004012467593472613
ENSMUSG00000003721	Nuclear	84.63375572958051	0.0017635894501450867
ENSMUSG00000003721	Cytosolic	85.72946988340176	0.0019448154626148719
ENSMUSG00000003731	Whole-cell	193.78122464738482	0.00030642214496246064
ENSMUSG00000003731	Cytosolic	197.97885934061574	0.0005177998104904852
ENSMUSG00000003731	Nuclear	192.17056177721287	0.00024061500776481902
ENSMUSG00000003752	Nuclear	31.70155360906029	0.0007825645327407553
ENSMUSG00000003752	Cytosolic	36.3282167011099	0.0015757850434850301
ENSMUSG00000003752	Whole-cell	33.00033393363688	0.0009576090147723018
ENSMUSG00000003762	Cytosolic	184.79890798910034	0.00583634653103349
ENSMUSG00000003762	Nuclear	163.56446752714635	0.0029918648120265904
ENSMUSG00000003762	Whole-cell	169.42752060601254	0.003641625456518687
ENSMUSG00000003778	Cytosolic	81.95468236307703	0.0027756912895895293
ENSMUSG00000003778	Whole-cell	77.97577846461013	0.002048284727923999
ENSMUSG00000003778	Nuclear	76.43207212589954	0.001809714394434414
ENSMUSG00000003808	Whole-cell	178.35725391040626	0.0011832063204682648
ENSMUSG00000003808	Cytosolic	217.360135194727	0.004621615250723406
ENSMUSG00000003808	Nuclear	163.80279765940318	0.0006044795762231824
ENSMUSG00000003809	Cytosolic	221.06771902281213	0.009131177738933058
ENSMUSG00000003809	Whole-cell	157.50894225159647	0.002845749814057596
ENSMUSG00000003809	Nuclear	135.19887032321645	0.002202076842778967
ENSMUSG00000003810	Whole-cell	94.9460347258395	0.0022037078740492514
ENSMUSG00000003810	Cytosolic	113.98003036644695	0.005239714499671581
ENSMUSG00000003810	Nuclear	87.51653233952477	0.0015969683829293554
ENSMUSG00000003812	Nuclear	84.50687934543461	0.002107013910623938
ENSMUSG00000003812	Cytosolic	88.26164542868794	0.002778776128066065
ENSMUSG00000003812	Membrane	96.11576108168259	0.0042889029860724084
ENSMUSG00000003812	Whole-cell	90.39126074477737	0.0030717669869646637
ENSMUSG00000003813	Whole-cell	238.58489916127778	0.0017790557945487756
ENSMUSG00000003813	Cytosolic	270.10848953139964	0.004141405429127616
ENSMUSG00000003813	Nuclear	226.9596566923285	0.0011972270942853752
ENSMUSG00000003847	Nuclear	56.55226072809847	0.0013074787433212701
ENSMUSG00000003847	Cytosolic	58.73157362536305	0.0016867058766939875
ENSMUSG00000003847	Whole-cell	57.159598931129246	0.0014061790042604186
ENSMUSG00000003848	Whole-cell	86.3167115409755	0.0014287139321085315
ENSMUSG00000003848	Cytosolic	98.2964953143465	0.0032242211745213945
ENSMUSG00000003848	Nuclear	81.60742176646585	0.0010069443852382346
ENSMUSG00000003849	Cytosolic	350.9594539811618	0.000526270098177697
ENSMUSG00000003849	Whole-cell	349.09369219687494	0.00047411195303250305
ENSMUSG00000003849	Nuclear	348.3794312438594	0.0004548392007468028
ENSMUSG00000003863	Whole-cell	103.0655732073912	0.0027579843297519196
ENSMUSG00000003863	Cytosolic	110.50961742586216	0.004106791284144383
ENSMUSG00000003863	Nuclear	100.17400719619539	0.0023422116941142204
ENSMUSG00000003865	Whole-cell	249.71654401006415	0.0009726919340421352
ENSMUSG00000003865	Nuclear	247.12218066470837	0.0008358265516557353
ENSMUSG00000003865	Cytosolic	256.5236608732321	0.0013835601366750086
ENSMUSG00000003868	Nuclear	257.03486276358115	0.0007381518120867827
ENSMUSG00000003868	Whole-cell	266.4218400445251	0.001117173756981264
ENSMUSG00000003868	Cytosolic	291.7101509204907	0.0025887297168582808
ENSMUSG00000003873	Nuclear	180.42189486289215	0.00220029835126242
ENSMUSG00000003873	Cytosolic	245.60111795267096	0.00772587397558372
ENSMUSG00000003873	Whole-cell	197.6753913742479	0.003110786264242733
ENSMUSG00000003923	Whole-cell	92.570685342331	0.000602499588513099
ENSMUSG00000003923	Cytosolic	95.3295603824598	0.0008924623946590794
ENSMUSG00000003923	Nuclear	91.50230387657516	0.0005081182884053858
ENSMUSG00000003929	Cytosolic	49.830841482382176	0.00027606044790927543
ENSMUSG00000003929	Nuclear	43.322774173454	8.696436698776252e-33
ENSMUSG00000003929	Whole-cell	45.16814902566906	1.9407863993218287e-05
ENSMUSG00000003934	Whole-cell	115.01059431521556	0.0005595172990091649
ENSMUSG00000003934	Membrane	144.9351720416615	0.0038165587746282637
ENSMUSG00000003934	Cytosolic	92.89293842079778	9.935235613911687e-05
ENSMUSG00000003934	Nuclear	88.17668082340437	5.47952868747854e-23
ENSMUSG00000003948	Whole-cell	225.5109792506391	0.0008089154091225656
ENSMUSG00000003948	Cytosolic	226.33850120961995	0.0008592476250959944
ENSMUSG00000003948	Nuclear	225.19348266271132	0.0007900229739983977
ENSMUSG00000003955	Cytosolic	667.5859774645427	0.0031391768525990005
ENSMUSG00000003955	Whole-cell	424.49961028739045	0.0005122636643713714
ENSMUSG00000003955	Nuclear	360.47261924285857	0.00022073270091414914
ENSMUSG00000003992	Cytosolic	140.49541444659036	0.0017665800045288127
ENSMUSG00000003992	Whole-cell	117.16531387481005	0.0001079977855192398
ENSMUSG00000003992	Nuclear	107.93485979909067	1.2749957158397312e-33
ENSMUSG00000004018	Whole-cell	262.06705918894016	0.001142057962441874
ENSMUSG00000004018	Cytosolic	293.0159083046316	0.002968901413967029
ENSMUSG00000004018	Nuclear	250.6708949146584	0.0007056742809523118
ENSMUSG00000004032	Whole-cell	693.2096962153944	4.846089767317772e-05
ENSMUSG00000004032	Cytosolic	1345.7596321624455	0.0010758791049681718
ENSMUSG00000004032	Nuclear	565.0913289705127	2.9564378960280965e-28
ENSMUSG00000004035	Nuclear	238.86571098873011	0.002268948626055422
ENSMUSG00000004035	Whole-cell	280.21847795010945	0.0028316389324035927
ENSMUSG00000004035	Cytosolic	420.5839320072901	0.0076277223071921415
ENSMUSG00000004038	Whole-cell	926.0933185571437	1.027105962082221e-05
ENSMUSG00000004038	Cytosolic	2079.4415416797774	0.0011123636222799826
ENSMUSG00000004038	Nuclear	709.6863244468664	7.703719777548943e-34
ENSMUSG00000004040	Whole-cell	93.53029015601427	0.0009930326476730274
ENSMUSG00000004040	Cytosolic	103.56232798063752	0.002299863121560558
ENSMUSG00000004040	Nuclear	89.58889072230382	0.0006719130693621448
ENSMUSG00000004043	Nuclear	79.43920391884963	0.0004884902069976363
ENSMUSG00000004043	Cytosolic	81.76632329934205	0.000727702302770849
ENSMUSG00000004043	Whole-cell	80.08773217808213	0.0005494811101291277
ENSMUSG00000004054	Cytosolic	84.25961508195803	0.0037604489464809483
ENSMUSG00000004054	Nuclear	73.2926683211324	0.0018667628278639884
ENSMUSG00000004054	Whole-cell	76.3703867309311	0.0022830265123864476
ENSMUSG00000004056	Cytosolic	156.36635498246918	0.004284575954319103
ENSMUSG00000004056	Whole-cell	131.83271385746534	0.0013541871607826044
ENSMUSG00000004056	Nuclear	122.31554149336242	0.0007996581245827229
ENSMUSG00000004069	Cytosolic	106.34579344874996	0.0008904842831211771
ENSMUSG00000004069	Nuclear	101.95019902513903	0.0004773597164322878
ENSMUSG00000004069	Whole-cell	103.17718739954967	0.0005775613925979066
ENSMUSG00000004070	Cytosolic	155.1734043365266	0.0002519834146361919
ENSMUSG00000004070	Whole-cell	153.2201546695518	0.0001637116223024063
ENSMUSG00000004070	Nuclear	152.46876676252154	0.00013503211846927672
ENSMUSG00000004071	Cytosolic	117.14737545581325	0.006254148308852382
ENSMUSG00000004071	Whole-cell	95.98325843433618	0.0027308438059871817
ENSMUSG00000004071	Nuclear	87.77463963079359	0.0020608157940010183
ENSMUSG00000004085	Whole-cell	109.79845781873874	0.0006060442998961317
ENSMUSG00000004085	Cytosolic	119.47389273581415	0.001605937698805379
ENSMUSG00000004085	Nuclear	106.00832365353799	0.00036835773082441605
ENSMUSG00000004096	Nuclear	317.3814626632784	0.0002393509368865019
ENSMUSG00000004096	Whole-cell	322.0609471410378	0.0003447613437110353
ENSMUSG00000004096	Cytosolic	334.46992660005753	0.0007176989227532893
ENSMUSG00000004099	Nuclear	186.07636768334683	0.0011560065929792835
ENSMUSG00000004099	Whole-cell	191.45992897854418	0.0015440167141174488
ENSMUSG00000004099	Cytosolic	205.57513826945313	0.002905341952348514
ENSMUSG00000004100	Nuclear	71.12345287251772	0.0011854835216972082
ENSMUSG00000004100	Whole-cell	73.70276797075795	0.001493641581566338
ENSMUSG00000004100	Cytosolic	80.30131887017727	0.002577629021052907
ENSMUSG00000004127	Whole-cell	114.56731123320655	0.0022838972030019395
ENSMUSG00000004127	Nuclear	112.0941313454688	0.001955287938498539
ENSMUSG00000004127	Cytosolic	120.94807556122653	0.0033142516432224404
ENSMUSG00000004151	Nuclear	100.44244658144335	0.001572526573927021
ENSMUSG00000004151	Whole-cell	101.77973233519407	0.0017536015058918456
ENSMUSG00000004151	Cytosolic	105.23683638816362	0.002286471443522169
ENSMUSG00000004187	Cytosolic	234.57267515687593	0.00013675109432484758
ENSMUSG00000004187	Whole-cell	226.93587237858648	1.0367125177713358e-05
ENSMUSG00000004187	Nuclear	224.019083850103	3.5905167805179627e-29
ENSMUSG00000004207	Nuclear	274.5112071836639	0.0004381120439561402
ENSMUSG00000004207	Cytosolic	275.3587121723879	0.00046964673089201845
ENSMUSG00000004207	Membrane	370.4815765035985	0.003843686734951476
ENSMUSG00000004207	Whole-cell	315.46742355461294	0.0014266617428617145
ENSMUSG00000004221	Nuclear	72.07622684095854	0.0018866783460300483
ENSMUSG00000004221	Cytosolic	95.20825345131853	0.005355681411876724
ENSMUSG00000004221	Whole-cell	78.55397829576026	0.0024564510194179765
ENSMUSG00000004263	Whole-cell	105.31030218744502	0.001753744378442068
ENSMUSG00000004263	Nuclear	100.26905599182369	0.0012722271543610156
ENSMUSG00000004263	Cytosolic	118.19282872779165	0.0036799914675829117
ENSMUSG00000004264	Whole-cell	324.83124205894154	0.0006578731467011006
ENSMUSG00000004264	Nuclear	313.2645926985991	0.00037899197516164785
ENSMUSG00000004264	Cytosolic	356.4477927971784	0.0018349453813092326
ENSMUSG00000004266	Nuclear	162.901997755814	0.00045053248332044423
ENSMUSG00000004266	Whole-cell	175.10766469555574	0.0009413489056804375
ENSMUSG00000004266	Cytosolic	207.3993001039004	0.0037462525576197414
ENSMUSG00000004267	Whole-cell	81.8426106254995	0.0015548224944822453
ENSMUSG00000004267	Nuclear	81.32929849865606	0.0014775802393838004
ENSMUSG00000004267	Cytosolic	83.17421804745551	0.0017678657240953258
ENSMUSG00000004268	Nuclear	225.02429595502736	0.0004326474741005255
ENSMUSG00000004268	Cytosolic	246.6089132776418	0.0016151563069931707
ENSMUSG00000004268	Whole-cell	230.9506553430205	0.0006756737982607028
ENSMUSG00000004270	Cytosolic	179.7206017457848	0.0002728323130063711
ENSMUSG00000004270	Nuclear	178.88591282124003	0.00023554843080723998
ENSMUSG00000004270	Membrane	238.36269562691544	0.0037618558802026917
ENSMUSG00000004270	Whole-cell	205.4419106844003	0.001156781311836831
ENSMUSG00000004285	Whole-cell	286.5749709929084	0.0005596380240976278
ENSMUSG00000004285	Cytosolic	411.9358017729	0.004287736215326539
ENSMUSG00000004285	Nuclear	247.74103215042078	0.00018099696398190867
ENSMUSG00000004317	Membrane	146.56177741032442	0.002816418648722458
ENSMUSG00000004317	Cytosolic	130.7124813112711	0.0010259920566053357
ENSMUSG00000004317	Nuclear	130.3478963368446	0.0009881595185698578
ENSMUSG00000004317	Whole-cell	137.81043423594892	0.0016755469116593283
ENSMUSG00000004319	Nuclear	72.30784895213765	0.001896531998082587
ENSMUSG00000004319	Cytosolic	73.77490039714203	0.002163941825057744
ENSMUSG00000004319	Whole-cell	90.55170445391244	0.003067628922847896
ENSMUSG00000004319	Membrane	111.99189777494762	0.006905726472042717
ENSMUSG00000004341	Cytosolic	135.77806644741207	0.0002119873893312731
ENSMUSG00000004341	Nuclear	127.09238130887637	2.2877747817854898e-29
ENSMUSG00000004341	Whole-cell	262.46621753524084	6.148551062881237e-05
ENSMUSG00000004341	Membrane	560.7191269342079	0.0031913114288772294
ENSMUSG00000004356	Whole-cell	135.5253615356515	0.0018446590463971145
ENSMUSG00000004356	Cytosolic	142.31910038449888	0.0027666086388406248
ENSMUSG00000004356	Nuclear	132.89927519611132	0.0015515925002379729
ENSMUSG00000004359	Nuclear	39.622227940089054	2.929227990077044e-25
ENSMUSG00000004359	Cytosolic	53.46302717781057	0.0008102142076614938
ENSMUSG00000004359	Whole-cell	43.585501942730104	4.609589729066453e-05
ENSMUSG00000004364	Nuclear	127.31023208178067	0.0005808780943135088
ENSMUSG00000004364	Whole-cell	128.73003032135736	0.0006938598452927762
ENSMUSG00000004364	Cytosolic	132.4054574341281	0.001042189518981032
ENSMUSG00000004383	Whole-cell	118.44020424267266	0.0020758435051666303
ENSMUSG00000004383	Nuclear	107.09179740171305	0.0008821091272338092
ENSMUSG00000004383	Membrane	128.89161378225123	0.003836447613541213
ENSMUSG00000004383	Cytosolic	115.89036609981136	0.001923244757517774
ENSMUSG00000004393	Nuclear	142.4323678444233	0.0021151705015273964
ENSMUSG00000004393	Whole-cell	150.8479045201526	0.0028667654404981994
ENSMUSG00000004393	Cytosolic	172.8467149129011	0.0059391279129831385
ENSMUSG00000004394	Membrane	105.30532216350123	0.0061943070699806155
ENSMUSG00000004394	Whole-cell	82.12138843483415	0.002364576247355855
ENSMUSG00000004394	Cytosolic	64.0501982157553	0.0017577068882555528
ENSMUSG00000004394	Nuclear	62.58885491006161	0.0015004724347259064
ENSMUSG00000004446	Whole-cell	68.19960045663761	0.0020933793097765137
ENSMUSG00000004446	Cytosolic	75.2791636654476	0.0034320205090848576
ENSMUSG00000004446	Nuclear	65.43771926618976	0.0017161014906231637
ENSMUSG00000004451	Nuclear	245.02306342995115	0.00018644032928509822
ENSMUSG00000004451	Cytosolic	246.0826719971632	0.0002177695848172448
ENSMUSG00000004451	Whole-cell	245.31685997716542	0.00019488158121910075
ENSMUSG00000004455	Nuclear	148.53433022750778	0.0008009911407813929
ENSMUSG00000004455	Cytosolic	165.0986449401834	0.0024001456254482524
ENSMUSG00000004455	Whole-cell	153.14959143897332	0.0011396959442642708
ENSMUSG00000004460	Membrane	178.09720955092718	0.0036514908686873103
ENSMUSG00000004460	Nuclear	153.13683281623494	0.0010845181986922218
ENSMUSG00000004460	Whole-cell	164.5326145835401	0.0020052814230382865
ENSMUSG00000004460	Cytosolic	153.51022598715232	0.0011207882880120983
ENSMUSG00000004462	Cytosolic	96.22560748983807	0.004553518576147732
ENSMUSG00000004462	Nuclear	82.3913444320049	0.002172848421491076
ENSMUSG00000004462	Whole-cell	86.27245835841723	0.002682588999355455
ENSMUSG00000004500	Cytosolic	72.57986997481	0.0008542401991969207
ENSMUSG00000004500	Nuclear	57.020669034253906	1.3749378802184737e-33
ENSMUSG00000004500	Whole-cell	61.46883381364926	5.332213125850537e-05
ENSMUSG00000004530	Whole-cell	204.06766780825862	0.0004335004801802405
ENSMUSG00000004530	Cytosolic	213.29912283827574	0.0009668386229105342
ENSMUSG00000004530	Nuclear	200.53712500216872	0.00028877637657738996
ENSMUSG00000004535	Whole-cell	169.81356489693965	0.0003519112238379593
ENSMUSG00000004535	Cytosolic	170.1525207792894	0.0003705261810154578
ENSMUSG00000004535	Nuclear	169.68341672856383	0.0003448979051416771
ENSMUSG00000004558	Nuclear	191.90962948283925	1.098743033272918e-33
ENSMUSG00000004558	Cytosolic	312.37101671129994	0.0037625529608885464
ENSMUSG00000004558	Whole-cell	222.2173372501206	0.00017824897939904897
ENSMUSG00000004561	Cytosolic	158.7832573515523	0.006505228115113683
ENSMUSG00000004561	Whole-cell	126.88831157745553	0.0022384481296122997
ENSMUSG00000004561	Nuclear	114.68844248580841	0.0015248276517831187
ENSMUSG00000004565	Cytosolic	188.22067666024932	0.003237130604018211
ENSMUSG00000004565	Nuclear	185.06827442428826	0.002847617050070391
ENSMUSG00000004565	Whole-cell	228.92576899759788	0.004784743542671209
ENSMUSG00000004565	Membrane	287.9551743743212	0.009848591299771023
ENSMUSG00000004567	Nuclear	128.27508881997534	0.003039262410037691
ENSMUSG00000004567	Whole-cell	150.8460595023533	0.005159795173655282
ENSMUSG00000004567	Membrane	177.26246053108122	0.009672197477498454
ENSMUSG00000004567	Cytosolic	132.08959615241434	0.003684188128318932
ENSMUSG00000004568	Nuclear	57.4965289787269	0.0014914068333773856
ENSMUSG00000004568	Cytosolic	62.13466655821602	0.0023286545752449045
ENSMUSG00000004568	Whole-cell	58.79364197429379	0.0016961869230840076
ENSMUSG00000004591	Cytosolic	130.84046674842332	0.0010720574710744654
ENSMUSG00000004591	Nuclear	128.87368201411735	0.0008725641160386395
ENSMUSG00000004591	Whole-cell	129.42020856217744	0.0009256097346083242
ENSMUSG00000004626	Cytosolic	243.9701290522829	0.006662458255548855
ENSMUSG00000004626	Whole-cell	208.7537876681897	0.003152877995223472
ENSMUSG00000004626	Nuclear	195.8131737379753	0.0023063612196981883
ENSMUSG00000004631	Membrane	258.4631046993327	0.007914325663350479
ENSMUSG00000004631	Cytosolic	200.48776421059065	0.002905457742982368
ENSMUSG00000004631	Nuclear	180.91216913893754	0.0011201239671461357
ENSMUSG00000004631	Whole-cell	217.92865605172432	0.003402601995713374
ENSMUSG00000004633	Nuclear	128.37245284581422	0.000659388086951656
ENSMUSG00000004633	Whole-cell	142.71642579854216	0.0012319361229679788
ENSMUSG00000004633	Cytosolic	180.4477769352234	0.005191045584411642
ENSMUSG00000004637	Whole-cell	213.43180461475592	0.00392565461980924
ENSMUSG00000004637	Cytosolic	277.46960364056855	0.00923061665672616
ENSMUSG00000004637	Nuclear	191.35845603906523	0.0029718234181011507
ENSMUSG00000004642	Nuclear	85.6798904486424	0.00019856371976067965
ENSMUSG00000004642	Whole-cell	87.29961873574346	0.00029366713795799833
ENSMUSG00000004642	Cytosolic	91.45814360814542	0.0006443894441149332
ENSMUSG00000004661	Whole-cell	94.00680358582665	0.0013125838800329482
ENSMUSG00000004661	Cytosolic	105.65583236650822	0.002968192596569973
ENSMUSG00000004661	Nuclear	89.43051726971231	0.0009127667164215589
ENSMUSG00000004667	Nuclear	295.30191901274105	0.0006590504249346754
ENSMUSG00000004667	Whole-cell	306.13281115901765	0.0010080774388013074
ENSMUSG00000004667	Cytosolic	335.6238309095441	0.002366183457601991
ENSMUSG00000004677	Whole-cell	103.78489835805073	0.0027491379055022756
ENSMUSG00000004677	Nuclear	92.32418282137492	0.002091431086000683
ENSMUSG00000004677	Cytosolic	133.765758423533	0.007287661689976359
ENSMUSG00000004768	Cytosolic	60.297253125195326	0.002742703215544722
ENSMUSG00000004768	Nuclear	51.62887203988112	0.0012779125095003674
ENSMUSG00000004768	Whole-cell	54.06369574802024	0.0015901705861244215
ENSMUSG00000004771	Cytosolic	267.10832147157265	0.002447426887810699
ENSMUSG00000004771	Nuclear	253.70951210825717	0.0015196824884029824
ENSMUSG00000004771	Whole-cell	257.39424129235204	0.0017515448978703873
ENSMUSG00000004788	Nuclear	121.70298881446706	0.00045495405462391556
ENSMUSG00000004788	Cytosolic	165.41742460376122	0.004251404185280263
ENSMUSG00000004788	Whole-cell	133.88301953629076	0.0009433486870628045
ENSMUSG00000004789	Whole-cell	156.7931977860523	0.0021274891206523507
ENSMUSG00000004789	Cytosolic	179.72370514940607	0.004957183954084786
ENSMUSG00000004789	Nuclear	148.02146774921735	0.0014649676296933103
ENSMUSG00000004798	Nuclear	109.69798090528793	1.716801035816625e-33
ENSMUSG00000004798	Cytosolic	131.97637819782574	0.0010608618943152598
ENSMUSG00000004798	Whole-cell	116.00671750671397	7.160558232763226e-05
ENSMUSG00000004815	Whole-cell	76.30081893777705	0.0017221783517913927
ENSMUSG00000004815	Cytosolic	96.96158609811503	0.004838193627218389
ENSMUSG00000004815	Nuclear	68.26884461691061	0.0012500914962586369
ENSMUSG00000004846	Whole-cell	131.99160518325635	0.003393660335661351
ENSMUSG00000004846	Nuclear	102.1721820984242	0.0019447700721843453
ENSMUSG00000004846	Membrane	168.17066056714322	0.008778385156216033
ENSMUSG00000004846	Cytosolic	104.79031055654718	0.0023622425204849703
ENSMUSG00000004849	Whole-cell	307.6527459552634	0.002148960365557474
ENSMUSG00000004849	Nuclear	276.970030448436	0.0014379720203069885
ENSMUSG00000004849	Cytosolic	402.0519771914788	0.005908205449745613
ENSMUSG00000004864	Nuclear	144.71043247176587	0.0036602115918590427
ENSMUSG00000004864	Cytosolic	215.7184546436713	0.010777185114352071
ENSMUSG00000004864	Whole-cell	163.36065879086536	0.00458673916306834
ENSMUSG00000004865	Whole-cell	113.32678501256629	0.0028458146304011322
ENSMUSG00000004865	Cytosolic	137.01412188320643	0.006600019373816306
ENSMUSG00000004865	Nuclear	104.17320168440715	0.0021004032970460516
ENSMUSG00000004880	Nuclear	122.93000725969094	0.0009106293694539492
ENSMUSG00000004880	Membrane	177.3514344813644	0.0060891196778562
ENSMUSG00000004880	Cytosolic	124.20369646560067	0.0010445202411460501
ENSMUSG00000004880	Whole-cell	147.68102624418185	0.0022630992553996252
ENSMUSG00000004885	Whole-cell	161.04277664653944	0.004533397210193557
ENSMUSG00000004885	Cytosolic	182.44877820552762	0.007831399823538265
ENSMUSG00000004885	Nuclear	152.9264702231698	0.0036485483375111372
ENSMUSG00000004891	Whole-cell	152.44701893451528	0.0012336793269233323
ENSMUSG00000004891	Cytosolic	159.59064782884735	0.0020047586039038
ENSMUSG00000004891	Nuclear	149.6916162328542	0.000994923542859027
ENSMUSG00000004895	Cytosolic	94.3336664315617	0.001399964843801657
ENSMUSG00000004895	Whole-cell	87.21268741876683	0.0006002957763520809
ENSMUSG00000004895	Nuclear	84.42003283042446	0.00039727106452157985
ENSMUSG00000004896	Whole-cell	37.553372568471545	0.0004909944025690889
ENSMUSG00000004896	Cytosolic	50.57441578230645	0.002118686424006501
ENSMUSG00000004896	Nuclear	32.49580523142385	0.00032472194479061763
ENSMUSG00000004897	Cytosolic	374.64758969625336	0.0007471580550050983
ENSMUSG00000004897	Nuclear	345.6936441478678	0.0001237558651985687
ENSMUSG00000004897	Whole-cell	353.5411837328003	0.00024045413791728705
ENSMUSG00000004929	Whole-cell	225.54409883203098	0.0029757326553507767
ENSMUSG00000004929	Cytosolic	268.0627118550569	0.006636783516740219
ENSMUSG00000004929	Nuclear	210.18218555548611	0.0021290844433979536
ENSMUSG00000004931	Whole-cell	160.6729586572994	0.0026001312096097977
ENSMUSG00000004931	Nuclear	148.44057720511069	0.0017887033666569808
ENSMUSG00000004931	Cytosolic	193.16275045972392	0.006554793700923588
ENSMUSG00000004934	Cytosolic	105.84156110902404	0.0035812537587430844
ENSMUSG00000004934	Whole-cell	93.63280088588638	0.0016952680280752119
ENSMUSG00000004934	Nuclear	88.84518124270261	0.0012329228301380711
ENSMUSG00000004936	Whole-cell	131.38313765263737	0.0012270822639634006
ENSMUSG00000004936	Nuclear	129.3088853234282	0.0010244137600804119
ENSMUSG00000004936	Cytosolic	136.7470438027658	0.0018612906282129255
ENSMUSG00000004937	Whole-cell	145.32432493941067	0.0015635561767790482
ENSMUSG00000004937	Nuclear	140.63629230906122	0.0011557888172682514
ENSMUSG00000004937	Cytosolic	157.44692452630588	0.003041815778754019
ENSMUSG00000004945	Nuclear	297.72813449742074	0.0003102402337704881
ENSMUSG00000004945	Cytosolic	323.51868178276436	0.0011986003529041364
ENSMUSG00000004945	Whole-cell	304.74620447729603	0.0004931178940703913
ENSMUSG00000004947	Whole-cell	89.25307703431761	0.00138659072893075
ENSMUSG00000004947	Nuclear	88.63420920528365	0.0013018018635981845
ENSMUSG00000004947	Cytosolic	90.8576272409802	0.0016230981981800168
ENSMUSG00000004948	Nuclear	220.5119260490055	0.0005746911339478799
ENSMUSG00000004948	Whole-cell	222.45118034023065	0.0006751393126627026
ENSMUSG00000004948	Cytosolic	227.5204489918828	0.0009782974633529003
ENSMUSG00000004951	Nuclear	492.34818356617774	7.777273823943045e-08
ENSMUSG00000004951	Cytosolic	493.5436650827272	6.513836102537868e-07
ENSMUSG00000004951	Whole-cell	492.67950074247597	1.8094514748644505e-07
ENSMUSG00000004952	Cytosolic	141.58105605983528	0.007732895124711112
ENSMUSG00000004952	Whole-cell	117.56183678548256	0.003679583802261366
ENSMUSG00000004952	Nuclear	108.33644373234591	0.002840053461206499
ENSMUSG00000004980	Nuclear	280.18239505947395	0.000727728139205225
ENSMUSG00000004980	Cytosolic	334.218572471805	0.0031498888755171995
ENSMUSG00000004980	Whole-cell	294.5252885007948	0.0011877363496489847
ENSMUSG00000004994	Nuclear	56.57919292102014	0.001024347267510984
ENSMUSG00000004994	Whole-cell	58.73782898018809	0.0012872491145477765
ENSMUSG00000004994	Cytosolic	64.25913430806239	0.002218770380641057
ENSMUSG00000005034	Nuclear	106.09765427099389	0.0008385480995365739
ENSMUSG00000005034	Whole-cell	113.80159086574528	0.0013494363821811282
ENSMUSG00000005034	Cytosolic	133.47358695774702	0.003906740193767734
ENSMUSG00000005043	Cytosolic	84.1546548545544	0.0019925001623159713
ENSMUSG00000005043	Whole-cell	96.90405698264532	0.003075551224218282
ENSMUSG00000005043	Membrane	113.12624729499342	0.006081814248278996
ENSMUSG00000005043	Nuclear	82.82439590661706	0.00176980033484462
ENSMUSG00000005045	Whole-cell	133.59054421428317	3.281117046600451e-05
ENSMUSG00000005045	Cytosolic	143.48880404108593	0.0004494692358890854
ENSMUSG00000005045	Nuclear	129.7321009989444	1.2312037155323445e-28
ENSMUSG00000005069	Cytosolic	127.3404146170186	0.004193000713879156
ENSMUSG00000005069	Nuclear	109.41510941556177	0.0016553212382788552
ENSMUSG00000005069	Whole-cell	114.44164322291158	0.0021848015639378392
ENSMUSG00000005078	Whole-cell	87.34781626485741	0.0020105270005494964
ENSMUSG00000005078	Membrane	94.36006318272113	0.003229157891418376
ENSMUSG00000005078	Nuclear	81.26286588265823	0.0012790393002064509
ENSMUSG00000005078	Cytosolic	81.72941363394598	0.001347392970495539
ENSMUSG00000005102	Nuclear	148.96186879904982	0.001551778429117167
ENSMUSG00000005102	Cytosolic	193.69751221040167	0.00614868918454992
ENSMUSG00000005102	Whole-cell	161.21019718914386	0.0023238796332148664
ENSMUSG00000005103	Whole-cell	172.67867851961296	0.0009319162822526484
ENSMUSG00000005103	Cytosolic	186.78543504355798	0.0021984841438856626
ENSMUSG00000005103	Nuclear	167.2614292513117	0.0006088256319790889
ENSMUSG00000005125	Nuclear	103.00776416110935	1.1295127734000423e-33
ENSMUSG00000005125	Whole-cell	112.06859620169132	0.000106274238913948
ENSMUSG00000005125	Cytosolic	134.91070168531567	0.0017586486004213025
ENSMUSG00000005142	Nuclear	124.3611577419328	0.003006376013340369
ENSMUSG00000005142	Membrane	280.4978781903218	0.010182025075729913
ENSMUSG00000005142	Cytosolic	128.41679990153494	0.0037018347314392132
ENSMUSG00000005142	Whole-cell	187.0035501271192	0.003211365912721545
ENSMUSG00000005148	Nuclear	41.79688848234854	0.0001431906328941286
ENSMUSG00000005148	Cytosolic	42.93858256353305	0.00023619886161382853
ENSMUSG00000005148	Whole-cell	42.115052053836415	0.00016646815319665945
ENSMUSG00000005150	Whole-cell	221.2210478534364	0.001850326853617424
ENSMUSG00000005150	Cytosolic	278.1843767800868	0.005956316421076864
ENSMUSG00000005150	Nuclear	201.0645368183918	0.00111757146616896
ENSMUSG00000005161	Nuclear	569.1268907818222	7.190048014908703e-05
ENSMUSG00000005161	Cytosolic	572.8070389716588	9.33775015496372e-05
ENSMUSG00000005161	Whole-cell	570.1449085987107	7.757408669357648e-05
ENSMUSG00000005204	Whole-cell	151.70891816197766	0.0015359954499100052
ENSMUSG00000005204	Cytosolic	164.83887024635737	0.003078565446913174
ENSMUSG00000005204	Nuclear	146.64105491328567	0.0011169460791907373
ENSMUSG00000005225	Whole-cell	269.67353736554384	0.0005828422969303803
ENSMUSG00000005225	Nuclear	262.8219869065345	0.0003632274436558098
ENSMUSG00000005225	Cytosolic	287.9321657237086	0.0014431834669727838
ENSMUSG00000005233	Cytosolic	110.27468004558948	0.0016416834013308337
ENSMUSG00000005233	Nuclear	104.84500466932757	0.0009774378887842988
ENSMUSG00000005233	Whole-cell	106.36106723677419	0.0011411306815134515
ENSMUSG00000005251	Cytosolic	38.30125522667383	0.0017204715317820454
ENSMUSG00000005251	Whole-cell	33.100002427170956	0.0008337428044977147
ENSMUSG00000005251	Nuclear	31.061661067235605	0.0006272675605158443
ENSMUSG00000005299	Nuclear	199.35812348415178	0.0010226719150556623
ENSMUSG00000005299	Whole-cell	201.22127144355278	0.0011580951348593427
ENSMUSG00000005299	Cytosolic	206.0845490334002	0.0015556976862846144
ENSMUSG00000005312	Nuclear	181.3172981116597	0.0004253430040850371
ENSMUSG00000005312	Cytosolic	188.2990718589394	0.0008663154478063957
ENSMUSG00000005312	Whole-cell	183.2544654652264	0.0005308684043863616
ENSMUSG00000005320	Nuclear	70.04666475188554	3.159277617712637e-28
ENSMUSG00000005320	Cytosolic	77.04637255635143	0.00023259082302513938
ENSMUSG00000005320	Whole-cell	72.01969165159103	1.6980338124298197e-05
ENSMUSG00000005360	Nuclear	72.72534390308515	0.0018892841322688965
ENSMUSG00000005360	Cytosolic	74.6065563294661	0.002231273370633005
ENSMUSG00000005360	Membrane	123.82535098540625	0.0074690977986729004
ENSMUSG00000005360	Whole-cell	95.99748487123986	0.002885812624189687
ENSMUSG00000005362	Cytosolic	135.43547706863083	0.005340920385116871
ENSMUSG00000005362	Whole-cell	120.96826059061836	0.002932198274951204
ENSMUSG00000005362	Nuclear	115.35561703257127	0.0022920340640273855
ENSMUSG00000005370	Whole-cell	120.8834508365776	0.0016126706676027032
ENSMUSG00000005370	Nuclear	116.31305188482598	0.0011833761356449942
ENSMUSG00000005370	Cytosolic	132.61442954312037	0.0032235656285209773
ENSMUSG00000005371	Nuclear	51.35118308134262	0.0007989349274813363
ENSMUSG00000005371	Cytosolic	58.343738779930334	0.0018331437592038883
ENSMUSG00000005371	Whole-cell	53.31806439865921	0.0010240525599899556
ENSMUSG00000005373	Nuclear	98.15072441660264	0.002509310567206428
ENSMUSG00000005373	Cytosolic	123.93482146166738	0.006513528072111956
ENSMUSG00000005373	Whole-cell	105.35637424358849	0.003244834621174022
ENSMUSG00000005374	Nuclear	51.31144781185717	0.0011443510199254997
ENSMUSG00000005374	Whole-cell	62.03290321542409	0.0020072843185552896
ENSMUSG00000005374	Membrane	74.3226489018647	0.0042866520111917205
ENSMUSG00000005374	Cytosolic	52.51899800398384	0.001350898598308646
ENSMUSG00000005378	Nuclear	212.83056660028458	0.0017898553580124094
ENSMUSG00000005378	Cytosolic	306.7721055966896	0.007241433113534597
ENSMUSG00000005378	Whole-cell	236.75489621162936	0.0026191636694526234
ENSMUSG00000005397	Whole-cell	365.0468895319614	0.0007909795016335765
ENSMUSG00000005397	Membrane	402.33401000848573	0.0019967648111571226
ENSMUSG00000005397	Cytosolic	337.0176657906808	0.0002548843768192184
ENSMUSG00000005397	Nuclear	336.08281216618917	0.00023460219909972704
ENSMUSG00000005410	Nuclear	220.9875979020982	0.0007169312661945818
ENSMUSG00000005410	Cytosolic	233.59015878386222	0.0015223610244617688
ENSMUSG00000005410	Whole-cell	224.46530895133753	0.0009069076652555498
ENSMUSG00000005413	Nuclear	80.27100849396335	0.0001548152738472583
ENSMUSG00000005413	Cytosolic	84.69007020785469	0.0004678185911787253
ENSMUSG00000005413	Whole-cell	81.50784319945963	0.0002230914349530047
ENSMUSG00000005417	Cytosolic	289.19497158149045	0.006165948195149468
ENSMUSG00000005417	Whole-cell	238.7105632342555	0.002459353389082184
ENSMUSG00000005417	Nuclear	220.75431151975906	0.0016624253672807379
ENSMUSG00000005442	Whole-cell	93.20972508295715	0.0029055165369672492
ENSMUSG00000005442	Cytosolic	107.1644362413897	0.005454417624814767
ENSMUSG00000005442	Nuclear	87.77187349891125	0.0022819390032238697
ENSMUSG00000005447	Nuclear	223.50947565517546	0.0032094928695796123
ENSMUSG00000005447	Cytosolic	279.2712631867796	0.007715781243070052
ENSMUSG00000005447	Whole-cell	238.26288387700234	0.004124534872012095
ENSMUSG00000005465	Whole-cell	135.4205938900246	0.00031699951159654095
ENSMUSG00000005465	Membrane	197.86922954359258	0.005351692429922168
ENSMUSG00000005465	Cytosolic	91.604660147251	0.00016061540080950388
ENSMUSG00000005465	Nuclear	85.49272120650156	1.3680198984734036e-23
ENSMUSG00000005469	Nuclear	410.57930112503715	7.518487886804541e-05
ENSMUSG00000005469	Whole-cell	413.16922247790455	0.00010031779900213982
ENSMUSG00000005469	Cytosolic	419.9870161243884	0.00018331361881580282
ENSMUSG00000005470	Nuclear	57.252444608669386	0.0005302381709965679
ENSMUSG00000005470	Cytosolic	79.53229106386173	0.0029909812002838886
ENSMUSG00000005470	Whole-cell	63.54819336727623	0.0008545044798239091
ENSMUSG00000005483	Cytosolic	61.901549025106256	0.0007699066584134877
ENSMUSG00000005483	Whole-cell	57.113718828195154	0.00028504690823703843
ENSMUSG00000005483	Nuclear	55.23216120940584	0.00017041512727235055
ENSMUSG00000005501	Whole-cell	87.03197567826341	0.00206552000017782
ENSMUSG00000005501	Nuclear	84.07836148690268	0.0016828270428405428
ENSMUSG00000005501	Cytosolic	94.60314244900785	0.0033803834464319117
ENSMUSG00000005505	Whole-cell	59.855179279929494	0.0014141984358255282
ENSMUSG00000005505	Nuclear	57.104780305972724	0.0010972808981453987
ENSMUSG00000005505	Cytosolic	66.87874374465756	0.0026166000582760586
ENSMUSG00000005506	Nuclear	142.79690407859314	0.001025789748355142
ENSMUSG00000005506	Whole-cell	153.09237594647547	0.0016533406506895904
ENSMUSG00000005506	Cytosolic	179.99994316562757	0.004731242289314229
ENSMUSG00000005510	Cytosolic	305.63674792123646	0.0011198370995411954
ENSMUSG00000005510	Whole-cell	290.596590230424	0.0005120456737327232
ENSMUSG00000005510	Nuclear	284.9379468861327	0.0003455834179906035
ENSMUSG00000005514	Cytosolic	119.84704208689092	0.0004691400305493189
ENSMUSG00000005514	Membrane	145.4263773885559	0.002865823307526728
ENSMUSG00000005514	Whole-cell	131.39419892011887	0.0011906205253219384
ENSMUSG00000005514	Nuclear	119.36671161758338	0.00043247603807452834
ENSMUSG00000005533	Cytosolic	144.4069465440749	0.0004025787881877635
ENSMUSG00000005533	Nuclear	143.81735665538358	0.00036515612818440276
ENSMUSG00000005533	Membrane	158.00987308939094	0.0014803647235074116
ENSMUSG00000005533	Whole-cell	150.3820119813829	0.0007721618559058194
ENSMUSG00000005534	Cytosolic	90.68816752641514	0.002450073812103869
ENSMUSG00000005534	Membrane	121.31668236882	0.006928227419270394
ENSMUSG00000005534	Whole-cell	104.05316759631583	0.0036356155374404984
ENSMUSG00000005534	Nuclear	89.07841095301262	0.002166210613706375
ENSMUSG00000005566	Cytosolic	263.05663043904246	0.0039348289878006195
ENSMUSG00000005566	Nuclear	212.64991794053378	0.0007392701811816975
ENSMUSG00000005566	Whole-cell	226.19705053363933	0.0012924745455080635
ENSMUSG00000005575	Cytosolic	238.42240119775926	0.002468021364574877
ENSMUSG00000005575	Whole-cell	222.3759824872413	0.0012423167517875543
ENSMUSG00000005575	Nuclear	216.30336329017783	0.0008990957578118616
ENSMUSG00000005609	Nuclear	153.03196323378825	0.000418193994811467
ENSMUSG00000005609	Whole-cell	154.22716499792122	0.0004927275627092314
ENSMUSG00000005609	Cytosolic	157.3318148822893	0.0007182312516752859
ENSMUSG00000005615	Whole-cell	96.16895736403146	0.0005203197814885692
ENSMUSG00000005615	Cytosolic	98.04025314428154	0.000699566865985198
ENSMUSG00000005615	Nuclear	95.44633270526452	0.0004592420849247402
ENSMUSG00000005621	Nuclear	49.30170205781617	0.0007057576369737336
ENSMUSG00000005621	Cytosolic	58.90251738241835	0.0020493731122354273
ENSMUSG00000005621	Whole-cell	52.01015586905303	0.0009689572090311615
ENSMUSG00000005625	Nuclear	210.8913377732966	0.000270685757382442
ENSMUSG00000005625	Cytosolic	310.54897108380226	0.004500245301056095
ENSMUSG00000005625	Whole-cell	236.37272365002073	0.0007426645651814004
ENSMUSG00000005656	Cytosolic	318.73524195206016	0.0007081730549275783
ENSMUSG00000005656	Nuclear	307.9639273149918	0.00036038343586902423
ENSMUSG00000005656	Whole-cell	310.92840946311077	0.00044454527847966036
ENSMUSG00000005667	Nuclear	139.74049879499367	0.0005190602985973981
ENSMUSG00000005667	Cytosolic	147.48443584680558	0.0011713776308019366
ENSMUSG00000005667	Whole-cell	141.89895209777066	0.0006705443983185078
ENSMUSG00000005672	Membrane	89.40118582440553	0.0034087064183210016
ENSMUSG00000005672	Nuclear	60.71849203947815	0.00046068699787891646
ENSMUSG00000005672	Whole-cell	74.01618387999305	0.0011641152232714585
ENSMUSG00000005672	Cytosolic	61.204137719745916	0.0005131603838944296
ENSMUSG00000005674	Nuclear	157.3080715411924	0.0027438085251025733
ENSMUSG00000005674	Cytosolic	286.3068339685106	0.009732214070850887
ENSMUSG00000005674	Whole-cell	188.51754167321346	0.0031617647273992616
ENSMUSG00000005682	Whole-cell	141.48377753056167	0.0032577079960547095
ENSMUSG00000005682	Cytosolic	183.09185972637536	0.008675864069887775
ENSMUSG00000005682	Nuclear	126.0557142964302	0.0024276860584150893
ENSMUSG00000005683	Whole-cell	222.76561124924348	0.0007569954190710981
ENSMUSG00000005683	Cytosolic	231.93279745073428	0.0013419423646361215
ENSMUSG00000005683	Nuclear	219.2704757447236	0.0005805893039574885
ENSMUSG00000005687	Whole-cell	313.521099292568	0.0006626745890813642
ENSMUSG00000005687	Cytosolic	347.1101421192501	0.0019813812334101054
ENSMUSG00000005687	Nuclear	301.26232638667716	0.00036337678729862213
ENSMUSG00000005698	Cytosolic	89.85589938218017	0.0024534514138035163
ENSMUSG00000005698	Nuclear	80.65036764953541	0.001130762728218583
ENSMUSG00000005698	Whole-cell	83.23612806178765	0.001427574616571353
ENSMUSG00000005699	Nuclear	71.0889274627853	0.00134759390928437
ENSMUSG00000005699	Whole-cell	75.66362810975981	0.0018049964600993
ENSMUSG00000005699	Cytosolic	87.33327021807315	0.003761680846987541
ENSMUSG00000005718	Cytosolic	48.46403623910693	0.0021425666876484445
ENSMUSG00000005718	Nuclear	40.084613275592105	0.000839518186289491
ENSMUSG00000005718	Whole-cell	42.4430506667731	0.001096460919598332
ENSMUSG00000005732	Nuclear	383.17707271592946	0.0001495339747478155
ENSMUSG00000005732	Cytosolic	397.82407067057653	0.00040407424748714523
ENSMUSG00000005732	Whole-cell	387.1923017656836	0.0002072139220606826
ENSMUSG00000005774	Whole-cell	59.375407712747574	0.0017144600824795027
ENSMUSG00000005774	Nuclear	57.99071594134398	0.0014982131800448314
ENSMUSG00000005774	Cytosolic	62.9402687900353	0.002388811124100245
ENSMUSG00000005779	Nuclear	527.2554770898657	3.5046923858445186e-05
ENSMUSG00000005779	Cytosolic	548.051683045227	0.0001694014322451009
ENSMUSG00000005779	Whole-cell	532.9310808261538	6.195252384105444e-05
ENSMUSG00000005802	Whole-cell	86.89129258398127	0.0031431403592896766
ENSMUSG00000005802	Membrane	95.34388610533784	0.004883676597592111
ENSMUSG00000005802	Cytosolic	80.63429645461787	0.00231782501396699
ENSMUSG00000005802	Nuclear	79.38429835095482	0.002090038907157281
ENSMUSG00000005813	Whole-cell	110.20120590399355	0.001351146244273173
ENSMUSG00000005813	Cytosolic	134.51627305882724	0.0044820418230182004
ENSMUSG00000005813	Nuclear	100.69564555398824	0.0008180252507178959
ENSMUSG00000005823	Nuclear	128.63089672057524	0.0031391329265252044
ENSMUSG00000005823	Whole-cell	158.43809523666917	0.006490678217147335
ENSMUSG00000005823	Membrane	186.99609986887418	0.012352919059931033
ENSMUSG00000005823	Cytosolic	152.30400991018746	0.006834136451305127
ENSMUSG00000005846	Cytosolic	188.9262092294632	0.0006596046231984836
ENSMUSG00000005846	Nuclear	180.03517063570493	0.00020633365743848652
ENSMUSG00000005846	Whole-cell	182.50272909347356	0.00030458991176449867
ENSMUSG00000005871	Whole-cell	86.75183702594767	0.0014650313615904636
ENSMUSG00000005871	Cytosolic	90.26418365976787	0.002006201916049366
ENSMUSG00000005871	Nuclear	85.38999736712614	0.0012856726504523307
ENSMUSG00000005873	Cytosolic	198.5591306955187	4.3453909846921605e-05
ENSMUSG00000005873	Membrane	212.709657717988	0.00051965282972715
ENSMUSG00000005873	Whole-cell	204.8207882431304	0.00018494742437688265
ENSMUSG00000005873	Nuclear	198.1746497016727	3.6860674450948855e-05
ENSMUSG00000005881	Nuclear	241.9895873869186	0.0008847581778573526
ENSMUSG00000005881	Cytosolic	281.5423617306801	0.0032394383232128084
ENSMUSG00000005881	Membrane	317.2679286720244	0.005737638478503207
ENSMUSG00000005881	Whole-cell	280.8817779697012	0.0028362805962226854
ENSMUSG00000005882	Whole-cell	113.65707426802697	0.0003068507461017552
ENSMUSG00000005882	Cytosolic	116.33455307999745	0.0005007617144604581
ENSMUSG00000005882	Nuclear	112.62239345327619	0.0002458028102682206
ENSMUSG00000005886	Nuclear	63.04951574752237	0.0008535384716552312
ENSMUSG00000005886	Cytosolic	74.62813007222303	0.002456235426649529
ENSMUSG00000005886	Whole-cell	66.31563595372067	0.0011719166236608353
ENSMUSG00000005893	Nuclear	43.24209108956793	0.001140869156968956
ENSMUSG00000005893	Whole-cell	48.34412656201249	0.0014695877742345387
ENSMUSG00000005893	Cytosolic	61.557370441510486	0.0036275154596048425
ENSMUSG00000005897	Cytosolic	58.82180541847117	0.0018465694687163003
ENSMUSG00000005897	Whole-cell	51.28137616679031	0.0007571775371079525
ENSMUSG00000005897	Nuclear	48.308487445564175	0.0005132802745758989
ENSMUSG00000005899	Whole-cell	136.686175322812	0.0020741094092967764
ENSMUSG00000005899	Cytosolic	155.44605125225024	0.004633037956034283
ENSMUSG00000005899	Nuclear	129.42869269885176	0.0014606984717777766
ENSMUSG00000005907	Whole-cell	103.00749949964171	0.002378020562889301
ENSMUSG00000005907	Cytosolic	111.15784483946051	0.0037729617176727537
ENSMUSG00000005907	Nuclear	99.83609010941352	0.0019617818994023617
ENSMUSG00000005936	Whole-cell	99.03131445784894	0.0024627689030798255
ENSMUSG00000005936	Cytosolic	117.77741042401334	0.005533232687876587
ENSMUSG00000005936	Nuclear	91.72525592706818	0.0018183130827432367
ENSMUSG00000005949	Nuclear	63.43263829979308	0.0014082680815371612
ENSMUSG00000005949	Cytosolic	64.39469671217735	0.0015719688532874457
ENSMUSG00000005949	Membrane	89.3215081232622	0.004992771886743907
ENSMUSG00000005949	Whole-cell	75.4413932669608	0.00242819660775455
ENSMUSG00000005950	Whole-cell	56.91555152783726	1.1477328918119245e-05
ENSMUSG00000005950	Cytosolic	60.52393027892919	0.0001562363938708033
ENSMUSG00000005950	Nuclear	55.501609029947204	1.091840901460294e-33
ENSMUSG00000005951	Nuclear	97.38341993310841	8.449867167722093e-34
ENSMUSG00000005951	Cytosolic	116.93486546030434	0.0009422962864944726
ENSMUSG00000005951	Whole-cell	102.93516635471386	6.355626797813413e-05
ENSMUSG00000005968	Nuclear	46.28119941540458	0.0011044959481982103
ENSMUSG00000005968	Cytosolic	52.54828738735913	0.0021738414480072417
ENSMUSG00000005968	Whole-cell	48.04005907330204	0.0013439432101272255
ENSMUSG00000005973	Cytosolic	251.80477710771171	0.0006224480882013227
ENSMUSG00000005973	Membrane	300.53373394759797	0.0030878158912103276
ENSMUSG00000005973	Whole-cell	272.76198914562616	0.0014067114970673833
ENSMUSG00000005973	Nuclear	250.41159808515457	0.0005577433157338284
ENSMUSG00000005981	Nuclear	260.9256672253622	0.0027621969188576707
ENSMUSG00000005981	Whole-cell	274.9268301542867	0.0035186289016253124
ENSMUSG00000005981	Cytosolic	313.81587098294426	0.006273198238097072
ENSMUSG00000005982	Whole-cell	109.09216962451153	0.002531817324891965
ENSMUSG00000005982	Nuclear	101.30776946976202	0.0018506308285403828
ENSMUSG00000005982	Cytosolic	129.10927940219477	0.005719488105917947
ENSMUSG00000005986	Whole-cell	116.95726934883689	4.7218910136807154e-05
ENSMUSG00000005986	Cytosolic	128.7444965406123	0.0006669843281600394
ENSMUSG00000005986	Nuclear	112.32294321122416	2.182665433770669e-33
ENSMUSG00000006010	Nuclear	92.6109141675469	0.0014733678738179953
ENSMUSG00000006010	Whole-cell	92.96643174407677	0.0015244540627267432
ENSMUSG00000006010	Cytosolic	93.88990547605668	0.001662566277421436
ENSMUSG00000006019	Cytosolic	166.12440090983188	0.004631644128015659
ENSMUSG00000006019	Nuclear	147.76183591389662	0.0021943676544377683
ENSMUSG00000006019	Whole-cell	152.86187900487798	0.0027436986826970154
ENSMUSG00000006021	Whole-cell	194.23090289442956	0.004096218357179706
ENSMUSG00000006021	Nuclear	183.61341496208436	0.0032009547538173833
ENSMUSG00000006021	Cytosolic	222.7833686461143	0.0075278203287335995
ENSMUSG00000006024	Nuclear	192.64464954009853	0.0013021969113307962
ENSMUSG00000006024	Cytosolic	270.26983596480244	0.006470362692121434
ENSMUSG00000006024	Whole-cell	212.93318795618563	0.0020741763866088704
ENSMUSG00000006050	Whole-cell	139.76414653192313	0.0017663976142799462
ENSMUSG00000006050	Cytosolic	180.24839556585357	0.006368574711622377
ENSMUSG00000006050	Nuclear	124.51368732887599	0.0011066030285160622
ENSMUSG00000006056	Cytosolic	254.41956544780166	0.0006591737455201164
ENSMUSG00000006056	Whole-cell	246.68246720496464	0.0003363034062547763
ENSMUSG00000006056	Nuclear	243.7341726040671	0.00024238955494851368
ENSMUSG00000006057	Cytosolic	628.9382521238351	0.0027367241585839986
ENSMUSG00000006057	Nuclear	351.11939249920124	3.7014732893965265e-05
ENSMUSG00000006057	Whole-cell	410.6162192149459	0.0002477249825408261
ENSMUSG00000006058	Nuclear	360.10228032683017	0.0002807824966487385
ENSMUSG00000006058	Whole-cell	373.9697609378475	0.0005223734777855585
ENSMUSG00000006058	Cytosolic	412.3516522300495	0.001585136634007879
ENSMUSG00000006095	Nuclear	408.27440417797953	0.00014680687171417863
ENSMUSG00000006095	Cytosolic	420.80353382614976	0.0003373240227458146
ENSMUSG00000006095	Whole-cell	411.71474771767	0.00019155774834181093
ENSMUSG00000006127	Whole-cell	186.02311817710643	0.0037019940302649447
ENSMUSG00000006127	Nuclear	175.61909288131645	0.0028333998474321487
ENSMUSG00000006127	Cytosolic	213.86135979059648	0.007114257401133599
ENSMUSG00000006134	Nuclear	38.64353458753276	0.0006163827937080247
ENSMUSG00000006134	Cytosolic	46.8903027846291	0.001794682193248343
ENSMUSG00000006134	Whole-cell	40.96940726860538	0.0008421226208776026
ENSMUSG00000006169	Cytosolic	117.93660943713428	0.0036247969711389405
ENSMUSG00000006169	Whole-cell	102.39804035448283	0.001445055682059237
ENSMUSG00000006169	Nuclear	96.29670668619252	0.0009652431355665016
ENSMUSG00000006179	Whole-cell	150.22272239816803	0.00014709503822404828
ENSMUSG00000006179	Cytosolic	186.19313520015507	0.002522902243550374
ENSMUSG00000006179	Nuclear	136.39340594636485	5.136124904959269e-27
ENSMUSG00000006191	Cytosolic	117.0469911976163	0.0007687096691111851
ENSMUSG00000006191	Nuclear	113.40824841188984	0.0004547969193278707
ENSMUSG00000006191	Whole-cell	114.42212096601592	0.0005328395283548594
ENSMUSG00000006200	Nuclear	767.2039757621485	5.16555351990811e-06
ENSMUSG00000006200	Cytosolic	2079.4415215073586	0.0013502535253992099
ENSMUSG00000006200	Whole-cell	994.3376025337361	2.346220697769052e-05
ENSMUSG00000006205	Membrane	180.06114692612832	0.0036494635156162896
ENSMUSG00000006205	Cytosolic	145.1594750596781	0.0005931242093754974
ENSMUSG00000006205	Nuclear	144.79166117482802	0.0005651158276848274
ENSMUSG00000006205	Whole-cell	160.86989703112363	0.001514457225799387
ENSMUSG00000006215	Cytosolic	86.34518972639836	0.002744588609321088
ENSMUSG00000006215	Nuclear	75.07948098415928	0.0011147638851725728
ENSMUSG00000006215	Whole-cell	78.25046698414155	0.0014602427629175135
ENSMUSG00000006216	Whole-cell	145.14834802511072	0.0038600248675103566
ENSMUSG00000006216	Cytosolic	172.38758170005954	0.007979821981220752
ENSMUSG00000006216	Nuclear	134.8172417589281	0.0029402512472725757
ENSMUSG00000006219	Nuclear	229.12526767953725	0.0016940413383398664
ENSMUSG00000006219	Cytosolic	237.64163508596866	0.0023894010774100764
ENSMUSG00000006219	Whole-cell	231.47746382733385	0.001873144556089716
ENSMUSG00000006235	Nuclear	74.61760228078522	1.399931983353627e-26
ENSMUSG00000006235	Whole-cell	76.79983887581155	1.9174851824550017e-05
ENSMUSG00000006235	Cytosolic	82.35622857368762	0.0002633164888292329
ENSMUSG00000006262	Cytosolic	59.7513966169543	0.0022776884544710553
ENSMUSG00000006262	Nuclear	52.24212039936664	0.001067171606853891
ENSMUSG00000006262	Whole-cell	54.35231690543657	0.0013322335926044
ENSMUSG00000006273	Cytosolic	177.4527359384062	0.0010881135125365856
ENSMUSG00000006273	Nuclear	168.71867152977433	0.00046818158197761966
ENSMUSG00000006273	Whole-cell	171.14496910299266	0.000611705768332068
ENSMUSG00000006276	Whole-cell	105.21383181969996	0.0023424264024435025
ENSMUSG00000006276	Nuclear	100.46171006284443	0.001808717697492251
ENSMUSG00000006276	Cytosolic	117.39409664787613	0.0043588554039322314
ENSMUSG00000006281	Nuclear	166.36541325386588	0.0031017975892771526
ENSMUSG00000006281	Whole-cell	171.7213441004759	0.003711826552867845
ENSMUSG00000006281	Cytosolic	185.75887206288894	0.005717197808383248
ENSMUSG00000006288	Cytosolic	157.7161518875845	0.006140409900322409
ENSMUSG00000006288	Whole-cell	140.49719169171817	0.0034037307670981352
ENSMUSG00000006288	Nuclear	133.8738599858523	0.002672914948237633
ENSMUSG00000006289	Nuclear	263.20576801517217	0.0008002281406200892
ENSMUSG00000006289	Whole-cell	294.9150054801305	0.001409609842698324
ENSMUSG00000006289	Cytosolic	392.6909607342491	0.005176312329960981
ENSMUSG00000006299	Nuclear	274.97605026840415	0.0004886178757370498
ENSMUSG00000006299	Cytosolic	310.99269814984365	0.002064074418760992
ENSMUSG00000006299	Whole-cell	284.70471225056644	0.0007995707041000942
ENSMUSG00000006301	Cytosolic	93.43399511827562	0.001614339440163672
ENSMUSG00000006301	Membrane	116.01676878846075	0.004752613095213465
ENSMUSG00000006301	Whole-cell	101.50461607494344	0.0021603179726066386
ENSMUSG00000006301	Nuclear	87.37561766367988	0.0008495795165634802
ENSMUSG00000006304	Whole-cell	228.4492879814276	0.0003358169070796137
ENSMUSG00000006304	Nuclear	223.84837127292002	0.000193917355145553
ENSMUSG00000006304	Cytosolic	240.54899313538527	0.0009129487675647937
ENSMUSG00000006307	Nuclear	89.98466574686353	0.0015092926359875527
ENSMUSG00000006307	Cytosolic	91.3426605481464	0.0017148811401843122
ENSMUSG00000006307	Whole-cell	90.36213477362087	0.0015647027600448258
ENSMUSG00000006310	Cytosolic	100.37908274732665	0.003117505470274865
ENSMUSG00000006310	Nuclear	95.60612405284273	0.0022810285965611256
ENSMUSG00000006310	Whole-cell	96.93707982850748	0.002495097511402752
ENSMUSG00000006313	Nuclear	113.2682077435558	9.415841405453814e-34
ENSMUSG00000006313	Whole-cell	121.18981065545393	9.218762344472823e-05
ENSMUSG00000006313	Cytosolic	141.25499753263455	0.0014214225488856356
ENSMUSG00000006315	Membrane	370.3037518455829	0.006147533805252713
ENSMUSG00000006315	Cytosolic	326.28340669166823	0.003710980619716161
ENSMUSG00000006315	Nuclear	272.69752548539503	0.0010190632490392035
ENSMUSG00000006315	Whole-cell	322.7135623084138	0.0031073975616527773
ENSMUSG00000006335	Whole-cell	136.22865574556081	0.0006941789017565669
ENSMUSG00000006335	Cytosolic	143.0542010648656	0.0013376771319496398
ENSMUSG00000006335	Nuclear	133.58470731185892	0.0005093928730693475
ENSMUSG00000006342	Whole-cell	273.29206256665185	0.0022046066803318824
ENSMUSG00000006342	Membrane	330.3972075626112	0.005555339842075477
ENSMUSG00000006342	Cytosolic	232.18180195663118	0.000943728492763506
ENSMUSG00000006342	Nuclear	230.82528141125522	0.0008609116979204001
ENSMUSG00000006345	Whole-cell	217.1464845464694	0.004607242032782289
ENSMUSG00000006345	Cytosolic	157.23100201029843	0.004674932450470598
ENSMUSG00000006345	Membrane	315.8582700702437	0.011229647115034552
ENSMUSG00000006345	Nuclear	152.0726184342293	0.003829230766244781
ENSMUSG00000006356	Cytosolic	167.2571300929923	0.001303571148154282
ENSMUSG00000006356	Nuclear	155.58888316022893	0.00042513876766513733
ENSMUSG00000006356	Whole-cell	158.83742880022882	0.0006145969600102695
ENSMUSG00000006360	Cytosolic	538.1516801411713	0.0001309361620280194
ENSMUSG00000006360	Nuclear	535.5414204048202	0.00011084057664482124
ENSMUSG00000006360	Whole-cell	536.2640419855925	0.00011624508886539986
ENSMUSG00000006369	Whole-cell	305.5889125327034	0.002350810351350306
ENSMUSG00000006369	Membrane	376.0963644737202	0.00567332089357005
ENSMUSG00000006369	Nuclear	255.13109385385397	0.001010893790183857
ENSMUSG00000006369	Cytosolic	256.40192149859746	0.0010843657126528806
ENSMUSG00000006373	Whole-cell	241.20776850000084	0.0004678424215504436
ENSMUSG00000006373	Nuclear	230.94170167367105	0.0001559709226859239
ENSMUSG00000006373	Membrane	253.6003955241689	0.0010879402012419024
ENSMUSG00000006373	Cytosolic	231.35319748186743	0.00016772879625077345
ENSMUSG00000006378	Cytosolic	433.58793452576487	0.005548517888621547
ENSMUSG00000006378	Whole-cell	313.47604288449696	0.001671242564580794
ENSMUSG00000006378	Nuclear	276.17501980180214	0.001056669149865018
ENSMUSG00000006386	Whole-cell	161.80558556862792	0.0012562871592635733
ENSMUSG00000006386	Membrane	173.838949945714	0.002532935416335
ENSMUSG00000006386	Cytosolic	152.53482423774017	0.000642149926435246
ENSMUSG00000006386	Nuclear	151.44168021717218	0.0005604945959381
ENSMUSG00000006392	Whole-cell	113.3840197281284	0.0017065585478682449
ENSMUSG00000006392	Nuclear	101.08154208828327	0.001115189514692259
ENSMUSG00000006392	Cytosolic	145.31624937192163	0.005838278761500753
ENSMUSG00000006398	Cytosolic	205.59335864335304	0.0007522046893861726
ENSMUSG00000006398	Whole-cell	197.35620462882807	0.000315239994110101
ENSMUSG00000006398	Nuclear	194.2004220424437	0.00020009216212271732
ENSMUSG00000006411	Cytosolic	52.81656920096678	0.0018612551204952984
ENSMUSG00000006411	Whole-cell	49.999644509865576	0.0013422263025793437
ENSMUSG00000006411	Nuclear	48.905671997007424	0.0011745850324835568
ENSMUSG00000006412	Nuclear	175.911727278552	5.939810737549226e-05
ENSMUSG00000006412	Cytosolic	186.1200594557738	0.00044387722669119833
ENSMUSG00000006412	Whole-cell	178.74683809199905	0.00012834258095685365
ENSMUSG00000006418	Nuclear	57.61055999208149	0.0007032373901772697
ENSMUSG00000006418	Cytosolic	74.23527870141814	0.0028008065456687488
ENSMUSG00000006418	Whole-cell	62.30920621412639	0.0010467722438043852
ENSMUSG00000006423	Cytosolic	151.10132572834794	0.005452466711925433
ENSMUSG00000006423	Nuclear	135.67061729479977	0.0030184111671369375
ENSMUSG00000006423	Whole-cell	139.96310477353714	0.003586344422466385
ENSMUSG00000006435	Nuclear	94.99514074320494	0.0018894069095564492
ENSMUSG00000006435	Cytosolic	100.26826199010041	0.0027520272845226283
ENSMUSG00000006435	Whole-cell	96.46689720953086	0.0021070012827610145
ENSMUSG00000006442	Nuclear	204.45930463848146	0.0004960207714130118
ENSMUSG00000006442	Cytosolic	215.7048100545891	0.001184573381015609
ENSMUSG00000006442	Whole-cell	207.56979387247156	0.0006545578354783261
[truncated: 29,119 more rows]

## Sheet: Directly-fitted half-lives - Di
Directly-fitted half-lives
gene_id	Parameter	Half-life (min)	Reduced chi-sqr
ENSMUSG00000000001	Cytosolic	319.68444453587773	0.1331606960799529
ENSMUSG00000000001	Membrane	424.90336777233256	0.0259709268055514
ENSMUSG00000000001	Nuclear	267.798220809104	0.4463424705393903
ENSMUSG00000000001	pre-mRNA processing	10.515873806824509	3.916468977255017
ENSMUSG00000000001	Whole-cell	332.2697862056824	0.2627042694908326
ENSMUSG00000000028	Whole-cell	275.39281913235004	1.1522514352272752
ENSMUSG00000000028	Membrane	332.61549410285204	0.8020692344252155
ENSMUSG00000000028	Nuclear	216.99776470531785	1.2509104955200867
ENSMUSG00000000028	Cytosolic	261.2682259555012	1.1548137498576054
ENSMUSG00000000028	pre-mRNA processing	25.909866073782897	3.448485944824036
ENSMUSG00000000056	Whole-cell	276.59303224475735	0.5790675672479363
ENSMUSG00000000056	Membrane	282.0814818023865	0.3710936127058102
ENSMUSG00000000056	Nuclear	200.322199213407	0.2804352582558609
ENSMUSG00000000056	Cytosolic	243.54111528623343	0.855379906144118
ENSMUSG00000000056	pre-mRNA processing	27.2093320082391	3.705793508030016
ENSMUSG00000000085	Membrane	120.49318503380768	0.7312959013647734
ENSMUSG00000000085	Nuclear	87.00889193209024	0.9928064375258304
ENSMUSG00000000085	pre-mRNA processing	18.61689124942155	1.106590487409433
ENSMUSG00000000085	Whole-cell	105.1531837824256	2.039592408137942
ENSMUSG00000000088	Whole-cell	740.9017684328574	0.060205482527608
ENSMUSG00000000088	Membrane	807.4908611239915	0.0042135100846239
ENSMUSG00000000088	Cytosolic	748.3348714617374	0.0074571959239831
ENSMUSG00000000088	Nuclear	600.16937115281	0.0130438847999494
ENSMUSG00000000120	Cytosolic	86.66521444408623	1.9870418169831603
ENSMUSG00000000120	Membrane	151.530733713298	1.5381285175225563
ENSMUSG00000000120	Nuclear	134.2531236622978	0.9647359945058112
ENSMUSG00000000120	Whole-cell	155.2557393810243	1.1920722099383083
ENSMUSG00000000127	Whole-cell	465.9007401538616	0.16352191193746
ENSMUSG00000000127	pre-mRNA processing	18.48579635121956	0.9627502928501244
ENSMUSG00000000127	Membrane	511.2981683067809	0.1358875050404749
ENSMUSG00000000127	Cytosolic	506.7717819759888	0.1079056124326034
ENSMUSG00000000127	Nuclear	385.18477715596094	0.1707807688922656
ENSMUSG00000000131	Whole-cell	147.37187809636836	1.0792694032361894
ENSMUSG00000000131	pre-mRNA processing	21.38299366825177	2.0475744907480724
ENSMUSG00000000131	Membrane	229.10628304446828	0.6617389748577266
ENSMUSG00000000131	Cytosolic	162.04480706512294	2.1522002766870902
ENSMUSG00000000131	Nuclear	110.9385116196904	0.4272429872419782
ENSMUSG00000000134	Cytosolic	122.82388455282089	3.4592047872771103
ENSMUSG00000000134	Membrane	143.28253088790447	1.872293507878501
ENSMUSG00000000134	Nuclear	91.97905288606236	0.5744734178827101
ENSMUSG00000000134	Whole-cell	111.33154697410706	1.019224896992477
ENSMUSG00000000142	Whole-cell	78.08252107333583	1.6364249016474754
ENSMUSG00000000142	Nuclear	47.95903038809574	1.649457775765651
ENSMUSG00000000148	Whole-cell	91.71219517208095	1.1469062511385626
ENSMUSG00000000148	Nuclear	58.0971015585123	1.8189887576089776
ENSMUSG00000000149	Cytosolic	159.9663563722896	1.275458185634455
ENSMUSG00000000149	Membrane	182.80064660003364	0.628121410641501
ENSMUSG00000000149	Nuclear	159.15249605087422	0.2302213741191952
ENSMUSG00000000149	Whole-cell	167.45722174136452	0.5921391209464081
ENSMUSG00000000168	Whole-cell	365.9055254759156	0.0535624101065533
ENSMUSG00000000168	Cytosolic	424.7709477313945	0.1864415694149066
ENSMUSG00000000168	Nuclear	272.48585074954315	0.1962635396735063
ENSMUSG00000000168	Membrane	548.9697717697859	0.0602919023316839
ENSMUSG00000000168	pre-mRNA processing	20.60905554404971	2.5221583103585656
ENSMUSG00000000194	Cytosolic	131.86259547806873	2.5599945159334845
ENSMUSG00000000194	Membrane	275.4024126789371	0.90707568215903
ENSMUSG00000000194	Nuclear	152.25863974442333	0.9857206466587164
ENSMUSG00000000194	pre-mRNA processing	37.16679765253171	1.7037607049829595
ENSMUSG00000000194	Whole-cell	216.6839359319167	1.2056019369298645
ENSMUSG00000000253	Whole-cell	373.0168238542255	1.4030388522500603
ENSMUSG00000000253	pre-mRNA processing	31.2860484883282	2.569200148751366
ENSMUSG00000000253	Membrane	412.93688979247935	0.3747955933145793
ENSMUSG00000000253	Cytosolic	406.7498457597827	0.1646443170930209
ENSMUSG00000000253	Nuclear	372.9240646657571	0.197772608998626
ENSMUSG00000000275	Cytosolic	117.06464272653312	2.6321344236750086
ENSMUSG00000000275	Membrane	139.34431530606938	0.7490897969648843
ENSMUSG00000000275	Nuclear	86.01736064185052	0.8459154842919873
ENSMUSG00000000275	pre-mRNA processing	20.700920314574283	3.863094181631981
ENSMUSG00000000275	Whole-cell	112.90519373278808	1.0447680097130372
ENSMUSG00000000276	Whole-cell	39.86673052240896	2.803788204573571
ENSMUSG00000000276	Nuclear	28.724212284237534	1.8116976253727957
ENSMUSG00000000278	Cytosolic	216.87409443006055	0.1721498585848816
ENSMUSG00000000278	Membrane	453.00939279259785	0.1005615828009489
ENSMUSG00000000278	Nuclear	249.7249262218586	0.288669120836763
ENSMUSG00000000278	pre-mRNA processing	14.062330624273828	1.5435149709322655
ENSMUSG00000000278	Whole-cell	374.67872343650635	0.3292594638435062
ENSMUSG00000000282	pre-mRNA processing	34.75251255100996	1.4752439617275357
ENSMUSG00000000282	Membrane	75.99494742966476	2.107731461174415
ENSMUSG00000000282	Nuclear	68.99427639716518	0.3879515673332407
ENSMUSG00000000282	Whole-cell	80.21161011926348	1.0407912751391597
ENSMUSG00000000296	Whole-cell	401.9702337471689	0.3637996261621645
ENSMUSG00000000296	Membrane	400.4305450242773	0.1321700700854757
ENSMUSG00000000296	Nuclear	216.91619562247396	0.1604609833811598
ENSMUSG00000000296	Cytosolic	343.19573863206426	0.628259230146448
ENSMUSG00000000308	Cytosolic	386.9799151682149	0.2620731976060044
ENSMUSG00000000308	Membrane	522.7262978896597	0.1051375332964255
ENSMUSG00000000308	Nuclear	305.3378038299988	0.081941913658923
ENSMUSG00000000308	pre-mRNA processing	25.076262109223673	1.6523447750757236
ENSMUSG00000000308	Whole-cell	366.41930687321405	0.3892393488063317
ENSMUSG00000000317	Whole-cell	86.19594754182627	0.4863566224016902
ENSMUSG00000000317	pre-mRNA processing	61.938474801622874	1.116999952632458
ENSMUSG00000000317	Nuclear	61.48808040666388	1.722674654778838
ENSMUSG00000000317	Cytosolic	80.00685431517786	3.857090463741179
ENSMUSG00000000325	Cytosolic	144.84943850976927	3.1689039675995283
ENSMUSG00000000325	Membrane	191.8337133856965	1.319364898064862
ENSMUSG00000000325	Nuclear	92.34304726923666	0.8924254473937543
ENSMUSG00000000325	pre-mRNA processing	34.76258919991749	3.2303442446716724
ENSMUSG00000000325	Whole-cell	127.42482874911322	1.3437315830964105
ENSMUSG00000000339	Whole-cell	323.7204916080021	0.1991290147058325
ENSMUSG00000000339	Membrane	521.9865115021602	0.0103636155724562
ENSMUSG00000000339	Cytosolic	385.7518140710624	0.0976082595953862
ENSMUSG00000000339	Nuclear	230.4186474653916	0.5312187696279006
ENSMUSG00000000346	Cytosolic	116.44497918248372	1.4492206245263948
ENSMUSG00000000346	Membrane	133.9228862188026	1.3422083547874477
ENSMUSG00000000346	Nuclear	92.70624791036713	2.730744603340177
ENSMUSG00000000346	Whole-cell	124.59724702292682	0.9053946941212204
ENSMUSG00000000355	pre-mRNA processing	90.84104510088216	1.0126174480200367
ENSMUSG00000000355	Whole-cell	526.5725115594215	0.2414737211170518
ENSMUSG00000000355	Membrane	804.6525296358778	0.0547053889119633
ENSMUSG00000000355	Cytosolic	691.4142229689523	0.056010128931497
ENSMUSG00000000355	Nuclear	343.48383779156603	0.2836024925271526
ENSMUSG00000000365	pre-mRNA processing	49.52085852785165	0.7578228960259041
ENSMUSG00000000365	Whole-cell	350.97637469449813	0.3295804983802806
ENSMUSG00000000365	Membrane	374.025073936259	0.2891565145628798
ENSMUSG00000000365	Cytosolic	369.3449808553875	0.3761639376427292
ENSMUSG00000000365	Nuclear	255.0630543890355	0.3969902312272042
ENSMUSG00000000374	Membrane	109.88569617154768	3.4289775998162404
ENSMUSG00000000374	Nuclear	79.51844147248131	1.638929186319207
ENSMUSG00000000374	pre-mRNA processing	29.628946708474576	3.1041851990578677
ENSMUSG00000000374	Whole-cell	109.17611261089856	1.6240948049172337
ENSMUSG00000000378	pre-mRNA processing	22.93722137075228	1.212627327418003
ENSMUSG00000000378	Whole-cell	151.69933640914002	2.0127323497469938
ENSMUSG00000000378	Membrane	135.70450078617978	2.8213418194195694
ENSMUSG00000000378	Nuclear	110.32188660680804	0.5376962931952097
ENSMUSG00000000378	Cytosolic	147.14098263132584	2.883533758835696
ENSMUSG00000000409	Cytosolic	252.5078315514469	0.6159425264533502
ENSMUSG00000000409	Membrane	292.3830531290505	0.5508246969069214
ENSMUSG00000000409	Nuclear	150.73425288452938	0.0823077657360683
ENSMUSG00000000409	pre-mRNA processing	33.782609705217624	2.93783825666849
ENSMUSG00000000409	Whole-cell	236.52916512478717	0.494438242010694
ENSMUSG00000000420	Whole-cell	241.03202695461297	0.6049768389494049
ENSMUSG00000000420	Cytosolic	145.28509306551155	1.0675012706483105
ENSMUSG00000000420	Nuclear	186.4590085218131	0.1288371372295433
ENSMUSG00000000420	Membrane	279.32589153662985	0.4701103704047218
ENSMUSG00000000420	pre-mRNA processing	17.732332594882728	3.2159468714746304
ENSMUSG00000000441	Whole-cell	186.07314636113512	0.6088636203267563
ENSMUSG00000000441	Cytosolic	201.33959516253768	1.450655369630211
ENSMUSG00000000441	Nuclear	130.7512662782056	0.2455648029107656
ENSMUSG00000000441	Membrane	257.55561346711534	0.5871985074750488
ENSMUSG00000000486	Cytosolic	882.1477841364609	0.0611598230982119
ENSMUSG00000000486	Membrane	1173.7992024851712	0.0364590964158604
ENSMUSG00000000486	Nuclear	324.97006205729565	0.0729084330733315
ENSMUSG00000000486	pre-mRNA processing	51.2853129925765	1.25755597487515
ENSMUSG00000000486	Whole-cell	580.6444326999687	0.1071700598210575
ENSMUSG00000000531	Whole-cell	98.9437760092802	0.9810813588824674
ENSMUSG00000000531	Nuclear	78.25744039687525	0.3436233504753749
ENSMUSG00000000532	Cytosolic	76.0761417482008	1.8781096016057723
ENSMUSG00000000532	Nuclear	88.11470508208528	1.5885755178593115
ENSMUSG00000000532	pre-mRNA processing	28.632439787376107	3.1192104255374455
ENSMUSG00000000532	Whole-cell	98.76744341367876	2.3417229058222415
ENSMUSG00000000538	pre-mRNA processing	36.27627769113897	1.6522024576791017
ENSMUSG00000000538	Whole-cell	119.0428288366935	0.7234237081272417
ENSMUSG00000000538	Membrane	109.42931169419732	0.9993400971468578
ENSMUSG00000000538	Cytosolic	124.13650658808766	2.419040879183236
ENSMUSG00000000538	Nuclear	79.70778807227205	0.569463875368828
ENSMUSG00000000544	pre-mRNA processing	21.239571382722858	2.9221183301382907
ENSMUSG00000000544	Whole-cell	208.63148581297096	0.8237410207802068
ENSMUSG00000000544	Membrane	234.0611924962365	0.7278485076866957
ENSMUSG00000000544	Cytosolic	191.95739870082753	0.3954483857606485
ENSMUSG00000000544	Nuclear	147.0824030037948	0.3997521366782479
ENSMUSG00000000552	Cytosolic	113.85784433771713	3.1168594613495344
ENSMUSG00000000552	Membrane	111.59639767345294	2.4468366563069517
ENSMUSG00000000552	Nuclear	91.70398024473896	0.5908534446127526
ENSMUSG00000000552	Whole-cell	107.10359594324186	0.6355804646123931
ENSMUSG00000000555	Whole-cell	119.95648554179392	1.6469719233494695
ENSMUSG00000000555	Membrane	136.47563842131035	2.952349650312781
ENSMUSG00000000555	Nuclear	79.90138245718171	1.0282743443026112
ENSMUSG00000000561	Cytosolic	234.26429770132688	0.850797061060334
ENSMUSG00000000561	Membrane	280.3997481058079	0.3395380058883845
ENSMUSG00000000561	Nuclear	131.10874992113204	0.6580804989564805
ENSMUSG00000000561	Whole-cell	203.14412748583277	0.3759077247876213
ENSMUSG00000000568	Whole-cell	408.8161662493001	0.1626850274300469
ENSMUSG00000000568	Membrane	634.3829429310397	0.0208364564703879
ENSMUSG00000000568	Nuclear	318.149629281286	0.1349464236336743
ENSMUSG00000000568	Cytosolic	485.67898694460706	0.1360617312851801
ENSMUSG00000000579	Whole-cell	421.0128284820367	0.2556143953954772
ENSMUSG00000000579	Membrane	523.48083390035	0.1044975793858276
ENSMUSG00000000579	Nuclear	282.50481262744614	0.3677524038285837
ENSMUSG00000000579	Cytosolic	485.0153981535591	0.0733149574089672
ENSMUSG00000000579	pre-mRNA processing	31.53909285939163	2.4522633696631133
ENSMUSG00000000581	Cytosolic	330.6416085453691	0.404632026909259
ENSMUSG00000000581	Membrane	472.6623773241564	0.0404785650197319
ENSMUSG00000000581	Nuclear	275.29853138342725	0.4979242980498677
ENSMUSG00000000581	pre-mRNA processing	13.4581645413162	2.774275280765263
ENSMUSG00000000581	Whole-cell	381.3233374477039	0.2394396837599744
ENSMUSG00000000600	Whole-cell	193.53599705480633	1.1202075483615066
ENSMUSG00000000600	Membrane	267.5187471612939	0.6851433914112821
ENSMUSG00000000600	Nuclear	134.30298249096612	1.9159595837952397
ENSMUSG00000000600	Cytosolic	214.36141276353305	1.7155913077604514
ENSMUSG00000000600	pre-mRNA processing	48.57254384387099	1.313192383069592
ENSMUSG00000000605	Cytosolic	83.75642758323781	0.8726614699999006
ENSMUSG00000000605	Membrane	175.83650941097537	1.295946304762547
ENSMUSG00000000605	Nuclear	91.42277143643122	0.6457791627857127
ENSMUSG00000000605	pre-mRNA processing	26.011299879534132	0.5971269791288426
ENSMUSG00000000605	Whole-cell	123.3723911457046	1.0730609004465137
ENSMUSG00000000627	Whole-cell	279.3469821640347	0.3588578420145814
ENSMUSG00000000627	pre-mRNA processing	44.526258771991074	1.543882383836092
ENSMUSG00000000627	Membrane	473.41409161636193	0.0542998598489021
ENSMUSG00000000627	Cytosolic	118.03050767103127	0.4782430221096655
ENSMUSG00000000627	Nuclear	180.12124532653047	0.3614893183451995
ENSMUSG00000000628	Cytosolic	93.11125453281696	2.380472551890582
ENSMUSG00000000628	Membrane	115.92354741698324	0.8558836310218233
ENSMUSG00000000628	Nuclear	97.66229916535444	0.9832929727138268
ENSMUSG00000000628	pre-mRNA processing	8.057420617496259	2.8501298256341947
ENSMUSG00000000628	Whole-cell	109.08787190877284	0.6881241105587
ENSMUSG00000000631	pre-mRNA processing	57.08475526649248	1.1035977968544075
ENSMUSG00000000631	Whole-cell	185.40556742750007	1.6139278653618585
ENSMUSG00000000631	Membrane	170.20722436086228	0.9038425224188
ENSMUSG00000000631	Cytosolic	143.6394629850693	2.398025349697001
ENSMUSG00000000631	Nuclear	225.3845956790783	1.515603709529363
ENSMUSG00000000708	Whole-cell	131.27759660925005	0.7462226747523752
ENSMUSG00000000708	Membrane	173.6314788272098	1.129983453647412
ENSMUSG00000000708	Nuclear	94.85312738557464	0.1091096577361585
ENSMUSG00000000708	Cytosolic	154.31501983897456	2.700634947186908
ENSMUSG00000000711	Cytosolic	100.91580883949084	3.866689091769833
ENSMUSG00000000711	Membrane	105.72457439718563	1.656225923998769
ENSMUSG00000000711	Nuclear	81.28665674612085	0.4141754909528828
ENSMUSG00000000711	pre-mRNA processing	19.056638252065778	3.5898964396290807
ENSMUSG00000000711	Whole-cell	103.86549775263808	1.753246144538999
ENSMUSG00000000730	Whole-cell	866.0629518358628	0.0331115143077341
ENSMUSG00000000730	Nuclear	689.9419614936855	0.0435728220745678
ENSMUSG00000000730	Membrane	1047.8925870623411	0.0272236272127721
ENSMUSG00000000730	Cytosolic	876.0298527681052	0.0461086938090144
ENSMUSG00000000730	pre-mRNA processing	32.7642906193699	3.6844666589053614
ENSMUSG00000000732	Nuclear	69.07778056574303	1.2509090687628326
ENSMUSG00000000732	Whole-cell	78.11231497973252	2.846845832808148
ENSMUSG00000000738	Whole-cell	476.50418385827345	0.2258315283412319
ENSMUSG00000000738	pre-mRNA processing	33.554048420558054	2.071239499935265
ENSMUSG00000000738	Membrane	729.5505765578815	0.0619681989028136
ENSMUSG00000000738	Cytosolic	254.03390890821396	0.4083224843013195
ENSMUSG00000000738	Nuclear	379.6121695195671	0.0300540648531924
ENSMUSG00000000740	Cytosolic	960.3465017752616	0.0110048817657741
ENSMUSG00000000740	Membrane	1023.9760813135026	0.0084602151665642
ENSMUSG00000000740	Nuclear	569.5795229902192	0.2600940317829994
ENSMUSG00000000740	Whole-cell	871.9623581873691	0.0411736493552826
ENSMUSG00000000743	pre-mRNA processing	18.538797272566228	2.6659071903544644
ENSMUSG00000000743	Whole-cell	230.84781370399736	0.5045649004517901
ENSMUSG00000000743	Membrane	301.7968413842115	0.3474038258472157
ENSMUSG00000000743	Cytosolic	234.63092912796645	0.8319196367115946
ENSMUSG00000000743	Nuclear	140.34585417044622	1.0643447639771424
ENSMUSG00000000751	pre-mRNA processing	16.727189813950314	2.8550127536940075
ENSMUSG00000000751	Whole-cell	438.95479082327944	0.1177450908803905
ENSMUSG00000000751	Membrane	552.7570383063052	0.035301897895929
ENSMUSG00000000751	Cytosolic	450.6835710901746	0.1427454074324392
ENSMUSG00000000751	Nuclear	346.4136252862397	0.1386446145971497
ENSMUSG00000000753	Cytosolic	214.1921683236195	1.0791482680448097
ENSMUSG00000000753	Membrane	530.7616452757611	0.2294901019917755
ENSMUSG00000000753	Nuclear	272.5634802175774	1.6594487920275427
ENSMUSG00000000753	pre-mRNA processing	43.49961151138356	2.2770283674281604
ENSMUSG00000000753	Whole-cell	413.8390506183891	0.2520922855003535
ENSMUSG00000000759	Whole-cell	189.56921109046175	0.6746956385724775
ENSMUSG00000000759	pre-mRNA processing	42.48932288772785	2.25851009737645
ENSMUSG00000000759	Membrane	258.85300495791824	0.2812675594972314
ENSMUSG00000000759	Cytosolic	192.4199798573772	1.227872464225542
ENSMUSG00000000759	Nuclear	126.11703534758324	0.8909042325481654
ENSMUSG00000000776	Membrane	107.536156313655	3.4986744647802936
ENSMUSG00000000776	Nuclear	71.03271215117503	0.2862040034357608
ENSMUSG00000000776	Whole-cell	91.12469057931234	1.980855598380908
ENSMUSG00000000782	Whole-cell	201.1248916480401	0.2676331356070585
ENSMUSG00000000782	Nuclear	145.41669209331795	0.3574160435644302
ENSMUSG00000000782	Membrane	247.82027613481785	0.0850154170474231
ENSMUSG00000000782	Cytosolic	205.1578460413518	1.1205614246778213
ENSMUSG00000000787	Cytosolic	198.95755191167336	0.2492104066313677
ENSMUSG00000000787	Membrane	231.9744236837919	0.2109457040989406
ENSMUSG00000000787	Nuclear	164.20175551743804	2.1819037804492463
ENSMUSG00000000787	pre-mRNA processing	7.835912926849507	3.2818097697892816
ENSMUSG00000000787	Whole-cell	186.92180115044783	0.6790611732394695
ENSMUSG00000000804	pre-mRNA processing	25.19410310282504	3.5594526475116304
ENSMUSG00000000804	Whole-cell	114.62479342142652	1.9191925577325537
ENSMUSG00000000804	Membrane	131.259564047463	1.4074416207879852
ENSMUSG00000000804	Cytosolic	124.61200315518332	3.229475061504504
ENSMUSG00000000804	Nuclear	88.00104706351443	0.6647994815057806
ENSMUSG00000000811	Cytosolic	148.8159791072871	3.466531374341141
ENSMUSG00000000811	Membrane	167.0095606787345	1.1654582168072418
ENSMUSG00000000811	Nuclear	144.96624122374627	0.4299005912790665
ENSMUSG00000000811	Whole-cell	160.1536321925914	0.8367170910664515
ENSMUSG00000000823	pre-mRNA processing	52.32013553562428	3.159994736434657
ENSMUSG00000000823	Whole-cell	117.13595251996198	1.7072504180299335
ENSMUSG00000000823	Membrane	200.4659042823796	2.1194422581334087
ENSMUSG00000000823	Nuclear	108.20106718121173	2.3596098230926077
ENSMUSG00000000827	pre-mRNA processing	33.30384004781266	2.8773638267402877
ENSMUSG00000000827	Whole-cell	334.81044947340155	0.6038345012917341
ENSMUSG00000000827	Membrane	392.14728204582633	0.2428598420301125
ENSMUSG00000000827	Cytosolic	304.8373031420621	0.7460861683532855
ENSMUSG00000000827	Nuclear	271.87747146251667	0.0886310211514941
ENSMUSG00000000838	Cytosolic	357.7489301765328	0.3937344880694513
ENSMUSG00000000838	Membrane	318.32476392494345	0.2625830732820323
ENSMUSG00000000838	Nuclear	232.88730916766792	0.0943390169311013
ENSMUSG00000000838	pre-mRNA processing	48.052202855969696	0.69406658437219
ENSMUSG00000000838	Whole-cell	273.70203171978073	0.3390155536139463
ENSMUSG00000000876	pre-mRNA processing	23.994124735951154	1.9109669138037475
ENSMUSG00000000876	Whole-cell	618.152568796798	0.8350085920150009
ENSMUSG00000000876	Membrane	1284.7725424794144	0.0936266070726284
ENSMUSG00000000876	Nuclear	334.1997995040038	0.1572825789768247
ENSMUSG00000000876	Cytosolic	415.4790820817378	0.2598597779072374
ENSMUSG00000000881	Membrane	99.61184830302102	3.1640109970459385
ENSMUSG00000000881	Nuclear	64.00703722792994	0.9725757978370618
ENSMUSG00000000881	Whole-cell	94.26002068499838	1.268460152233181
ENSMUSG00000000884	Whole-cell	121.18384407639692	0.4412410063046666
ENSMUSG00000000884	Cytosolic	128.47316545215975	1.3606151903713968
ENSMUSG00000000884	Nuclear	98.24936147396916	0.1226291422511956
ENSMUSG00000000884	Membrane	131.4107054501667	1.4352705191639945
ENSMUSG00000000884	pre-mRNA processing	45.50397268048014	0.4671335391225963
ENSMUSG00000000901	Whole-cell	172.7271438536688	0.8784295863364763
ENSMUSG00000000901	Cytosolic	103.40734468844502	2.129763236542932
ENSMUSG00000000901	Nuclear	114.39593375535432	0.2686217758063582
ENSMUSG00000000901	Membrane	264.0464753018187	0.8256542312819973
ENSMUSG00000000901	pre-mRNA processing	37.17613776506867	1.4937616321558878
ENSMUSG00000000902	Cytosolic	446.1228719768496	0.1820079854344683
ENSMUSG00000000902	Membrane	547.7498470122804	0.1029324044795803
ENSMUSG00000000902	Nuclear	348.02673845134774	0.0793838660066883
ENSMUSG00000000902	pre-mRNA processing	27.830735708241217	3.87009914171724
ENSMUSG00000000902	Whole-cell	427.6183508630384	0.1872674618922379
ENSMUSG00000000915	Whole-cell	195.48850467896577	0.514764802673977
ENSMUSG00000000915	pre-mRNA processing	32.9594554594767	3.382219184355169
ENSMUSG00000000915	Membrane	306.9325110947753	0.4627769253215561
ENSMUSG00000000915	Cytosolic	208.34010774726625	0.8972990017265873
ENSMUSG00000000915	Nuclear	183.89317482924235	0.2031980481364296
ENSMUSG00000000916	Cytosolic	219.031570932308	1.2740943978957473
ENSMUSG00000000916	Membrane	265.8377565854255	0.6827852187138709
ENSMUSG00000000916	Nuclear	116.16525128722272	0.3117294271134695
ENSMUSG00000000916	pre-mRNA processing	34.978472589809336	3.788117584083308
ENSMUSG00000000916	Whole-cell	165.01537594552343	0.369752557301899
ENSMUSG00000000957	pre-mRNA processing	14.9735392449564	0.3736087959200864
ENSMUSG00000000957	Whole-cell	172.19880156932206	0.6390209383041823
ENSMUSG00000000957	Membrane	186.40462073997767	0.8345030214115443
ENSMUSG00000000957	Cytosolic	92.57615312927172	0.6794037843602481
ENSMUSG00000000957	Nuclear	121.82344211035648	0.588462068479469
ENSMUSG00000000958	pre-mRNA processing	17.461661198266768	2.2249915306661916
ENSMUSG00000000958	Whole-cell	182.81412008430613	1.3324466371912236
ENSMUSG00000000958	Membrane	210.66943591901543	1.2506982021452058
ENSMUSG00000000958	Cytosolic	172.5070153660385	0.3133886598500682
ENSMUSG00000000958	Nuclear	120.78791175080326	1.039540759167681
ENSMUSG00000000959	Cytosolic	261.2924087240203	0.4367659840347719
ENSMUSG00000000959	Membrane	297.67833158712034	0.2087298788589835
ENSMUSG00000000959	Nuclear	185.0001633665045	0.1807018246251145
ENSMUSG00000000959	pre-mRNA processing	15.693781381016358	3.5111224770457223
ENSMUSG00000000959	Whole-cell	240.48016209411145	0.3026274933750869
ENSMUSG00000000976	Whole-cell	122.64493994054588	0.880151606123787
ENSMUSG00000000976	Membrane	210.08999146914888	0.6840370740545426
ENSMUSG00000000976	Nuclear	94.89831136437486	0.3019759059043068
ENSMUSG00000000976	Cytosolic	155.49900581930424	1.7843899984095468
ENSMUSG00000001016	Cytosolic	354.0457606171154	0.3092134659896332
ENSMUSG00000001016	Membrane	455.6111168528328	0.0970434766718417
ENSMUSG00000001016	Nuclear	234.6045146874637	0.2960967287963871
ENSMUSG00000001016	pre-mRNA processing	21.15649135623051	3.2386730256001637
ENSMUSG00000001016	Whole-cell	324.89708730158355	0.1871194092609678
ENSMUSG00000001034	Whole-cell	86.2809299327181	0.9735887043671262
ENSMUSG00000001034	Membrane	111.21191920288064	1.4013703281112193
ENSMUSG00000001034	Nuclear	57.4272671790312	1.048370785193054
ENSMUSG00000001034	pre-mRNA processing	12.662000101801295	3.724403647094172
ENSMUSG00000001036	Whole-cell	78.48257733659631	2.2601610083591184
ENSMUSG00000001036	Nuclear	61.02698372241611	2.348875925375864
ENSMUSG00000001036	pre-mRNA processing	26.61464873504618	3.324353321041713
ENSMUSG00000001039	Cytosolic	1129.4384545443957	0.0251621071057013
ENSMUSG00000001039	Membrane	1238.1019522617744	0.0198698581758745
ENSMUSG00000001039	Nuclear	532.6786097686536	0.680239997691794
ENSMUSG00000001039	Whole-cell	1010.6058425593304	0.0342211345443758
ENSMUSG00000001052	Whole-cell	95.71711444909457	3.0753534853463815
ENSMUSG00000001052	pre-mRNA processing	24.83405473494588	1.9433228820277444
ENSMUSG00000001052	Membrane	127.78236014347138	2.533275509423125
ENSMUSG00000001052	Nuclear	83.18459221669063	2.127646718011489
ENSMUSG00000001053	Nuclear	64.23098262174067	1.4464539401283012
ENSMUSG00000001053	pre-mRNA processing	23.861370355712655	3.46929234380108
ENSMUSG00000001053	Whole-cell	91.60398480575664	1.2838362090349358
ENSMUSG00000001054	Whole-cell	141.4022117857341	1.0548416187189968
ENSMUSG00000001054	Membrane	197.7622611773689	1.2826220908481811
ENSMUSG00000001054	Cytosolic	154.53424928183722	2.5361693241590735
ENSMUSG00000001054	Nuclear	104.05163975573382	0.6838611252410368
ENSMUSG00000001056	Whole-cell	446.7194222929067	0.167193644524915
ENSMUSG00000001056	pre-mRNA processing	10.299264283900769	3.384465683401853
ENSMUSG00000001056	Membrane	488.7291783871464	0.0222575430332953
ENSMUSG00000001056	Cytosolic	431.05668160600754	0.0400188843655596
ENSMUSG00000001056	Nuclear	342.62796182116995	0.0669911827228015
ENSMUSG00000001062	Membrane	197.5310801809273	1.004577751276134
ENSMUSG00000001062	Nuclear	88.97137236136413	1.2506715491214273
ENSMUSG00000001062	pre-mRNA processing	48.21797729117869	1.8125163059425715
ENSMUSG00000001062	Whole-cell	101.82220977375756	1.602424720268661
ENSMUSG00000001065	Whole-cell	92.26278991536138	2.396490763421226
ENSMUSG00000001065	Nuclear	85.72708406608596	1.73460420247786
ENSMUSG00000001082	Cytosolic	208.34107195112784	0.6997522251400291
ENSMUSG00000001082	Membrane	924.9531148890964	0.081908105475525
ENSMUSG00000001082	Nuclear	215.26219376509172	0.1090913506993371
ENSMUSG00000001082	pre-mRNA processing	34.33755837240234	1.1630753281689414
ENSMUSG00000001082	Whole-cell	471.97524583381744	0.1675849563745068
ENSMUSG00000001089	Whole-cell	72.32889284058787	1.855838616324128
ENSMUSG00000001089	Nuclear	58.86472647245492	1.1406321638471997
ENSMUSG00000001089	Membrane	62.21574752637231	1.4515664035782307
ENSMUSG00000001098	Cytosolic	90.60750475819422	3.4180101451271283
ENSMUSG00000001098	Membrane	116.22603317674913	1.8557300192377812
ENSMUSG00000001098	Nuclear	88.87182234868673	0.6206489811823713
ENSMUSG00000001098	Whole-cell	101.3354009744971	1.565242390533483
ENSMUSG00000001100	Whole-cell	248.2852223406204	0.4274988831577338
ENSMUSG00000001100	Membrane	324.53479938310574	0.1954215700653212
ENSMUSG00000001100	Cytosolic	265.56982064808875	0.4681841137495029
ENSMUSG00000001100	Nuclear	185.28536253156443	0.2669965864783094
ENSMUSG00000001105	Cytosolic	424.3756441744922	0.2228320751601339
ENSMUSG00000001105	Membrane	488.7301822492403	0.1079854857914636
ENSMUSG00000001105	Nuclear	163.9953881742412	0.8818546079140366
ENSMUSG00000001105	pre-mRNA processing	24.244858774250048	3.445159816790064
ENSMUSG00000001105	Whole-cell	340.22981678352613	0.0811727884285176
ENSMUSG00000001120	pre-mRNA processing	40.159147067632176	1.1347023566113543
ENSMUSG00000001120	Whole-cell	224.02855596137556	0.4643267412892348
ENSMUSG00000001120	Membrane	274.6419226841505	0.4357679378116943
ENSMUSG00000001120	Cytosolic	333.16558334825646	0.4753703068932527
ENSMUSG00000001120	Nuclear	150.9645205345251	0.2186021350983335
ENSMUSG00000001127	pre-mRNA processing	71.51324394714025	2.5876147431088445
ENSMUSG00000001127	Whole-cell	207.50119352111057	0.6745043187166058
ENSMUSG00000001127	Membrane	502.1648554052527	0.3881957507923338
ENSMUSG00000001127	Cytosolic	229.0166865560997	1.0152785040775063
ENSMUSG00000001127	Nuclear	146.16537524327433	0.6226460137999982
ENSMUSG00000001128	Membrane	316.08035713235813	1.1288458263642145
ENSMUSG00000001128	Nuclear	118.1777602771316	1.4631726862663663
ENSMUSG00000001128	pre-mRNA processing	44.5105383839067	2.7288476031172575
ENSMUSG00000001128	Whole-cell	150.9759437160232	1.3199791058640746
ENSMUSG00000001134	Whole-cell	859.8071386333161	0.0991772303682935
ENSMUSG00000001134	pre-mRNA processing	44.85289373033725	2.635233671817175
ENSMUSG00000001134	Nuclear	553.7040947385321	0.0647097763174047
ENSMUSG00000001134	Membrane	1102.9602948233503	0.0413859692733534
ENSMUSG00000001134	Cytosolic	765.8104522896105	0.0797004979378185
ENSMUSG00000001138	Nuclear	73.92607688064773	1.717192107858615
ENSMUSG00000001138	Whole-cell	100.33529242604668	2.8193033394579263
ENSMUSG00000001143	Whole-cell	167.10363679367308	1.1103756533034337
ENSMUSG00000001143	Nuclear	102.73825891738818	1.2674720872637133
ENSMUSG00000001143	Membrane	268.8602185055618	0.5694784711056208
ENSMUSG00000001143	Cytosolic	105.2087389514447	2.7947268776302185
ENSMUSG00000001143	pre-mRNA processing	52.76231636247261	3.5752211632619573
ENSMUSG00000001150	Cytosolic	203.8562148679514	1.21655020011389
ENSMUSG00000001150	Membrane	266.69369970572336	0.4407645731824779
ENSMUSG00000001150	Nuclear	200.06921640882743	0.5105305070037148
ENSMUSG00000001150	pre-mRNA processing	19.84414744857524	1.5269007433489212
ENSMUSG00000001150	Whole-cell	204.9065968280518	1.122308140135811
ENSMUSG00000001151	pre-mRNA processing	30.55358461975089	3.0359651793666367
ENSMUSG00000001151	Whole-cell	163.64983719483988	1.325623627538224
ENSMUSG00000001151	Membrane	211.36620738619055	1.109691712848895
ENSMUSG00000001151	Cytosolic	128.87929906485832	3.503321823122753
ENSMUSG00000001151	Nuclear	155.3431041103139	0.791644385661849
ENSMUSG00000001156	Cytosolic	59.656839009317885	3.5151096074725765
ENSMUSG00000001156	Membrane	58.5879073359736	3.5747093194018564
ENSMUSG00000001156	Nuclear	44.80968485405017	0.5759440247128728
ENSMUSG00000001156	Whole-cell	61.93736999242853	1.7108071446077506
ENSMUSG00000001157	Whole-cell	292.0549273849602	0.1932971045717715
ENSMUSG00000001157	Membrane	399.26128015370045	0.0545000971212169
ENSMUSG00000001157	Cytosolic	338.3760655814844	0.1806337595804274
ENSMUSG00000001157	Nuclear	190.9872789179032	0.3562213489389314
ENSMUSG00000001158	Whole-cell	385.6672147244902	0.2365690148663258
ENSMUSG00000001158	Membrane	462.30860090775815	0.0483593742242468
ENSMUSG00000001158	Cytosolic	344.09957939682766	0.1963589665085805
ENSMUSG00000001158	Nuclear	281.01313241463896	0.0597147782110352
ENSMUSG00000001166	Cytosolic	147.2846485125683	3.098544284996739
ENSMUSG00000001166	Membrane	129.39964145348867	0.8393176524606895
ENSMUSG00000001166	Nuclear	97.53917102350424	1.2088436953093689
ENSMUSG00000001166	pre-mRNA processing	63.93119443573806	1.958857313176792
ENSMUSG00000001166	Whole-cell	123.43210044328949	2.1353536480012876
ENSMUSG00000001173	pre-mRNA processing	37.67413536828276	3.175296142779326
ENSMUSG00000001173	Whole-cell	189.9466484929974	0.5588593729057414
ENSMUSG00000001173	Membrane	279.4274587478479	0.3357423312954404
ENSMUSG00000001173	Nuclear	131.09213986987186	0.418378564913464
ENSMUSG00000001173	Cytosolic	295.4627379646072	0.8398904537131374
ENSMUSG00000001227	Cytosolic	139.87229284622563	1.1725045073809397
ENSMUSG00000001227	Membrane	273.46312366934745	0.6329773523527837
ENSMUSG00000001227	Nuclear	195.9347582053148	0.6449072612789442
ENSMUSG00000001227	pre-mRNA processing	37.93390580603165	1.782862711673909
ENSMUSG00000001227	Whole-cell	214.5916670996554	2.290312771399068
ENSMUSG00000001228	Whole-cell	245.00904180639185	0.3024966079789706
ENSMUSG00000001228	Cytosolic	276.76489901793025	0.5209995337088174
ENSMUSG00000001228	Nuclear	205.12349754552025	0.0979507557477807
ENSMUSG00000001228	Membrane	317.34325349205875	0.2383123672572592
ENSMUSG00000001229	Whole-cell	228.4739821872961	0.4407235451727791
ENSMUSG00000001229	Cytosolic	353.8091939326033	0.3385817210129665
ENSMUSG00000001229	Nuclear	195.27366175668632	0.0542264933508861
ENSMUSG00000001229	Membrane	387.74879287370095	0.1676935028971745
ENSMUSG00000001229	pre-mRNA processing	36.43608018907386	0.5491295083683841
ENSMUSG00000001248	Membrane	115.8025073923374	3.791578834124328
ENSMUSG00000001248	Nuclear	80.65807573026775	2.7926749607687262
ENSMUSG00000001248	pre-mRNA processing	34.856345963673824	1.2000726338290215
ENSMUSG00000001248	Whole-cell	91.91049378536457	2.517780655155478
ENSMUSG00000001249	Whole-cell	609.082717516698	0.3633075702185217
ENSMUSG00000001249	pre-mRNA processing	48.28224894951455	2.4234631373839024
ENSMUSG00000001249	Membrane	931.6340515065646	0.0954276907273133
ENSMUSG00000001249	Cytosolic	312.576462802841	0.5155394529500771
ENSMUSG00000001249	Nuclear	211.47578665939372	0.4604071159477855
ENSMUSG00000001270	Cytosolic	525.9159391237873	0.133531749821005
ENSMUSG00000001270	Membrane	630.6532635252709	0.0566282757966907
ENSMUSG00000001270	Nuclear	276.37740923739625	0.2855938558896627
ENSMUSG00000001270	Whole-cell	428.7163002065659	0.1544261041866898
ENSMUSG00000001281	pre-mRNA processing	50.431597082314774	0.9495846339765422
ENSMUSG00000001281	Whole-cell	322.6778277911146	0.7596779221107165
ENSMUSG00000001281	Membrane	502.00464394346506	0.3632525973127085
ENSMUSG00000001281	Cytosolic	235.8662426959488	1.172042226877983
ENSMUSG00000001281	Nuclear	191.39835788058284	0.2518909832841543
ENSMUSG00000001285	Whole-cell	301.51196995125207	0.4543872850322425
ENSMUSG00000001285	Membrane	319.06222898437557	0.4029473874983296
ENSMUSG00000001285	Cytosolic	295.1858846493229	0.6455625242364237
ENSMUSG00000001285	Nuclear	211.35941569375083	0.0455050265277372
ENSMUSG00000001288	Cytosolic	108.6605831853732	3.6091324114559966
ENSMUSG00000001288	Membrane	121.51193956966416	1.6729492930911565
ENSMUSG00000001288	Nuclear	92.4147036706148	0.5146340618142229
ENSMUSG00000001288	pre-mRNA processing	20.48912036427957	3.2198880732551753
ENSMUSG00000001288	Whole-cell	115.77116160277424	1.05173476495644
ENSMUSG00000001289	Whole-cell	656.6952579176844	0.1031140965768231
ENSMUSG00000001289	Membrane	975.4358965223691	0.0040183198773475
ENSMUSG00000001289	Nuclear	344.61895530703833	0.107096608914494
ENSMUSG00000001289	Cytosolic	751.1294109804899	0.0351705644097288
ENSMUSG00000001300	Cytosolic	48.41733563251537	3.2458906096231366
ENSMUSG00000001300	Membrane	57.595051938300706	2.641096648689731
ENSMUSG00000001300	Nuclear	46.59548379467034	0.6179133475822226
ENSMUSG00000001300	pre-mRNA processing	14.64905014878423	0.7450538515319812
ENSMUSG00000001300	Whole-cell	61.16801270890804	1.395174226666037
ENSMUSG00000001305	Whole-cell	228.03018400569584	1.0348935695445574
ENSMUSG00000001305	Cytosolic	207.20894924065223	1.5946362327563544
ENSMUSG00000001305	Nuclear	177.17454811210067	0.513304135323074
ENSMUSG00000001305	Membrane	236.09724911934663	0.8196207230804338
ENSMUSG00000001313	Whole-cell	399.2651807618569	0.200216061547572
ENSMUSG00000001313	Cytosolic	323.1730271383066	0.1252390744036557
ENSMUSG00000001313	Nuclear	207.95428840919544	0.6445803577771426
ENSMUSG00000001313	Membrane	363.8219019940923	0.1022691759303342
ENSMUSG00000001333	Membrane	144.04504817966625	0.9363089308398792
ENSMUSG00000001333	Nuclear	84.80366748570265	2.6530945812658335
ENSMUSG00000001333	pre-mRNA processing	26.224102706489756	1.8359323549437037
ENSMUSG00000001333	Whole-cell	121.43869689548067	2.1682086739228255
ENSMUSG00000001366	Whole-cell	159.48021002595738	0.6363820158582375
ENSMUSG00000001366	Cytosolic	155.09498042037578	1.2120876760743329
ENSMUSG00000001366	Nuclear	108.4927306988845	0.4351707153283325
ENSMUSG00000001366	Membrane	179.530669121496	1.081045674793257
ENSMUSG00000001366	pre-mRNA processing	24.040387150266373	2.3555197200736218
ENSMUSG00000001376	Cytosolic	208.0506129610737	0.9929974398480612
ENSMUSG00000001376	Membrane	271.8764925217132	0.262361706805791
ENSMUSG00000001376	Nuclear	113.95013844447617	0.1764790517974701
ENSMUSG00000001376	pre-mRNA processing	33.97459669659738	2.009981290465686
ENSMUSG00000001376	Whole-cell	176.1770882916005	0.4785477024833244
ENSMUSG00000001380	Whole-cell	519.5926034001184	0.0853341155380957
ENSMUSG00000001380	Membrane	615.7887001859356	0.0449458183494133
ENSMUSG00000001380	Cytosolic	483.7514569763225	0.1761678208521146
ENSMUSG00000001380	Nuclear	369.4673457487915	0.0697979862694246
ENSMUSG00000001383	Cytosolic	365.2871128241651	0.1758268714064806
ENSMUSG00000001383	Membrane	479.5227287853347	0.0401404523475379
ENSMUSG00000001383	Nuclear	295.02798970206294	0.1759452581807365
ENSMUSG00000001383	pre-mRNA processing	23.55360933987303	1.400452572955463
ENSMUSG00000001383	Whole-cell	392.6436837278257	0.2858585267083902
ENSMUSG00000001403	Whole-cell	214.06952683034376	0.3405356893949747
ENSMUSG00000001403	Membrane	226.086482029834	0.3442974003091409
ENSMUSG00000001403	Cytosolic	186.10631108647544	0.7323818108366592
ENSMUSG00000001403	Nuclear	158.75909099068076	0.3030227565378227
ENSMUSG00000001415	Whole-cell	127.8617992761837	1.1018179289264527
ENSMUSG00000001415	Cytosolic	149.93405469384135	2.6942979144204577
ENSMUSG00000001415	Nuclear	88.92481464448954	0.7022186350705276
ENSMUSG00000001415	Membrane	177.10501542430987	1.5804743967271353
ENSMUSG00000001415	pre-mRNA processing	30.070891056000576	2.7068658091045936
ENSMUSG00000001416	Cytosolic	477.1586054855558	0.0604162765044869
ENSMUSG00000001416	Membrane	621.5511184743103	0.0200504628726911
ENSMUSG00000001416	Nuclear	367.14154533833585	0.1456882844309246
ENSMUSG00000001416	pre-mRNA processing	10.608470823622005	1.7938211754343572
ENSMUSG00000001416	Whole-cell	508.8042816436671	0.104646210125743
ENSMUSG00000001418	Whole-cell	318.0912337310464	0.3442156366390673
ENSMUSG00000001418	pre-mRNA processing	20.51975039867939	3.35039277818244
ENSMUSG00000001418	Nuclear	212.97457541672316	0.2218177256910687
ENSMUSG00000001418	Membrane	396.3384628216838	0.1901407905055692
ENSMUSG00000001418	Cytosolic	202.3986383081659	0.3904019829615841
ENSMUSG00000001419	Membrane	119.70526983380468	1.5342476445908098
ENSMUSG00000001419	Nuclear	83.55865815331846	0.1302137643960335
ENSMUSG00000001419	pre-mRNA processing	24.4374649910342	1.8316081662720631
ENSMUSG00000001419	Whole-cell	90.51790265387496	1.1031813264689558
ENSMUSG00000001420	pre-mRNA processing	15.902154796740788	3.1947941705155203
ENSMUSG00000001420	Whole-cell	96.28701240506464	2.6664490307804143
ENSMUSG00000001420	Cytosolic	76.21800648223818	1.5507242882079872
ENSMUSG00000001420	Nuclear	71.14382667627652	1.6205601509776737
ENSMUSG00000001424	Cytosolic	592.9458166483646	0.0580039155555053
ENSMUSG00000001424	Membrane	750.5420986612702	0.0146924507026758
ENSMUSG00000001424	Nuclear	590.6285057074126	0.0523533175738204
ENSMUSG00000001424	pre-mRNA processing	11.475820351698566	1.602275874245202
ENSMUSG00000001424	Whole-cell	681.3609688613986	0.1078028082213468
ENSMUSG00000001435	pre-mRNA processing	22.484856847074177	2.804921852133722
ENSMUSG00000001435	Whole-cell	550.9137881880107	0.1249702887289975
ENSMUSG00000001435	Membrane	924.298342298444	0.054063338061703
ENSMUSG00000001435	Cytosolic	169.4806991069834	0.7488478339916546
ENSMUSG00000001435	Nuclear	329.02268118956675	0.153860880308973
ENSMUSG00000001436	Whole-cell	151.3560233437681	1.5200820847894596
ENSMUSG00000001436	Membrane	172.96304964807763	1.8611515636812896
ENSMUSG00000001436	Cytosolic	93.88386924713916	2.5683873457530795
ENSMUSG00000001436	Nuclear	107.54227359249182	1.5084364882910997
ENSMUSG00000001440	Cytosolic	297.47481941424115	0.2765200775361737
ENSMUSG00000001440	Membrane	363.46156526871994	0.0712629093248691
ENSMUSG00000001440	Nuclear	225.89201523441812	0.2804705822019055
ENSMUSG00000001440	pre-mRNA processing	15.445408494273604	3.466320375902356
ENSMUSG00000001440	Whole-cell	276.9223954629897	0.2433575627291534
ENSMUSG00000001441	Whole-cell	197.6426039208628	0.3462904747614002
ENSMUSG00000001441	pre-mRNA processing	16.55091472456521	3.188253513657202
ENSMUSG00000001441	Membrane	344.72443396223093	0.1011641712670243
ENSMUSG00000001441	Cytosolic	244.9553640309974	0.2905877672155989
ENSMUSG00000001441	Nuclear	160.90220789997574	0.217416588608874
ENSMUSG00000001445	Cytosolic	202.01948878330765	0.7573824256102303
ENSMUSG00000001445	Membrane	238.7759812493271	0.4147895465486142
ENSMUSG00000001445	Nuclear	157.54515001365303	0.0859310170781959
ENSMUSG00000001445	Whole-cell	215.2092645915461	0.5500904952761868
ENSMUSG00000001467	Whole-cell	106.7665532975805	2.2413701379219977
ENSMUSG00000001467	pre-mRNA processing	13.589222313459912	1.763596749332342
ENSMUSG00000001467	Nuclear	93.80441689381	1.807191572325112
ENSMUSG00000001467	Membrane	117.97733139454992	3.9490567466732394
ENSMUSG00000001467	Cytosolic	79.2927970207089	0.5494055120714648
ENSMUSG00000001472	Cytosolic	573.3300610941014	0.1607317703309114
ENSMUSG00000001472	Membrane	647.3174144144797	0.062029296366078
ENSMUSG00000001472	Nuclear	215.50006997490104	0.0628402822031504
ENSMUSG00000001472	pre-mRNA processing	27.588946339813052	1.4491926328763458
ENSMUSG00000001472	Whole-cell	293.5670296268949	0.2679314379249675
ENSMUSG00000001482	pre-mRNA processing	43.540642543753215	1.0350044222532568
ENSMUSG00000001482	Whole-cell	206.55767090036517	0.5110378554835018
ENSMUSG00000001482	Membrane	237.59420290077492	0.4532878159396543
ENSMUSG00000001482	Cytosolic	205.24187640379895	1.1313297274723857
ENSMUSG00000001482	Nuclear	148.27787413371647	0.131833102813173
ENSMUSG00000001504	Cytosolic	62.65926315852738	2.939913989432858
ENSMUSG00000001504	Nuclear	47.12585102909106	0.2668564675519012
ENSMUSG00000001504	pre-mRNA processing	19.505686198080188	1.3141896965584314
ENSMUSG00000001504	Whole-cell	73.48548106873987	0.8291831076892762
ENSMUSG00000001507	pre-mRNA processing	20.9161341506746	3.7018404689815303
ENSMUSG00000001507	Whole-cell	247.1569626070511	0.535265211410049
ENSMUSG00000001507	Membrane	311.3905328507748	0.4872453076713738
ENSMUSG00000001507	Cytosolic	137.9334653545144	1.5941861006511908
ENSMUSG00000001507	Nuclear	152.47172622110733	0.2460599676394713
ENSMUSG00000001517	pre-mRNA processing	37.24466380400904	1.7852101595422367
ENSMUSG00000001517	Whole-cell	119.0488585442548	1.6278067165420291
ENSMUSG00000001517	Membrane	171.8375345353203	1.19670551713199
ENSMUSG00000001517	Cytosolic	143.01678244591838	2.6971811737225937
ENSMUSG00000001517	Nuclear	95.13018658993607	0.895655694171348
ENSMUSG00000001518	Cytosolic	110.18911917428966	3.2449617371003643
ENSMUSG00000001518	Membrane	112.25116748799223	2.226348661480721
ENSMUSG00000001518	Nuclear	66.96122605457164	2.389423906064229
ENSMUSG00000001518	pre-mRNA processing	26.893602499906372	3.75557497370637
ENSMUSG00000001518	Whole-cell	92.4103884673262	1.2149898129858387
ENSMUSG00000001521	pre-mRNA processing	26.289577088699275	1.3209949265382457
ENSMUSG00000001521	Whole-cell	159.2383681684458	0.642577074965224
ENSMUSG00000001521	Membrane	226.0078693124522	0.4942569220011165
ENSMUSG00000001521	Nuclear	119.45381065612108	0.1972240444704946
ENSMUSG00000001521	Cytosolic	179.89149041791453	1.4097321166994952
ENSMUSG00000001525	Cytosolic	325.836391605621	0.0386390809571164
ENSMUSG00000001525	Membrane	395.13422006439623	0.0283564709960962
ENSMUSG00000001525	Nuclear	306.7510069132251	0.6783088470522664
ENSMUSG00000001525	Whole-cell	368.5283062388395	0.2522842957292017
ENSMUSG00000001555	Whole-cell	333.9936778874467	0.2561642817838174
ENSMUSG00000001555	Cytosolic	213.2486342291837	0.7597221178475603
ENSMUSG00000001555	Nuclear	161.02657682266823	0.4133697357446233
ENSMUSG00000001555	Membrane	473.5679934904944	0.1288315680489317
ENSMUSG00000001555	pre-mRNA processing	24.42686415826605	1.8866272260378996
ENSMUSG00000001558	Whole-cell	249.28730666137324	0.5893772647039652
ENSMUSG00000001558	Cytosolic	246.763147673521	0.8671325646216065
ENSMUSG00000001558	Nuclear	195.98118762664245	1.372200909324456
ENSMUSG00000001558	Membrane	285.9293482681563	0.8930746209753367
ENSMUSG00000001558	pre-mRNA processing	31.245004564557966	0.7394127012099792
ENSMUSG00000001569	Cytosolic	130.59684745797978	3.0492721260919584
ENSMUSG00000001569	Membrane	158.44905802387348	1.3961516109498466
ENSMUSG00000001569	Nuclear	124.29356099145252	1.005748713799457
ENSMUSG00000001569	Whole-cell	139.03969480094366	1.4435975563866894
ENSMUSG00000001576	Whole-cell	485.9426210931	0.1534823628969694
ENSMUSG00000001576	pre-mRNA processing	27.86963179677894	0.8571474694958345
ENSMUSG00000001576	Membrane	612.3678867370072	0.0438276884126828
ENSMUSG00000001576	Cytosolic	440.36242371673075	0.0317618746996363
ENSMUSG00000001576	Nuclear	391.1842120725079	0.0511326684741494
ENSMUSG00000001583	Cytosolic	152.53897011354763	2.3790308636870807
ENSMUSG00000001583	Membrane	168.90047298900382	2.2230602720104704
ENSMUSG00000001583	Nuclear	94.27625594270296	1.6926948482562123
ENSMUSG00000001583	Whole-cell	109.1925295474732	1.8390172585599176
ENSMUSG00000001588	pre-mRNA processing	68.25088511135881	3.5218688787747787
ENSMUSG00000001588	Whole-cell	346.02839991596846	0.4776045557708401
ENSMUSG00000001588	Membrane	949.259903088598	0.0999972564952294
ENSMUSG00000001588	Cytosolic	651.1080959266465	0.3311598895409521
ENSMUSG00000001588	Nuclear	241.4695544663911	1.0043501058364237
ENSMUSG00000001604	pre-mRNA processing	61.48467098676412	3.305176551621616
ENSMUSG00000001604	Whole-cell	668.3167501367501	0.1970094779541804
ENSMUSG00000001604	Membrane	1042.4949087716611	0.0291756858648415
ENSMUSG00000001604	Cytosolic	817.7809059568417	0.1098946995062466
ENSMUSG00000001604	Nuclear	517.475271602039	0.1169660057065626
ENSMUSG00000001627	Cytosolic	78.64521283877116	3.708826478110404
ENSMUSG00000001627	Membrane	104.10112959615655	1.8260342081583785
ENSMUSG00000001627	Nuclear	80.26549550474692	0.3396942307271673
ENSMUSG00000001627	Whole-cell	94.42952678296356	1.341307669866991
ENSMUSG00000001630	Whole-cell	90.0647251980707	1.8068164100775708
ENSMUSG00000001630	Membrane	111.35703947383747	3.01228516131127
ENSMUSG00000001630	Nuclear	73.17809295948273	0.4424436853403278
ENSMUSG00000001632	Nuclear	62.64063462655933	1.7992542675967
ENSMUSG00000001632	pre-mRNA processing	18.638384817803605	3.628852043546534
ENSMUSG00000001632	Whole-cell	76.28482959586879	2.1047937644747994
ENSMUSG00000001655	Whole-cell	81.4432744709112	0.7995500848378283
ENSMUSG00000001655	Membrane	79.97973764971684	1.2349037672009124
ENSMUSG00000001655	Nuclear	65.81903545465745	1.1892575060853334
ENSMUSG00000001655	pre-mRNA processing	12.763843428436845	0.3807493035514472
ENSMUSG00000001665	Whole-cell	228.07346462086429	1.0525458948444768
ENSMUSG00000001665	Membrane	340.3684719828164	0.3790818901173746
ENSMUSG00000001665	Nuclear	199.97064876219463	0.8935237173940958
ENSMUSG00000001665	Cytosolic	270.50360049009385	0.2804193709237282
ENSMUSG00000001665	pre-mRNA processing	57.870940756352205	0.945823048262072
ENSMUSG00000001666	Cytosolic	709.0258030947444	0.0193879756512753
ENSMUSG00000001666	Membrane	729.1859056307479	0.0223790246621015
ENSMUSG00000001666	Nuclear	530.1415976081338	0.0865762385174081
ENSMUSG00000001666	Whole-cell	753.9611084474516	0.105966052956923
ENSMUSG00000001672	Whole-cell	125.65862182460984	0.3289594798838255
ENSMUSG00000001672	pre-mRNA processing	72.02872579538756	1.611348705466846
ENSMUSG00000001672	Membrane	145.30053478287974	2.729560018458539
ENSMUSG00000001672	Cytosolic	84.97484090826022	1.663572384691463
ENSMUSG00000001672	Nuclear	123.37514546091282	1.078191429670019
ENSMUSG00000001687	Membrane	97.0616865931262	2.730105397775995
ENSMUSG00000001687	Nuclear	89.34204450202456	1.4605305909452018
ENSMUSG00000001687	pre-mRNA processing	8.158895714541565	3.4314453532988183
ENSMUSG00000001687	Whole-cell	93.19439439228782	1.7087878425789462
ENSMUSG00000001700	Whole-cell	184.5167542450206	1.100777563169288
ENSMUSG00000001700	pre-mRNA processing	10.918972101449077	1.0962677618847745
ENSMUSG00000001700	Membrane	236.30695885247613	0.8218256583878322
ENSMUSG00000001700	Cytosolic	219.49777038393543	1.7414243888460572
ENSMUSG00000001700	Nuclear	134.84865952835816	0.407674174649334
ENSMUSG00000001707	Whole-cell	118.28111110624135	1.7710593295332495
ENSMUSG00000001707	pre-mRNA processing	9.40562034016348	2.1058326178839226
ENSMUSG00000001707	Membrane	120.5385097491214	2.8838201097390974
ENSMUSG00000001707	Nuclear	104.47135244896836	1.1250704272014245
ENSMUSG00000001729	Cytosolic	227.97471908761673	1.238627387892987
ENSMUSG00000001729	Membrane	264.4274839126292	0.6337220008565284
ENSMUSG00000001729	Nuclear	112.43801334761112	0.3392135011883905
ENSMUSG00000001729	pre-mRNA processing	20.628537603963156	1.5880777730060618
ENSMUSG00000001729	Whole-cell	171.16151567109776	0.7457217646225387
ENSMUSG00000001750	Whole-cell	203.44605375188368	0.8944905439230357
ENSMUSG00000001750	Membrane	531.4478212295405	0.3542377858921121
ENSMUSG00000001750	Nuclear	140.7058118846247	1.7987933261652966
ENSMUSG00000001750	pre-mRNA processing	58.95219817024298	0.7266976193227098
ENSMUSG00000001751	Cytosolic	129.3114450273146	0.9369114853501468
ENSMUSG00000001751	Membrane	168.19835166857766	1.1792555787097907
ENSMUSG00000001751	Nuclear	100.18421673287683	1.2464189138569406
ENSMUSG00000001751	Whole-cell	191.73812698205728	1.5225855118185183
ENSMUSG00000001755	Whole-cell	225.5747646201626	0.3300406517422205
ENSMUSG00000001755	pre-mRNA processing	26.193468313893593	2.0769845249110386
ENSMUSG00000001755	Nuclear	146.20225511749928	0.7308365515475345
ENSMUSG00000001755	Membrane	320.6065093022655	0.3476002463781462
ENSMUSG00000001755	Cytosolic	218.27208380311924	1.340111217134046
ENSMUSG00000001761	Cytosolic	235.97047671726995	0.3745017291754433
ENSMUSG00000001761	Membrane	380.2590277128808	0.3665410626105803
ENSMUSG00000001761	Nuclear	191.71716261577507	0.2241452930246995
ENSMUSG00000001761	pre-mRNA processing	35.64458652859978	2.3960902694218102
ENSMUSG00000001761	Whole-cell	295.23061125362875	0.3379233249503595
ENSMUSG00000001763	pre-mRNA processing	45.52048499309305	3.3216535603037056
ENSMUSG00000001763	Whole-cell	120.952182234377	2.617221155461941
ENSMUSG00000001763	Membrane	134.31022985107458	3.487287881271007
ENSMUSG00000001763	Cytosolic	134.5496188846016	2.9363256384330083
ENSMUSG00000001763	Nuclear	97.37399152076416	1.056199459790777
ENSMUSG00000001768	Membrane	83.35921931506218	1.4257639288706132
ENSMUSG00000001768	Nuclear	76.25492748943294	0.3490255996253356
ENSMUSG00000001768	pre-mRNA processing	8.21346147927503	2.025419097528775
ENSMUSG00000001768	Whole-cell	80.12433080488567	1.815254388266501
ENSMUSG00000001774	pre-mRNA processing	40.359588727374486	2.611886986715875
ENSMUSG00000001774	Whole-cell	193.7422909164355	0.3149626229611005
ENSMUSG00000001774	Membrane	209.18288411983144	0.234817941360288
ENSMUSG00000001774	Cytosolic	195.14416733429871	0.7038429365783929
ENSMUSG00000001774	Nuclear	154.99742751906177	0.044214103862833
ENSMUSG00000001783	pre-mRNA processing	16.79030238954307	3.790850453720683
ENSMUSG00000001783	Whole-cell	368.017396618192	0.1497064975462864
ENSMUSG00000001783	Membrane	426.9183897690072	0.0609913508327609
ENSMUSG00000001783	Cytosolic	322.82758174124075	0.2742828948417932
ENSMUSG00000001783	Nuclear	266.5912284180831	0.0691325039213995
ENSMUSG00000001785	Cytosolic	279.8393715468134	0.5642559025648106
ENSMUSG00000001785	Membrane	350.44673582020346	0.4139521046683232
ENSMUSG00000001785	Nuclear	217.8006035233849	0.1531647291609917
ENSMUSG00000001785	Whole-cell	284.392427044991	0.4281098909420917
ENSMUSG00000001794	Whole-cell	657.286557750936	0.0540319855604838
ENSMUSG00000001794	pre-mRNA processing	18.212189649798763	3.2119473661496727
ENSMUSG00000001794	Membrane	904.7487700428449	0.0177723859485853
ENSMUSG00000001794	Cytosolic	709.4768324409172	0.0408182988346976
ENSMUSG00000001794	Nuclear	428.3943597968883	0.1725983005202074
ENSMUSG00000001827	Cytosolic	220.3899800938723	0.1364065828991871
ENSMUSG00000001827	Membrane	322.6203300158857	0.5944972319679608
ENSMUSG00000001827	Nuclear	210.54849774291924	0.2786928037796128
ENSMUSG00000001827	pre-mRNA processing	28.217300975496354	3.4810416103627415
ENSMUSG00000001827	Whole-cell	291.3680492146977	0.800069511757351
ENSMUSG00000001829	pre-mRNA processing	23.3891162376585	2.6637985801631414
ENSMUSG00000001829	Whole-cell	591.2438675285057	0.0885586460992029
ENSMUSG00000001829	Membrane	711.4861774884232	0.0305675804958878
ENSMUSG00000001829	Cytosolic	473.6040867156397	0.073474248080748
ENSMUSG00000001829	Nuclear	518.714493054341	0.0246972260737403
ENSMUSG00000001833	Cytosolic	418.2579965306215	0.1614167677523081
ENSMUSG00000001833	Membrane	452.2236764487184	0.0757348547518214
ENSMUSG00000001833	Nuclear	307.006067167431	0.1148526988612513
ENSMUSG00000001833	Whole-cell	413.50196377473145	0.1299922926360074
ENSMUSG00000001855	Whole-cell	209.66623059008515	0.766359820835761
ENSMUSG00000001855	pre-mRNA processing	21.60161013252967	2.351665617901035
ENSMUSG00000001855	Membrane	329.99869148609804	0.1989373217760216
ENSMUSG00000001855	Cytosolic	229.78398926873297	0.9581101507944808
ENSMUSG00000001855	Nuclear	247.66630421408885	0.3227177990711659
ENSMUSG00000001864	Cytosolic	154.91949868238092	0.8236847377480924
ENSMUSG00000001864	Membrane	200.88156939862745	0.2872504995876268
ENSMUSG00000001864	Nuclear	136.20008471518608	0.1262877914292215
ENSMUSG00000001864	pre-mRNA processing	32.92825736819549	2.4580659304997905
ENSMUSG00000001864	Whole-cell	174.9118327573976	1.3392660133211294
ENSMUSG00000001870	Whole-cell	418.6322986905813	0.5793026438598275
ENSMUSG00000001870	pre-mRNA processing	8.208002914235886	3.1269573551478795
ENSMUSG00000001870	Membrane	448.02443506124155	0.1246427691470587
ENSMUSG00000001870	Cytosolic	119.40754975103869	0.7867054061252122
ENSMUSG00000001870	Nuclear	266.76999154811557	0.0910784466818315
ENSMUSG00000001891	Whole-cell	379.45383247382574	0.1439776991426695
ENSMUSG00000001891	pre-mRNA processing	25.930754797347845	2.2927457369035102
ENSMUSG00000001891	Membrane	435.7187052965283	0.1107600878105201
ENSMUSG00000001891	Cytosolic	352.79761615495914	0.3513084877276897
ENSMUSG00000001891	Nuclear	302.96971929843784	0.0713437296284345
ENSMUSG00000001901	Cytosolic	203.5995743110759	0.9890372456290368
ENSMUSG00000001901	Membrane	158.97805709133635	1.170564510112435
ENSMUSG00000001901	Nuclear	123.03695419689008	1.4482261117069577
ENSMUSG00000001901	pre-mRNA processing	72.79937155004431	2.4959896319442207
ENSMUSG00000001901	Whole-cell	104.4588967472009	0.8832131235853705
ENSMUSG00000001909	Whole-cell	232.50260283140628	0.766391963809625
ENSMUSG00000001909	pre-mRNA processing	52.80079945505603	1.7653978548413436
ENSMUSG00000001909	Membrane	532.1159628481012	0.2363904859875911
ENSMUSG00000001909	Nuclear	162.18971628335558	1.1445787418227409
ENSMUSG00000001909	Cytosolic	432.30531867710175	0.3596911435758005
ENSMUSG00000001910	Cytosolic	198.88059632721155	0.8188853177721032
ENSMUSG00000001910	Membrane	236.4661395017298	0.3114425077471585
ENSMUSG00000001910	Nuclear	161.01482350115566	0.0794945305198087
ENSMUSG00000001910	pre-mRNA processing	29.30380927302854	1.33156215783932
ENSMUSG00000001910	Whole-cell	192.04457267142655	0.528052050268707
ENSMUSG00000001918	pre-mRNA processing	25.95450613278161	3.4332977035392833
ENSMUSG00000001918	Whole-cell	151.15534995584852	0.5710398198948197
ENSMUSG00000001918	Membrane	190.94311618875588	0.8549548178617962
ENSMUSG00000001918	Cytosolic	74.57250634333289	2.613879040823735
ENSMUSG00000001918	Nuclear	87.9693437088227	0.3946672274178053
ENSMUSG00000001924	pre-mRNA processing	18.92386509215639	2.5330225013077965
ENSMUSG00000001924	Whole-cell	632.81696785834	0.0702383337897106
ENSMUSG00000001924	Membrane	751.0439363663234	0.025385624918904
ENSMUSG00000001924	Cytosolic	618.1476508128231	0.0625104344618577
ENSMUSG00000001924	Nuclear	515.3544334402376	0.0198116329214591
ENSMUSG00000001942	Cytosolic	116.01396737293044	3.428439082599732
ENSMUSG00000001942	Membrane	343.1578337658321	0.365422243958063
ENSMUSG00000001942	Nuclear	171.44691361925263	0.286595114206688
ENSMUSG00000001942	pre-mRNA processing	43.83675040288868	1.179836888605182
ENSMUSG00000001942	Whole-cell	332.14568999766885	0.3337294780477324
ENSMUSG00000001948	Whole-cell	493.1846894874585	1.6412664404034876
ENSMUSG00000001948	Membrane	1251.4706772914376	0.3859481166495182
ENSMUSG00000001948	Nuclear	390.1818813198889	0.2325227718815576
ENSMUSG00000001948	Cytosolic	619.4115098053776	0.1344748651665731
ENSMUSG00000001948	pre-mRNA processing	51.4869155203321	3.77769208902721
ENSMUSG00000001962	Cytosolic	437.17292243590305	0.2705076060846101
ENSMUSG00000001962	Membrane	545.6804158106406	0.1695775351426007
ENSMUSG00000001962	Nuclear	324.3869801500328	0.0273938281816648
ENSMUSG00000001962	Whole-cell	404.6865413131457	0.1067130620253552
ENSMUSG00000001964	Whole-cell	329.1062241584368	0.3981540059809503
ENSMUSG00000001964	pre-mRNA processing	14.209583182544591	2.828946703675044
ENSMUSG00000001964	Membrane	405.7395856470864	0.1018527668294212
ENSMUSG00000001964	Cytosolic	339.51309081624476	0.2584470740366348
ENSMUSG00000001964	Nuclear	252.52681024381	0.0746540093221324
ENSMUSG00000001983	Whole-cell	139.25826242755872	1.3913442053954708
ENSMUSG00000001983	Membrane	137.54438627717488	1.152099057218437
ENSMUSG00000001983	Cytosolic	130.34564234134265	0.9968899440041284
ENSMUSG00000001983	Nuclear	118.93373327514688	1.1969792755856783
ENSMUSG00000001995	Membrane	122.86391591490332	1.363195066877002
ENSMUSG00000001995	Nuclear	106.3250325288359	1.5739912539096608
ENSMUSG00000001995	pre-mRNA processing	21.348711984171285	1.999144375126983
ENSMUSG00000001995	Whole-cell	117.99934704905696	2.97537157154373
ENSMUSG00000001998	Whole-cell	102.43210527448689	2.132526076361589
ENSMUSG00000001998	pre-mRNA processing	31.22554318979805	0.9768137512851452
ENSMUSG00000001998	Cytosolic	101.5841568169343	3.982572619250156
ENSMUSG00000001998	Nuclear	90.04730204887372	1.2426440681163944
ENSMUSG00000001998	Membrane	108.0928336313906	2.61070065489552
ENSMUSG00000001999	Cytosolic	403.625858301784	0.3208848654810985
ENSMUSG00000001999	Membrane	380.89809044149166	0.2777917463361851
ENSMUSG00000001999	Nuclear	313.25923555044903	0.1504587022102214
ENSMUSG00000001999	pre-mRNA processing	33.18684845207347	1.218692119319418
ENSMUSG00000001999	Whole-cell	429.0174800957925	0.1407478179890996
ENSMUSG00000002006	Whole-cell	366.8660082759217	0.0109063720764808
ENSMUSG00000002006	Cytosolic	447.0695460716175	0.2139526170720793
ENSMUSG00000002006	Nuclear	227.90922604558932	0.0377319663779358
ENSMUSG00000002006	Membrane	525.6026066702195	0.0409223328575378
ENSMUSG00000002006	pre-mRNA processing	53.78946560688786	3.750390550350506
ENSMUSG00000002010	Whole-cell	679.9643887352181	0.1437063783688978
ENSMUSG00000002010	Cytosolic	880.3992533688421	0.1185257760997225
ENSMUSG00000002010	Nuclear	489.532717590526	0.0545964954597715
ENSMUSG00000002010	Membrane	1322.521425297607	0.022724122882907
ENSMUSG00000002010	pre-mRNA processing	42.35423484257344	3.094829323651344
ENSMUSG00000002012	Cytosolic	418.0468571602231	0.5159496651072755
ENSMUSG00000002012	Membrane	443.6868448274891	0.2340464211520794
ENSMUSG00000002012	Nuclear	137.59489461356287	1.9576454988056844
ENSMUSG00000002012	pre-mRNA processing	49.873925592290455	1.8383831469762495
ENSMUSG00000002012	Whole-cell	220.57884640520837	0.444233432073899
ENSMUSG00000002014	Whole-cell	806.7173845798668	0.1386673456205192
ENSMUSG00000002014	Cytosolic	828.3948893221159	0.0246832266075626
ENSMUSG00000002014	Nuclear	430.0306547727015	0.0802640939747834
ENSMUSG00000002014	Membrane	1307.5748757147585	0.0426807319517661
ENSMUSG00000002014	pre-mRNA processing	58.78772384292914	2.605632537534627
ENSMUSG00000002015	Cytosolic	197.8036924947181	0.3202127333339616
ENSMUSG00000002015	Membrane	468.4050730040237	0.2749236362622632
ENSMUSG00000002015	Nuclear	301.2279834851985	0.0661310829305259
ENSMUSG00000002015	pre-mRNA processing	27.269057996959955	3.5160497338707057
ENSMUSG00000002015	Whole-cell	430.1892054097285	0.5186144992752569
ENSMUSG00000002017	Whole-cell	139.21450804566493	1.0652625592937432
ENSMUSG00000002017	Membrane	177.405144426491	1.179348465407198
ENSMUSG00000002017	Cytosolic	142.69857860034588	2.673172651007986
ENSMUSG00000002017	Nuclear	122.63005276811523	0.4035398252680225
ENSMUSG00000002028	pre-mRNA processing	25.980350463813423	1.2952112286924602
ENSMUSG00000002028	Whole-cell	83.45632471800495	1.8306278139472385
ENSMUSG00000002031	pre-mRNA processing	30.15031164756233	3.717024321610879
ENSMUSG00000002031	Whole-cell	355.3602520719342	0.3204827357699686
ENSMUSG00000002031	Membrane	402.97007779879647	0.2026232191728806
ENSMUSG00000002031	Cytosolic	350.3573565369103	0.4151973749602442
ENSMUSG00000002031	Nuclear	209.11790290679969	0.2772984696037335
ENSMUSG00000002043	Whole-cell	808.1688218355033	0.1503445044029939
ENSMUSG00000002043	Cytosolic	959.602573435363	0.0178531451982426
ENSMUSG00000002043	Nuclear	431.3273445440733	0.1588536008261294
ENSMUSG00000002043	Membrane	1407.1192531503546	0.0030109333770796
ENSMUSG00000002043	pre-mRNA processing	48.058719460293766	1.9393564381243136
ENSMUSG00000002052	Cytosolic	182.9489020271878	1.2165569020424591
ENSMUSG00000002052	Membrane	226.57169233214847	0.4353043930360794
ENSMUSG00000002052	Nuclear	183.01531364338183	0.2295930623429278
ENSMUSG00000002052	pre-mRNA processing	16.313901191220044	2.450677986374046
ENSMUSG00000002052	Whole-cell	199.04032154500032	0.765279203886509
ENSMUSG00000002055	Whole-cell	154.85531281795582	0.9294604268056692
ENSMUSG00000002055	pre-mRNA processing	27.0541327187537	1.3909973651128311
ENSMUSG00000002055	Nuclear	117.98135310616586	0.9065579308042504
ENSMUSG00000002055	Membrane	298.21388944771115	0.5447637847591096
ENSMUSG00000002055	Cytosolic	194.628007574742	1.815937942035449
ENSMUSG00000002058	Cytosolic	195.74248091279233	1.119733229064472
ENSMUSG00000002058	Membrane	255.91436249311823	0.3053827256551991
ENSMUSG00000002058	Nuclear	129.0012560293732	0.3581898463704152
ENSMUSG00000002058	pre-mRNA processing	22.47644182774396	2.8676428386964017
ENSMUSG00000002058	Whole-cell	222.02064108054503	0.2633985275525073
ENSMUSG00000002059	pre-mRNA processing	27.73474849029332	1.2046514501724326
ENSMUSG00000002059	Whole-cell	266.51084424145586	0.8104574954374092
ENSMUSG00000002059	Membrane	519.8179686994957	0.2088765981519481
ENSMUSG00000002059	Cytosolic	370.4296745972596	0.345837934637841
ENSMUSG00000002059	Nuclear	180.81775725532077	0.4255412116130176
ENSMUSG00000002064	Cytosolic	106.77468145130128	1.461941005841302
ENSMUSG00000002064	Membrane	151.8427287596072	1.8292402550844105
ENSMUSG00000002064	Nuclear	99.54676830090456	0.5824221064470296
ENSMUSG00000002064	pre-mRNA processing	32.57145699607398	2.134896388623857
ENSMUSG00000002064	Whole-cell	128.4676263377231	1.500018746235347
ENSMUSG00000002068	Whole-cell	184.83049340619343	0.8105104581920911
ENSMUSG00000002068	Membrane	213.64862823890965	0.6692498889237956
ENSMUSG00000002068	Cytosolic	180.12811753599036	1.0616922880955169
ENSMUSG00000002068	Nuclear	153.40306051591728	0.4021075850347146
ENSMUSG00000002076	pre-mRNA processing	14.368797809201356	1.4218165866500898
ENSMUSG00000002076	Whole-cell	578.7955488327897	0.2454935105635063
ENSMUSG00000002076	Membrane	531.4292306341463	0.0526531305049272
ENSMUSG00000002076	Cytosolic	504.5193103991445	0.0901668355503654
ENSMUSG00000002076	Nuclear	403.74908318291153	0.109119755177905
ENSMUSG00000002083	Membrane	59.32617039215122	3.8017413526796062
ENSMUSG00000002083	Nuclear	54.09718990506362	1.1574111045255802
ENSMUSG00000002083	pre-mRNA processing	9.831757327968386	2.7217484711896893
ENSMUSG00000002083	Whole-cell	67.3691920273402	0.6992040459168472
ENSMUSG00000002102	Whole-cell	446.8002469576773	0.1488089465696209
ENSMUSG00000002102	Nuclear	295.54872526344167	0.0430482515787649
ENSMUSG00000002102	Membrane	581.9444216397869	0.0886152361950974
ENSMUSG00000002102	Cytosolic	461.31321516597023	0.2077350110822594
ENSMUSG00000002103	Membrane	157.17173464014613	3.2950759113357244
ENSMUSG00000002103	Nuclear	87.84389108705649	1.0442305513507395
ENSMUSG00000002103	Whole-cell	122.87409443982556	1.7572638777827845
ENSMUSG00000002105	Whole-cell	183.98053530077544	1.0073548808373147
ENSMUSG00000002105	pre-mRNA processing	50.50919264624016	3.2450551950048947
ENSMUSG00000002105	Nuclear	138.02262780214048	0.464072198848082
ENSMUSG00000002105	Membrane	314.87117024099325	0.3282401362977342
ENSMUSG00000002105	Cytosolic	139.56292255903605	1.6282475198436597
ENSMUSG00000002107	Cytosolic	234.94768781501807	0.5732386896302858
ENSMUSG00000002107	Membrane	190.5128701190945	0.2781733868109575
ENSMUSG00000002107	Nuclear	231.4440911759515	0.1725690595890032
ENSMUSG00000002107	pre-mRNA processing	16.464285737001724	2.1960251225785097
ENSMUSG00000002107	Whole-cell	201.17910021367155	0.4756550105134345
ENSMUSG00000002109	pre-mRNA processing	48.99455918139984	3.813954177571908
ENSMUSG00000002109	Whole-cell	243.67522224130633	1.1984377048043071
ENSMUSG00000002109	Membrane	332.44746717735404	0.5375401010282513
ENSMUSG00000002109	Cytosolic	272.1487262170896	0.922344778859822
ENSMUSG00000002109	Nuclear	243.1119737685878	0.7853387557283126
ENSMUSG00000002129	Cytosolic	196.97174786162913	0.8546079622811301
ENSMUSG00000002129	Membrane	250.15083343659276	0.4272456131385327
ENSMUSG00000002129	Nuclear	183.16382999856228	0.2624593631191614
ENSMUSG00000002129	Whole-cell	217.18760236784905	0.4274534242784172
ENSMUSG00000002147	pre-mRNA processing	30.76382903779249	1.8764169439277216
ENSMUSG00000002147	Whole-cell	159.2292795955009	0.8890143513166748
ENSMUSG00000002147	Membrane	198.12929138292057	0.6526711871501637
ENSMUSG00000002147	Cytosolic	166.24006958522972	1.6863022067893596
ENSMUSG00000002147	Nuclear	123.13512539357404	0.1665296424891887
ENSMUSG00000002190	pre-mRNA processing	32.23169481925879	2.299050662517359
ENSMUSG00000002190	Whole-cell	545.4842307622923	0.066098586913455
ENSMUSG00000002190	Membrane	853.1074662815356	0.0849696421076297
ENSMUSG00000002190	Cytosolic	248.71765808437516	0.3939479385403359
ENSMUSG00000002190	Nuclear	300.07007699014906	0.067580339995674
ENSMUSG00000002205	Cytosolic	246.77978660605936	1.0264632605840287
ENSMUSG00000002205	Membrane	324.02678991225383	0.4596533539846081
ENSMUSG00000002205	Nuclear	189.57808894380665	0.7507822014286063
ENSMUSG00000002205	pre-mRNA processing	21.26335576550405	1.7229022664206672
ENSMUSG00000002205	Whole-cell	261.2112765279497	0.6904519715812872
ENSMUSG00000002210	Whole-cell	153.24298081024668	1.30755075160762
ENSMUSG00000002210	Membrane	213.41987106000164	0.7497041728924115
ENSMUSG00000002210	Nuclear	134.33585510836818	0.2210244153360478
ENSMUSG00000002210	Cytosolic	174.1668233791733	1.582270046866765
ENSMUSG00000002221	Cytosolic	183.2287126906782	1.8317579362425944
ENSMUSG00000002221	Membrane	198.00369246597455	1.158228416782206
ENSMUSG00000002221	Nuclear	123.48026183160164	1.0272350024091672
ENSMUSG00000002221	pre-mRNA processing	32.98024956777518	1.182051385003416
ENSMUSG00000002221	Whole-cell	169.69127987148	1.2557332331262352
ENSMUSG00000002222	Whole-cell	165.90417299076842	0.5955558514698246
ENSMUSG00000002222	Cytosolic	179.9303541756257	1.070763277772678
ENSMUSG00000002222	Nuclear	127.2104487187296	0.3354073742251093
ENSMUSG00000002222	Membrane	199.55378287071224	0.4293810622334855
ENSMUSG00000002227	Whole-cell	355.50984690224493	0.1667662030196118
ENSMUSG00000002227	Cytosolic	413.4233889895527	0.1228541830037434
ENSMUSG00000002227	Nuclear	360.0977547670135	0.0650836334622259
ENSMUSG00000002227	Membrane	455.1140471777373	0.1115315027415591
ENSMUSG00000002228	Cytosolic	509.30497356111965	0.2559364865613529
ENSMUSG00000002228	Membrane	923.9145433484624	0.0841762464436906
ENSMUSG00000002228	Nuclear	146.77236848427353	0.688468780255163
ENSMUSG00000002228	pre-mRNA processing	60.25699960499407	1.5428042017352388
ENSMUSG00000002228	Whole-cell	279.7032194313339	0.6781381011169829
ENSMUSG00000002233	Whole-cell	378.3261000996446	0.1387197187873149
ENSMUSG00000002233	pre-mRNA processing	25.086637052295604	3.2316197881640663
ENSMUSG00000002233	Membrane	408.0774675447262	0.1329253100497846
ENSMUSG00000002233	Cytosolic	346.7190583612576	0.1850036447360024
ENSMUSG00000002233	Nuclear	262.89044473137017	0.0482081496860952
ENSMUSG00000002249	Nuclear	119.99160521154376	1.4579619706215787
ENSMUSG00000002249	pre-mRNA processing	52.52842806020869	3.3431735239181357
ENSMUSG00000002249	Whole-cell	126.2328335503112	2.314723004808693
ENSMUSG00000002250	pre-mRNA processing	20.799880976186543	0.7385085701241957
ENSMUSG00000002250	Whole-cell	104.60931316423726	0.65154272305401
ENSMUSG00000002250	Membrane	131.16056443902727	0.7386003364541581
ENSMUSG00000002250	Cytosolic	116.36774259759714	3.2317567656955255
ENSMUSG00000002250	Nuclear	98.47451562836432	0.436828510092267
ENSMUSG00000002257	pre-mRNA processing	20.249950445295163	3.3860652479345608
ENSMUSG00000002257	Whole-cell	135.73328766062178	0.9458652404016578
ENSMUSG00000002257	Membrane	178.8137554959905	0.8536898814268227
ENSMUSG00000002257	Cytosolic	134.18076571169604	2.70540520311596
ENSMUSG00000002257	Nuclear	125.23264524032864	0.6455426575289221
ENSMUSG00000002265	Cytosolic	238.20428597952167	0.6851487131244615
ENSMUSG00000002265	Membrane	200.45503252906352	0.6793343434666074
ENSMUSG00000002265	Nuclear	185.77598667809823	0.0909244874846589
ENSMUSG00000002265	pre-mRNA processing	69.60737954886724	0.4202433932833402
ENSMUSG00000002265	Whole-cell	169.74382314123653	0.4743511975861184
ENSMUSG00000002274	Whole-cell	649.9251037133881	0.0834293925580768
ENSMUSG00000002274	Membrane	791.1609293527615	0.0585463898091281
ENSMUSG00000002274	Nuclear	341.1003086337687	0.1156167061670034
ENSMUSG00000002274	Cytosolic	643.4876322279598	0.1013623166197041
ENSMUSG00000002279	Cytosolic	401.7085308045572	0.7122500355601162
ENSMUSG00000002279	Membrane	475.4355684482574	0.4464109261235977
ENSMUSG00000002279	Nuclear	287.0194991626745	0.6831038923569484
ENSMUSG00000002279	pre-mRNA processing	55.59786793863734	1.20903231462258
ENSMUSG00000002279	Whole-cell	424.8100185606676	0.440644321091192
ENSMUSG00000002280	Whole-cell	152.2320421913927	0.9938934186142488
ENSMUSG00000002280	Cytosolic	176.2068242873012	2.2053578704857117
ENSMUSG00000002280	Nuclear	106.91170331173544	0.6314774426281793
ENSMUSG00000002280	Membrane	216.1853192730752	1.4001087566828432
ENSMUSG00000002289	Whole-cell	63.582642862686974	1.8654725027727828
ENSMUSG00000002289	Cytosolic	65.9134264918769	2.365446101949275
ENSMUSG00000002289	Nuclear	40.61336496606686	0.5827979444800494
ENSMUSG00000002289	pre-mRNA processing	6.036497890464962	3.4799113895178984
ENSMUSG00000002297	Membrane	137.76119624992918	2.010849326111924
ENSMUSG00000002297	Nuclear	106.55635716017996	0.3587107046557444
ENSMUSG00000002297	pre-mRNA processing	18.431320102578308	3.8558699012894007
ENSMUSG00000002297	Whole-cell	122.5555181639234	1.6374164911949496
ENSMUSG00000002307	Whole-cell	121.28785681982696	0.8633161330289161
ENSMUSG00000002307	pre-mRNA processing	11.304734953834387	2.7755011970840435
ENSMUSG00000002307	Membrane	135.5378491864787	2.2371850869139167
ENSMUSG00000002307	Cytosolic	111.9160455816839	3.1534417868808067
ENSMUSG00000002307	Nuclear	97.76832184355554	0.4385349668591867
ENSMUSG00000002308	Cytosolic	172.07295815887437	0.5743373466876421
ENSMUSG00000002308	Membrane	272.28526015144513	0.6359557268649216
ENSMUSG00000002308	Nuclear	179.66155859523843	0.1486308409113358
ENSMUSG00000002308	Whole-cell	244.3176639560893	0.7318600358771846
ENSMUSG00000002319	Whole-cell	428.6733358721438	0.2216097183505249
ENSMUSG00000002319	pre-mRNA processing	43.44274445363378	2.3838099741834085
ENSMUSG00000002319	Membrane	964.922528161262	0.0500442601033575
ENSMUSG00000002319	Cytosolic	781.5021758705617	0.114543589350942
ENSMUSG00000002319	Nuclear	342.4314551377027	0.1908141168353523
ENSMUSG00000002320	Whole-cell	225.73224445211736	0.6449086451931546
ENSMUSG00000002320	Membrane	293.104390905013	0.6548607148541854
ENSMUSG00000002320	Cytosolic	96.84014452923384	1.5484890132999276
ENSMUSG00000002320	Nuclear	123.58769328660492	0.3283104429478675
ENSMUSG00000002324	Cytosolic	510.65977801836607	0.3000116837493161
ENSMUSG00000002324	Membrane	512.6861914910769	0.1474499670669802
ENSMUSG00000002324	Nuclear	255.91306996426573	0.4119732398312296
ENSMUSG00000002324	pre-mRNA processing	37.725277541097086	1.3658240076760826
ENSMUSG00000002324	Whole-cell	291.8937134968977	0.5106282432807454
ENSMUSG00000002325	Whole-cell	56.75798814588902	0.6748890592207707
ENSMUSG00000002325	Nuclear	42.23980014364251	1.2165282100993475
ENSMUSG00000002325	pre-mRNA processing	15.890767385937332	2.4407362152036027
ENSMUSG00000002326	Cytosolic	315.1168724158868	0.6029137442930269
ENSMUSG00000002326	Membrane	409.6341384701871	0.358805672532567
ENSMUSG00000002326	Nuclear	217.87248935434764	0.2552115002890711
ENSMUSG00000002326	Whole-cell	305.0777043206838	0.3986155809045634
ENSMUSG00000002329	Whole-cell	190.79297114600308	0.5326828011509783
ENSMUSG00000002329	pre-mRNA processing	36.33912577866507	0.8649422094069835
ENSMUSG00000002329	Nuclear	134.57315462723986	0.6953264238187017
ENSMUSG00000002329	Membrane	276.5250886453159	0.5282779659674676
ENSMUSG00000002329	Cytosolic	200.37503679025247	1.0459734299024142
ENSMUSG00000002332	Cytosolic	585.9955371827521	0.0779649079601241
ENSMUSG00000002332	Membrane	635.2436042643814	0.1202939886852921
ENSMUSG00000002332	Nuclear	324.51643738453515	0.3789753082116703
ENSMUSG00000002332	Whole-cell	494.281688178186	0.0882509513493548
ENSMUSG00000002342	pre-mRNA processing	40.5290184698258	1.142694249264227
ENSMUSG00000002342	Whole-cell	200.88842521913688	0.767395273583904
ENSMUSG00000002342	Membrane	308.52456860812015	0.8340293876827408
ENSMUSG00000002342	Cytosolic	121.35297532009294	1.6011412066409914
ENSMUSG00000002342	Nuclear	127.9976143251902	0.4688597159576073
ENSMUSG00000002343	Cytosolic	170.98833473201154	0.994354766158961
ENSMUSG00000002343	Membrane	222.19205811143107	0.5545989963010252
ENSMUSG00000002343	Nuclear	125.70558075554491	0.3247564564689116
ENSMUSG00000002343	pre-mRNA processing	33.16338382363914	1.8337380653869664
ENSMUSG00000002343	Whole-cell	189.89795121891763	0.7129540754240319
ENSMUSG00000002345	Whole-cell	584.3715974529699	0.3327368916779339
ENSMUSG00000002345	Membrane	614.8479015084272	0.0966780050874537
ENSMUSG00000002345	Cytosolic	511.42832330464495	0.3053288294486671
ENSMUSG00000002345	Nuclear	302.59709990497157	0.2968563114863274
ENSMUSG00000002346	pre-mRNA processing	28.47931380467714	1.6841281351440498
ENSMUSG00000002346	Whole-cell	75.75794044379589	0.7892022306619565
ENSMUSG00000002346	Membrane	88.48229001406429	2.4940710385378337
ENSMUSG00000002346	Nuclear	63.87118748448051	0.8000815042419811
ENSMUSG00000002372	Cytosolic	123.14647657541136	3.8395579256556496
ENSMUSG00000002372	Membrane	148.6673075817878	2.4184800434287097
ENSMUSG00000002372	Nuclear	105.56187033708404	0.4550747791374041
ENSMUSG00000002372	pre-mRNA processing	25.329779529144812	2.4690102603069075
ENSMUSG00000002372	Whole-cell	137.68081447881056	1.0569584154904983
ENSMUSG00000002379	Whole-cell	624.9671934518049	0.1485539831934079
ENSMUSG00000002379	pre-mRNA processing	16.744023685792623	3.139107446149453
ENSMUSG00000002379	Nuclear	462.4870589774938	0.1341808188715658
ENSMUSG00000002379	Membrane	788.0977608903501	0.0323889544225772
ENSMUSG00000002379	Cytosolic	645.4667394813556	0.0895441880689454
ENSMUSG00000002393	Cytosolic	208.12788712209905	0.946266917810883
ENSMUSG00000002393	Membrane	258.5372553944126	0.7956791793247094
ENSMUSG00000002393	Nuclear	163.11274138209478	0.2659944355637301
ENSMUSG00000002393	Whole-cell	214.55443493329733	0.4709781141357581
ENSMUSG00000002395	Whole-cell	542.0496439232347	0.0853447163439731
ENSMUSG00000002395	pre-mRNA processing	37.20620080874076	2.976589461484176
ENSMUSG00000002395	Nuclear	281.402798107801	0.2432788870593659
ENSMUSG00000002395	Membrane	914.742540183128	0.0399067481561654
ENSMUSG00000002395	Cytosolic	753.3524905819069	0.078896043331795
ENSMUSG00000002396	Cytosolic	630.8003602188936	0.0131556715196647
ENSMUSG00000002396	Membrane	746.9262121673162	0.2291756504827524
ENSMUSG00000002396	Nuclear	284.97448733344885	0.2312326891166777
ENSMUSG00000002396	pre-mRNA processing	46.24709943240551	1.5838263328986733
ENSMUSG00000002396	Whole-cell	439.22387563106093	0.41623500077778
ENSMUSG00000002409	pre-mRNA processing	30.056443362511835	0.7071483020666326
ENSMUSG00000002409	Membrane	101.42915364429317	1.8836105395820189
ENSMUSG00000002409	Nuclear	95.87384759413986	1.2926822026404936
ENSMUSG00000002413	Cytosolic	120.59801374927386	2.064318625796856
ENSMUSG00000002413	Membrane	123.78748678735012	0.862612515384888
ENSMUSG00000002413	Nuclear	147.23019595700248	0.1072565384452744
ENSMUSG00000002413	pre-mRNA processing	29.093235532170457	3.318394756445167
ENSMUSG00000002413	Whole-cell	142.0779138393773	0.7832211593134479
ENSMUSG00000002416	pre-mRNA processing	14.725787953676074	2.7456936249012553
ENSMUSG00000002416	Whole-cell	1055.5695139563582	0.0462527321079313
ENSMUSG00000002416	Membrane	1118.3358907812064	0.0262591912891434
ENSMUSG00000002416	Cytosolic	902.739095815088	0.0136298887643173
ENSMUSG00000002416	Nuclear	728.7960854990922	0.0351871268995005
ENSMUSG00000002428	pre-mRNA processing	32.28295785359844	1.3004353564368407
ENSMUSG00000002428	Whole-cell	159.54066497209666	0.4572408257652445
ENSMUSG00000002428	Membrane	195.19368093269057	0.501227693024402
ENSMUSG00000002428	Cytosolic	178.19847130233492	1.239699179920489
ENSMUSG00000002428	Nuclear	135.00105968610342	0.1141067133712261
ENSMUSG00000002458	Cytosolic	220.48399533229983	1.171032972284902
ENSMUSG00000002458	Membrane	243.70493859849935	0.6355542915826419
ENSMUSG00000002458	Nuclear	128.4008210788026	0.3523299081988089
ENSMUSG00000002458	Whole-cell	189.68373897845865	0.7432767221287554
ENSMUSG00000002477	Whole-cell	380.6543983337044	0.4318055051157487
ENSMUSG00000002477	Membrane	423.3586386479676	0.0885464385106383
ENSMUSG00000002477	Nuclear	292.93492028387095	0.1893427148674346
ENSMUSG00000002477	Cytosolic	324.33936919707634	0.2021425647956496
ENSMUSG00000002486	Nuclear	80.39607907619454	3.2701548498307837
ENSMUSG00000002486	pre-mRNA processing	45.224673904694725	3.0368160981527317
ENSMUSG00000002486	Whole-cell	89.81327016566875	1.4398063943498915
ENSMUSG00000002489	Whole-cell	114.27329935491991	3.2454741556734965
ENSMUSG00000002489	Cytosolic	113.37449998223008	3.481352159727958
ENSMUSG00000002489	Nuclear	118.39046830256746	0.6907426790749799
ENSMUSG00000002489	Membrane	137.06719248869345	2.3078631917384347
ENSMUSG00000002496	Whole-cell	264.4505063804471	0.7812437214766009
ENSMUSG00000002496	Cytosolic	514.6534698095302	0.2806594161623093
ENSMUSG00000002496	Nuclear	234.5343696992373	0.6798764623800192
ENSMUSG00000002496	Membrane	753.5606513054507	0.1096141319367129
ENSMUSG00000002496	pre-mRNA processing	62.43362734700826	0.7026693838967982
ENSMUSG00000002524	Cytosolic	164.65613803193492	1.3094259942214734
ENSMUSG00000002524	Membrane	200.88250020207477	0.4765277738876962
ENSMUSG00000002524	Nuclear	113.63281147531568	1.4966720024710007
ENSMUSG00000002524	Whole-cell	167.31848707270768	0.522085183862847
ENSMUSG00000002546	Whole-cell	117.28459911948777	1.564018478341292
ENSMUSG00000002546	pre-mRNA processing	39.28985056456315	2.287558852850258
ENSMUSG00000002546	Membrane	161.18132751700546	2.68887020222031
ENSMUSG00000002546	Cytosolic	127.27295027877098	3.9288922164748823
ENSMUSG00000002546	Nuclear	93.52122298882485	1.9885838340780129
ENSMUSG00000002550	Cytosolic	115.45615093237082	3.8272992547361695
ENSMUSG00000002550	Membrane	132.06769656320458	2.3895077412582815
ENSMUSG00000002550	Nuclear	83.2539285068898	0.4323593692516213
ENSMUSG00000002550	pre-mRNA processing	22.06755049573455	3.601797207025894
ENSMUSG00000002550	Whole-cell	117.41665028318413	0.5895722822862224
ENSMUSG00000002580	Whole-cell	423.8444175944695	0.3230454786033764
ENSMUSG00000002580	Membrane	435.48287765658114	0.1138604290759643
ENSMUSG00000002580	Cytosolic	362.7884603200867	0.1358296073435232
ENSMUSG00000002580	Nuclear	253.41590072443893	0.3868428923187209
ENSMUSG00000002603	pre-mRNA processing	20.77769425984666	1.611741965378619
ENSMUSG00000002603	Whole-cell	305.7614692823901	0.2059380864611815
ENSMUSG00000002603	Membrane	270.9907203568139	0.4688896218616785
ENSMUSG00000002603	Cytosolic	291.30042353934067	0.4108967673629469
ENSMUSG00000002603	Nuclear	219.68433879190667	0.8149953406004052
ENSMUSG00000002608	Cytosolic	135.07249914171672	2.878114579440581
ENSMUSG00000002608	Membrane	135.75472164664865	2.418111051816439
ENSMUSG00000002608	Nuclear	113.12469797585015	0.4881565630734916
ENSMUSG00000002608	pre-mRNA processing	62.661213142513255	1.5729033167295092
ENSMUSG00000002608	Whole-cell	123.73379964476597	1.344575268261374
ENSMUSG00000002617	Whole-cell	71.16846877550667	1.3310049579081848
ENSMUSG00000002617	Nuclear	50.85249438126047	2.4623343699930005
ENSMUSG00000002625	Cytosolic	285.5521547091288	1.6595050458989018
ENSMUSG00000002625	Membrane	386.21583144990245	0.659060815877263
ENSMUSG00000002625	Nuclear	186.61412480171177	1.1141246728845604
ENSMUSG00000002625	pre-mRNA processing	48.00223358229998	1.3879385492880418
ENSMUSG00000002625	Whole-cell	171.4367324552383	1.9651350494155289
ENSMUSG00000002635	Whole-cell	268.93310799464695	0.613979687619932
ENSMUSG00000002635	Cytosolic	260.6563490051456	0.7354521720077578
ENSMUSG00000002635	Nuclear	196.98154907695653	0.3068486420034379
ENSMUSG00000002635	Membrane	288.2668244983095	0.677218043724486
ENSMUSG00000002658	Whole-cell	246.5453304894263	0.4682129231950834
ENSMUSG00000002658	Cytosolic	264.5570933896831	0.8260051978907549
ENSMUSG00000002658	Nuclear	208.44431316106648	0.3887656159968923
ENSMUSG00000002658	Membrane	328.9069830312289	0.2700362163465802
ENSMUSG00000002658	pre-mRNA processing	22.829805861396277	3.280495226029194
ENSMUSG00000002660	Cytosolic	313.5237827916076	0.1353384124039776
ENSMUSG00000002660	Membrane	393.55557754644275	0.0365904346951698
ENSMUSG00000002660	Nuclear	217.60662798684163	0.3658677976939621
ENSMUSG00000002660	pre-mRNA processing	14.276011721704863	3.2462586288444215
ENSMUSG00000002660	Whole-cell	296.1736580141561	0.3027681293947459
ENSMUSG00000002661	Whole-cell	317.75856129788144	0.4233994191872992
ENSMUSG00000002661	Cytosolic	280.12772432446053	0.6144131653012409
ENSMUSG00000002661	Nuclear	238.159410207478	0.099381033580824
ENSMUSG00000002661	Membrane	330.90573810212663	0.174761472698902
ENSMUSG00000002661	pre-mRNA processing	23.21794217901499	1.566023041730765
ENSMUSG00000002679	Membrane	188.12898401425429	1.7537675005847897
ENSMUSG00000002679	Nuclear	133.02327735777158	1.9282806799229657
ENSMUSG00000002679	pre-mRNA processing	31.769373796649653	3.222159544336044
ENSMUSG00000002679	Whole-cell	163.57014662429594	1.7651096904166383
ENSMUSG00000002718	Whole-cell	417.023860958239	0.0811824413244457
ENSMUSG00000002718	Membrane	613.3569917490332	0.0163703106216657
ENSMUSG00000002718	Cytosolic	414.14831808918063	0.0939819140570418
ENSMUSG00000002718	Nuclear	273.5734354752317	0.24834471229566
ENSMUSG00000002731	Cytosolic	487.58914120319486	0.2577899049570927
ENSMUSG00000002731	Membrane	759.4725474849823	0.0782738840624738
ENSMUSG00000002731	Nuclear	325.6389407224395	0.2633067011484878
ENSMUSG00000002731	Whole-cell	454.1547691471712	0.2262430459011198
ENSMUSG00000002733	Whole-cell	104.64911468104847	1.75213080357012
ENSMUSG00000002733	Membrane	124.00365575611472	1.3142392425112694
ENSMUSG00000002733	Nuclear	87.64428310766766	0.1438169820108955
ENSMUSG00000002741	Whole-cell	280.0421077188258	0.2243967445164772
ENSMUSG00000002741	Cytosolic	275.35777192750527	0.388892006544568
ENSMUSG00000002741	Nuclear	181.67712851687432	0.4092136077778303
ENSMUSG00000002741	Membrane	316.243921089289	0.0780241211690729
ENSMUSG00000002741	pre-mRNA processing	26.969841370368183	3.2434544334899225
ENSMUSG00000002748	Membrane	75.49048546621721	3.303246642262426
ENSMUSG00000002748	Nuclear	71.4736590884097	1.706272071384267
ENSMUSG00000002748	pre-mRNA processing	27.47146600758447	1.0975462492769397
ENSMUSG00000002748	Whole-cell	85.12702594504654	1.6053634268895045
ENSMUSG00000002763	Whole-cell	258.8097333479537	0.4420432221430648
ENSMUSG00000002763	pre-mRNA processing	30.522602570954483	2.02176251930536
ENSMUSG00000002763	Nuclear	217.40268351372185	0.2245246375517838
ENSMUSG00000002763	Membrane	710.0426090932704	0.0631158933179292
ENSMUSG00000002763	Cytosolic	526.737477775837	0.1368691742981941
ENSMUSG00000002767	Cytosolic	394.2037044346792	0.2071622744811971
ENSMUSG00000002767	Membrane	483.64402426875046	0.1240052223941596
ENSMUSG00000002767	Nuclear	269.5332675522042	0.0488048140249481
ENSMUSG00000002767	pre-mRNA processing	13.863342615986	3.0160654672529055
ENSMUSG00000002767	Whole-cell	384.12978175565286	0.2324264224417266
ENSMUSG00000002778	pre-mRNA processing	18.14073173870521	3.8759701394832646
ENSMUSG00000002778	Whole-cell	333.7527326555303	0.2776951874876928
ENSMUSG00000002778	Membrane	339.8257012650317	0.261164925622202
ENSMUSG00000002778	Cytosolic	339.2297922122253	0.1073151120184747
ENSMUSG00000002778	Nuclear	258.9507748161098	0.0593551696656262
ENSMUSG00000002781	Cytosolic	284.9321680505247	0.3202914575669042
ENSMUSG00000002781	Membrane	338.3385246891731	0.1998062154255802
ENSMUSG00000002781	Nuclear	186.6685001411991	0.3263027762770252
ENSMUSG00000002781	pre-mRNA processing	18.66595955961749	2.1232256809125003
ENSMUSG00000002781	Whole-cell	295.44858587353167	0.3671628099556705
ENSMUSG00000002799	pre-mRNA processing	50.04911331796015	1.5294574959320035
ENSMUSG00000002799	Whole-cell	144.49483385824342	1.0145053698945097
ENSMUSG00000002799	Membrane	265.58374039938053	0.8615073178327265
ENSMUSG00000002799	Nuclear	126.82363702086322	0.8549930439996958
ENSMUSG00000002803	pre-mRNA processing	30.8769705157721	1.4651253599153975
ENSMUSG00000002803	Whole-cell	97.4682551616844	1.7002134102549975
ENSMUSG00000002803	Nuclear	71.40920576105036	0.6768248132889392
ENSMUSG00000002804	Cytosolic	457.03008817386745	0.7842290465405298
ENSMUSG00000002804	Membrane	754.5118454873775	0.040220182248069
ENSMUSG00000002804	Nuclear	354.99576743835837	0.2645070484696022
ENSMUSG00000002804	pre-mRNA processing	63.26117022613228	1.6560601248654478
ENSMUSG00000002804	Whole-cell	525.8816637344069	0.4316513633395469
ENSMUSG00000002808	Whole-cell	130.08414941590976	1.639184858551672
ENSMUSG00000002808	pre-mRNA processing	30.210244717765725	3.1540152502897807
ENSMUSG00000002808	Membrane	144.19482376963998	3.238773494055559
ENSMUSG00000002808	Cytosolic	103.4771953071581	3.157012176820455
ENSMUSG00000002808	Nuclear	108.9748595680822	1.2692051689986923
ENSMUSG00000002812	Cytosolic	504.44958030256606	0.1843158515953246
ENSMUSG00000002812	Membrane	601.0771150847892	0.0374890046042794
ENSMUSG00000002812	Nuclear	301.6237376427003	0.0982384853381406
ENSMUSG00000002812	Whole-cell	360.7870281503164	0.1546127933649669
ENSMUSG00000002814	Whole-cell	95.51545752615634	2.756058440877356
ENSMUSG00000002814	pre-mRNA processing	25.676003199688548	2.8479188042440455
ENSMUSG00000002814	Nuclear	74.06761534460838	3.14088091939164
ENSMUSG00000002820	Cytosolic	142.73194992603845	2.6559669706294993
ENSMUSG00000002820	Membrane	154.20891640191647	2.5708379738047458
ENSMUSG00000002820	Nuclear	107.34494950395263	1.339385462129654
ENSMUSG00000002820	pre-mRNA processing	28.607354317782207	2.902469143993668
ENSMUSG00000002820	Whole-cell	143.67069378835149	1.177139886578335
ENSMUSG00000002825	pre-mRNA processing	32.80721939951996	2.629106295856346
ENSMUSG00000002825	Whole-cell	245.79034513809052	0.4244379665027659
ENSMUSG00000002825	Membrane	506.2879600997669	0.0847682002663013
ENSMUSG00000002825	Cytosolic	325.46522024013285	0.4419599142514793
ENSMUSG00000002825	Nuclear	160.71403647141926	0.2570099901054821
ENSMUSG00000002833	Cytosolic	504.37967082014853	0.3492921560579888
ENSMUSG00000002833	Membrane	594.3609406645074	0.1474406190650104
ENSMUSG00000002833	Nuclear	277.5972876371985	0.4375329071901577
ENSMUSG00000002833	pre-mRNA processing	44.567575169837035	1.2091277358999664
ENSMUSG00000002833	Whole-cell	321.89182098361823	0.4555023279423867
ENSMUSG00000002835	Whole-cell	105.69585835259608	2.7269859117685216
ENSMUSG00000002835	Nuclear	85.94170837679435	2.3957440732307673
ENSMUSG00000002845	pre-mRNA processing	26.555911527292615	3.1786094446765567
ENSMUSG00000002845	Whole-cell	99.30186791141672	3.0070744778672083
ENSMUSG00000002845	Cytosolic	91.22206813381004	3.3758198654839853
ENSMUSG00000002845	Nuclear	80.9184861977336	1.8964946637910003
ENSMUSG00000002847	Cytosolic	384.3881868146086	0.2433088715474311
ENSMUSG00000002847	Membrane	574.8788938005642	0.3928755432399384
ENSMUSG00000002847	Nuclear	313.0195694427448	0.1411798694174731
ENSMUSG00000002847	pre-mRNA processing	36.69819778787611	0.8301398880872952
ENSMUSG00000002847	Whole-cell	415.12215198545607	0.2593007534005258
ENSMUSG00000002870	pre-mRNA processing	16.889396447050274	3.5890295122102054
ENSMUSG00000002870	Whole-cell	301.50340192948056	0.201445397991985
ENSMUSG00000002870	Membrane	336.291861832015	0.1133872082569839
ENSMUSG00000002870	Nuclear	243.8734696303293	0.1621370112993445
ENSMUSG00000002870	Cytosolic	279.55985789371533	0.3036891912286566
ENSMUSG00000002871	Membrane	154.89588220522566	2.8618857339160524
ENSMUSG00000002871	Nuclear	79.64876440378386	0.7389624020509901
ENSMUSG00000002871	Whole-cell	99.53904788219803	2.2910797656827366
ENSMUSG00000002897	Whole-cell	94.71241775046768	2.4799870081135102
ENSMUSG00000002897	Cytosolic	43.94231996822915	1.6888823141813167
ENSMUSG00000002897	Nuclear	91.29444308730484	1.9927346353609512
ENSMUSG00000002910	Whole-cell	55.59026559692861	1.1066476357815755
ENSMUSG00000002910	Nuclear	37.69907623802273	0.9058752215056765
ENSMUSG00000002910	Membrane	62.65809801306926	2.94170102853322
ENSMUSG00000002910	pre-mRNA processing	20.520248565201165	1.871676271611396
ENSMUSG00000002948	Membrane	126.05557374854388	1.637450350743992
ENSMUSG00000002948	Nuclear	78.71965643419	0.5118039451466986
ENSMUSG00000002948	pre-mRNA processing	31.66012424997395	3.614330318318596
ENSMUSG00000002948	Whole-cell	98.3892968992507	1.2409294523349133
ENSMUSG00000002949	Whole-cell	212.67126530434388	0.5477349691448795
ENSMUSG00000002949	pre-mRNA processing	24.481402509188847	2.2624919860500783
ENSMUSG00000002949	Membrane	293.7542355537578	0.4299378775503461
ENSMUSG00000002949	Cytosolic	231.77658209141936	1.146070974897014
ENSMUSG00000002949	Nuclear	173.90567875432737	0.1086951842404843
ENSMUSG00000002957	Cytosolic	457.55716138720726	0.1320989609585721
ENSMUSG00000002957	Membrane	585.3195735154949	0.0346898260854846
ENSMUSG00000002957	Nuclear	239.17394160288865	0.1933188951374661
ENSMUSG00000002957	Whole-cell	341.3261026096435	0.1997293740132942
ENSMUSG00000002963	Whole-cell	262.8752473024604	0.9576058926035816
ENSMUSG00000002963	Membrane	486.75362296272954	0.1892330383520744
ENSMUSG00000002963	Cytosolic	347.7602305272429	0.471311784170367
ENSMUSG00000002963	Nuclear	177.00909419327652	0.8187514508658137
ENSMUSG00000002980	pre-mRNA processing	36.45797928083845	2.564645612766251
ENSMUSG00000002980	Whole-cell	825.6260599957691	0.0295050930430531
ENSMUSG00000002980	Membrane	988.2704292227164	0.014304417021918
ENSMUSG00000002980	Cytosolic	347.2127654509038	0.163206681747094
ENSMUSG00000002980	Nuclear	545.0572309891704	0.0339256037796569
ENSMUSG00000002983	Cytosolic	131.42723400402747	3.3100423437736097
ENSMUSG00000002983	Membrane	148.55708153141515	0.664533578191231
ENSMUSG00000002983	Nuclear	110.37143143539906	0.5216817979772082
ENSMUSG00000002983	pre-mRNA processing	35.55793408755338	1.8534963279706111
ENSMUSG00000002983	Whole-cell	121.85744172446542	1.4816744656243166
ENSMUSG00000002996	Whole-cell	134.19255420779157	1.374038720530959
ENSMUSG00000002996	Nuclear	110.37650760216718	0.6319389953608877
ENSMUSG00000002996	Membrane	159.41282968290173	1.1646888137038258
ENSMUSG00000002996	Cytosolic	129.9283684783451	3.112681068007838
ENSMUSG00000003032	Cytosolic	44.921666331922346	3.2587108621957506
ENSMUSG00000003032	Membrane	52.59548151185834	1.4315553179986884
ENSMUSG00000003032	Nuclear	48.67933080471037	1.1105493804181397
ENSMUSG00000003032	Whole-cell	56.90100619351704	0.5532220650457846
ENSMUSG00000003033	Whole-cell	498.6389209722795	0.169399167580595
ENSMUSG00000003033	pre-mRNA processing	39.83324552981052	2.4418957033958826
ENSMUSG00000003033	Nuclear	409.82786064776224	0.070119309278206
ENSMUSG00000003033	Membrane	754.959047369154	0.0566328649674582
ENSMUSG00000003033	Cytosolic	625.9628080665166	0.1218425692463533
ENSMUSG00000003037	Cytosolic	273.9501503102069	0.671007858802088
ENSMUSG00000003037	Membrane	331.498965595377	0.1576187645892849
ENSMUSG00000003037	Nuclear	207.0706625208911	0.1489940161837172
ENSMUSG00000003037	pre-mRNA processing	18.09607318554211	0.5964542806119247
ENSMUSG00000003037	Whole-cell	279.6352337936214	0.4494448050800317
ENSMUSG00000003051	Whole-cell	75.17749043527115	0.7008721973029247
ENSMUSG00000003051	Membrane	77.31255837335836	3.2405472323272657
ENSMUSG00000003051	Nuclear	61.45211590898192	1.8789083821418284
ENSMUSG00000003068	Cytosolic	155.2653036948745	2.3440534610600117
ENSMUSG00000003068	Membrane	176.93965545390188	1.4389072673367682
ENSMUSG00000003068	Nuclear	89.92730098391881	0.7020482742970179
ENSMUSG00000003068	pre-mRNA processing	34.70525066804419	1.1052905853439945
ENSMUSG00000003068	Whole-cell	124.18440455721894	1.1212041190561568
ENSMUSG00000003072	pre-mRNA processing	26.014490389495105	3.625722410648146
ENSMUSG00000003072	Whole-cell	693.5414691348764	0.0628524174652164
ENSMUSG00000003072	Membrane	804.2735256121701	0.0438504549449174
ENSMUSG00000003072	Cytosolic	680.6518183768909	0.0672856536823593
ENSMUSG00000003072	Nuclear	481.3830766108752	0.0942534163658559
ENSMUSG00000003099	pre-mRNA processing	25.398261318348652	2.3646924274497954
ENSMUSG00000003099	Whole-cell	252.86542233531705	0.5520406832982915
ENSMUSG00000003099	Membrane	372.669408926839	0.3589620870819905
ENSMUSG00000003099	Cytosolic	330.3629768337867	0.6235139545173873
ENSMUSG00000003099	Nuclear	173.42855533016382	0.2820242854655156
ENSMUSG00000003119	Membrane	96.85167307504976	2.356278535523369
ENSMUSG00000003119	Nuclear	91.95862243149163	1.584311757776659
ENSMUSG00000003119	pre-mRNA processing	23.374651810070688	3.1091983852045764
ENSMUSG00000003119	Whole-cell	96.17233918744957	2.328051553294218
ENSMUSG00000003123	Whole-cell	108.33904908803466	2.248291983870583
ENSMUSG00000003123	Membrane	116.92179353201912	2.300159904931741
ENSMUSG00000003123	Nuclear	102.31762597090604	1.0636590807822994
ENSMUSG00000003123	Cytosolic	118.38604093245632	2.579493805553416
ENSMUSG00000003131	Nuclear	61.45896998971526	1.5387123962401386
ENSMUSG00000003131	Whole-cell	72.41783853210903	1.826535392976096
ENSMUSG00000003134	Whole-cell	118.3871183829401	1.3931562037803549
ENSMUSG00000003134	Cytosolic	140.67199096460888	3.375874445039532
ENSMUSG00000003134	Nuclear	99.47653593586308	1.2739961825336434
ENSMUSG00000003134	Membrane	155.81943497815942	1.5730837419077857
ENSMUSG00000003134	pre-mRNA processing	33.45984936066726	1.1884890875030598
ENSMUSG00000003135	Whole-cell	160.91417762836252	0.826927912459105
ENSMUSG00000003135	Cytosolic	156.49934837657082	1.6388732093185876
ENSMUSG00000003135	Nuclear	126.87443329522048	0.4703584063809316
ENSMUSG00000003135	Membrane	196.0847097450912	0.9134925606733748
ENSMUSG00000003135	pre-mRNA processing	17.79351743885313	3.386040846791701
ENSMUSG00000003154	Cytosolic	100.26965492110912	3.742870476865557
ENSMUSG00000003154	Membrane	89.56033341117625	1.98232831156081
ENSMUSG00000003154	Nuclear	75.89820671011053	0.1490878418927969
ENSMUSG00000003154	pre-mRNA processing	19.537479699022644	0.5323590451298408
ENSMUSG00000003154	Whole-cell	88.22423398214447	0.7707009384975841
ENSMUSG00000003161	Whole-cell	500.99253031364344	0.3096072923753425
ENSMUSG00000003161	pre-mRNA processing	28.0595109714785	1.3365242964657753
ENSMUSG00000003161	Membrane	782.845268380299	0.0395997351497899
ENSMUSG00000003161	Cytosolic	566.3318758094674	0.11957069570145
ENSMUSG00000003161	Nuclear	383.31607786212373	0.1835556002768339
ENSMUSG00000003166	Cytosolic	101.9740721985542	2.580380347408997
ENSMUSG00000003166	Membrane	190.8263202129619	1.678749420802217
ENSMUSG00000003166	Nuclear	126.07122719015196	0.8790851134547694
ENSMUSG00000003166	Whole-cell	169.43628714619396	1.4122606561681412
ENSMUSG00000003184	pre-mRNA processing	42.77288543460975	1.696699796610251
ENSMUSG00000003184	Whole-cell	126.9317233973987	1.7839298259293273
ENSMUSG00000003184	Membrane	162.3723693628185	2.384567924518684
ENSMUSG00000003184	Cytosolic	138.06612457618894	3.8718444479306857
ENSMUSG00000003184	Nuclear	98.63854146135954	1.3319058132467392
ENSMUSG00000003190	pre-mRNA processing	56.01080272754547	2.125887182647333
ENSMUSG00000003190	Whole-cell	255.32117984790708	0.3432887640158872
ENSMUSG00000003190	Membrane	350.6331941256749	0.286495198263255
ENSMUSG00000003190	Cytosolic	247.13087149793475	0.8140145281369868
ENSMUSG00000003190	Nuclear	169.78060446035354	0.7471057456707735
ENSMUSG00000003198	Cytosolic	58.22358901243202	2.711512935686487
ENSMUSG00000003198	Membrane	61.28853365479801	1.6463252331047438
ENSMUSG00000003198	Nuclear	40.76851832455144	0.6858766129720849
ENSMUSG00000003198	Whole-cell	65.91387923871042	0.6561749458677667
ENSMUSG00000003199	Whole-cell	664.800801101815	0.0519294208606036
ENSMUSG00000003199	pre-mRNA processing	45.16763652324814	1.2111202092799092
ENSMUSG00000003199	Nuclear	356.63669115803947	0.2186666599683857
ENSMUSG00000003199	Membrane	1040.8923040887478	0.0230169129278047
ENSMUSG00000003199	Cytosolic	834.2441922924667	0.0608080959659791
ENSMUSG00000003200	Cytosolic	190.34827934920116	1.4012890328506975
ENSMUSG00000003200	Membrane	236.01966425350204	0.6962441379765579
ENSMUSG00000003200	Nuclear	109.41164307896484	0.1737808301544746
ENSMUSG00000003200	pre-mRNA processing	18.945170629814875	2.4437914738669235
ENSMUSG00000003200	Whole-cell	166.77552388623636	0.5527175887538337
ENSMUSG00000003208	Whole-cell	109.22493432508948	2.231824810881668
ENSMUSG00000003208	Nuclear	91.42454393753836	2.2404224750018344
ENSMUSG00000003208	Membrane	139.4584239977123	1.8941711488133148
ENSMUSG00000003208	Cytosolic	117.97665624540237	2.716805708041818
ENSMUSG00000003226	Cytosolic	117.97805104042372	1.3645054935110574
ENSMUSG00000003226	Membrane	128.08351867552085	0.7491695882108785
ENSMUSG00000003226	Nuclear	247.1187077765382	0.6129514101112687
ENSMUSG00000003226	pre-mRNA processing	22.52145626607195	2.367806068845032
ENSMUSG00000003226	Whole-cell	205.29896650779904	0.7924788926032221
ENSMUSG00000003233	Whole-cell	130.23316779387054	1.7387173061778458
ENSMUSG00000003233	Membrane	238.00361781650437	0.8206756995861525
ENSMUSG00000003233	Cytosolic	200.2604587905853	1.778421305597156
ENSMUSG00000003233	Nuclear	115.01637149841535	0.795989760760495
ENSMUSG00000003234	Cytosolic	221.60120474371695	1.164962893939124
ENSMUSG00000003234	Membrane	306.3630888490726	0.6718734916124536
ENSMUSG00000003234	Nuclear	160.885676791895	0.7550340014279749
ENSMUSG00000003234	Whole-cell	210.8866400757001	0.9287394649265652
ENSMUSG00000003235	Whole-cell	534.140071745139	0.0781825632604563
ENSMUSG00000003235	Membrane	696.2633356648827	0.023087363666224
ENSMUSG00000003235	Cytosolic	529.4979708237905	0.071546948356412
ENSMUSG00000003235	Nuclear	347.6695980318763	0.1092604626726627
ENSMUSG00000003269	Whole-cell	126.30482138521688	1.3726682343115997
ENSMUSG00000003269	Membrane	148.19893567832716	3.069110782156803
ENSMUSG00000003269	Nuclear	89.22065243222457	1.317564420851215
ENSMUSG00000003282	Nuclear	58.55281612163864	1.46545237481652
ENSMUSG00000003282	Whole-cell	58.06050499508467	2.6718151179646736
ENSMUSG00000003283	Whole-cell	345.72543426919185	0.3774196404206125
ENSMUSG00000003283	Membrane	627.099077127998	0.0183808730675336
ENSMUSG00000003283	Nuclear	303.56386056961946	0.0060484477903383
ENSMUSG00000003283	Cytosolic	410.1869171281238	0.1366550893493684
ENSMUSG00000003299	Cytosolic	530.1824455965301	0.1864469683078124
ENSMUSG00000003299	Membrane	758.6660880068902	0.0506766057319198
ENSMUSG00000003299	Nuclear	315.6600211366871	0.0536150424336961
ENSMUSG00000003299	pre-mRNA processing	27.011275083269684	2.2428058658209458
ENSMUSG00000003299	Whole-cell	480.9514539831133	0.1278440048149854
ENSMUSG00000003308	Whole-cell	110.3809709857131	1.0841910812838658
ENSMUSG00000003308	Nuclear	87.43393766283884	0.2761036629953707
ENSMUSG00000003308	Membrane	124.853199417649	1.690742328713987
ENSMUSG00000003309	Whole-cell	563.6373213907667	0.5090230946688153
ENSMUSG00000003309	Cytosolic	623.5614485282598	0.178133177493635
ENSMUSG00000003309	Nuclear	539.3118133323106	0.0267644602056352
ENSMUSG00000003309	Membrane	1407.3735175548138	0.0133703531721813
ENSMUSG00000003316	Cytosolic	91.4275027765988	1.0444406329333058
ENSMUSG00000003316	Membrane	375.50405239971576	0.1692664384423919
ENSMUSG00000003316	Nuclear	208.04875769017903	0.2910025776857708
ENSMUSG00000003316	pre-mRNA processing	14.371082385342994	3.0299663155773646
ENSMUSG00000003316	Whole-cell	298.8804415467837	0.2237328134158221
ENSMUSG00000003344	Whole-cell	255.66414152902576	0.2472690588250077
ENSMUSG00000003344	pre-mRNA processing	28.870896255977417	3.531490119975159
ENSMUSG00000003344	Membrane	303.2010556485312	0.2412496105793567
ENSMUSG00000003344	Cytosolic	267.0061515356735	0.5941060068260798
ENSMUSG00000003344	Nuclear	170.5399894128553	0.4421689553346454
ENSMUSG00000003345	Cytosolic	333.6959872758812	0.5516873941683285
ENSMUSG00000003345	Membrane	374.8942588909226	0.4601238161795741
ENSMUSG00000003345	Nuclear	146.71509096876963	0.2030313711679322
ENSMUSG00000003345	pre-mRNA processing	32.11940237079526	3.562278128557673
ENSMUSG00000003345	Whole-cell	236.88166937510871	0.5133311547625817
ENSMUSG00000003346	Whole-cell	354.88121464515166	0.14453799090243
ENSMUSG00000003346	Membrane	382.356971555681	0.1648217457434984
ENSMUSG00000003346	Cytosolic	393.0700093445942	0.2730014295439253
ENSMUSG00000003346	Nuclear	216.74058172251145	0.1823454899306152
ENSMUSG00000003348	pre-mRNA processing	16.289901158497063	1.7522082079733134
ENSMUSG00000003348	Whole-cell	114.88704014994651	1.587215756226378
ENSMUSG00000003348	Membrane	106.51720678488256	2.5394071898566395
ENSMUSG00000003348	Cytosolic	107.93456830943586	2.5060076848732864
ENSMUSG00000003348	Nuclear	84.83458320490135	1.5124663895792292
ENSMUSG00000003352	Cytosolic	246.0780061763961	1.2067697691329142
ENSMUSG00000003352	Membrane	296.2551375148672	0.90085452459717
ENSMUSG00000003352	Nuclear	95.0950700544198	1.952000775025078
ENSMUSG00000003352	pre-mRNA processing	54.585625348676174	2.246821260848053
ENSMUSG00000003352	Whole-cell	133.69296436848288	0.6207621019307492
ENSMUSG00000003355	Whole-cell	309.94481973639716	0.8395634382250918
ENSMUSG00000003355	pre-mRNA processing	41.814039630878035	2.4809519172999805
ENSMUSG00000003355	Nuclear	241.93430696376376	0.260402972854966
ENSMUSG00000003355	Membrane	356.33076721681425	0.5263002785173417
ENSMUSG00000003355	Cytosolic	296.9212099067407	1.1376395810862572
ENSMUSG00000003360	Cytosolic	267.3441911898921	0.5612662241436254
ENSMUSG00000003360	Membrane	339.1928009294782	0.3184256597240932
ENSMUSG00000003360	Nuclear	199.18992584098555	0.1416550365652145
ENSMUSG00000003360	pre-mRNA processing	17.469304083579765	3.8714666598727514
ENSMUSG00000003360	Whole-cell	265.16294525646396	0.2941401823055012
ENSMUSG00000003363	Whole-cell	304.7652447632139	0.4546519473958284
ENSMUSG00000003363	pre-mRNA processing	29.683634821140203	2.726220697678394
ENSMUSG00000003363	Nuclear	209.59346794636292	0.2068638748400204
ENSMUSG00000003363	Membrane	330.2769108346618	0.3726390941262557
ENSMUSG00000003363	Cytosolic	199.09353026460892	0.4030133609202431
ENSMUSG00000003378	Cytosolic	198.68244504264223	1.93709150578604
ENSMUSG00000003378	Membrane	339.6516320316807	0.4488161447599347
ENSMUSG00000003378	Nuclear	157.87696515103758	1.702954326476008
ENSMUSG00000003378	pre-mRNA processing	52.113160197234805	1.128628680131751
ENSMUSG00000003378	Whole-cell	155.7394261236636	1.8789932643359704
ENSMUSG00000003380	pre-mRNA processing	15.475771830276694	3.4285927114080224
ENSMUSG00000003380	Whole-cell	594.573407639855	0.1645263020977825
ENSMUSG00000003380	Membrane	706.3787444486572	0.0706112476373167
ENSMUSG00000003380	Cytosolic	570.3757737206695	0.0863614737824918
ENSMUSG00000003380	Nuclear	415.83415717335464	0.0397293166771694
ENSMUSG00000003382	Membrane	47.01642945577069	3.4131037647222864
ENSMUSG00000003382	Nuclear	40.705927717696746	0.7045321227270477
ENSMUSG00000003382	Whole-cell	51.951201270337855	0.7644684826361298
ENSMUSG00000003402	Whole-cell	467.16242775879584	0.2102459965187334
ENSMUSG00000003402	Membrane	541.519707397947	0.1422668420974542
ENSMUSG00000003402	Cytosolic	221.25810990279663	0.5765799684272449
ENSMUSG00000003402	Nuclear	310.4253972866065	0.1662705968875142
ENSMUSG00000003410	pre-mRNA processing	38.706315312743925	1.7423158079186374
ENSMUSG00000003410	Whole-cell	148.75275805250433	0.5988744909142351
ENSMUSG00000003410	Membrane	135.13359200693264	0.3822812168149967
ENSMUSG00000003410	Cytosolic	113.43867171035907	2.1721930499105944
ENSMUSG00000003410	Nuclear	91.79700516001402	0.7152728585138791
ENSMUSG00000003411	Cytosolic	338.1468787531664	0.605111469052057
ENSMUSG00000003411	Membrane	554.8198777395831	0.2289005060627378
ENSMUSG00000003411	Nuclear	339.9598514963586	0.6174988664215046
ENSMUSG00000003411	pre-mRNA processing	16.73693083469219	1.0658220705737245
ENSMUSG00000003411	Whole-cell	564.9345770416811	0.4552405851916127
ENSMUSG00000003418	Whole-cell	137.43388980117342	1.5175438146672633
ENSMUSG00000003418	Membrane	133.93840921433994	2.069245279180129
ENSMUSG00000003418	Nuclear	129.99857100028083	2.2053124875906818
ENSMUSG00000003418	Cytosolic	145.41820954895294	0.4431137096643678
ENSMUSG00000003420	Cytosolic	171.410407182856	1.587964326386264
ENSMUSG00000003420	Membrane	265.3394994908315	0.5635960047504872
ENSMUSG00000003420	Nuclear	174.82687279219448	0.9273776983193622
ENSMUSG00000003420	Whole-cell	211.35605389372995	1.3353989543078155
ENSMUSG00000003421	Whole-cell	297.7365766755976	0.2533242248153662
ENSMUSG00000003421	Cytosolic	287.1603361228265	0.3818531533353029
ENSMUSG00000003421	Nuclear	198.11631056202413	0.1778944478122161
ENSMUSG00000003421	Membrane	311.29824566170527	0.3637608999318174
ENSMUSG00000003421	pre-mRNA processing	26.96632425469602	3.350473953433115
ENSMUSG00000003423	Whole-cell	477.9494898022823	0.1479283543042777
ENSMUSG00000003423	Cytosolic	507.0567167282052	0.1134424844716052
ENSMUSG00000003423	Nuclear	310.75593724386925	0.1137820150096829
ENSMUSG00000003423	Membrane	692.4495245479392	0.0722287200304855
ENSMUSG00000003423	pre-mRNA processing	60.66816313482267	0.7309515307626847
ENSMUSG00000003429	Cytosolic	900.1897466490415	0.0041792826069015
ENSMUSG00000003429	Membrane	909.8348326426994	0.00619513492892
ENSMUSG00000003429	Nuclear	625.8240308304058	0.1037958856708102
ENSMUSG00000003429	Whole-cell	829.5036814253419	0.0528297423417644
ENSMUSG00000003435	Whole-cell	216.5249444577667	0.4101152360721483
ENSMUSG00000003435	pre-mRNA processing	21.37669467366014	2.3943876918998996
ENSMUSG00000003435	Membrane	376.787471632905	0.2347279428777454
ENSMUSG00000003435	Cytosolic	286.7914326115113	0.7034027554887142
ENSMUSG00000003435	Nuclear	196.93080324774243	0.2213441119010796
ENSMUSG00000003436	Cytosolic	235.31481925130169	0.629082723016431
ENSMUSG00000003436	Membrane	323.5843619533015	0.3300634474419515
ENSMUSG00000003436	Nuclear	208.271888398578	0.6463774923031702
ENSMUSG00000003436	Whole-cell	311.9823018841728	1.122557156032956
ENSMUSG00000003437	pre-mRNA processing	23.830052053606995	3.854569591937107
ENSMUSG00000003437	Whole-cell	185.2995115559159	0.9054161048409364
ENSMUSG00000003437	Membrane	247.89077362219675	0.6474121887161702
ENSMUSG00000003437	Cytosolic	191.8448836381477	1.4271683045567534
ENSMUSG00000003437	Nuclear	154.7702378371096	0.4319496963589747
ENSMUSG00000003438	Whole-cell	289.2276197994459	0.2805211580248485
ENSMUSG00000003438	Membrane	408.9052382371872	0.2261361278047742
ENSMUSG00000003438	Cytosolic	298.280926981175	0.2874437664179403
ENSMUSG00000003438	Nuclear	168.7549344784116	0.4166583440329394
ENSMUSG00000003452	Cytosolic	125.87178040817518	2.972851197956551
ENSMUSG00000003452	Membrane	144.41089686072502	1.194503562369688
ENSMUSG00000003452	Nuclear	162.35288298615814	0.2007719216056444
ENSMUSG00000003452	pre-mRNA processing	34.279734654669575	1.6054931586817485
ENSMUSG00000003452	Whole-cell	138.69308578304492	0.7648800156974996
ENSMUSG00000003458	Whole-cell	319.92991220032803	0.3846124469500681
ENSMUSG00000003458	pre-mRNA processing	23.06985204929001	3.940364986558911
ENSMUSG00000003458	Nuclear	191.99095805880924	0.4211010754298749
ENSMUSG00000003458	Membrane	411.2159878073599	0.4350989399179473
ENSMUSG00000003458	Cytosolic	125.49672946792172	2.2783966649259075
ENSMUSG00000003464	Cytosolic	164.19916246595463	2.4818205234515576
ENSMUSG00000003464	Membrane	201.7943314186046	1.5304813376251822
ENSMUSG00000003464	Nuclear	121.751672011947	0.3268465717503463
ENSMUSG00000003464	pre-mRNA processing	30.966789739628265	2.715352981332442
ENSMUSG00000003464	Whole-cell	155.96566008310242	1.405135950005136
ENSMUSG00000003469	pre-mRNA processing	72.45914584047817	0.6128760973322324
ENSMUSG00000003469	Whole-cell	112.53584868098964	2.180610801183566
ENSMUSG00000003469	Membrane	176.18961103927518	0.665782163964605
ENSMUSG00000003469	Nuclear	115.54656145024168	1.3857914458741245
ENSMUSG00000003500	Whole-cell	344.78721903847315	0.0978649875870449
ENSMUSG00000003500	Membrane	434.47718563409023	0.1039564551727823
ENSMUSG00000003500	Cytosolic	379.6112342793214	0.2389885128933152
ENSMUSG00000003500	Nuclear	236.3342247185786	0.1312858109606164
ENSMUSG00000003526	Cytosolic	289.1681320495649	0.4324096499191032
ENSMUSG00000003526	Membrane	448.45741500917137	0.2813874275634914
ENSMUSG00000003526	Nuclear	188.35140010510577	0.505477134284809
ENSMUSG00000003526	pre-mRNA processing	56.19734792407792	2.94161770600928
ENSMUSG00000003526	Whole-cell	252.89117933225344	0.3858416210732292
ENSMUSG00000003527	Whole-cell	107.80425599994824	1.143770222447653
ENSMUSG00000003527	Nuclear	71.65847111321376	1.4809351038325944
ENSMUSG00000003527	Membrane	112.42957480148664	3.2878173924738774
ENSMUSG00000003528	Cytosolic	470.45727608365826	0.1921780554579457
ENSMUSG00000003528	Membrane	549.8276219633058	0.1246798701484178
ENSMUSG00000003528	Nuclear	228.47403932425283	0.2665780841295151
ENSMUSG00000003528	pre-mRNA processing	30.193473786765757	3.3989208342965114
ENSMUSG00000003528	Whole-cell	421.7435089034229	0.1085977770319058
ENSMUSG00000003531	pre-mRNA processing	23.498549203953942	2.537599384453495
ENSMUSG00000003531	Whole-cell	369.75931493746026	0.3131700323816056
ENSMUSG00000003531	Membrane	473.54126334678347	0.141356319141111
ENSMUSG00000003531	Cytosolic	430.51042060785016	0.2498349248603978
ENSMUSG00000003531	Nuclear	237.5927920894039	0.0964458729173854
ENSMUSG00000003534	pre-mRNA processing	38.03374289319055	1.9319683282107496
ENSMUSG00000003534	Whole-cell	152.29962745383176	1.5121036484833317
ENSMUSG00000003534	Membrane	154.58250294599077	2.191078449956115
ENSMUSG00000003534	Cytosolic	80.31106539651763	1.817216820314249
ENSMUSG00000003534	Nuclear	117.78616110375394	1.365812858231287
ENSMUSG00000003546	Cytosolic	416.0403816026124	0.4379471128003403
ENSMUSG00000003546	Membrane	734.2652428919603	0.0760559270473316
ENSMUSG00000003546	Nuclear	212.00780297396471	0.0890391982586384
ENSMUSG00000003546	pre-mRNA processing	43.20384871025707	1.042681421762925
ENSMUSG00000003546	Whole-cell	276.7501157089367	0.6254662937752049
ENSMUSG00000003549	Whole-cell	298.91045034853585	0.3254090826968189
ENSMUSG00000003549	Cytosolic	439.5319769086805	0.1799619797586603
ENSMUSG00000003549	Nuclear	243.9322526820143	0.2705874862732777
ENSMUSG00000003549	Membrane	509.4873622710485	0.2668784298674602
ENSMUSG00000003549	pre-mRNA processing	32.858344202430025	2.0298083829343834
ENSMUSG00000003573	Cytosolic	202.46969236217075	1.5927615382652978
ENSMUSG00000003573	Membrane	246.50234187205183	0.7671926381699453
ENSMUSG00000003573	Nuclear	118.14123363851576	0.6611859160364976
ENSMUSG00000003573	pre-mRNA processing	38.99872895887256	1.5493179840901214
ENSMUSG00000003573	Whole-cell	170.16948219473767	0.8447177899774779
ENSMUSG00000003575	pre-mRNA processing	50.14843389737858	0.3727893645928495
ENSMUSG00000003575	Whole-cell	172.12400807908116	1.4176244760243513
ENSMUSG00000003575	Membrane	182.75980482029385	1.1195544081319653
ENSMUSG00000003575	Cytosolic	178.75051365231124	1.7161620256097556
ENSMUSG00000003575	Nuclear	120.00957948764898	1.1332334416522494
ENSMUSG00000003581	pre-mRNA processing	41.83366783692899	3.237419662752248
ENSMUSG00000003581	Whole-cell	136.30387251277497	2.3566656394404704
ENSMUSG00000003581	Membrane	170.40058210345873	3.169735034698963
ENSMUSG00000003581	Cytosolic	92.1466037388915	2.1130159962165274
ENSMUSG00000003581	Nuclear	80.7095376217856	2.903294862312753
ENSMUSG00000003585	Cytosolic	186.0790137283801	1.8544349834051197
ENSMUSG00000003585	Membrane	249.6213500492185	0.4086390421096477
ENSMUSG00000003585	Nuclear	135.0761130755159	0.8860882330673854
ENSMUSG00000003585	pre-mRNA processing	24.658484475964457	2.2884166673460657
ENSMUSG00000003585	Whole-cell	200.46245235261728	1.1981525968901223
ENSMUSG00000003604	Whole-cell	425.0946737343911	0.2400412684494721
ENSMUSG00000003604	Cytosolic	486.85099488033086	0.0669069553502377
ENSMUSG00000003604	Nuclear	341.35910466953595	0.1020584330942443
ENSMUSG00000003604	Membrane	592.4054910748927	0.0213250027462391
ENSMUSG00000003604	pre-mRNA processing	18.79631547930752	2.9654288598826786
ENSMUSG00000003623	Cytosolic	206.45137592282444	1.1604082367420756
ENSMUSG00000003623	Membrane	255.27491045874152	0.4769646455135357
ENSMUSG00000003623	Nuclear	154.61349986317848	0.6025528546405349
ENSMUSG00000003623	pre-mRNA processing	30.730361123994463	2.128872646865094
ENSMUSG00000003623	Whole-cell	209.62163483167595	0.5348696950726053
ENSMUSG00000003657	Whole-cell	975.9066972993762	0.1513967581441796
ENSMUSG00000003657	pre-mRNA processing	194.6464394347429	0.59036979798842
ENSMUSG00000003657	Membrane	957.0071457667772	0.0717796994168878
ENSMUSG00000003657	Cytosolic	752.5167554676622	0.4438447463960768
ENSMUSG00000003657	Nuclear	669.0591241951981	0.6807715278922348
ENSMUSG00000003660	Cytosolic	416.95269232068625	0.1468129155138396
ENSMUSG00000003660	Membrane	520.5499007845029	0.0501424289020017
ENSMUSG00000003660	Nuclear	382.8400793602957	0.0497261065935958
ENSMUSG00000003660	pre-mRNA processing	21.758186752718583	0.8312478092849377
ENSMUSG00000003660	Whole-cell	367.10054212024954	0.1302736339500476
ENSMUSG00000003662	Whole-cell	228.7184150353271	0.7968954310053166
ENSMUSG00000003662	Membrane	256.65542751996117	0.4773761095686943
ENSMUSG00000003662	Nuclear	182.0049204036062	0.2911843526476609
ENSMUSG00000003662	Cytosolic	203.29442293979085	1.0544640534464151
ENSMUSG00000003680	Cytosolic	192.3163794308209	1.1704786340435311
ENSMUSG00000003680	Membrane	218.1739006386484	1.232531375602527
ENSMUSG00000003680	Nuclear	131.97952165186103	0.3380477185602135
ENSMUSG00000003680	pre-mRNA processing	36.33403192792397	2.049842016468004
ENSMUSG00000003680	Whole-cell	195.88320695753265	0.4788007223081057
ENSMUSG00000003721	Whole-cell	114.63853734928584	2.3519279622971307
ENSMUSG00000003721	Cytosolic	106.8401366513705	1.98701344049008
ENSMUSG00000003721	Nuclear	98.0960357299976	1.0488157249991048
ENSMUSG00000003721	Membrane	124.9490984747978	3.831569812738406
ENSMUSG00000003731	Whole-cell	200.588402796169	0.4001026823940929
ENSMUSG00000003731	Cytosolic	214.52021545014344	0.7898951715294952
ENSMUSG00000003731	Nuclear	191.36626075039408	0.2651101185489115
ENSMUSG00000003731	Membrane	241.2141059907035	0.2490289041382965
ENSMUSG00000003731	pre-mRNA processing	11.563198583655026	1.1193260453549465
ENSMUSG00000003752	Nuclear	44.68232896081137	2.4469608698130636
ENSMUSG00000003752	pre-mRNA processing	13.255075105678907	1.66091746112051
ENSMUSG00000003752	Whole-cell	65.95991832118267	1.1748017912689326
ENSMUSG00000003762	Whole-cell	335.9181565687628	0.1106080184580085
ENSMUSG00000003762	pre-mRNA processing	57.947546046456715	2.0935700175412415
ENSMUSG00000003762	Nuclear	256.3391433166635	0.1771001708390016
ENSMUSG00000003762	Membrane	535.1671885349175	0.1125193247699733
ENSMUSG00000003762	Cytosolic	337.03684132694855	0.3093744843191793
ENSMUSG00000003778	Membrane	145.30694134879184	1.591309583750877
ENSMUSG00000003778	Nuclear	83.4820970867864	0.9334772236873942
ENSMUSG00000003778	pre-mRNA processing	33.05966883182487	3.243027826777219
ENSMUSG00000003778	Whole-cell	97.55217558533798	1.8467216932237704
ENSMUSG00000003808	pre-mRNA processing	20.356022368141275	3.2881403539698386
ENSMUSG00000003808	Whole-cell	292.66290051885267	0.1842626141493319
ENSMUSG00000003808	Membrane	432.9833631867782	0.11714907811497
ENSMUSG00000003808	Cytosolic	377.31865909833334	0.2810901095636701
ENSMUSG00000003808	Nuclear	166.57103242035976	0.3903873414489134
ENSMUSG00000003809	pre-mRNA processing	39.67094849945597	3.269334935355594
ENSMUSG00000003809	Whole-cell	231.90806009984144	0.3433644332002891
ENSMUSG00000003809	Membrane	568.7877728515015	0.146570003437785
ENSMUSG00000003809	Cytosolic	426.196999061532	0.1702335820750612
ENSMUSG00000003809	Nuclear	154.93811751795596	0.3190231038029518
ENSMUSG00000003810	Cytosolic	164.23898726196492	3.141247590560756
ENSMUSG00000003810	Membrane	198.4034999573743	1.4516379873288467
ENSMUSG00000003810	Nuclear	103.46589964217176	1.589863772807616
ENSMUSG00000003810	pre-mRNA processing	28.162485834133008	1.8665422532133713
ENSMUSG00000003810	Whole-cell	123.22140375822022	1.726435977992228
ENSMUSG00000003812	Whole-cell	124.95077015430508	2.1284816620480336
ENSMUSG00000003812	Cytosolic	115.89845270014338	3.373176339185959
ENSMUSG00000003812	Nuclear	96.385156769195	1.2605949584500749
ENSMUSG00000003812	Membrane	129.27420798151854	3.3506263531749876
ENSMUSG00000003812	pre-mRNA processing	34.36858459063011	1.79640411327424
ENSMUSG00000003813	Cytosolic	447.54095068087935	0.1152898004656292
ENSMUSG00000003813	Membrane	537.3109559405721	0.0445761632542847
ENSMUSG00000003813	Nuclear	244.19886004358844	0.3093705156819404
ENSMUSG00000003813	Whole-cell	415.2526323279553	0.1444147823690299
ENSMUSG00000003847	Whole-cell	79.50475676959465	0.8221829616672588
ENSMUSG00000003847	pre-mRNA processing	19.07057928717374	1.59204148784265
ENSMUSG00000003847	Nuclear	78.70795888152882	0.2805723238633806
ENSMUSG00000003847	Membrane	56.90234562829115	3.8296771039515742
ENSMUSG00000003847	Cytosolic	76.2037546833677	3.360549610461818
ENSMUSG00000003848	Cytosolic	127.92488183879242	3.3026550235994914
ENSMUSG00000003848	Membrane	153.93925465932418	2.253630937904239
ENSMUSG00000003848	Nuclear	95.11564405977602	0.5093811982249378
ENSMUSG00000003848	pre-mRNA processing	17.827397999003274	2.6812066484997232
ENSMUSG00000003848	Whole-cell	123.8177133302692	1.3018443902639605
ENSMUSG00000003849	Whole-cell	500.0354008116243	0.151337048863316
ENSMUSG00000003849	Membrane	627.504375077415	0.0498010007470218
ENSMUSG00000003849	Cytosolic	475.9180443241404	0.1511842976358416
ENSMUSG00000003849	Nuclear	401.6045752029525	0.1401888959288584
ENSMUSG00000003863	Cytosolic	177.617887309752	2.635732295573797
ENSMUSG00000003863	Membrane	224.52793897298997	0.9237628410483176
ENSMUSG00000003863	Nuclear	125.25600550564565	1.716529568926478
ENSMUSG00000003863	Whole-cell	157.16054691685443	1.1895850057778168
ENSMUSG00000003865	pre-mRNA processing	30.174657268824387	1.3186100253615818
ENSMUSG00000003865	Whole-cell	314.8340302289856	0.3014983240587068
ENSMUSG00000003865	Membrane	425.2848016021956	0.0979447638460762
ENSMUSG00000003865	Cytosolic	344.1253618258325	0.1490052539482133
ENSMUSG00000003865	Nuclear	286.79402409360705	0.1357738989389553
ENSMUSG00000003868	pre-mRNA processing	25.624827190085018	2.031588435245976
ENSMUSG00000003868	Whole-cell	470.12296766042147	0.1300519501016486
ENSMUSG00000003868	Membrane	597.1006835212565	0.1059476009791639
ENSMUSG00000003868	Cytosolic	494.1298228208644	0.181456254523229
ENSMUSG00000003868	Nuclear	328.29536841455456	0.0819406886748136
ENSMUSG00000003873	Cytosolic	401.3072754290051	0.1191392539600924
ENSMUSG00000003873	Membrane	499.4069990819997	0.0662475726289822
ENSMUSG00000003873	Nuclear	207.88225409979384	0.137555042568124
ENSMUSG00000003873	Whole-cell	383.17791946804175	0.1833813552310203
ENSMUSG00000003923	Whole-cell	140.32895714121832	1.6077269186669991
ENSMUSG00000003923	Nuclear	114.43748106837984	0.4926196394538336
ENSMUSG00000003923	Membrane	157.74694880759762	1.5881484286182184
ENSMUSG00000003929	Membrane	52.0271097100606	3.229265375778656
ENSMUSG00000003929	Nuclear	50.61937401987341	0.5770601100525142
ENSMUSG00000003929	pre-mRNA processing	27.054476856199997	2.674778556790603
ENSMUSG00000003929	Whole-cell	66.20204490720933	1.1875013600661155
ENSMUSG00000003934	Whole-cell	126.10055042135494	0.4932275822827915
ENSMUSG00000003934	pre-mRNA processing	51.15248217583037	3.051972285246314
ENSMUSG00000003934	Nuclear	90.89975951372377	0.2013628929949517
ENSMUSG00000003934	Membrane	196.27244721829447	1.3113450332551158
ENSMUSG00000003934	Cytosolic	101.09033323626896	3.7276175919300942
ENSMUSG00000003948	Cytosolic	281.8800478542253	0.2818962132248949
ENSMUSG00000003948	Membrane	290.67939929214293	0.4527456114950985
ENSMUSG00000003948	Nuclear	209.27978650456924	0.1223542221271547
ENSMUSG00000003948	Whole-cell	263.67614662631723	0.2817840691118271
ENSMUSG00000003955	pre-mRNA processing	20.41112009600963	3.9507665181195666
ENSMUSG00000003955	Whole-cell	1020.1208245884832	0.0475314117845128
ENSMUSG00000003955	Membrane	1118.431102239838	0.0043505429199185
ENSMUSG00000003955	Cytosolic	804.9784116041108	0.0611534233688731
ENSMUSG00000003955	Nuclear	636.0599623440488	0.0149776151819949
ENSMUSG00000003992	Cytosolic	328.09003815991446	0.5589182485926594
ENSMUSG00000003992	Membrane	418.729980481193	0.3030845178162063
ENSMUSG00000003992	Nuclear	155.66766336861892	0.4131447844306868
ENSMUSG00000003992	pre-mRNA processing	35.46777925986609	2.5725583905029112
ENSMUSG00000003992	Whole-cell	236.45860575509025	1.7210284205461146
ENSMUSG00000004018	pre-mRNA processing	32.12823191932723	2.660486750984336
ENSMUSG00000004018	Whole-cell	632.4087041149055	0.1413596579764161
ENSMUSG00000004018	Membrane	736.2005613036695	0.0577439684305901
ENSMUSG00000004018	Cytosolic	587.7476911878357	0.1238285890260607
ENSMUSG00000004018	Nuclear	336.7006753585305	0.022195188252457
ENSMUSG00000004032	Whole-cell	1635.3220496034826	0.0498097549251382
ENSMUSG00000004032	Membrane	1043.1760126466766	0.0953061044409175
ENSMUSG00000004032	Cytosolic	1121.4242076942555	0.0591692819193249
ENSMUSG00000004032	Nuclear	483.8180245137689	0.0950506285867303
ENSMUSG00000004035	Cytosolic	692.7765494376179	0.0594169324216946
ENSMUSG00000004035	Membrane	985.0797677824928	0.159358993523876
ENSMUSG00000004035	Nuclear	350.32543452108337	0.7142460464660704
ENSMUSG00000004035	pre-mRNA processing	45.00672309413191	1.4033066171561066
ENSMUSG00000004035	Whole-cell	612.0525677556758	0.1521240194895472
ENSMUSG00000004038	pre-mRNA processing	38.75286511309557	0.9278028858728152
ENSMUSG00000004038	Whole-cell	1389.8263519890247	0.3973056062211594
ENSMUSG00000004038	Membrane	1405.547926124273	0.2712723171952082
ENSMUSG00000004038	Nuclear	809.6296690469915	0.2366329855602361
ENSMUSG00000004038	Cytosolic	1010.7581805768853	0.0352437839517554
ENSMUSG00000004040	Cytosolic	119.82271475665466	3.58700481575433
ENSMUSG00000004040	Membrane	154.84492244694252	1.4763859559539814
ENSMUSG00000004040	Nuclear	96.044734476256	0.4403656744947797
ENSMUSG00000004040	Whole-cell	124.344277721168	1.130809174427048
ENSMUSG00000004043	Whole-cell	124.75242768643866	1.969662121862971
ENSMUSG00000004043	Cytosolic	114.15554256410124	1.2188146406716032
ENSMUSG00000004043	Nuclear	100.94178349581902	0.2956454151011696
ENSMUSG00000004043	Membrane	156.51497367008616	1.0482713574482467
ENSMUSG00000004043	pre-mRNA processing	37.74375597224756	2.1873553676787583
ENSMUSG00000004054	Whole-cell	120.19516155037176	1.220299013792631
ENSMUSG00000004054	Cytosolic	133.1308279988181	2.707222073928865
ENSMUSG00000004054	Nuclear	94.76304025430449	0.5954918768802312
ENSMUSG00000004054	Membrane	114.14730976163813	1.9911543159872895
ENSMUSG00000004054	pre-mRNA processing	34.67552600775864	2.2099634780648643
ENSMUSG00000004056	Cytosolic	211.22460032503824	1.4738125907870676
ENSMUSG00000004056	Membrane	228.21751900016764	1.1885877312110082
ENSMUSG00000004056	Nuclear	143.50807970449412	0.288922859361948
ENSMUSG00000004056	pre-mRNA processing	18.830622445635743	2.979010415499769
ENSMUSG00000004056	Whole-cell	194.82290160607795	0.7443964099586925
ENSMUSG00000004069	Whole-cell	144.73111084958393	1.2446440024724386
ENSMUSG00000004069	pre-mRNA processing	13.46291375915248	3.3993483227868686
ENSMUSG00000004069	Membrane	159.98413311798166	1.4143377887953268
ENSMUSG00000004069	Cytosolic	132.7670188305552	2.37861269127821
ENSMUSG00000004069	Nuclear	123.01511379143454	0.5181538320571213
ENSMUSG00000004070	Cytosolic	163.52821492768138	1.1168088725270071
ENSMUSG00000004070	Membrane	227.79064605856385	0.4104097253318115
ENSMUSG00000004070	Nuclear	166.87462835087314	0.1855438198037541
ENSMUSG00000004070	pre-mRNA processing	12.03001846613158	2.3882342176397686
ENSMUSG00000004070	Whole-cell	181.8263451686277	0.7417992882158105
ENSMUSG00000004071	Whole-cell	150.1868729514105	1.1321972853391074
ENSMUSG00000004071	Membrane	207.52722244727173	1.36966243951883
ENSMUSG00000004071	Cytosolic	188.66701539299407	2.5841393324087263
ENSMUSG00000004071	Nuclear	102.59556952128148	1.6531153316872464
ENSMUSG00000004085	pre-mRNA processing	15.947314874874666	1.2546163202005358
ENSMUSG00000004085	Whole-cell	151.769269898741	1.1973830021243113
ENSMUSG00000004085	Membrane	103.8883811209196	1.210920709628449
ENSMUSG00000004085	Cytosolic	125.4019517185053	1.6036964628665449
ENSMUSG00000004085	Nuclear	157.91982057206255	0.1943242252669891
ENSMUSG00000004096	Cytosolic	446.70968594944094	0.1396608313511867
ENSMUSG00000004096	Membrane	513.6370459457958	0.0676177318560895
ENSMUSG00000004096	Nuclear	371.6288094076185	0.0740782600947207
ENSMUSG00000004096	Whole-cell	493.7654922289343	0.0948348591183659
ENSMUSG00000004099	Whole-cell	246.66605662312185	0.593464657398347
ENSMUSG00000004099	Nuclear	256.01468491144925	0.2042361513899175
ENSMUSG00000004099	Membrane	306.9983457344162	0.4597034883184634
ENSMUSG00000004099	Cytosolic	309.9433460973204	0.6381397060619104
ENSMUSG00000004099	pre-mRNA processing	29.792599870059316	3.841176522127809
ENSMUSG00000004100	Membrane	113.9898662870978	3.3521110808929993
ENSMUSG00000004100	Nuclear	82.09453888387007	0.5364811443675773
ENSMUSG00000004100	pre-mRNA processing	19.254656132940664	1.9573165536165604
ENSMUSG00000004100	Whole-cell	104.024947459749	0.9451533276597334
ENSMUSG00000004127	Whole-cell	165.37144170965405	0.5669281791251727
ENSMUSG00000004127	pre-mRNA processing	66.87929780996393	0.8499290807390479
ENSMUSG00000004127	Nuclear	135.80206279837373	0.3549840608732442
ENSMUSG00000004127	Membrane	191.67093893286457	0.9120173367776312
ENSMUSG00000004127	Cytosolic	155.2073292517591	1.9334042997989784
ENSMUSG00000004151	Cytosolic	125.22681336502112	2.1664328180554735
ENSMUSG00000004151	Membrane	134.35543942608922	0.441387428167621
ENSMUSG00000004151	Nuclear	169.4175711168233	0.5143915728740077
ENSMUSG00000004151	pre-mRNA processing	24.186784737008686	3.3844913816931204
ENSMUSG00000004151	Whole-cell	151.93767745196325	0.8224027451241813
ENSMUSG00000004187	pre-mRNA processing	80.26387081919803	1.2003529893108371
ENSMUSG00000004187	Whole-cell	158.7326278818282	2.452922369399006
ENSMUSG00000004187	Membrane	607.4108458890081	0.7804511103143037
ENSMUSG00000004187	Cytosolic	317.85193240352817	1.338762670014822
ENSMUSG00000004187	Nuclear	207.49819853088323	0.8835477659998018
ENSMUSG00000004207	Cytosolic	202.05369623347312	0.7770578081912222
ENSMUSG00000004207	Membrane	865.2755190305472	0.0295010996121388
ENSMUSG00000004207	Nuclear	384.90078420074246	0.171860326027117
ENSMUSG00000004207	Whole-cell	704.6837731987041	0.0721971814980222
ENSMUSG00000004221	pre-mRNA processing	38.68320292549369	2.030151841088997
ENSMUSG00000004221	Whole-cell	110.41022187226515	1.65839170051471
ENSMUSG00000004221	Membrane	128.46342090012064	1.7450508285579474
ENSMUSG00000004221	Cytosolic	122.66712873193607	3.6169498566229943
ENSMUSG00000004221	Nuclear	86.44462287010438	1.7139507327889063
ENSMUSG00000004263	Whole-cell	129.71878254668792	1.36320383277274
ENSMUSG00000004263	Membrane	215.6261171123944	0.5755266565713536
ENSMUSG00000004263	Cytosolic	172.6765140560666	2.0311496184953284
ENSMUSG00000004263	Nuclear	119.61506781038452	0.8997202713304389
ENSMUSG00000004264	Cytosolic	556.8741735749811	0.1045117168587737
ENSMUSG00000004264	Membrane	639.643580523737	0.0538803470235463
ENSMUSG00000004264	Nuclear	336.98630680515726	0.2196110101414672
ENSMUSG00000004264	pre-mRNA processing	19.795804373804167	2.889924620932508
ENSMUSG00000004264	Whole-cell	530.9460728322656	0.1014924552252268
ENSMUSG00000004266	Whole-cell	285.2414619921669	0.5057508697321675
ENSMUSG00000004266	pre-mRNA processing	16.86485437307548	1.6159884922555203
ENSMUSG00000004266	Nuclear	218.2687717816285	0.2248210656738448
ENSMUSG00000004266	Membrane	371.08284621681776	0.3136155637326878
ENSMUSG00000004266	Cytosolic	300.9312563621181	0.7009146938015314
ENSMUSG00000004267	Cytosolic	112.6235868053436	2.0277271875046554
ENSMUSG00000004267	Membrane	108.43131152577224	3.3701010181841364
ENSMUSG00000004267	pre-mRNA processing	63.73917999383577	2.2601973882806132
ENSMUSG00000004267	Whole-cell	112.99950531821028	2.9767430693682098
ENSMUSG00000004268	Whole-cell	394.3867025781934	0.2792954875208294
ENSMUSG00000004268	Nuclear	263.62421888659736	0.1693112259887428
ENSMUSG00000004268	Membrane	474.05343654742103	0.1379808356600576
ENSMUSG00000004268	Cytosolic	362.693822706435	0.3874682005712779
ENSMUSG00000004270	Cytosolic	158.69708461334315	0.444069597691032
ENSMUSG00000004270	Membrane	415.16989154988136	0.2270593970485168
ENSMUSG00000004270	Nuclear	211.4868922835374	0.1142225760336469
ENSMUSG00000004270	pre-mRNA processing	18.32038431270227	3.7982709867962554
ENSMUSG00000004270	Whole-cell	326.05633173216665	0.4238457934467126
ENSMUSG00000004285	pre-mRNA processing	10.928266386057429	3.2475401357677343
ENSMUSG00000004285	Whole-cell	446.4303271183307	0.1410041254132895
ENSMUSG00000004285	Membrane	483.7909878294203	0.0079944220824613
ENSMUSG00000004285	Cytosolic	410.2851175829199	0.0322643356290456
ENSMUSG00000004285	Nuclear	350.876455848496	0.2028837824393388
ENSMUSG00000004317	Cytosolic	105.8060040694521	0.5027612541382166
ENSMUSG00000004317	Membrane	210.3247099764188	0.7543322041952178
ENSMUSG00000004317	Nuclear	167.6020796901369	0.0885470581406026
ENSMUSG00000004317	Whole-cell	192.77123365413735	0.9653087290599196
ENSMUSG00000004319	Whole-cell	151.0030774318583	1.773825404046738
ENSMUSG00000004319	Membrane	187.07209566665375	1.7085348210042075
ENSMUSG00000004319	Cytosolic	79.63977277320605	3.2498894317369165
ENSMUSG00000004319	Nuclear	116.12241327592788	0.627016454893036
ENSMUSG00000004341	pre-mRNA processing	18.566987911798076	0.4579205955990841
ENSMUSG00000004341	Whole-cell	246.34430824179333	0.7672625345493405
ENSMUSG00000004341	Membrane	307.7527370962708	0.3863880446780759
ENSMUSG00000004341	Cytosolic	98.84832950488386	0.3858728822459418
ENSMUSG00000004356	Cytosolic	173.66073680396494	2.3455513707484417
ENSMUSG00000004356	Membrane	250.90202977455448	0.8134405734600092
ENSMUSG00000004356	Nuclear	199.41042545972277	0.6371053718298532
ENSMUSG00000004356	Whole-cell	204.62762954278432	1.041703712736059
ENSMUSG00000004359	Whole-cell	73.4956628826092	1.6210087283552364
ENSMUSG00000004359	Nuclear	43.53164134827029	1.13250511585469
ENSMUSG00000004364	Cytosolic	162.96208638558412	1.794381215601648
ENSMUSG00000004364	Membrane	196.4213680042014	0.7204866073543816
ENSMUSG00000004364	Nuclear	150.80123362525885	0.2845961739790096
ENSMUSG00000004364	pre-mRNA processing	15.884868778065666	2.5374456186876793
ENSMUSG00000004364	Whole-cell	174.6734896209752	0.8241334698638858
ENSMUSG00000004383	Whole-cell	164.87041367806592	1.8726551404785217
ENSMUSG00000004383	pre-mRNA processing	28.22641722657431	1.1651363527103211
ENSMUSG00000004383	Nuclear	131.919277182306	0.6083693016864998
ENSMUSG00000004383	Membrane	187.9857424120312	1.6865086583954074
ENSMUSG00000004383	Cytosolic	139.22546361359906	1.0752747561916594
ENSMUSG00000004393	Cytosolic	262.2756058676557	1.0293852881276755
ENSMUSG00000004393	Membrane	362.13480084901664	0.2439785207455489
ENSMUSG00000004393	Nuclear	192.1820902588837	0.2727025072339686
ENSMUSG00000004393	Whole-cell	258.6116002830289	0.5066899590038624
ENSMUSG00000004394	pre-mRNA processing	25.031331536856943	3.1677535754977253
ENSMUSG00000004394	Whole-cell	110.40559569390707	1.518860380259003
ENSMUSG00000004394	Membrane	129.6172573963468	2.746035828714273
ENSMUSG00000004394	Cytosolic	77.26173431490943	2.1130863220063034
ENSMUSG00000004394	Nuclear	77.1323903872482	0.8976587138840362
ENSMUSG00000004446	Membrane	103.09745383800228	3.631083101260323
ENSMUSG00000004446	Nuclear	79.93716814626201	0.7436859743765266
ENSMUSG00000004446	pre-mRNA processing	39.178807175165645	1.9906776387494804
ENSMUSG00000004446	Whole-cell	104.45164678108011	1.5351985468247176
ENSMUSG00000004451	Whole-cell	312.71511059691454	0.3889226017088105
ENSMUSG00000004451	Membrane	361.6491304021321	0.0650899939431022
ENSMUSG00000004451	Cytosolic	274.16816925071254	0.2207895162348084
ENSMUSG00000004451	Nuclear	273.4429823690543	0.1191363664098985
ENSMUSG00000004455	Whole-cell	213.50759579990168	0.477477203982476
ENSMUSG00000004455	Membrane	254.6558995294176	0.641272758322143
ENSMUSG00000004455	Cytosolic	219.07279925041576	0.988959419026156
ENSMUSG00000004455	Nuclear	150.8027521853246	0.4128252196801631
ENSMUSG00000004460	Cytosolic	163.0842128001897	0.6996574205214608
ENSMUSG00000004460	Membrane	268.7541217234265	0.5518569165399648
ENSMUSG00000004460	Nuclear	178.1562742300588	0.5356555458718335
ENSMUSG00000004460	Whole-cell	246.99392738101392	0.6980489787888008
ENSMUSG00000004462	pre-mRNA processing	39.42360519173599	2.16986658659683
ENSMUSG00000004462	Whole-cell	144.60221624617753	1.135442426449478
ENSMUSG00000004462	Membrane	162.17807458280873	1.582830950649761
ENSMUSG00000004462	Nuclear	105.59518785391288	1.2343658698320978
ENSMUSG00000004462	Cytosolic	141.38548954805387	3.4819868786755546
ENSMUSG00000004500	Membrane	73.87983141485037	3.687737597753579
ENSMUSG00000004500	Nuclear	66.2692846488646	2.425281367475257
ENSMUSG00000004500	pre-mRNA processing	10.959977611292242	0.4134604619036059
ENSMUSG00000004500	Whole-cell	94.26567083598329	1.5529408447108992
ENSMUSG00000004530	Whole-cell	272.8680803769974	0.2118873539294336
[truncated: 41,145 more rows]

## Sheet: Flavopiridol-derived half-lives
Flavopiridol-derived half-lives
gene_id	Parameter	Half-life (min)	Reduced chi-sqr
ENSMUSG00000000001	Cytosolic	314.83742630058066	2.2217937889368327
ENSMUSG00000000001	Membrane	461.50023932753663	0.5606573161738408
ENSMUSG00000000001	Whole-cell	294.89004653948064	1.321392715070564
ENSMUSG00000000028	Pre-mRNA processing	20.369529312988377	0.7765075238444821
ENSMUSG00000000028	Nuclear	171.35257236313498	1.5356498394061873
ENSMUSG00000000028	Cytosolic	265.83551173681957	4.999035328024528
ENSMUSG00000000028	Membrane	166.1063146990115	0.8303747985881325
ENSMUSG00000000028	Whole-cell	245.30715604245128	2.4452874052315403
ENSMUSG00000000037	Pre-mRNA processing	100.9545333145421	2.639500288261581
ENSMUSG00000000037	Nuclear	67.58796694615874	0.4549324670032206
ENSMUSG00000000056	Whole-cell	210.63104149878936	0.35385355541751823
ENSMUSG00000000056	Membrane	205.02420837995524	1.3837523451013278
ENSMUSG00000000056	Pre-mRNA processing	23.404365669933362	1.4434387107320155
ENSMUSG00000000056	Nuclear	203.04657955810418	2.388232419131537
ENSMUSG00000000056	Cytosolic	297.901365439514	3.353689738009924
ENSMUSG00000000078	Nuclear	29.21080485508119	0.8206780238387369
ENSMUSG00000000078	Cytosolic	30.30907682883496	1.210595441220073
ENSMUSG00000000078	Membrane	29.19443006979067	0.37364127665951463
ENSMUSG00000000078	Whole-cell	28.47011252029153	1.2580866434962399
ENSMUSG00000000085	Whole-cell	95.6422486116753	3.4793963830537162
ENSMUSG00000000085	Membrane	155.85050867265576	0.8500997090223538
ENSMUSG00000000085	Cytosolic	138.29690280397733	0.6850467409485077
ENSMUSG00000000085	Nuclear	56.7067611613752	1.350590152168237
ENSMUSG00000000085	Pre-mRNA processing	82.00464041969573	6.307877244982281
ENSMUSG00000000088	Pre-mRNA processing	17.796752552937612	4.95822643860283
ENSMUSG00000000088	Nuclear	2079.4415416797237	5.321226451153007
ENSMUSG00000000088	Membrane	1088.0608021116338	0.5479090946666071
ENSMUSG00000000093	Pre-mRNA processing	24.51789073205061	9.048846691422936
ENSMUSG00000000093	Cytosolic	129.10756084766146	8.713971969148314
ENSMUSG00000000093	Membrane	73.13110874597045	6.908381147600984
ENSMUSG00000000093	Whole-cell	129.40805835730546	3.780802045011894
ENSMUSG00000000120	Whole-cell	83.99876023655182	0.3961897500969326
ENSMUSG00000000120	Membrane	149.3259874633099	10.297863474602268
ENSMUSG00000000120	Nuclear	72.21506309536973	0.9718762640856162
ENSMUSG00000000120	Pre-mRNA processing	11.231655897636216	0.4107072152238684
ENSMUSG00000000120	Cytosolic	87.14576713352332	1.1975515403885506
ENSMUSG00000000125	Pre-mRNA processing	21.12484463739545	13.400928427901825
ENSMUSG00000000125	Nuclear	31.455732570332223	1.2865597923036045
ENSMUSG00000000125	Membrane	55.7142563031803	0.599291968521833
ENSMUSG00000000125	Whole-cell	91.26939940405279	1.5414695150266784
ENSMUSG00000000127	Membrane	325.6713763322078	2.4010338654612386
ENSMUSG00000000134	Pre-mRNA processing	11.931234313982062	0.03715412389531672
ENSMUSG00000000142	Whole-cell	35.309449167083436	0.7515672137226241
ENSMUSG00000000142	Membrane	42.425148252057134	0.35710770570019285
ENSMUSG00000000142	Pre-mRNA processing	11.123561698023959	0.661492212393674
ENSMUSG00000000142	Nuclear	28.738170581083995	1.7417349785960459
ENSMUSG00000000142	Cytosolic	52.8129136500684	0.5907815225919315
ENSMUSG00000000148	Pre-mRNA processing	11.553152438009164	0.027693918130685176
ENSMUSG00000000148	Nuclear	8.494374881926754	0.24975800807449447
ENSMUSG00000000149	Pre-mRNA processing	25.921715192673005	0.4589662131880646
ENSMUSG00000000149	Nuclear	173.0989131021296	2.6306901157168214
ENSMUSG00000000149	Cytosolic	596.7054657620886	6.570714601069155
ENSMUSG00000000149	Membrane	454.1237081124662	2.6689700128099942
ENSMUSG00000000149	Whole-cell	246.22554073385464	0.659809942583654
ENSMUSG00000000154	Pre-mRNA processing	28.517140850212854	0.6595784514188964
ENSMUSG00000000159	Pre-mRNA processing	50.43660811733357	0.3372968072633419
ENSMUSG00000000167	Whole-cell	104.34492683500397	0.3977559863881868
ENSMUSG00000000168	Pre-mRNA processing	29.671777402852157	0.6380918086968529
ENSMUSG00000000168	Nuclear	603.1394067124523	0.8141568841109795
ENSMUSG00000000168	Cytosolic	322.74274603230674	0.2844635070110724
ENSMUSG00000000168	Membrane	178.91367330281685	4.57860460118885
ENSMUSG00000000168	Whole-cell	279.02657449108864	3.5782723657136595
ENSMUSG00000000171	Whole-cell	404.52031844962744	1.0517697444381506
ENSMUSG00000000171	Membrane	567.4943192965441	0.2954075967706502
ENSMUSG00000000171	Cytosolic	477.0955385002878	0.20856056478793167
ENSMUSG00000000171	Pre-mRNA processing	12.193529534728325	0.42838684163718116
ENSMUSG00000000171	Nuclear	731.9450350715676	0.7918830724610129
ENSMUSG00000000182	Whole-cell	66.87209382225655	1.591251447251493
ENSMUSG00000000184	Cytosolic	130.08397292155345	3.867328538576426
ENSMUSG00000000184	Membrane	236.24509134116255	2.697099739866702
ENSMUSG00000000184	Whole-cell	168.96263045267142	3.179527732697518
ENSMUSG00000000194	Whole-cell	241.6615094346756	0.6267073176480595
ENSMUSG00000000194	Cytosolic	655.0748408224874	0.6177548238981474
ENSMUSG00000000194	Membrane	473.18455662854853	1.9606090375221563
ENSMUSG00000000194	Pre-mRNA processing	79.96901765161776	1.2534577073511475
ENSMUSG00000000194	Nuclear	127.53768395822007	4.177579104319147
ENSMUSG00000000202	Pre-mRNA processing	68.15666256803857	0.7270248633170652
ENSMUSG00000000202	Nuclear	73.1712167907175	1.0972291071767017
ENSMUSG00000000204	Pre-mRNA processing	54.72712623220768	0.39540915323211767
ENSMUSG00000000223	Pre-mRNA processing	95.64071918346563	0.5635032433962117
ENSMUSG00000000223	Nuclear	140.06162748446104	1.1747734911048642
ENSMUSG00000000223	Membrane	273.24476642582624	0.7267121220395139
ENSMUSG00000000223	Whole-cell	469.5544779004216	0.23822725289160848
ENSMUSG00000000244	Pre-mRNA processing	34.76746683988753	1.4656554873485756
ENSMUSG00000000247	Cytosolic	85.24935453296976	1.6955104811051285
ENSMUSG00000000247	Nuclear	47.19408792440914	1.6183257330458445
ENSMUSG00000000247	Pre-mRNA processing	12.416905368839105	0.16473895248585613
ENSMUSG00000000253	Pre-mRNA processing	26.597676163951476	1.8638382936471145
ENSMUSG00000000253	Nuclear	215.65151892100835	3.2093804425812955
ENSMUSG00000000253	Cytosolic	234.79580789330086	3.4973304654929667
ENSMUSG00000000253	Membrane	99.53000004451816	1.3671263813397905
ENSMUSG00000000253	Whole-cell	284.1631982390432	1.7051338656232864
ENSMUSG00000000275	Pre-mRNA processing	17.720383783680965	0.18409499965851725
ENSMUSG00000000276	Whole-cell	24.18465218941963	2.0715017141465
ENSMUSG00000000276	Membrane	30.547693308862303	4.213132416455505
ENSMUSG00000000276	Cytosolic	30.227393817480614	4.630066501854082
ENSMUSG00000000276	Nuclear	17.74969743621592	2.6592221023214395
ENSMUSG00000000276	Pre-mRNA processing	21.729290473442344	1.4573599270305515
ENSMUSG00000000278	Pre-mRNA processing	17.718310509729218	0.7978686927745678
ENSMUSG00000000278	Cytosolic	403.14315555996734	3.160327961085433
ENSMUSG00000000282	Pre-mRNA processing	16.95999155808214	0.15784021007378732
ENSMUSG00000000282	Nuclear	56.85130708764455	3.459405810120386
ENSMUSG00000000282	Cytosolic	93.37866872946653	1.251192050767021
ENSMUSG00000000282	Membrane	83.0636652693374	1.969593798648133
ENSMUSG00000000282	Whole-cell	94.38177674462058	2.2440795850568813
ENSMUSG00000000290	Whole-cell	31.73815899322472	1.7678427395500933
ENSMUSG00000000290	Membrane	24.083597005232807	5.9578013368694185
ENSMUSG00000000295	Pre-mRNA processing	26.48890450543204	0.871903235562626
ENSMUSG00000000295	Cytosolic	1612.2035657333256	0.15474169055498962
ENSMUSG00000000295	Membrane	2079.441541679556	0.9521628004134678
ENSMUSG00000000303	Pre-mRNA processing	33.76986173117339	1.490200930281555
ENSMUSG00000000303	Whole-cell	400.5847920194386	12.665983331353864
ENSMUSG00000000317	Nuclear	46.33262226796704	1.017558066992705
ENSMUSG00000000317	Cytosolic	128.383547928808	1.0984537972648591
ENSMUSG00000000317	Whole-cell	55.25563658793786	1.179316190933841
ENSMUSG00000000320	Membrane	134.79091646992106	3.041062124255551
ENSMUSG00000000320	Nuclear	255.24194326106024	10.33459953538393
ENSMUSG00000000320	Pre-mRNA processing	25.084637600775498	3.718508022048037
ENSMUSG00000000325	Pre-mRNA processing	26.94196243286871	0.4887427046437639
ENSMUSG00000000325	Nuclear	21.523700864867063	2.646392484983596
ENSMUSG00000000339	Pre-mRNA processing	16.560175147467174	0.27566780070212665
ENSMUSG00000000339	Nuclear	133.6096562785086	4.821676396237125
ENSMUSG00000000339	Cytosolic	554.301361021048	0.7084940364392872
ENSMUSG00000000339	Membrane	528.4719899086135	1.2302097728876893
ENSMUSG00000000339	Whole-cell	488.31870606192547	0.8407478595792601
ENSMUSG00000000340	Membrane	286.00499748588703	2.8463031577516915
ENSMUSG00000000340	Whole-cell	512.893858166659	3.473447932116594
ENSMUSG00000000340	Pre-mRNA processing	33.07318634791933	5.1159769247093365
ENSMUSG00000000340	Cytosolic	229.08210203851343	1.5087557496502229
ENSMUSG00000000346	Pre-mRNA processing	8.733212454054575	0.7045993567147705
ENSMUSG00000000346	Nuclear	192.86484875956018	3.1252784739422097
ENSMUSG00000000346	Cytosolic	221.97613253611925	0.06401202912884403
ENSMUSG00000000346	Membrane	209.6207167156844	1.309795801041811
ENSMUSG00000000346	Whole-cell	178.2821626215731	1.8605657950368164
ENSMUSG00000000355	Cytosolic	2079.4415416798265	0.28342285902360975
ENSMUSG00000000355	Whole-cell	1091.4651738064317	0.5791252176194059
ENSMUSG00000000355	Pre-mRNA processing	155.49415643175757	0.08371337149791216
ENSMUSG00000000355	Nuclear	381.0096910809276	0.14439909531003386
ENSMUSG00000000365	Cytosolic	2079.441444808833	6.58184644274349
ENSMUSG00000000365	Membrane	282.8536803544715	1.9789529535225099
ENSMUSG00000000365	Whole-cell	1011.8185909475094	0.34604425955562024
ENSMUSG00000000365	Pre-mRNA processing	115.22736168035543	2.3185477865261825
ENSMUSG00000000374	Whole-cell	153.514439396746	1.6663070678371241
ENSMUSG00000000374	Pre-mRNA processing	24.268585739896302	4.375155672268063
ENSMUSG00000000374	Nuclear	130.75373029421542	1.9796301539916414
ENSMUSG00000000374	Cytosolic	304.77922537951923	5.10013394200258
ENSMUSG00000000374	Membrane	240.94031990481238	0.3058477453095835
ENSMUSG00000000378	Whole-cell	97.20241041582725	2.6899141119347196
ENSMUSG00000000378	Cytosolic	172.75278884344942	0.31239327172354114
ENSMUSG00000000378	Pre-mRNA processing	24.385207709039648	0.37813685912759754
ENSMUSG00000000378	Nuclear	61.63952349495027	0.3717176636882475
ENSMUSG00000000384	Pre-mRNA processing	20.22901933195806	0.855589904256633
ENSMUSG00000000384	Nuclear	37.27937169383114	6.540250221888192
ENSMUSG00000000384	Cytosolic	196.42954837615804	0.8495093366244937
ENSMUSG00000000384	Membrane	170.39090986089468	1.7350622109003013
ENSMUSG00000000384	Whole-cell	182.534816890905	1.8126042136503977
ENSMUSG00000000385	Membrane	271.1303366163967	2.619410193523787
ENSMUSG00000000399	Cytosolic	2079.4415411473597	1.839472674556516
ENSMUSG00000000399	Membrane	229.00167916118167	2.70965983647089
ENSMUSG00000000399	Pre-mRNA processing	27.31393555360927	4.386078389257003
ENSMUSG00000000399	Nuclear	168.22749840637871	3.247095039282912
ENSMUSG00000000402	Pre-mRNA processing	85.79721830506132	0.8833266517980513
ENSMUSG00000000402	Cytosolic	136.9196165063303	1.3178770669579642
ENSMUSG00000000409	Pre-mRNA processing	13.6246178164198	2.2283105603397906
ENSMUSG00000000416	Pre-mRNA processing	205.5733271169534	6.3583369920146104
ENSMUSG00000000416	Nuclear	118.27117904114189	1.2260540042878658
ENSMUSG00000000416	Cytosolic	145.28661983090862	1.6114927604893614
ENSMUSG00000000416	Membrane	223.75750899209055	5.322156827053067
ENSMUSG00000000416	Whole-cell	170.00619641749685	1.242118577388828
ENSMUSG00000000420	Pre-mRNA processing	70.57758004155906	0.10805095320535929
ENSMUSG00000000439	Whole-cell	180.41426198940826	0.5875745701879035
ENSMUSG00000000439	Membrane	224.91503467728975	0.46308264932129667
ENSMUSG00000000439	Pre-mRNA processing	13.660118779392095	0.437901016025403
ENSMUSG00000000439	Nuclear	67.8206153429026	2.0924452443219383
ENSMUSG00000000439	Cytosolic	280.33651877439934	0.6474841344885508
ENSMUSG00000000441	Pre-mRNA processing	31.274581188286703	0.1440334615447972
ENSMUSG00000000441	Nuclear	162.3744508566535	1.6048385773795308
ENSMUSG00000000441	Membrane	110.25033428130652	1.64114091194687
ENSMUSG00000000486	Pre-mRNA processing	26.809095656359865	0.5803020260494107
ENSMUSG00000000486	Nuclear	331.4593224617116	3.665482788822086
ENSMUSG00000000486	Cytosolic	1959.9812557684606	0.9561160183579573
ENSMUSG00000000489	Whole-cell	47.074454053368676	0.21409330691581901
ENSMUSG00000000489	Membrane	61.06936157639751	5.561664830408694
ENSMUSG00000000489	Cytosolic	66.83715539925002	2.416908573056842
ENSMUSG00000000489	Nuclear	33.94461875037182	0.4568995194232694
ENSMUSG00000000489	Pre-mRNA processing	18.26838233424544	0.5260837015359503
ENSMUSG00000000531	Pre-mRNA processing	15.456005652383025	0.06269153773232418
ENSMUSG00000000531	Nuclear	35.085412369561595	0.9057850396949012
ENSMUSG00000000531	Cytosolic	78.97446833102917	2.108232365938495
ENSMUSG00000000531	Membrane	60.92313564192878	1.5684279491605806
ENSMUSG00000000531	Whole-cell	73.68945646873792	1.008824990073019
ENSMUSG00000000532	Whole-cell	83.11813247445168	0.5391290636863452
ENSMUSG00000000532	Cytosolic	128.2442680579171	1.4264610938292102
ENSMUSG00000000532	Membrane	165.8553769601155	9.594725564350725
ENSMUSG00000000532	Pre-mRNA processing	13.930676279437282	0.9378986086586577
ENSMUSG00000000532	Nuclear	46.87876057574359	1.4102685079723576
ENSMUSG00000000538	Pre-mRNA processing	54.81727042457088	3.050631840595604
ENSMUSG00000000538	Nuclear	56.10709086389841	7.417356217158699
ENSMUSG00000000538	Cytosolic	155.71366021356604	0.9259264612068214
ENSMUSG00000000544	Pre-mRNA processing	18.967584902791707	1.0209200985879026
ENSMUSG00000000544	Nuclear	52.56603901587306	1.6862146468792576
ENSMUSG00000000544	Membrane	309.0024521861284	0.47762794075672005
ENSMUSG00000000544	Whole-cell	196.52629902216418	1.4538361100842776
ENSMUSG00000000552	Pre-mRNA processing	11.220390802782925	0.7981925750162293
ENSMUSG00000000552	Nuclear	42.51003617850707	2.6487509881537252
ENSMUSG00000000552	Cytosolic	125.70456709298152	8.37852611610387
ENSMUSG00000000552	Membrane	96.77313048996156	2.4024192114146596
ENSMUSG00000000552	Whole-cell	93.44728279199012	2.7297401239522836
ENSMUSG00000000555	Membrane	343.22753907048053	1.7362223496855256
ENSMUSG00000000555	Cytosolic	147.725984074035	4.843696492035661
ENSMUSG00000000555	Whole-cell	133.648878990595	3.413528261885597
ENSMUSG00000000555	Pre-mRNA processing	11.162627701760764	0.5962440974656559
ENSMUSG00000000555	Nuclear	44.453639037623255	5.37535489775823
ENSMUSG00000000561	Whole-cell	237.49319300454295	0.44754599665465183
ENSMUSG00000000561	Membrane	262.41225220868404	0.5104248704282982
ENSMUSG00000000561	Cytosolic	336.7465530254618	3.7189654616652765
ENSMUSG00000000561	Nuclear	182.24198599634596	1.2654607247718497
ENSMUSG00000000563	Pre-mRNA processing	35.79063653710022	6.944475632482606
ENSMUSG00000000563	Cytosolic	844.3255424487586	0.24900578889765482
ENSMUSG00000000563	Membrane	1217.8967445195522	0.7673381415425077
ENSMUSG00000000563	Whole-cell	1456.1668068568094	0.560725909619185
ENSMUSG00000000567	Nuclear	37.89342992554946	0.8050902083118174
ENSMUSG00000000568	Whole-cell	382.673302604923	3.683966378197072
ENSMUSG00000000568	Membrane	178.9071486004426	4.751778833170778
ENSMUSG00000000568	Cytosolic	598.2529325439828	1.4005839180572237
ENSMUSG00000000568	Nuclear	674.6070690896264	21.679482758429465
ENSMUSG00000000568	Pre-mRNA processing	42.629453944350956	1.2627005357871741
ENSMUSG00000000579	Pre-mRNA processing	26.959172845761767	0.9433262644280951
ENSMUSG00000000579	Nuclear	72.63304762194889	5.109408048856293
ENSMUSG00000000579	Cytosolic	634.5798853197958	7.1880503487436
ENSMUSG00000000579	Membrane	225.84585456639516	2.4592997956098843
ENSMUSG00000000579	Whole-cell	551.7192719555555	0.8317484115402715
ENSMUSG00000000581	Whole-cell	295.90291830397445	0.17629439752637285
ENSMUSG00000000581	Cytosolic	212.8854631403296	0.23296278396412418
ENSMUSG00000000581	Membrane	609.158106088518	1.078321162986674
ENSMUSG00000000581	Pre-mRNA processing	10.551429492497276	1.1616543958425387
ENSMUSG00000000581	Nuclear	397.19928330415917	0.41561783581973627
ENSMUSG00000000594	Pre-mRNA processing	8.346992239612133	0.08104073508957423
ENSMUSG00000000594	Nuclear	562.6622084665785	3.777676502475935
ENSMUSG00000000594	Cytosolic	424.42797219689203	19.481315176748645
ENSMUSG00000000600	Whole-cell	93.1824824822685	0.7290344761166194
ENSMUSG00000000600	Pre-mRNA processing	50.95300022047686	0.37790090629729733
ENSMUSG00000000600	Nuclear	32.7507536541761	3.595748565977674
ENSMUSG00000000600	Cytosolic	198.9062622536327	0.9819610125143208
ENSMUSG00000000600	Membrane	101.45820539987807	1.8200864409987951
ENSMUSG00000000605	Whole-cell	102.70584089421459	8.053141633612388
ENSMUSG00000000605	Membrane	325.4404848419409	4.883793400450236
ENSMUSG00000000605	Pre-mRNA processing	27.152484744619336	0.5978467705748763
ENSMUSG00000000605	Nuclear	66.6892880926253	3.3075236489402533
ENSMUSG00000000605	Cytosolic	138.1019355263083	1.4807583839264504
ENSMUSG00000000627	Membrane	2079.441541679832	1.4737974732315373
ENSMUSG00000000627	Pre-mRNA processing	40.93621897603351	0.4514930833768261
ENSMUSG00000000627	Nuclear	101.77729841472451	1.1722522289588493
ENSMUSG00000000627	Cytosolic	106.96025427942784	0.7529886649455667
ENSMUSG00000000627	Whole-cell	366.60864541081276	7.122227964426641
ENSMUSG00000000628	Membrane	58.768402557530244	0.9117034385176811
ENSMUSG00000000628	Whole-cell	109.96334187112838	0.19173246811599653
ENSMUSG00000000628	Nuclear	154.07941739678094	1.9100102524751068
ENSMUSG00000000628	Pre-mRNA processing	22.453719393305935	1.7033207062127735
ENSMUSG00000000628	Cytosolic	148.76326406662668	5.83336797057535
ENSMUSG00000000631	Pre-mRNA processing	70.54212254330099	0.43574885294307275
ENSMUSG00000000632	Pre-mRNA processing	35.63456245903426	0.9122955194621861
ENSMUSG00000000673	Pre-mRNA processing	29.449621405427713	11.433171459818395
ENSMUSG00000000682	Pre-mRNA processing	17.86911978557023	0.41945562885179644
ENSMUSG00000000682	Nuclear	223.454622745281	0.7159493800961054
ENSMUSG00000000682	Membrane	156.31098936347001	0.11993881644478988
ENSMUSG00000000686	Membrane	130.05889353775265	2.5071091584278826
ENSMUSG00000000686	Whole-cell	34.84576644545809	3.085398700285874
ENSMUSG00000000706	Membrane	79.58169632195533	0.37973673634719257
ENSMUSG00000000708	Pre-mRNA processing	56.25359891068474	0.6189214683099448
ENSMUSG00000000708	Nuclear	398.2448628089598	3.1980612219776634
ENSMUSG00000000708	Cytosolic	434.50679278501013	0.9783638985115547
ENSMUSG00000000708	Membrane	1662.098969148525	0.9298517679219587
ENSMUSG00000000708	Whole-cell	354.8189898725878	4.98055126596806
ENSMUSG00000000711	Membrane	139.28034809315375	1.9852227844543218
ENSMUSG00000000711	Cytosolic	177.55469840431311	3.380182407351251
ENSMUSG00000000711	Whole-cell	104.74601348878423	0.3130214354328984
ENSMUSG00000000711	Pre-mRNA processing	13.448489535757371	0.05164662381288733
ENSMUSG00000000711	Nuclear	62.2010508987995	2.6083333584056767
ENSMUSG00000000730	Pre-mRNA processing	30.624277585250788	2.245263338947261
ENSMUSG00000000731	Pre-mRNA processing	38.682150598755186	1.3315054859677167
ENSMUSG00000000732	Pre-mRNA processing	17.373114579112833	0.03497692280754437
ENSMUSG00000000732	Nuclear	36.788517738040056	0.21294787088737638
ENSMUSG00000000732	Cytosolic	107.04331106820389	0.9683207610960055
ENSMUSG00000000732	Membrane	94.04487842313708	2.9159588877649343
ENSMUSG00000000732	Whole-cell	68.23340252960836	4.058643076895659
ENSMUSG00000000739	Membrane	548.5030652007944	4.920356601138509
ENSMUSG00000000739	Whole-cell	433.40521952650386	2.577850303261925
ENSMUSG00000000739	Pre-mRNA processing	28.692677103490904	1.3837426130867332
ENSMUSG00000000739	Nuclear	171.92777085271305	1.691202305686796
ENSMUSG00000000740	Cytosolic	1014.3208238751607	1.8081124484502327
ENSMUSG00000000740	Membrane	1329.1752279425043	0.5880156339786049
ENSMUSG00000000743	Pre-mRNA processing	12.881217603485283	0.03300240284518187
ENSMUSG00000000743	Nuclear	151.7556807568267	5.756953616182964
ENSMUSG00000000743	Cytosolic	503.6214786112692	0.18590024218972945
ENSMUSG00000000743	Membrane	657.8345511565199	0.43560157610273775
ENSMUSG00000000743	Whole-cell	395.9756627141976	0.37101776714753376
ENSMUSG00000000751	Whole-cell	141.4587014934772	0.5792032014781416
ENSMUSG00000000751	Membrane	32.840678297771284	7.451175085279306
ENSMUSG00000000751	Cytosolic	411.160617643966	0.18681989743955776
ENSMUSG00000000751	Pre-mRNA processing	54.008100069064525	0.7068238622293086
ENSMUSG00000000751	Nuclear	179.94517465276783	1.4080890673459883
ENSMUSG00000000759	Pre-mRNA processing	53.855860720768476	0.21053863905712297
ENSMUSG00000000759	Nuclear	158.17620094101	0.0091770615709477
ENSMUSG00000000759	Cytosolic	329.12193404680716	1.9652718178738413
ENSMUSG00000000759	Membrane	271.1666228234566	0.375419052375487
ENSMUSG00000000759	Whole-cell	202.37830050523172	0.9996564426160676
ENSMUSG00000000776	Whole-cell	83.7442643810682	2.3051862532117373
ENSMUSG00000000782	Whole-cell	180.92883778234756	0.431203677516499
ENSMUSG00000000782	Membrane	223.81224290237878	0.7250332473073039
ENSMUSG00000000782	Cytosolic	275.17444113757284	5.377860282153385
ENSMUSG00000000782	Pre-mRNA processing	28.22104144328183	0.645562647881608
ENSMUSG00000000782	Nuclear	143.89792216340192	1.3954560467498491
ENSMUSG00000000787	Pre-mRNA processing	37.172033965203056	4.893451483296763
ENSMUSG00000000787	Nuclear	798.1117469516154	0.42354917849785456
ENSMUSG00000000787	Cytosolic	185.2517163564119	0.46281758471621093
ENSMUSG00000000787	Membrane	62.78725090029965	4.847570281265023
ENSMUSG00000000787	Whole-cell	198.06769435007362	1.2867526033558572
ENSMUSG00000000791	Pre-mRNA processing	143.50499301444208	36.09123470522733
ENSMUSG00000000792	Whole-cell	71.55111563171836	3.611664112892954
ENSMUSG00000000792	Nuclear	22.49343994987289	2.234037115110119
ENSMUSG00000000792	Pre-mRNA processing	13.526768270029267	0.16384732980526298
ENSMUSG00000000804	Cytosolic	184.7716178843289	0.9403745513583951
ENSMUSG00000000804	Membrane	352.4872793869379	1.0960498828120957
ENSMUSG00000000804	Whole-cell	262.46424720625186	4.4292761137934376
ENSMUSG00000000811	Pre-mRNA processing	24.18619490405269	0.4461722557652667
ENSMUSG00000000811	Nuclear	337.3859936681131	0.24402468772282393
ENSMUSG00000000811	Cytosolic	128.76098351759296	4.199351942485335
ENSMUSG00000000811	Whole-cell	181.1654522939506	0.8866865307698011
ENSMUSG00000000823	Nuclear	71.4189177352927	1.20543452103424
ENSMUSG00000000823	Whole-cell	207.0108682951057	1.423943332009566
ENSMUSG00000000823	Membrane	408.8132089463139	1.6959572151580715
ENSMUSG00000000823	Pre-mRNA processing	30.77524488193642	0.23676540982280425
ENSMUSG00000000823	Cytosolic	204.49946095466595	4.328434686698508
ENSMUSG00000000826	Cytosolic	191.06430633489987	1.5304880382128492
ENSMUSG00000000826	Membrane	212.11729765274976	1.7495723069167628
ENSMUSG00000000826	Whole-cell	221.38665393210667	1.0227766834174878
ENSMUSG00000000827	Pre-mRNA processing	26.621506144774834	0.531435318212392
ENSMUSG00000000838	Pre-mRNA processing	39.213044835365594	0.8480944369848159
ENSMUSG00000000876	Whole-cell	268.83161661954915	3.097534857649202
ENSMUSG00000000876	Membrane	362.58618346855894	0.8740565968256245
ENSMUSG00000000876	Nuclear	183.4758125235764	3.769116621651375
ENSMUSG00000000876	Cytosolic	187.7726195119373	1.579484529409455
ENSMUSG00000000876	Pre-mRNA processing	597.174563602058	6.66429761717632
ENSMUSG00000000881	Whole-cell	54.35948225433233	1.1702672539150003
ENSMUSG00000000884	Pre-mRNA processing	69.07976638876866	0.2674639232847499
ENSMUSG00000000901	Pre-mRNA processing	19.858427943796276	0.5402447890983488
ENSMUSG00000000901	Nuclear	50.18184769230203	9.241325294449416
ENSMUSG00000000901	Cytosolic	82.6691696958122	3.084303063020493
ENSMUSG00000000901	Whole-cell	667.2895071438641	8.294713330124587
ENSMUSG00000000902	Pre-mRNA processing	32.94050960525559	0.6325248717166492
ENSMUSG00000000903	Pre-mRNA processing	26.50481481470795	0.6717774598727712
ENSMUSG00000000903	Cytosolic	215.9473087375148	2.1079884908381783
ENSMUSG00000000915	Pre-mRNA processing	27.742243824993544	1.3281464535466372
ENSMUSG00000000915	Nuclear	80.50618806882333	3.402643890838003
ENSMUSG00000000915	Cytosolic	139.97028239673858	3.099658881534362
ENSMUSG00000000915	Membrane	150.6423221534917	0.6005809164765104
ENSMUSG00000000915	Whole-cell	141.28901094641824	2.7984575809017365
ENSMUSG00000000916	Membrane	144.51726878206665	0.19441952563040904
ENSMUSG00000000916	Cytosolic	190.35157582246825	1.2373836644683236
ENSMUSG00000000916	Whole-cell	110.44511856533629	0.6822566156870353
ENSMUSG00000000916	Pre-mRNA processing	20.468893774350754	0.7719911130086
ENSMUSG00000000916	Nuclear	81.75461445013825	0.558179740859467
ENSMUSG00000000938	Cytosolic	142.89875513119065	0.05961914976305628
ENSMUSG00000000938	Membrane	390.84430347646105	2.5862486255863604
ENSMUSG00000000942	Nuclear	29.41922114039095	1.6950280864085834
ENSMUSG00000000942	Cytosolic	110.8514491846584	0.3087522623884802
ENSMUSG00000000942	Membrane	46.4626085811136	1.8872466390922942
ENSMUSG00000000942	Whole-cell	33.93734903733505	4.4556817023680795
ENSMUSG00000000957	Nuclear	383.6071354113633	2.25955900429734
ENSMUSG00000000957	Whole-cell	595.949286695239	24.281733172329673
ENSMUSG00000000959	Whole-cell	197.11465722216985	2.1263080545919313
ENSMUSG00000000959	Membrane	173.55924070854	1.488233786902874
ENSMUSG00000000959	Pre-mRNA processing	15.671919809204056	0.5224208460219766
ENSMUSG00000000959	Nuclear	165.7436705483568	6.613963960193226
ENSMUSG00000000959	Cytosolic	243.0090164788332	0.49604643675308857
ENSMUSG00000000976	Pre-mRNA processing	33.73288723061988	0.5982244012615497
ENSMUSG00000000976	Nuclear	60.80892777889566	1.3774910340011988
ENSMUSG00000000976	Cytosolic	145.58670668712318	1.196683336000182
ENSMUSG00000000976	Membrane	95.55777744466414	0.14897787375640945
ENSMUSG00000000976	Whole-cell	130.8030803585163	0.21654535564635885
ENSMUSG00000001016	Whole-cell	493.68704330277734	0.33500659202399435
ENSMUSG00000001016	Cytosolic	464.0665558791847	0.1921607144852456
ENSMUSG00000001016	Membrane	97.04572896144613	5.493457772935565
ENSMUSG00000001016	Nuclear	271.5005883570927	4.864468334371804
ENSMUSG00000001016	Pre-mRNA processing	16.73015864189657	0.5137622230952869
ENSMUSG00000001017	Pre-mRNA processing	29.173262174848293	0.4398382395746339
ENSMUSG00000001018	Pre-mRNA processing	24.345940303508534	0.07551244877188584
ENSMUSG00000001018	Nuclear	128.9557695331972	8.521213415967704
ENSMUSG00000001018	Cytosolic	1045.7917768550237	0.6193438109054092
ENSMUSG00000001018	Whole-cell	536.1451986100417	2.7901707947728074
ENSMUSG00000001027	Membrane	232.29975618821283	3.219669420680532
ENSMUSG00000001029	Whole-cell	68.59947898567124	2.0730724678379016
ENSMUSG00000001029	Membrane	462.4774036072747	2.5204333059170154
ENSMUSG00000001029	Pre-mRNA processing	36.21432332752132	0.5265565088684724
ENSMUSG00000001029	Nuclear	55.97366863164171	3.0634669912590438
ENSMUSG00000001034	Pre-mRNA processing	9.699216982206172	0.4184864412440468
ENSMUSG00000001034	Nuclear	13.741134634884595	0.7483960504468589
ENSMUSG00000001034	Cytosolic	101.40193681460318	0.45718905548336486
ENSMUSG00000001036	Pre-mRNA processing	32.30814187085523	0.9375062657290729
ENSMUSG00000001039	Pre-mRNA processing	26.22471148876438	0.1603296615794228
ENSMUSG00000001039	Nuclear	160.69895884726688	6.31339892382901
ENSMUSG00000001039	Membrane	636.5257015799218	0.8482640027685198
ENSMUSG00000001052	Membrane	97.20378513620773	0.7164709207389923
ENSMUSG00000001052	Whole-cell	108.70163218963826	1.6698005820581465
ENSMUSG00000001052	Cytosolic	125.47313178081934	4.333346862740283
ENSMUSG00000001052	Nuclear	100.74031245873043	3.037360858876804
ENSMUSG00000001052	Pre-mRNA processing	77.44344713016153	5.444695275857908
ENSMUSG00000001053	Pre-mRNA processing	12.913282692590085	0.047685317447049375
ENSMUSG00000001053	Nuclear	30.231509257638454	0.12437831709589103
ENSMUSG00000001053	Cytosolic	53.98796623485281	5.534729087298278
ENSMUSG00000001053	Membrane	44.08524465134754	2.628359580703787
ENSMUSG00000001053	Whole-cell	46.3560614563761	1.415685003708595
ENSMUSG00000001054	Whole-cell	152.1858334692076	0.5898766536151413
ENSMUSG00000001054	Membrane	163.4610892977357	0.26374185858715204
ENSMUSG00000001054	Cytosolic	224.4148874899831	1.2228180780655722
ENSMUSG00000001054	Nuclear	56.05303947464537	2.630372883590667
ENSMUSG00000001054	Pre-mRNA processing	22.287291603488203	1.3541256794853165
ENSMUSG00000001056	Pre-mRNA processing	110.80853006638154	9.274713994705134
ENSMUSG00000001056	Nuclear	2079.4415416687752	2.962525956232862
ENSMUSG00000001056	Cytosolic	465.81425632383855	0.08179757954803253
ENSMUSG00000001056	Membrane	709.6663449771553	0.17763626153255382
ENSMUSG00000001056	Whole-cell	685.8110439662098	0.18636462103296142
ENSMUSG00000001062	Pre-mRNA processing	21.588787642050807	0.35908285395637796
ENSMUSG00000001062	Whole-cell	85.21730405212766	2.483248376918463
ENSMUSG00000001065	Whole-cell	185.8286141078003	2.6988217026856125
ENSMUSG00000001065	Membrane	161.19696632286107	3.585101149235925
ENSMUSG00000001065	Nuclear	52.72472758926381	3.4771243188137086
ENSMUSG00000001065	Cytosolic	237.28618551484263	1.4954226478963242
ENSMUSG00000001076	Nuclear	34.90761650920657	1.9839535317568402
ENSMUSG00000001076	Whole-cell	65.99534683253825	2.1407993221696273
ENSMUSG00000001089	Pre-mRNA processing	24.018543382797333	1.8410784896989805
ENSMUSG00000001089	Nuclear	58.73488206002446	2.45070903095706
ENSMUSG00000001095	Whole-cell	89.47812100489676	2.678420656082387
ENSMUSG00000001098	Cytosolic	120.08581967996228	3.670324325151147
ENSMUSG00000001098	Pre-mRNA processing	7.83611559482507	0.06538367860429894
ENSMUSG00000001098	Nuclear	90.38104967829017	0.1616198921711442
ENSMUSG00000001098	Membrane	64.0699373983063	0.13903603227721506
ENSMUSG00000001098	Whole-cell	98.48692124289357	0.9867831064692242
ENSMUSG00000001100	Pre-mRNA processing	12.972492017737666	0.8531994224487637
ENSMUSG00000001100	Nuclear	128.51209181044499	5.135231690191791
ENSMUSG00000001100	Cytosolic	322.21762949670614	1.9834046024149528
ENSMUSG00000001100	Membrane	221.3195235219047	0.6478004316631679
ENSMUSG00000001100	Whole-cell	244.8588873867173	0.13062042990568634
ENSMUSG00000001105	Whole-cell	209.09695332918807	0.9064585008281153
ENSMUSG00000001105	Cytosolic	175.46755327120403	0.6925911043182799
ENSMUSG00000001105	Membrane	234.9433636294772	0.9659240607000847
ENSMUSG00000001105	Pre-mRNA processing	19.975993628305474	0.3599700596347013
ENSMUSG00000001105	Nuclear	82.69993446551972	6.769552993640885
ENSMUSG00000001120	Pre-mRNA processing	110.80883441782011	0.10324751580029973
ENSMUSG00000001120	Nuclear	89.53830912807994	0.9159428281348798
ENSMUSG00000001120	Whole-cell	204.76930956969	11.059843810089774
ENSMUSG00000001123	Pre-mRNA processing	76.89285159686881	1.143268409505375
ENSMUSG00000001127	Membrane	780.0612356358155	1.5812866499545386
ENSMUSG00000001127	Whole-cell	609.1575478641618	0.655224999141448
ENSMUSG00000001127	Cytosolic	678.9881011046455	2.8388108785741717
ENSMUSG00000001127	Nuclear	142.4216204679123	0.654480615766579
ENSMUSG00000001127	Pre-mRNA processing	151.88236009462275	1.8619207149715031
ENSMUSG00000001128	Pre-mRNA processing	25.028996507099656	0.17009080748465416
ENSMUSG00000001128	Nuclear	95.81425468945959	4.380696549199414
ENSMUSG00000001128	Cytosolic	1508.3759567603402	4.420447170524589
ENSMUSG00000001128	Whole-cell	2079.4415416798097	1.002838372702912
ENSMUSG00000001131	Pre-mRNA processing	18.664751768983304	0.4269822082849106
ENSMUSG00000001134	Nuclear	395.65222798820344	2.8978279867004693
ENSMUSG00000001134	Membrane	1318.5637054103274	0.2553392303672954
ENSMUSG00000001134	Pre-mRNA processing	26.193287219471408	1.2675225584148861
ENSMUSG00000001138	Pre-mRNA processing	14.118909170709081	0.06644568511047541
ENSMUSG00000001143	Nuclear	64.15244189665903	0.3929091424675212
ENSMUSG00000001143	Whole-cell	143.13964237266137	0.5674860909801256
ENSMUSG00000001143	Membrane	299.4945562864354	1.7022589742511687
ENSMUSG00000001143	Pre-mRNA processing	35.13600757516596	0.7892049025846838
ENSMUSG00000001143	Cytosolic	219.85824238094312	2.0182158541604456
ENSMUSG00000001150	Pre-mRNA processing	56.04711578746217	0.4671892745673625
ENSMUSG00000001150	Nuclear	252.41018511798876	1.8200990717273196
ENSMUSG00000001150	Cytosolic	294.88369827713166	14.964294969911574
ENSMUSG00000001150	Membrane	146.121572366889	1.241254542930005
ENSMUSG00000001150	Whole-cell	177.5590537348313	0.14371228768899988
ENSMUSG00000001151	Pre-mRNA processing	59.88937231372981	1.3840560740479297
ENSMUSG00000001156	Whole-cell	38.8375495854959	0.993611357234262
ENSMUSG00000001156	Membrane	45.870090446920685	1.8350258741667105
ENSMUSG00000001156	Cytosolic	51.01079822448181	0.3830804541960111
ENSMUSG00000001156	Nuclear	40.68424493003046	1.544689890220328
ENSMUSG00000001156	Pre-mRNA processing	12.296016905607276	0.3818269351240081
ENSMUSG00000001157	Pre-mRNA processing	23.752546017496975	0.27766874389140933
ENSMUSG00000001157	Nuclear	118.9311249063504	2.4501579714323083
ENSMUSG00000001157	Cytosolic	300.2000817237983	0.3718417186563123
ENSMUSG00000001157	Membrane	723.9751290173465	0.5068944503381412
ENSMUSG00000001157	Whole-cell	205.04783071027978	1.4673812718250396
ENSMUSG00000001158	Whole-cell	590.2464161639206	0.5958365541590028
ENSMUSG00000001158	Membrane	531.251532385607	4.331293456000218
ENSMUSG00000001158	Cytosolic	571.7328002803276	0.023940368077007734
ENSMUSG00000001158	Pre-mRNA processing	19.082509121186014	11.02001503836473
ENSMUSG00000001166	Nuclear	41.704861109774	0.8726398358902148
ENSMUSG00000001166	Cytosolic	502.50217074726146	0.5313307826617034
ENSMUSG00000001166	Membrane	110.43000820937363	2.238038636681144
ENSMUSG00000001166	Whole-cell	206.33491078305045	4.870133095426231
ENSMUSG00000001173	Pre-mRNA processing	55.0838174601061	0.540424080614755
ENSMUSG00000001173	Nuclear	66.4655897531245	1.1929265581064894
ENSMUSG00000001173	Cytosolic	78.1238871626936	8.213352048828881
ENSMUSG00000001175	Whole-cell	232.2323378516754	8.681984722716287
ENSMUSG00000001175	Pre-mRNA processing	8.830598084429504	0.45128263996906665
ENSMUSG00000001175	Nuclear	143.87056533417274	0.3056364993227158
ENSMUSG00000001175	Membrane	151.32706248277995	0.7509186131170923
ENSMUSG00000001211	Cytosolic	213.68376368722585	2.710501399438905
ENSMUSG00000001211	Membrane	2079.4415329770827	1.4190204319165869
ENSMUSG00000001211	Pre-mRNA processing	31.715288598556135	0.5883930377185617
ENSMUSG00000001211	Nuclear	153.84910359497044	18.78573347648112
ENSMUSG00000001211	Whole-cell	245.6402886656059	9.36398824726858
ENSMUSG00000001227	Pre-mRNA processing	20.88057624207978	4.116995664179947
ENSMUSG00000001228	Pre-mRNA processing	24.4749448488812	0.9568054562478907
ENSMUSG00000001229	Nuclear	79.84465294911905	5.856257702487923
ENSMUSG00000001229	Whole-cell	357.87744891409614	3.70869456066655
ENSMUSG00000001229	Membrane	210.8192462125419	1.6076821459599957
ENSMUSG00000001229	Pre-mRNA processing	17.16979721413798	0.47999211580155127
ENSMUSG00000001229	Cytosolic	344.37680807256095	0.36018267139021987
ENSMUSG00000001247	Pre-mRNA processing	13.822743906815758	1.3256708077512551
ENSMUSG00000001248	Pre-mRNA processing	19.41427607927708	0.04123563800562918
ENSMUSG00000001248	Nuclear	28.427762226184562	0.04244761861617161
ENSMUSG00000001248	Cytosolic	59.373319807213846	0.15169306203122768
ENSMUSG00000001248	Membrane	80.59616990556773	2.114088228387817
ENSMUSG00000001248	Whole-cell	54.560140540426744	0.7250019403810577
ENSMUSG00000001249	Pre-mRNA processing	18.422140673922268	0.37504004337884
ENSMUSG00000001270	Membrane	91.86000949779697	7.580068079301984
ENSMUSG00000001270	Cytosolic	897.8070658395163	0.9037452990630738
ENSMUSG00000001270	Nuclear	453.6479011355544	0.5824828518860521
ENSMUSG00000001270	Pre-mRNA processing	31.317472713638406	1.7319188271920014
ENSMUSG00000001280	Pre-mRNA processing	19.8163521210382	5.54800381047685
ENSMUSG00000001280	Nuclear	304.64108152928554	1.0836075310344078
ENSMUSG00000001280	Cytosolic	114.15379944750754	1.4249453467809943
ENSMUSG00000001280	Membrane	88.83377876334023	3.985221812410859
ENSMUSG00000001280	Whole-cell	99.08957599675547	2.5168876170009717
ENSMUSG00000001281	Whole-cell	237.24859921046928	3.538559516308436
ENSMUSG00000001281	Cytosolic	408.776656764551	2.2922781947169564
ENSMUSG00000001281	Membrane	796.5683513800377	2.3570389656441924
ENSMUSG00000001281	Pre-mRNA processing	21.444963838105515	0.23747763931548319
ENSMUSG00000001281	Nuclear	53.97462954074271	2.246273242147791
ENSMUSG00000001285	Pre-mRNA processing	25.386259323578866	0.5911305602426776
ENSMUSG00000001285	Nuclear	135.72882175449791	0.9309705902943339
ENSMUSG00000001285	Cytosolic	314.20933818369474	0.3804650384864808
ENSMUSG00000001285	Membrane	91.51161924505969	3.8687020146881856
ENSMUSG00000001285	Whole-cell	308.64847949029746	0.5471610574690468
ENSMUSG00000001288	Membrane	94.76005070846728	3.4515760145275216
ENSMUSG00000001288	Whole-cell	100.14915828072766	4.400394357691838
ENSMUSG00000001288	Cytosolic	123.83965762601767	13.658701912916479
ENSMUSG00000001288	Nuclear	55.42884720472672	0.12390252082890615
ENSMUSG00000001288	Pre-mRNA processing	13.098542548683529	0.5620521399999546
ENSMUSG00000001289	Pre-mRNA processing	12.087991141072818	0.9689344011503589
ENSMUSG00000001289	Nuclear	32.213924354636596	0.2604644492413575
ENSMUSG00000001289	Whole-cell	74.7401886482689	11.284775700783124
ENSMUSG00000001300	Pre-mRNA processing	36.25744936610603	4.427733460117896
ENSMUSG00000001300	Nuclear	49.89351470019354	0.47825261456655876
ENSMUSG00000001300	Cytosolic	63.60823941397865	1.0831509839229965
ENSMUSG00000001300	Membrane	79.68254303669065	2.266431135914847
ENSMUSG00000001300	Whole-cell	46.374049765714275	0.04408912609058791
ENSMUSG00000001305	Whole-cell	170.13427315634632	0.25988779092737646
ENSMUSG00000001305	Membrane	178.93268575677442	0.14493080958618496
ENSMUSG00000001305	Nuclear	253.26098625106408	5.820436554934563
ENSMUSG00000001305	Cytosolic	212.44165103984705	1.191162007317955
ENSMUSG00000001305	Pre-mRNA processing	42.87658403419119	2.817666460510341
ENSMUSG00000001313	Pre-mRNA processing	43.853329285699964	25.717112132161656
ENSMUSG00000001313	Nuclear	115.69245175714843	9.104036099464505
ENSMUSG00000001313	Cytosolic	569.10982539861	3.3344399666919036
ENSMUSG00000001313	Membrane	356.20748900515895	2.647680704840618
ENSMUSG00000001313	Whole-cell	394.46303270901706	7.253046515212453
ENSMUSG00000001323	Whole-cell	112.88930538818796	2.5000489085409865
ENSMUSG00000001323	Membrane	166.96022307789056	2.2602677943059124
ENSMUSG00000001323	Pre-mRNA processing	18.5246694024953	0.7749696079220789
ENSMUSG00000001323	Nuclear	54.179934244560826	9.561692399878918
ENSMUSG00000001333	Pre-mRNA processing	62.122750004670706	17.523556048655927
ENSMUSG00000001333	Nuclear	109.89691024118137	0.7140890291064391
ENSMUSG00000001333	Cytosolic	142.11766418344507	1.55246771759258
ENSMUSG00000001333	Membrane	108.53063359229057	0.6359577994119503
ENSMUSG00000001333	Whole-cell	95.88218772451967	0.5825462346851465
ENSMUSG00000001334	Cytosolic	143.64273667438474	1.6819228376728144
ENSMUSG00000001334	Nuclear	96.79355037722668	6.332192129944211
ENSMUSG00000001334	Membrane	757.376021846936	1.4949220875710643
ENSMUSG00000001348	Pre-mRNA processing	17.03371663515344	0.12439688150891803
ENSMUSG00000001366	Pre-mRNA processing	24.72751485908681	0.879050093562138
ENSMUSG00000001366	Nuclear	74.71401627043583	0.16082434563127757
ENSMUSG00000001366	Cytosolic	149.78457165087354	2.8455947368999572
ENSMUSG00000001366	Membrane	168.20027573104957	7.261564404172455
ENSMUSG00000001366	Whole-cell	130.2884906539876	1.6609197883229918
ENSMUSG00000001376	Cytosolic	132.75194479430567	0.7736425452097566
ENSMUSG00000001376	Membrane	232.6738126424925	2.416201726741467
ENSMUSG00000001380	Whole-cell	782.6831585114222	0.6304143671663729
ENSMUSG00000001380	Membrane	151.1918987876897	5.911746107870674
ENSMUSG00000001380	Nuclear	1749.0176558740197	0.7881302596296107
ENSMUSG00000001380	Pre-mRNA processing	15.574315205653384	2.79587701054593
ENSMUSG00000001380	Cytosolic	638.2809150373342	0.44527457111413893
ENSMUSG00000001383	Membrane	372.78890910696373	3.4340330275334634
ENSMUSG00000001383	Pre-mRNA processing	20.16307472713144	5.9625768582460985
ENSMUSG00000001383	Nuclear	1263.0151031511543	1.7167093642318418
ENSMUSG00000001383	Cytosolic	1082.3391745207134	0.09665542819258521
ENSMUSG00000001383	Whole-cell	1168.099086069083	0.2929519430704842
ENSMUSG00000001403	Membrane	290.3155486744901	1.2425469387866368
ENSMUSG00000001403	Whole-cell	324.6861682496341	0.4369532777615634
ENSMUSG00000001403	Cytosolic	238.6697817448346	0.500715784541592
ENSMUSG00000001403	Pre-mRNA processing	8.165980720976268	0.688830239374249
ENSMUSG00000001403	Nuclear	2079.441541679834	2.5957598765806016
ENSMUSG00000001415	Pre-mRNA processing	23.06001561810725	0.12161502489981107
ENSMUSG00000001415	Nuclear	51.44053585428916	3.0629746562670657
ENSMUSG00000001415	Cytosolic	331.66975344729343	0.9027083243541609
ENSMUSG00000001415	Membrane	374.46618386574755	1.5094446168621862
ENSMUSG00000001415	Whole-cell	173.17366191458328	2.3783055897246372
ENSMUSG00000001416	Pre-mRNA processing	34.901848652133054	5.185262216415859
ENSMUSG00000001418	Cytosolic	381.61550598287147	1.51459320428522
ENSMUSG00000001418	Pre-mRNA processing	13.98026564494428	0.24283216797664178
ENSMUSG00000001418	Nuclear	84.34776522599903	8.422896071535359
ENSMUSG00000001418	Membrane	669.4251934021236	0.6959900994076523
ENSMUSG00000001418	Whole-cell	207.34349387617374	4.013715798826539
ENSMUSG00000001419	Membrane	127.28523863521525	0.05070187339982721
ENSMUSG00000001419	Cytosolic	198.87771803055023	2.210705071547529
ENSMUSG00000001419	Whole-cell	135.04847709436956	0.06998308412928572
ENSMUSG00000001419	Pre-mRNA processing	22.71535981891936	0.6444314878725852
ENSMUSG00000001419	Nuclear	65.09543796294231	3.0157308888052645
ENSMUSG00000001420	Whole-cell	143.25102967157576	1.4024390682414096
ENSMUSG00000001420	Membrane	131.3521231282177	3.4968436489332304
ENSMUSG00000001420	Pre-mRNA processing	16.05712944437778	1.9233361648896607
ENSMUSG00000001420	Nuclear	40.47455745931114	2.7214162362629333
ENSMUSG00000001420	Cytosolic	180.857161357037	0.8313226091452058
ENSMUSG00000001424	Cytosolic	217.8244070091706	0.6720441043122423
ENSMUSG00000001424	Membrane	71.94901221672573	8.865596244584186
ENSMUSG00000001424	Whole-cell	1541.8332700747117	0.34093367914042927
ENSMUSG00000001435	Pre-mRNA processing	83.38702295272805	0.3009421845592702
ENSMUSG00000001435	Nuclear	138.78359204966233	13.264248634272185
ENSMUSG00000001435	Cytosolic	1088.0019275897437	1.2224697141946845
ENSMUSG00000001435	Membrane	2079.4415338736244	0.8710949584715129
ENSMUSG00000001435	Whole-cell	352.84373899226284	2.3461513311085924
ENSMUSG00000001436	Membrane	50.704206627942035	0.7308505132487472
ENSMUSG00000001436	Pre-mRNA processing	20.2826753906968	1.1551852039824975
ENSMUSG00000001436	Nuclear	17.79860125553713	0.16753062960992804
ENSMUSG00000001436	Whole-cell	27.294527067265854	2.250773756168914
ENSMUSG00000001440	Whole-cell	272.62562089277486	0.11335492788405405
ENSMUSG00000001440	Membrane	167.27179652192237	1.976386904335375
ENSMUSG00000001440	Cytosolic	364.3194821566639	3.7298946860914133
ENSMUSG00000001440	Nuclear	784.2166241957119	2.6363166167682683
ENSMUSG00000001440	Pre-mRNA processing	89.47523630951147	2.0269272002203764
ENSMUSG00000001441	Pre-mRNA processing	53.23046999042621	1.7686803111742662
ENSMUSG00000001441	Nuclear	269.97678962763797	3.0602425602459165
ENSMUSG00000001441	Cytosolic	196.3428963786927	0.8500948975029825
ENSMUSG00000001441	Membrane	160.64429696953593	1.5693283225101782
ENSMUSG00000001441	Whole-cell	234.13809958264437	0.2910562087244387
ENSMUSG00000001445	Whole-cell	410.806569051142	4.395262045276845
ENSMUSG00000001445	Membrane	338.43876790344586	2.3779002683991846
ENSMUSG00000001445	Cytosolic	523.6514227501698	0.7373249657166563
ENSMUSG00000001445	Nuclear	636.019193246014	7.386489541689688
ENSMUSG00000001445	Pre-mRNA processing	27.341489162932547	1.3989927155763395
ENSMUSG00000001467	Pre-mRNA processing	12.538226232474623	1.2822874959241253
ENSMUSG00000001467	Nuclear	115.29237590534677	2.0356800679542753
ENSMUSG00000001467	Cytosolic	109.41879083380023	4.5489859381848525
ENSMUSG00000001467	Membrane	188.62958528312728	15.608897414313905
ENSMUSG00000001467	Whole-cell	97.85474218708941	1.0375361753085373
ENSMUSG00000001472	Whole-cell	330.0265747960737	2.1478909853507013
ENSMUSG00000001472	Membrane	924.4376349633599	7.820088793618355
ENSMUSG00000001472	Cytosolic	219.1465982677317	1.9259644419281037
ENSMUSG00000001472	Nuclear	84.6738134634566	0.5161180992543126
ENSMUSG00000001473	Pre-mRNA processing	23.165895431079424	10.573639088228221
ENSMUSG00000001473	Nuclear	373.3699128499276	7.642299291668861
ENSMUSG00000001473	Cytosolic	246.28957332161295	5.558223691600063
ENSMUSG00000001473	Membrane	166.90422325199407	0.6372522500771886
ENSMUSG00000001473	Whole-cell	210.97961548088517	0.7022377658521428
ENSMUSG00000001482	Whole-cell	53.30318306552812	1.1458226742872555
ENSMUSG00000001482	Membrane	82.92196303334408	0.497162393759596
ENSMUSG00000001482	Nuclear	31.976996640979273	0.7166418287756638
ENSMUSG00000001482	Cytosolic	122.0816862265901	0.6114667918813893
ENSMUSG00000001504	Pre-mRNA processing	11.018507240013506	0.7367862025321442
ENSMUSG00000001504	Nuclear	25.087265919282167	1.1556387634472918
ENSMUSG00000001504	Cytosolic	56.046647789606745	3.280917652951872
ENSMUSG00000001504	Membrane	42.20050079415883	1.6201591830431321
ENSMUSG00000001504	Whole-cell	47.516631610334805	0.8843873555661195
ENSMUSG00000001506	Nuclear	42.72288328362465	1.3937214958013526
ENSMUSG00000001507	Pre-mRNA processing	21.43591042207675	0.2653941558761799
ENSMUSG00000001510	Whole-cell	67.66920460096392	5.6828051779200095
ENSMUSG00000001510	Nuclear	41.86263658349329	0.13118177040631324
ENSMUSG00000001517	Cytosolic	268.1756239474762	3.919088350329397
ENSMUSG00000001517	Membrane	215.8362400309045	1.1233351192919594
ENSMUSG00000001517	Pre-mRNA processing	16.889650358156853	0.058592136140297915
ENSMUSG00000001517	Nuclear	39.614396056932186	2.5995722786389504
ENSMUSG00000001517	Whole-cell	146.0833316493537	0.8374779427860526
ENSMUSG00000001518	Whole-cell	21.581555894636306	0.27417770404254915
ENSMUSG00000001518	Membrane	23.613777571540975	3.95852299609313
ENSMUSG00000001518	Pre-mRNA processing	21.092999836526648	0.29917430366798964
ENSMUSG00000001518	Nuclear	10.612614535718672	0.08437444499638663
ENSMUSG00000001518	Cytosolic	39.248179058294454	2.0476175739184668
ENSMUSG00000001520	Pre-mRNA processing	20.800837707512365	1.3138298898630836
ENSMUSG00000001521	Pre-mRNA processing	26.64672754114736	0.15276291754753013
ENSMUSG00000001521	Nuclear	108.62978845594768	2.013254597067096
ENSMUSG00000001521	Cytosolic	481.4325794957859	1.292880601562107
ENSMUSG00000001521	Membrane	304.6486368211616	3.1016627195828734
ENSMUSG00000001521	Whole-cell	262.96379262177715	3.0227252043912083
ENSMUSG00000001524	Pre-mRNA processing	13.384588654132832	1.398683214807287
ENSMUSG00000001525	Pre-mRNA processing	8.65240320353626	1.72810530739415
ENSMUSG00000001525	Nuclear	2079.441527493371	6.762808739621869
ENSMUSG00000001525	Cytosolic	358.40038281123856	0.7627074357911293
ENSMUSG00000001525	Membrane	115.16968518936078	4.503177606094942
ENSMUSG00000001525	Whole-cell	348.347029132882	0.28781369779573973
ENSMUSG00000001542	Membrane	213.6785554768781	1.2873660584416429
ENSMUSG00000001542	Cytosolic	145.6191800156436	2.0515365356012105
ENSMUSG00000001542	Whole-cell	137.96829009113532	1.4301036304567982
ENSMUSG00000001542	Pre-mRNA processing	31.528073842324403	1.006260516829562
ENSMUSG00000001542	Nuclear	215.24027218923774	0.5141727915373423
ENSMUSG00000001552	Pre-mRNA processing	39.87339936101672	7.368978444270143
ENSMUSG00000001552	Nuclear	2079.441540610268	3.053748575580015
ENSMUSG00000001552	Cytosolic	418.5530086297707	1.1868047687658432
ENSMUSG00000001552	Membrane	274.58831153888184	2.051974769986693
ENSMUSG00000001552	Whole-cell	381.5462824127777	0.12854845743139234
ENSMUSG00000001555	Pre-mRNA processing	15.176846044585492	5.0897517418997005
ENSMUSG00000001555	Nuclear	77.76363054981456	6.016719489021964
ENSMUSG00000001555	Whole-cell	318.60142842888735	5.16227017718575
ENSMUSG00000001558	Whole-cell	166.6972696160275	0.8896806220700079
ENSMUSG00000001558	Membrane	90.22052298779225	7.032996429357963
ENSMUSG00000001558	Pre-mRNA processing	94.30514423073937	3.483524427855151
ENSMUSG00000001558	Nuclear	112.84034321130136	1.708513939586502
ENSMUSG00000001569	Pre-mRNA processing	20.462793807960477	0.2625709461575536
ENSMUSG00000001569	Nuclear	78.59484344887753	0.7693163134969057
ENSMUSG00000001569	Cytosolic	133.43560348734286	6.996524964193891
ENSMUSG00000001569	Membrane	65.16762925922717	1.2076402749934787
ENSMUSG00000001569	Whole-cell	110.92256445431562	0.5774934456409517
ENSMUSG00000001576	Pre-mRNA processing	46.398825421043924	0.05412348849176364
ENSMUSG00000001576	Nuclear	1318.6736588144076	2.5437995563916043
ENSMUSG00000001583	Nuclear	48.29594508425617	1.2966903050982832
ENSMUSG00000001583	Pre-mRNA processing	26.854102363214114	0.9065344291035613
ENSMUSG00000001588	Pre-mRNA processing	29.65105424619026	0.8234478518468282
ENSMUSG00000001588	Nuclear	118.16135404999666	6.975208998764936
ENSMUSG00000001588	Cytosolic	1361.2746150087671	1.9156388092861765
ENSMUSG00000001588	Membrane	1327.3906559061572	3.966017924500625
ENSMUSG00000001604	Membrane	323.85899026853997	2.16664444932906
ENSMUSG00000001604	Cytosolic	363.27198013279065	0.3339669512355311
ENSMUSG00000001604	Whole-cell	386.087698586402	4.117705713913158
ENSMUSG00000001604	Pre-mRNA processing	33.10084314427345	0.19066121548370923
ENSMUSG00000001604	Nuclear	151.5331074557809	1.6147939490630976
ENSMUSG00000001627	Pre-mRNA processing	14.272714620423637	0.061725001163548926
ENSMUSG00000001627	Nuclear	43.48858664936868	1.9375093210636853
ENSMUSG00000001627	Cytosolic	50.41466348432325	1.1809048244022549
ENSMUSG00000001627	Membrane	42.297827384209825	0.5081462772131021
ENSMUSG00000001627	Whole-cell	42.45199993037169	0.4387898207276237
ENSMUSG00000001630	Membrane	74.64139137827715	0.8735286383336786
ENSMUSG00000001630	Pre-mRNA processing	22.076774278750754	0.41578989754436707
ENSMUSG00000001630	Nuclear	114.70518139655634	0.36172553414410663
ENSMUSG00000001630	Cytosolic	104.97546551700475	0.28846776273441777
ENSMUSG00000001630	Whole-cell	86.95630891977964	1.2872958249590558
ENSMUSG00000001632	Pre-mRNA processing	13.79488975362536	0.3281297847384411
ENSMUSG00000001642	Pre-mRNA processing	16.350000413926463	0.3749282047331352
ENSMUSG00000001642	Cytosolic	773.5297152791978	0.904584773578684
ENSMUSG00000001642	Membrane	125.01316172138768	6.14986335211456
ENSMUSG00000001642	Whole-cell	2079.4415401953174	0.5264787804310798
ENSMUSG00000001655	Membrane	110.29080465740529	0.8572625932700586
ENSMUSG00000001655	Cytosolic	88.18328430443984	1.96956797290463
ENSMUSG00000001655	Whole-cell	66.80304821130852	0.23037878307644555
ENSMUSG00000001655	Pre-mRNA processing	14.972948190136568	0.3491635052882357
ENSMUSG00000001655	Nuclear	59.84062580553074	1.2612229625019935
ENSMUSG00000001663	Nuclear	86.31528729994385	6.788452096617227
ENSMUSG00000001665	Nuclear	106.34136046512613	14.138086935198796
ENSMUSG00000001665	Cytosolic	208.0516359054693	4.895772698661558
ENSMUSG00000001665	Membrane	167.1913986214124	2.0274438904371044
ENSMUSG00000001665	Whole-cell	111.31329671979606	0.6723863689613623
ENSMUSG00000001666	Membrane	700.7876551526886	1.5351681829486115
ENSMUSG00000001666	Nuclear	131.41014052411128	1.6255318997486943
ENSMUSG00000001666	Cytosolic	2079.441540870229	0.5454483273912483
ENSMUSG00000001666	Whole-cell	322.0682559328845	2.3805189899197825
ENSMUSG00000001674	Membrane	84.72208511632242	6.87106415370369
ENSMUSG00000001674	Cytosolic	306.8581379823528	1.7405469360104702
ENSMUSG00000001674	Whole-cell	366.5657804067896	0.1352041019093714
ENSMUSG00000001674	Pre-mRNA processing	16.443961803996014	3.8136756102304794
ENSMUSG00000001674	Nuclear	618.7353209464032	0.019276222904600206
ENSMUSG00000001687	Cytosolic	122.65969439536536	1.4966156257034908
ENSMUSG00000001687	Membrane	175.11990127700236	0.6909153701816785
ENSMUSG00000001687	Whole-cell	107.79380410053038	0.16620414983778237
ENSMUSG00000001700	Cytosolic	261.61726239192626	0.3518343836180016
ENSMUSG00000001700	Membrane	355.03347003256414	1.2053829676194407
ENSMUSG00000001700	Whole-cell	234.35886669308508	0.46528067495071473
ENSMUSG00000001707	Whole-cell	122.87938937958397	0.06716143981208673
ENSMUSG00000001707	Membrane	140.33086945760195	0.24717805947287724
ENSMUSG00000001707	Cytosolic	129.9922738947377	0.15537278126067813
ENSMUSG00000001707	Nuclear	138.02113568967235	0.9904479338619524
ENSMUSG00000001707	Pre-mRNA processing	8.02069226452511	0.10813326332733446
ENSMUSG00000001729	Pre-mRNA processing	15.659267856684812	0.8760676276304112
ENSMUSG00000001729	Nuclear	112.30234257751913	5.24787413184349
ENSMUSG00000001729	Cytosolic	277.1033132183232	5.841512730058962
ENSMUSG00000001729	Membrane	328.412149475952	0.7952672007996532
ENSMUSG00000001729	Whole-cell	225.67457192999638	0.27067138253301753
ENSMUSG00000001739	Pre-mRNA processing	18.178224183111226	0.42088800822499095
ENSMUSG00000001750	Whole-cell	296.37698004202235	3.243497959253821
ENSMUSG00000001750	Nuclear	17.053183262151023	0.8191692796186889
ENSMUSG00000001750	Pre-mRNA processing	28.242508620003242	0.2569198495892557
ENSMUSG00000001751	Pre-mRNA processing	13.949492608684317	1.5992913057401346
ENSMUSG00000001751	Nuclear	56.854169483906915	3.049571692543389
ENSMUSG00000001751	Membrane	141.7289187431952	1.9389913709070967
ENSMUSG00000001751	Whole-cell	51.67165773380756	4.8202228722809775
ENSMUSG00000001755	Pre-mRNA processing	17.87717494463664	0.3870652467844927
ENSMUSG00000001755	Nuclear	35.29824094647809	2.4361823695567804
ENSMUSG00000001755	Whole-cell	118.46579484217294	1.255893675787542
ENSMUSG00000001761	Whole-cell	546.7599879877409	1.7057226783573887
ENSMUSG00000001761	Membrane	2079.441541679832	9.524970736166981
ENSMUSG00000001761	Nuclear	115.56324910644368	2.8548927395609374
ENSMUSG00000001761	Pre-mRNA processing	29.878612321112946	0.6808968265635391
ENSMUSG00000001761	Cytosolic	433.62142293712753	1.9080989811911548
ENSMUSG00000001763	Pre-mRNA processing	14.868409921792663	0.15211413110761948
ENSMUSG00000001767	Pre-mRNA processing	34.372198906813985	2.749342981804077
ENSMUSG00000001767	Nuclear	1974.1824522619945	10.351193246322651
ENSMUSG00000001767	Cytosolic	214.03429295846936	2.978602855861652
ENSMUSG00000001767	Membrane	65.46554109584459	2.9155872840283705
ENSMUSG00000001767	Whole-cell	190.4004767390499	0.2474130971812641
ENSMUSG00000001774	Whole-cell	157.35255866504562	0.6808618735294478
ENSMUSG00000001774	Membrane	99.47774159863894	4.955697396672798
ENSMUSG00000001774	Nuclear	234.33143358875307	1.1649043152673415
ENSMUSG00000001774	Pre-mRNA processing	24.119033430266953	0.4356028217123739
ENSMUSG00000001774	Cytosolic	170.5185086812605	0.07628723481076731
ENSMUSG00000001783	Pre-mRNA processing	27.033131840133333	1.0349543590335268
ENSMUSG00000001783	Nuclear	1319.420105361961	1.914103395198405
ENSMUSG00000001783	Cytosolic	588.394778768386	1.4335715365844488
ENSMUSG00000001783	Membrane	120.18101426003948	5.0442396201840625
ENSMUSG00000001783	Whole-cell	408.6651239290575	0.09721753398484297
ENSMUSG00000001785	Whole-cell	217.10297822670364	0.10242651946442394
ENSMUSG00000001785	Membrane	114.45316126116562	1.74634892242519
ENSMUSG00000001785	Cytosolic	236.8339010967634	2.0446669637793966
ENSMUSG00000001785	Pre-mRNA processing	29.120771561393074	1.387475057788924
ENSMUSG00000001785	Nuclear	925.9793917877407	5.75024671976227
ENSMUSG00000001786	Pre-mRNA processing	62.248312391314	0.9670212915191666
ENSMUSG00000001786	Nuclear	129.70663842241166	7.6912300271275225
ENSMUSG00000001786	Cytosolic	102.90194101031794	11.256054113395663
ENSMUSG00000001786	Membrane	485.36249463032516	0.39086594340416536
ENSMUSG00000001786	Whole-cell	138.65245105223244	6.3136899461435485
ENSMUSG00000001794	Whole-cell	114.44041270212811	7.587024760633634
ENSMUSG00000001794	Cytosolic	89.92997180857735	1.4736525773841391
ENSMUSG00000001794	Membrane	256.4384960104715	1.287177161927787
ENSMUSG00000001794	Pre-mRNA processing	17.70577050911744	2.008234447416461
ENSMUSG00000001794	Nuclear	30.10482911961872	0.6936838675463048
ENSMUSG00000001802	Pre-mRNA processing	30.927048629537758	0.5304585405993588
ENSMUSG00000001819	Nuclear	104.93441483714425	3.347883705147802
ENSMUSG00000001819	Cytosolic	71.30682902822208	1.6615885831915829
ENSMUSG00000001819	Membrane	78.9193885040352	1.5113392255837035
ENSMUSG00000001819	Whole-cell	56.22162615038018	0.0702120547734423
ENSMUSG00000001827	Pre-mRNA processing	27.48519636733231	0.6711263461073373
ENSMUSG00000001827	Nuclear	37.29061083198953	0.14255856234765615
ENSMUSG00000001829	Whole-cell	138.15812415601	6.446873142173236
ENSMUSG00000001829	Membrane	118.9112319405709	2.786024546909836
ENSMUSG00000001829	Nuclear	195.1859633885756	1.1183897027971916
ENSMUSG00000001829	Pre-mRNA processing	104.92691878766735	0.5835743528939112
ENSMUSG00000001829	Cytosolic	127.73306819742061	6.49391536535964
ENSMUSG00000001833	Pre-mRNA processing	43.63871175614002	1.2614585723464804
ENSMUSG00000001844	Pre-mRNA processing	11.239945823120637	0.21811233432867572
ENSMUSG00000001844	Nuclear	50.74358241208817	8.815651844782888
ENSMUSG00000001844	Cytosolic	559.660887890386	0.8823363558453746
ENSMUSG00000001844	Whole-cell	433.3868910922676	1.1753301119455744
ENSMUSG00000001847	Membrane	121.91080214522027	1.405662223034402
ENSMUSG00000001847	Cytosolic	26.669979047882872	4.200526903473107
ENSMUSG00000001847	Whole-cell	45.934779632136966	1.8079604574722183
ENSMUSG00000001847	Pre-mRNA processing	11.805040649038128	0.1364811515994816
ENSMUSG00000001847	Nuclear	19.981526047290156	1.8621199892925906
ENSMUSG00000001855	Pre-mRNA processing	56.35744826643334	1.039859614396359
ENSMUSG00000001855	Nuclear	294.2351543013149	0.047078294414943364
ENSMUSG00000001855	Cytosolic	572.4240071902776	4.324945213015943
ENSMUSG00000001855	Membrane	169.82928536111774	1.2748720602621177
ENSMUSG00000001855	Whole-cell	265.698471238759	1.7114359922538045
ENSMUSG00000001864	Whole-cell	528.091834369532	2.3937893869118416
ENSMUSG00000001864	Membrane	603.1405396990508	2.3807626205309065
ENSMUSG00000001864	Cytosolic	410.2119555041651	1.0448154736535158
ENSMUSG00000001864	Nuclear	268.1639592945985	5.226704970237559
ENSMUSG00000001864	Pre-mRNA processing	16.947682400702917	0.0671768314010518
ENSMUSG00000001891	Cytosolic	242.59380548190717	0.3686112846404346
ENSMUSG00000001891	Membrane	323.022835839482	0.7450532589054477
ENSMUSG00000001891	Whole-cell	130.24268198514622	2.5367495626037604
ENSMUSG00000001901	Pre-mRNA processing	22.75803247472141	0.35677760079168647
ENSMUSG00000001901	Nuclear	74.97763560917626	2.3730352961535206
ENSMUSG00000001901	Whole-cell	112.23778611460746	0.4212823825703502
ENSMUSG00000001909	Whole-cell	77.77920667234062	3.4581546169145096
ENSMUSG00000001909	Nuclear	68.7112872002932	0.9163057550084943
ENSMUSG00000001909	Pre-mRNA processing	29.595695845236346	2.159009111837697
ENSMUSG00000001910	Pre-mRNA processing	31.18488491211796	0.29663314444756594
ENSMUSG00000001910	Nuclear	106.06763965240607	3.3454519704322294
ENSMUSG00000001910	Cytosolic	380.45480550332616	4.342062870435788
ENSMUSG00000001910	Membrane	336.5386809738854	1.4856027318486602
ENSMUSG00000001910	Whole-cell	235.73263481129618	0.6577944575294784
ENSMUSG00000001911	Pre-mRNA processing	46.83206777794341	1.952465490184251
ENSMUSG00000001911	Nuclear	125.85007931361983	7.6127320240841945
ENSMUSG00000001911	Cytosolic	411.7710831824547	2.1822006606040385
ENSMUSG00000001918	Whole-cell	150.16583554814832	2.8503062738870426
ENSMUSG00000001918	Membrane	391.6115197450241	3.133739486190326
ENSMUSG00000001918	Pre-mRNA processing	11.23455617224571	0.014979688426357086
ENSMUSG00000001918	Nuclear	37.77663203346663	5.13253752836388
ENSMUSG00000001918	Cytosolic	114.26104350430218	6.336014645579269
ENSMUSG00000001924	Membrane	149.5475575504894	1.7185295784529566
ENSMUSG00000001924	Whole-cell	977.9751771879606	1.7215460209469173
ENSMUSG00000001930	Pre-mRNA processing	40.53506947794082	1.9785580773985614
ENSMUSG00000001930	Nuclear	317.74635933595806	14.71308386571219
ENSMUSG00000001942	Whole-cell	394.55663341162284	0.612006138800917
ENSMUSG00000001942	Cytosolic	269.1802330308531	0.31402423775774835
ENSMUSG00000001942	Membrane	102.3558689800058	5.080088457970729
ENSMUSG00000001942	Nuclear	263.086633606075	1.001049122375179
ENSMUSG00000001942	Pre-mRNA processing	43.187800983671096	0.46163923101191895
ENSMUSG00000001943	Pre-mRNA processing	22.08600177547182	0.15210286395655126
ENSMUSG00000001946	Nuclear	45.957301624167656	1.2790420861351635
ENSMUSG00000001946	Cytosolic	59.787604884100496	3.7123907945241896
ENSMUSG00000001946	Membrane	136.34598138747262	1.7008464291412722
ENSMUSG00000001946	Whole-cell	81.99509208922301	1.3921817902455986
ENSMUSG00000001948	Whole-cell	2079.4415416558145	0.09737757581686808
ENSMUSG00000001962	Whole-cell	1827.9568713590093	1.6678853993300777
ENSMUSG00000001962	Membrane	103.46371510872359	7.158767468904763
ENSMUSG00000001962	Nuclear	203.8262789642656	7.674072372600376
ENSMUSG00000001962	Pre-mRNA processing	28.15942673557021	2.8031635849409295
ENSMUSG00000001962	Cytosolic	1083.7120065235797	0.23796566941417663
ENSMUSG00000001964	Pre-mRNA processing	55.04388314013918	6.797694604023613
ENSMUSG00000001964	Nuclear	279.97254819448517	0.11615089368858716
ENSMUSG00000001964	Cytosolic	289.89110554414174	0.12224522095218637
ENSMUSG00000001964	Membrane	229.53934801430205	0.8625786954274454
ENSMUSG00000001964	Whole-cell	347.6512494532728	0.733825311334143
ENSMUSG00000001983	Whole-cell	142.796608113334	4.601187353499806
ENSMUSG00000001983	Membrane	78.4244296363259	2.345197784294975
ENSMUSG00000001983	Nuclear	175.34364039434337	7.204603811379131
ENSMUSG00000001983	Pre-mRNA processing	136.48176998141284	4.848297414124587
ENSMUSG00000001983	Cytosolic	139.43912931802527	4.8903706826785935
ENSMUSG00000001985	Whole-cell	510.85484530554356	17.10908836531125
ENSMUSG00000001986	Pre-mRNA processing	280.8523462342567	0.4230949545471183
ENSMUSG00000001988	Pre-mRNA processing	60.80122060405275	1.5106404420650499
ENSMUSG00000001995	Pre-mRNA processing	95.61218884018417	2.124879705775724
ENSMUSG00000001998	Cytosolic	126.15007587997682	0.871527414742796
ENSMUSG00000001998	Pre-mRNA processing	64.47103428203043	0.960589983089122
ENSMUSG00000001998	Nuclear	235.7561006030925	0.8085310900554451
ENSMUSG00000001998	Membrane	114.91507151767546	3.3115192075157442
ENSMUSG00000001998	Whole-cell	165.75292607271285	1.1120495032519306
ENSMUSG00000001999	Pre-mRNA processing	35.64872072018906	0.8463168692524383
ENSMUSG00000001999	Cytosolic	752.6583558086817	1.1498748003858266
ENSMUSG00000001999	Membrane	277.63602401015964	3.9965232430775597
ENSMUSG00000002006	Nuclear	41.86313650614236	2.295396296680802
ENSMUSG00000002006	Cytosolic	364.71671278770657	2.104810319819127
ENSMUSG00000002006	Pre-mRNA processing	44.99393812699567	1.7628369143851106
ENSMUSG00000002010	Cytosolic	2079.4415416706133	0.14422237879255323
ENSMUSG00000002010	Membrane	209.34019500634358	3.917629771762702
ENSMUSG00000002010	Pre-mRNA processing	51.76722969598225	1.6973145124301077
ENSMUSG00000002010	Nuclear	227.75763305319765	2.3139563417972138
ENSMUSG00000002010	Whole-cell	1473.3025839748466	0.03477793528402276
ENSMUSG00000002012	Pre-mRNA processing	24.024560513630167	0.5978596027134322
ENSMUSG00000002015	Pre-mRNA processing	51.65037438293913	2.406168029532716
ENSMUSG00000002015	Nuclear	336.512997672458	0.3466304222524869
ENSMUSG00000002015	Cytosolic	1010.724003787579	2.4378888796009495
ENSMUSG00000002015	Membrane	2079.4415415779126	5.169740736865131
ENSMUSG00000002015	Whole-cell	334.27765668805904	0.842806321265835
ENSMUSG00000002017	Cytosolic	122.91361987107275	0.6808788179703309
ENSMUSG00000002017	Membrane	80.08832389207983	2.3045147724394526
ENSMUSG00000002017	Whole-cell	143.11885048019255	0.06170027434467633
ENSMUSG00000002020	Pre-mRNA processing	77.86113300068202	1.365034036351981
ENSMUSG00000002028	Pre-mRNA processing	44.13250855135715	1.0874943619513802
ENSMUSG00000002031	Pre-mRNA processing	30.47209230660294	0.648797999681209
ENSMUSG00000002031	Nuclear	79.44650777928541	1.006487150927167
ENSMUSG00000002031	Cytosolic	670.1833653163429	0.6432352149038
ENSMUSG00000002031	Membrane	371.7119298515597	6.01350299447292
ENSMUSG00000002031	Whole-cell	235.16339822458713	0.9922332140250003
ENSMUSG00000002043	Pre-mRNA processing	27.676584008994016	1.1279733643867687
ENSMUSG00000002043	Nuclear	403.65376600968136	2.462353768664665
ENSMUSG00000002052	Whole-cell	299.6568669706135	0.8722193053468006
ENSMUSG00000002052	Cytosolic	411.4230727904649	7.623268275177804
ENSMUSG00000002052	Membrane	100.00438047463894	3.3256891296366478
ENSMUSG00000002052	Pre-mRNA processing	31.938434041312576	8.520299033036412
ENSMUSG00000002052	Nuclear	328.0852527546497	0.9444867891879223
ENSMUSG00000002055	Pre-mRNA processing	22.554659255982948	0.27138514473950737
ENSMUSG00000002055	Nuclear	86.98286861914488	4.260459830108299
ENSMUSG00000002055	Membrane	267.6999946622037	4.44516784244462
ENSMUSG00000002055	Whole-cell	691.0002829431387	2.244962725398977
ENSMUSG00000002059	Pre-mRNA processing	16.017987180397625	0.769210153128043
ENSMUSG00000002059	Nuclear	54.964820775465924	0.15325392926878287
ENSMUSG00000002059	Membrane	58.61671462799264	1.2845054043174722
ENSMUSG00000002064	Nuclear	85.88482316982065	1.2657371468446073
ENSMUSG00000002064	Whole-cell	137.78443714853097	0.15858839627240673
ENSMUSG00000002064	Membrane	205.26872615736727	3.313567593781451
ENSMUSG00000002064	Pre-mRNA processing	30.616142532549812	0.2332732360851178
ENSMUSG00000002064	Cytosolic	228.31205615943182	0.15384800738334342
ENSMUSG00000002068	Whole-cell	138.09556629277517	0.36564926594375186
ENSMUSG00000002068	Pre-mRNA processing	10.463583772965933	0.7368903958569452
ENSMUSG00000002068	Nuclear	140.86278008042777	1.1641340531572764
ENSMUSG00000002068	Cytosolic	138.7270007842342	0.9579480179166744
ENSMUSG00000002068	Membrane	137.12315362749155	0.2726904013781984
ENSMUSG00000002076	Pre-mRNA processing	54.6939266294022	0.9905870505101596
ENSMUSG00000002083	Whole-cell	67.38183484108437	1.3298674407621198
ENSMUSG00000002083	Membrane	60.227791955258546	0.3195669785963727
ENSMUSG00000002083	Cytosolic	74.73525707707925	3.4653045638373863
ENSMUSG00000002083	Nuclear	33.56229013305639	1.36023846090777
ENSMUSG00000002083	Pre-mRNA processing	13.355327163989202	1.3223438003379018
ENSMUSG00000002100	Pre-mRNA processing	16.0776424256227	1.228705455414686
ENSMUSG00000002102	Membrane	632.3592863270451	0.3232772390294703
ENSMUSG00000002103	Pre-mRNA processing	18.190813260010927	0.37115209831633766
ENSMUSG00000002103	Nuclear	60.607304707551876	3.200297764716936
ENSMUSG00000002103	Cytosolic	295.72259660782004	3.1465419749722585
ENSMUSG00000002103	Membrane	532.9478919920384	4.723211380162127
ENSMUSG00000002103	Whole-cell	198.525410611539	2.3812330395578623
ENSMUSG00000002104	Pre-mRNA processing	23.96083613776635	6.971917596485477
ENSMUSG00000002105	Pre-mRNA processing	23.30783988392702	0.24800770471207823
ENSMUSG00000002108	Pre-mRNA processing	20.568778566674954	1.255038708601596
ENSMUSG00000002109	Pre-mRNA processing	44.07061583934722	0.21743343651646466
ENSMUSG00000002109	Nuclear	91.19888577992954	0.3446997531388034
ENSMUSG00000002109	Cytosolic	2079.4415411188256	0.8373968062751757
ENSMUSG00000002109	Whole-cell	380.47120809498716	0.17169648549543745
ENSMUSG00000002111	Cytosolic	195.09169054457536	9.574143746820964
ENSMUSG00000002111	Membrane	274.92926061679486	1.6966917234879713
ENSMUSG00000002111	Whole-cell	321.79320873720707	3.9614696700990324
ENSMUSG00000002129	Whole-cell	266.26955902607926	1.1108957508541648
ENSMUSG00000002129	Membrane	142.96814386900502	4.379214743059212
ENSMUSG00000002129	Nuclear	283.86061798653344	1.2658142267655084
ENSMUSG00000002129	Pre-mRNA processing	16.53860038555785	2.4433175202645114
ENSMUSG00000002129	Cytosolic	365.8503996759853	1.1164978609324452
ENSMUSG00000002147	Pre-mRNA processing	18.276344789405513	0.39462402495623067
ENSMUSG00000002147	Nuclear	76.65014219489942	11.190938655080354
ENSMUSG00000002147	Cytosolic	195.32697802135743	2.616868415552244
ENSMUSG00000002147	Membrane	235.9375429244764	0.9601800583938743
ENSMUSG00000002147	Whole-cell	274.5712219443257	1.4471366476038012
ENSMUSG00000002190	Cytosolic	254.86293497737083	1.2227194348468524
ENSMUSG00000002190	Whole-cell	582.7488659694551	1.5589823731001584
ENSMUSG00000002190	Nuclear	88.08175808670072	6.909021178660058
ENSMUSG00000002190	Pre-mRNA processing	32.62607499576247	0.7918487399339587
ENSMUSG00000002204	Pre-mRNA processing	13.181034712685902	0.9982790951132303
ENSMUSG00000002204	Nuclear	20.95395033700273	7.261229826842298
ENSMUSG00000002205	Pre-mRNA processing	14.758394892189578	1.2400742201042612
ENSMUSG00000002205	Nuclear	184.87298635932063	0.7479563876623646
ENSMUSG00000002205	Cytosolic	281.93107886192263	1.5007149578504408
ENSMUSG00000002205	Membrane	161.4013813657887	0.6696125464321232
ENSMUSG00000002205	Whole-cell	244.0177628611407	0.22126449607190063
ENSMUSG00000002210	Membrane	93.12234184250183	3.4289092562567736
ENSMUSG00000002210	Cytosolic	173.6815095651983	3.60464793231703
ENSMUSG00000002210	Whole-cell	129.880411085742	1.2383352458080845
ENSMUSG00000002210	Pre-mRNA processing	17.192360822639966	0.0371698101464369
ENSMUSG00000002210	Nuclear	47.74241823965447	3.4181302586759856
ENSMUSG00000002221	Pre-mRNA processing	31.934957021376388	3.4819639698467393
ENSMUSG00000002221	Nuclear	91.84858576707917	2.3970020998177257
ENSMUSG00000002221	Cytosolic	376.56985867114867	10.74442333732319
ENSMUSG00000002221	Membrane	349.87137247568955	4.459011048781132
ENSMUSG00000002221	Whole-cell	237.50896038802878	1.6458564194353427
ENSMUSG00000002222	Pre-mRNA processing	72.85464434745039	0.6120212413592039
ENSMUSG00000002222	Nuclear	225.07360559632951	0.781460840295295
ENSMUSG00000002222	Cytosolic	485.4876845410071	7.524170667822476
ENSMUSG00000002222	Membrane	439.7073393646946	0.8455776375953178
ENSMUSG00000002222	Whole-cell	206.0302023181206	0.7032237233592629
ENSMUSG00000002227	Pre-mRNA processing	25.752435660885983	1.7272118468168784
ENSMUSG00000002228	Pre-mRNA processing	26.978971434579634	0.08712215705036175
ENSMUSG00000002228	Nuclear	40.11957350611096	0.5350833754239563
ENSMUSG00000002228	Membrane	578.9680485071016	2.669611560600441
ENSMUSG00000002228	Whole-cell	219.92910837734078	5.799203677077081
ENSMUSG00000002233	Cytosolic	466.5025402030457	0.49371504339489364
ENSMUSG00000002233	Membrane	430.73212581706133	0.9106596254467855
ENSMUSG00000002233	Whole-cell	585.2382780016628	1.0827601834535905
ENSMUSG00000002249	Pre-mRNA processing	20.00510972755165	0.8009265551235543
ENSMUSG00000002250	Whole-cell	127.2131209897124	2.483635564720164
ENSMUSG00000002250	Membrane	173.09611827484093	5.846796775747354
ENSMUSG00000002250	Nuclear	53.78623809884139	6.088170601992483
ENSMUSG00000002250	Pre-mRNA processing	34.62977352534095	0.07749831306688787
ENSMUSG00000002250	Cytosolic	167.4771489271042	8.861107648685676
ENSMUSG00000002257	Pre-mRNA processing	14.124081586972695	0.5680628675971813
ENSMUSG00000002257	Nuclear	120.85323516621816	1.5036928699449772
ENSMUSG00000002257	Cytosolic	166.00774596799948	9.206041950482604
ENSMUSG00000002257	Membrane	109.60008611771343	0.9721818923648172
ENSMUSG00000002257	Whole-cell	153.23680784174314	2.9858026125344246
ENSMUSG00000002265	Cytosolic	195.3292567266978	3.8840032469899164
ENSMUSG00000002265	Whole-cell	142.85322347388023	1.382556515915026
ENSMUSG00000002265	Membrane	71.72754155246578	0.9842833312613504
ENSMUSG00000002265	Nuclear	131.22960228985232	0.3352855334178877
ENSMUSG00000002265	Pre-mRNA processing	50.75805488338019	0.34464595851137336
ENSMUSG00000002266	Pre-mRNA processing	40.66508093469462	0.9678382248950292
ENSMUSG00000002266	Nuclear	62.48203756992732	1.0874079976993565
ENSMUSG00000002266	Membrane	99.88996400239947	8.59241596111709
ENSMUSG00000002274	Whole-cell	139.8514644453193	1.5466936841653873
ENSMUSG00000002279	Pre-mRNA processing	41.24957651580107	0.28347353247033824
ENSMUSG00000002280	Whole-cell	194.1715512231481	0.6308162666618726
ENSMUSG00000002280	Membrane	355.3559955070524	8.840157956478254
ENSMUSG00000002280	Nuclear	26.721231635100064	0.9652163301431714
ENSMUSG00000002280	Pre-mRNA processing	16.331804513650262	0.12736732290678798
ENSMUSG00000002289	Pre-mRNA processing	6.806720064330818	0.7667363472354478
ENSMUSG00000002289	Nuclear	30.09620664671237	1.2994687781770882
ENSMUSG00000002289	Cytosolic	56.54669312743238	0.3679339344347819
ENSMUSG00000002289	Membrane	41.19264408627717	0.4867618557187874
ENSMUSG00000002289	Whole-cell	42.42911687592136	0.437445071068311
ENSMUSG00000002297	Pre-mRNA processing	24.477460029046405	1.4804618609822937
ENSMUSG00000002297	Whole-cell	66.66484054298334	2.0352623319394216
ENSMUSG00000002307	Pre-mRNA processing	9.03748738041434	0.25156679935944437
ENSMUSG00000002308	Pre-mRNA processing	16.027687477959464	0.9059667447846147
ENSMUSG00000002308	Nuclear	104.7022854002782	6.251300976309986
ENSMUSG00000002308	Membrane	220.91405588952713	11.884329819737074
ENSMUSG00000002308	Whole-cell	102.81290234608225	3.31067863088834
ENSMUSG00000002319	Pre-mRNA processing	27.65160480943143	0.5220726713764741
ENSMUSG00000002319	Nuclear	109.42944983993759	3.112830506384401
ENSMUSG00000002319	Cytosolic	1549.7460908231167	1.7319750717288231
ENSMUSG00000002319	Membrane	178.90811384094937	4.66339674186705
ENSMUSG00000002319	Whole-cell	522.4124670436391	1.774163409185595
ENSMUSG00000002320	Whole-cell	68.76307238826648	2.2310040416371395
ENSMUSG00000002320	Pre-mRNA processing	11.194364727568454	0.4761364941742301
ENSMUSG00000002324	Pre-mRNA processing	20.22831057091735	0.3393864541796888
ENSMUSG00000002324	Nuclear	49.22450052693674	7.810717762280004
ENSMUSG00000002324	Membrane	266.8748037733713	7.122743475062833
ENSMUSG00000002324	Whole-cell	696.527916882414	9.244252302006167
ENSMUSG00000002325	Pre-mRNA processing	16.213228075876966	2.0901873563729185
ENSMUSG00000002325	Nuclear	35.60409297750303	0.4117304536457039
ENSMUSG00000002325	Membrane	156.08527849147822	1.461560495639673
ENSMUSG00000002325	Whole-cell	59.8564452150101	0.5571012644891932
ENSMUSG00000002326	Pre-mRNA processing	55.21741383304217	4.637234633473506
ENSMUSG00000002326	Nuclear	82.26349077290156	4.246283440750161
ENSMUSG00000002326	Cytosolic	309.8775355112425	2.682214959227043
ENSMUSG00000002326	Membrane	207.50142344858935	3.243252422566859
ENSMUSG00000002326	Whole-cell	160.87541786659614	1.5036095859345977
ENSMUSG00000002329	Membrane	687.9528133012856	0.16854817665310012
ENSMUSG00000002329	Cytosolic	516.7003179697971	0.9062673759490331
ENSMUSG00000002329	Whole-cell	317.969800749383	0.6015190065911792
ENSMUSG00000002329	Pre-mRNA processing	22.993116200564767	2.0778671553500687
ENSMUSG00000002329	Nuclear	67.31545120095168	5.013785236898142
ENSMUSG00000002332	Cytosolic	1123.2999543708313	0.43926605539754476
ENSMUSG00000002332	Whole-cell	587.7889180233085	1.7609827421939432
ENSMUSG00000002332	Pre-mRNA processing	16.844797973706953	0.3175624591016507
ENSMUSG00000002332	Nuclear	164.21009606159086	9.237988576597356
ENSMUSG00000002332	Membrane	292.27027833180466	7.478006416517509
ENSMUSG00000002341	Membrane	2079.441541679821	0.3958821441687055
ENSMUSG00000002342	Pre-mRNA processing	22.78876939480939	0.28656726467321675
ENSMUSG00000002342	Nuclear	54.41528416666657	1.089404231104345
ENSMUSG00000002342	Cytosolic	326.435971200669	3.3557684429208323
ENSMUSG00000002343	Pre-mRNA processing	10.973893809978351	0.21609450148060244
ENSMUSG00000002343	Nuclear	68.31190308665386	4.198637390620221
ENSMUSG00000002343	Cytosolic	169.0782662155559	3.366176690101844
ENSMUSG00000002343	Membrane	97.89000301194942	0.9144157597085425
ENSMUSG00000002343	Whole-cell	140.74051103417918	0.8151900654825159
ENSMUSG00000002345	Whole-cell	542.6743333241822	2.9405060163528662
ENSMUSG00000002345	Pre-mRNA processing	67.6309777041241	9.78679070240376
ENSMUSG00000002345	Nuclear	22.654606222459023	2.523989538495592
ENSMUSG00000002346	Pre-mRNA processing	12.312589702962567	0.283208378700938
ENSMUSG00000002365	Pre-mRNA processing	47.20423935497867	1.6893181849084717
ENSMUSG00000002365	Nuclear	941.802815187279	1.3237543438210944
ENSMUSG00000002365	Cytosolic	472.3391429701412	2.3016701954691445
ENSMUSG00000002365	Membrane	197.85557075684477	4.863952731520238
ENSMUSG00000002365	Whole-cell	478.1589140879541	2.869228297079747
ENSMUSG00000002372	Whole-cell	160.92760937557927	0.05681478737200754
ENSMUSG00000002372	Membrane	125.7899987980338	0.563957225661725
ENSMUSG00000002372	Nuclear	62.279880550992274	5.3717358214725115
ENSMUSG00000002372	Pre-mRNA processing	19.45210016142198	0.1618733127230109
ENSMUSG00000002372	Cytosolic	191.0799003697796	2.562750831498614
ENSMUSG00000002379	Pre-mRNA processing	11.143467136489187	3.013330748455526
ENSMUSG00000002379	Nuclear	378.54251668117837	4.051422931408784
ENSMUSG00000002379	Cytosolic	705.8026282379317	0.5604372184190549
ENSMUSG00000002379	Membrane	1021.4320617737858	0.33915164766792477
ENSMUSG00000002379	Whole-cell	678.4223043696641	0.6598261087811479
ENSMUSG00000002384	Nuclear	108.35212301894795	1.6931644862932784
ENSMUSG00000002384	Pre-mRNA processing	14.217096813087277	2.0422849181366525
ENSMUSG00000002384	Cytosolic	84.67518970610072	11.882138068924519
ENSMUSG00000002384	Membrane	447.8314485795115	8.044308851150996
ENSMUSG00000002384	Whole-cell	218.04513595935083	3.063755751577041
ENSMUSG00000002393	Nuclear	50.00051151473235	2.9593453657844213
ENSMUSG00000002393	Cytosolic	149.3372049298474	3.421334113846909
ENSMUSG00000002393	Membrane	116.2507296691116	2.1217335809308713
ENSMUSG00000002393	Whole-cell	128.61360883587557	0.9216436366177734
ENSMUSG00000002395	Pre-mRNA processing	19.45422152909085	1.6121738655871152
ENSMUSG00000002396	Whole-cell	80.70284528738372	1.3163587267623462
ENSMUSG00000002396	Membrane	114.99540931742567	1.015525608210104
ENSMUSG00000002396	Cytosolic	129.2633685573109	8.144032800611333
ENSMUSG00000002396	Nuclear	15.893270178403789	1.349020296522589
ENSMUSG00000002396	Pre-mRNA processing	13.4371983362172	6.391262177787209
ENSMUSG00000002409	Pre-mRNA processing	17.94804340018702	0.23961119694367305
ENSMUSG00000002413	Pre-mRNA processing	323.13187925082707	5.215342135815658
ENSMUSG00000002413	Nuclear	615.5899990571716	0.7519914690654984
ENSMUSG00000002413	Cytosolic	257.4039913514568	0.19869198695680562
ENSMUSG00000002413	Membrane	261.63757493003845	4.900587949312717
ENSMUSG00000002413	Whole-cell	204.28992790762786	5.2618851498984025
ENSMUSG00000002416	Whole-cell	346.48837657981244	12.164977309139203
ENSMUSG00000002416	Membrane	527.5252070272999	6.28744953544316
ENSMUSG00000002416	Nuclear	268.11049773114524	26.66580430021752
ENSMUSG00000002416	Pre-mRNA processing	41.3946671061732	5.055235540925625
ENSMUSG00000002416	Cytosolic	339.63023329734904	14.974949186423764
ENSMUSG00000002428	Pre-mRNA processing	65.79328431055144	2.5287839614580934
ENSMUSG00000002428	Nuclear	191.57339741525777	1.3927146342558363
ENSMUSG00000002428	Cytosolic	177.9204246581741	2.9585166429733705
ENSMUSG00000002428	Membrane	111.02869065133055	2.146535200730293
ENSMUSG00000002428	Whole-cell	185.88006915436927	0.14272154887388017
ENSMUSG00000002455	Pre-mRNA processing	45.23866613510589	2.1782371920614585
ENSMUSG00000002458	Pre-mRNA processing	9.083040066665998	0.011361486190724511
ENSMUSG00000002475	Pre-mRNA processing	112.69980433364206	1.3442000460932721
ENSMUSG00000002477	Pre-mRNA processing	25.63855428442004	0.5862154950167688
ENSMUSG00000002477	Nuclear	1058.1099430307627	4.412916663919641
ENSMUSG00000002477	Cytosolic	304.72783948855584	1.357346968984817
ENSMUSG00000002477	Membrane	270.8921611868071	0.5267439148276958
ENSMUSG00000002477	Whole-cell	319.20129422206514	0.16804396626724838
ENSMUSG00000002486	Pre-mRNA processing	34.439887340516755	0.14345667557527614
ENSMUSG00000002486	Nuclear	50.30016695430788	0.21036509544400164
ENSMUSG00000002486	Cytosolic	85.06408571370459	0.07905446943238172
ENSMUSG00000002486	Membrane	65.66749075515557	2.185056412527745
ENSMUSG00000002486	Whole-cell	83.9070811050055	0.3105712298729989
ENSMUSG00000002496	Whole-cell	528.2968535498195	2.045216027126902
ENSMUSG00000002496	Membrane	2079.4415416798342	1.9568864827673036
ENSMUSG00000002496	Pre-mRNA processing	35.19039554771632	0.17463067866675258
ENSMUSG00000002496	Nuclear	80.86170847702101	2.0866498431260183
ENSMUSG00000002504	Pre-mRNA processing	15.359085620920125	0.12988210223814703
ENSMUSG00000002504	Nuclear	46.46763203787149	0.8825434199404635
ENSMUSG00000002504	Cytosolic	247.22688656969487	0.8426152264723067
ENSMUSG00000002504	Whole-cell	85.4804702358709	6.159210948525457
ENSMUSG00000002524	Pre-mRNA processing	10.64526226909392	0.15140708409305387
ENSMUSG00000002546	Pre-mRNA processing	20.696621050649874	0.5472047582239677
ENSMUSG00000002550	Whole-cell	107.72340278032219	0.3437705334556454
ENSMUSG00000002550	Membrane	99.00159494357762	0.7154679175655296
ENSMUSG00000002550	Nuclear	50.70329958286915	1.5086914482765579
ENSMUSG00000002550	Pre-mRNA processing	17.581190468567993	0.3053284328703465
ENSMUSG00000002550	Cytosolic	137.75379333841775	0.4468402782623484
ENSMUSG00000002578	Nuclear	41.122502593578844	1.086391831313098
ENSMUSG00000002578	Cytosolic	85.23169896287929	0.4915301341869255
ENSMUSG00000002578	Membrane	67.31474304932088	0.3379918230050472
ENSMUSG00000002578	Whole-cell	90.66568379484457	0.8647659885908909
ENSMUSG00000002580	Cytosolic	816.5572005964614	3.6283371152591535
ENSMUSG00000002580	Membrane	1285.12048012294	0.9093613107143623
ENSMUSG00000002580	Whole-cell	808.2788263964735	1.6781238594255703
ENSMUSG00000002603	Whole-cell	254.56968965182895	2.683091350700339
ENSMUSG00000002603	Membrane	231.12059268794994	6.35735430894237
ENSMUSG00000002603	Cytosolic	272.05551255255546	0.5936285151199466
ENSMUSG00000002603	Pre-mRNA processing	15.676856675195486	4.25689131474914
ENSMUSG00000002603	Nuclear	107.36122209235911	1.580759127150054
ENSMUSG00000002608	Pre-mRNA processing	43.46529206837355	2.6111024552978277
ENSMUSG00000002608	Nuclear	108.96406745944375	2.617612575573486
ENSMUSG00000002608	Cytosolic	179.73304244053003	2.4383146134080125
ENSMUSG00000002608	Membrane	169.52983625554126	1.0599202726409818
ENSMUSG00000002608	Whole-cell	231.49804497930563	2.178582703464813
ENSMUSG00000002617	Membrane	24.658358165782523	1.0108059600317554
ENSMUSG00000002617	Whole-cell	45.85249374981055	0.5741083690173953
ENSMUSG00000002617	Nuclear	41.74356144898389	4.017723715147601
ENSMUSG00000002617	Pre-mRNA processing	28.864024663997675	0.07904973887432545
ENSMUSG00000002617	Cytosolic	39.48023742283921	0.2679114496012215
ENSMUSG00000002625	Pre-mRNA processing	44.7541388963422	0.7460325460424484
ENSMUSG00000002625	Nuclear	127.90075143779923	0.32524491705353564
ENSMUSG00000002625	Cytosolic	391.79706126083033	2.2276849299921206
ENSMUSG00000002625	Membrane	164.30975667012714	3.5426878336155467
ENSMUSG00000002625	Whole-cell	557.2267673004405	4.2709881157686045
ENSMUSG00000002635	Whole-cell	187.48837517143923	3.733962433209573
ENSMUSG00000002635	Membrane	120.84655052672703	5.86110252489871
ENSMUSG00000002635	Cytosolic	245.0121694887952	0.43284754794476676
ENSMUSG00000002635	Pre-mRNA processing	16.35763965944738	0.34127268666819327
ENSMUSG00000002635	Nuclear	124.93451801408615	2.979022451280933
ENSMUSG00000002658	Pre-mRNA processing	19.95806419385404	1.3052820609111988
ENSMUSG00000002658	Nuclear	152.8712245137104	0.17075041336071445
ENSMUSG00000002658	Cytosolic	263.2086133689105	4.366832815341666
ENSMUSG00000002658	Membrane	80.90010666767775	2.2878901763893325
ENSMUSG00000002658	Whole-cell	232.69977989641168	0.48336975878655186
ENSMUSG00000002660	Whole-cell	337.42797633263405	0.8913021423641587
ENSMUSG00000002660	Cytosolic	297.74007889483755	1.0095482143628667
ENSMUSG00000002660	Membrane	381.8953092710821	0.9836363757106217
ENSMUSG00000002660	Pre-mRNA processing	9.047636473722324	0.1981937353423795
ENSMUSG00000002660	Nuclear	122.2783552325308	8.004398720697267
ENSMUSG00000002661	Pre-mRNA processing	7.414220335086367	0.2596607290053462
ENSMUSG00000002661	Nuclear	81.5906636100418	1.6982582110482562
ENSMUSG00000002661	Cytosolic	156.48634524900856	1.8810043487312025
ENSMUSG00000002661	Membrane	102.86332482428843	1.1110455038667815
ENSMUSG00000002661	Whole-cell	405.87101493636754	2.1698532088339366
ENSMUSG00000002668	Nuclear	36.983249204287546	0.22044158095646593
ENSMUSG00000002668	Membrane	54.547072249610544	7.149345001193568
ENSMUSG00000002668	Pre-mRNA processing	25.667868494268443	0.1939147580279656
ENSMUSG00000002679	Pre-mRNA processing	22.509545087892338	0.8280019774939185
ENSMUSG00000002688	Cytosolic	524.9626071489574	0.34050006563698615
ENSMUSG00000002688	Membrane	192.32233532774126	0.9077546907985107
ENSMUSG00000002688	Whole-cell	387.38420166924215	0.15805159926644666
ENSMUSG00000002718	Pre-mRNA processing	46.50010871969697	1.7961996028335776
ENSMUSG00000002718	Cytosolic	228.64443584548562	0.14940219085363132
ENSMUSG00000002718	Membrane	198.68774533595294	2.731225956336429
ENSMUSG00000002718	Whole-cell	502.4869114568825	0.13797272189091353
ENSMUSG00000002728	Whole-cell	18.06830265245676	0.486534631170636
ENSMUSG00000002728	Cytosolic	25.311041208212643	0.46044067217239665
ENSMUSG00000002728	Membrane	21.70921737406653	0.32675861646694176
ENSMUSG00000002728	Pre-mRNA processing	17.025953783740096	1.1304893564893654
ENSMUSG00000002728	Nuclear	10.129811532924649	0.5562335783499908
ENSMUSG00000002731	Pre-mRNA processing	20.322803495632098	0.8253352259106073
ENSMUSG00000002731	Nuclear	129.742853728687	6.371568780255443
ENSMUSG00000002731	Cytosolic	695.6590186043566	0.05961702489090832
ENSMUSG00000002731	Membrane	198.89832343417	2.125825393309791
ENSMUSG00000002731	Whole-cell	1232.7395100583437	2.204374828129907
ENSMUSG00000002732	Pre-mRNA processing	7.679486816422372	0.15697863380005872
ENSMUSG00000002732	Nuclear	172.8684865418255	4.315167725687155
ENSMUSG00000002732	Cytosolic	82.56480972368183	1.6945388797941972
ENSMUSG00000002732	Membrane	1255.5668449125326	1.5464313339230609
ENSMUSG00000002733	Whole-cell	114.65959920274331	0.47765395243174985
ENSMUSG00000002733	Membrane	214.4986216818894	0.6381195878046998
ENSMUSG00000002733	Pre-mRNA processing	24.930986529143794	1.7143434080038673
ENSMUSG00000002733	Nuclear	78.7661104126571	3.5484131279335407
ENSMUSG00000002733	Cytosolic	174.05013795530124	0.40675832857235794
ENSMUSG00000002741	Pre-mRNA processing	28.919443384510654	0.6907882602939487
ENSMUSG00000002741	Nuclear	168.5724480944202	3.138709835300938
ENSMUSG00000002741	Cytosolic	997.5521165588706	0.47368726662659844
ENSMUSG00000002741	Membrane	591.0392356430567	0.36783578737756695
ENSMUSG00000002741	Whole-cell	362.2752443515063	1.264246700984604
ENSMUSG00000002748	Whole-cell	103.55682295334924	0.9366340879639576
ENSMUSG00000002748	Membrane	82.57820440241433	1.2228700156046124
ENSMUSG00000002748	Pre-mRNA processing	37.71001934817898	0.48618763549765426
ENSMUSG00000002748	Nuclear	93.17196637462703	0.6205486263229907
ENSMUSG00000002748	Cytosolic	133.27421870697734	1.5123222311927917
ENSMUSG00000002763	Nuclear	47.18633791448042	3.368056778911455
ENSMUSG00000002763	Membrane	189.4872348096466	10.979016178009497
ENSMUSG00000002763	Whole-cell	464.9318056152054	10.847774554505426
ENSMUSG00000002768	Nuclear	281.6162509539769	4.058740879939653
ENSMUSG00000002768	Cytosolic	2079.4415364039824	0.366798585434753
ENSMUSG00000002768	Membrane	827.0082422545573	1.396307690293905
ENSMUSG00000002768	Whole-cell	1489.8789951553365	0.8257805829051249
ENSMUSG00000002778	Pre-mRNA processing	12.664452128694446	0.5258201008891711
ENSMUSG00000002781	Pre-mRNA processing	16.237161284982335	0.1394248091902633
ENSMUSG00000002781	Nuclear	23.89022890015433	4.258243432911851
ENSMUSG00000002797	Pre-mRNA processing	10.868942530032871	0.06406641773070709
ENSMUSG00000002797	Nuclear	105.92936142994512	3.650329569623029
ENSMUSG00000002797	Cytosolic	234.2075695131194	2.759535212045419
ENSMUSG00000002797	Membrane	206.41932954484142	0.9754209495051884
ENSMUSG00000002797	Whole-cell	148.8493932605913	1.5961321903907622
ENSMUSG00000002799	Whole-cell	116.67046728723405	2.329237384202205
ENSMUSG00000002799	Membrane	233.82144226115582	15.307804199656198
ENSMUSG00000002799	Cytosolic	185.91717630093916	3.7598008523401862
ENSMUSG00000002799	Pre-mRNA processing	20.112747256804234	0.11115416442828657
ENSMUSG00000002799	Nuclear	34.43765106766569	1.049868644399833
ENSMUSG00000002803	Cytosolic	2079.441530274892	0.23631063081720974
ENSMUSG00000002803	Whole-cell	180.67003476375308	2.03317774058626
ENSMUSG00000002804	Pre-mRNA processing	21.642770359666088	0.07464747111236722
ENSMUSG00000002804	Nuclear	44.146124790754484	0.16191572111027563
ENSMUSG00000002804	Membrane	256.1530520940013	0.6782706726074756
ENSMUSG00000002808	Whole-cell	101.92232186202384	3.424239030440805
ENSMUSG00000002808	Membrane	210.19436761767253	5.917525665005293
ENSMUSG00000002808	Cytosolic	136.11110703810274	1.4603643788533767
ENSMUSG00000002808	Pre-mRNA processing	23.691695672348942	0.15637094043213173
ENSMUSG00000002808	Nuclear	85.90818902305287	1.0906704093665256
ENSMUSG00000002812	Pre-mRNA processing	23.540747597248046	3.173106027230416
ENSMUSG00000002812	Nuclear	209.1627039586393	4.193765577729799
ENSMUSG00000002812	Membrane	266.3440785304492	3.956162196808003
ENSMUSG00000002812	Whole-cell	1684.1046687489993	1.3081267374218737
ENSMUSG00000002814	Pre-mRNA processing	26.796655084794335	2.0589001817145247
ENSMUSG00000002814	Nuclear	81.11498707034488	0.35534382133102055
ENSMUSG00000002820	Whole-cell	114.45620254325127	0.3331655903076721
ENSMUSG00000002820	Membrane	103.9043217827746	0.5071789474693345
ENSMUSG00000002820	Cytosolic	144.7114179397113	3.2884507909188705
ENSMUSG00000002820	Pre-mRNA processing	13.804063486631076	0.5026636793669561
ENSMUSG00000002820	Nuclear	39.06048389853278	3.418397542200002
ENSMUSG00000002825	Pre-mRNA processing	13.940850700246004	0.1663749074895104
ENSMUSG00000002825	Nuclear	29.158560078053654	5.265025368520719
ENSMUSG00000002825	Cytosolic	1104.860694848849	2.2237218054827186
ENSMUSG00000002825	Membrane	194.7459484029787	4.120100536164502
ENSMUSG00000002825	Whole-cell	305.0125934933872	3.2489653870142616
ENSMUSG00000002831	Pre-mRNA processing	33.99673517528179	1.3004148700418727
ENSMUSG00000002833	Whole-cell	284.33302157431143	1.4907766262914162
ENSMUSG00000002833	Membrane	148.4850845743365	2.360055894920027
ENSMUSG00000002833	Cytosolic	338.40901179013207	5.1000373614102
ENSMUSG00000002833	Pre-mRNA processing	33.83447998830557	1.1617777293877856
ENSMUSG00000002833	Nuclear	67.31391544499037	3.455120696848403
ENSMUSG00000002835	Pre-mRNA processing	17.63608124684273	0.2330815148008733
ENSMUSG00000002835	Nuclear	67.76101491089678	1.1141458177199048
ENSMUSG00000002835	Cytosolic	134.86395172603744	5.6192618289374066
ENSMUSG00000002835	Membrane	101.56923188197106	1.5540322728606213
ENSMUSG00000002835	Whole-cell	102.84381463996428	0.7633918189040702
ENSMUSG00000002844	Cytosolic	783.2207052879389	1.7477577668608963
ENSMUSG00000002844	Membrane	742.6670638357684	1.8785762703987317
ENSMUSG00000002846	Whole-cell	574.8006201058291	3.1323594959490664
ENSMUSG00000002846	Cytosolic	276.4174746650179	2.952596245559543
ENSMUSG00000002846	Pre-mRNA processing	54.81198788406538	0.1057966165536241
ENSMUSG00000002846	Nuclear	130.68859129537424	1.8808299468168928
ENSMUSG00000002870	Pre-mRNA processing	25.742877791815534	8.379833388429681
ENSMUSG00000002870	Nuclear	1164.9663407470844	0.8213462384934382
ENSMUSG00000002870	Cytosolic	568.5041332448634	1.6554968745387837
ENSMUSG00000002870	Membrane	73.73390712629111	7.550167800063434
ENSMUSG00000002870	Whole-cell	534.469903786289	2.3199926173104988
ENSMUSG00000002871	Pre-mRNA processing	16.62876996736779	0.1452667666580006
ENSMUSG00000002881	Pre-mRNA processing	33.77688464116983	0.3583029302613362
ENSMUSG00000002885	Pre-mRNA processing	22.2055310433842	0.31535800268478276
ENSMUSG00000002885	Nuclear	27.74321648769651	0.37035997523193886
ENSMUSG00000002885	Whole-cell	148.05829682425772	1.5545474627082048
ENSMUSG00000002897	Pre-mRNA processing	12.750729972610781	8.836722710918808
ENSMUSG00000002897	Nuclear	47.78790228867082	4.100729359438075
ENSMUSG00000002897	Cytosolic	102.07717982159036	9.117282764747495
ENSMUSG00000002897	Membrane	114.52173139848587	5.2451086215286535
ENSMUSG00000002897	Whole-cell	83.23502220349766	1.8981404387008254
ENSMUSG00000002908	Pre-mRNA processing	27.350758265808135	0.25190524076026094
ENSMUSG00000002910	Membrane	40.32473399515715	0.39679952360354026
ENSMUSG00000002910	Whole-cell	38.22721733725888	1.0390649389665874
ENSMUSG00000002910	Nuclear	13.220831116766803	0.1870474522792579
ENSMUSG00000002910	Cytosolic	57.51999966425934	5.340803121026089
ENSMUSG00000002949	Pre-mRNA processing	24.46712162653816	0.8674978542355472
ENSMUSG00000002949	Nuclear	88.16741363259572	2.792796543327319
ENSMUSG00000002949	Cytosolic	294.4983938744197	3.5272114864289286
ENSMUSG00000002949	Membrane	164.41598340725395	2.5039956233835468
ENSMUSG00000002949	Whole-cell	223.05255293249255	0.4875413200867497
ENSMUSG00000002957	Whole-cell	563.9488538486721	0.8383691953644746
ENSMUSG00000002957	Cytosolic	1599.8263080155898	1.008998068645319
ENSMUSG00000002957	Membrane	442.2287138674254	0.8825790220393597
ENSMUSG00000002957	Pre-mRNA processing	49.5924720742893	0.6687905435146283
ENSMUSG00000002957	Nuclear	383.8639055863181	0.5627646558827646
ENSMUSG00000002963	Membrane	154.54533173530447	2.0896462840014984
ENSMUSG00000002963	Whole-cell	252.08155161366963	4.067258294779144
ENSMUSG00000002968	Whole-cell	180.20801542008883	0.4687595316284857
ENSMUSG00000002968	Pre-mRNA processing	15.514742577467441	0.5844471843731002
ENSMUSG00000002968	Nuclear	29.56137818463531	3.048512899790578
ENSMUSG00000002968	Cytosolic	337.26138465490214	5.0186387264569
ENSMUSG00000002968	Membrane	303.9682499657096	3.177778106487746
ENSMUSG00000002980	Nuclear	380.9156072475159	4.282468283183641
ENSMUSG00000002980	Cytosolic	463.42670574064704	1.3660940366623748
ENSMUSG00000002980	Pre-mRNA processing	22.918847905399723	9.112105801774607
ENSMUSG00000002981	Pre-mRNA processing	16.81413487226537	0.5106151024350221
ENSMUSG00000002981	Nuclear	69.82009295061624	4.798519817385407
ENSMUSG00000002981	Cytosolic	212.64241795509213	7.448831908419178
ENSMUSG00000002981	Membrane	313.00998175082975	2.696371600062996
ENSMUSG00000002981	Whole-cell	167.4126940004642	1.6639792297536435
ENSMUSG00000002983	Pre-mRNA processing	33.75740601444382	0.12676296499764952
ENSMUSG00000002984	Pre-mRNA processing	13.62832347500543	0.8892501037100558
ENSMUSG00000002985	Pre-mRNA processing	302.55680571027426	21.849271907651918
ENSMUSG00000002996	Whole-cell	331.19614735684	1.3601755350589
ENSMUSG00000002996	Membrane	191.69003094315616	3.779483656964703
ENSMUSG00000002996	Pre-mRNA processing	717.3355630033351	2.2695967750025785
ENSMUSG00000002996	Nuclear	722.7029321911498	0.7498479591044843
ENSMUSG00000002996	Cytosolic	276.12760248323764	0.2543957752570377
ENSMUSG00000003031	Membrane	31.75051994553494	0.49356457896464323
ENSMUSG00000003031	Nuclear	21.375885105115156	0.14200173482651346
ENSMUSG00000003031	Cytosolic	59.7049261094314	0.40972178530805503
ENSMUSG00000003031	Whole-cell	27.665805494237386	0.3657538886851956
ENSMUSG00000003032	Whole-cell	36.915923640900964	0.9286207187533171
ENSMUSG00000003032	Cytosolic	48.8162715117306	5.380618968620209
ENSMUSG00000003032	Membrane	43.63180225916767	3.3549792754773673
ENSMUSG00000003032	Nuclear	31.61516650774056	0.2667797659955857
ENSMUSG00000003032	Pre-mRNA processing	8.576023948309162	0.2191542065638392
ENSMUSG00000003033	Pre-mRNA processing	15.762076312179854	0.22613862893288386
ENSMUSG00000003033	Nuclear	180.48421614189772	13.842698316756483
ENSMUSG00000003033	Cytosolic	1209.4760397243163	1.0049277144924078
ENSMUSG00000003033	Membrane	262.8552430057472	5.272932910526778
ENSMUSG00000003033	Whole-cell	1221.9926511027268	0.7120146642655669
ENSMUSG00000003037	Whole-cell	396.97970945413374	0.17092287296488157
ENSMUSG00000003037	Membrane	412.8068308335488	1.242821566396663
ENSMUSG00000003037	Cytosolic	336.9492025624816	0.5279193260484123
ENSMUSG00000003037	Nuclear	334.43359168560465	1.9872923072418085
ENSMUSG00000003037	Pre-mRNA processing	18.25972000783499	0.5609401811624593
ENSMUSG00000003038	Pre-mRNA processing	10.100807024549814	1.1092303810486248
ENSMUSG00000003038	Nuclear	10.675923079053083	4.207012779044845
ENSMUSG00000003038	Cytosolic	17.28316529156706	13.98511801667379
ENSMUSG00000003038	Membrane	138.3930440604351	29.526120624622557
ENSMUSG00000003038	Whole-cell	17.78773277106446	11.038513266269256
ENSMUSG00000003039	Whole-cell	288.4321553768999	0.5304203034580238
ENSMUSG00000003039	Membrane	311.63873164265885	0.5358314435995125
ENSMUSG00000003039	Cytosolic	266.37460315002426	0.4523228101306681
ENSMUSG00000003039	Nuclear	150.67160869300918	2.4937576346161827
ENSMUSG00000003039	Pre-mRNA processing	13.464956912336078	1.9590245024776833
ENSMUSG00000003051	Pre-mRNA processing	10.605456099987656	0.5838224750141713
ENSMUSG00000003062	Pre-mRNA processing	27.684910605835327	0.260214590204096
ENSMUSG00000003062	Nuclear	54.40818337993783	0.39978677673445673
ENSMUSG00000003062	Cytosolic	264.9885164476415	1.3655903064590427
ENSMUSG00000003062	Whole-cell	213.38094393189198	2.1891922614102723
ENSMUSG00000003068	Whole-cell	121.72290277618882	0.5956181811760335
ENSMUSG00000003068	Membrane	167.19329476464512	1.3980398320185556
ENSMUSG00000003068	Cytosolic	212.2529339738713	4.65973754971329
ENSMUSG00000003068	Nuclear	46.98278210016554	0.6793022794327069
ENSMUSG00000003068	Pre-mRNA processing	18.851780384515063	0.15730715750122057
ENSMUSG00000003070	Pre-mRNA processing	11.878420045953979	0.27393877983866183
ENSMUSG00000003070	Nuclear	80.88374030453635	1.82421393047035
ENSMUSG00000003070	Cytosolic	66.28583063482526	0.37316240941453044
ENSMUSG00000003070	Membrane	251.3772364652735	0.9487310644312935
ENSMUSG00000003070	Whole-cell	99.30061320145295	2.0732805162924683
ENSMUSG00000003072	Pre-mRNA processing	24.215789625693436	0.13623874182361692
ENSMUSG00000003072	Nuclear	41.25261076406861	0.42047906795178
ENSMUSG00000003099	Membrane	226.1066395608847	1.4294975025928287
ENSMUSG00000003099	Cytosolic	669.3857327116398	5.989473533433486
ENSMUSG00000003099	Whole-cell	355.5635199090946	0.5790584626190987
ENSMUSG00000003099	Pre-mRNA processing	19.078441331421672	1.3956877130801972
ENSMUSG00000003099	Nuclear	112.19193895218766	3.547148027631202
ENSMUSG00000003119	Pre-mRNA processing	89.66655871652388	2.10614371348042
ENSMUSG00000003119	Nuclear	160.41883737888247	0.4071428275662707
ENSMUSG00000003119	Cytosolic	152.26301675709237	0.9546323427950096
ENSMUSG00000003119	Membrane	113.72159588848989	1.0841985935506602
ENSMUSG00000003119	Whole-cell	133.1589103761641	0.8539778117443573
ENSMUSG00000003123	Cytosolic	109.66620645435984	3.9608614211074866
ENSMUSG00000003123	Whole-cell	76.74501800348952	1.156380025346505
ENSMUSG00000003123	Pre-mRNA processing	16.145137777117633	0.6475990898712813
ENSMUSG00000003123	Nuclear	62.98494963223734	1.1121323698298955
ENSMUSG00000003131	Nuclear	92.80609984937632	3.1720826243453955
ENSMUSG00000003131	Cytosolic	79.49710393184267	1.5058754977291906
ENSMUSG00000003131	Membrane	70.8133227096998	1.0359851441214023
ENSMUSG00000003131	Whole-cell	65.87198516563167	1.0966855384364533
ENSMUSG00000003131	Pre-mRNA processing	19.315040592521832	0.3706971845731318
ENSMUSG00000003134	Whole-cell	371.108836491963	0.25544063656465227
ENSMUSG00000003134	Pre-mRNA processing	46.243832961826044	0.3093142103972455
ENSMUSG00000003134	Nuclear	168.91373998705174	0.22842432779268818
ENSMUSG00000003134	Cytosolic	425.6462716364588	3.6752446172276714
ENSMUSG00000003134	Membrane	684.9032636061444	2.1664596985691658
ENSMUSG00000003135	Nuclear	78.4659265047846	0.1450657268030304
ENSMUSG00000003135	Pre-mRNA processing	10.453291049844236	0.7509549664833558
ENSMUSG00000003153	Pre-mRNA processing	14.575069909772395	0.18489121893684174
ENSMUSG00000003153	Nuclear	160.4370625458838	5.652015913592248
ENSMUSG00000003153	Cytosolic	323.350030332746	12.931313858731716
ENSMUSG00000003153	Membrane	2079.441541679833	3.4784229694993027
ENSMUSG00000003153	Whole-cell	263.25380026034225	5.9938101752047865
ENSMUSG00000003154	Pre-mRNA processing	13.577555257680268	0.25250419372151006
ENSMUSG00000003161	Pre-mRNA processing	26.15986433511692	2.3439061652157758
ENSMUSG00000003184	Pre-mRNA processing	21.34380499805785	0.4130140180924896
ENSMUSG00000003184	Nuclear	44.382995125306664	0.5138727156399914
ENSMUSG00000003190	Whole-cell	126.67108055428335	2.8073370911590323
ENSMUSG00000003190	Membrane	137.8690828797407	2.3399626251464594
ENSMUSG00000003190	Nuclear	40.104281842215755	1.7542046569885006
ENSMUSG00000003190	Pre-mRNA processing	26.358908294505188	0.4531626827399563
ENSMUSG00000003190	Cytosolic	258.47442243643064	2.490257920039114
ENSMUSG00000003198	Pre-mRNA processing	19.64178156914342	0.5844379806342358
ENSMUSG00000003198	Nuclear	34.42548196441205	0.07818682150927381
ENSMUSG00000003198	Cytosolic	37.548063990868386	0.18637959797680248
ENSMUSG00000003198	Membrane	35.369778511646025	1.6427589608558923
ENSMUSG00000003198	Whole-cell	39.23211955821178	0.627524227806129
ENSMUSG00000003199	Whole-cell	421.9610155609435	0.8956591356547459
ENSMUSG00000003199	Membrane	291.30810761235415	0.10479842002615297
ENSMUSG00000003199	Pre-mRNA processing	29.5080733606863	0.7457323188146658
ENSMUSG00000003199	Nuclear	141.91198510105227	0.26799601647921395
ENSMUSG00000003199	Cytosolic	164.5429660459833	3.049686812657247
ENSMUSG00000003200	Pre-mRNA processing	10.625806842641108	0.3508254787176969
ENSMUSG00000003200	Nuclear	118.03868225172198	4.670479924103224
ENSMUSG00000003200	Cytosolic	343.618608149352	1.5118516707280842
ENSMUSG00000003200	Membrane	177.2155269430211	1.222322875697373
ENSMUSG00000003200	Whole-cell	328.65231395176494	0.7284215609897219
ENSMUSG00000003206	Cytosolic	136.0279983642821	13.936708705422049
ENSMUSG00000003206	Membrane	270.67269246576404	1.0802101051324506
ENSMUSG00000003206	Whole-cell	60.491053398293204	6.851691148490875
ENSMUSG00000003208	Whole-cell	113.81526767185865	0.6629978961080094
ENSMUSG00000003208	Membrane	91.81279630812288	3.1613475508672626
ENSMUSG00000003208	Pre-mRNA processing	20.97244335899872	0.40644733928050525
ENSMUSG00000003208	Nuclear	52.63741495984699	1.9546184143368228
ENSMUSG00000003208	Cytosolic	131.56397496105862	10.761748940135778
ENSMUSG00000003226	Pre-mRNA processing	78.38617259921023	1.5132741904172646
ENSMUSG00000003226	Nuclear	346.1750794904298	1.7874146594296085
ENSMUSG00000003226	Cytosolic	164.51495749766465	0.3897069277489338
ENSMUSG00000003226	Membrane	104.65124382633157	2.1518146346152163
ENSMUSG00000003226	Whole-cell	160.55675620112066	0.33864918729815346
ENSMUSG00000003228	Whole-cell	93.53406117739911	0.8406576591708892
ENSMUSG00000003228	Membrane	81.7948459177545	1.4828446706374008
ENSMUSG00000003228	Pre-mRNA processing	39.89622013977714	4.529266708232162
ENSMUSG00000003228	Nuclear	127.10492442722935	0.48300364676847013
ENSMUSG00000003228	Cytosolic	120.19083082043096	4.936420462093236
ENSMUSG00000003233	Pre-mRNA processing	26.99874987040211	1.5142406565438007
ENSMUSG00000003233	Nuclear	81.3110927825309	2.413638379326332
ENSMUSG00000003233	Cytosolic	227.41320747218708	1.7893173732338838
ENSMUSG00000003233	Membrane	223.62356201850932	0.4931365879959828
ENSMUSG00000003233	Whole-cell	163.7439707784664	0.29602286930383803
ENSMUSG00000003234	Whole-cell	209.02390247782262	1.6774410303814633
ENSMUSG00000003234	Membrane	56.78726252172395	2.987848712737425
ENSMUSG00000003234	Nuclear	125.53082434313802	0.958404254916167
ENSMUSG00000003234	Pre-mRNA processing	18.808973164006144	1.0079233508872767
ENSMUSG00000003234	Cytosolic	233.17890916915943	3.5956951399716655
ENSMUSG00000003235	Whole-cell	821.8413076944767	0.3370033760055692
ENSMUSG00000003235	Pre-mRNA processing	14.775296050464535	3.1846783989425846
ENSMUSG00000003235	Nuclear	868.2138270126821	1.898488121769344
ENSMUSG00000003235	Cytosolic	2061.7597116367647	0.2782612695948139
ENSMUSG00000003235	Membrane	380.4890984202116	2.4922999974824753
ENSMUSG00000003269	Nuclear	29.77962428879857	1.9428378011570784
ENSMUSG00000003269	Whole-cell	40.3239114131488	7.464190306974622
ENSMUSG00000003269	Pre-mRNA processing	14.79761238330248	1.183127089586371
ENSMUSG00000003271	Pre-mRNA processing	60.800870698471016	5.19796603578509
ENSMUSG00000003273	Pre-mRNA processing	18.245049533360636	0.37892454923934904
ENSMUSG00000003273	Nuclear	42.56404687601505	1.1643126888319282
ENSMUSG00000003273	Cytosolic	541.1796161767163	0.7370910234814599
ENSMUSG00000003273	Whole-cell	164.4158125595345	0.6543526237378856
ENSMUSG00000003279	Pre-mRNA processing	56.158264728947074	1.685353782240374
ENSMUSG00000003282	Whole-cell	102.09187360958451	5.458050056450558
ENSMUSG00000003282	Membrane	72.13700758956492	5.9071623865027885
ENSMUSG00000003282	Cytosolic	107.77229507782982	2.044696836019022
ENSMUSG00000003283	Pre-mRNA processing	41.67389373299611	0.517723331243672
ENSMUSG00000003299	Pre-mRNA processing	15.351675429779672	0.1804352828432993
ENSMUSG00000003299	Nuclear	78.47565972672604	8.492728761336847
ENSMUSG00000003299	Cytosolic	1142.4305337077208	0.5636219349725488
ENSMUSG00000003299	Membrane	545.1983086756893	1.3507098480276514
ENSMUSG00000003299	Whole-cell	663.0379131357264	1.4047498080946406
ENSMUSG00000003308	Membrane	70.76866154565167	1.5344536361151753
ENSMUSG00000003308	Cytosolic	77.89449018782872	0.3984970296150844
ENSMUSG00000003308	Whole-cell	51.46372554639715	0.5057162510062181
ENSMUSG00000003308	Pre-mRNA processing	8.388899265117	0.026852840707351316
ENSMUSG00000003308	Nuclear	12.703578488252218	0.7877148461016541
ENSMUSG00000003316	Pre-mRNA processing	55.21745520086251	1.779100542141607
ENSMUSG00000003316	Nuclear	1568.5864970747168	1.6153323762130867
ENSMUSG00000003316	Cytosolic	2079.4415416367924	7.5577078626556755
ENSMUSG00000003316	Membrane	2079.4415416798347	16.630560175965822
ENSMUSG00000003316	Whole-cell	402.89444564848566	1.9234676731771414
ENSMUSG00000003341	Pre-mRNA processing	19.360373852148786	1.8118359532725223
ENSMUSG00000003341	Nuclear	23.785463253663547	1.3478597246520474
ENSMUSG00000003341	Whole-cell	62.380748564403376	1.46143448348896
ENSMUSG00000003344	Membrane	129.58016476257913	0.9041540255816023
ENSMUSG00000003344	Pre-mRNA processing	12.666721149933885	0.07463904901425514
ENSMUSG00000003345	Pre-mRNA processing	14.158458900991873	0.21493256975582598
ENSMUSG00000003345	Nuclear	41.850291955799676	1.8955789792696143
ENSMUSG00000003345	Membrane	224.68086270834175	3.8407473348520345
ENSMUSG00000003345	Whole-cell	237.8518023170978	0.48626646029102905
ENSMUSG00000003346	Pre-mRNA processing	7.203489540554071	0.15390243611328389
ENSMUSG00000003348	Whole-cell	115.45020262327859	1.5744587286369085
ENSMUSG00000003348	Pre-mRNA processing	24.466090745607477	0.45723872482947203
ENSMUSG00000003348	Nuclear	105.11808021013364	1.1905510734001306
ENSMUSG00000003348	Cytosolic	129.84966743156392	5.591097124024916
ENSMUSG00000003348	Membrane	112.88395048110168	2.2252099725975705
ENSMUSG00000003354	Cytosolic	182.06063430369036	0.1043013591331354
ENSMUSG00000003354	Nuclear	234.71020223345334	1.5112879608627499
ENSMUSG00000003355	Pre-mRNA processing	18.0990581464654	0.26267365489431427
ENSMUSG00000003355	Nuclear	54.00283789731677	3.5500934349278825
ENSMUSG00000003355	Cytosolic	156.52519051085005	0.13231667591234264
ENSMUSG00000003355	Membrane	274.2119376946779	1.1851439336075527
ENSMUSG00000003355	Whole-cell	115.30839348017888	2.4363654384292763
ENSMUSG00000003360	Whole-cell	287.6453843668891	0.2879130938415054
ENSMUSG00000003360	Cytosolic	310.92073188243467	3.7282407072559014
ENSMUSG00000003360	Membrane	151.15823687760482	1.2868187312191919
ENSMUSG00000003360	Pre-mRNA processing	18.205420793233717	0.7590989513484909
ENSMUSG00000003360	Nuclear	151.5584017192658	2.3026361139921656
ENSMUSG00000003363	Pre-mRNA processing	12.356807030786793	0.18247220303651943
ENSMUSG00000003378	Pre-mRNA processing	34.43275681792122	0.18563504704679912
ENSMUSG00000003378	Nuclear	71.04851421093511	4.714576155789262
ENSMUSG00000003378	Whole-cell	533.4749104945126	3.076858841475004
ENSMUSG00000003380	Pre-mRNA processing	7.917062012615783	0.18848111790228783
ENSMUSG00000003382	Membrane	40.377450524383335	2.0498699492550307
ENSMUSG00000003382	Cytosolic	85.14387568296746	0.610505603015341
ENSMUSG00000003382	Whole-cell	69.03854600260541	0.5877583036565579
ENSMUSG00000003382	Pre-mRNA processing	10.292492320740331	0.12530866316489436
ENSMUSG00000003382	Nuclear	54.511313732668015	0.5315171334902982
ENSMUSG00000003410	Pre-mRNA processing	27.934654625885923	0.09772569622834339
ENSMUSG00000003410	Nuclear	73.54522117525184	1.2717899493171991
ENSMUSG00000003410	Cytosolic	83.38928148020645	1.1143622961306139
ENSMUSG00000003410	Membrane	115.25887793712913	0.35635011900090163
ENSMUSG00000003410	Whole-cell	103.23324335262723	1.4201418701745059
ENSMUSG00000003411	Pre-mRNA processing	48.13996741232162	5.46334989677766
ENSMUSG00000003418	Membrane	966.4864229318772	4.02974771941429
ENSMUSG00000003418	Whole-cell	256.3904840667328	1.3807428422134436
ENSMUSG00000003418	Cytosolic	790.3822659029495	2.90199932039808
ENSMUSG00000003421	Pre-mRNA processing	14.100368649803157	0.7422644473967758
ENSMUSG00000003421	Nuclear	76.09922979746374	2.0882608389832678
ENSMUSG00000003421	Cytosolic	157.27652216300058	2.806608794268743
ENSMUSG00000003421	Membrane	76.45402427600996	0.879573954762752
ENSMUSG00000003421	Whole-cell	133.02485964262337	1.4422478782701438
ENSMUSG00000003423	Pre-mRNA processing	29.43308026144943	0.5653813507498202
ENSMUSG00000003423	Nuclear	152.3807343877164	1.6661631616049126
ENSMUSG00000003423	Cytosolic	655.4355210938886	0.7397934918902028
ENSMUSG00000003423	Membrane	161.18469599858264	4.750431039641498
ENSMUSG00000003429	Pre-mRNA processing	130.29300505911777	18.807973434738813
ENSMUSG00000003429	Nuclear	29.118928458581063	3.26702348852958
ENSMUSG00000003435	Pre-mRNA processing	19.86585153846329	1.4419467713456418
ENSMUSG00000003436	Whole-cell	351.39793681103896	0.15614343330051086
ENSMUSG00000003436	Membrane	424.622153160066	0.02683609093935509
ENSMUSG00000003436	Pre-mRNA processing	17.981484921029214	0.6926423186959265
ENSMUSG00000003436	Nuclear	45.4173586567528	9.301781707272152
ENSMUSG00000003437	Pre-mRNA processing	29.52266853424251	1.5095551980095974
ENSMUSG00000003437	Nuclear	82.84849285069099	3.191887877998529
ENSMUSG00000003437	Cytosolic	203.59556912184803	3.9228424388098913
ENSMUSG00000003437	Membrane	94.73849785534652	2.5775570987599186
ENSMUSG00000003437	Whole-cell	178.99196832886625	0.24224044856121732
ENSMUSG00000003438	Whole-cell	427.85171817716156	1.4732685010413054
ENSMUSG00000003438	Cytosolic	391.1264837803617	0.5206553763888563
ENSMUSG00000003438	Membrane	249.65095764259627	1.2753494855138283
ENSMUSG00000003438	Pre-mRNA processing	11.968491734652122	0.24096869243732444
ENSMUSG00000003438	Nuclear	126.13641758146967	11.842903776339154
ENSMUSG00000003444	Pre-mRNA processing	10.945867353224664	0.3054270079604172
ENSMUSG00000003444	Nuclear	131.29886149390146	2.781627667957222
ENSMUSG00000003444	Cytosolic	194.58385177795998	1.3902565129401636
ENSMUSG00000003444	Membrane	183.14589311506953	0.04253563807716673
ENSMUSG00000003444	Whole-cell	156.91696415293487	1.063342221129142
ENSMUSG00000003452	Cytosolic	174.92171363706709	0.6963182391624676
ENSMUSG00000003452	Membrane	537.6148246370013	1.662662422485137
ENSMUSG00000003452	Whole-cell	164.3383086111345	2.5787534862015598
ENSMUSG00000003458	Whole-cell	785.6808067208157	9.115547663360374
ENSMUSG00000003458	Nuclear	74.31643809357374	6.9930436534565725
ENSMUSG00000003458	Pre-mRNA processing	20.14762537551562	0.06735133988372013
ENSMUSG00000003464	Pre-mRNA processing	18.270148367573785	0.1752870435757375
ENSMUSG00000003464	Nuclear	118.75526997473996	2.398183931024528
ENSMUSG00000003464	Cytosolic	272.2483939601857	1.0443842203712292
ENSMUSG00000003464	Membrane	248.50629532846565	1.3364689480081426
ENSMUSG00000003464	Whole-cell	221.9824825681767	2.004789802043288
ENSMUSG00000003469	Cytosolic	141.30621792315196	1.9628331580741492
ENSMUSG00000003469	Pre-mRNA processing	47.00693488777797	0.27162991118218227
ENSMUSG00000003469	Nuclear	62.00076123818884	0.171257249065389
ENSMUSG00000003469	Membrane	162.1107734150507	3.0831709207418996
ENSMUSG00000003469	Whole-cell	150.1280546095144	1.4627980608867137
ENSMUSG00000003476	Membrane	108.9322451299343	1.3039835429016042
ENSMUSG00000003476	Cytosolic	98.7594420478775	0.6111665403985868
ENSMUSG00000003476	Whole-cell	87.94535452298503	0.7767737269942767
ENSMUSG00000003476	Pre-mRNA processing	48.8381562574383	0.2294865875564359
ENSMUSG00000003476	Nuclear	85.83357447289029	0.2951672095894558
ENSMUSG00000003500	Pre-mRNA processing	11.095824165906128	0.37221959268410365
ENSMUSG00000003518	Pre-mRNA processing	14.958987862763781	0.9166079079364855
ENSMUSG00000003526	Pre-mRNA processing	20.44456560146178	0.16439244154841387
ENSMUSG00000003527	Whole-cell	105.92658067297914	0.7948593441041115
ENSMUSG00000003527	Membrane	76.69349357714249	0.7844739951467566
ENSMUSG00000003527	Pre-mRNA processing	18.795483020247016	0.45289838185040443
ENSMUSG00000003527	Nuclear	50.23509709924409	0.8393291456942975
ENSMUSG00000003527	Cytosolic	117.04243956200791	0.9327899407764981
ENSMUSG00000003528	Pre-mRNA processing	15.7492659032376	1.8044769491593007
ENSMUSG00000003528	Nuclear	127.43166939545056	10.515079902338812
ENSMUSG00000003528	Cytosolic	482.1554309831964	0.41561160132767144
ENSMUSG00000003528	Membrane	425.49632727420857	0.5687822509551336
ENSMUSG00000003528	Whole-cell	581.5842941304956	1.9415806234730697
ENSMUSG00000003531	Pre-mRNA processing	9.482503833387177	0.5856165296702203
ENSMUSG00000003531	Nuclear	25.24179802101803	1.2164848688050398
ENSMUSG00000003531	Cytosolic	139.90821285962542	1.3931486310571395
ENSMUSG00000003531	Membrane	238.30314576093699	3.5525162895590987
ENSMUSG00000003534	Pre-mRNA processing	23.08623904974167	4.1373871279816425
ENSMUSG00000003541	Whole-cell	14.556026384744062	0.009886526637234659
ENSMUSG00000003546	Whole-cell	484.9325126005264	0.2936052152438429
ENSMUSG00000003546	Cytosolic	1093.0324210373228	0.9815272818825888
ENSMUSG00000003546	Membrane	327.4547780345114	0.30387293268832777
ENSMUSG00000003546	Pre-mRNA processing	27.52646584811169	0.48402799245798167
ENSMUSG00000003546	Nuclear	131.9028512105766	2.4079332852536184
ENSMUSG00000003549	Pre-mRNA processing	15.55523674954907	0.443511558291737
ENSMUSG00000003549	Nuclear	19.590994784495006	3.6535032380003627
ENSMUSG00000003549	Cytosolic	100.76633992518798	0.5502094696485498
ENSMUSG00000003549	Membrane	64.68036165417584	2.297880282114748
ENSMUSG00000003549	Whole-cell	81.78504123462291	0.8411441292090598
ENSMUSG00000003573	Whole-cell	137.117154233205	7.193279004109893
ENSMUSG00000003573	Membrane	169.77580942259797	5.058583165016184
ENSMUSG00000003573	Nuclear	43.01619017189879	0.3548181225458269
ENSMUSG00000003573	Pre-mRNA processing	28.420585945381294	0.22519441198455703
ENSMUSG00000003573	Cytosolic	155.4142252190139	1.9892851638001572
ENSMUSG00000003575	Whole-cell	215.5476814987936	4.609096492794274
ENSMUSG00000003575	Pre-mRNA processing	26.525046743284328	0.08943077619832189
ENSMUSG00000003575	Nuclear	66.24702531590762	8.834957528457632
ENSMUSG00000003575	Cytosolic	317.07028214755013	2.3521034483544225
ENSMUSG00000003575	Membrane	261.6149990727157	2.6998502354509992
ENSMUSG00000003581	Cytosolic	66.8206148183865	1.8217400858774448
ENSMUSG00000003581	Membrane	297.06341610532274	19.82725356355495
ENSMUSG00000003581	Pre-mRNA processing	13.679488902565142	0.02541061456691731
ENSMUSG00000003581	Nuclear	23.702159422333544	0.5052437041392327
ENSMUSG00000003581	Whole-cell	75.50025272627838	0.4992014863446612
ENSMUSG00000003585	Whole-cell	339.07861918432496	7.300184017859781
ENSMUSG00000003585	Membrane	159.774238252183	9.455215027280545
ENSMUSG00000003585	Cytosolic	834.8712574862773	6.3421376881139135
ENSMUSG00000003585	Nuclear	157.05505740156275	8.841587428186866
ENSMUSG00000003585	Pre-mRNA processing	15.904871728504535	0.4586175919233577
ENSMUSG00000003604	Cytosolic	598.6505706118755	0.06366557230925576
ENSMUSG00000003604	Membrane	490.22692416610465	0.965426833007693
ENSMUSG00000003604	Whole-cell	720.5792814003271	0.8054645494368339
ENSMUSG00000003623	Membrane	91.2063746207183	1.6061545844046297
ENSMUSG00000003623	Cytosolic	243.3418676015849	7.157720365521024
ENSMUSG00000003623	Whole-cell	208.61498927158632	1.206273118375188
ENSMUSG00000003623	Pre-mRNA processing	32.074071744065385	2.2714324297697255
ENSMUSG00000003623	Nuclear	237.24792467390742	2.3620222090065934
ENSMUSG00000003644	Pre-mRNA processing	21.756752768943926	0.0601055803884358
ENSMUSG00000003657	Cytosolic	392.001830191848	0.888971174159371
ENSMUSG00000003657	Membrane	167.51233161164242	3.028719749776206
ENSMUSG00000003660	Whole-cell	604.2474788392509	1.428492486354504
ENSMUSG00000003660	Pre-mRNA processing	102.80947604094916	7.610450275897255
ENSMUSG00000003660	Nuclear	2079.441541399095	0.2773895562086468
ENSMUSG00000003660	Cytosolic	1360.6363191057817	6.19667456125395
ENSMUSG00000003660	Membrane	105.61725637803121	6.483699414574821
ENSMUSG00000003662	Membrane	206.1384047584167	3.728747665791728
ENSMUSG00000003662	Whole-cell	1470.9775605540472	1.7874657546211894
ENSMUSG00000003662	Cytosolic	340.10231299181595	1.175775083959623
ENSMUSG00000003665	Pre-mRNA processing	64.63199681577697	0.4786885210343154
ENSMUSG00000003665	Membrane	52.8287295650045	1.3543171232994846
ENSMUSG00000003680	Pre-mRNA processing	19.754286232938362	0.369538588953138
ENSMUSG00000003680	Nuclear	23.293272755986468	1.8000874314727642
ENSMUSG00000003680	Cytosolic	197.77825560969364	2.823331708067164
ENSMUSG00000003680	Membrane	295.59723010883556	6.385887217360077
ENSMUSG00000003680	Whole-cell	121.96457228548856	1.2151264656027139
ENSMUSG00000003721	Cytosolic	106.2484621502849	0.5355205543102494
ENSMUSG00000003721	Whole-cell	84.09334636239265	0.2834017413668821
ENSMUSG00000003721	Membrane	119.28091432101357	3.3861526732318588
ENSMUSG00000003721	Nuclear	60.425121704513074	0.4666686171425438
ENSMUSG00000003721	Pre-mRNA processing	19.61490593050341	0.3166909717301466
ENSMUSG00000003731	Pre-mRNA processing	27.0533871283159	2.946235560129404
ENSMUSG00000003731	Nuclear	732.9535804871421	1.3241981642113887
ENSMUSG00000003731	Cytosolic	374.09802270610203	0.16644493565210022
ENSMUSG00000003731	Membrane	134.33870680036435	5.783709146497097
ENSMUSG00000003731	Whole-cell	327.8521179674756	1.6599867403084998
ENSMUSG00000003746	Membrane	328.6424672571987	0.7175204920089157
ENSMUSG00000003746	Whole-cell	55.37111865099512	1.485504632597192
ENSMUSG00000003752	Whole-cell	52.322052914925436	0.44256759312966604
ENSMUSG00000003752	Membrane	45.460381515921505	0.20852431690500584
ENSMUSG00000003752	Nuclear	47.06494870771436	1.2569368532562084
ENSMUSG00000003752	Pre-mRNA processing	11.556990374288898	0.04119291624174506
ENSMUSG00000003752	Cytosolic	60.13956355781981	3.1486432462524787
ENSMUSG00000003778	Pre-mRNA processing	33.48190921440742	0.9271594153666255
ENSMUSG00000003778	Nuclear	22.319456619686267	1.3458352734058792
ENSMUSG00000003778	Cytosolic	53.4187198282992	2.0610905460433244
ENSMUSG00000003778	Membrane	37.37205727470576	3.373594359886852
ENSMUSG00000003778	Whole-cell	34.08194395925622	6.346744518214563
ENSMUSG00000003779	Nuclear	199.10096311550728	1.6006269654912795
ENSMUSG00000003779	Pre-mRNA processing	41.444974089140416	13.073528704361577
ENSMUSG00000003779	Whole-cell	221.44580244982578	1.816701893004056
ENSMUSG00000003808	Pre-mRNA processing	10.583806223781831	0.3350097870662972
ENSMUSG00000003809	Pre-mRNA processing	25.214743653678635	0.4412512004105168
ENSMUSG00000003810	Pre-mRNA processing	98.4269632715465	2.885803286729461
ENSMUSG00000003812	Pre-mRNA processing	20.955504133498128	0.7675611287607088
ENSMUSG00000003812	Nuclear	139.0059438316486	0.21930132659280635
ENSMUSG00000003812	Whole-cell	209.7724096759761	11.456457707981649
ENSMUSG00000003813	Whole-cell	74.9662984369995	0.6208828606884507
ENSMUSG00000003813	Membrane	66.2709731780436	0.4203725063209981
ENSMUSG00000003813	Cytosolic	111.748336480699	5.730127168170767
ENSMUSG00000003813	Nuclear	71.07495550710337	0.9419530490046235
ENSMUSG00000003813	Pre-mRNA processing	27.023158553429507	0.8905709862063504
ENSMUSG00000003814	Pre-mRNA processing	13.341365455793394	3.8292153917143175
ENSMUSG00000003814	Nuclear	166.31641182585955	1.313820751818722
ENSMUSG00000003814	Cytosolic	551.2288041172812	4.202842187515665
ENSMUSG00000003814	Membrane	578.5204787436531	12.77740446049281
ENSMUSG00000003814	Whole-cell	191.62815300508385	0.23046254751050393
ENSMUSG00000003824	Whole-cell	2079.4415185128487	1.0063568972506314
ENSMUSG00000003824	Membrane	2079.441540111756	2.591273008228178
ENSMUSG00000003824	Nuclear	20.37099296338775	3.838597354854574
ENSMUSG00000003824	Pre-mRNA processing	20.141774248411746	0.7329503622756626
ENSMUSG00000003824	Cytosolic	1261.2822466010607	1.2923697776653948
ENSMUSG00000003848	Whole-cell	118.90972069817623	0.06778218925337687
ENSMUSG00000003848	Pre-mRNA processing	11.102593278576391	0.03190764841492574
ENSMUSG00000003848	Nuclear	62.36060500062322	3.60286646018631
ENSMUSG00000003848	Cytosolic	135.43351626848818	1.7479826175445226
ENSMUSG00000003848	Membrane	75.94225990343594	1.3836582591842936
ENSMUSG00000003849	Cytosolic	294.8513587605314	2.528076269598249
ENSMUSG00000003849	Membrane	133.93438569131962	0.8961098701284538
ENSMUSG00000003849	Pre-mRNA processing	26.355436910763913	3.097310536409671
ENSMUSG00000003849	Nuclear	1075.643891622213	4.979205650336868
ENSMUSG00000003849	Whole-cell	352.77334171966993	1.6457596991792218
ENSMUSG00000003863	Pre-mRNA processing	27.875394120720845	0.697870066544682
ENSMUSG00000003865	Pre-mRNA processing	36.7726277391628	0.40696854766227064
ENSMUSG00000003865	Nuclear	265.02025106797805	4.865159852123293
ENSMUSG00000003865	Membrane	254.11857114250125	6.5269627904025445
ENSMUSG00000003868	Pre-mRNA processing	25.054582613869968	1.4810997999806919
ENSMUSG00000003868	Nuclear	74.48005186905576	2.5451042302962783
ENSMUSG00000003868	Membrane	208.84012729117916	3.095942091223395
[truncated: 41,820 more rows]

## Sheet: 3-step model results - 3-step m
3-step model results
[truncated: 11,286 more rows]

## Sheet: 4-step model results - 4-step m
4-step model results
[truncated: 11,286 more rows]
