# Supplementary material for: Subcellular mRNA kinetic modeling reveals nuclear retention as rate-limiting
Source: Mol Syst Biol. 2024 Nov 15;20(12):1346–71. doi: 10.1038/s44320-024-00073-2 (PMC11611909; doi:10.1038/s44320-024-00073-2)
Supplement: Supplementary file 9 — Figure EV1 Source Data [file 44320_2024_73_MOESM9_ESM.xlsx]

## Sheet: Description - Description table
Description table
Sheet	Used in Figure	Description
DE analysis	EV1A	Results from differential gene expression analysis on whole-cell count data performed with DESeq2. P-values are Benjamini-Hochberg adjusted (“padj”). Column “contrast” indicates which samples of what 4sU concentration were compared (high = 500 µM, low = 100µM).
Legend for T2C1		Explains the columns used in the sheet T2C1 (and mostly in T2C2 as well)
T2C1	EV1E-G	Ratio of new to total mRNA on gene-level per sample/replicate. “Ratio new to total mRNA” column gives to the T2C / T ratio divided by the conversion rate.
T2C2		Ratio of new to total mRNA on exon-level per sample/replicate. “Ratio new to total mRNA” column gives to the T2C / T ratio divided by the conversion rate.
		Time and half-life are always given in minutes throughout
		TPM data and target signal annotations used in Fig. EV1B and D can be found in source data for Fig. 1 and 4, respectively.

## Sheet: DE analysis - DE analysis
gene_id	symbol	baseMean	log2FoldChange	lfcSE	pvalue	padj	contrast
ENSMUSG00000000001	Gnai3	2407.2164092649646	0.031481309558987404	0.17069005248465435	0.8143407287477062	0.9056903525677541	high.180min_vs_high.0min
ENSMUSG00000000028	Cdc45	1197.8963135785839	-0.04069488645456105	0.12024059105471935	0.7183626574324022	0.8447780623953867	high.180min_vs_high.0min
ENSMUSG00000000037	Scml2	53.828698151233404	-0.09970667504621011	0.21682508134793244	0.45982275149047414	0.6489321763265803	high.180min_vs_high.0min
ENSMUSG00000000056	Narf	196.1188714671338	-0.1846128479569202	0.1979224330957474	0.2010868527265267	0.38985789973135276	high.180min_vs_high.0min
ENSMUSG00000000078	Klf6	684.2176140585698	-1.2064233135911588	0.1784643972496402	1.1973994174798262e-12	2.504135142424614e-10	high.180min_vs_high.0min
ENSMUSG00000000085	Scmh1	338.3516587374681	0.06355000531187238	0.1697227272377224	0.6391220066684352	0.7902761887243607	high.180min_vs_high.0min
ENSMUSG00000000088	Cox5a	6797.313916173409	0.3340706581973613	0.2028358241803993	0.029583795719891854	0.10625013569782105	high.180min_vs_high.0min
ENSMUSG00000000093	Tbx2	15.197284599149613	0.031971075483559985	0.24711692417760336	0.7419120302620448	0.8603058369011856	high.180min_vs_high.0min
ENSMUSG00000000094	Tbx4	31.68964237489358	0.7622080058338422	0.4850241774967066	0.007523956556892382	0.04110625858512896	high.180min_vs_high.0min
ENSMUSG00000000120	Ngfr	870.5110245843853	-0.012174922749939367	0.16026967060873518	0.9224190778335133	0.9611451585332133	high.180min_vs_high.0min
ENSMUSG00000000125	Wnt3	13.474915143747943	0.14906043789711818	0.30081433125553886	0.15562256794869406	0.33005438060207654	high.180min_vs_high.0min
ENSMUSG00000000126	Wnt9a	42.625872709470514	0.032772805354991615	0.22349438000783411	0.7979412073956412	0.8957529023887888	high.180min_vs_high.0min
ENSMUSG00000000127	Fer	341.32562467695107	0.07533691089917773	0.17996646123594376	0.5853051521219762	0.7518856912967106	high.180min_vs_high.0min
ENSMUSG00000000131	Xpo6	2725.618866502948	-0.029171098717940644	0.09462661084978422	0.7410144314485927	0.8597654481118414	high.180min_vs_high.0min
ENSMUSG00000000134	Tfe3	1832.0324586857716	0.1847023221432018	0.14876248018372526	0.14347607196554735	0.31259331075684804	high.180min_vs_high.0min
ENSMUSG00000000142	Axin2	229.93428436521558	-0.002254018091014327	0.1701325638339902	0.9814563133026347	0.9898362075106104	high.180min_vs_high.0min
ENSMUSG00000000148	Brat1	282.0901930828332	-0.11793457332170892	0.16908344219198082	0.37433112344152836	0.576105940613292	high.180min_vs_high.0min
ENSMUSG00000000149	Gna12	823.0777595944379	0.3021756374459171	0.18119465713323835	0.036644321465242484	0.12305122635748837	high.180min_vs_high.0min
ENSMUSG00000000154	Slc22a18	29.721875670077512	0.13211550943273795	0.26043340366187256	0.29926587083911604	0.4987894844910639	high.180min_vs_high.0min
ENSMUSG00000000167	Pih1d2	21.402164704540183	0.1118305241688092	0.2592052934865338	0.33567184570587516	0.5362693577600744	high.180min_vs_high.0min
ENSMUSG00000000168	Dlat	1440.6735820118347	0.08112117897744012	0.13319122544457115	0.4869326798769072	0.6730024109408904	high.180min_vs_high.0min
ENSMUSG00000000171	Sdhd	2930.3119532814294	0.42102667110509	0.13665810580006502	5.321452050078597e-4	0.00588264850977926	high.180min_vs_high.0min
ENSMUSG00000000184	Ccnd2	40.39252825807714	0.08188785686332306	0.22533978427079002	0.5498728211916367	0.7233169292577551	high.180min_vs_high.0min
ENSMUSG00000000194	Gpr107	2487.7530533152203	-0.2243815551028877	0.14522636627377225	0.06514178718898399	0.18279417329285017	high.180min_vs_high.0min
ENSMUSG00000000197	Nalcn	30.053618029354638	0.08863256652303224	0.228535982758978	0.5000631477688064	0.6836679429950342	high.180min_vs_high.0min
ENSMUSG00000000223	Drp2	66.45778833345874	0.018208274550432064	0.20596633352789687	0.8877110749209243	0.94378949768866	high.180min_vs_high.0min
ENSMUSG00000000244	Tspan32	27.28425258894587	0.14498055108278077	0.2694264266225845	0.26442212812949467	0.4612022270369105	high.180min_vs_high.0min
ENSMUSG00000000247	Lhx2	13.663072739094435	0.04530987987911967	0.2512518395536878	0.6448801486249447	0.7939631301242562	high.180min_vs_high.0min
ENSMUSG00000000253	Gmpr	140.8386239295447	0.1632956310079896	0.19627174278344878	0.2427823506755218	0.43844485384592746	high.180min_vs_high.0min
ENSMUSG00000000275	Trim25	2967.0420144430013	0.004219231668228626	0.14359040971411896	0.9739458478775087	0.9861597889811397	high.180min_vs_high.0min
ENSMUSG00000000276	Dgke	1382.3722193824472	-0.9717813674681409	0.27156139601597573	2.0880698291167805e-5	4.997656061921721e-4	high.180min_vs_high.0min
ENSMUSG00000000278	Scpep1	6793.3569549762005	0.0715870683366324	0.16344551810002936	0.5765425711106974	0.7454885757712792	high.180min_vs_high.0min
ENSMUSG00000000282	Mnt	736.5056775263689	-0.33795470375386716	0.1377671782304892	0.004875878467683418	0.030136425199727406	high.180min_vs_high.0min
ENSMUSG00000000295	Hddc2	516.8013961864663	0.3489739515328196	0.23597370919896976	0.036013495833048366	0.12161829124395127	high.180min_vs_high.0min
ENSMUSG00000000296	Tpd52l1	272.54470394598616	0.16845666270964715	0.15852579522911703	0.19138762632049766	0.37736932996659583	high.180min_vs_high.0min
ENSMUSG00000000301	Pemt	102.90351766130651	0.4000598905790338	0.36121233636226413	0.03634235287607066	0.12239160391764346	high.180min_vs_high.0min
ENSMUSG00000000303	Cdh1	12785.742486126572	0.11441181919473012	0.1616536586742149	0.37467128495741325	0.5763894309066402	high.180min_vs_high.0min
ENSMUSG00000000305	Cdh4	96.45559501795003	0.14958293497344266	0.23305184133334966	0.2875339637766541	0.4867397526404958	high.180min_vs_high.0min
ENSMUSG00000000308	Ckmt1	309.72837447713334	0.5787952292422813	0.21946705123718693	9.826968277518587e-4	0.009313717259755173	high.180min_vs_high.0min
ENSMUSG00000000317	Bcl6b	32.11752521535845	-0.1018708482870395	0.2577562634555662	0.37541755876425564	0.576734320466716	high.180min_vs_high.0min
ENSMUSG00000000320	Alox12	79.24123420913926	0.41086758032108495	0.25658373225365816	0.023473841213676117	0.09062333728594162	high.180min_vs_high.0min
ENSMUSG00000000325	Arvcf	668.698095047313	0.11770916536255342	0.1676166742709636	0.3735615768864693	0.5754769999203827	high.180min_vs_high.0min
ENSMUSG00000000326	Comt	691.7629772489412	0.2427077992986248	0.13694802099610134	0.03976947524056187	0.13071723422049417	high.180min_vs_high.0min
ENSMUSG00000000339	Rtca	826.962625541186	0.15252897161015957	0.11499495384066243	0.13924352018716643	0.3064330414962224	high.180min_vs_high.0min
ENSMUSG00000000340	Dbt	797.2322521976206	-0.09566362080564772	0.14791203196942063	0.43991729384129163	0.6333334468380906	high.180min_vs_high.0min
ENSMUSG00000000346	Dazap2	1017.4562381532352	0.09473281181320022	0.10268176921318942	0.36375698836474635	0.565218989107073	high.180min_vs_high.0min
ENSMUSG00000000355	Mcts1	484.66651285552325	0.06414469857494634	0.15863025337127185	0.6149538465865427	0.771774440656298	high.180min_vs_high.0min
ENSMUSG00000000365	Rnf17	1438.109741782207	-0.01380814357658483	0.2054689829778669	0.9115129894429489	0.9553998197620326	high.180min_vs_high.0min
ENSMUSG00000000374	Trappc10	633.4421210481484	-0.041137319441362015	0.15084630909067584	0.7409746264147683	0.8597654481118414	high.180min_vs_high.0min
ENSMUSG00000000378	Ccm2	360.1873970218686	-0.07112888510872294	0.1648420991298851	0.5791260105976415	0.7476280348510642	high.180min_vs_high.0min
ENSMUSG00000000384	Tbrg4	3192.9497408270054	0.34616976130649524	0.1339658356777182	0.0034479614601206974	0.023199179507784672	high.180min_vs_high.0min
ENSMUSG00000000399	Ndufa9	2316.3597614572363	0.3749088622103625	0.14240744461839872	0.0025807511660355126	0.018737986696138322	high.180min_vs_high.0min
ENSMUSG00000000402	Egfl6	52.2378551578193	-0.29234814345491866	0.29719891689913536	0.08543344733034167	0.22026566038665493	high.180min_vs_high.0min
ENSMUSG00000000409	Lck	894.2599456771593	0.21415737902487408	0.1233796461399906	0.04774215402335165	0.14736188213788942	high.180min_vs_high.0min
ENSMUSG00000000416	Cttnbp2	18.818903623086648	-0.2406912235031867	0.3898484739296968	0.06108809956411934	0.17575572533592027	high.180min_vs_high.0min
ENSMUSG00000000420	Galnt1	2610.461415504078	-0.3178339531433562	0.13933408999488944	0.008726396340031662	0.045774111064878255	high.180min_vs_high.0min
ENSMUSG00000000439	Mkrn2	750.9827611589965	0.11778580354702775	0.12614375116881385	0.29314778787389234	0.49206399077726903	high.180min_vs_high.0min
ENSMUSG00000000441	Raf1	3502.7794489465764	0.07360513963604935	0.11318260738123614	0.4746763078036048	0.6619030743570343	high.180min_vs_high.0min
ENSMUSG00000000486	Sept1	5041.1284724878615	0.3321678917180214	0.20945168596300676	0.03307430790064033	0.11511767284200906	high.180min_vs_high.0min
ENSMUSG00000000489	Pdgfb	47.267318665418856	-0.13406862455168544	0.27500537907044753	0.25147039657656	0.4474833099633388	high.180min_vs_high.0min
ENSMUSG00000000530	Acvrl1	29.58758719136334	-0.014255998220715905	0.24377346778196063	0.8905081822867966	0.9458619026099054	high.180min_vs_high.0min
ENSMUSG00000000531	Grasp	411.29372833345667	0.017585950541404397	0.18492182913254981	0.8848061378315164	0.9421143393970999	high.180min_vs_high.0min
ENSMUSG00000000532	Acvr1b	1654.038694868969	-0.5045626532488404	0.13655273854778593	4.3878797635509036e-5	8.946776230845483e-4	high.180min_vs_high.0min
ENSMUSG00000000538	Tom1l2	204.20578996613628	-0.3895240108025695	0.26129938870606945	0.02925393744000554	0.10545139302688632	high.180min_vs_high.0min
ENSMUSG00000000544	Gpa33	3289.754661376789	0.026211699061403696	0.1429280930568535	0.826492759868068	0.9112063034860378	high.180min_vs_high.0min
ENSMUSG00000000552	Zfp385a	511.86558559249914	0.7757308291814529	0.2839484780573927	6.98938293313305e-4	0.007149147236591453	high.180min_vs_high.0min
ENSMUSG00000000555	Itga5	4037.1804523576734	-0.3444952942138201	0.15699290347462252	0.009221484970717083	0.04754991259961108	high.180min_vs_high.0min
ENSMUSG00000000561	Wdr77	2068.0277240300466	-0.09551830768743474	0.13957669323203292	0.4215191198972797	0.6162410511723123	high.180min_vs_high.0min
ENSMUSG00000000563	Atp5f1	5117.047859188906	0.32405516441836646	0.16562597046796498	0.01752912584594172	0.07473899011252624	high.180min_vs_high.0min
ENSMUSG00000000568	Hnrnpd	8410.462113434183	0.16167270807508735	0.16354675887028552	0.22202871058862467	0.4147635467827039	high.180min_vs_high.0min
ENSMUSG00000000579	Dynlt1c	94.97864349561831	0.28716330067378554	0.3004918691248703	0.0868311056463942	0.22287815185735427	high.180min_vs_high.0min
ENSMUSG00000000581	C1d	735.9256263603569	0.07218676694534892	0.174445441030939	0.5854754854561584	0.7520047088163726	high.180min_vs_high.0min
ENSMUSG00000000594	Gm2a	587.1047383245145	0.1774179633530687	0.23177004704363505	0.23561666090050984	0.42976964649090527	high.180min_vs_high.0min
ENSMUSG00000000600	Krit1	995.2901130271955	-0.24853044420209436	0.18406760352270946	0.08181598134336875	0.2138345572623141	high.180min_vs_high.0min
ENSMUSG00000000605	Clcn4	164.47697187329462	-0.3740853246927214	0.2744772954443186	0.035351401564016297	0.12019807952213953	high.180min_vs_high.0min
ENSMUSG00000000627	Sema4f	132.00820736960316	0.2502369986619371	0.22533865538646086	0.10521586000742932	0.2538753028399424	high.180min_vs_high.0min
ENSMUSG00000000628	Hk2	2995.5662742246677	-0.22995115130575725	0.19965067667930894	0.11720358229802831	0.27358940519230507	high.180min_vs_high.0min
ENSMUSG00000000631	Myo18a	1291.06684208513	0.18059966507225655	0.16441389916772867	0.17266934849084728	0.35362704747114126	high.180min_vs_high.0min
ENSMUSG00000000686	Abhd15	10.070050582113987	0.008605475956829646	0.2535048041932743	0.91426708412145	NA	high.180min_vs_high.0min
ENSMUSG00000000693	Loxl3	39.15059045162802	-0.07509316985835357	0.24522685314406967	0.5070025480371407	0.6885799537218997	high.180min_vs_high.0min
ENSMUSG00000000708	Kat2b	1566.006744994919	-0.6211185945804014	0.24261200812055583	0.0012300915314199428	0.010857423472190892	high.180min_vs_high.0min
ENSMUSG00000000711	Rab5b	708.6201336534989	-0.11970802427730795	0.1871019664686447	0.38659810924683624	0.5860027041385324	high.180min_vs_high.0min
ENSMUSG00000000730	Dnmt3l	992.9814453541981	0.5533197600834228	0.18661433052441076	4.4579330362725387e-4	0.0051606036065089626	high.180min_vs_high.0min
ENSMUSG00000000731	Aire	49.21705287844607	-0.19443473776058093	0.32618752808945006	0.11559865634242707	0.2705856988918059	high.180min_vs_high.0min
ENSMUSG00000000732	Icosl	250.15777618362554	-0.14109344629982526	0.20666660713154328	0.3249224754852808	0.5256721426768759	high.180min_vs_high.0min
ENSMUSG00000000738	Spg7	1660.8550922112063	0.03448842747807185	0.1758822528053804	0.7918299549361403	0.8913173948485443	high.180min_vs_high.0min
ENSMUSG00000000739	Sult5a1	50.92923456715462	0.5482771957365427	0.6076809374010055	0.015949959242950375	0.06992220964340823	high.180min_vs_high.0min
ENSMUSG00000000740	Rpl13	17018.79532426921	0.556164586450062	0.24133626866130992	0.0026522581467764974	0.019159035774874166	high.180min_vs_high.0min
ENSMUSG00000000743	Chmp1a	1412.6389069202626	0.3931562838113926	0.1325639801418636	9.001167721535502e-4	0.008709352381750067	high.180min_vs_high.0min
ENSMUSG00000000751	Rpa1	7935.006252971154	0.23217380724381037	0.16657363399487476	0.08864595605479339	0.22603567087567447	high.180min_vs_high.0min
ENSMUSG00000000753	Serpinf1	130.28888193874653	0.23497406154800618	0.25155512827866033	0.13141211504762618	0.295145132334959	high.180min_vs_high.0min
ENSMUSG00000000759	Tubgcp3	608.7343954806223	-0.1836933278951486	0.16321902181003928	0.16394647627883074	0.3419102824732783	high.180min_vs_high.0min
ENSMUSG00000000776	Polr3d	726.0882629173616	-0.05860270563560362	0.1324337921688284	0.6050330921030973	0.7658122825437219	high.180min_vs_high.0min
ENSMUSG00000000782	Tcf7	807.9515452197895	0.2403733584558662	0.1747899173209342	0.08715644135226445	0.2234434731372262	high.180min_vs_high.0min
ENSMUSG00000000787	Ddx3x	13861.632045910546	-0.2154382671976575	0.22329245972805803	0.1562141417089535	0.330649378759104	high.180min_vs_high.0min
ENSMUSG00000000791	Il12rb1	19.198791083923297	-0.14921720843474787	0.3051115492523215	0.12554120101291263	0.2865235384692141	high.180min_vs_high.0min
ENSMUSG00000000792	Slc5a5	41.36506201050396	-0.22061803045058084	0.2783414340761608	0.15149065948034518	0.32387570688633543	high.180min_vs_high.0min
ENSMUSG00000000804	Usp32	865.4677511920324	-0.7507206379273244	0.16406106801159623	5.349129918874139e-7	2.5180387592279482e-5	high.180min_vs_high.0min
ENSMUSG00000000811	Txnrd3	182.08595490799132	0.024772633243349475	0.18461969139241746	0.8401797158097452	0.9184195284546006	high.180min_vs_high.0min
ENSMUSG00000000817	Fasl	8.50812093431415	2.6525741483377785	0.8893203902236507	2.554650865324935e-4	NA	high.180min_vs_high.0min
ENSMUSG00000000823	Zfp512b	1293.3661663810092	-0.13603292614425197	0.15798871032148856	0.2731606633938385	0.47084320806853097	high.180min_vs_high.0min
ENSMUSG00000000826	Dnajc5	2059.0642570095097	-0.023659825579525593	0.1410086358624759	0.8534624102679514	0.9258180244717905	high.180min_vs_high.0min
ENSMUSG00000000827	Tpd52l2	1945.4315462216546	0.41399648361093466	0.14256750029079188	9.245650687789426e-4	0.008894929549331049	high.180min_vs_high.0min
ENSMUSG00000000838	Fmr1	1831.8429292304345	-0.10395402401110425	0.17532351513992298	0.4403154283402737	0.6334091596896333	high.180min_vs_high.0min
ENSMUSG00000000876	Pxmp4	153.67328520191916	0.2834898079418939	0.2148011798907215	0.06955820434952727	0.19139539275956216	high.180min_vs_high.0min
ENSMUSG00000000881	Dlg3	380.462174623655	-0.3781904945388332	0.20922310246673864	0.015226831614582865	0.06763533805962173	high.180min_vs_high.0min
ENSMUSG00000000884	Gnb1l	215.32360642362724	-0.06249554764186757	0.18032658147339703	0.6367622591282203	0.7888110448338227	high.180min_vs_high.0min
ENSMUSG00000000901	Mmp11	1145.7470773487496	-0.017352883928392973	0.19560384374952283	0.8950831885143098	0.947678783691463	high.180min_vs_high.0min
ENSMUSG00000000902	Smarcb1	2834.210822205698	0.44615088986448376	0.14522785843591693	4.7930326262024715e-4	0.005444765557654936	high.180min_vs_high.0min
ENSMUSG00000000903	Vpreb3	25.65992353052698	0.14919606495445037	0.29036302300502537	0.17197731628703886	0.3526911766495887	high.180min_vs_high.0min
ENSMUSG00000000915	Hip1r	274.3005664694929	-0.09855939154338726	0.20668433565787667	0.4708614499348524	0.6588597706189299	high.180min_vs_high.0min
ENSMUSG00000000916	Nsun5	602.8978235168387	0.300672263492406	0.16251036694022628	0.022383323483118757	0.08767088046488977	high.180min_vs_high.0min
ENSMUSG00000000934	Top1mt	122.71154417046418	0.09053130197027917	0.19845908502462808	0.5044795434934574	0.6865296022571613	high.180min_vs_high.0min
ENSMUSG00000000948	Gm38393	53.32814549918674	-0.22824929547443712	0.3336932563313124	0.10938568285343302	0.26053643692330936	high.180min_vs_high.0min
ENSMUSG00000000957	Mmp14	444.23574510662525	-0.20698696779228018	0.24740317174009172	0.16784703362158415	0.34686936787794415	high.180min_vs_high.0min
ENSMUSG00000000958	Slc7a7	1051.2131233507882	-0.10219563574045308	0.21267954843358464	0.447497858615692	0.6397770012731574	high.180min_vs_high.0min
ENSMUSG00000000959	Oxa1l	1940.8533102824554	0.45722794877375494	0.1032029782024074	1.9172261037886393e-6	6.99531146601859e-5	high.180min_vs_high.0min
ENSMUSG00000000976	Heatr6	603.370553646193	-0.04524708328316517	0.13794382176076794	0.6959712209290647	0.8293017808137566	high.180min_vs_high.0min
ENSMUSG00000001016	Ilf2	4353.880113517312	0.22738423698759322	0.09887992421192164	0.02167374612016948	0.08592044103635862	high.180min_vs_high.0min
ENSMUSG00000001017	Chtop	3521.2950330801305	0.11865127500017363	0.1064169291698099	0.24210294623687229	0.4377756605448306	high.180min_vs_high.0min
ENSMUSG00000001018	Snapin	616.6377018116923	0.04564441853850932	0.13003314867700322	0.688991576131563	0.8247598326649479	high.180min_vs_high.0min
ENSMUSG00000001025	S100a6	95.1504510391199	0.34843955427618384	0.3131116862187202	0.053922435009343996	0.16031152625564057	high.180min_vs_high.0min
ENSMUSG00000001027	Scn4a	13.361438515573308	0.17774711816394156	0.3274798136874126	0.09131355311890807	0.2308078060507054	high.180min_vs_high.0min
ENSMUSG00000001034	Mapk7	965.2863697520148	0.17588911484881076	0.12655625657365208	0.14174234507146524	0.3103152730524596	high.180min_vs_high.0min
ENSMUSG00000001036	Epn2	1265.8422470532307	-0.3188583452370795	0.10352678003903412	8.584333895062408e-4	0.008420426575351683	high.180min_vs_high.0min
ENSMUSG00000001039	B9d1	426.98735812911355	0.5289519572352172	0.25311696030976827	0.005141429163003928	0.03121809225723042	high.180min_vs_high.0min
ENSMUSG00000001052	Sec24b	1085.8575624668922	-0.3768814889642131	0.22301862027963268	0.02347769390800161	0.09062333728594162	high.180min_vs_high.0min
ENSMUSG00000001053	N4bp3	637.5820534359206	0.3303290700114231	0.18238172191536628	0.023628294184902584	0.0909828399990348	high.180min_vs_high.0min
ENSMUSG00000001054	Rmnd5b	941.7013054194134	0.1182309470873319	0.11732157826595403	0.2590476720564483	0.45537703629931253	high.180min_vs_high.0min
ENSMUSG00000001056	Nhp2	3722.652162629222	0.4363509485238261	0.2388739865918045	0.012102156322665546	0.0576194387929525	high.180min_vs_high.0min
ENSMUSG00000001062	Vps9d1	230.79742277565086	0.012021884933967183	0.17132286536438912	0.9122897674089411	0.9560145655925925	high.180min_vs_high.0min
ENSMUSG00000001065	Zfp276	251.50615991305588	-0.010904677471542936	0.14282501243965157	0.9380013976266737	0.9676600217955261	high.180min_vs_high.0min
ENSMUSG00000001076	C1ql4	21.558618941329925	0.04615230825963083	0.23991041183137474	0.6709335244835547	0.8109815209244559	high.180min_vs_high.0min
ENSMUSG00000001082	Mfsd10	2847.193347036371	0.2808136576171791	0.23754915298152215	0.07834380232271156	0.2072743658453103	high.180min_vs_high.0min
ENSMUSG00000001089	Luzp1	2527.355514563229	-0.09312023723051822	0.21358972970128048	0.4975489396272183	0.6816917434029023	high.180min_vs_high.0min
ENSMUSG00000001098	Kctd10	788.5521487805504	0.02746218396782085	0.14077365335911501	0.8304019185547271	0.9131630881670681	high.180min_vs_high.0min
ENSMUSG00000001100	Poldip2	1953.6319480212767	0.24108468361643182	0.09923412054622517	0.008897917837272342	0.04625480724786351	high.180min_vs_high.0min
ENSMUSG00000001105	Ift20	451.966404143492	0.3718981454852201	0.21981972833347305	0.022869307840208956	0.08908206415802922	high.180min_vs_high.0min
ENSMUSG00000001120	Pcbp3	286.4237406657857	0.13795224565012562	0.14261788674816747	0.25642202917279744	0.45268126161604866	high.180min_vs_high.0min
ENSMUSG00000001123	Lgals9	118.63821036818938	0.3580901023376432	0.19523198452268642	0.02097376363975575	0.08416450350139167	high.180min_vs_high.0min
ENSMUSG00000001127	Araf	1881.9230215642208	-0.00836484255517543	0.12145869329846584	0.9371413873230178	0.9673203882255633	high.180min_vs_high.0min
ENSMUSG00000001128	Cfp	202.86671811587775	-0.026137427918764018	0.22366881969745683	0.8321689020037117	0.9142248262884388	high.180min_vs_high.0min
ENSMUSG00000001131	Timp1	1351.0509390583475	0.16179660444566274	0.22557135370903225	0.2560040074433371	0.452461877873383	high.180min_vs_high.0min
ENSMUSG00000001134	Uxt	425.7062243911402	0.19891848282093355	0.1874697447306218	0.158367372854885	0.3336569075986405	high.180min_vs_high.0min
ENSMUSG00000001138	Cnnm3	1098.7656461665129	-0.220171061198018	0.1600603336149704	0.09273510013218929	0.23319962002490416	high.180min_vs_high.0min
ENSMUSG00000001143	Lman2l	438.80638111340687	0.031071284127118987	0.14575998739460383	0.7985123801826209	0.8962363570288312	high.180min_vs_high.0min
ENSMUSG00000001150	Mcm3ap	4133.282965639485	0.16760072669393167	0.15384649275923695	0.19259659588809322	0.3786580129937409	high.180min_vs_high.0min
ENSMUSG00000001151	Pcnt	3886.65137120982	-0.03840329104861645	0.13784211005493854	0.7447832808415807	0.8618400507756434	high.180min_vs_high.0min
ENSMUSG00000001156	Mxd1	99.07260491520691	-0.06623281363087587	0.21190475769088163	0.6206711800922149	0.77611274695514465	high.180min_vs_high.0min
ENSMUSG00000001157	Gmcl1	818.4436832845115	-0.10718212530833472	0.12804757185792445	0.32954951845022123	0.5311099819899583	high.180min_vs_high.0min
ENSMUSG00000001158	Snrnp27	1159.783670061699	0.2200741494116418	0.1967034019289624	0.12848035140545297	0.29050404872019914	high.180min_vs_high.0min
ENSMUSG00000001166	Oas1c	42.476563832989804	0.0936740162211664	0.23236322728643755	0.4794165124875932	0.666329865011597	high.180min_vs_high.0min
ENSMUSG00000001173	Ocrl	824.0511571587195	0.023159305989302045	0.18037835013444417	0.8638421157329385	0.9315744405319929	high.180min_vs_high.0min
ENSMUSG00000001175	Calm1	6412.866697401589	0.2963786121097107	0.09367138505837715	8.37260556139764e-4	0.008266975940150904	high.180min_vs_high.0min
ENSMUSG00000001211	Agpat3	1204.0098792711212	0.20215177883035496	0.1479620354614736	0.1024984239228668	0.24973096907802564	high.180min_vs_high.0min
ENSMUSG00000001227	Sema6b	64.6005884861756	-0.10482936386321287	0.2491197006936921	0.3867737707297799	0.5860027041385324	high.180min_vs_high.0min
ENSMUSG00000001228	Uhrf1	9156.72426966546	0.2544927974921971	0.12912703904092862	0.02609333174149186	0.09722913821154172	high.180min_vs_high.0min
ENSMUSG00000001229	Dpp9	1160.6861577745094	0.4459862013129847	0.14753917584976667	6.498511607648747e-4	0.0067729993936907745	high.180min_vs_high.0min
ENSMUSG00000001240	Ramp2	23.634585228246145	0.030776010608100576	0.23395834410211885	0.7934875623114321	0.892166475621976	high.180min_vs_high.0min
ENSMUSG00000001247	Lsr	1344.1433769713765	0.03376145011398012	0.2124567321745709	0.78968376918184	0.8899068619849616	high.180min_vs_high.0min
ENSMUSG00000001248	Gramd1a	1273.4211329343257	-0.07095240363668788	0.13913099364394357	0.5463718854660817	0.7206437285867251	high.180min_vs_high.0min
ENSMUSG00000001249	Hpn	91.55385503643278	0.025263627631125052	0.2262711022118261	0.8277229527749704	0.9116171724553481	high.180min_vs_high.0min
ENSMUSG00000001270	Ckb	4643.972159735352	0.5820179300226218	0.22259252610835314	0.0010401253011065575	0.00965167102790776	high.180min_vs_high.0min
ENSMUSG00000001280	Sp1	3736.8380976103454	-0.3681309873215672	0.19479725731495443	0.01654484466555321	0.0719094144408375	high.180min_vs_high.0min
ENSMUSG00000001281	Itgb7	384.8917781820795	0.13438825029709134	0.21221416177062866	0.33330114182287973	0.5342445936851401	high.180min_vs_high.0min
ENSMUSG00000001285	Myg1	802.3589775315194	0.26837089529148644	0.19393225632345112	0.06784666973521439	0.1882793051581749	high.180min_vs_high.0min
ENSMUSG00000001288	Rarg	3340.882300922566	0.16541834808115646	0.18786566738333313	0.24868150663414884	0.4445046910651306	high.180min_vs_high.0min
ENSMUSG00000001289	Pfdn5	1590.1749364577634	0.5013168203548695	0.2004154508692055	0.0019600234123903627	0.015396563221591044	high.180min_vs_high.0min
ENSMUSG00000001300	Efnb2	123.22796020909503	-0.06901085992243755	0.2064337845168876	0.6244617189407675	0.7794010516121095	high.180min_vs_high.0min
ENSMUSG00000001305	Rrp15	1568.3022474428683	0.04423455674083305	0.10904855059032917	0.6579808666978345	0.8026163612990467	high.180min_vs_high.0min
ENSMUSG00000001313	Rnd2	231.3632277930049	0.3058963000454075	0.3202968407855493	0.07580236066620588	0.20298293766137457	high.180min_vs_high.0min
ENSMUSG00000001323	Srr	64.09974409993528	-0.0465317681906618	0.2037118684547175	0.7649942465314215	0.8746219396846517	high.180min_vs_high.0min
ENSMUSG00000001333	Sync	45.9658045727551	-0.156023194701027	0.27663024097908895	0.22267491534273545	0.4157271908425693	high.180min_vs_high.0min
ENSMUSG00000001334	Fndc5	34.7893018051657	-0.07327591115780187	0.24489949260472776	0.5184087228681329	0.698106148323251	high.180min_vs_high.0min
ENSMUSG00000001348	Acp5	299.1007715121952	0.1361978779976886	0.22113572244553503	0.3266815829608938	0.5277603779917138	high.180min_vs_high.0min
ENSMUSG00000001349	Cnn1	12.619990381112029	0.05129654224596566	0.2598352485655995	0.514124445106733	0.6938939426816116	high.180min_vs_high.0min
ENSMUSG00000001366	Fbxo9	321.02394338552415	0.01651821857007471	0.14077842203697796	0.884997074201101	0.9422389981291476	high.180min_vs_high.0min
ENSMUSG00000001376	Vps50	1314.0332102409925	-0.08492678293486139	0.1371613739144682	0.46764239766902593	0.6562631466589313	high.180min_vs_high.0min
ENSMUSG00000001380	Hars	2195.5159195111714	0.4162577598442403	0.13823449507395952	7.591573091790705e-4	0.007649587248543928	high.180min_vs_high.0min
ENSMUSG00000001383	Zmat2	2483.300265399845	0.2663807165391967	0.1347562726152465	0.02336633281991095	0.09046564727878725	high.180min_vs_high.0min
ENSMUSG00000001403	Ube2c	3913.740701118237	0.2865537426458205	0.12091885466939586	0.00873060822720958	0.045777381485619655	high.180min_vs_high.0min
ENSMUSG00000001415	Smg5	4978.416697763836	0.3450297699400118	0.10412994429643556	3.5649693143622837e-4	0.004377123536411901	high.180min_vs_high.0min
ENSMUSG00000001416	Cct3	12758.43133484532	0.42218929743968103	0.102679864331995	1.1783931877303452e-5	3.1449292669196685e-4	high.180min_vs_high.0min
ENSMUSG00000001418	Glmp	2286.686981550011	0.10258839052366855	0.2182758727485595	0.4444173156593743	0.6373012248051527	high.180min_vs_high.0min
ENSMUSG00000001419	Mef2d	734.6743642409364	-0.21821556367172745	0.19593355841231086	0.14150331286622	0.30995153884518695	high.180min_vs_high.0min
ENSMUSG00000001420	TMembrane79	544.3414972282417	-0.09689960065499949	0.2033395719739255	0.4772702532777135	0.6644180884504473	high.180min_vs_high.0min
ENSMUSG00000001424	Snd1	3601.174628033882	0.6511814905806346	0.159482568691475	7.841061244668377e-5	0.0013816079875446753	high.180min_vs_high.0min
ENSMUSG00000001435	Col18a1	4768.399648895562	0.183030186255393	0.19273797443439827	0.19625303464278798	0.3836346863221033	high.180min_vs_high.0min
ENSMUSG00000001436	Slc19a1	666.5204124700201	0.020638867483660145	0.18045490679463758	0.875368305185135	0.9382518458449643	high.180min_vs_high.0min
ENSMUSG00000001440	Kpnb1	20317.710148584712	0.1951037372091558	0.1896872810206572	0.177274994834034	0.3601110046334032	high.180min_vs_high.0min
ENSMUSG00000001441	Npepps	3461.4988063300725	0.10172732511944167	0.14089217744186938	0.4007387561592724	0.5979209722016184	high.180min_vs_high.0min
ENSMUSG00000001445	Mrpl10	1549.2615361508545	0.3305717025365288	0.1531192267334968	0.010914659065376857	0.053388920896093775	high.180min_vs_high.0min
ENSMUSG00000001467	Cyp51	5347.119945494447	-0.5644063770269357	0.22465901215323927	0.001468717862565	0.01244945765630678	high.180min_vs_high.0min
ENSMUSG00000001472	Tcf25	3798.525286320221	0.35951611828329766	0.11146683082581686	4.6054018070991877e-4	0.005282613829735855	high.180min_vs_high.0min
ENSMUSG00000001473	Tubb6	2344.0376601116404	0.5682573116945564	0.1681571860246167	1.3413802875505057e-4	0.002123075474972928	high.180min_vs_high.0min
ENSMUSG00000001482	Def8	1544.1261777251834	0.3319833028991876	0.14758727708951153	0.009828050722755544	0.04991100440692376	high.180min_vs_high.0min
ENSMUSG00000001504	Irx2	99.50356139037875	0.22956013179617954	0.2689668069707353	0.14598735920391126	0.31640515483593207	high.180min_vs_high.0min
ENSMUSG00000001507	Itga3	1655.7498509432085	0.10907227416810317	0.12217313065967168	0.31680756772313307	0.5176782555967733	high.180min_vs_high.0min
ENSMUSG00000001517	Foxm1	1332.5327916005363	0.17246103255045023	0.14261014066612443	0.1582234427984749	0.33355121018596945	high.180min_vs_high.0min
ENSMUSG00000001518	Itfg2	562.3955090097586	0.020264965809843508	0.13698771139929836	0.863953688636357	0.9315744405319929	high.180min_vs_high.0min
ENSMUSG00000001521	Tulp3	1163.1172294930207	0.06201449341560721	0.1411903450094487	0.6079983124062904	0.7672443430670418	high.180min_vs_high.0min
ENSMUSG00000001524	Gtf2h4	990.3804809126202	0.41347904468024044	0.1663915424117242	0.003422670974744186	0.023077702761528318	high.180min_vs_high.0min
ENSMUSG00000001525	Tubb5	37916.75571905918	0.5064414271913332	0.13834101523587172	5.6492038073632314e-5	0.001070830504762745	high.180min_vs_high.0min
ENSMUSG00000001542	Ell2	790.9730893143704	-0.73361664441823	0.1592378248645392	3.820427878214899e-7	1.867325610819443e-5	high.180min_vs_high.0min
ENSMUSG00000001552	Jup	1774.8491744230998	0.3925684001805163	0.18969728224863922	0.01085432186127445	0.05318131473480726	high.180min_vs_high.0min
ENSMUSG00000001555	Fkbp10	564.2733661095863	0.2283391919286213	0.2842022783071092	0.13685335887767727	0.3030590761482875	high.180min_vs_high.0min
ENSMUSG00000001558	Klhl10	33.8224129583295	0.15240947187668133	0.26558156421924034	0.25202748163447947	0.4482153591805426	high.180min_vs_high.0min
ENSMUSG00000001566	Mnx1	11.02071376326304	-0.005191480302652133	0.25422177961504416	0.9278977662625573	NA	high.180min_vs_high.0min
ENSMUSG00000001569	Nom1	1390.3369083582074	-0.146443128407739	0.10923902810807083	0.1403782004638313	0.30801594484298167	high.180min_vs_high.0min
ENSMUSG00000001576	Ergic1	2620.027201075388	0.22248333787938018	0.14339141799104732	0.06740615310013763	0.1873421122218858	high.180min_vs_high.0min
ENSMUSG00000001583	Tnk1	197.94967776960232	0.06048622464223536	0.21562590808689622	0.6437370483825475	0.793090977605122	high.180min_vs_high.0min
ENSMUSG00000001588	Acap1	394.5786563600214	0.2921166390664888	0.30906319922202247	0.07555545652956809	0.20244926673969757	high.180min_vs_high.0min
ENSMUSG00000001604	Tcea3	1433.6266215904734	0.3766246955116961	0.1622562642453211	0.005604023585565206	0.03308741460766123	high.180min_vs_high.0min
ENSMUSG00000001627	Ifrd1	1188.8744690216197	-0.7948662215897944	0.2351008648546309	5.531061061016768e-5	0.0010569108037546966	high.180min_vs_high.0min
ENSMUSG00000001630	Stk38l	567.3276137797109	-0.17186652402261646	0.14557372312425318	0.16181544897946418	0.3391713961210724	high.180min_vs_high.0min
ENSMUSG00000001632	Brpf1	1585.6237595010468	0.06849532530322973	0.1089128247152566	0.4915943287173057	0.6770781949460309	high.180min_vs_high.0min
ENSMUSG00000001642	Akr1b3	3292.391490452649	0.41961428833976794	0.13399068685161597	4.506935086546428e-4	0.005198460298288679	high.180min_vs_high.0min
ENSMUSG00000001655	Hoxc13	64.18264768424073	0.31720541368235206	0.31918833900007576	0.07175072797644676	0.19566567695500883	high.180min_vs_high.0min
ENSMUSG00000001663	Gstt1	14.75993856309841	0.15529261361245614	0.3057354768994663	0.12740436806316785	0.289095966449988	high.180min_vs_high.0min
ENSMUSG00000001665	Gstt3	43.4896252682789	0.4623548009897051	0.4476199681206732	0.02857293022759266	0.10352311017137165	high.180min_vs_high.0min
ENSMUSG00000001666	Ddt	162.89314364911905	0.12021688859436556	0.2034313461727341	0.3933343928046982	0.5918814321694745	high.180min_vs_high.0min
ENSMUSG00000001672	Marveld3	33.671257321266516	0.057714595986730476	0.2438130694395576	0.5845398357724043	0.7514416700789064	high.180min_vs_high.0min
ENSMUSG00000001674	Ddx18	3350.4468222236	0.28290203759113813	0.11142935222220335	0.005439479842116423	0.03244106795038766	high.180min_vs_high.0min
ENSMUSG00000001687	Ubl3	1434.5352200897794	-0.01663668534031257	0.09258804524819975	0.8008782041294993	0.8973127744668912	high.180min_vs_high.0min
ENSMUSG00000001700	Gramd3	83.98052181508969	0.09461806681428957	0.20250170196517023	0.47035776936114526	0.6585834775260816	high.180min_vs_high.0min
ENSMUSG00000001707	Eef1e1	1148.8177900528246	-0.28457662875716727	0.19536725406307517	0.0532926740988368	0.15910476093584391	high.180min_vs_high.0min
ENSMUSG00000001729	Akt1	947.5671931406345	0.2556809564353174	0.14808774961711837	0.046024243646937565	0.14390472455979963	high.180min_vs_high.0min
ENSMUSG00000001739	Cldn15	13.437452843366001	0.08802490862671596	0.2748269919850538	0.22473543777373164	0.4175597756117235	high.180min_vs_high.0min
ENSMUSG00000001750	Tcirg1	592.7940258393636	-0.018694636114352382	0.23444143983028182	0.8675191522672502	0.9334314467254555	high.180min_vs_high.0min
ENSMUSG00000001751	Naglu	81.3129362869243	-0.08327817210983364	0.2113674674073525	0.5351734242960486	0.7120575066483826	high.180min_vs_high.0min
ENSMUSG00000001755	Coasy	466.2523631283078	0.2541852114647875	0.13705998816733597	0.03309866084524144	0.11514579121972869	high.180min_vs_high.0min
ENSMUSG00000001761	Smo	963.2096330720799	0.22998562942360393	0.1617048397274863	0.08320178768873769	0.21643105103480273	high.180min_vs_high.0min
ENSMUSG00000001763	Tspan33	130.07772373540175	-0.04459679382499285	0.23020722370407443	0.6991465466032489	0.8314732271086731	high.180min_vs_high.0min
ENSMUSG00000001767	Crnkl1	1512.5908640359269	0.26156778062454306	0.16026109853352494	0.05030790137664309	0.1530958725815448	high.180min_vs_high.0min
ENSMUSG00000001768	Rin2	100.7154231959234	-0.5350790386744051	0.3039573956314481	0.009793503066289445	0.04981487983120193	high.180min_vs_high.0min
ENSMUSG00000001774	Chordc1	1631.6021808660998	-0.1827710785182178	0.19190596831138002	0.1967388426329753	0.384348761940102	high.180min_vs_high.0min
ENSMUSG00000001783	Rtcb	2981.809978251213	0.40127182868912	0.10844888383619365	5.534345197994335e-5	0.0010569108037546966	high.180min_vs_high.0min
ENSMUSG00000001785	Pwp1	2291.9550405795617	0.1505132699913244	0.12787549964144873	0.18192540983464628	0.36548385090717833	high.180min_vs_high.0min
ENSMUSG00000001786	Fbxo7	533.5467764641929	-0.15420260410882353	0.17398473870247408	0.23384744640388747	0.4279658989740869	high.180min_vs_high.0min
ENSMUSG00000001794	Capns1	7155.858444385001	0.5315443412671672	0.1269758821449119	5.834563122507276e-6	1.802216023095044e-4	high.180min_vs_high.0min
ENSMUSG00000001802	Lrp3	136.69840028145106	-0.015971885380682515	0.1965092596829795	0.8981308532460958	0.9491720068644224	high.180min_vs_high.0min
ENSMUSG00000001819	Hoxd13	13.305913544317148	0.36159347037936046	0.5553035517892374	0.03290355090057296	0.1145920280749684	high.180min_vs_high.0min
ENSMUSG00000001827	Folr1	2597.422174204941	0.24231168800546113	0.21361110296480681	0.10806091976906122	0.25810394186367985	high.180min_vs_high.0min
ENSMUSG00000001829	Clpb	2397.814366654748	0.23142957397038866	0.1764783402521012	0.09368804183345202	0.23499377696998572	high.180min_vs_high.0min
ENSMUSG00000001833	Sept7	3028.463796749661	-0.014582508919752069	0.17550443979262764	0.9098288960557179	0.954925947404497	high.180min_vs_high.0min
ENSMUSG00000001844	Zdhhc4	560.2531162386714	0.43420338507532324	0.19232327467659452	0.005483846051320739	0.032598986056243555	high.180min_vs_high.0min
ENSMUSG00000001847	Rac1	3750.196662147213	0.326729449299474	0.11803480121456053	0.002258238909845859	0.017117263085504233	high.180min_vs_high.0min
ENSMUSG00000001855	Nup214	2141.3133516269336	0.04309138341050731	0.15951316786509365	0.7070362391193739	0.8375551113157832	high.180min_vs_high.0min
ENSMUSG00000001864	Aif1l	155.6996692438977	0.05865699822093511	0.1627092390980709	0.6526990541739525	0.7990426487248895	high.180min_vs_high.0min
ENSMUSG00000001870	Ltbp1	329.44821596449515	0.03899938451743245	0.1483783163408287	0.7498559108879856	0.8650822779387737	high.180min_vs_high.0min
ENSMUSG00000001891	Ugp2	563.40362104782	-0.025069666391287243	0.1587978123909456	0.8382248128564941	0.9175591159782303	high.180min_vs_high.0min
ENSMUSG00000001901	Kcnh6	55.875214335580395	-0.158356343670128	0.2678552081708893	0.23789262611442263	0.4331092095535449	high.180min_vs_high.0min
ENSMUSG00000001909	Trmt1	2506.7313978706084	0.19311615100681598	0.16348556655420587	0.14165918413191192	0.3101864421508411	high.180min_vs_high.0min
ENSMUSG00000001910	Nacc1	5187.655152507979	0.32556369098869153	0.16171875515649872	0.017117800009054596	0.07352585007256211	high.180min_vs_high.0min
ENSMUSG00000001911	Nfix	22.084097461029952	-0.040952111509302766	0.23895605201263542	0.7008950413359205	0.8326800188417152	high.180min_vs_high.0min
ENSMUSG00000001918	Slc1a5	3271.9353417418715	-0.02258057316568125	0.1625183321766141	0.8580861080012346	0.9283077069005894	high.180min_vs_high.0min
ENSMUSG00000001924	Uba1	9460.402494949258	0.3391527705935903	0.21784925682275064	0.037752289439850255	0.12570930657188664	high.180min_vs_high.0min
ENSMUSG00000001930	Vwf	70.4199435724465	0.030781341265226223	0.20217879290841673	0.8155077821438073	0.9059274292048595	high.180min_vs_high.0min
ENSMUSG00000001942	Siae	364.41513551823294	0.04954649190995508	0.14725958260987554	0.7394525900111738	0.8587275999408088	high.180min_vs_high.0min
ENSMUSG00000001943	Vsig2	47.70873531956307	0.8183785884984718	0.42486161480180085	0.0028705625225519393	0.020333018378786837	high.180min_vs_high.0min
ENSMUSG00000001946	Esam	37.60427005046766	-0.10981632517907623	0.23815661577599676	0.39214652485255536	0.5908365675615977	high.180min_vs_high.0min
ENSMUSG00000001948	Spa17	31.959496447981078	0.11555295289779187	0.24563811861546503	0.37160779711363584	0.5734366357540405	high.180min_vs_high.0min
ENSMUSG00000001962	Fam50a	967.3594004323393	0.42430012466181555	0.15447493814621494	0.0013991699167584758	0.012003504121108188	high.180min_vs_high.0min
ENSMUSG00000001964	Emd	1565.0646742596518	0.4770569052296477	0.08923819779496447	2.066043282979261e-8	1.5877418169256888e-6	high.180min_vs_high.0min
ENSMUSG00000001983	Taco1	238.31193791449087	0.03955936161462148	0.15692722812218501	0.740575288441787	0.8594904434726962	high.180min_vs_high.0min
ENSMUSG00000001985	Grik3	2735.8819800276297	-0.16034167688933854	0.17004903065496685	0.23052775727541622	0.42418038360918575	high.180min_vs_high.0min
ENSMUSG00000001986	Gria3	29.59639176965306	0.012802130903352677	0.23929686692022958	0.8842157660965048	0.9418799900869552	high.180min_vs_high.0min
ENSMUSG00000001995	Sipa1l2	616.264219796602	-0.37060209146698647	0.2354514861881275	0.027741744747134072	0.10125935271507563	high.180min_vs_high.0min
ENSMUSG00000001998	Ap4e1	449.9435356795739	-0.8226871288754679	0.2422308057025316	6.263590669440058e-5	0.0011627810749797872	high.180min_vs_high.0min
ENSMUSG00000001999	Blvra	202.61879423705884	0.2650537182036965	0.16095376318865898	0.04573906758437615	0.143328115915117	high.180min_vs_high.0min
ENSMUSG00000002006	Pdzd4	719.9310698180888	0.21294463315173034	0.13686345016884055	0.06968787647465259	0.19165352497254812	high.180min_vs_high.0min
ENSMUSG00000002010	Idh3g	2391.9186185305844	0.47554063463791074	0.11644757373255589	1.0992671471865556e-5	2.977356899502949e-4	high.180min_vs_high.0min
ENSMUSG00000002012	Pnck	43.42269662711384	0.0264461566287846	0.2336685466322241	0.814767326117265	0.9059248493961375	high.180min_vs_high.0min
ENSMUSG00000002014	Ssr4	1455.71002933835	0.1332645035989121	0.21937172658630558	0.33530643113422315	0.5358299895277379	high.180min_vs_high.0min
ENSMUSG00000002015	Bcap31	4271.975388320666	0.15464073829302558	0.19943596227407853	0.2722788842736106	0.4702878248623785	high.180min_vs_high.0min
ENSMUSG00000002017	Fam98a	946.3844169172163	-0.20546450104775982	0.11397287239910678	0.03444667394503582	0.11838260224052315	high.180min_vs_high.0min
ENSMUSG00000002020	Ltbp2	26.237922667630333	-0.11018575190038622	0.2725610004960721	0.2796664193454267	0.4781163912610035	high.180min_vs_high.0min
ENSMUSG00000002028	Kmt2a	2444.8516343954266	-0.8374042187816431	0.28795748029140006	3.12842961392658e-4	0.00395336365656617	high.180min_vs_high.0min
ENSMUSG00000002031	Ift46	927.7283779347533	0.1866702282521735	0.11014121305813049	0.06161899063813437	0.1767251491840558	high.180min_vs_high.0min
ENSMUSG00000002032	TMembrane25	22.81733101448649	0.022650116009064802	0.23535014216626485	0.8247325650143464	0.9106201355278334	high.180min_vs_high.0min
ENSMUSG00000002043	Trappc6a	297.5091199346309	0.20511381411865262	0.25021788065002704	0.17378451529710767	0.35527221824811456	high.180min_vs_high.0min
ENSMUSG00000002052	Supt6	4332.567850422655	0.09801748082339974	0.14476757102721005	0.4282099207183929	0.6218638896364674	high.180min_vs_high.0min
ENSMUSG00000002055	Spag5	2155.540741875513	-0.0014308892110049935	0.11174588269692547	0.9877507301134301	0.9938005624346457	high.180min_vs_high.0min
ENSMUSG00000002058	Unc119	418.0888290138594	0.449861538896713	0.20797615653973123	0.0057882853379225135	0.03387208993388876	high.180min_vs_high.0min
ENSMUSG00000002059	Rab34	426.3743446169496	0.06374839803612874	0.20331247480599995	0.6314325170927886	0.7852190761860718	high.180min_vs_high.0min
ENSMUSG00000002064	Sdf2	1023.3532602764757	0.13435073210605888	0.22575805928920978	0.3313311655009163	0.5326769600876105	high.180min_vs_high.0min
ENSMUSG00000002068	Ccne1	4208.820419541912	0.0844274588027317	0.09011038137732601	0.32053086377623025	0.5214246657986954	high.180min_vs_high.0min
ENSMUSG00000002076	Hsf2bp	1174.141604348192	0.3144699537663615	0.11009388627384854	0.0018413213660940409	0.014699459741715694	high.180min_vs_high.0min
ENSMUSG00000002083	Bbc3	560.0023749172699	0.9992896535005563	0.16998844706768315	4.3188232448898005e-10	5.149086741594317e-8	high.180min_vs_high.0min
ENSMUSG00000002100	Mybpc3	29.20855306542298	-0.09415244375211979	0.25756902739950727	0.3841496522178761	0.5841525971785535	high.180min_vs_high.0min
ENSMUSG00000002102	Psmc3	4802.366120886948	0.4269675818890046	0.1255793492724728	1.7076684965780997e-4	0.002530165738774311	high.180min_vs_high.0min
ENSMUSG00000002103	Acp2	933.868044575071	-0.04282672735787008	0.11696818154268362	0.6828304928807365	0.8204642175454041	high.180min_vs_high.0min
ENSMUSG00000002104	Rapsn	19.916184757090605	-0.012671069506853093	0.2505785736354484	0.8843833322740454	0.9418799900869552	high.180min_vs_high.0min
ENSMUSG00000002105	Slc39a13	258.58567673352303	0.0837528359649415	0.19549631633229944	0.5359803944341908	0.7125383178268995	high.180min_vs_high.0min
ENSMUSG00000002107	Celf2	107.25590264041784	0.009207341511244561	0.2005651105468603	0.945985522630991	0.9714189255577198	high.180min_vs_high.0min
ENSMUSG00000002108	Nr1h3	18.884031696685234	0.05819639662638982	0.23939676254344805	0.6378176011268709	0.7894284600344903	high.180min_vs_high.0min
ENSMUSG00000002109	Ddb2	400.722526566491	-0.10274673785589872	0.15771210683696757	0.4232698017960496	0.617526631005513	high.180min_vs_high.0min
ENSMUSG00000002111	Spi1	21.148989388398295	-0.14474918557254501	0.28144559612473086	0.21527889754051002	0.40659934380463314	high.180min_vs_high.0min
ENSMUSG00000002129	Sf3a1	4505.9611965685735	0.23059647200518799	0.19494806545195673	0.12091059364357148	0.27877439386291836	high.180min_vs_high.0min
ENSMUSG00000002147	Stat6	607.9426278924165	0.07782556568471403	0.15429153467579335	0.535145138125092	0.7120575066483826	high.180min_vs_high.0min
ENSMUSG00000002190	Clgn	895.068074836008	-0.03547868203859505	0.12492378448878409	0.7463243349698411	0.862552957167083	high.180min_vs_high.0min
ENSMUSG00000002204	Napsa	113.10072124907101	0.057677993627548524	0.259352402210992	0.4636535183978288	0.6524031498094324	high.180min_vs_high.0min
ENSMUSG00000002205	Vrk3	731.560293590201	0.23638067081646744	0.1467467357785867	0.05493392813026614	0.16240837106785752	high.180min_vs_high.0min
ENSMUSG00000002210	Smg9	546.2430978636539	0.585683449997059	0.22060882253452158	0.0010122375579281404	0.009497723562075802	high.180min_vs_high.0min
ENSMUSG00000002221	Paxip1	1601.9548085788501	-0.06948029377744147	0.12265941552702006	0.5249538120428758	0.7035230360574606	high.180min_vs_high.0min
ENSMUSG00000002222	Rmnd5a	2038.371756049416	-0.22115218614927667	0.1714926555349104	0.10697810238149186	0.2563218344139322	high.180min_vs_high.0min
ENSMUSG00000002227	Mov10	2620.349249549783	0.4318894520912396	0.15950099771224163	0.001745063501545493	0.014125491807878077	high.180min_vs_high.0min
ENSMUSG00000002228	Ppm1j	381.3744986119904	0.11322701456252632	0.18253303905617804	0.40217409954376737	0.5992915533091742	high.180min_vs_high.0min
ENSMUSG00000002233	Rhoc	511.678174219472	0.5559667966139032	0.17970344700363944	3.0380535047642705e-4	0.00387979359146451	high.180min_vs_high.0min
ENSMUSG00000002249	Tead3	48.47049096847449	-0.21930189641455955	0.31447341276383795	0.13003709576653294	0.29314070165995065	high.180min_vs_high.0min
ENSMUSG00000002250	Ppard	585.3340767175021	0.1427790764362844	0.19506097701284186	0.3180883959834526	0.5188407706892859	high.180min_vs_high.0min
ENSMUSG00000002257	Def6	1034.5881095695188	0.6122304190245934	0.18794032711062247	1.6142576626842993e-4	0.002427893830194393	high.180min_vs_high.0min
ENSMUSG00000002265	Peg3	417.1570016273679	-0.23731902288163698	0.1897070556460363	0.1027468776421462	0.2500461499581952	high.180min_vs_high.0min
ENSMUSG00000002266	Zim1	16.177384398491096	-0.09546388870090029	0.27114101360098924	0.30422220248231324	0.5040865874875788	high.180min_vs_high.0min
ENSMUSG00000002274	Metrn	312.009306948846	0.4229903209599907	0.3265155814587402	0.027279622383247326	0.10012588064005855	high.180min_vs_high.0min
ENSMUSG00000002279	Lmf1	278.2409339521397	0.11026163506251734	0.22634051944745867	0.4027682340425771	0.5996165668900871	high.180min_vs_high.0min
ENSMUSG00000002280	Narfl	507.8749707105551	0.32653908176396723	0.1686630731632841	0.020536485148805763	0.08285387129769611	high.180min_vs_high.0min
ENSMUSG00000002289	Angptl4	680.2820617867405	0.07240586022828589	0.18364551789574132	0.5874288235842506	0.7538914106142658	high.180min_vs_high.0min
ENSMUSG00000002297	Dbf4	3743.2617719482737	-0.2743073337548623	0.14509017635054802	0.026780433826497443	0.09888219806790965	high.180min_vs_high.0min
ENSMUSG00000002307	Daxx	1913.9453308612178	0.09155448658896388	0.09771410067165463	0.31423602786176685	0.5147950439749017	high.180min_vs_high.0min
ENSMUSG00000002308	Cd320	1255.7222868775345	0.17293054965604848	0.23285379269096784	0.23434795297377284	0.42864766960159073	high.180min_vs_high.0min
ENSMUSG00000002319	Ipo4	2122.2275131156207	0.4594547392544331	0.16087895522629478	0.0010272215855900823	0.009565157494432614	high.180min_vs_high.0min
ENSMUSG00000002320	Tm9sf1	1407.575927358396	0.19952280537691186	0.17522476791285363	0.14308150862125313	0.31233586678325226	high.180min_vs_high.0min
ENSMUSG00000002324	Rec8	345.28858410641914	0.008564559315086007	0.13907338687280948	0.9445250181835595	0.9705663195177501	high.180min_vs_high.0min
ENSMUSG00000002325	Irf9	436.74440427759623	-0.36739048602859586	0.180977616971014	0.01155402563987187	0.05570472603471105	high.180min_vs_high.0min
ENSMUSG00000002326	Gmpr2	480.3804827428435	0.20871316423111178	0.11778361238823351	0.048202651227009785	0.1483269812052031	high.180min_vs_high.0min
ENSMUSG00000002329	Mdp1	749.2218435933975	0.20332881249010645	0.16762506781709166	0.12657639287349529	0.2879855615992829	high.180min_vs_high.0min
ENSMUSG00000002332	Dhrs1	368.78082019638424	0.3443786387563346	0.16598203109236567	0.012348732577522952	0.05845372226028212	high.180min_vs_high.0min
ENSMUSG00000002341	Ncan	67.52979167308979	0.18368604777778919	0.2536897872358237	0.20904526946435636	0.3999385876659859	high.180min_vs_high.0min
ENSMUSG00000002342	TMembrane161a	938.6135544239622	0.0654433065316664	0.19466325063227694	0.6240750403210154	0.7790708767369795	high.180min_vs_high.0min
ENSMUSG00000002343	Armc6	452.2843782636876	0.5596747031886067	0.2239075238104522	0.0013948600357407436	0.01198264611174725	high.180min_vs_high.0min
ENSMUSG00000002345	Borcs8	310.6954124196405	0.5828051691201214	0.20759115699505049	6.720154612965306e-4	0.006962995786447249	high.180min_vs_high.0min
ENSMUSG00000002346	Slc25a42	155.13775339363443	0.04720412193747664	0.21092670394808158	0.7438362281158457	0.861237861869109	high.180min_vs_high.0min
ENSMUSG00000002365	Snx9	358.4119961457103	0.05673410236280235	0.21407423278324866	0.6727758417587774	0.8124386040625448	high.180min_vs_high.0min
ENSMUSG00000002372	Ranbp3	3348.282754175248	0.1203994221277749	0.17777019612953968	0.3711751873863997	0.5731850702685269	high.180min_vs_high.0min
ENSMUSG00000002379	Ndufa11	1620.8070245706401	0.51093979849004445	0.298865623689937	0.01120058279765789	0.054329214733734484	high.180min_vs_high.0min
ENSMUSG00000002384	Bmp8b	34.95325410479529	0.06704642221450585	0.22294001655017925	0.589255437280124	0.7551870216377881	high.180min_vs_high.0min
ENSMUSG00000002393	Nr2f6	321.35078795369566	0.3892658738649056	0.2801483353744761	0.02918331450189577	0.10530243983044647	high.180min_vs_high.0min
ENSMUSG00000002395	Use1	1291.6476225857966	0.35021534399384985	0.19084886217959784	0.019743366455262434	0.08049412779475323	high.180min_vs_high.0min
ENSMUSG00000002396	Ocel1	104.94644272385051	0.23834398053364492	0.26332456986895286	0.12999112334857188	0.29308885835237386	high.180min_vs_high.0min
ENSMUSG00000002409	Dyrk1b	98.80137460042103	0.14479709819378622	0.20384882675243846	0.3032483711300595	0.5030610494806461	high.180min_vs_high.0min
ENSMUSG00000002413	Braf	1495.3991019012578	-0.5098816891563506	0.23838363205449664	0.005166632849290012	0.03134129113570741	high.180min_vs_high.0min
ENSMUSG00000002416	Ndufb2	108.82585028071054	0.0779144986273369	0.21159073477446524	0.5657495875847844	0.7364558662060301	high.180min_vs_high.0min
ENSMUSG00000002428	Hltf	1072.5035425971864	-0.12503111824078483	0.18779512583142682	0.36422483124463245	0.5657392149260655	high.180min_vs_high.0min
ENSMUSG00000002455	Prpf6	2518.849276646259	0.20148281061112622	0.1434698714076146	0.10846350264051277	0.2586780525677737	high.180min_vs_high.0min
ENSMUSG00000002458	Rgs19	441.8998727573957	0.3254419561566773	0.12147070893935022	0.0037474161686731275	0.024685336444235824	high.180min_vs_high.0min
ENSMUSG00000002475	Abhd3	41.23988657140797	-0.18551741751481535	0.2697531058793835	0.1926086296611115	0.3786580129937409	high.180min_vs_high.0min
ENSMUSG00000002477	Snrpd1	2808.2188408526777	0.17738850966072178	0.1790008132094979	0.19319465510870756	0.3796335478475459	high.180min_vs_high.0min
ENSMUSG00000002486	Tchp	455.0583747264175	0.1712402858382489	0.1412982117359212	0.15926530534625633	0.33499546583712975	high.180min_vs_high.0min
ENSMUSG00000002489	Tiam1	382.91679826214136	-0.07025122512308647	0.18845065173820988	0.603368773508167	0.7645314641402372	high.180min_vs_high.0min
ENSMUSG00000002496	Tsc2	2320.2079578522535	0.24352504636321384	0.16406600658658785	0.07141467109794435	0.19495762020040144	high.180min_vs_high.0min
ENSMUSG00000002500	Rpl3l	44.418377256220985	-0.0337246759252732	0.22113559630967564	0.7870352066169697	0.8880424669036513	high.180min_vs_high.0min
ENSMUSG00000002504	Slc9a3r2	493.745402145798	0.7391633486334452	0.19851205145310258	2.0771929853193875e-5	4.989371647123379e-4	high.180min_vs_high.0min
ENSMUSG00000002524	Puf60	2421.0054157222844	0.2928501303922883	0.15851769301945887	0.026858978801777893	0.0990575289315642	high.180min_vs_high.0min
ENSMUSG00000002546	Golga2	1027.6612374477672	-0.1937730754488963	0.1480544475982969	0.11993962159470845	0.2774378518012141	high.180min_vs_high.0min
ENSMUSG00000002550	Uck1	750.4354886955707	0.2546454902499102	0.14143005907197606	0.03764407434143024	0.12554913892120928	high.180min_vs_high.0min
ENSMUSG00000002578	Ikzf4	45.49856568380917	-0.2151045469688146	0.260746341159929	0.1654423925203978	0.34379354966325376	high.180min_vs_high.0min
ENSMUSG00000002580	Mien1	429.57689356674314	0.47890341696344596	0.25712368681840714	0.009495018660309535	0.0486653085775688	high.180min_vs_high.0min
ENSMUSG00000002602	Axl	51.39024471364105	-0.09205137585879808	0.2654540820372084	0.36245400400555744	0.5642439738749829	high.180min_vs_high.0min
ENSMUSG00000002603	Tgfb1	161.38496973806255	0.09364485746237397	0.2452162567027785	0.4495569658179567	0.6413477182915467	high.180min_vs_high.0min
ENSMUSG00000002608	Ccdc97	823.138209141031	0.1922195219879795	0.12907176810170057	0.09299819037890263	0.23376904722436664	high.180min_vs_high.0min
ENSMUSG00000002617	Zfp40	190.96533135874142	-0.5751054442226009	0.314552582062268	0.006684316924098872	0.037714210968920525	high.180min_vs_high.0min
ENSMUSG00000002625	Akap8l	1143.0586125866002	0.12755234454745992	0.12752717901578814	0.25572536978490984	0.4522163213676317	high.180min_vs_high.0min
ENSMUSG00000002635	Pdcd2l	703.8444990878462	0.08409602196987905	0.16042868953571118	0.5104247071346162	0.6912407631545965	high.180min_vs_high.0min
ENSMUSG00000002658	Gtf2f1	2348.729959640345	0.4139626793771281	0.1362817722094871	6.849315212300697e-4	0.007048545694058954	high.180min_vs_high.0min
ENSMUSG00000002660	Clpp	1494.7458540843866	0.5227629843433301	0.19743920361004275	0.0013409363266351825	0.01155832751276015	high.180min_vs_high.0min
ENSMUSG00000002661	Alkbh7	300.2078398888611	0.4394807753874501	0.20075665512386734	0.005954810788790471	0.03455225540551802	high.180min_vs_high.0min
ENSMUSG00000002668	Dennd1c	45.90116419477359	0.09994533467595192	0.23565214072699334	0.44112850539479775	0.6341532953934454	high.180min_vs_high.0min
ENSMUSG00000002679	Med6	938.0181211549364	0.029485834345041397	0.16088415110375862	0.8176754114265835	0.9066336456408212	high.180min_vs_high.0min
ENSMUSG00000002688	Prkd1	33.81894197956575	-0.024873324734348733	0.21931532138180698	0.8413242233064151	0.91882314157349	high.180min_vs_high.0min
ENSMUSG00000002718	Cse1l	6622.327431252785	0.09251963248864985	0.1672247775608586	0.48698110695470964	0.6730024109408904	high.180min_vs_high.0min
ENSMUSG00000002728	Naa20	1206.518939827472	-0.06048950433089737	0.15889518485120435	0.6523281030771648	0.798883025598723	high.180min_vs_high.0min
ENSMUSG00000002731	Prkra	152.7665710558513	0.17873707880715095	0.19663322841203737	0.21101282827139578	0.4021348446755596	high.180min_vs_high.0min
ENSMUSG00000002732	Fkbp7	110.78768712363028	0.28915203855065286	0.2911127981720397	0.08134545602246951	0.21295873203185064	high.180min_vs_high.0min
ENSMUSG00000002733	Plekha3	657.121556569003	-0.35502166040605243	0.15770841888469772	0.008140161444603057	0.0435404777982395	high.180min_vs_high.0min
ENSMUSG00000002741	Ykt6	2302.712338178515	0.5095224256729207	0.10374566417862158	2.0599699941114605e-7	1.1314389724518494e-5	high.180min_vs_high.0min
ENSMUSG00000002748	Baz1b	3747.4458459031357	-0.4742046111208753	0.17599095182729652	0.00145790574562352	0.012366026327738859	high.180min_vs_high.0min
ENSMUSG00000002763	Pex6	626.8991170133056	0.6704127183631027	0.2373172245071993	4.5243035543143106e-4	0.005209074047146901	high.180min_vs_high.0min
ENSMUSG00000002767	Mrpl2	1707.2789500374015	0.3820336663697797	0.2174142708412545	0.01816154580476254	0.07631318835024892	high.180min_vs_high.0min
ENSMUSG00000002768	Mea1	758.4751865579034	0.3741491332739978	0.16191665101354008	0.0059365849756298755	0.034486800789667725	high.180min_vs_high.0min
ENSMUSG00000002769	Gnmt	26.93141149583637	-0.008996196084050074	0.24610553775378816	0.9361839480638434	0.9669580297506638	high.180min_vs_high.0min
ENSMUSG00000002771	Grin2d	53.15089518438694	-0.008077531786972762	0.21572922864028005	0.9479733166277198	0.972520755948518	high.180min_vs_high.0min
ENSMUSG00000002778	Kdelr1	2347.1320776760867	0.15072364475179417	0.1942553560321169	0.28056041794594716	0.4790028441831435	high.180min_vs_high.0min
ENSMUSG00000002781	TMembrane143	315.4455869708908	0.2990629275450637	0.1704386674854822	0.03173283667048548	0.1117349703023415	high.180min_vs_high.0min
ENSMUSG00000002797	Ggct	239.84312844498666	0.1326816683186109	0.1712908281197604	0.3207944169959028	0.521653840359048	high.180min_vs_high.0min
ENSMUSG00000002799	Jag2	599.9938369058796	0.11797308259114056	0.2246058580895177	0.3955268521784696	0.593644843838603	high.180min_vs_high.0min
ENSMUSG00000002803	Btbd6	286.0898662512208	0.039984825672111673	0.15278272765569437	0.7536595131676684	0.8677287373176846	high.180min_vs_high.0min
ENSMUSG00000002804	Nudt14	257.61151743528507	0.2801618037636933	0.291509486492207	0.08837719765310491	0.22558210189022926	high.180min_vs_high.0min
ENSMUSG00000002808	Epdr1	345.81384857341175	-0.23926111282325196	0.20283823880934237	0.10286993188370262	0.25025013749816827	high.180min_vs_high.0min
ENSMUSG00000002812	Flii	1237.9606519840645	0.3240188293289553	0.23605513814084442	0.053376768451383595	0.15928127137644457	high.180min_vs_high.0min
ENSMUSG00000002814	Top3a	834.4651596000566	-0.25295672669381014	0.15536250735448362	0.04943117424607469	0.1508236043667005	high.180min_vs_high.0min
ENSMUSG00000002820	Atg4d	730.690143558586	0.024365620762158494	0.15104080358357705	0.8460735374975994	0.9215642177131895	high.180min_vs_high.0min
ENSMUSG00000002825	Qtrt1	903.8253579776513	0.11210611132794726	0.19359549725495911	0.41192911948886735	0.607280359420298	high.180min_vs_high.0min
ENSMUSG00000002833	Hdgfrp2	3158.5088224633746	0.38804451661263206	0.12445897600814548	5.222286415101201e-4	0.005808257000649173	high.180min_vs_high.0min
ENSMUSG00000002835	Chaf1a	2533.7093128036654	-0.07362720323209965	0.11542760800161295	0.4924559047968126	0.6776248492603751	high.180min_vs_high.0min
ENSMUSG00000002844	Adprh	2713.6549873551517	0.39891793223219585	0.175899056472439	0.005328919250345893	0.03202280848418011	high.180min_vs_high.0min
ENSMUSG00000002845	TMembrane39a	2198.1916123774286	-0.5130572305687104	0.22160995082244778	0.0028671098530221777	0.020331139741525246	high.180min_vs_high.0min
ENSMUSG00000002846	Timmdc1	727.9895842682279	0.13808443514845806	0.19512508943708762	0.31713428595764	0.5180794065772331	high.180min_vs_high.0min
ENSMUSG00000002847	Pla1a	85.9437111499854	0.058589393912602775	0.23281377847332346	0.6166093819902252	0.7727758999950194	high.180min_vs_high.0min
ENSMUSG00000002870	Mcm2	7616.005042296564	0.405929389292329	0.15269248284590797	0.0022882896491222254	0.017293667685931415	high.180min_vs_high.0min
ENSMUSG00000002871	Tpra1	308.25885635293184	-0.08819279338831237	0.20168101787638168	0.5167455376006018	0.696574565623022	high.180min_vs_high.0min
ENSMUSG00000002881	Nab1	203.54476134704421	-0.4108391072488782	0.22760224565969267	0.015452875250449586	0.06842496687607962	high.180min_vs_high.0min
ENSMUSG00000002885	Adgre5	1773.8661142312835	0.04232629851785246	0.156160248347857	0.7396912686229282	0.8587275999408088	high.180min_vs_high.0min
ENSMUSG00000002897	Il17ra	174.88787045445034	0.0034874765470779777	0.18548314917796474	0.9798709110104517	0.9888626858445005	high.180min_vs_high.0min
ENSMUSG00000002900	Lamb1	1101.5729375088308	-0.030863275266527927	0.16805073802420437	0.812213698115343	0.9052365588674178	high.180min_vs_high.0min
ENSMUSG00000002908	Kcnn1	57.263957152684995	0.04660229655744362	0.20886790699199434	0.7241066727182974	0.8486383852886836	high.180min_vs_high.0min
ENSMUSG00000002910	Arrdc2	301.63399111352953	-0.04164789178666136	0.1720897140591587	0.7508581546938706	0.8655560838364909	high.180min_vs_high.0min
ENSMUSG00000002948	Map2k7	697.1178271360824	-0.017646727563529065	0.11861133114209868	0.8252151154058875	0.9106201355278334	high.180min_vs_high.0min
ENSMUSG00000002949	Timm44	1108.204507027697	0.19729783192648284	0.11987663028527351	0.062295684849796064	0.17790598872371802	high.180min_vs_high.0min
ENSMUSG00000002957	Ap2a2	3121.900569031996	0.32716765199816	0.17445019021706953	0.022138881794022517	0.08712842659485263	high.180min_vs_high.0min
ENSMUSG00000002963	Pnkp	548.7609330510909	0.3589876048339906	0.19051668710848854	0.017106043418003106	0.07352585007256211	high.180min_vs_high.0min
ENSMUSG00000002968	Med25	1986.0596543374295	0.4796186178551824	0.16761141183426323	8.726450384739488e-4	0.008504455886793097	high.180min_vs_high.0min
ENSMUSG00000002980	Bcam	4529.794815481855	0.3624040167985804	0.27524300781606714	0.038556947565883695	0.12765922141136213	high.180min_vs_high.0min
ENSMUSG00000002981	Clptm1	3361.1178016211597	0.08286410736215526	0.16368680719402418	0.5201448024516787	0.6995031883698151	high.180min_vs_high.0min
ENSMUSG00000002983	Relb	187.33338254176593	0.2928944996255924	0.28707898235885515	0.0764976763834701	0.20436976018836442	high.180min_vs_high.0min
ENSMUSG00000002984	Tomm40	4223.310417626882	0.5057910556565919	0.1471809446155846	1.05674479886297e-4	0.0017599077544510325	high.180min_vs_high.0min
ENSMUSG00000002985	Apoe	12880.602564885245	0.054490073625522835	0.25280519234155446	0.5425452621392735	0.7177486165208661	high.180min_vs_high.0min
ENSMUSG00000002996	Hbp1	729.2237318741234	-0.3543336500844038	0.12137880079209433	0.0012209011827889354	0.010815997492248923	high.180min_vs_high.0min
ENSMUSG00000002997	Prkar2b	55.17970933948959	-0.15700612392789015	0.2504072809390764	0.25828822843688565	0.4544804041612897	high.180min_vs_high.0min
ENSMUSG00000003031	Cdkn1b	558.1397616796434	-0.5579228058656478	0.17506643108442146	2.3213528869304168e-4	0.003190593002653133	high.180min_vs_high.0min
ENSMUSG00000003032	Klf4	6003.711585876625	-0.18145086761970106	0.176326180432357	0.1860009316065026	0.3713323762917299	high.180min_vs_high.0min
ENSMUSG00000003033	Ap1m1	990.0271661457416	0.46603283143825636	0.1673535168858434	0.0012080207888274866	0.010731700002139447	high.180min_vs_high.0min
ENSMUSG00000003037	Rab8a	1264.4378930034666	0.34231881958445826	0.1233006488724473	0.001839789287860073	0.014696425764076988	high.180min_vs_high.0min
ENSMUSG00000003038	Hmgn2	2523.436272968723	0.38443640822857034	0.14474777805192873	0.002190552072944411	0.016779361616281605	high.180min_vs_high.0min
ENSMUSG00000003039	Fam32a	1289.357341901716	0.4046524014808177	0.14137461057696632	0.0011248602479287605	0.010184416027556563	high.180min_vs_high.0min
ENSMUSG00000003051	Elf3	783.1623303734417	0.005327360169676368	0.19714065556430335	0.9812091917572293	0.989737959135834	high.180min_vs_high.0min
ENSMUSG00000003062	Stard3nl	1399.1841143039503	0.19223454322909808	0.20826966221592663	0.1792608535453991	0.3624606155982754	high.180min_vs_high.0min
ENSMUSG00000003068	Stk11	1747.7919832804423	0.20567579470127867	0.1510110191977385	0.10203115506658059	0.24906457045242417	high.180min_vs_high.0min
ENSMUSG00000003070	Efna2	195.64782161318493	0.03352264090800611	0.18231142297978803	0.801462011913866	0.8977303438392474	high.180min_vs_high.0min
ENSMUSG00000003072	Atp5d	3011.9998837681446	0.5677763611854874	0.2651237671455818	0.003713776792153857	0.024560212824005574	high.180min_vs_high.0min
ENSMUSG00000003099	Ppp5c	2304.6383906269853	0.4394547915955753	0.12471282032204058	1.4474254398446392e-4	0.0022490628911203485	high.180min_vs_high.0min
ENSMUSG00000003119	Cdk12	2433.173473209034	3.3415567576790476e-5	0.2092288302063117	0.9962873429949205	0.9986888084335339	high.180min_vs_high.0min
ENSMUSG00000003123	Lipe	236.43737471892126	0.08382028412737218	0.18427032015326505	0.5583246991583075	0.7302930572298296	high.180min_vs_high.0min
ENSMUSG00000003131	Pafah1b2	1113.0965405936038	-0.7346688358904326	0.1432720247568988	3.617038709100483e-8	2.563475711777492e-6	high.180min_vs_high.0min
ENSMUSG00000003134	Tbc1d8	611.0075001096493	-0.24286285102363997	0.18247603297475332	0.08803240034895382	0.22496581154879886	high.180min_vs_high.0min
ENSMUSG00000003135	Cnot11	1677.8770075453185	0.12258032430687718	0.11763320428195602	0.24547562854183036	0.4413717538136899	high.180min_vs_high.0min
ENSMUSG00000003153	Slc2a3	32923.751299177486	-0.13859151719779123	0.11450505559414283	0.17701929309255335	0.35976344145000844	high.180min_vs_high.0min
ENSMUSG00000003154	Foxj2	127.90125961470758	-0.09935907171383125	0.21855044679948962	0.4732877516777158	0.6609449204326897	high.180min_vs_high.0min
ENSMUSG00000003161	Sri	455.83789606352116	0.32331091710369575	0.12111164464491779	0.003124794677266834	0.0216294116646191	high.180min_vs_high.0min
ENSMUSG00000003166	Dgcr2	1641.6791118024403	-0.09734667425562787	0.16236927705409873	0.44735747034125845	0.6397196781911707	high.180min_vs_high.0min
ENSMUSG00000003184	Irf3	422.6302728510073	0.013041638538937673	0.14163342515870714	0.9411936100440256	0.968994179915393	high.180min_vs_high.0min
ENSMUSG00000003190	Bcl2l12	229.03189121001776	0.05897611982443754	0.1750712357653217	0.6314927849436798	0.7852190761860718	high.180min_vs_high.0min
ENSMUSG00000003198	Zfp959	182.6760668285573	-0.17747783943602805	0.19325904239001243	0.21255965395979198	0.40351540261384916	high.180min_vs_high.0min
ENSMUSG00000003199	Mpnd	1266.1458494096019	0.48964023337421275	0.226831407904938	0.00495826741859595	0.030453836041901074	high.180min_vs_high.0min
ENSMUSG00000003200	Sh3gl1	1450.3672542479328	0.41336812846820176	0.1434959300219315	0.0011129945097396662	0.01010567328167183	high.180min_vs_high.0min
ENSMUSG00000003206	Ebi3	15.282198310997885	0.021606212856004545	0.2556081653277279	0.7394672381620482	0.8587275999408088	high.180min_vs_high.0min
ENSMUSG00000003208	Ccdc94	274.8472714251096	0.5354378576204322	0.22527453256632887	0.00262760218025922	0.019013228028115073	high.180min_vs_high.0min
ENSMUSG00000003226	Ranbp2	5062.209905037709	-0.40487905606801355	0.17345195675473368	0.0050769784326728335	0.030989001849572886	high.180min_vs_high.0min
ENSMUSG00000003228	Grk5	49.55273160126525	-0.24953872931329013	0.30308632079295617	0.10927593603872898	0.2603236444530468	high.180min_vs_high.0min
ENSMUSG00000003233	Dvl3	461.37292486479055	-0.008796814398805126	0.19886667522089158	0.944544823090865	0.9705663195177501	high.180min_vs_high.0min
ENSMUSG00000003234	Abcf3	883.7365400493956	0.04213372670144311	0.13317322936898468	0.749869078109819	0.8650822779387737	high.180min_vs_high.0min
ENSMUSG00000003235	Eif2b5	4941.568827719304	0.4162727416714416	0.10533378296094242	2.1793589123400304e-5	5.167673168163898e-4	high.180min_vs_high.0min
ENSMUSG00000003269	Cyth2	1241.0158369183162	0.014728986305338325	0.11018002399427815	0.8842751668865766	0.9418799900869552	high.180min_vs_high.0min
ENSMUSG00000003271	Sult2b1	18.330863103541276	-0.03825484917102601	0.25069740729376083	0.6873854666155748	0.8237648095457855	high.180min_vs_high.0min
ENSMUSG00000003273	Car11	44.2171228959006	-0.09921494850334413	0.22791594498347448	0.46273073054726716	0.651572146637067	high.180min_vs_high.0min
ENSMUSG00000003279	Dlgap1	20.052112927447528	0.03825273171023461	0.24169933842586416	0.7107307385085944	0.8400767899919083	high.180min_vs_high.0min
ENSMUSG00000003282	Plag1	163.2576649251271	-0.19309855899754486	0.29462759173708847	0.17010003160690507	0.35005289037229464	high.180min_vs_high.0min
ENSMUSG00000003283	Hck	157.54646967413188	0.09247720661832351	0.20963238421897798	0.49177750629017886	0.6771283844201539	high.180min_vs_high.0min
ENSMUSG00000003299	Mrpl4	1371.8046296275966	0.4816305925376766	0.22982594742411722	0.005670702825982065	0.033376106593519694	high.180min_vs_high.0min
ENSMUSG00000003308	Keap1	1047.2215801221562	0.21533229680681135	0.1216874184820416	0.04587351657148852	0.14357420287106945	high.180min_vs_high.0min
ENSMUSG00000003309	Ap1m2	160.69052251496024	0.24241523760757921	0.2613035971956221	0.12057680374429007	0.2786086370885543	high.180min_vs_high.0min
ENSMUSG00000003316	Glg1	4493.826446474739	-0.07243839565373321	0.12899984820246133	0.5217662039192955	0.7007971639711995	high.180min_vs_high.0min
ENSMUSG00000003341	Atp8b3	54.377653769755646	0.06116514302556806	0.21412136555943928	0.6274701532076442	0.7818555132320685	high.180min_vs_high.0min
ENSMUSG00000003344	Btbd2	1186.7179965053758	0.5636810524934	0.1648837273074842	1.0178134661078165e-4	0.0017039693421440176	high.180min_vs_high.0min
ENSMUSG00000003345	Csnk1g2	2518.247792754194	0.38895324217141003	0.13997089923045233	0.0017410983437597723	0.014102343854821217	high.180min_vs_high.0min
ENSMUSG00000003346	Abhd17a	970.4539063219544	0.557069301932439	0.28046721859282486	0.005377833735996404	0.032163631022084443	high.180min_vs_high.0min
ENSMUSG00000003348	Mob3a	359.84546536790185	-0.1485053385109287	0.14028647532757613	0.22584464823639902	0.41894724117373017	high.180min_vs_high.0min
ENSMUSG00000003352	Cacnb3	364.8744846840223	0.08020736293925161	0.16247235738654853	0.5377778072735917	0.71382964288096	high.180min_vs_high.0min
ENSMUSG00000003354	Ccdc65	16.914338326860822	0.0013924003209960373	0.23952323722983065	0.9953017007189727	0.998432318634264	high.180min_vs_high.0min
ENSMUSG00000003355	Fkbp11	452.3747978340831	0.021183063113354966	0.2362307655420162	0.8380827517970582	0.9175591159782303	high.180min_vs_high.0min
ENSMUSG00000003360	Ddx23	3456.299434106675	0.34831678795303533	0.12041088753508841	0.0011110144819452643	0.01010567328167183	high.180min_vs_high.0min
ENSMUSG00000003363	Pld3	1898.8074735381822	0.2670450603853242	0.22234702032205245	0.08520752954826528	0.21994990984363014	high.180min_vs_high.0min
ENSMUSG00000003378	Grik5	281.50095057848336	0.06053796919746026	0.21413741937319933	0.6375281500817842	0.7893273219367751	high.180min_vs_high.0min
ENSMUSG00000003379	Cd79a	45.633616877624846	-0.06828921567664913	0.2429323158095109	0.55539474238207	0.7278132880654721	high.180min_vs_high.0min
ENSMUSG00000003380	Rabac1	983.5962781292202	0.10968117346726358	0.2572564880810468	0.3411229145454915	0.5416610680678161	high.180min_vs_high.0min
ENSMUSG00000003382	Etv3	443.86181926962155	-0.1764719765147603	0.18447518089433718	0.21026614971274235	0.40119133590868294	high.180min_vs_high.0min
ENSMUSG00000003402	Prkcsh	5785.153427707273	0.16262482863241692	0.21814718659024596	0.25545981082763236	0.45193465632063595	high.180min_vs_high.0min
ENSMUSG00000003410	Elavl3	101.06550062167442	-0.08153491177535874	0.20224823898094038	0.5496308428229848	0.7231477580335002	high.180min_vs_high.0min
ENSMUSG00000003411	Rab3b	53.143903656085605	0.2582589186164191	0.2770870026560639	0.11285235752322816	0.2660612686978048	high.180min_vs_high.0min
ENSMUSG00000003418	St8sia6	297.344948979261	-0.26590577353146305	0.2000473622364548	0.07480180460794221	0.20118559739207673	high.180min_vs_high.0min
ENSMUSG00000003420	Fcgrt	97.71173970909727	-0.08214789772743235	0.22002869822933294	0.5312729546183722	0.7087269348583677	high.180min_vs_high.0min
ENSMUSG00000003421	Nosip	1260.5156874741804	0.4580411858282049	0.18002285698992126	0.002501914713290682	0.018380140550645834	high.180min_vs_high.0min
ENSMUSG00000003423	Pih1d1	746.6109640319481	0.24044463641059688	0.19617417071049012	0.09836539283177194	0.24271708246710147	high.180min_vs_high.0min
ENSMUSG00000003429	Rps11	14622.768582722903	0.42227062363076934	0.21502511010930017	0.010224202138201174	0.05108897245477179	high.180min_vs_high.0min
ENSMUSG00000003435	Supt5	4199.9185694347125	0.24986346626292338	0.1093199266669843	0.012246210505261984	0.058162660988692154	high.180min_vs_high.0min
ENSMUSG00000003436	Dll3	68.89267593250923	0.09169031849149202	0.2373294401691015	0.47303360288291535	0.6606623244993816	high.180min_vs_high.0min
ENSMUSG00000003437	Paf1	1453.9507114767357	0.16464059538672726	0.12872511888245514	0.1490412373487463	0.3203040988096624	high.180min_vs_high.0min
ENSMUSG00000003438	Timm50	1586.3444350222405	0.19145913996683564	0.2170439826063831	0.19213371899504122	0.37834183581340647	high.180min_vs_high.0min
ENSMUSG00000003444	Med29	335.3398330853068	0.3471114800756934	0.1768937628593085	0.0167776321056444	0.07257790870522401	high.180min_vs_high.0min
ENSMUSG00000003452	Bicd1	249.85889908645026	-0.41262872469525624	0.3061617436728173	0.027942288815194033	0.10184565097583723	high.180min_vs_high.0min
ENSMUSG00000003458	Ncstn	2500.038503481972	0.16666263372504264	0.14003798157594263	0.16373448964526627	0.3417475268986685	high.180min_vs_high.0min
ENSMUSG00000003464	Pex19	1280.7946529726482	0.05493598357219556	0.10015128002672152	0.5554019251640174	0.7278132880654721	high.180min_vs_high.0min
ENSMUSG00000003469	Phyhip	64.86874000010141	-0.02273023662152582	0.19514062211974909	0.8532365183281013	0.9256516935378509	high.180min_vs_high.0min
ENSMUSG00000003476	Crhr2	16.18543026912274	0.17709909079259725	0.31186822135026426	0.13951339417104167	0.3067792940229071	high.180min_vs_high.0min
ENSMUSG00000003500	Impdh1	845.2267848670167	0.3551199836691115	0.15307916413590456	0.007040322523367581	0.039202703810825065	high.180min_vs_high.0min
ENSMUSG00000003518	Dusp3	266.4325552997014	0.027057064176434158	0.19038560874925803	0.8381463231644959	0.9175591159782303	high.180min_vs_high.0min
ENSMUSG00000003526	Prodh	585.9289432530626	0.2294028161426389	0.1932027795306463	0.1139168341520041	0.26797659105239097	high.180min_vs_high.0min
ENSMUSG00000003527	Dgcr14	582.4988332307258	0.09427033524879172	0.13146908120356315	0.42402392815597867	0.6183802020105071	high.180min_vs_high.0min
ENSMUSG00000003528	Slc25a1	1984.9222640987284	0.39913193489798804	0.16580985390327052	0.004103829987624377	0.02642733929940645	high.180min_vs_high.0min
ENSMUSG00000003531	Dgcr6	322.1387703199901	0.4536685564097963	0.2518091286963425	0.012448980102755431	0.05884091855163062	high.180min_vs_high.0min
ENSMUSG00000003534	Ddr1	515.0374910220193	-0.03182677722894356	0.20938030950969613	0.8004323314583539	0.8970662793096649	high.180min_vs_high.0min
ENSMUSG00000003541	Ier3	93.43503607255074	-0.4575466644433077	0.3641606474251398	0.023463085856170553	0.09062333728594162	high.180min_vs_high.0min
ENSMUSG00000003546	Klc4	307.87888447816414	0.2486826373212746	0.1527815951387876	0.05115789135624779	0.15495034874883779	high.180min_vs_high.0min
ENSMUSG00000003549	Ercc1	478.3505017547361	0.5166883695460854	0.1581656855708959	1.9579190994671746e-4	0.002819094125496924	high.180min_vs_high.0min
ENSMUSG00000003559	As3mt	435.9455384619064	0.4507033041656508	0.14525523499904758	5.101852376086772e-4	0.00570777849112036	high.180min_vs_high.0min
ENSMUSG00000003573	Homer3	818.9204895024859	0.10624325565002633	0.16106919477104892	0.41457700690672866	0.6097957888976291	high.180min_vs_high.0min
ENSMUSG00000003575	Crtc1	244.52474696600035	0.06412461972534167	0.1845569121651901	0.6368628458654979	0.7888590469663227	high.180min_vs_high.0min
ENSMUSG00000003581	Rnf215	330.46292489875617	0.12802246885096863	0.22315734666264211	0.3557010991075478	0.5570438155309339	high.180min_vs_high.0min
ENSMUSG00000003585	Sec14l2	110.53954947978073	0.20734226606375844	0.1904398800095957	0.14597893502502737	0.31640515483593207	high.180min_vs_high.0min
ENSMUSG00000003604	Aven	593.5948578334328	0.49727957868707656	0.22600969092886222	0.005027582732710284	0.03082021764593229	high.180min_vs_high.0min
ENSMUSG00000003623	Crot	449.8108998533072	-0.2444255480115587	0.1603755911188234	0.069237739191234507	0.19082839580124367	high.180min_vs_high.0min
ENSMUSG00000003644	Rps6ka1	3128.98103878477	0.39815997063853475	0.14366843028644555	0.0015541203751309235	0.01299207970219213	high.180min_vs_high.0min
ENSMUSG00000003657	Calb2	24.39309291893237	0.14914947853765756	0.2987468357972085	0.1377505045644333	0.30443596116559996	high.180min_vs_high.0min
ENSMUSG00000003660	Snrnp200	6970.747205851812	0.1959008387903571	0.20862471330095494	0.19256242416941408	0.3786580129937409	high.180min_vs_high.0min
ENSMUSG00000003662	Ciao1	845.880129986158	0.1779675757076537	0.12433163039479017	0.1066193915804933	0.25585846094664283	high.180min_vs_high.0min
ENSMUSG00000003680	Taf6l	978.501729796249	0.12177536951332985	0.150146720225389	0.325843140231815	0.5267081778937233	high.180min_vs_high.0min
ENSMUSG00000003721	Insig2	525.4040590786307	-0.8591039758090696	0.18562591289864128	3.272649177499254e-7	1.6501654370497228e-5	high.180min_vs_high.0min
ENSMUSG00000003731	Kpna6	2384.6231634169685	0.06631379127413388	0.17111038415457697	0.6230888985626917	0.7782967863472297	high.180min_vs_high.0min
ENSMUSG00000003746	Man1a	54.950394849965015	-0.24408733407885044	0.32442063443988556	0.10397851750001971	0.25179459904095514	high.180min_vs_high.0min
ENSMUSG00000003752	Itpkc	348.87701468784127	0.27417619681524674	0.1691810729378311	0.04725813402397582	0.14664850784331296	high.180min_vs_high.0min
ENSMUSG00000003762	Coq8b	237.9549459087701	0.15426703501546782	0.20966066981980086	0.2785928252525278	0.47711218576271947	high.180min_vs_high.0min
ENSMUSG00000003778	Brd8	3779.1117507505005	-0.2662156342949337	0.1605160940660653	0.043948203564647334	0.1397560209066275	high.180min_vs_high.0min
ENSMUSG00000003779	Kif20a	4450.2436068107	0.1848897403236857	0.16413867482265604	0.16707266681848743	0.34604520152213397	high.180min_vs_high.0min
ENSMUSG00000003808	Farsa	2121.649714406146	0.29005195419311747	0.13368588844826942	0.013358387314244831	0.06208121929610977	high.180min_vs_high.0min
ENSMUSG00000003809	Gcdh	832.3011251324402	0.20069628476022539	0.13054787851667995	0.0796792316604166	0.20953387005156804	high.180min_vs_high.0min
ENSMUSG00000003810	Mast2	1460.7990192429506	0.08132389939871491	0.11216970870338919	0.42548348472969194	0.6194810334052363	high.180min_vs_high.0min
ENSMUSG00000003812	Dnase2a	508.9003508228212	-0.1044589565633512	0.21546799881048218	0.42870714195105186	0.6223650470398187	high.180min_vs_high.0min
ENSMUSG00000003813	Rad23a	1460.1470373352972	0.26623138856254985	0.12798091004990317	0.01863230061261788	0.07748085997917606	high.180min_vs_high.0min
ENSMUSG00000003814	Calr	22701.47406967373	0.03886212853683372	0.17745797762326956	0.7679701341254974	0.8769343476416293	high.180min_vs_high.0min
ENSMUSG00000003824	Syce2	559.6751981232642	0.24527752575583264	0.1843773138581657	0.08309378514091272	0.2162879855218575	high.180min_vs_high.0min
ENSMUSG00000003847	Nfat5	1824.271839999541	-0.9545678214137063	0.28515620506750833	6.388273914613847e-5	0.001177676449837122	high.180min_vs_high.0min
ENSMUSG00000003848	Nob1	2001.8511436468432	0.1665608313465908	0.08459487953758961	0.03690869562485927	0.12367854743533745	high.180min_vs_high.0min
ENSMUSG00000003849	Nqo1	3027.6515863668897	0.44643604328385506	0.12339131662317947	1.1413459303749922e-4	0.001872029442535639	high.180min_vs_high.0min
ENSMUSG00000003863	Ppfia3	144.88666731194186	-0.06994245071854688	0.19307887813773714	0.6149633290954981	0.771774440656298	high.180min_vs_high.0min
ENSMUSG00000003865	Gys1	1062.0493715847383	0.20568070169827568	0.1779602345055023	0.14351848612423318	0.3125943874828142	high.180min_vs_high.0min
ENSMUSG00000003868	Ruvbl2	4575.7467736099925	0.5506762214791925	0.11328664777152936	2.004955389107751e-7	1.1120528651672861e-5	high.180min_vs_high.0min
ENSMUSG00000003872	Lin7b	24.950132470791047	-0.2976987926591297	0.4332898900092269	0.04577521911792208	0.14334516750790446	high.180min_vs_high.0min
ENSMUSG00000003873	Bax	2445.777481165668	0.36296605741238125	0.2540907760026293	0.034727279414015606	0.11889852482141629	high.180min_vs_high.0min
ENSMUSG00000003923	Tfam	1713.68161075424	-0.05073564308273817	0.11918166470765051	0.6635623899646803	0.806100807654769	high.180min_vs_high.0min
ENSMUSG00000003929	Zfp81	363.9169422218407	-0.7114987218361775	0.28357976271484275	0.0011500972920802585	0.010358570177869264	high.180min_vs_high.0min
ENSMUSG00000003934	Efnb3	143.55897777930667	0.06823409014202172	0.15611931743835297	0.5897026850577762	0.755273583331481	high.180min_vs_high.0min
ENSMUSG00000003948	Mmd	95.2425113463331	-0.2517544300419533	0.2435415619856251	0.11140269261546734	0.2638257440807084	high.180min_vs_high.0min
ENSMUSG00000003949	Hlf	10.720620587649933	-0.11065849845885423	0.2898084213021847	0.1339799786343972	NA	high.180min_vs_high.0min
ENSMUSG00000003955	Fam162a	875.7636179287838	0.18847125634770404	0.22241207203497637	0.19722417426124592	0.38482544983950967	high.180min_vs_high.0min
ENSMUSG00000003970	Rpl8	32862.15343307295	0.578015122776166	0.21189422482695436	8.13198946022038e-4	0.008098344226700343	high.180min_vs_high.0min
ENSMUSG00000003992	Ssbp2	46.84979211650522	-0.12739808672740027	0.2501702621683247	0.3205930648340455	0.5214593558699373	high.180min_vs_high.0min
ENSMUSG00000004018	Fancl	557.779880845481	0.19899816141176194	0.16708931400044555	0.1433692243613246	0.3124393426394911	high.180min_vs_high.0min
ENSMUSG00000004032	Gstm5	61.53994214107582	0.27268699953511666	0.24761751578726146	0.0916183257308213	0.23139476961949856	high.180min_vs_high.0min
ENSMUSG00000004035	Gstm7	37.088539509785775	-0.07109998957880626	0.23515335976666898	0.5591015350449375	0.7308595432491309	high.180min_vs_high.0min
ENSMUSG00000004038	Gstm3	28.738976547040338	0.039301210964115034	0.23260970868943107	0.7421725847763175	0.8603267300310298	high.180min_vs_high.0min
ENSMUSG00000004040	Stat3	1848.9282080522369	-0.06884956609704965	0.1525399665314705	0.6141943649418566	0.7711128347173768	high.180min_vs_high.0min
ENSMUSG00000004043	Stat5a	117.05115397875244	0.07619623436421268	0.18198219004746932	0.5652099167816145	0.7362040951994135	high.180min_vs_high.0min
ENSMUSG00000004044	Ptrf	640.1499983633627	0.522690304976792	0.18318106766730538	7.672090170030808e-4	0.007712596871480144	high.180min_vs_high.0min
ENSMUSG00000004054	Map3k11	482.0780677730352	0.2928937604586765	0.17698723835900723	0.03771755879833858	0.12566983006335988	high.180min_vs_high.0min
ENSMUSG00000004056	Akt2	1323.3504992622081	0.2837699161304003	0.13714664354298844	0.01768424468716613	0.07502424658269982	high.180min_vs_high.0min
ENSMUSG00000004069	Dnaja3	1509.13332471491	0.020938298685620093	0.14035600426983608	0.8829160270938606	0.941358943387913	high.180min_vs_high.0min
ENSMUSG00000004070	Hmox2	785.0995324820102	0.19274411508280612	0.14148558250295656	0.11205563978367167	0.264672060122255	high.180min_vs_high.0min
ENSMUSG00000004071	Cdip1	787.0677361401238	0.1404815691026071	0.13932109432041834	0.2653209845457649	0.4623906830396616	high.180min_vs_high.0min
ENSMUSG00000004085	Map3k20	631.1549079489513	-0.35912170409424926	0.2307013153628093	0.03163241937063106	0.11154513649472937	high.180min_vs_high.0min
ENSMUSG00000004096	Cwc15	2002.2588616143016	0.44992706972220503	0.12757747850689716	9.432614700702193e-5	0.0016001577890539611	high.180min_vs_high.0min
ENSMUSG00000004098	Col5a3	38.88974650190819	0.016219344371350208	0.24402924235189571	0.8584988120595531	0.9284542474201185	high.180min_vs_high.0min
ENSMUSG00000004099	Dnmt1	6987.182642518074	0.2504140146746139	0.2124597807481819	0.1061220939562552	0.2552374833663636	high.180min_vs_high.0min
ENSMUSG00000004100	Ppan	3918.20869349543	0.26545113167492324	0.20035572158650003	0.0746308478528502	0.2010698471085132	high.180min_vs_high.0min
ENSMUSG00000004105	Angptl2	28.478391701036	0.03425721589596616	0.22873719747739463	0.7733206926999241	0.8796739362362004	high.180min_vs_high.0min
ENSMUSG00000004113	Cacna1b	37.93424376279952	0.1824140712482573	0.2688235343029059	0.19547017973470937	0.3826450867667334	high.180min_vs_high.0min
ENSMUSG00000004127	Trmt10a	563.5783471364041	-0.17037457685137664	0.15029566585973902	0.171541028286689	0.3522776719016889	high.180min_vs_high.0min
ENSMUSG00000004151	Etv1	501.9767605437847	-0.3950094295247704	0.25245217749139154	0.024298613750065506	0.09251720088041836	high.180min_vs_high.0min
ENSMUSG00000004187	Kifc2	124.9146510123441	-0.11839750641357667	0.2499657766319295	0.35164355125078917	0.5525889114691201	high.180min_vs_high.0min
ENSMUSG00000004207	Psap	4603.424769847941	0.23569039261695965	0.19649875525241164	0.10560965027165957	0.25433810201409984	high.180min_vs_high.0min
ENSMUSG00000004221	Ikbkg	440.65219811081397	-0.07892773787801945	0.13395513541172502	0.49767065205181327	0.6817120700338217	high.180min_vs_high.0min
ENSMUSG00000004233	Wars2	148.04324754147365	-0.49813433029093973	0.21422672877874377	0.003121259154940823	0.021628410124704008	high.180min_vs_high.0min
ENSMUSG00000004263	Atn1	45.76667949150334	0.26534538030879545	0.3237249264974069	0.09874213355926985	0.24336425769235037	high.180min_vs_high.0min
ENSMUSG00000004264	Phb2	8011.9593588211865	0.46018114299346086	0.16018356884381418	8.587422571554864e-4	0.008420426575351683	high.180min_vs_high.0min
ENSMUSG00000004266	Ptpn6	552.2106788368776	0.5121925828098686	0.16394142980291995	3.387276660499412e-4	0.004215754961755219	high.180min_vs_high.0min
ENSMUSG00000004267	Eno2	168.21633528403765	-0.07296424493904978	0.25964297383447293	0.44120212945061926	0.6341876693410197	high.180min_vs_high.0min
ENSMUSG00000004268	Emg1	3797.6117276764166	0.2936209565262652	0.1953369477131155	0.0474973454072523	0.14709310724039526	high.180min_vs_high.0min
ENSMUSG00000004270	Lpcat3	2345.270135727782	0.0539753879798346	0.15371919105028464	0.6654754108257814	0.8074443423915251	high.180min_vs_high.0min
ENSMUSG00000004285	Atp6v1f	1099.868028380966	0.33477183561967466	0.24263238339393262	0.04391343309451374	0.1397560209066275	high.180min_vs_high.0min
ENSMUSG00000004317	Clcn5	1004.1143517315078	-0.11281354165685281	0.14435872631794908	0.35292843351641173	0.5541302186300141	high.180min_vs_high.0min
ENSMUSG00000004319	Clcn3	2570.5643851670206	-0.7133079158353011	0.12524064724975623	2.0020726876996575e-9	2.0934787931954534e-7	high.180min_vs_high.0min
ENSMUSG00000004328	Hif3a	86.7545302669132	0.12262659476544051	0.21414509239620283	0.3805731076997748	0.5810161722027318	high.180min_vs_high.0min
ENSMUSG00000004341	Gpx6	49.94633522789562	0.13422030605277183	0.2870415426731078	0.19449954304736605	0.3812585541879608	high.180min_vs_high.0min
ENSMUSG00000004356	Utp20	5099.3136626624255	-0.036063840567910975	0.1563789721467449	0.7763917063683259	0.881190447941674	high.180min_vs_high.0min
ENSMUSG00000004359	Spic	92.90131621112715	-0.026538717306580438	0.2080313361547969	0.8358705161275796	0.9164761645242401	high.180min_vs_high.0min
ENSMUSG00000004360	9330159F19Rik	35.16494683968578	-0.13453099138020783	0.3004500304171686	0.11937274915011419	0.2765966713402751	high.180min_vs_high.0min
ENSMUSG00000004364	Cul3	2951.9480945321206	-0.21215249354657945	0.17927129071391482	0.1352981495115482	0.3008014104773127	high.180min_vs_high.0min
ENSMUSG00000004383	Large1	553.6441632059714	-0.14482310574511512	0.15502961533354073	0.25184221269669416	0.4479574884790473	high.180min_vs_high.0min
ENSMUSG00000004393	Ddx56	2350.120071763834	0.3192768767792293	0.11640824715156213	0.0025026498500017097	0.018380140550645834	high.180min_vs_high.0min
ENSMUSG00000004394	Tmed4	1178.2835987546655	0.036825466714002886	0.14218152347558566	0.7593861140354827	0.8707854972360138	high.180min_vs_high.0min
ENSMUSG00000004446	Bid	1152.4823854110527	-0.21851472198016564	0.09817065577424422	0.016277284091682446	0.07099121817353606	high.180min_vs_high.0min
ENSMUSG00000004451	Ralb	844.4090339399643	0.47387379973213917	0.13247212442926437	7.783878074260296e-5	0.0013734292198248768	high.180min_vs_high.0min
ENSMUSG00000004455	Ppp1cc	2884.0283788464417	0.1531585666831587	0.1021485412576442	0.10307058652198459	0.2505482918306149	high.180min_vs_high.0min
ENSMUSG00000004460	Dnajb11	3330.2711125102314	0.09903212913981478	0.1802548964878322	0.45835775689586306	0.6480405524460296	high.180min_vs_high.0min
ENSMUSG00000004462	Tbccd1	390.1096582372538	-0.1383894601731509	0.1700062409059054	0.29307985967985584	0.49206399077726903	high.180min_vs_high.0min
ENSMUSG00000004473	Clec11a	17.541605340356096	0.036920316033548	0.24853927406454365	0.6987571037682483	0.8314030033760061	high.180min_vs_high.0min
ENSMUSG00000004500	Zfp324	119.12650670797763	-0.11457534798610924	0.21340557210828984	0.4073729739186599	0.6039703089196025	high.180min_vs_high.0min
ENSMUSG00000004530	Coro1c	4102.3599591534485	0.30682184032506077	0.18229766836442643	0.036410970198684174	0.1225579806925103	high.180min_vs_high.0min
ENSMUSG00000004535	Tax1bp1	2911.768483229569	0.06684597708097254	0.15298230404265417	0.5990300821806407	0.7616872351788462	high.180min_vs_high.0min
ENSMUSG00000004558	Ndrg2	193.02031771147037	0.5036239505414208	0.3191903753310332	0.014009639724697919	0.06396598925124243	high.180min_vs_high.0min
ENSMUSG00000004561	Mettl17	494.29624021139995	-0.0146924871445478	0.18238779160296384	0.891608165500729	0.946109956834937	high.180min_vs_high.0min
ENSMUSG00000004562	Arhgef40	73.09405440980505	0.028352981994616566	0.2239503039639221	0.8218873472044708	0.9091932785542346	high.180min_vs_high.0min
ENSMUSG00000004565	Pnpla6	3543.718330267365	0.1927349523752712	0.1880800118410695	0.17181248196375604	0.352608081147303	high.180min_vs_high.0min
ENSMUSG00000004567	Mcoln1	710.4559479153332	-0.09963460818245927	0.1884345241627272	0.46132080936873093	0.6502870628635323	high.180min_vs_high.0min
ENSMUSG00000004568	Arhgef18	1193.8580814124432	-0.7808504800434568	0.12138751518157974	1.2367498239826761e-11	2.048989286304805e-9	high.180min_vs_high.0min
ENSMUSG00000004591	Pkn2	3438.210868238666	-0.5259836258594638	0.1528478059506925	1.0325871998425396e-4	0.0017264370784261175	high.180min_vs_high.0min
ENSMUSG00000004610	Etfb	61.856191267275825	0.3993179976130403	0.3752917956108842	0.037055085272151414	0.12401858329862145	high.180min_vs_high.0min
ENSMUSG00000004626	Stxbp2	973.7202256898375	0.5410649370723777	0.1289646699313639	4.4252030793644675e-6	1.429172548948165e-4	high.180min_vs_high.0min
ENSMUSG00000004631	Sgce	77.58275928080214	0.08439952027898454	0.21858324732308632	0.5405796590957708	0.7160393220937336	high.180min_vs_high.0min
ENSMUSG00000004633	Chn2	92.5976145477324	-0.08038111926553215	0.22522912232940392	0.5227333866922472	0.7017174930324873	high.180min_vs_high.0min
ENSMUSG00000004637	Wwox	134.93200788338655	0.23815442936896344	0.1881416011923805	0.09613287429514751	0.23891526254075937	high.180min_vs_high.0min
ENSMUSG00000004642	Slbp	1894.4183684831576	-0.16653360147748894	0.12719885585915253	0.13516771153130616	0.3006686130784434	high.180min_vs_high.0min
ENSMUSG00000004661	Arid3b	1171.2250220313833	0.03616638890816716	0.16611722259839182	0.7996983850492274	0.8966839324801612	high.180min_vs_high.0min
ENSMUSG00000004665	Cnn2	428.9626451235469	0.28359133174976325	0.1803476795507682	0.04485286636664643	0.14163069708893775	high.180min_vs_high.0min
ENSMUSG00000004667	Polr2e	3977.1718194086347	0.4024433560910269	0.1904332999883103	0.008360655670804917	0.04446508619202341	high.180min_vs_high.0min
ENSMUSG00000004677	Myo9b	1428.4979587715916	0.16681443542935126	0.12807728207745941	0.1390406395102257	0.3061341798812477	high.180min_vs_high.0min
ENSMUSG00000004748	Mtfp1	211.16044181420412	0.21509000105034182	0.23496107949289136	0.15942137011799917	0.33521318915366993	high.180min_vs_high.0min
ENSMUSG00000004768	Rab23	1257.3131518256334	-0.03553666759786705	0.15099406489542846	0.775409993987673	0.8808464197062105	high.180min_vs_high.0min
ENSMUSG00000004771	Rab11a	612.4158687952033	0.008306260318348427	0.10643603546611527	0.9450457660781643	0.970872377597148	high.180min_vs_high.0min
ENSMUSG00000004788	Eif2b2	1001.271565508087	0.20417830226846329	0.15457149283158536	0.10796553192275996	0.25792439901472825	high.180min_vs_high.0min
ENSMUSG00000004789	Dlst	2101.748932802626	0.1577855825712247	0.09951799191506484	0.09726569724905565	0.240655255974826	high.180min_vs_high.0min
ENSMUSG00000004791	Pgf	16.863613522178913	0.3160006521016049	0.4540316110397349	0.05249691799543687	0.15742905097973392	high.180min_vs_high.0min
ENSMUSG00000004798	Ulk2	81.76718904018007	-0.22996520246373037	0.26366788431256094	0.13849467635580334	0.30551211936209294	high.180min_vs_high.0min
ENSMUSG00000004815	Dgkq	555.8565570924668	-0.21061063282236783	0.20667970949098732	0.15475362303080348	0.32920375549153197	high.180min_vs_high.0min
ENSMUSG00000004843	Chmp2b	605.1526771593785	0.08377940957515428	0.1364026344041002	0.47728520518616435	0.6644180884504473	high.180min_vs_high.0min
ENSMUSG00000004846	Plod3	1202.9776255518848	0.02023182889607777	0.18288390056169618	0.8798372913987441	0.9404343800899689	high.180min_vs_high.0min
ENSMUSG00000004849	Ap1s1	983.5933171913725	0.5824644997705286	0.19302421249390211	3.6313653457328675e-4	0.00443729192677339	high.180min_vs_high.0min
ENSMUSG00000004864	Mapk13	203.5492390979386	0.1229967706556962	0.23640975351178165	0.36072415949838726	0.562782904392592	high.180min_vs_high.0min
ENSMUSG00000004865	Srpk1	3978.4651204618435	-0.11093502973927705	0.14007514048390188	0.339735111632033	0.540533901108736	high.180min_vs_high.0min
ENSMUSG00000004880	Lbr	6851.336282304259	-0.21824022183645805	0.15531768158620754	0.08674779755457528	0.22275395599913786	high.180min_vs_high.0min
ENSMUSG00000004885	Crabp2	54.72495838910103	0.1394028253562305	0.2617700253666866	0.2677024791646833	0.4647000308482603	high.180min_vs_high.0min
ENSMUSG00000004891	Nes	565.5614791470196	0.168035611574397	0.1985738645630307	0.23758387742438722	0.4326705959033416	high.180min_vs_high.0min
ENSMUSG00000004892	Bcan	42.59205931926909	0.042401220286657465	0.23468520477665672	0.7169013029111031	0.8442501491219665	high.180min_vs_high.0min
ENSMUSG00000004895	Prcc	1270.4992730010106	0.2744498115675653	0.12250751159269169	0.012198535026563623	0.05795780682825778	high.180min_vs_high.0min
ENSMUSG00000004896	Rrnad1	361.57048436954193	-0.23937617845410836	0.16234754214129243	0.07012518456380709	0.19238429666247034	high.180min_vs_high.0min
ENSMUSG00000004897	Hdgf	13054.777093258339	0.5082227436262566	0.09059501402195215	5.039838344283299e-9	4.692935602775332e-7	high.180min_vs_high.0min
ENSMUSG00000004902	Slc25a18	28.737879234143776	1.894478477985618	0.7470542518599054	4.1031975579547197e-4	0.004872607032761656	high.180min_vs_high.0min
ENSMUSG00000004929	Thop1	2475.2359642167257	0.42415682161249624	0.16386175473912393	0.002467865363223199	0.018239874304282276	high.180min_vs_high.0min
ENSMUSG00000004931	Apba3	486.3388008915832	0.37833879987802616	0.167845349540607	0.0067753937946751575	0.038110096401530416	high.180min_vs_high.0min
ENSMUSG00000004933	Matk	33.180916336156066	-0.03912265641735445	0.23856413390931117	0.7163027462637668	0.8439762329226127	high.180min_vs_high.0min
ENSMUSG00000004934	Pias4	750.7680988731204	0.15654762191093521	0.16992792354855488	0.24484665142713422	0.44067561120992543	high.180min_vs_high.0min
ENSMUSG00000004936	Map2k1	1633.5029024704702	-0.02390058737021831	0.13929446063951834	0.8201545418207615	0.9079391942296864	high.180min_vs_high.0min
ENSMUSG00000004937	Sgta	1617.4383153484914	0.48548120729787503	0.14949924286717456	2.4980253845507966e-4	0.0033686374028239438	high.180min_vs_high.0min
ENSMUSG00000004945	TMembrane242	775.5646816108632	0.3941415824202246	0.2233061329164133	0.016612650466892805	0.0720842115667182	high.180min_vs_high.0min
ENSMUSG00000004947	Dtx2	540.2036900812172	0.15806018053425241	0.14591077558023582	0.19322416133684372	0.3796335478475459	high.180min_vs_high.0min
ENSMUSG00000004948	Zp3	126.39258303909672	0.05307913320841628	0.24345447457890954	0.6030938838458555	0.7645314641402372	high.180min_vs_high.0min
ENSMUSG00000004951	Hspb1	6222.5842861504525	0.6643344982833376	0.20369053540931406	1.2555713565254588e-4	0.002017295188311748	high.180min_vs_high.0min
ENSMUSG00000004952	Rasa4	316.9258028632707	0.11928402685459752	0.1945865974622892	0.38982512744792724	0.5886975333256348	high.180min_vs_high.0min
ENSMUSG00000004961	Syt5	26.282153195888405	0.00534257463889482	0.24306282428028128	0.9544232809226461	0.9756071950905606	high.180min_vs_high.0min
ENSMUSG00000004980	Hnrnpa2b1	24760.484930113995	0.0868238384528425	0.11049012248272409	0.38710095034076153	0.5861420562014356	high.180min_vs_high.0min
ENSMUSG00000004988	Fxyd4	18.146991291914684	-0.007889343236288314	0.24472900203811382	0.9362845100492327	0.9669836054645452	high.180min_vs_high.0min
ENSMUSG00000004994	Ccdc130	218.25243386579595	-0.06228721073166151	0.15257702223498654	0.5901571610308385	0.7555077675133374	high.180min_vs_high.0min
ENSMUSG00000004996	Mri1	619.6949208847451	0.32133489330358167	0.20033663107357247	0.03602692816578285	0.12161829124395127	high.180min_vs_high.0min
ENSMUSG00000005034	Prkacb	640.2946861190767	-0.09766236465575648	0.17713131241506094	0.45671994989031345	0.6468842217745349	high.180min_vs_high.0min
ENSMUSG00000005043	Sgsh	110.96795857931482	-0.11105410431724659	0.18098037063240718	0.41354631788586177	0.6090332977266575	high.180min_vs_high.0min
ENSMUSG00000005045	Chd5	195.3613312440747	-0.013625239136576714	0.20461938656208772	0.9190828019186115	0.9596283601306045	high.180min_vs_high.0min
ENSMUSG00000005054	Cstb	1083.0203959190042	0.22595075222173736	0.26250529791030286	0.13733820057054028	0.3037488600343936	high.180min_vs_high.0min
ENSMUSG00000005057	Sh2b2	23.607714325286224	-0.12228868003555708	0.2598919611104839	0.32127813819415224	0.5221076699290191	high.180min_vs_high.0min
ENSMUSG00000005069	Pex5	971.6357559498542	0.19204330557102986	0.16303968144280975	0.14603983336443827	0.3164115700146502	high.180min_vs_high.0min
ENSMUSG00000005078	Jkamp	716.1747743244241	-0.31749835254266157	0.2303482600383981	0.04646689555983932	0.14486270446160074	high.180min_vs_high.0min
ENSMUSG00000005087	Cd44	10.871352025526766	0.1015266353169857	0.2811045420579355	0.1837707922772187	NA	high.180min_vs_high.0min
ENSMUSG00000005102	Eif2ak4	670.6208376210528	0.07492457993820842	0.1359000528541791	0.5245659017369805	0.7031509097886581	high.180min_vs_high.0min
ENSMUSG00000005103	Wdr1	2751.154656805599	0.18070095637741646	0.15193887170502943	0.1472806121694252	0.3183331573639416	high.180min_vs_high.0min
ENSMUSG00000005125	Ndrg1	141.4563050379459	0.04353083240800356	0.17793372285279443	0.7328501525735487	0.8547169854940341	high.180min_vs_high.0min
ENSMUSG00000005131	4930550C14Rik	15.495909625133471	0.02272766314545825	0.2528545311546009	0.7618380340740596	0.8727084071881805	high.180min_vs_high.0min
ENSMUSG00000005142	Man2b1	1844.4692553105654	0.20826184191887234	0.22916263715308705	0.16569419627657064	0.3441486261641504	high.180min_vs_high.0min
ENSMUSG00000005148	Klf5	1985.0594798500374	0.060291215646747075	0.21534033138528483	0.6562506417014036	0.8018187373034005	high.180min_vs_high.0min
ENSMUSG00000005150	Wdr83	436.40818261630136	0.264471640700057	0.19049714468400955	0.07024142651301195	0.19257895508843617	high.180min_vs_high.0min
ENSMUSG00000005161	Prdx2	3132.6212189464513	0.496778417331233	0.1832895154563445	0.0011126016276730565	0.01010567328167183	high.180min_vs_high.0min
ENSMUSG00000005198	Polr2a	9937.896083507094	-0.0286792904343436	0.15140729364300906	0.8177256977928422	0.9066336456408212	high.180min_vs_high.0min
ENSMUSG00000005204	Senp3	7876.4361035969	0.15139270341873057	0.1464923319732461	0.22322974345454297	0.41625354605652254	high.180min_vs_high.0min
ENSMUSG00000005225	Plekha8	1134.5470662820894	-0.030294931206740504	0.17524538894911032	0.8176519376161022	0.9066336456408212	high.180min_vs_high.0min
ENSMUSG00000005233	Spc25	1466.2748708644242	-0.35966839541954737	0.13534248329784657	0.0025475074724880227	0.018570601615159832	high.180min_vs_high.0min
ENSMUSG00000005237	Dnah2	66.75852549256093	0.21286184748002804	0.2704064693926965	0.15344571427662398	0.32723286142208163	high.180min_vs_high.0min
ENSMUSG00000005251	Ripk4	192.60319339428307	0.416871301371192	0.23128298356997848	0.016456926444842753	0.07157893305723116	high.180min_vs_high.0min
ENSMUSG00000005262	Ufd1	936.7397118658155	0.2117556300847389	0.09463663235180184	0.013318190521713322	0.06200300833412171	high.180min_vs_high.0min
ENSMUSG00000005267	Zfp287	50.05678924070178	-0.07776089081398442	0.25365133347749663	0.47064211071473894	0.6587646923840162	high.180min_vs_high.0min
ENSMUSG00000005268	Prlr	12.882692241073649	-0.08071971465130598	0.26835974900092957	0.3407934812451358	0.5414564631290038	high.180min_vs_high.0min
ENSMUSG00000005299	Letm1	1330.1031061342062	0.2998679735480559	0.08702218273701524	2.7282777519277993e-4	0.0035632721549922726	high.180min_vs_high.0min
ENSMUSG00000005312	Ubqln1	3506.933879213889	0.16819109103364274	0.16997316511720248	0.21951269526652709	0.41153017709457596	high.180min_vs_high.0min
ENSMUSG00000005320	Fgfr4	118.22574958945019	-0.003804775241296794	0.22820029276562437	0.975246208373641	0.9865124686728534	high.180min_vs_high.0min
ENSMUSG00000005354	Txn2	2079.797663466675	0.5550826710841024	0.16990513513174027	1.573838181225271e-4	0.002378845222498908	high.180min_vs_high.0min
ENSMUSG00000005360	Slc1a3	237.3018603984067	-0.41774649669466446	0.30082866729781216	0.027410534765349295	0.10036630080412197	high.180min_vs_high.0min
ENSMUSG00000005362	Crbn	567.4745829303004	-0.23177797241249123	0.15279812153922273	0.06457576222788985	0.18169232438050084	high.180min_vs_high.0min
ENSMUSG00000005370	Msh6	18073.557055642334	0.0961464748598018	0.15919176904915286	0.460690441061588	0.6498980378881652	high.180min_vs_high.0min
ENSMUSG00000005371	Fbxo11	1303.7405211800626	-0.8321673165640777	0.24072337572052452	5.3582880272025394e-5	0.0010341252702424023	high.180min_vs_high.0min
ENSMUSG00000005373	Mlxipl	204.8161070600997	0.03447005048413866	0.18361083029121802	0.7953827798968025	0.8935885621438583	high.180min_vs_high.0min
ENSMUSG00000005374	Tbl2	1584.109486366252	-0.8150433148457182	0.15782690914677683	2.3402872118021835e-8	1.7758704762900517e-6	high.180min_vs_high.0min
ENSMUSG00000005378	Wbscr22	1308.224092389096	0.3853181398359756	0.15024569510076347	0.002852265617756504	0.02023712596536136	high.180min_vs_high.0min
ENSMUSG00000005397	Nid1	3672.9826812560123	0.09317045235211815	0.12831410477294003	0.4669142477158177	0.6554886164972693	high.180min_vs_high.0min
ENSMUSG00000005410	Mcm5	9661.422488231172	0.4516122253148877	0.12785716130499913	1.0901303167487198e-4	0.0018060769416575865	high.180min_vs_high.0min
ENSMUSG00000005413	Hmox1	1576.1468769224227	0.11744776427273798	0.13991274847579346	0.3263348748007373	0.5273693942023063	high.180min_vs_high.0min
ENSMUSG00000005417	Mprip	3059.2328273000526	0.3566408266651481	0.1515840981442112	0.006174897093500433	0.03551540226410506	high.180min_vs_high.0min
ENSMUSG00000005442	Cic	3186.299088910583	0.17244149079884255	0.15978635571631275	0.18840868451382836	0.3741072825012554	high.180min_vs_high.0min
ENSMUSG00000005447	Pafah1b3	395.04100394717796	0.29316210943934956	0.24544198023383793	0.07223615221375448	0.19652731793364597	high.180min_vs_high.0min
ENSMUSG00000005465	Il27ra	45.81221751981447	0.04565654110252605	0.2202252017059545	0.7177404880270881	0.8445641336705431	high.180min_vs_high.0min
ENSMUSG00000005469	Prkaca	1272.371999171068	0.4605851834295806	0.1782158758182679	0.002273930684642985	0.017215747029074517	high.180min_vs_high.0min
ENSMUSG00000005470	Asf1b	777.6490789460327	0.0459559874809782	0.15091185833588003	0.7173076483880523	0.8442501491219665	high.180min_vs_high.0min
ENSMUSG00000005481	Ddx39	4228.652403580718	0.5048924882972317	0.1287192907761003	1.8040842774606616e-5	4.477568701861023e-4	high.180min_vs_high.0min
ENSMUSG00000005483	Dnajb1	995.8145862384569	0.3818348689701746	0.11009570501060063	1.8851570409832708e-4	0.00274218339473473	high.180min_vs_high.0min
ENSMUSG00000005493	Msh4	34.904016372477656	-0.06771461724401517	0.23974776808605716	0.5664725814353707	0.7369458210657786	high.180min_vs_high.0min
ENSMUSG00000005501	Usp40	297.42509446934406	-0.10253800720431032	0.18585565749487878	0.4322907475157686	0.6256210772771512	high.180min_vs_high.0min
ENSMUSG00000005505	Kbtbd4	417.4116397637821	0.032346223173167724	0.14384383671572423	0.7930517697702426	0.8919123183425007	high.180min_vs_high.0min
ENSMUSG00000005506	Celf1	5615.029820333555	-0.04905314897509635	0.14699939714939225	0.6898527175577878	0.8251712253056446	high.180min_vs_high.0min
ENSMUSG00000005510	Ndufs3	1195.5893960284839	0.39820218460899814	0.1744679127905252	0.005492096498760302	0.032632824888069484	high.180min_vs_high.0min
ENSMUSG00000005514	Por	2371.53937193373	-0.0036587216084451005	0.2015398247990438	0.9512433533231142	0.9741321009448762	high.180min_vs_high.0min
ENSMUSG00000005533	Igf1r	935.8957879021045	-0.39504777518161116	0.13918504242305962	0.0013240915076121846	0.011475159893076521	high.180min_vs_high.0min
ENSMUSG00000005534	Insr	322.4453495007149	-0.4936708823934232	0.2142603437189682	0.00343790918309185	0.02314375063256081	high.180min_vs_high.0min
ENSMUSG00000005553	Atp4a	20.88860536350988	0.09163933176445788	0.2454015786602497	0.4498509721057356	0.6415594020293872	high.180min_vs_high.0min
ENSMUSG00000005566	Trim28	37783.25858151601	0.4825223812614932	0.14200895728541588	1.5365432467356015e-4	0.0023363149223606756	high.180min_vs_high.0min
ENSMUSG00000005575	Ube2m	2038.6899173092356	0.5083746195983648	0.12546680769949117	1.063371198438453e-5	2.9110357035363397e-4	high.180min_vs_high.0min
ENSMUSG00000005580	Adcy9	89.26416981703295	-0.04160125510716565	0.23364709299804187	0.724087503872781	0.8486383852886836	high.180min_vs_high.0min
ENSMUSG00000005609	Ctr9	1475.4515761543996	-0.0020021927449054584	0.16086421425024652	0.9743073290964154	0.9863692244490891	high.180min_vs_high.0min
ENSMUSG00000005610	Eif4g2	28806.642099840752	0.05828850483998555	0.17228506867831506	0.6652595543414076	0.8073017305864733	high.180min_vs_high.0min
ENSMUSG00000005615	Pcyt1a	555.9726132196168	-0.15219293131546016	0.16832846170833396	0.2556819299817655	0.4522021878243979	high.180min_vs_high.0min
ENSMUSG00000005621	Zfp592	724.4066764526968	0.02558817121117279	0.17734530686265093	0.8538290492536298	0.9261369935659004	high.180min_vs_high.0min
ENSMUSG00000005625	Psmd4	4426.502522687616	0.5218033802687175	0.13660955667092833	2.3341732729170306e-5	5.42387039027369e-4	high.180min_vs_high.0min
ENSMUSG00000005628	Tmod4	11.995204550419228	-0.17586397625915737	0.32513127061750174	0.09577619064582926	0.23849636230116023	high.180min_vs_high.0min
ENSMUSG00000005656	Snx6	1572.9087813940196	0.11665927466908103	0.1547193035997167	0.3608454561234486	0.562782904392592	high.180min_vs_high.0min
ENSMUSG00000005667	Mthfd2	1701.5759096835036	-0.01763174753977189	0.1611055558761948	0.8590099566286418	0.9285338579378029	high.180min_vs_high.0min
ENSMUSG00000005672	Kit	7429.173187301232	-0.4817488926085942	0.15881186243825138	4.926034069639757e-4	0.005536688689550166	high.180min_vs_high.0min
ENSMUSG00000005674	Tomm40l	544.414725263397	0.4547014976944492	0.17648410677440787	0.0018906809030181544	0.015016736505271515	high.180min_vs_high.0min
ENSMUSG00000005682	Pan2	1646.2471821474753	0.17491254679827198	0.1313454095828728	0.12843072561591132	0.2904948167876207	high.180min_vs_high.0min
ENSMUSG00000005683	Cs	5725.025437389936	0.23366270757236637	0.12885603036025808	0.04046334516344283	0.13235663955129237	high.180min_vs_high.0min
ENSMUSG00000005686	Ampd3	237.05701723614686	-0.08992939315033126	0.19009402604595188	0.5106677767980156	0.6913123258480498	high.180min_vs_high.0min
ENSMUSG00000005687	Bcas2	2962.540263753152	0.2985925938411971	0.1566676645818313	0.018617871239143557	0.07748085997917606	high.180min_vs_high.0min
ENSMUSG00000005698	Ctcf	3048.356118116598	-0.23347615425715912	0.19741119818141004	0.11271008728018894	0.2660208294973858	high.180min_vs_high.0min
ENSMUSG00000005699	Pard6a	132.64259817924682	0.15874504547307228	0.1963178143045091	0.2657427793691246	0.46293604211551587	high.180min_vs_high.0min
ENSMUSG00000005705	Agrp	19.970035629807263	0.07208336507753381	0.2543478666789537	0.48150428797613287	0.6684158750431275	high.180min_vs_high.0min
ENSMUSG00000005718	Tfap4	511.7794986616903	0.06527283123964266	0.16630233220033408	0.6031605071763777	0.7645314641402372	high.180min_vs_high.0min
ENSMUSG00000005732	Ranbp1	7646.673037170991	0.3674785978748207	0.14743399097703758	0.0038695659259005352	0.025288961330283365	high.180min_vs_high.0min
ENSMUSG00000005774	Rfx5	288.60945266186985	-0.16702990792336728	0.1554486680883169	0.19441663799325998	0.38115461055478983	high.180min_vs_high.0min
ENSMUSG00000005779	Psmb4	4324.911994388984	0.4689274103003488	0.23448774806616127	0.009295386989973507	0.04781502089963388	high.180min_vs_high.0min
ENSMUSG00000005802	Slc30a4	189.10277599776197	-0.6954239057670746	0.22845091547745372	2.57215489779658e-4	0.003435914139391725	high.180min_vs_high.0min
ENSMUSG00000005804	Bloc1s6	453.21837555861	0.14528402654135034	0.16721827536413564	0.2767936883794458	0.47496879951824383	high.180min_vs_high.0min
ENSMUSG00000005813	Metap1	1446.5450764981294	-0.1809102335055827	0.11957307264794172	0.09023249698705728	0.22892228231741765	high.180min_vs_high.0min
ENSMUSG00000005823	Gpr108	520.0853364857708	0.15702515264480577	0.1983093367657542	0.2643343981099629	0.46117531683380697	high.180min_vs_high.0min
ENSMUSG00000005836	Gata6	11.279865005265538	0.06181241260161513	0.255079437943498	0.5116451896379731	NA	high.180min_vs_high.0min
ENSMUSG00000005846	Rsl1d1	8233.033051325085	-0.011006155014567871	0.14214485978126762	0.9245651983597032	0.9612615785629908	high.180min_vs_high.0min
ENSMUSG00000005871	Apc	3308.54001914009	-0.5962799705579492	0.2749510942809389	0.0036745528338508575	0.024363965957086998	high.180min_vs_high.0min
ENSMUSG00000005873	Reep5	887.5796845874415	0.19154655868374346	0.2609629255727958	0.186785651942069	0.3722000252772531	high.180min_vs_high.0min
ENSMUSG00000005881	Ergic3	2157.4243525208226	0.20523615957212699	0.224287956284535	0.16686922181134037	0.3458571344674686	high.180min_vs_high.0min
ENSMUSG00000005882	Uqcc1	867.0895970610618	0.01210488413366222	0.13117710595515708	0.9168088954165055	0.9581952383113519	high.180min_vs_high.0min
ENSMUSG00000005886	Ncoa2	741.8823082586003	-0.2491174891963548	0.23395065750317257	0.11456166558569959	0.2688984669506476	high.180min_vs_high.0min
ENSMUSG00000005892	Trh	2471.6714745337695	0.052415041594035795	0.25958704777396713	0.45624091227616936	0.6465524681078751	high.180min_vs_high.0min
ENSMUSG00000005893	Nr2c2	1014.2860156874848	-1.017280464573512	0.2680128487170215	1.2710299685585177e-5	3.3311044508474403e-4	high.180min_vs_high.0min
ENSMUSG00000005897	Nr2c1	237.93208094762184	-0.576023864710022	0.17372386166985815	1.391310313835402e-4	0.0021831421492740743	high.180min_vs_high.0min
ENSMUSG00000005899	Smpd4	3731.0142368467327	0.3066546887832274	0.14805810100072594	0.016544268847402985	0.0719094144408375	high.180min_vs_high.0min
ENSMUSG00000005907	Pex1	491.57987907221985	-0.24279949497715023	0.12737114554692539	0.0325075667775024	0.11355395108997757	high.180min_vs_high.0min
ENSMUSG00000005936	Kctd20	1762.60600382322	0.14774307119106847	0.138427344123597	0.21722429939575175	0.408721296075458	high.180min_vs_high.0min
ENSMUSG00000005947	Itgae	48.93969107319302	0.16383906890444436	0.26975962114041485	0.2233762044350004	0.4162700879881643	high.180min_vs_high.0min
ENSMUSG00000005949	Ctns	569.4246672164127	-0.21465798663876565	0.17509964855013213	0.11977925306590517	0.2773183178514977	high.180min_vs_high.0min
ENSMUSG00000005950	P2rx5	120.43401741970527	-0.037834725723754806	0.21995181428844185	0.7645894299848934	0.8743942051382596	high.180min_vs_high.0min
ENSMUSG00000005951	Shpk	31.107053171231488	-0.21130014068865619	0.3029819217448096	0.14196768812818913	0.3107019724569066	high.180min_vs_high.0min
ENSMUSG00000005958	Ephb3	1110.0283296435734	-0.09592647322660948	0.2029062893861255	0.4804761937733553	0.667403615414492	high.180min_vs_high.0min
ENSMUSG00000005968	Tuft1	75.97424154704031	0.04478951871302349	0.1873506817706892	0.7367026861045717	0.8570167994634622	high.180min_vs_high.0min
ENSMUSG00000005973	Rcn1	4444.572274539455	-6.758416918973512e-4	0.16454473677388218	0.995706632464802	0.9986814616206839	high.180min_vs_high.0min
ENSMUSG00000005981	Trap1	4276.131190805281	0.33936458441009415	0.09538550192824044	1.475674482403012e-4	0.002268093900242798	high.180min_vs_high.0min
ENSMUSG00000005982	Naa60	559.9240383572031	0.2227453235216253	0.14159332714201786	0.07811512216235833	0.20691748617633	high.180min_vs_high.0min
ENSMUSG00000005983	1700037C18Rik	21.217805071977004	0.1327786588270639	0.25320559442494517	0.3126939864055367	0.5134803488199079	high.180min_vs_high.0min
ENSMUSG00000005986	Ankrd13d	102.80709447293363	0.013006402362919502	0.21318962253106308	0.9030013370677733	0.9517154099769898	high.180min_vs_high.0min
ENSMUSG00000006005	Tpr	7661.99452043925	-0.036192387280863915	0.15793015464259105	0.7758724323032893	0.8810993379301835	high.180min_vs_high.0min
ENSMUSG00000006010	BC003331	607.9232933835136	-0.35118626050739593	0.1622046631287692	0.009229796472679928	0.047554326979797196	high.180min_vs_high.0min
ENSMUSG00000006019	Dhx34	389.4463467159069	0.5292092045823992	0.16217967304358769	2.025355828241787e-4	0.0029030858765034247	high.180min_vs_high.0min
ENSMUSG00000006021	Kptn	246.53919706657675	0.3192314654048073	0.17271043376383532	0.022416048050692222	0.08777210711561716	high.180min_vs_high.0min
ENSMUSG00000006024	Napa	1959.1182277260182	0.42208977040939866	0.14566162941687769	9.597607230657953e-4	0.009123448244523361	high.180min_vs_high.0min
ENSMUSG00000006050	Sra1	1301.2450481465949	0.24656086131815885	0.1417253197994495	0.041749465229320784	0.13534890163416652	high.180min_vs_high.0min
ENSMUSG00000006056	Calcoco2	1740.341683394229	0.1767685912978023	0.18861305242376758	0.20897832872687694	0.39993047398271364	high.180min_vs_high.0min
ENSMUSG00000006057	Atp5g1	3569.3748044420568	0.3356554488349483	0.2479301414838601	0.044641891101302386	0.14137090921603765	high.180min_vs_high.0min
ENSMUSG00000006058	Snf8	1126.445376641777	0.46731096330662864	0.2064184800782824	0.004251028377686403	0.02702471013420896	high.180min_vs_high.0min
ENSMUSG00000006095	Tbcb	1225.8533093596154	0.5544786524202863	0.16911333301381803	1.4265498575709063e-4	0.0022193288454917135	high.180min_vs_high.0min
ENSMUSG00000006127	Inpp5k	443.74027159633147	0.3897049334536243	0.12026507220748806	3.7173661606060943e-4	0.004507836512438398	high.180min_vs_high.0min
ENSMUSG00000006134	Crkl	1197.6445762072442	-0.16194250377506833	0.2383003365387123	0.2655808517142484	0.46271714358353816	high.180min_vs_high.0min
ENSMUSG00000006169	Clint1	1380.299662917501	-0.021304069860406234	0.14677072107584743	0.8662428403087065	0.9328116542028863	high.180min_vs_high.0min
ENSMUSG00000006179	Prss16	66.93962738529966	0.08105026665569139	0.19321701417238354	0.5603769522794595	0.7321516571312028	high.180min_vs_high.0min
ENSMUSG00000006191	Cdkal1	338.418627716733	-0.11851273989044474	0.17690323681187176	0.3691311067460091	0.5709169829403422	high.180min_vs_high.0min
ENSMUSG00000006200	Rhox6	106.66617503022805	0.18036772156484596	0.22739428340768	0.22410787340107088	0.41681646609964446	high.180min_vs_high.0min
ENSMUSG00000006205	Htra1	909.9700405333983	0.031584759942106876	0.12123294930737663	0.7733649505017948	0.8796739362362004	high.180min_vs_high.0min
ENSMUSG00000006215	Zbtb17	659.1226064176357	0.4496226374811623	0.22551893635446663	0.008416796715589906	0.04468292788213917	high.180min_vs_high.0min
ENSMUSG00000006216	Clcnkb	122.89241436084517	0.1780043131392824	0.2825297488995719	0.17379857650902952	0.35527221824811456	high.180min_vs_high.0min
ENSMUSG00000006218	Fam131c	48.51022196654207	0.17039972818429341	0.2818288478326834	0.19053040792698198	0.3762294675720087	high.180min_vs_high.0min
ENSMUSG00000006219	Fblim1	5955.905323866868	0.38574553130844635	0.19335906004317663	0.013622548753402599	0.06280551299138308	high.180min_vs_high.0min
ENSMUSG00000006235	Epor	21.64860168692652	0.046340288071222216	0.2549948765808975	0.6030428406664889	0.7645314641402372	high.180min_vs_high.0min
ENSMUSG00000006241	Ccdc159	35.87846668409811	0.06660104760634104	0.22167984586779357	0.6132065120865369	0.7708588366858445	high.180min_vs_high.0min
ENSMUSG00000006262	Mob1b	731.979727470356	-1.105509438523214	0.22914817292484646	1.1714953298138805e-7	6.82409402850944e-6	high.180min_vs_high.0min
ENSMUSG00000006273	Atp6v1b2	2798.3415470524287	0.17948398190430162	0.1441287414129139	0.15308442574126935	0.326571575113942	high.180min_vs_high.0min
ENSMUSG00000006276	Eps15l1	1463.4427630517312	0.18415735978101413	0.1397887204586217	0.12555197774107602	0.2865235384692141	high.180min_vs_high.0min
ENSMUSG00000006281	Tep1	476.3158810267189	0.3638053907084067	0.158816375501385	0.007293555230352026	0.04020911152705306	high.180min_vs_high.0min
ENSMUSG00000006288	Ttc5	948.3591628485484	0.22962319114079355	0.15525175568931393	0.07357287718903344	0.1991025019729528	high.180min_vs_high.0min
ENSMUSG00000006289	Osgep	915.714701931988	0.3027909482204661	0.18089917024183272	0.03357433805517417	0.11626250190299084	high.180min_vs_high.0min
ENSMUSG00000006299	Aamp	2825.9842542942683	0.4672239425454292	0.17986728152206	0.0018871534133960907	0.014999636196070984	high.180min_vs_high.0min
ENSMUSG00000006301	Tmbim1	1238.48914134956	0.008804100830615504	0.17099689835978918	0.9469452188105052	0.9719513130249519	high.180min_vs_high.0min
ENSMUSG00000006304	Arpc2	3382.360826155655	0.2509629048936561	0.09209538286190486	0.003623437766208625	0.02410020624792671	high.180min_vs_high.0min
ENSMUSG00000006307	Kmt2b	4443.8398206740185	-0.2766202315465289	0.12572035918691052	0.013299476609544869	0.06196545767274065	high.180min_vs_high.0min
ENSMUSG00000006310	Zbtb32	202.08830884469185	0.005816628089105316	0.14255433682511637	0.9594456011749147	0.9773847526715262	high.180min_vs_high.0min
ENSMUSG00000006311	Etv2	11.216268269125283	0.14693257337852475	0.30131696378486583	0.14333426769139115	NA	high.180min_vs_high.0min
ENSMUSG00000006313	Upk1a	53.33094848128245	0.16210216969019398	0.2934685118502085	0.16861918319145083	0.34795776770840153	high.180min_vs_high.0min
ENSMUSG00000006315	TMembrane147	1356.6214076527126	0.1969067671775435	0.2312129869168589	0.18202983272017148	0.36557849118564667	high.180min_vs_high.0min
ENSMUSG00000006333	Rps9	19896.80489959515	0.35045472720858345	0.24886215605254247	0.03754264902114308	0.1252763728911123	high.180min_vs_high.0min
ENSMUSG00000006335	Tfpt	420.04278166904527	0.3804714595435526	0.21481047654251673	0.018777496652365392	0.07785002430751553	high.180min_vs_high.0min
ENSMUSG00000006342	Susd2	483.8058059862586	0.15619221801006994	0.2206131419091405	0.29443645845028404	0.49379298188256654	high.180min_vs_high.0min
ENSMUSG00000006345	Ggt1	401.2915328319851	0.03480201731160932	0.216758560291076	0.7767543682232668	0.881190447941674	high.180min_vs_high.0min
ENSMUSG00000006356	Crip2	692.5314287885788	0.958760596245819	0.20979479304509774	5.65280012152001e-7	2.6164187845903724e-5	high.180min_vs_high.0min
ENSMUSG00000006360	Crip1	263.6885780854268	0.1850239235503974	0.2864886568327739	0.16584849296280427	0.3443569701703278	high.180min_vs_high.0min
ENSMUSG00000006369	Fbln1	1256.4244130273673	0.10475323046906729	0.22542951785706788	0.42583618087570396	0.6197116312378913	high.180min_vs_high.0min
ENSMUSG00000006373	Pgrmc1	8489.693499704565	-0.023021135700346352	0.17710491392711852	0.8602713790460057	0.92925334314055	high.180min_vs_high.0min
ENSMUSG00000006378	Gcat	1127.7951964923739	0.49758102319740977	0.23954536058799794	0.0057316051317234905	0.03360206188667122	high.180min_vs_high.0min
ENSMUSG00000006386	Tek	236.75897783359153	-0.14264996648177225	0.2251164577596733	0.31789376792713814	0.5185942627940647	high.180min_vs_high.0min
ENSMUSG00000006390	Elovl1	564.3088423140213	0.021642858725648157	0.20574251224455176	0.8743547134423377	0.9381901824698378	high.180min_vs_high.0min
ENSMUSG00000006392	Med8	1092.9729479517828	0.27651549203787945	0.1432395378838971	0.023459454328201075	0.09062333728594162	high.180min_vs_high.0min
ENSMUSG00000006398	Cdc20	5303.314110466471	0.4582272643897168	0.11831100989275657	2.869487506086553e-5	6.416739043335175e-4	high.180min_vs_high.0min
ENSMUSG00000006403	Adamts4	55.913307696408516	-0.5936681373164087	0.38342172797405577	0.01013270614986376	0.05079093609187112	high.180min_vs_high.0min
ENSMUSG00000006411	Nectin4	97.44419122229148	1.4610580652424021	0.3554289496143025	3.4356646531741788e-6	1.1564320311488917e-4	high.180min_vs_high.0min
ENSMUSG00000006412	Pfdn2	1203.8731469685345	0.4008045077900472	0.147648195107572	0.00175892346869588	0.014219636685775248	high.180min_vs_high.0min
ENSMUSG00000006418	Rnf114	1247.2260606517948	-0.1453749236864463	0.11213957315577779	0.13550149388272975	0.30108091902682105	high.180min_vs_high.0min
ENSMUSG00000006423	C330007P06Rik	614.3794494525999	-0.13687194025476887	0.15907757417157947	0.28795120303487315	0.4869554708537956	high.180min_vs_high.0min
ENSMUSG00000006435	Neurl1a	459.10458902568496	-0.006911876260998819	0.16165983581194274	0.9554840402869766	0.9756916294722691	high.180min_vs_high.0min
ENSMUSG00000006442	Srm	2900.01358026141	0.42607529894377977	0.16365120598761837	0.0022640546552816373	0.017151155129113926	high.180min_vs_high.0min
ENSMUSG00000006445	Epha2	4111.750979966486	0.02680809745837865	0.15582282715716117	0.8316295893259997	0.9137110215340434	high.180min_vs_high.0min
ENSMUSG00000006456	Rbm14	2621.005059480927	0.5111463642232731	0.18811746099026405	0.0012549191739146543	0.011033636944434402	high.180min_vs_high.0min
ENSMUSG00000006457	Actn3	564.2601096228647	0.04844189677607175	0.24232683125271076	0.6525103454225234	0.7990088766130862	high.180min_vs_high.0min
ENSMUSG00000006463	Zdhhc24	383.35438463847146	0.09160808111630349	0.19544252942997342	0.4955568282586631	0.6800767328593355	high.180min_vs_high.0min
ENSMUSG00000006464	Bbs1	175.7765299078964	0.021022352561482584	0.16344016565471048	0.8717242368001282	0.9365492747902336	high.180min_vs_high.0min
ENSMUSG00000006469	Slc34a3	86.71059850910245	0.4142945973762557	0.417507114259867	0.03715692830767312	0.12421670189229192	high.180min_vs_high.0min
ENSMUSG00000006471	Ndor1	1364.7953159507865	-0.09562629434649897	0.14441313950017437	0.42756360106211555	0.6211626077610076	high.180min_vs_high.0min
ENSMUSG00000006476	Nsmf	53.65463074538928	-0.022907851432669483	0.23050595401593144	0.8367887533447261	0.9169312941435038	high.180min_vs_high.0min
ENSMUSG00000006494	Pdk1	1982.6059728972798	-0.04393953999557695	0.1767400064525807	0.7376213375339402	0.8575942623084121	high.180min_vs_high.0min
ENSMUSG00000006498	Ptbp1	11916.474112464919	0.3530291295708344	0.179720304042011	0.01675390311661037	0.07254906383523371	high.180min_vs_high.0min
ENSMUSG00000006517	Mvd	1162.5587535321863	0.4128334577384824	0.16821172145322902	0.0038067039001361013	0.025006241840389416	high.180min_vs_high.0min
ENSMUSG00000006519	Cyba	475.117044801975	0.23994833313857286	0.29320253196116935	0.11610519619483509	0.27152227091796727	high.180min_vs_high.0min
ENSMUSG00000006526	TMembrane110	612.2832154845154	-0.060014638445290314	0.19056595351060024	0.6265746485351723	0.7813502239846719	high.180min_vs_high.0min
ENSMUSG00000006527	Sfmbt1	560.252830640771	-0.34908577420781967	0.1695569743275553	0.013082066401123011	0.061143099907667274	high.180min_vs_high.0min
ENSMUSG00000006567	Atp7b	62.24275475413499	-0.20127334152264342	0.2688491767098654	0.1739125663490249	0.3553175222476795	high.180min_vs_high.0min
ENSMUSG00000006574	Slc4a1	15.320186678363628	0.06717344475161739	0.2616952880647937	0.398241674524372	0.5956582297933419	high.180min_vs_high.0min
ENSMUSG00000006575	Rundc3a	349.1720491999084	0.23237039195137968	0.18174573703853084	0.09701006274473416	0.2402091169321766	high.180min_vs_high.0min
ENSMUSG00000006576	Slc4a3	178.47407459777295	-0.05446292883924446	0.2215594286261571	0.6720540880631471	0.8119513212824669	high.180min_vs_high.0min
ENSMUSG00000006585	Cdt1	3116.423243735265	0.07925318530482114	0.1350957810238586	0.47443603787657757	0.6619030743570343	high.180min_vs_high.0min
ENSMUSG00000006586	Runx1t1	31.994242541805825	-0.14028204271455397	0.2720473286175099	0.25450605151159805	0.4508726147942586	high.180min_vs_high.0min
ENSMUSG00000006587	Snai3	70.41163906097056	0.3403149798687832	0.3225006570780866	0.061144446403224306	0.17575928408425698	high.180min_vs_high.0min
ENSMUSG00000006589	Aprt	2705.524342030372	0.49331516915125234	0.24168173484002545	0.006411953496161515	0.036581972607572656	high.180min_vs_high.0min
ENSMUSG00000006599	Gtf2h1	2871.901563929303	-0.09967563845627925	0.10810524799527202	0.3107209841045652	0.5116648501641847	high.180min_vs_high.0min
ENSMUSG00000006611	Hfe	16.883875160689378	0.11181415605104181	0.27390443759688343	0.2521065007419787	0.44824008780005886	high.180min_vs_high.0min
ENSMUSG00000006641	Slc5a6	721.9967575631495	-0.4375122092804189	0.194240472990378	0.005331670019612212	0.03202280848418011	high.180min_vs_high.0min
ENSMUSG00000006649	Nphs1	903.1386790725077	0.08778068925165433	0.16340091861671513	0.5017903158923152	0.6845714876515865	high.180min_vs_high.0min
ENSMUSG00000006651	Aplp1	1373.7169804139899	0.1754475502385077	0.20986574021995757	0.22197637723239902	0.41472651499029206	high.180min_vs_high.0min
ENSMUSG00000006673	Qrich1	2818.6768717680825	0.10355424861098177	0.14942331735565983	0.43447400072784115	0.6281973055973105	high.180min_vs_high.0min
ENSMUSG00000006675	P4htm	290.1084829575286	-0.019902597697478618	0.179056733937273	0.8775450936194094	0.9392434566073332	high.180min_vs_high.0min
ENSMUSG00000006676	Usp19	2792.73747067606	0.24215680653373953	0.10930192087020678	0.015656178093239867	0.0690376301194127	high.180min_vs_high.0min
ENSMUSG00000006678	Pola1	2295.3262163894397	0.027550653245266128	0.17997464377983777	0.8392332599247014	0.9180328157142356	high.180min_vs_high.0min
ENSMUSG00000006699	Cdc42	5665.512480293113	0.3190165896262388	0.14323383328040418	0.010586173166990072	0.052303567424977666	high.180min_vs_high.0min
ENSMUSG00000006705	Pknox1	535.3272948971297	-0.16437870296096269	0.17565752796287	0.22770780064930338	0.4213618237428435	high.180min_vs_high.0min
ENSMUSG00000006715	Gmnn	1888.1418279938596	0.19129581561832806	0.18031572408931074	0.16685100650871934	0.3458571344674686	high.180min_vs_high.0min
ENSMUSG00000006717	Acot13	228.19355849714665	0.20187549751089193	0.24447987271179902	0.17618558744814797	0.3587033503969317	high.180min_vs_high.0min
ENSMUSG00000006720	Zfp184	240.61779889841713	-0.10048141618676625	0.1676941598446137	0.4483797950984658	0.6406788806083253	high.180min_vs_high.0min
ENSMUSG00000006724	Cyp27b1	18.54894743728668	-0.03309124727664833	0.23515161701534232	0.774355705854626	0.8802998567430053	high.180min_vs_high.0min
ENSMUSG00000006728	Cdk4	10288.429185787509	0.5145516558355417	0.1501124495041969	1.060438537030815e-4	0.0017637567688268715	high.180min_vs_high.0min
ENSMUSG00000006731	B4galnt1	331.27330137594237	-0.11482404524616828	0.17397120034942676	0.37256412015016577	0.5745648550236538	high.180min_vs_high.0min
ENSMUSG00000006732	Mettl1	833.2895305480139	0.4429948210354339	0.17428195401813107	0.002527370258736641	0.018487191737788608	high.180min_vs_high.0min
ENSMUSG00000006736	Tspan31	2750.627589682786	0.013002456861068431	0.1714768606505037	0.9204379490154985	0.9599433384230472	high.180min_vs_high.0min
ENSMUSG00000006740	Kif5b	4552.623773992969	-0.26596642310844293	0.23811602014612188	0.09587156874312394	0.23856842640366188	high.180min_vs_high.0min
ENSMUSG00000006763	Saal1	703.6580047953123	0.5103731804030658	0.13775567327858923	3.8640801545541775e-5	8.174804399941567e-4	high.180min_vs_high.0min
ENSMUSG00000006782	Cnp	350.5296236171943	0.4041289113709948	0.1618363382112741	0.003207660865514601	0.02204748365375526	high.180min_vs_high.0min
ENSMUSG00000006784	Ttc25	55.77214564229208	0.004938460986166227	0.19093894915926649	0.9965972380350805	0.9987894544436737	high.180min_vs_high.0min
ENSMUSG00000006800	Sulf2	6026.2204527230815	0.19963779400651036	0.12892668082315978	0.07682060129895876	0.20484958419122426	high.180min_vs_high.0min
ENSMUSG00000006818	Sod2	3159.182912514125	0.29029319798542247	0.09272695893726511	9.65996457646439e-4	0.009175887423823992	high.180min_vs_high.0min
ENSMUSG00000006850	Tmco6	333.6587597239427	0.23440261356121014	0.17818635249308704	0.09438052528164481	0.23594206565117437	high.180min_vs_high.0min
ENSMUSG00000006906	Stambp	82.65487927727332	-0.4798474581370659	0.2515694689376103	0.008846211028371308	0.04612571982295745	high.180min_vs_high.0min
ENSMUSG00000006920	Ezh1	394.2162883970426	-0.21175703986339894	0.1662254618612266	0.11150222476455128	0.2638257440807084	high.180min_vs_high.0min
ENSMUSG00000006930	Hap1	1881.7455880359016	-0.034434868801590364	0.12779631784517426	0.7578962915987484	0.8699115351070456	high.180min_vs_high.0min
ENSMUSG00000006931	P3h4	181.1323671964539	0.15733490130777614	0.1773576205446055	0.2521833820166079	0.4483142982700484	high.180min_vs_high.0min
ENSMUSG00000006932	Ctnnb1	12070.587028198077	0.3039043604027434	0.14398856000048219	0.0152201967691998	0.06763533805962173	high.180min_vs_high.0min
ENSMUSG00000006941	Eif1b	360.655349087799	0.16513628795777827	0.16398240672639233	0.2131153264221145	0.40420936948660646	high.180min_vs_high.0min
ENSMUSG00000006958	Chrd	97.9395280709474	0.22897732240120688	0.315137980306782	0.11471318289150943	0.2691055671472942	high.180min_vs_high.0min
ENSMUSG00000006998	Psmd2	7608.915887810397	0.3941117057824252	0.16841859709550544	0.005716235388559397	0.033542785120447206	high.180min_vs_high.0min
ENSMUSG00000007021	Syngr3	123.82980326112758	-0.0011156270838801339	0.2327686419836993	0.9762253414588966	0.9871302471433457	high.180min_vs_high.0min
ENSMUSG00000007029	Vars	5689.022790707449	0.427481437349901	0.16288883283720362	0.002217911993620217	0.01691207609241668	high.180min_vs_high.0min
ENSMUSG00000007034	Slc44a4	208.193141683927	-0.0963835634472799	0.19676448951437606	0.44383706532120437	0.6370173418914198	high.180min_vs_high.0min
ENSMUSG00000007035	Msh5	29.180852919142584	0.025457095363239694	0.21739649077214301	0.8511885131908329	0.9242158364776113	high.180min_vs_high.0min
ENSMUSG00000007036	Abhd16a	521.9057152667662	-0.016185951627930947	0.18684572480753223	0.9022301724660021	0.9512976535373823	high.180min_vs_high.0min
ENSMUSG00000007038	Neu1	650.7529684042094	-0.14987245638092478	0.24285240412045134	0.28135792968117845	0.47978654042812374	high.180min_vs_high.0min
ENSMUSG00000007039	Ddah2	540.0822331624505	0.24241830612902643	0.26355479186077196	0.11887825585429453	0.2759333897258434	high.180min_vs_high.0min
ENSMUSG00000007041	Clic1	1507.0905262323245	0.3691637080606811	0.30460035873794544	0.04075081596158111	0.13305814159761714	high.180min_vs_high.0min
ENSMUSG00000007050	Lsm2	1283.3703267977155	0.4757010237293873	0.15187006714611487	3.6947443886879586e-4	0.004486719476182821	high.180min_vs_high.0min
ENSMUSG00000007080	Pole	3102.9584263022016	0.059216413042800634	0.14595301217181084	0.6316557499450721	0.7852302087360442	high.180min_vs_high.0min
ENSMUSG00000007122	Casq1	29.969284013497454	0.37623448262326953	0.48428647950113407	0.033544657098839116	0.11622194204505448	high.180min_vs_high.0min
ENSMUSG00000007207	Stx1a	180.01458000403034	-0.12299246790426602	0.20740156620805014	0.3762110617215501	0.5774520610587116	high.180min_vs_high.0min
ENSMUSG00000007216	Zfp775	129.34942421920067	-0.15711010485805574	0.17482277460292767	0.249097749067955	0.44499929769778773	high.180min_vs_high.0min
ENSMUSG00000007279	Scube2	9.180589133110427	-0.05521210369062267	0.2645455271977372	0.4392873422708934	NA	high.180min_vs_high.0min
ENSMUSG00000007338	Mrpl49	1440.2031865896267	0.25897479534713264	0.10123520530818987	0.005794445215528514	0.03389258946102579	high.180min_vs_high.0min
ENSMUSG00000007379	Dennd2c	3277.7670896157156	-0.7974536890559653	0.11406620944656667	3.758598976657766e-13	9.220855220235215e-11	high.180min_vs_high.0min
ENSMUSG00000007411	Mark3	2217.926971926535	0.030595816502679857	0.1191169762826149	0.7763565682363718	0.881190447941674	high.180min_vs_high.0min
ENSMUSG00000007415	Gatad1	1252.9691106272862	0.25426882931793743	0.10183025579539941	0.006892779882940076	0.03856631270467831	high.180min_vs_high.0min
ENSMUSG00000007458	M6pr	6978.794483500562	0.049435494385152275	0.1522025876138987	0.6901422313351528	0.8252876556974988	high.180min_vs_high.0min
ENSMUSG00000007476	Lrrc8a	246.34857292941302	-0.1962117863387956	0.24234671128385574	0.1834877208231663	0.36758053620306724	high.180min_vs_high.0min
ENSMUSG00000007480	Mc5r	7.530276324457276	-0.11190308333528004	0.293307259860285	0.10032376970662278	NA	high.180min_vs_high.0min
ENSMUSG00000007564	Ppp2r1a	5060.28159522504	0.5385003483646582	0.15664295589421368	1.160148290558374e-4	0.0018940738444452765	high.180min_vs_high.0min
ENSMUSG00000007570	Fance	543.8795320548498	0.23595345674892831	0.15373735189374393	0.06484123217483025	0.18215802661402983	high.180min_vs_high.0min
ENSMUSG00000007589	Tinf2	1065.9261218365004	0.14607292765984442	0.10183747584104963	0.1188374447487489	0.2759333897258434	high.180min_vs_high.0min
ENSMUSG00000007594	Hapln4	54.696521242474866	0.18992836466467763	0.28415931554324564	0.17865585493778016	0.3615917406697226	high.180min_vs_high.0min
ENSMUSG00000007603	Dus3l	1541.1073040286344	0.17553798037315402	0.1925784374972876	0.2131720229990716	0.4042568005647623	high.180min_vs_high.0min
ENSMUSG00000007610	Gtpbp3	565.1673383689987	0.22481745361551445	0.15377296942437324	0.06898558998601366	0.1904456116536629	high.180min_vs_high.0min
ENSMUSG00000007613	Tgfbr1	1497.778308665745	-1.1094235020223926	0.13940708185352027	1.7735206888154868e-16	1.4140502142011978e-13	high.180min_vs_high.0min
ENSMUSG00000007617	Homer1	578.6890373926732	-0.8414878593518648	0.1812977029484908	3.2290666673108986e-7	1.634650931543061e-5	high.180min_vs_high.0min
ENSMUSG00000007646	Rad51c	334.2505058345396	0.007399204120102887	0.13929562721530747	0.9514029261651545	0.9741321009448762	high.180min_vs_high.0min
ENSMUSG00000007656	Arpp19	1992.5998562628217	0.1803376314249683	0.11922232872752325	0.08884224968655804	0.2263100198185745	high.180min_vs_high.0min
ENSMUSG00000007659	Bcl2l1	793.1001914342755	0.07409045096659969	0.11629874849309708	0.4745060333843272	0.6619030743570343	high.180min_vs_high.0min
ENSMUSG00000007670	Khsrp	3068.62775003517	0.1407102143149199	0.12144093537423813	0.19574577285936576	0.3829364858713279	high.180min_vs_high.0min
ENSMUSG00000007721	Ccdc124	955.2150904620132	0.5764618586665932	0.2187582865819441	0.0011357765895988975	0.010268676083283582	high.180min_vs_high.0min
ENSMUSG00000007739	Cct4	12555.495865101013	0.29756920811214777	0.11287622094524706	0.004148594856854149	0.026594786225572046	high.180min_vs_high.0min
ENSMUSG00000007777	0610009B22Rik	319.4059449500187	-0.0183787735702423	0.1514064957934843	0.822107811425328	0.9092794650904203	high.180min_vs_high.0min
ENSMUSG00000007783	Cpt1c	1772.6967831829547	0.11007807925854714	0.18909015255265504	0.4224687256832437	0.6169929631987567	high.180min_vs_high.0min
ENSMUSG00000007812	Zfp655	1508.994863290419	-0.6297691331141498	0.21530562112798263	4.443703168181617e-4	0.005157128138716761	high.180min_vs_high.0min
ENSMUSG00000007815	Rhoa	7376.207614593088	0.3586964121120306	0.14618025223995254	0.004908794187413521	0.030251926303784676	high.180min_vs_high.0min
ENSMUSG00000007817	Zmiz1	758.2563592358343	0.04560979132556293	0.1986321431111003	0.7593338737168415	0.8707854972360138	high.180min_vs_high.0min
ENSMUSG00000007827	Ankrd26	820.9897504598244	-0.558714344602937	0.32525234418027094	0.009602728777755854	0.04905094173085113	high.180min_vs_high.0min
ENSMUSG00000007833	Aldh16a1	1430.4223320625501	0.1646769590109845	0.18913860721565945	0.23336600969655927	0.427537538332267	high.180min_vs_high.0min
ENSMUSG00000007836	Hnrnpa0	4902.197963374	0.49039134618156205	0.15496536168947841	3.2564606334624786e-4	0.004084824808365865	high.180min_vs_high.0min
ENSMUSG00000007837	Prrg2	195.2016888314483	0.15759907536178722	0.23095245952726665	0.2687841101456516	0.4658169940399508	high.180min_vs_high.0min
ENSMUSG00000007850	Hnrnph1	9113.244404531515	-0.02108313753351571	0.14107808049983997	0.8584423366824373	0.9284542474201185	high.180min_vs_high.0min
ENSMUSG00000007867	Ift43	152.7084890103339	0.4044784331788593	0.2541068776008153	0.020733263105031454	0.08341035554427191	high.180min_vs_high.0min
ENSMUSG00000007872	Id3	330.20969121563246	-0.026844135474642327	0.21599019365420213	0.8212318528651144	0.9087045491369818	high.180min_vs_high.0min
ENSMUSG00000007880	Arid1a	6479.665097810777	-0.12408203379956635	0.1901388559637498	0.3722975410630495	0.5742925914560245	high.180min_vs_high.0min
ENSMUSG00000007888	Crlf1	11.433678424571012	-0.020393197546852482	0.24343352450160796	0.828933725180325	NA	high.180min_vs_high.0min
ENSMUSG00000007891	Ctsd	4675.190301262125	0.1832214997882701	0.2599431601915094	0.20049471049373305	0.3891657761138999	high.180min_vs_high.0min
ENSMUSG00000007892	Rplp1	21448.582458902456	0.47550611352558914	0.29218021198737054	0.013876099543426114	0.0635610060594208	high.180min_vs_high.0min
ENSMUSG00000007908	Hmgcll1	36.86128706171407	-0.20508980968850385	0.29171144562589585	0.14741953470625724	0.3184271934046264	high.180min_vs_high.0min
ENSMUSG00000007944	Ttc9b	28.318202630867717	0.7988204491856057	0.4459398911327949	0.004257660969741549	0.027049293322207638	high.180min_vs_high.0min
ENSMUSG00000007946	Phox2a	18.76725824640406	-0.1074435551996258	0.2634650751083486	0.3368188467072296	0.5375028805909592	high.180min_vs_high.0min
ENSMUSG00000007950	Abhd8	102.88399846089723	0.4224953582657983	0.23205845714585357	0.013873844306576715	0.0635610060594208	high.180min_vs_high.0min
ENSMUSG00000007987	Ift22	144.95144249900875	0.25027419691518665	0.189696597076401	0.08607857224263907	0.2215706913033387	high.180min_vs_high.0min
ENSMUSG00000007989	Fzd3	144.02524991986576	-0.041346937665328216	0.1717622216581992	0.7502684222034257	0.8652300001852379	high.180min_vs_high.0min
ENSMUSG00000008028	1700008O03Rik	22.188337071042515	-0.08429106989249507	0.2575600479301552	0.4021292268891214	0.5992915533091742	high.180min_vs_high.0min
ENSMUSG00000008035	Mid1ip1	413.550447032769	0.1640005924622441	0.16481309449757225	0.221466964305327	0.4141386783411106	high.180min_vs_high.0min
ENSMUSG00000008036	Ap2s1	1376.150804506759	0.4702670515689033	0.26157498034248233	0.01073903343377039	0.052752348677169374	high.180min_vs_high.0min
ENSMUSG00000008090	Fgfrl1	175.7278009367306	-0.03129245944766248	0.20912257912725568	0.8098545425851131	0.9038679437086978	high.180min_vs_high.0min
ENSMUSG00000008129	4930432K21Rik	30.801067031426914	-0.00482800004205477	0.23200112426813316	0.9607552738439791	0.9781608163150552	high.180min_vs_high.0min
ENSMUSG00000008140	Emc10	2258.977366648845	0.2930612662783545	0.26576108552485994	0.07545411580044155	0.2023623936261515	high.180min_vs_high.0min
ENSMUSG00000008153	Clstn3	935.97993927851	0.008697808962943032	0.19788564351867752	0.9331037249930756	0.9650266898854207	high.180min_vs_high.0min
ENSMUSG00000008167	Fbxw9	1096.255221284992	0.49725605458994937	0.25826193379661494	0.00842567833520942	0.0447114719310593	high.180min_vs_high.0min
ENSMUSG00000008193	Spib	11.92013478827573	-0.09816354755839338	0.2805830613369063	0.21070850829267318	0.40180306386872783	high.180min_vs_high.0min
ENSMUSG00000008200	Fnbp4	2885.57688402604	-0.3228783558529691	0.1538722494748804	0.013324269733305028	0.06200300833412171	high.180min_vs_high.0min
ENSMUSG00000008206	Cers4	731.9107700676049	-0.08750552026284332	0.21222509330958342	0.5118780443112205	0.6919601792177853	high.180min_vs_high.0min
ENSMUSG00000008226	Scrn3	387.35120148783164	0.05204981338172662	0.14038018881633582	0.6576040358102948	0.8026163612990467	high.180min_vs_high.0min
ENSMUSG00000008301	Phax	1145.73610597647	0.15454526466478055	0.14569485156474019	0.22701522611641445	0.42044617299173914	high.180min_vs_high.0min
ENSMUSG00000008305	Tle1	636.1379251964248	-0.1691161199377368	0.1321028133907239	0.12782559383398304	0.28978149081572024	high.180min_vs_high.0min
ENSMUSG00000008307	1700109H08Rik	59.73175542470606	-0.7081137042407325	0.8040303088085938	0.010236494770328841	0.051110357645825846	high.180min_vs_high.0min
ENSMUSG00000008318	Relt	262.2446214219745	0.06256992164426063	0.170033807452169	0.6226427390433587	0.7778156504089431	high.180min_vs_high.0min
ENSMUSG00000008333	Snrpb2	1788.2822509443365	0.06150575290846761	0.15559500417526614	0.6527258322773437	0.7990426487248895	high.180min_vs_high.0min
ENSMUSG00000008348	Ubc	190.91052252314708	0.27643014800877785	0.2701672360552026	0.0923332087881423	0.23250981928747164	high.180min_vs_high.0min
ENSMUSG00000008373	Prpf31	2771.8879583074777	0.34206436274643814	0.13249501232778266	0.0035874114687592445	0.023927410851570182	high.180min_vs_high.0min
ENSMUSG00000008384	Sertad1	305.4674024287438	-0.07919452475272153	0.15978869321003086	0.5339876436682658	0.7109988905412866	high.180min_vs_high.0min
ENSMUSG00000008393	Carhsp1	1015.2784027621358	0.6151770313710936	0.13430630204686025	7.540218077894943e-7	3.249681149314385e-5	high.180min_vs_high.0min
ENSMUSG00000008398	Elk3	117.57166988538167	-0.08924157561009122	0.2099443255365832	0.503599396131532	0.6857100540559243	high.180min_vs_high.0min
ENSMUSG00000008429	Herpud2	556.7572247722215	-0.3383794442030943	0.12947202792714077	0.0030785607541206446	0.021390631557906898	high.180min_vs_high.0min
ENSMUSG00000008435	Rdh13	521.3106281460318	-0.07071112527673383	0.11869552172838312	0.5073569121248163	0.6887736067829017	high.180min_vs_high.0min
ENSMUSG00000008438	Adam21	9.333654820822787	0.1776310732743116	0.3267217489205701	0.08244238755482874	NA	high.180min_vs_high.0min
ENSMUSG00000008450	Nutf2	1194.5187909957572	0.30335653286762376	0.14221975857373811	0.013593626310504606	0.06271750120908039	high.180min_vs_high.0min
ENSMUSG00000008475	Arpc5	1464.3111547478686	0.10621826362770385	0.0916850364172716	0.21518426059255258	0.40650164554704477	high.180min_vs_high.0min
ENSMUSG00000008482	Rnf151	9.395214487698176	0.1466081553077048	0.2954022624275397	0.16020416539656868	NA	high.180min_vs_high.0min
ENSMUSG00000008489	Elavl2	276.01242355988813	-0.7618424995052944	0.24633126540420688	2.0616651247386215e-4	0.002941350393239246	high.180min_vs_high.0min
ENSMUSG00000008496	Pou2f2	27.65970037570188	0.017515814849342847	0.23735185137602693	0.8631306934353181	0.9312143998264958	high.180min_vs_high.0min
ENSMUSG00000008540	Mgst1	25.471833585184353	0.10110013328722961	0.2795261710731644	0.17290916617401203	0.3540045310354472	high.180min_vs_high.0min
ENSMUSG00000008575	Nfib	593.7945978902367	-0.5151741197137658	0.33512808746850015	0.013707818595927351	0.06304836248136063	high.180min_vs_high.0min
ENSMUSG00000008601	Rab25	17.11094524540702	0.12526437781055855	0.28417238683460855	0.18870078455523803	0.3742848207609682	high.180min_vs_high.0min
ENSMUSG00000008604	Ubqln4	4246.806043251298	0.23384806346929435	0.13197996742150697	0.04434493639210048	0.14063985533763435	high.180min_vs_high.0min
ENSMUSG00000008668	Rps18	22805.38927578899	0.4462786258097855	0.28385137333628513	0.017676579263250315	0.07501667387268272	high.180min_vs_high.0min
ENSMUSG00000008682	Rpl10	19151.66182662474	0.3970512375346622	0.18553030813630725	0.00786462880475328	0.042404509578291456	high.180min_vs_high.0min
ENSMUSG00000008683	Rps15a	15465.559673332187	0.2952710364203575	0.25666713654983286	0.07073586228437452	0.1936432178458725	high.180min_vs_high.0min
ENSMUSG00000008690	Ncaph2	4836.702363031849	0.3871868591143436	0.11643363671001891	2.680930280359332e-4	0.0035185830850353907	high.180min_vs_high.0min
ENSMUSG00000008730	Hipk1	1112.1573730684909	-0.15135428239198664	0.19844477274810046	0.2888303378347589	0.48764010319719686	high.180min_vs_high.0min
ENSMUSG00000008734	Gprc5b	566.4622707423443	-0.08162151747950847	0.1408513791764469	0.49572921933465725	0.6801481663854831	high.180min_vs_high.0min
ENSMUSG00000008763	Man1a2	1641.0347558256035	-0.5692960974564684	0.13478617270559204	4.005380335767079e-6	1.3135382247655687e-4	high.180min_vs_high.0min
ENSMUSG00000008822	Acyp1	138.21577210015218	0.17157102345324665	0.2134613795666609	0.23357539087950574	0.4276907221831283	high.180min_vs_high.0min
ENSMUSG00000008855	Hdac5	789.7224535331811	0.28748162279117173	0.1970918699629822	0.054186528860052235	0.16086980420472108	high.180min_vs_high.0min
ENSMUSG00000008859	Rala	1074.4371918535364	0.17676387595194787	0.13881638218600498	0.13678540455686725	0.3029990286389921	high.180min_vs_high.0min
ENSMUSG00000008892	Vdac3	2058.8055436423074	0.21249611598279114	0.14233509643637976	0.09055555070434261	0.22952854367877978	high.180min_vs_high.0min
ENSMUSG00000008958	Vps72	959.1965520761443	0.29165668397005806	0.12392974437845652	0.007309433267121044	0.04025920022060392	high.180min_vs_high.0min
ENSMUSG00000008976	Gabpa	3284.1899627148	-0.1408404133376069	0.17793343504388984	0.3027304433461524	0.5025285967165734	high.180min_vs_high.0min
ENSMUSG00000008999	Bmp7	217.7136274679011	0.10183531386170402	0.23486329127723965	0.42777269117207334	0.6213956070692483	high.180min_vs_high.0min
ENSMUSG00000009013	Dynll1	3203.3819580999725	0.2822175506284594	0.1761701667697335	0.043967372343204976	0.1397560209066275	high.180min_vs_high.0min
ENSMUSG00000009030	Pdcl	652.22235340642	-0.26290464990351603	0.16950727869057872	0.05572830408572632	0.16422406450025656	high.180min_vs_high.0min
ENSMUSG00000009035	TMembrane184b	1680.0230565321915	-0.011267788809835153	0.13921426493756633	0.9230572060750031	0.9611915951493534	high.180min_vs_high.0min
ENSMUSG00000009073	Nf2	3002.446232565306	0.21100304079702956	0.1337111803579123	0.07156688760426698	0.19533136182448307	high.180min_vs_high.0min
ENSMUSG00000009075	Cabp7	60.674241264413894	0.018808188331299866	0.2347408290179645	0.8605492350655657	0.9294161668047537	high.180min_vs_high.0min
ENSMUSG00000009076	Zmat5	340.5486580566747	0.26735610904577906	0.25181935166214314	0.09507671067690962	0.2371248481144352	high.180min_vs_high.0min
ENSMUSG00000009079	Ewsr1	8207.618144759515	0.31246424736540473	0.12607434154818883	0.0051609802933792175	0.0313218961002087	high.180min_vs_high.0min
ENSMUSG00000009090	Ap1b1	1628.337446122186	0.38316158364415187	0.17019585444773497	0.007370766897171384	0.040477345375469376	high.180min_vs_high.0min
ENSMUSG00000009092	Derl3	64.02063782622957	-0.0796181364066996	0.22136713934267943	0.5377923256038964	0.71382964288096	high.180min_vs_high.0min
ENSMUSG00000009108	Gnat2	31.8494915084131	-0.15339852328371362	0.2641425330469155	0.24581523755443208	0.4418578252052825	high.180min_vs_high.0min
ENSMUSG00000009112	Bcl2l13	1164.123673226709	0.04673462276623424	0.141098254453128	0.7542249656502166	0.8678631051157631	high.180min_vs_high.0min
ENSMUSG00000009145	Dqx1	97.35621230744468	0.018861801891014555	0.2148199288648104	0.8838967134471046	0.9418499432973303	high.180min_vs_high.0min
ENSMUSG00000009207	Lnpk	895.2503197260639	-0.8031252184883615	0.18314153714529405	9.468161905760934e-7	3.896301336509427e-5	high.180min_vs_high.0min
ENSMUSG00000009216	Fam163b	15.8995798646123	0.08832688354789299	0.2658705221853688	0.37491848001127803	0.5764535433896437	high.180min_vs_high.0min
ENSMUSG00000009291	Pttg1ip	2264.072331645313	0.11106691755894035	0.1587350177825844	0.38489702706146817	0.5846786585166884	high.180min_vs_high.0min
ENSMUSG00000009293	Ube2g2	485.5474281530655	-0.044435547381394686	0.15353963855551736	0.7196780686142628	0.8454676417084585	high.180min_vs_high.0min
ENSMUSG00000009376	Met	181.3021649510977	-0.8796624150397081	0.26813483528920323	6.969605132450532e-5	0.0012611525202081055	high.180min_vs_high.0min
ENSMUSG00000009406	Elk1	547.5811393119468	-0.00222409734858553	0.16089461077279113	0.985322296770681	0.9920881246964148	high.180min_vs_high.0min
ENSMUSG00000009418	Nav1	800.5386761846664	-0.1782392079265312	0.14990047117859476	0.16714984179504505	0.34604520152213397	high.180min_vs_high.0min
ENSMUSG00000009470	Tnpo1	6706.276302499152	-0.138523004666038	0.18450316861284488	0.3183906343176007	0.5192673640999274	high.180min_vs_high.0min
ENSMUSG00000009535	Rnmt	2637.8726884814973	0.057078002735597405	0.1283949115672237	0.6117657289089107	0.7700340802852466	high.180min_vs_high.0min
ENSMUSG00000009549	Srp14	1629.0004248855078	0.36679231755505876	0.17640983388344342	0.010274051781918765	0.05123771641201629	high.180min_vs_high.0min
ENSMUSG00000009555	Cdk9	1650.1830601356821	0.20427648396694167	0.1524742824718203	0.09846494330683277	0.2428687706429361	high.180min_vs_high.0min
ENSMUSG00000009563	Tor2a	922.2460226951655	0.24974595924947426	0.24289785865036004	0.11101586191795308	0.2633865260344667	high.180min_vs_high.0min
ENSMUSG00000009566	Fpgs	1319.6027654577838	0.13683757964119095	0.13365202684592187	0.234822867527995	0.4289592640028668	high.180min_vs_high.0min
ENSMUSG00000009569	Mkl2	347.9640778307283	-0.5182572234667456	0.3025340574286337	0.011635879430109396	0.056035830083014555	high.180min_vs_high.0min
ENSMUSG00000009575	Cbx5	10239.679387534123	-0.022155526190213513	0.15273291206987866	0.85865265399912	0.9284542474201185	high.180min_vs_high.0min
ENSMUSG00000009585	Apobec3	1849.4381119695283	0.26938727181666805	0.15327183299942312	0.03668893671896759	0.12313621829094175	high.180min_vs_high.0min
ENSMUSG00000009596	Taf7l	101.65271734759021	0.3462360733431722	0.29297433486874713	0.05655953374340661	0.16583083704082696	high.180min_vs_high.0min
ENSMUSG00000009621	Vav2	604.3117388190109	-0.06145482556542139	0.14900122709642294	0.6190848653365294	0.7750407877426994	high.180min_vs_high.0min
ENSMUSG00000009628	Tex15	181.84069985643032	-0.1855472274408966	0.2530966067077163	0.20977753893321038	0.4009093936436661	high.180min_vs_high.0min
ENSMUSG00000009630	Ppp2cb	1339.2836599652417	0.20361047753015143	0.1412524730256689	0.09204795638019496	0.23211223157583458	high.180min_vs_high.0min
ENSMUSG00000009633	G0s2	26.069379668575927	0.05273139403000411	0.2511873412451117	0.5823183704753796	0.749988435351279	high.180min_vs_high.0min
ENSMUSG00000009640	Dmap1	775.413790174304	0.2823804798320452	0.14523443872413364	0.02285216805068113	0.08904248864463626	high.180min_vs_high.0min
ENSMUSG00000009647	Mcu	191.3344559833266	0.16011990231022455	0.2039694198278913	0.26884874013794413	0.4658657128415856	high.180min_vs_high.0min
ENSMUSG00000009670	Tex11	164.53066342125334	0.03515522175401874	0.21393903848543755	0.7937938504450834	0.8923535557039064	high.180min_vs_high.0min
ENSMUSG00000009681	Bcr	465.4868080224213	-0.01671514451881334	0.17322798110270798	0.8777182074435543	0.9393499305668979	high.180min_vs_high.0min
ENSMUSG00000009687	Fxyd5	22.061018097509997	-0.003626360286520554	0.23302298711347186	0.9667337333128714	0.981626788755143	high.180min_vs_high.0min
ENSMUSG00000009731	Kcnd1	397.47718227813186	0.0022001946285656717	0.17729021270180165	0.995250386648863	0.998432318634264	high.180min_vs_high.0min
ENSMUSG00000009733	Tfcp2	212.19663525915314	-0.1345067895107191	0.17166136899819487	0.29814208615113447	0.49754629926977567	high.180min_vs_high.0min
ENSMUSG00000009739	Pou6f1	203.66110891774176	-0.15684025112415245	0.15999959299267771	0.22655358632427777	0.41989599022792556	high.180min_vs_high.0min
ENSMUSG00000009741	Ubp1	2639.401121576392	-0.24064732123586707	0.12868469416318765	0.033438863077676545	0.11604449844448304	high.180min_vs_high.0min
ENSMUSG00000009772	Nuak2	118.01811684519924	-0.08689928009294971	0.16594844584502624	0.5139935007785412	0.6937906136315576	high.180min_vs_high.0min
ENSMUSG00000009828	Ick	408.59467366253585	0.11419962016966727	0.1338925298761071	0.3317933611262108	0.5332184313286811	high.180min_vs_high.0min
ENSMUSG00000009863	Sdhb	2142.4784952203936	0.4000491566061801	0.18403644080084017	0.007231492970737448	0.03999064816209003	high.180min_vs_high.0min
ENSMUSG00000009876	Cox4i2	14.25454310078714	0.042189776788289196	0.25794241796146244	0.5807340799264374	0.7485525571002892	high.180min_vs_high.0min
ENSMUSG00000009894	Snap47	933.3026343081385	0.45569581531601144	0.14934001531530502	5.453760490411288e-4	0.006008084851137893	high.180min_vs_high.0min
ENSMUSG00000009900	Wnt3a	67.41015720800213	-0.06184819157109104	0.2135413067124982	0.6123304517350242	0.7703505948295132	high.180min_vs_high.0min
ENSMUSG00000009905	Kdsr	956.2811988605483	-0.12736012754656947	0.16660840348761696	0.3303556541754345	0.5318971727957292	high.180min_vs_high.0min
ENSMUSG00000009907	Vps4b	1685.4886711469471	-0.41226978337520576	0.14342381054636155	0.0010811623346821183	0.009914777676642237	high.180min_vs_high.0min
ENSMUSG00000009927	Rps25	14942.032978415193	0.3624017958851765	0.22879873808532827	0.028048477013796442	0.10214513881387416	high.180min_vs_high.0min
ENSMUSG00000009995	Taz	503.3521557057811	-0.12602890612362203	0.19410500984463622	0.3614991362999645	0.5632198927428733	high.180min_vs_high.0min
ENSMUSG00000010021	Kif19a	12.043509096202287	0.03201630734680981	0.24645280237749254	0.7622847476560524	0.8728788132872402	high.180min_vs_high.0min
ENSMUSG00000010025	Aldh3a2	652.7757047939599	0.035060094918095676	0.15030954825101187	0.7811021319527399	0.8835990961067409	high.180min_vs_high.0min
ENSMUSG00000010045	TMembrane115	765.5615154988757	0.06655848779384674	0.18099018077661946	0.6190824622162379	0.7750407877426994	high.180min_vs_high.0min
ENSMUSG00000010047	Hyal2	1421.0109780806729	0.2716218025216478	0.24250891807643463	0.0886833989013196	0.22608595519267272	high.180min_vs_high.0min
ENSMUSG00000010048	Ifrd2	970.9395861387061	0.36300372154799726	0.15576049398865005	0.006002860660990303	0.034792591300433114	high.180min_vs_high.0min
ENSMUSG00000010051	Hyal1	453.19550299441585	0.4573717502868016	0.30390284404557527	0.022654129475088564	0.0884599723641582	high.180min_vs_high.0min
ENSMUSG00000010054	Tusc2	462.35288126464474	0.3359477870281479	0.15556410387611078	0.011071483224154627	0.053902451759967294	high.180min_vs_high.0min
ENSMUSG00000010057	Nprl2	274.202392902521	0.23634579170199244	0.16041903547122408	0.06684125502319016	0.18621836434392594	high.180min_vs_high.0min
ENSMUSG00000010064	Slc38a3	50.18951101157338	-0.09728435810026599	0.24670799327543821	0.4223060510136554	0.6168260010054044	high.180min_vs_high.0min
ENSMUSG00000010066	Cacna2d2	133.7291598903952	0.012018666007818668	0.1790010911585122	0.9297785909916412	0.963101814576217	high.180min_vs_high.0min
ENSMUSG00000010067	Rassf1	239.21714008031228	-0.05619686925109412	0.14035101556395266	0.5852549375632107	0.7518856912967106	high.180min_vs_high.0min
ENSMUSG00000010095	Slc3a2	8553.346779069348	-0.027856294048730804	0.15980026657737634	0.8243735792060783	0.9106201355278334	high.180min_vs_high.0min
ENSMUSG00000010097	Nxf1	4090.862814655968	0.12898698952272059	0.06673305919156543	0.04535280351942586	0.14261834013120417	high.180min_vs_high.0min
ENSMUSG00000010110	Stx5a	701.4217660090768	-0.10934494068029865	0.1009130910762964	0.2666210984769818	0.46370625129800364	high.180min_vs_high.0min
ENSMUSG00000010122	Slc47a1	208.3595288647887	0.054690558403808855	0.2117792772732392	0.6672854426011854	0.8084870729664091	high.180min_vs_high.0min
ENSMUSG00000010142	Tnfrsf13b	18.959718377061325	0.06316006137556714	0.255077547430824	0.48453559414105235	0.6712880728124896	high.180min_vs_high.0min
ENSMUSG00000010154	Spire2	375.278031807312	-0.08140304182037594	0.1590457240761566	0.5243994006389107	0.7030015924706372	high.180min_vs_high.0min
ENSMUSG00000010205	Raver1	484.76778984776473	0.1553985650528175	0.24523323862084215	0.2855531935558028	0.48433500682688996	high.180min_vs_high.0min
ENSMUSG00000010277	2610507B11Rik	11346.163323504412	0.16104647818101972	0.09067921777547579	0.058530372018815835	0.17012348048394477	high.180min_vs_high.0min
ENSMUSG00000010290	AI597479	450.68906322719295	-0.853442934152263	0.2012528600451185	2.3224752529948044e-6	8.207151468824022e-5	high.180min_vs_high.0min
ENSMUSG00000010307	TMembrane86a	30.688728978949204	0.12071271847644131	0.2657182072153828	0.3153640718776098	0.51614415254448065	high.180min_vs_high.0min
ENSMUSG00000010342	Tex14	1252.0378732858642	0.042135904867957645	0.15930871349479783	0.74535759297748	0.8621386176093674	high.180min_vs_high.0min
ENSMUSG00000010358	Ifi35	81.47914484332475	0.2004200601868872	0.30662973622329776	0.1349868832976433	0.3004235293489246	high.180min_vs_high.0min
ENSMUSG00000010362	Rdm1	741.073743777638	0.14773657237461132	0.1705421175745102	0.2676228494506151	0.4646250259174601	high.180min_vs_high.0min
ENSMUSG00000010376	Nedd8	1967.9114002143479	0.39561418218679006	0.22375925499373495	0.01711771852601674	0.07352585007256211	high.180min_vs_high.0min
ENSMUSG00000010392	Gosr1	648.6523741473286	-0.39502428677675955	0.15721020189507523	0.0034314632530462043	0.023112553705971716	high.180min_vs_high.0min
ENSMUSG00000010406	Mrpl52	987.0560367830805	0.4367526074973744	0.26025012427738986	0.015179662633355347	0.06754340991060837	high.180min_vs_high.0min
ENSMUSG00000010453	Kansl3	1375.1680719964165	-0.025301589215231245	0.09331920321922127	0.727876913971945	0.8517268199908367	high.180min_vs_high.0min
ENSMUSG00000010517	Faf1	3145.0901349963447	0.21299767366232036	0.1109612355567927	0.034797859211743595	0.1190762580376108	high.180min_vs_high.0min
ENSMUSG00000010538	Tsacc	30.989160865560315	0.05853902271895032	0.2415265998051762	0.5905315167073264	0.7556403365456923	high.180min_vs_high.0min
ENSMUSG00000010554	Mettl16	1504.7554036845752	-0.021503311769523362	0.1376377853054371	0.8525347270276539	0.9249690009093197	high.180min_vs_high.0min
ENSMUSG00000010592	Dazl	221.91886644504845	5.060682131212522e-4	0.21810507133849827	0.9974415909383557	0.9988407465432428	high.180min_vs_high.0min
ENSMUSG00000010607	Pigyl	288.6127016069429	0.25271611523303106	0.32336108268447256	0.0947351497960662	0.23641164044374346	high.180min_vs_high.0min
ENSMUSG00000010608	Rbm25	6976.663348211766	-0.3252327662244688	0.16670183978253847	0.017776960868938547	0.07524243191939252	high.180min_vs_high.0min
ENSMUSG00000010609	Psen2	152.68176453748055	-0.0118858124278345	0.1957623457283515	0.9286196494846165	0.9628182917011343	high.180min_vs_high.0min
ENSMUSG00000010651	Acaa1b	34.07516301880786	0.2529518234291978	0.3294217643525522	0.09558621756980708	0.23806977304530041	high.180min_vs_high.0min
ENSMUSG00000010660	Plcd1	229.4703609687958	0.10430953719530923	0.14567048560260054	0.3933967753676393	0.5918814321694745	high.180min_vs_high.0min
ENSMUSG00000010663	Fads1	4251.647517036124	0.008899931958004747	0.14284923227953691	0.9314183770999646	0.9639088372405491	high.180min_vs_high.0min
ENSMUSG00000010721	Lmbr1	343.5588388691131	-0.7190345081738403	0.17987747877612406	6.556831868501959e-6	1.9516753583956065e-4	high.180min_vs_high.0min
ENSMUSG00000010751	Tnfrsf22	446.06318140520773	-0.5007176887061126	0.16965224907180054	5.512823539817372e-4	0.006062680163573294	high.180min_vs_high.0min
ENSMUSG00000010755	Cars	4029.17244688945	0.24254619701680125	0.12241786681204908	0.025633998541532806	0.09598343492496733	high.180min_vs_high.0min
ENSMUSG00000010760	Phlda2	88.49293623150925	0.055377908098151934	0.241175391584286	0.6019796819343541	0.7640490209756863	high.180min_vs_high.0min
ENSMUSG00000010825	Grid2ip	14.666941943546322	0.17153994868048983	0.3178950581683979	0.1187710098538521	0.27588524630473255	high.180min_vs_high.0min
ENSMUSG00000010830	Kdelr3	886.1718255740274	0.11985382600497883	0.18119581652010314	0.37753192806465286	0.5787409447028155	high.180min_vs_high.0min
ENSMUSG00000010911	Apip	462.2689648266724	0.21112505039362098	0.14695136075380807	0.09282451821241487	0.23337847434682232	high.180min_vs_high.0min
ENSMUSG00000010914	Pdhx	843.6430826086773	-0.4266088789087232	0.1445763160573338	6.315903235069872e-4	0.0066314384831099886	high.180min_vs_high.0min
ENSMUSG00000010936	Vac14	1474.3870776315762	0.31607225907730185	0.12801293828445826	0.005765199217611708	0.03376797356247592	high.180min_vs_high.0min
ENSMUSG00000011034	Slc5a1	98.61002093715265	-0.10536992354381589	0.21940652715349881	0.4404920898840561	0.6335239673789068	high.180min_vs_high.0min
ENSMUSG00000011096	Akt1s1	552.2039423721329	0.21642190604891384	0.1939658840014202	0.13443307686344505	0.2996614994840064	high.180min_vs_high.0min
ENSMUSG00000011114	Tbrg1	2800.6314989175876	0.3227091135081541	0.1255943159435918	0.0039579513980347	0.025747876585787186	high.180min_vs_high.0min
ENSMUSG00000011148	Adssl1	24.40603122455433	0.09623899495952876	0.26380849696538816	0.35688308199145935	0.5583779233649097	high.180min_vs_high.0min
ENSMUSG00000011158	Brf1	608.1665637459683	0.04016623494655987	0.11879968124769633	0.7054215407444744	0.8362400232513547	high.180min_vs_high.0min
ENSMUSG00000011179	Odc1	11268.053424911775	0.3215967725676911	0.11488799011777086	0.0021341276721067036	0.016460137069567848	high.180min_vs_high.0min
ENSMUSG00000011254	Thg1l	841.4716778721616	0.3485548669682425	0.20845259505607722	0.028412120380623074	0.10313995965519131	high.180min_vs_high.0min
ENSMUSG00000011256	Adam19	1419.5567387163392	-0.023229986420416567	0.13076648242688962	0.8370153702934026	0.9170638260865697	high.180min_vs_high.0min
ENSMUSG00000011257	Pabpc4	5915.308458629134	0.47952669954935506	0.09271026911725372	6.493117824278866e-8	4.080428772626872e-6	high.180min_vs_high.0min
ENSMUSG00000011263	Exoc3l2	14.9738174082351	0.17036498676661957	0.3234983184401602	0.07172093997273443	0.19563873301539136	high.180min_vs_high.0min
ENSMUSG00000011267	Zfp296	842.8617635027659	0.13690392134601798	0.194234950895242	0.33404142086817556	0.5347429296041305	high.180min_vs_high.0min
ENSMUSG00000011305	Plin5	24.229621396460598	-0.002550175916019638	0.23086513667106934	0.9778112723018302	0.9874617374003372	high.180min_vs_high.0min
ENSMUSG00000011306	Sugp1	1080.8458507486712	0.3122995750564596	0.1255697065324174	0.005352194962713089	0.03208550335494872	high.180min_vs_high.0min
ENSMUSG00000011349	Dmrtc2	12.565478304809243	0.008051521526534964	0.24954815635602107	0.9269674809873164	0.9621907367742226	high.180min_vs_high.0min
ENSMUSG00000011382	Dhdh	419.8957844776406	0.20074855827956914	0.16374919862480344	0.1285110358935808	0.29052193600822435	high.180min_vs_high.0min
ENSMUSG00000011427	Zfp790	185.691728874913	-0.055119283931481196	0.20526482051703604	0.6736399040556338	0.8131965198421417	high.180min_vs_high.0min
ENSMUSG00000011486	Slc25a41	6.457148937139274	0.018164765550442483	0.2602240239225987	0.7252933304911662	NA	high.180min_vs_high.0min
ENSMUSG00000011589	Fsd1	324.2374912855395	0.33040560599538316	0.18163712259758924	0.024576801561211597	0.09322814674884816	high.180min_vs_high.0min
ENSMUSG00000011658	Fuz	292.2460662796213	0.14109092174512947	0.18331864023289887	0.3045428809070382	0.5042904376597983	high.180min_vs_high.0min
ENSMUSG00000011751	Sptbn4	560.6854021376378	0.14639621584466853	0.18805281259202788	0.2944487899334235	0.49379298188256654	high.180min_vs_high.0min
ENSMUSG00000011752	Pgam1	3650.4029795699103	0.46644633854941725	0.15441482568255266	5.966850888967657e-4	0.006394276828667605	high.180min_vs_high.0min
ENSMUSG00000011831	Evi5	1598.108944841986	-0.4332827976655319	0.2130408082419278	0.0089014307277185	0.04625480724786351	high.180min_vs_high.0min
ENSMUSG00000011832	Evi5l	83.1761663595153	0.17022205242122054	0.256608344914478	0.24761819201080496	0.4435362644596797	high.180min_vs_high.0min
ENSMUSG00000011837	Snapc2	364.51032412122316	0.4759341869792699	0.18306949930793978	0.001928703426447895	0.01523496570352681	high.180min_vs_high.0min
ENSMUSG00000011877	Git1	1528.6186306590396	0.12450624935672615	0.15288043458132708	0.29081283010990977	0.4897998589639253	high.180min_vs_high.0min
ENSMUSG00000011884	Gltp	831.359380394018	0.5656656573237059	0.16904661112419506	1.362215798531958e-4	0.002142760412068087	high.180min_vs_high.0min
ENSMUSG00000011958	Bnip2	889.9970387520437	-0.3731325482735483	0.10797508541638864	1.937248037824713e-4	0.0027988078390181045	high.180min_vs_high.0min
ENSMUSG00000011960	Ccnt1	1805.1611718551662	-0.8347053466352151	0.2483290135448979	7.572645886172092e-5	0.0013492212789091812	high.180min_vs_high.0min
ENSMUSG00000012017	Scarf2	19.569073371914122	-0.03460808931237454	0.2421791185333201	0.7420871230901188	0.8603058369011856	high.180min_vs_high.0min
ENSMUSG00000012076	Brms1l	419.62081814698155	-0.478186102244254	0.19332988735307322	0.0026554674016106583	0.01917136255933626	high.180min_vs_high.0min
ENSMUSG00000012114	Med15	829.5560971158878	0.11526982168219622	0.15285927122671317	0.36530336217578346	0.5670692371959686	high.180min_vs_high.0min
ENSMUSG00000012117	Dhdds	445.19687026211466	0.363168577210604	0.14153998450928765	0.003219560447957671	0.02206981871821387	high.180min_vs_high.0min
ENSMUSG00000012123	Aim1l	253.6955151316654	0.20594088141818728	0.24818798942788076	0.1684612289038928	0.3476880597196183	high.180min_vs_high.0min
ENSMUSG00000012126	Ubxn11	170.76770340990333	0.37827555384931516	0.29257410911239806	0.03476993854171411	0.11901263911366969	high.180min_vs_high.0min
ENSMUSG00000012282	Wnt8a	16.991785150849704	0.14993199533025928	0.2929411602696061	0.18751816538510366	0.3731351171139865	high.180min_vs_high.0min
ENSMUSG00000012296	Tjap1	1028.8366014415942	0.2708675878805687	0.15610721589845566	0.03839463425086314	0.1272869930192986	high.180min_vs_high.0min
ENSMUSG00000012396	Nanog	12857.666942043648	-0.3852958862907785	0.206657518583631	0.015547949192417376	0.06872667631589344	high.180min_vs_high.0min
ENSMUSG00000012405	Rpl15	9102.98858954262	0.44718628093694557	0.18055648712660322	0.0027333930002826287	0.019600840081284706	high.180min_vs_high.0min
ENSMUSG00000012422	TMembrane167	1714.4256594589187	-0.013607525371493342	0.18471498452076499	0.9228108952359483	0.9611915951493534	high.180min_vs_high.0min
ENSMUSG00000012429	Mplkip	451.0246172476602	0.17336855569902643	0.14054180631416144	0.15737318404313233	0.33222070310081736	high.180min_vs_high.0min
ENSMUSG00000012443	Kif11	3263.989883589937	-0.21753761702913302	0.21456169890678875	0.14866609678607054	0.3198710274775787	high.180min_vs_high.0min
ENSMUSG00000012483	Rpa3	790.1416021649962	0.05905670600999805	0.1884142518856781	0.656919997563202	0.8020988140231401	high.180min_vs_high.0min
ENSMUSG00000012519	Mlkl	11.791752713232071	-0.037235147786067666	0.24898483322709455	0.701495244323562	NA	high.180min_vs_high.0min
ENSMUSG00000012535	Tnpo3	4435.220291048733	0.16244302658864612	0.13364738310252106	0.16406284151924794	0.34204112914872464	high.180min_vs_high.0min
ENSMUSG00000012609	Ttll5	334.45812088355143	0.07810273419255467	0.18170544954666565	0.564961084315972	0.7359551263779082	high.180min_vs_high.0min
ENSMUSG00000012640	Zfp715	475.24485139046953	-0.6008633040134012	0.30063992385830113	0.005449830932129304	0.0324876136454082	high.180min_vs_high.0min
ENSMUSG00000012819	Cdh23	15.711026052174638	-0.02599951583862829	0.23637488364061315	0.8153872620475162	0.9059274292048595	high.180min_vs_high.0min
ENSMUSG00000012848	Rps5	22242.628172217832	0.5132352112723465	0.2790323729424062	0.008450172561255145	0.04476024585106731	high.180min_vs_high.0min
ENSMUSG00000013033	Adgrl1	3110.962753720334	0.03960210666351469	0.17935009259193477	0.7642581739681638	0.8741721084292895	high.180min_vs_high.0min
ENSMUSG00000013076	Amotl1	742.9079117426677	-0.10670934400976617	0.19460149537921048	0.41885564199481523	0.6139654630504261	high.180min_vs_high.0min
ENSMUSG00000013089	Etv5	6765.980579305537	0.019521073745141018	0.16367102102013628	0.8839671843771213	0.9418499432973303	high.180min_vs_high.0min
ENSMUSG00000013150	Gfod2	135.0759633405836	0.1234142038143078	0.20549633478737664	0.38170259570510456	0.5821135700430387	high.180min_vs_high.0min
ENSMUSG00000013155	Enkd1	367.38197289700526	0.1737415283421407	0.21051480353211896	0.22843882960687764	0.42198685874947356	high.180min_vs_high.0min
ENSMUSG00000013160	Atp6v0d1	1425.8794022442482	0.4565969621803083	0.18153251970275494	0.002424571790994413	0.018045660640440914	high.180min_vs_high.0min
ENSMUSG00000013236	Ptprs	2824.028521727607	0.30440086446189135	0.14947018661102585	0.016960588533845924	0.07317085827740022	high.180min_vs_high.0min
ENSMUSG00000013275	Slc41a1	1497.2985547757128	-0.2670669831149445	0.14621663104661642	0.03231663268996901	0.11319694761832362	high.180min_vs_high.0min
ENSMUSG00000013367	Iglon5	21.219225911836215	-0.037651159055621095	0.2431585650772407	0.7099486134877595	0.8395267391790275	high.180min_vs_high.0min
ENSMUSG00000013415	Igf2bp1	10911.354821914516	0.024233885906534462	0.16769669781237842	0.8575501644760715	0.9279639874646911	high.180min_vs_high.0min
ENSMUSG00000013418	B4galnt2	29.737746675040658	0.20205943861054018	0.31254892881705987	0.117177260841685	0.2735780227960058	high.180min_vs_high.0min
ENSMUSG00000013419	Zfp651	107.02911498968233	0.4317208196983019	0.2607671713252624	0.01778443830934103	0.07524911426609072	high.180min_vs_high.0min
ENSMUSG00000013465	Nelfb	1288.1220518679477	0.2727532028497773	0.1330246450326138	0.019368661766934678	0.07952559322844728	high.180min_vs_high.0min
ENSMUSG00000013495	TMembrane175	329.33799154484456	-0.015396932898268658	0.17611199640383549	0.896477468920738	0.9484460997696014	high.180min_vs_high.0min
ENSMUSG00000013523	Bcas1	50.103486524458546	0.07750879916984546	0.22564488834702187	0.5476369203998134	0.7214917064484581	high.180min_vs_high.0min
ENSMUSG00000013539	Tango2	189.27730885976453	0.45806935752265576	0.1824331964239165	0.002555411595747825	0.0185963409737336	high.180min_vs_high.0min
ENSMUSG00000013584	Aldh1a2	17.174073779132215	0.13757465648009573	0.281072414920924	0.2290393428442465	0.4225997825663947	high.180min_vs_high.0min
ENSMUSG00000013593	Ndufs2	3307.343058576535	0.39944963380271536	0.12622370191326754	4.330122909637092e-4	0.005072486497542735	high.180min_vs_high.0min
ENSMUSG00000013622	Atraid	805.2264325912683	0.03804458299895125	0.22127391465895085	0.7529946542333403	0.867276345617075	high.180min_vs_high.0min
ENSMUSG00000013629	Cad	7014.255615623032	0.3786761206230889	0.21843156780088002	0.022833775107938607	0.0890252044779868	high.180min_vs_high.0min
ENSMUSG00000013646	Sh3bp5l	521.7070630865041	0.07917839080799025	0.15749520763638114	0.536597017571425	0.7130092972143092	high.180min_vs_high.0min
ENSMUSG00000013662	Atad1	3057.6801449074737	-0.7245216290749801	0.21065912897057276	5.1349151354122173e-5	9.998092392081643e-4	high.180min_vs_high.0min
ENSMUSG00000013663	Pten	1939.7502081276832	-0.6876155568364388	0.165592205434007	4.0247085267197396e-6	1.31649247885548e-4	high.180min_vs_high.0min
ENSMUSG00000013698	Pea15a	215.3934852593137	0.32170821775678465	0.23191275187779944	0.04823260137574605	0.14833938050149106	high.180min_vs_high.0min
ENSMUSG00000013701	Timm23	1800.9446696344032	0.1945362386046941	0.17659834270668637	0.15637318583477972	0.3309179932291463	high.180min_vs_high.0min
ENSMUSG00000013707	Tnfaip8l2	12.657544396372202	0.03256344115731527	0.2535643998580906	0.7046350909586971	0.8357223740572796	high.180min_vs_high.0min
ENSMUSG00000013736	Trnt1	1237.6246387699	-0.24573491718949933	0.1885258924768279	0.08771804803970704	0.22438723457841242	high.180min_vs_high.0min
ENSMUSG00000013766	Ly6g6e	156.10899421715004	0.19320454325528208	0.23698527154934387	0.19371638220351353	0.38036630564417767	high.180min_vs_high.0min
ENSMUSG00000013787	Ehmt2	1983.9783879332576	0.24007217443942894	0.128152072154876	0.033254048796407996	0.11552884000429652	high.180min_vs_high.0min
ENSMUSG00000013822	Elof1	784.9821554682399	0.36052876867157185	0.19247328733602992	0.014385873365457854	0.06505515296814812	high.180min_vs_high.0min
ENSMUSG00000013833	Med16	548.1998338347981	0.426929182955339	0.22753383260756854	0.01347581817257975	0.06235437520043521	high.180min_vs_high.0min
ENSMUSG00000013846	St3gal1	10.156961549718098	-0.11019197923841494	0.2899334687446885	0.11185500242769067	NA	high.180min_vs_high.0min
ENSMUSG00000013858	TMembrane259	2710.1495085465804	0.14050208667924313	0.22496793205729765	0.3140590064433379	0.5147033331446123	high.180min_vs_high.0min
ENSMUSG00000013878	Rnf170	236.95724558130536	-0.5771318500108086	0.17197183600432286	1.216999860925754e-4	0.0019702115768819597	high.180min_vs_high.0min
ENSMUSG00000013921	Clip3	274.5137277869636	0.171010636094548	0.22431457130282123	0.23799698787031623	0.43317557058947415	high.180min_vs_high.0min
ENSMUSG00000013973	Dedd	587.3408254531835	0.05459969343742282	0.11305806537930356	0.5978572620202698	0.7610122821385533	high.180min_vs_high.0min
ENSMUSG00000013997	Nit1	494.7514421798594	0.2681021956198045	0.14074258272408793	0.030443956909711307	0.1083934017016989	high.180min_vs_high.0min
ENSMUSG00000014039	Prdm15	319.6001985805277	-0.6350328390697838	0.22111700999515355	4.43709417939716e-4	0.005155192208248595	high.180min_vs_high.0min
ENSMUSG00000014074	Rnf168	1395.3544876791725	-0.1034298966937143	0.15313030634677263	0.4123482190198637	0.6075682871374914	high.180min_vs_high.0min
ENSMUSG00000014075	Tctex1d2	211.6042785065843	-0.029958183804554447	0.17878220250911117	0.8182445337136776	0.9067838826184125	high.180min_vs_high.0min
ENSMUSG00000014077	Chp1	823.531372074144	0.1875859981383117	0.1684088444756421	0.1775261695638596	0.3602770195873619	high.180min_vs_high.0min
ENSMUSG00000014158	Trpv4	78.08914674140307	0.04777124212766656	0.19596255411000435	0.7277455335489984	0.8517268199908367	high.180min_vs_high.0min
ENSMUSG00000014164	Klhl3	19.928907370463616	0.10754411170375794	0.25080542721750304	0.3711522634851828	0.5731850702685269	high.180min_vs_high.0min
ENSMUSG00000014177	Tvp23b	765.4732331261719	-0.6553955647893814	0.1854641023885106	4.488564032610266e-5	9.074581832648046e-4	high.180min_vs_high.0min
ENSMUSG00000014195	Dnajc7	5769.662041725465	0.17270600156957236	0.14234634467505575	0.15617737194887857	0.3306264078911125	high.180min_vs_high.0min
ENSMUSG00000014198	Zfp385c	12.37655546602248	-0.019326430887171807	0.2529076684405299	0.8075009056513629	0.9021190613676316	high.180min_vs_high.0min
ENSMUSG00000014226	Cacybp	6376.872298048506	0.08561440315768214	0.16595147923197776	0.5144146374250106	0.6941552440127022	high.180min_vs_high.0min
ENSMUSG00000014232	Cluap1	183.52149075141423	0.46364355203547525	0.23103458826588236	0.007672139285737001	0.04168376527604213	high.180min_vs_high.0min
ENSMUSG00000014243	Zswim7	470.3877883398686	0.1650992995499139	0.2075268210782477	0.24944311881356196	0.4454291526742175	high.180min_vs_high.0min
ENSMUSG00000014245	Pigl	1198.8673870180614	0.10257038691982485	0.14940815813430636	0.4138189915348982	0.6092428015015229	high.180min_vs_high.0min
ENSMUSG00000014294	Ndufa2	1244.5236129933253	0.3271821934529301	0.320922198263087	0.05824040229685333	0.16951239153569655	high.180min_vs_high.0min
ENSMUSG00000014301	Pam16	390.294899656797	0.27878508883689346	0.22460961286179695	0.07392112956672497	0.19978122310248558	high.180min_vs_high.0min
ENSMUSG00000014303	Glis2	730.7139503038627	-0.03647577376848305	0.18138850551563473	0.7828227754331707	0.8848547001772956	high.180min_vs_high.0min
ENSMUSG00000014313	Cox6c	3526.323790393342	0.160219113375108	0.24281181860221712	0.24979777708109152	0.44562582047594523	high.180min_vs_high.0min
ENSMUSG00000014329	Bicc1	91.88935557966447	-0.0018530978746498408	0.20892103108705745	0.9775664424720406	0.9874617374003372	high.180min_vs_high.0min
ENSMUSG00000014349	Ube2z	3345.6883373972814	0.21134385492686147	0.14947582116197758	0.08642082052207532	0.22222745563396792	high.180min_vs_high.0min
ENSMUSG00000014353	TMembrane87b	753.1289066421999	-1.3987546239908974	0.16420197420827343	1.965431154060359e-18	2.5073005232347997e-15	high.180min_vs_high.0min
ENSMUSG00000014355	Anapc1	3490.9231651461614	0.022204894954420514	0.16855966402866313	0.8687167292494031	0.9341515582409475	high.180min_vs_high.0min
ENSMUSG00000014361	Mertk	112.06786133211357	-1.4540833874777976	0.3779913537833254	6.046093407883765e-6	1.8452156364682582e-4	high.180min_vs_high.0min
ENSMUSG00000014402	Tsg101	1177.8670926616512	0.0332343088633547	0.12969485461659006	0.7701818054000944	0.8782081460959836	high.180min_vs_high.0min
ENSMUSG00000014418	Hps5	318.8172111961836	-0.2637664829529384	0.14978696629661423	0.03597075103661159	0.12161829124395127	high.180min_vs_high.0min
ENSMUSG00000014426	Map3k4	932.5034179511563	0.11462342251883702	0.18344200153690676	0.4183632312043168	0.6137594277272999	high.180min_vs_high.0min
ENSMUSG00000014444	Piezo1	4499.017757947086	0.13896844007121667	0.1424999435266246	0.25340105029311444	0.4496018356869626	high.180min_vs_high.0min
ENSMUSG00000014470	Rnf166	235.7549717819467	0.29408386938053377	0.19642752569424915	0.04938441813061692	0.15079299801425253	high.180min_vs_high.0min
ENSMUSG00000014496	Ankrd28	2085.7075787415793	-0.3687251422892741	0.22734273800335053	0.026808064171346662	0.09895557715100387	high.180min_vs_high.0min
ENSMUSG00000014498	Ankrd52	718.44845685255	-0.11281844036275569	0.21030664580299782	0.4211247677557625	0.6158762653055443	high.180min_vs_high.0min
ENSMUSG00000014504	Srp19	1330.4604493942613	0.15965921811701977	0.1681925570074116	0.2292964704967964	0.4227684743644503	high.180min_vs_high.0min
ENSMUSG00000014547	Wdfy2	98.1165584722942	-0.15563419482259694	0.2399108611372526	0.26802774303609744	0.4650747984101598	high.180min_vs_high.0min
ENSMUSG00000014550	Rbsn	722.1314368317725	-0.13040050206324813	0.17068332016245677	0.32982856737283334	0.5313326220451111	high.180min_vs_high.0min
ENSMUSG00000014551	Mrps25	774.0230162081193	0.34741676419460693	0.17425041481919898	0.014191990173844177	0.0644984747587211	high.180min_vs_high.0min
ENSMUSG00000014554	Dguok	236.11712121150754	0.10693060585991794	0.1924899050013377	0.4452726059630739	0.638029964668782	high.180min_vs_high.0min
ENSMUSG00000014592	Camta1	583.3404342423987	-0.4841732745352995	0.1740062883863721	0.0010950292687777654	0.009999490609733682	high.180min_vs_high.0min
ENSMUSG00000014601	Strip1	1063.959808483357	-0.01569748793908809	0.10977860627705592	0.7752118860798526	0.8806997979090462	high.180min_vs_high.0min
ENSMUSG00000014602	Kif1a	46.554788721844126	0.017210729744717036	0.2510985376425545	0.8226770314538066	0.9094814748553973	high.180min_vs_high.0min
ENSMUSG00000014606	Slc25a11	1018.9018372343236	0.3449763549632552	0.15899051325975191	0.009844226411616083	0.04993351742862281	high.180min_vs_high.0min
ENSMUSG00000014633	Cmc2	260.1333094796336	0.28079518853723967	0.24034601534942676	0.07771468381154617	0.20619370405278176	high.180min_vs_high.0min
ENSMUSG00000014668	Chfr	1174.0310407078857	0.1607424250055467	0.1281236992048137	0.15265955892019822	0.3258286754467072	high.180min_vs_high.0min
ENSMUSG00000014686	Ceacam16	25.880888194341097	-0.004922569733805548	0.23669444821263724	0.9566650486639418	0.9761225443150197	high.180min_vs_high.0min
ENSMUSG00000014748	Tex261	1633.7490590292673	0.14434081165902252	0.157367780012412	0.2591550858778853	0.45544034034222114	high.180min_vs_high.0min
ENSMUSG00000014763	Fam120b	222.47166092298724	-0.13795545501417042	0.1803409771341449	0.3114152154212854	0.5125434012552365	high.180min_vs_high.0min
ENSMUSG00000014767	Tbp	1057.922257738885	-0.3619489974936526	0.1646263616165467	0.008740583716940451	0.045810857221450015	high.180min_vs_high.0min
ENSMUSG00000014769	Psmb1	4013.836527637168	0.3433822132836794	0.1546124792050437	0.008802702574483772	0.04598528941142076	high.180min_vs_high.0min
ENSMUSG00000014771	Pdcd2	809.7450437125773	0.08538872432400417	0.14160919759475946	0.46393694787293527	0.6525296189652741	high.180min_vs_high.0min
ENSMUSG00000014773	Dll1	60.85418174699469	0.02608218050689392	0.24786632246757598	0.7745915394221407	0.8804654966059208	high.180min_vs_high.0min
ENSMUSG00000014776	Nol3	24.362858766677654	0.09168951640612505	0.24414102232872104	0.4589790588517687	0.6485025860597844	high.180min_vs_high.0min
ENSMUSG00000014778	Fhod1	435.1941320656209	-0.019409291407356775	0.15993050203995063	0.8773757345416009	0.9392197906811448	high.180min_vs_high.0min
ENSMUSG00000014782	Plekhg4	36.22008611957557	0.010952616921358911	0.2343726567877704	0.9214825102002255	0.9605615609269715	high.180min_vs_high.0min
ENSMUSG00000014786	Slc9a5	299.71913644477684	-0.10360012424994278	0.22057775754323508	0.4491237922308041	0.6411563742891173	high.180min_vs_high.0min
ENSMUSG00000014791	Elmo3	98.35578589764935	0.14778478693883548	0.19964701249730954	0.29914462954081034	0.4986898649117202	high.180min_vs_high.0min
ENSMUSG00000014837	4931428F04Rik	195.57619347569343	-0.34014256619750793	0.18489753981404505	0.02124005741214591	0.08475427350852217	high.180min_vs_high.0min
ENSMUSG00000014846	Tppp3	81.823925070861	0.32813252781398516	0.36380689936605487	0.061363720033657455	0.17619108180719517	high.180min_vs_high.0min
ENSMUSG00000014850	Msh3	753.6877158846838	-0.02159081393196279	0.1643426109094955	0.8567761765912967	0.927756021116643	high.180min_vs_high.0min
ENSMUSG00000014856	TMembrane208	749.4081121050823	0.14077340838746102	0.24156657270015627	0.30150883313566007	0.5012181631888996	high.180min_vs_high.0min
ENSMUSG00000014859	E2f4	2747.7547156718897	0.32435613292021337	0.11647118264327687	0.002233075877540821	0.01696685465740813	high.180min_vs_high.0min
ENSMUSG00000014867	Surf4	4830.400250354013	0.11554879850767608	0.1856085196853448	0.3937854607546996	0.592187990583263	high.180min_vs_high.0min
ENSMUSG00000014873	Surf2	881.0995371627828	0.21840657889953058	0.134569927337512	0.061188301528258694	0.17580611770180093	high.180min_vs_high.0min
ENSMUSG00000014905	Dnajb9	461.2112796513804	-0.9871061129861182	0.23160480153711674	1.1850415011875106e-6	4.6488965849424934e-5	high.180min_vs_high.0min
ENSMUSG00000014907	Naf1	873.9955432302544	-0.5108835975711784	0.20350767037527842	0.002068806487651642	0.01603387871383475	high.180min_vs_high.0min
ENSMUSG00000014932	Yes1	3065.0933733420256	-0.6533333321701463	0.23062811023767274	4.990185014333835e-4	0.005598926141412202	high.180min_vs_high.0min
ENSMUSG00000014956	Ppp1cb	4776.426660552921	-0.0637790359897147	0.17085784937497758	0.6279713965570026	0.7820981261229799	high.180min_vs_high.0min
ENSMUSG00000014959	Gorasp2	2125.9540355366876	0.30568758003934915	0.10011072024031126	0.0010204935895644545	0.009537316279907506	high.180min_vs_high.0min
ENSMUSG00000014980	Tsen15	504.3083087768727	0.3888784883783572	0.16494166838385663	0.0048939354196391	0.03020412876068505	high.180min_vs_high.0min
ENSMUSG00000015001	Oc90	8.240406725553745	-0.005801946408080767	0.2494501439102916	0.9587090587310251	NA	high.180min_vs_high.0min
ENSMUSG00000015002	Efr3a	1668.457094995541	-0.17026939369778932	0.15894497994698045	0.19006751731726107	0.37559305838379137	high.180min_vs_high.0min
ENSMUSG00000015013	Trappc2l	306.8122580733616	0.40178115326750335	0.23713351022622176	0.018878356494935043	0.07819194604087218	high.180min_vs_high.0min
ENSMUSG00000015016	Acsf3	259.57375323739456	0.29559269364238056	0.21465274670703618	0.05844272847849761	0.16990744922520373	high.180min_vs_high.0min
ENSMUSG00000015023	Ddx19a	1305.9134624326855	0.11321183374644896	0.14858702266299148	0.37923942872412825	0.579931596332523	high.180min_vs_high.0min
ENSMUSG00000015027	Galns	215.85197471395372	0.04656363285001446	0.1898927573394595	0.7224511086288403	0.8474766706002865	high.180min_vs_high.0min
ENSMUSG00000015053	Gata2	46.877932648685984	-0.0011886320535835792	0.2276638962601148	0.9847842846939571	0.9918595547008378	high.180min_vs_high.0min
ENSMUSG00000015083	C8g	59.078480272355065	-0.011823678164777614	0.2293001751566687	0.9217913944974164	0.9606480532312344	high.180min_vs_high.0min
ENSMUSG00000015085	Entpd2	20.64011031757557	0.02309952676953425	0.2491481179062986	0.78212639623825	0.8843059624092864	high.180min_vs_high.0min
ENSMUSG00000015087	Rabl6	1338.317798257187	0.17834266084664974	0.10073482764838583	0.0554629329322817	0.1635553942249463	high.180min_vs_high.0min
ENSMUSG00000015092	Edf1	1853.448024574422	0.46301088150865805	0.203748533989762	0.00420938852331628	0.026863016204074927	high.180min_vs_high.0min
ENSMUSG00000015094	Npdc1	480.44022987055695	0.14709808410531405	0.22353839254193844	0.29416045185479056	0.4936338969102293	high.180min_vs_high.0min
ENSMUSG00000015095	Fbxw5	522.3945078985433	0.10927038995713315	0.1455589644587051	0.3738346529800696	0.5757586222463779	high.180min_vs_high.0min
ENSMUSG00000015112	Slc25a13	2285.28321589301	0.16075166403892147	0.14390244032448038	0.19001238010612273	0.3755791653259696	high.180min_vs_high.0min
ENSMUSG00000015120	Ube2i	4136.765270784164	0.15092381446752923	0.13552350611694772	0.19809695918075299	0.3857025195770552	high.180min_vs_high.0min
ENSMUSG00000015126	Tsr3	620.2728930033594	0.12116485949785247	0.18938305258299584	0.38938296301355546	0.5882472712508149	high.180min_vs_high.0min
ENSMUSG00000015127	Unkl	171.18952224377492	-0.19009010873578522	0.25817651159244187	0.2139520082415679	0.4050735780851412	high.180min_vs_high.0min
ENSMUSG00000015143	Actn1	5466.868830850559	0.23091603152506132	0.12550071688391756	0.038554792781529276	0.12765922141136213	high.180min_vs_high.0min
ENSMUSG00000015149	Sirt2	363.32254636197996	0.4533534998749649	0.1716217397007716	0.0019052933020936463	0.01509678674211717	high.180min_vs_high.0min
ENSMUSG00000015165	Hnrnpl	10424.520258312263	0.42568783910156865	0.09416378500461227	1.6415391294442466e-6	6.074185783738846e-5	high.180min_vs_high.0min
ENSMUSG00000015176	Nolc1	7391.13181950593	0.3003679063072874	0.14031724671777718	0.014160874903808086	0.06440295228088405	high.180min_vs_high.0min
ENSMUSG00000015189	Casd1	409.5600388600625	-1.0219383794495904	0.2249429364764369	3.068118411145425e-7	1.5593620147801666e-5	high.180min_vs_high.0min
ENSMUSG00000015202	Cnksr3	171.83594011990135	-0.42437873662938697	0.23686361255747487	0.016001444264674567	0.07005162130557771	high.180min_vs_high.0min
ENSMUSG00000015214	Mtmr1	184.81904865610534	-0.028844071329049217	0.18279847099550908	0.8355859257025221	0.9163216413811636	high.180min_vs_high.0min
ENSMUSG00000015217	Hmgb3	807.387116520805	0.23799510728090909	0.16409693974582593	0.0752160191496298	0.20183650742360695	high.180min_vs_high.0min
ENSMUSG00000015222	Map2	63.50272838833341	-0.026048142486976872	0.21743615159021834	0.8468941519726225	0.9219857225392342	high.180min_vs_high.0min
ENSMUSG00000015243	Abca1	1209.0908278793395	-1.3869764511595855	0.19610279684506832	1.4849355964459175e-13	4.209627423080126e-11	high.180min_vs_high.0min
ENSMUSG00000015247	Nipsnap3b	493.4423282061648	0.21649728818393177	0.1623865951888435	0.10262033312942957	0.24992890220162906	high.180min_vs_high.0min
ENSMUSG00000015289	Lage3	995.8610487455801	0.3488066141389385	0.17772918793962775	0.014721794878015627	0.06617545357957906	high.180min_vs_high.0min
ENSMUSG00000015290	Ubl4a	715.7449181531516	0.2502042228569447	0.14198568858058316	0.03771966601180567	0.12566983006335988	high.180min_vs_high.0min
ENSMUSG00000015291	Gdi1	1527.0454846671128	0.08392858393138031	0.11695533957972613	0.4231820464218949	0.6174692172256792	high.180min_vs_high.0min
ENSMUSG00000015305	Sash1	939.2010547028278	-0.2533206216888427	0.1985690242518215	0.08893588956715616	0.2264581124168086	high.180min_vs_high.0min
ENSMUSG00000015312	Gadd45b	280.7999205692098	0.0979470098676405	0.14243138090119425	0.4195149362530478	0.6144451638934585	high.180min_vs_high.0min
ENSMUSG00000015335	Zdhhc12	1352.5949243364594	0.003845405647257116	0.20888631649980488	0.975821575190092	0.9868147298609807	high.180min_vs_high.0min
ENSMUSG00000015337	Endog	206.91307692257556	0.3765924716532974	0.299748402119171	0.03810534266391676	0.1265252098812041	high.180min_vs_high.0min
ENSMUSG00000015341	Golga7	2223.841325068238	0.16990612102446095	0.13240130450223125	0.13954028894506174	0.3067792940229071	high.180min_vs_high.0min
ENSMUSG00000015342	Xk	174.4044766387131	-0.7419405248204262	0.2691188925655094	5.52065466853231e-4	0.006066063015199541	high.180min_vs_high.0min
ENSMUSG00000015354	Pcolce2	898.5687611723904	0.011810504468663332	0.19150884453798817	0.956153226702796	0.9760459880809449	high.180min_vs_high.0min
ENSMUSG00000015357	Clpx	801.8531814390531	0.03195955761419149	0.14724193864376417	0.7991374578558933	0.8965435361769089	high.180min_vs_high.0min
ENSMUSG00000015363	Trabd	464.895919255781	0.13988676046019072	0.17233655896640585	0.2898390196141727	0.4885671740510043	high.180min_vs_high.0min
ENSMUSG00000015365	Mov10l1	291.86477849591853	0.09128759842844418	0.18125912978628236	0.5034209369514362	0.6855743067871902	high.180min_vs_high.0min
ENSMUSG00000015377	Dennd6b	415.5127621353285	-0.12674109449345053	0.18233848811825018	0.348720403581302	0.5492131096897124	high.180min_vs_high.0min
ENSMUSG00000015452	Ager	30.95896152053237	-0.04692686530971407	0.2501387588514301	0.6080458029636899	0.7672443430670418	high.180min_vs_high.0min
ENSMUSG00000015461	Atf6b	1669.7577705393182	0.09715551528815605	0.1633134823045875	0.45286372176702666	0.6436608478959802	high.180min_vs_high.0min
ENSMUSG00000015467	Egfl8	10.953794890516479	0.07325441745014932	0.2585365786660103	0.4514361988311347	NA	high.180min_vs_high.0min
ENSMUSG00000015468	Notch4	658.7509969719289	0.11489491746049255	0.18606734245462342	0.3981093787105617	0.5955301763849244	high.180min_vs_high.0min
ENSMUSG00000015474	Ppt2	197.48915651991453	-0.03743502863079682	0.2196770468564852	0.7634369390566315	0.8736468672916956	high.180min_vs_high.0min
ENSMUSG00000015478	Rnf5	486.27637382938315	0.3128767501409869	0.16764811744350422	0.020913103384420637	0.08397496376300097	high.180min_vs_high.0min
ENSMUSG00000015488	Cacfd1	430.347956445269	-0.08960148736600927	0.17100483169796282	0.4882187258317721	0.6742672172172693	high.180min_vs_high.0min
ENSMUSG00000015501	Hivep2	26.856589692743363	-0.025070703731812922	0.24088385761949987	0.8203931819657289	0.9080916114825859	high.180min_vs_high.0min
ENSMUSG00000015522	Arnt	1640.0378845778675	-0.04868053680755529	0.13396413503085486	0.6751411857162554	0.8146780274481905	high.180min_vs_high.0min
ENSMUSG00000015536	Mocs2	342.88058393159355	0.2756559267612928	0.18578456886389808	0.056455626698321874	0.16567849776638882	high.180min_vs_high.0min
ENSMUSG00000015542	Nat9	229.24179037339553	0.0982041134736654	0.1743573767634493	0.4596706554643661	0.6488250301746105	high.180min_vs_high.0min
ENSMUSG00000015568	Lpl	417.04155743442226	0.08655180556023882	0.15735321536227728	0.45679495735450903	0.6469064465998525	high.180min_vs_high.0min
ENSMUSG00000015575	Atp6v0e	1273.0373369653246	0.1596871692326435	0.24152107817985094	0.2679466743451394	0.4649973778562024	high.180min_vs_high.0min
ENSMUSG00000015597	Zfp318	1261.1143752829967	-0.3464522454465105	0.22894139635460123	0.036866173916801546	0.12357593267115902	high.180min_vs_high.0min
ENSMUSG00000015599	Ttbk1	28.58328831979324	0.22741450858462128	0.3252203650802401	0.12508549398309246	0.2858168810213703	high.180min_vs_high.0min
ENSMUSG00000015605	Srf	851.5955165609998	0.11730108977233465	0.15264044837509866	0.35872214816078113	0.5606736638185598	high.180min_vs_high.0min
ENSMUSG00000015647	Lama5	3645.302409294863	-0.04756417849902389	0.1833259447417493	0.7228946587291216	0.8479190107950906	high.180min_vs_high.0min
ENSMUSG00000015652	Steap1	444.6414805899722	-0.13547777656606863	0.184398006189978	0.31963192201743396	0.5206262039295716	high.180min_vs_high.0min
ENSMUSG00000015653	Steap2	546.2080765017889	-0.5066410682984583	0.20956900333971462	0.002577265227203086	0.018734001426455704	high.180min_vs_high.0min
ENSMUSG00000015656	Hspa8	54135.67651881263	0.43309866445089146	0.11422257288233802	4.123394461836208e-5	8.553194008072276e-4	high.180min_vs_high.0min
ENSMUSG00000015659	Serac1	314.42563064944653	-0.06586665530475466	0.17912190629847238	0.6267446324911536	0.7813678458460471	high.180min_vs_high.0min
ENSMUSG00000015668	Pdzd11	597.702192544633	0.44569269228763286	0.12243192880438006	6.984236485295164e-5	0.001262009983610629	high.180min_vs_high.0min
ENSMUSG00000015671	Psma2	4454.035952927808	0.4396448214801156	0.19268490653838574	0.00461660069318764	0.028841319805580183	high.180min_vs_high.0min
ENSMUSG00000015672	Mrpl32	525.0233221457661	-0.04715815108235865	0.145147682721209	0.6961764842833331	0.8294688904457346	high.180min_vs_high.0min
ENSMUSG00000015697	Setdb1	3745.556054616091	-0.07729547187383803	0.16051869065275412	0.5470798080561128	0.7211809152332015	high.180min_vs_high.0min
ENSMUSG00000015702	Anxa9	41.42306723315095	-0.029338856563545852	0.23206016625438716	0.8017482498015489	0.8979721178857207	high.180min_vs_high.0min
ENSMUSG00000015709	Arnt2	112.46991823543826	-0.3037560635499344	0.26367187239826145	0.07165308761900867	0.1955247997338382	high.180min_vs_high.0min
ENSMUSG00000015711	Prune1	1187.739342539427	0.16222043344972478	0.13145079668141238	0.18786148703117198	0.37346875332034607	high.180min_vs_high.0min
ENSMUSG00000015714	Cers2	2735.2953948634135	-0.05001647142504693	0.12082893037472195	0.6395268428373173	0.7905094642350461	high.180min_vs_high.0min
ENSMUSG00000015733	Capza2	2438.727392729983	-0.1341248989199251	0.16103932545725272	0.3009866385635008	0.5005457630236708	high.180min_vs_high.0min
ENSMUSG00000015745	Plekho1	66.69954996310774	-0.09961150511312156	0.2272623910500942	0.44659077193354596	0.6390531102138245	high.180min_vs_high.0min
ENSMUSG00000015747	Vps45	224.50073032546436	0.3447161086473859	0.19426457588964144	0.01982421414730162	0.08074632818554495	high.180min_vs_high.0min
ENSMUSG00000015748	Prpf3	2612.566339555707	0.23814716112416298	0.10031979121428944	0.01025348901368546	0.051155165955254364	high.180min_vs_high.0min
ENSMUSG00000015749	Anp32e	3655.551478167565	0.16904071548927202	0.12724601947593125	0.13323379277763056	0.297977470979003	high.180min_vs_high.0min
ENSMUSG00000015750	Aph1a	878.5644664996694	0.08499292669178805	0.1846622648212291	0.5284280116413236	0.7060280838404236	high.180min_vs_high.0min
ENSMUSG00000015755	Tab2	2243.8660502382277	-0.18886463031407816	0.10601360464346797	0.05235006359548688	0.1572264595472362	high.180min_vs_high.0min
ENSMUSG00000015757	Ppil4	1131.4678600218035	-0.6202328780960444	0.21893055332696562	6.391340409741316e-4	0.006699616237228428	high.180min_vs_high.0min
ENSMUSG00000015759	Cnih1	2092.613204562443	-0.04870076243501191	0.18035528159186603	0.7515182461619736	0.8660450105048146	high.180min_vs_high.0min
ENSMUSG00000015766	Eps8	400.92755280598453	-0.3158583412049015	0.23194756870482988	0.05297771305868307	0.1584982845894981	high.180min_vs_high.0min
ENSMUSG00000015776	Med22	767.3735462761302	0.2338473473174286	0.16137084706033147	0.08014013124957246	0.21061962388767944	high.180min_vs_high.0min
ENSMUSG00000015787	Abo	23.982550241487594	0.05276512001735258	0.24166308515837207	0.638100120062381	0.7894516009456849	high.180min_vs_high.0min
ENSMUSG00000015790	Surf1	679.0846910676896	0.15506754346386992	0.18326355593343407	0.26074831969990914	0.45710681797605346	high.180min_vs_high.0min
ENSMUSG00000015804	Med28	1143.8354473911234	0.16428558878071275	0.17801697537959005	0.22570709903712247	0.4187529759186404	high.180min_vs_high.0min
ENSMUSG00000015806	Qdpr	2021.9567048469178	0.3747378569566118	0.19727572753450068	0.014640649771401473	0.06590358826173909	high.180min_vs_high.0min
ENSMUSG00000015812	Gnrh1	15.355411396648755	-0.044556383027424505	0.24771860191942421	0.6614260786208987	0.8045206412058358	high.180min_vs_high.0min
ENSMUSG00000015837	Sqstm1	3743.5484015555917	0.4043195308433649	0.1557517284873209	0.002633110907250403	0.019031601429868174	high.180min_vs_high.0min
ENSMUSG00000015839	Nfe2l2	1870.4812401936213	-0.1850487283522621	0.19943084862281799	0.22157464866368676	0.41421860976006036	high.180min_vs_high.0min
ENSMUSG00000015846	Rxra	835.0342728882275	0.06594888320694653	0.14122973859192833	0.5831045376623527	0.7504427888169749	high.180min_vs_high.0min
ENSMUSG00000015850	Adamtsl4	69.70364816869831	-0.09294934563341975	0.2431356618666419	0.45919665894394407	0.6485796920004312	high.180min_vs_high.0min
ENSMUSG00000015869	Prpsap1	1936.1045564174285	0.2679082147028045	0.14289877949807497	0.028885099615640432	0.10444648973830073	high.180min_vs_high.0min
ENSMUSG00000015879	Fam184b	19.50865167631671	-0.013675270481125039	0.2332499538216059	0.9018688346327537	0.9512016912576349	high.180min_vs_high.0min
ENSMUSG00000015880	Ncapg	2760.2599881051374	-0.11001319479834333	0.11738308798913909	0.2931111067567208	0.49206399077726903	high.180min_vs_high.0min
ENSMUSG00000015882	Lcorl	197.72463762027508	-0.8583225352311241	0.26723193158629654	1.1274818933334644e-4	0.0018559079371941944	high.180min_vs_high.0min
ENSMUSG00000015889	Lta4h	1654.6184041163017	0.43847694977404	0.11481771974361374	4.767653874021564e-5	9.458936309625675e-4	high.180min_vs_high.0min
ENSMUSG00000015932	Dstn	6478.497846571703	0.28770990058494483	0.18122194973648734	0.047640570071437974	0.14726211591987745	high.180min_vs_high.0min
ENSMUSG00000015937	H2afy	3453.2802753244414	0.4526905337526932	0.16356350735166258	0.0011149149512325528	0.010115910407449273	high.180min_vs_high.0min
ENSMUSG00000015942	Gtf2ird2	85.05996475261692	-0.026957421621109572	0.20685005109257454	0.8340397844756238	0.9155705645431145	high.180min_vs_high.0min
ENSMUSG00000015943	Bola1	389.585981240082	0.43878348590203753	0.2992040679806158	0.021493163297102533	0.08547016339811005	high.180min_vs_high.0min
ENSMUSG00000015944	Gatsl2	80.32057629264163	0.3292496880107097	0.31499237319327583	0.06292349323298294	0.17897770416347009	high.180min_vs_high.0min
ENSMUSG00000015957	Wnt11	33.95512279603759	0.10674921766817864	0.2602913557427705	0.3550236321574931	0.5563926873996485	high.180min_vs_high.0min
ENSMUSG00000015961	Adss	3121.3858020294506	0.023681659662024474	0.13322662326267593	0.8390196711373866	0.9180328157142356	high.180min_vs_high.0min
ENSMUSG00000015971	Actr8	716.497710513977	-0.12597043623046575	0.13321396872449276	0.27357051242417185	0.47140967705343056	high.180min_vs_high.0min
ENSMUSG00000015980	Lrrc27	53.5371512432281	-0.11566462038904773	0.2392825928667539	0.3831548263262579	0.5831431781727597	high.180min_vs_high.0min
ENSMUSG00000015994	Fnta	1425.2692752652124	0.2991871858777163	0.1288620514935584	0.009505963090917184	0.04869475016536849	high.180min_vs_high.0min
ENSMUSG00000016018	Skiv2l2	2924.462926155312	-0.019591225867168143	0.16272493834641075	0.8774776216068574	0.9392434566073332	high.180min_vs_high.0min
ENSMUSG00000016028	Celsr1	1476.1416276822345	-0.055588552838029874	0.16485428694847598	0.6680159560169434	0.8086041892881818	high.180min_vs_high.0min
ENSMUSG00000016150	Tenm1	28.526015516202065	-0.007515210218690385	0.2376465565862372	0.9553565823691559	0.9756916294722691	high.180min_vs_high.0min
ENSMUSG00000016181	Diexf	656.519120770245	0.010322775282440848	0.11796039763775613	0.9234176891820551	0.9611915951493534	high.180min_vs_high.0min
ENSMUSG00000016200	Syt14	460.7567494465272	-0.8343075143892504	0.20418111132241398	4.044753005042996e-6	1.319665321875537e-4	high.180min_vs_high.0min
ENSMUSG00000016206	H2-M3	38.17030333625477	-0.15164932276752294	0.28843647036325687	0.19395979545223738	0.3806368013295775	high.180min_vs_high.0min
ENSMUSG00000016239	Lonrf3	41.745594138810894	0.036931147154207415	0.23183855224876052	0.753864536199425	0.8678081472925523	high.180min_vs_high.0min
ENSMUSG00000016252	Atp5e	1622.7025471139696	0.25643459196215396	0.28600184027687425	0.10527019151897248	0.25395836482744555	high.180min_vs_high.0min
ENSMUSG00000016253	Nelfcd	1583.3806411135583	0.28910030607879067	0.13706006537353763	0.015752384087994037	0.06934201649777084	high.180min_vs_high.0min
ENSMUSG00000016256	Ctsz	2266.480300501452	0.08001321385528458	0.21766410818748375	0.5390400179654748	0.714593526882008	high.180min_vs_high.0min
ENSMUSG00000016257	Prelid3b	1459.872897814026	0.18013989808571332	0.135138246879048	0.12420845759355359	0.28423383716618555	high.180min_vs_high.0min
ENSMUSG00000016262	Sertad4	27.62257060318298	-0.2224979663693964	0.34027839758428063	0.10247912575019107	0.24973096907802564	high.180min_vs_high.0min
ENSMUSG00000016308	Ube2a	1148.947738759521	0.1877203066902174	0.16460016643520678	0.15559040121762882	0.33004102898791005	high.180min_vs_high.0min
ENSMUSG00000016319	Slc25a5	11516.277978701582	0.551125654540246	0.10693985249156338	4.542406486353812e-8	3.0507185261469953e-6	high.180min_vs_high.0min
ENSMUSG00000016344	Ppdpf	1043.3946575023715	0.5675896023863715	0.19952389321737177	5.998809206898611e-4	0.0064092804901512215	high.180min_vs_high.0min
ENSMUSG00000016346	Kcnq2	157.73633236178554	-0.027674474495228613	0.18991780437673564	0.8357397184185205	0.9164115169215288	high.180min_vs_high.0min
ENSMUSG00000016349	Eef1a2	13.521949592111655	0.02188468491416262	0.23557992347027287	0.8451032972323191	0.9211365996917887	high.180min_vs_high.0min
ENSMUSG00000016356	Col20a1	29.053913817109482	0.05114558928262779	0.24857133846792048	0.5831013934396148	0.7504427888169749	high.180min_vs_high.0min
ENSMUSG00000016382	Pls3	455.4401329852846	0.06108667996188371	0.13627919755785503	0.6019597593418777	0.7640490209756863	high.180min_vs_high.0min
ENSMUSG00000016386	Mpped2	148.7367626192823	-0.34178999862061527	0.2916450266848149	0.050166875757863445	0.15277604059275815	high.180min_vs_high.0min
ENSMUSG00000016409	Nkap	509.5821693245651	-0.22886455118005397	0.17639723424904027	0.09507568093333277	0.2371248481144352	high.180min_vs_high.0min
ENSMUSG00000016427	Ndufa1	831.3856161000049	0.17360559636380898	0.24580027848958835	0.22387981841022317	0.41676871784853237	high.180min_vs_high.0min
ENSMUSG00000016458	Wt1	18.719062520756765	-0.010421138178529457	0.24159379761371913	0.9157060242881584	0.9577627967103657	high.180min_vs_high.0min
ENSMUSG00000016477	E2f3	1041.4156998952694	-0.23137284794717544	0.19220621534130833	0.11144541360545904	0.2638257440807084	high.180min_vs_high.0min
ENSMUSG00000016481	Cr1l	733.1096227601353	0.006243130541639084	0.141021721824548	0.9588921747111482	0.9770610087159641	high.180min_vs_high.0min
ENSMUSG00000016487	Ppfibp1	1070.516946401926	-0.020325422560141575	0.15712112840871384	0.8728370050540813	0.9371922963954983	high.180min_vs_high.0min
ENSMUSG00000016493	Cd46	7.187285732887936	0.03225682036086651	0.2596162329860575	0.6220626827982546	NA	high.180min_vs_high.0min
ENSMUSG00000016494	Cd34	48.86397161468553	-0.09398341680696672	0.23924545703881925	0.45764721716146745	0.6476820001474196	high.180min_vs_high.0min
ENSMUSG00000016495	Plgrkt	284.49915221928217	0.16796117204620586	0.19463211976219105	0.23541748749649508	0.42958387755582716	high.180min_vs_high.0min
ENSMUSG00000016503	Gtf3a	1308.8821935444557	0.4998302310232537	0.16624301503704353	4.923936152380618e-4	0.005536688689550166	high.180min_vs_high.0min
ENSMUSG00000016510	Mtif3	355.2708747119541	-0.009015680522383388	0.13072079910304565	0.9354423847666004	0.966270324086439	high.180min_vs_high.0min
ENSMUSG00000016520	Lnx2	316.6269837015567	-0.07783511641368698	0.1906484728937505	0.5667240977168699	0.7370475394611182	high.180min_vs_high.0min
ENSMUSG00000016526	Dyrk3	1433.42068677708	0.3055642381602732	0.14410801262896472	0.014286165298887899	0.064778783423966535	high.180min_vs_high.0min
ENSMUSG00000016528	Mapkapk2	605.8951459785214	0.4677300215629209	0.16412452299672747	0.0010244860497568365	0.009560620729149935	high.180min_vs_high.0min
ENSMUSG00000016534	Lamp2	2650.8273396081395	-0.8606803522521733	0.19489912085133593	8.325253526050519e-7	3.516730438139949e-5	high.180min_vs_high.0min
ENSMUSG00000016541	Atxn10	4477.108753805391	0.4185639556771405	0.12178516361770726	1.7037264280062982e-4	0.0025272602374507382	high.180min_vs_high.0min
ENSMUSG00000016552	Foxred2	688.5172345450566	-0.2055911915402165	0.11560971461237378	0.04720316413005174	0.14651356807957908	high.180min_vs_high.0min
ENSMUSG00000016554	Eif3d	8311.047941835852	0.4617316646511752	0.124728282213576	5.381557538784594e-5	0.0010354830998834852	high.180min_vs_high.0min
ENSMUSG00000016559	H3f3b	17019.683720760422	0.13387467980800366	0.09777716476851296	0.12609162336375754	0.28718993737751386	high.180min_vs_high.0min
ENSMUSG00000016619	Nup50	2951.737941562158	0.06630801632253602	0.10789221114781579	0.4948094427621979	0.6794708354485854	high.180min_vs_high.0min
ENSMUSG00000016624	Phf21b	218.13296194604172	-0.20756399201297818	0.18153826655213073	0.1381226262918509	0.3048495404161145	high.180min_vs_high.0min
ENSMUSG00000016637	Ift27	230.5463748137123	0.12726507772239787	0.20755514584615609	0.36328333460464685	0.5648269956796441	high.180min_vs_high.0min
ENSMUSG00000016664	Pacsin2	1822.8052601237464	0.21712863052544906	0.1841563121542793	0.13093122912324698	0.2944279375859795	high.180min_vs_high.0min
ENSMUSG00000016757	Ttll12	1094.8970732663577	0.427243123752544	0.18091400909946856	0.004656757634093667	0.029021131967822626	high.180min_vs_high.0min
ENSMUSG00000016758	Bik	24.066993831591017	-0.08081904148554836	0.2385783273003599	0.5068346772246073	0.6884252531254594	high.180min_vs_high.0min
ENSMUSG00000016763	Scube1	31.733957912148227	0.07872698851682848	0.227238896874709	0.5422491301589787	0.7175056688557298	high.180min_vs_high.0min
ENSMUSG00000016831	Tox4	1578.3034030842307	0.13136704980709246	0.1603451145519493	0.2790593544890434	0.47739844243217466	high.180min_vs_high.0min
ENSMUSG00000016833	Mrps18c	326.75691139268827	-0.11742152875638232	0.20327383024749635	0.3835790269054265	0.5836495284151391	high.180min_vs_high.0min
ENSMUSG00000016918	Sulf1	1049.7591980254374	0.013819152376342497	0.18820028067659816	0.9156620623022224	0.9577627967103657	high.180min_vs_high.0min
ENSMUSG00000016921	Srsf6	9777.997094834904	0.10189747576341929	0.13586276002759456	0.3839200711958623	0.5839595025927764	high.180min_vs_high.0min
ENSMUSG00000016933	Plcg1	1431.8168942735795	0.18543993873799341	0.15528375311766224	0.15117747492310113	0.32336872025385666	high.180min_vs_high.0min
ENSMUSG00000016940	Kctd2	484.11214237917966	-0.033082968936517	0.16269348022333482	0.793896023463092	0.892389776307927	high.180min_vs_high.0min
ENSMUSG00000016946	Kctd5	1323.2118865768011	0.08216711885180784	0.12609257943557592	0.4611743189725116	0.6502211303196652	high.180min_vs_high.0min
ENSMUSG00000016984	Etaa1	1138.800739152712	-0.3238709701309007	0.2086778787946352	0.038087122934410016	0.12649763792613083	high.180min_vs_high.0min
ENSMUSG00000017009	Sdc4	2492.4244694445188	0.16175391417729348	0.22742571186300906	0.2568475090004154	0.4530075587333471	high.180min_vs_high.0min
ENSMUSG00000017057	Il13ra1	191.35166599762516	-0.34685187454029154	0.2505317785466192	0.042691075613612704	0.13733389762936796	high.180min_vs_high.0min
ENSMUSG00000017119	Nbr1	2579.258183113472	0.007899558000196118	0.1491796409534844	0.951083278251188	0.9741321009448762	high.180min_vs_high.0min
ENSMUSG00000017132	Cyth1	106.34228697313557	-0.1742746032139122	0.23409335931220698	0.2351300878919481	0.4292380365260716	high.180min_vs_high.0min
ENSMUSG00000017144	Rnd3	143.30811737151822	-0.13449384891357796	0.19360264415156858	0.334644664655089	0.5352693059747898	high.180min_vs_high.0min
ENSMUSG00000017146	Brca1	3071.5390375757324	-0.34449909752679864	0.1684888051831652	0.013646466374670914	0.06284764315584002	high.180min_vs_high.0min
ENSMUSG00000017165	Gast	9.0289193524106	0.06705033520587284	0.2679567216736517	0.32035667374718463	NA	high.180min_vs_high.0min
ENSMUSG00000017176	Nt5c3b	619.5451757931772	0.25553220899156037	0.11096420351496626	0.011379854084766739	0.054948069098928576	high.180min_vs_high.0min
ENSMUSG00000017188	Coa3	697.8283847791713	0.38043690003589553	0.26672650518698854	0.0301842117557373	0.10773922478118096	high.180min_vs_high.0min
ENSMUSG00000017204	Gsdma	17.974282571997154	-0.11413738435710448	0.2643546230241257	0.31753132581366506	0.5183456004154045	high.180min_vs_high.0min
ENSMUSG00000017210	Med24	1500.4660348819389	0.4007229885717922	0.1394686465793309	0.0012496790242753652	0.011002177579489878	high.180min_vs_high.0min
ENSMUSG00000017221	Psmd3	5658.225604546613	0.4850923510698766	0.12281225636367436	1.875114835178217e-5	4.6011314239130524e-4	high.180min_vs_high.0min
ENSMUSG00000017264	Exosc10	2690.6273653254757	0.2507094581896401	0.17029891974690986	0.07098011472693513	0.19414522375032406	high.180min_vs_high.0min
ENSMUSG00000017286	Glod4	1302.526403535678	0.3431205564498756	0.11770903527040741	0.0013297726052313669	0.011500955338940032	high.180min_vs_high.0min
ENSMUSG00000017288	Vps53	495.8655394720177	0.15069469041275255	0.1955054597261505	0.29262518362915385	0.4917043555791775	high.180min_vs_high.0min
ENSMUSG00000017291	Taok1	2934.631256147487	-0.9163746649501388	0.2099401456342269	1.1334799521020145e-6	4.4906222822873915e-5	high.180min_vs_high.0min
ENSMUSG00000017299	Dnttip1	489.18489650636826	0.2672289757648007	0.13126859894532875	0.01994506808478724	0.08116084005028096	high.180min_vs_high.0min
ENSMUSG00000017307	Acot8	395.84675149498275	0.2572768838457718	0.20212826893169286	0.08478604622014854	0.2190835713247792	high.180min_vs_high.0min
ENSMUSG00000017314	Mpp2	52.680729223444686	-0.044934708067835005	0.2275634326146403	0.7103565909604148	0.839853478302318	high.180min_vs_high.0min
ENSMUSG00000017376	Nlk	779.1415405097363	-0.4657100006087842	0.1474343668828109	3.086508310807806e-4	0.00391397480327785	high.180min_vs_high.0min
ENSMUSG00000017386	Traf4	1741.1522620429096	0.48371428926204874	0.1492503376312979	2.889505994107207e-4	0.003742276950946766	high.180min_vs_high.0min
ENSMUSG00000017390	Aldoc	172.1620278179638	0.18960718515687286	0.23636802569177362	0.2065775004338376	0.39682414892854484	high.180min_vs_high.0min
ENSMUSG00000017400	Stac2	242.14256034721487	0.4067288062993518	0.24393178743768815	0.021013170988610153	0.08416484216693869	high.180min_vs_high.0min
ENSMUSG00000017404	Rpl19	12941.520425948407	0.45466295382765237	0.2437340490832807	0.010370084102178023	0.051570351182552286	high.180min_vs_high.0min
ENSMUSG00000017405	Nek8	320.3443973948464	0.07081555017467957	0.17880007851297341	0.5991409122278308	0.7616872351788462	high.180min_vs_high.0min
ENSMUSG00000017417	Plxdc1	235.55839890325362	-0.05307134876630668	0.21680772602632928	0.6675219714130047	0.8085432766156192	high.180min_vs_high.0min
ENSMUSG00000017418	Arl5b	921.915002857891	-0.9655297988898168	0.22156389689250577	1.2293686465734413e-6	4.749469808824216e-5	high.180min_vs_high.0min
ENSMUSG00000017421	Zfp207	6137.520601702589	0.07618462189237606	0.12778663914741606	0.50054905757699	0.6839265485749779	high.180min_vs_high.0min
ENSMUSG00000017428	Psmd11	3680.34398923585	0.1531223595656931	0.12817925939848948	0.17680039625015256	0.3593758213771823	high.180min_vs_high.0min
ENSMUSG00000017453	Pipox	978.7645286520227	0.17116904201005317	0.11775657813349018	0.10325612393497587	0.250807001720961	high.180min_vs_high.0min
ENSMUSG00000017466	Timp2	174.82481733493998	-0.0030899723645047643	0.16251910168734227	0.9850640490695154	0.9920630041825064	high.180min_vs_high.0min
ENSMUSG00000017478	Zc3h18	2429.2083093782644	0.10489457543177338	0.1418127372265095	0.38671975614086174	0.5860027041385324	high.180min_vs_high.0min
ENSMUSG00000017485	Top2b	1394.8130699844953	0.022968133844434607	0.1867389294869254	0.8678596918615484	0.9334314467254555	high.180min_vs_high.0min
ENSMUSG00000017491	Rarb	15.755957536583459	-0.14881220184191202	0.2802782862630001	0.22403283170415358	0.41681646609964446	high.180min_vs_high.0min
ENSMUSG00000017493	Igfbp4	72.38397264037305	0.1612068846014818	0.24790230500736113	0.2570520135086592	0.4530110353425553	high.180min_vs_high.0min
ENSMUSG00000017499	Cdc6	1364.7227773102886	-0.2954434770584004	0.1525268898124167	0.0240201548221439	0.09199192887003595	high.180min_vs_high.0min
ENSMUSG00000017548	Suz12	4851.14190779046	-0.9231286902080128	0.23027170503813446	5.092061801247543e-6	1.6239858099628728e-4	high.180min_vs_high.0min
ENSMUSG00000017550	Atad5	2849.8433659908997	-1.1107487772823161	0.20283497112669963	3.871647375387265e-9	3.741712543016313e-7	high.180min_vs_high.0min
ENSMUSG00000017561	Crlf3	1638.0155292969557	-0.25619655103929967	0.09316940666828491	0.0031570286575925955	0.021793406160664903	high.180min_vs_high.0min
ENSMUSG00000017615	Tnfaip1	915.2288622676612	-0.20761724913775187	0.126268663738569	0.06303525048052577	0.17917573315063887	high.180min_vs_high.0min
ENSMUSG00000017631	Abr	1444.5976735950278	-0.015287382710003536	0.1536648029776279	0.9019154705222507	0.9512016912576349	high.180min_vs_high.0min
ENSMUSG00000017639	Rab11fip4	739.6713675685774	0.034314986787911596	0.16027002836842416	0.7998249171193662	0.8966839324801612	high.180min_vs_high.0min
ENSMUSG00000017652	Cd40	25.677674269437283	-0.1357083609933157	0.28989294558489537	0.18826606067868365	0.37392342146628793	high.180min_vs_high.0min
ENSMUSG00000017664	Slc35c2	739.3131029760765	0.10187188881089257	0.19678376905139267	0.45402820157153356	0.6446601519265853	high.180min_vs_high.0min
ENSMUSG00000017667	Zfp334	160.05613782097572	-0.0408207764222423	0.22083598278576674	0.7436509029323581	0.861237861869109	high.180min_vs_high.0min
ENSMUSG00000017670	Elmo2	643.609606164647	-0.04508746619754475	0.15462161400752067	0.7192898062043204	0.8453592302340918	high.180min_vs_high.0min
ENSMUSG00000017677	Wsb1	2110.393002427421	-0.6135849688447478	0.13288091665710924	5.83389853566551e-7	2.6674926028489217e-5	high.180min_vs_high.0min
ENSMUSG00000017679	Ttpal	237.81481337292513	-0.1814256073847421	0.2002197010437705	0.21205021987000108	0.4030439474315733	high.180min_vs_high.0min
ENSMUSG00000017686	Rhot1	1429.7621955217714	-0.19838146825486647	0.14792219181642094	0.11152166122963693	0.2638257440807084	high.180min_vs_high.0min
ENSMUSG00000017692	Rhbdl3	28.2855429130741	-0.09565807024663923	0.23237580433204244	0.4762348761293068	0.6634627405025191	high.180min_vs_high.0min
ENSMUSG00000017697	Ada	167.78275761809752	0.19873423951390082	0.190632258729692	0.16721507351807266	0.34611592589980916	high.180min_vs_high.0min
ENSMUSG00000017707	Serinc3	3300.6838364412856	-0.13863817906111275	0.11346433785395675	0.17662651474656302	0.3592294253453359	high.180min_vs_high.0min
ENSMUSG00000017713	Tha1	15.609164020908258	-0.46279021004183735	0.7534727245670768	0.022806961793326096	0.08894784824135157	high.180min_vs_high.0min
ENSMUSG00000017715	Pgs1	1303.9962141074047	0.2381731421672699	0.12944957080027622	0.037071361795085175	0.12401858329862145	high.180min_vs_high.0min
ENSMUSG00000017716	Birc5	3055.996889286885	0.23315053727854254	0.11492976736485658	0.02477048467923549	0.09373986148116498	high.180min_vs_high.0min
ENSMUSG00000017718	Afmid	26.356176298027155	0.152367865196381	0.2655558253024698	0.2569252351543893	0.4530110353425553	high.180min_vs_high.0min
ENSMUSG00000017721	Pigt	2133.6924782938922	0.23543743357551822	0.2235849825329402	0.12335248207666456	0.28274985410565123	high.180min_vs_high.0min
ENSMUSG00000017723	Wfdc2	1697.8820516428991	0.24102541971580316	0.27082003231714286	0.12015123030234023	0.2777259005194699	high.180min_vs_high.0min
ENSMUSG00000017724	Etv4	2322.1677408896226	0.3533445976142856	0.21529553920625724	0.03529538915234706	0.12019807952213953	high.180min_vs_high.0min
ENSMUSG00000017737	Mmp9	36.549449439672046	-0.17641002305800585	0.27557645438875156	0.20494084969151405	0.394633661583939	high.180min_vs_high.0min
ENSMUSG00000017740	Slc12a5	47.76289160242104	0.27985304277073164	0.28854362398514577	0.09119431003825802	0.23059778258831667	high.180min_vs_high.0min
ENSMUSG00000017747	Ghdc	555.6813439052339	0.3417901967819869	0.24833322461610738	0.04233738748317697	0.1365704408821927	high.180min_vs_high.0min
ENSMUSG00000017754	Pltp	1531.738960311352	0.07343849219215565	0.24791366261683212	0.49113267363240987	0.676826133469661	high.180min_vs_high.0min
ENSMUSG00000017756	Slc12a7	3609.2745427623727	-0.42852052259304885	0.152021451792915	0.0011665609233552558	0.010480153309326055	high.180min_vs_high.0min
ENSMUSG00000017760	Ctsa	2563.009642048268	0.11809266792804439	0.21812519688372398	0.38695969433273264	0.5860027041385324	high.180min_vs_high.0min
ENSMUSG00000017764	Zswim1	730.9413460498083	0.12875679063847945	0.16780056895792933	0.32769853947869554	0.5289031209678289	high.180min_vs_high.0min
ENSMUSG00000017765	Slc12a4	1013.8549377956592	0.061314036605398116	0.17634142610893025	0.6451491739914587	0.7940119452059438	high.180min_vs_high.0min
ENSMUSG00000017774	Myo1c	1407.427224626162	0.1607775249203696	0.16198863904882468	0.2242757843793376	0.4170071682447471	high.180min_vs_high.0min
ENSMUSG00000017776	Crk	2363.4198072134723	-0.805085251675587	0.13649966964308682	4.302778519086464e-10	5.149086741594317e-8	high.180min_vs_high.0min
ENSMUSG00000017778	Cox7c	3675.235680129523	0.12917326002617116	0.22409726935398197	0.34752340910813123	0.5481399765074716	high.180min_vs_high.0min
ENSMUSG00000017781	Pitpna	1722.385447260297	0.30883580529949817	0.0944341506043978	4.8139992221376074e-4	0.0054478599010980315	high.180min_vs_high.0min
ENSMUSG00000017801	Mlx	691.6369422782353	0.036512087355092523	0.11461622770534464	0.7260105878958742	0.8501667954642618	high.180min_vs_high.0min
ENSMUSG00000017802	Fam134c	1803.7023614797681	-0.5252295409869251	0.1406407015791914	3.333906587570601e-5	7.208584125023415e-4	high.180min_vs_high.0min
ENSMUSG00000017830	Dhx58	39.71045428141691	0.2982045055364961	0.39022383827877277	0.05922014999126566	0.1714642427232356	high.180min_vs_high.0min
ENSMUSG00000017831	Rab5a	1259.1334882781439	-0.2832566402997926	0.18482702616010208	0.050140747268756704	0.1527329304936794	high.180min_vs_high.0min
ENSMUSG00000017837	Nkiras2	577.7568104995826	0.41596450499820953	0.14166039163521782	8.791328642951352e-4	0.00854809294955262	high.180min_vs_high.0min
ENSMUSG00000017843	Ppp2r5c	3084.9175693086077	0.19379430657530575	0.08472350795242607	0.015354173327020737	0.0681061158319901	high.180min_vs_high.0min
ENSMUSG00000017858	Ift52	943.9372207176882	0.13842923762662035	0.11613258272679944	0.18552910171597045	0.3707167929094316	high.180min_vs_high.0min
ENSMUSG00000017861	Mybl2	12624.04791175636	0.23469531962442322	0.10174295493697183	0.012537756961556195	0.05916581568032878	high.180min_vs_high.0min
ENSMUSG00000017868	Sgk2	27.15605426596418	-0.0923965247984268	0.2600561612707491	0.37702354924138276	0.5781571604366293	high.180min_vs_high.0min
ENSMUSG00000017929	B4galt5	1609.178139596801	-0.37523881332432135	0.12834519665358507	0.0010513990858590273	0.009719346477031602	high.180min_vs_high.0min
ENSMUSG00000017943	Gdap1l1	26.67402308297419	-0.05263150777171123	0.24585132373461074	0.6338993631716008	0.7869329180332476	high.180min_vs_high.0min
ENSMUSG00000017950	Hnf4a	20.47361957980876	0.04876630123454709	0.2480315596132611	0.6141760512341649	0.7711128347173768	high.180min_vs_high.0min
ENSMUSG00000017969	Ptgis	511.2868551653661	0.10963146505699367	0.20533377625137078	0.4229104558811277	0.6171872178679623	high.180min_vs_high.0min
ENSMUSG00000017978	Cadps2	63.51332777926663	0.07515383260506793	0.20959350569990493	0.5839216342226317	0.7509918628670342	high.180min_vs_high.0min
ENSMUSG00000017999	Ddx27	3025.909222958876	0.2783708553841807	0.09758536785310956	0.001800487622804246	0.014467423832283556	high.180min_vs_high.0min
ENSMUSG00000018001	Cyth3	243.8545356366657	-0.10460454116612047	0.18008192294486505	0.4381953070896908	0.6318522674548096	high.180min_vs_high.0min
ENSMUSG00000018008	Cyth4	19.57978882822	-0.05113971070765611	0.2565033139873404	0.5389288094261261	0.714593526882008	high.180min_vs_high.0min
ENSMUSG00000018012	Rac3	122.9064395795822	0.16806480451050265	0.27276199526203704	0.20730927166855553	0.3975720818433998	high.180min_vs_high.0min
ENSMUSG00000018040	Rrp7a	2045.6216590835645	0.4365380592826231	0.1213758893395562	8.078201745590036e-5	0.0014155716987430233	high.180min_vs_high.0min
ENSMUSG00000018042	Cyb5r3	2567.367880359745	0.3487371675288625	0.11398559430219227	7.844817098103298e-4	0.007849124056510101	high.180min_vs_high.0min
ENSMUSG00000018068	Ints2	1677.4009604745415	-0.1740493241186447	0.19160788596166062	0.22213384865925076	0.41483845810950987	high.180min_vs_high.0min
ENSMUSG00000018076	Med13l	1622.672877340034	-0.1528031503043372	0.21189915899773665	0.28854592218384384	0.4875208090319561	high.180min_vs_high.0min
ENSMUSG00000018102	Hist1h2bc	98.0591028197024	-0.08112345988626168	0.2380066198315333	0.48625926375910256	0.6722866977032534	high.180min_vs_high.0min
ENSMUSG00000018126	Baiap2l2	14.35952264461467	-0.03156169230265418	0.2520851784682738	0.7306530224685184	0.8534556623000612	high.180min_vs_high.0min
ENSMUSG00000018143	Mafk	117.0936111344186	0.26399640391790863	0.23149969520387118	0.09465496515258477	0.23638561412561868	high.180min_vs_high.0min
ENSMUSG00000018160	Med1	2113.186242413345	-0.08582882171973825	0.16414847783388217	0.5095911937626397	0.6904051464347912	high.180min_vs_high.0min
ENSMUSG00000018166	Erbb3	1172.0864435862877	-0.2625294954791989	0.22202759005723172	0.09243415095375153	0.23267215148322973	high.180min_vs_high.0min
ENSMUSG00000018167	Stard3	521.0672408400004	-0.15459349828948007	0.21127142707718966	0.2746723317196607	0.47249122650319736	high.180min_vs_high.0min
ENSMUSG00000018169	Mfng	155.70543559581856	0.010603326283345343	0.2157686127409523	0.9305543133615999	0.9634054029827893	high.180min_vs_high.0min
ENSMUSG00000018171	Vmp1	1932.6090264859192	-0.04278051090686708	0.17737934518388118	0.7295280285501726	0.852662215254824	high.180min_vs_high.0min
ENSMUSG00000018189	Uchl5	1558.4414243369256	0.09626083478492387	0.11833923831135523	0.36440842782592514	0.5659554801284791	high.180min_vs_high.0min
ENSMUSG00000018196	Glrx2	299.93574419378467	0.031908193179827155	0.17978837244062104	0.8099868039875391	0.9038679437086978	high.180min_vs_high.0min
ENSMUSG00000018199	Trove2	684.4040956520793	-0.48040533842023864	0.1831579397346129	0.001623100540476102	0.013445127197276934	high.180min_vs_high.0min
ENSMUSG00000018209	Stk4	1445.019518564524	-0.3396153357099238	0.18946803984732205	0.023464343939201132	0.09062333728594162	high.180min_vs_high.0min
ENSMUSG00000018217	Pmp22	26.480206470795203	-0.1289826135725651	0.2785591513123676	0.2285729230443143	0.4220444028479256	high.180min_vs_high.0min
ENSMUSG00000018238	Gdf9	9.512305583338724	1.7135202660814695	1.1192004425007402	0.0015798998029144392	NA	high.180min_vs_high.0min
ENSMUSG00000018239	Zcchc10	900.0574246298096	-0.45386944198911894	0.16337453435403304	0.001184017508473252	0.010595114167338215	high.180min_vs_high.0min
ENSMUSG00000018286	Psmb6	4967.208056447934	0.5254493952234027	0.22931299293386537	0.0031153750173391168	0.021599369074019083	high.180min_vs_high.0min
ENSMUSG00000018287	Spag7	1355.459433554971	0.5003540053390518	0.18561109206847834	0.0011843405818471658	0.010595114167338215	high.180min_vs_high.0min
ENSMUSG00000018293	Pfn1	9495.963290356984	0.5593776334718223	0.17014867629412225	1.550334832524345e-4	0.002348886158968298	high.180min_vs_high.0min
ENSMUSG00000018322	Tomm34	1141.772010844849	0.4788063052159052	0.12825754917225762	4.81467296463769e-5	9.537388666130903e-4	high.180min_vs_high.0min
ENSMUSG00000018326	Ywhab	5037.681682883785	0.25860062829987696	0.13922248678927224	0.03267027204740972	0.11396085629619096	high.180min_vs_high.0min
ENSMUSG00000018334	Ksr1	288.97486587744055	-0.17164900925557774	0.15893051807913663	0.16811781689155753	0.3472039809107333	high.180min_vs_high.0min
ENSMUSG00000018339	Gpx3	572.2940290441106	0.16458691366348363	0.2176877370240793	0.25335697628884074	0.44958616588075406	high.180min_vs_high.0min
ENSMUSG00000018340	Anxa6	1146.5368743464064	0.5345023575555876	0.18176871371160705	5.580335445080432e-4	0.006115836707293047	high.180min_vs_high.0min
ENSMUSG00000018347	Zkscan6	167.9561948959515	-0.3346266076425521	0.23566837396265186	0.04234767908336328	0.1365704408821927	high.180min_vs_high.0min
ENSMUSG00000018362	Kpna2	4687.618783259927	-0.25983781390982913	0.09941259341935373	0.005315972587202253	0.03198861429006564	high.180min_vs_high.0min
ENSMUSG00000018363	Smurf2	675.7442146852733	-0.4208205774004771	0.24221511627420805	0.017179534784357738	0.07365954450658126	high.180min_vs_high.0min
ENSMUSG00000018372	Cep95	368.60778431274434	-0.19634642813788306	0.15782756986398566	0.12786548654085517	0.28978149081572024	high.180min_vs_high.0min
ENSMUSG00000018377	Vezf1	625.715835233943	-0.5836788697834094	0.22744579381659902	0.0014515824248545028	0.012360906098914685	high.180min_vs_high.0min
ENSMUSG00000018378	Cuedc1	259.93215630593835	0.3500694154154995	0.16545352436396865	0.01096219960675338	0.05353934930449957	high.180min_vs_high.0min
ENSMUSG00000018379	Srsf1	11096.278487005871	-0.06459221481297055	0.1409747899946819	0.5885824032930864	0.7546277104331561	high.180min_vs_high.0min
ENSMUSG00000018381	Abi3	31.00172257033845	-0.09113444280979703	0.25682896228010743	0.4071441224377407	0.6039396474352832	high.180min_vs_high.0min
ENSMUSG00000018395	Kif3a	381.0197685470879	0.05113944711530772	0.18050796539082195	0.7015577441523064	0.8333121175187126	high.180min_vs_high.0min
ENSMUSG00000018398	Sept8	571.5165229099807	0.09039445026058644	0.19508308208649144	0.517356811726299	0.6971501898375828	high.180min_vs_high.0min
ENSMUSG00000018401	Mtmr4	924.9166147546443	-0.4086408666104413	0.19330310616408883	0.00801014159327453	0.04297114226467754	high.180min_vs_high.0min
ENSMUSG00000018405	Mrm1	195.5754843899783	0.2872958518252617	0.2239268188476036	0.06830769464430961	0.18918828931338638	high.180min_vs_high.0min
ENSMUSG00000018411	Mapt	211.73113008191157	0.07685579862977343	0.17883103060320032	0.562901383489087	0.7341716541427546	high.180min_vs_high.0min
ENSMUSG00000018412	Kansl1	1913.1192201310419	-0.17873326382467428	0.15690197717599697	0.16642612564910153	0.3451069708884246	high.180min_vs_high.0min
ENSMUSG00000018415	Gid4	814.9260123694711	-0.008894717317504009	0.1670979767924456	0.9424852350217425	0.9694867325852621	high.180min_vs_high.0min
ENSMUSG00000018417	Myo1b	1328.539190362105	0.025419995146743323	0.15301284004157792	0.8419159558751889	0.919154629790311	high.180min_vs_high.0min
ENSMUSG00000018425	Dhx40	1080.9207721532987	-0.14511415462799954	0.13301670673125657	0.2008954429101319	0.38963916919796937	high.180min_vs_high.0min
ENSMUSG00000018427	Ypel2	138.7443081722989	-0.6063216540505435	0.25881489447987377	0.0022398178921647313	0.01699783274856959	high.180min_vs_high.0min
ENSMUSG00000018428	Akap1	7080.975315767718	-0.1241538590598965	0.0768743592932764	0.0905949297344079	0.22958274108499038	high.180min_vs_high.0min
ENSMUSG00000018433	Nol11	2741.2980768492534	0.05666755978990392	0.14257294521435918	0.6509867102748372	0.7978585081001628	high.180min_vs_high.0min
ENSMUSG00000018442	Derl2	1016.3330032329241	-0.9147042311911137	0.25053526558992284	1.5209713798783999e-5	3.8574616089679417e-4	high.180min_vs_high.0min
ENSMUSG00000018446	C1qbp	6615.616084475878	0.34326013678199035	0.10618434543153854	4.1605906717587015e-4	0.004926449044683742	high.180min_vs_high.0min
ENSMUSG00000018449	Rpain	301.8880659365962	0.10964373564161578	0.21835033755983702	0.41406674546114436	0.609396570356232	high.180min_vs_high.0min
ENSMUSG00000018470	Kcnab3	111.11499600250258	-0.009796917726522377	0.18616157637516767	0.9497070684858709	0.9735947502952632	high.180min_vs_high.0min
ENSMUSG00000018474	Chd3	669.6359056564778	0.14472072166498237	0.17189761454642502	0.28721473601762976	0.48639298916459617	high.180min_vs_high.0min
ENSMUSG00000018476	Kdm6b	931.1938047587616	0.0641581620256357	0.1918703599485892	0.6417276581496105	0.7921927361152101	high.180min_vs_high.0min
ENSMUSG00000018481	Appbp2	2032.7926797636871	-0.42006896373878755	0.2251747285451333	0.013387628048496681	0.06209055608375307	high.180min_vs_high.0min
ENSMUSG00000018500	Adora2b	104.61586979515877	-0.7170523839982631	0.2633086957276723	5.298524782839222e-4	0.005867472279052079	high.180min_vs_high.0min
ENSMUSG00000018501	Ncor1	5609.429432589302	-0.15483535706678495	0.2164207600284318	0.28485062203659206	0.483913752909125	high.180min_vs_high.0min
ENSMUSG00000018507	Trpv2	85.15995590874869	0.0064418970684170344	0.2230857871266201	0.952180143663611	0.9745637109047405	high.180min_vs_high.0min
ENSMUSG00000018509	Cenpv	1038.2388521165462	0.31949439326863893	0.17609327660983576	0.024218673609062605	0.09230881960884722	high.180min_vs_high.0min
ENSMUSG00000018537	Pcgf2	1541.6993545500195	-0.036406527152967855	0.10850843254782341	0.712534960116631	0.8414152074616181	high.180min_vs_high.0min
ENSMUSG00000018541	Cwc25	533.0699736461924	-0.288861204213403	0.18942768090528836	0.05013009258705528	0.1527329304936794	high.180min_vs_high.0min
ENSMUSG00000018543	1700001P01Rik	12.426076080413138	0.16788960949544707	0.3280193900273065	0.06046186972680436	0.17430781290504932	high.180min_vs_high.0min
ENSMUSG00000018547	Pip4k2b	1624.3391517548994	0.09869066964132214	0.16219006294008131	0.45105766526857904	0.6424911531264844	high.180min_vs_high.0min
ENSMUSG00000018548	Trim37	1750.6788898964633	-0.020252745041703827	0.1238087497285135	0.8522950355633283	0.9247875962134371	high.180min_vs_high.0min
ENSMUSG00000018554	Ybx2	135.22667632160272	0.007021919665629872	0.2105150122204262	0.9554719364233423	0.9756916294722691	high.180min_vs_high.0min
ENSMUSG00000018559	Ctdnep1	1002.549869178235	0.09749427066071474	0.15381400816653276	0.43902661284772637	0.6325555112550781	high.180min_vs_high.0min
ENSMUSG00000018565	Elp5	1409.2461210721897	0.45439640339692766	0.16023104592288143	0.0010086847167169752	0.009482528320676826	high.180min_vs_high.0min
ENSMUSG00000018566	Slc2a4	64.64229105864636	-0.00889991539044262	0.25306437721049213	0.9242002840794414	0.9611954201859965	high.180min_vs_high.0min
ENSMUSG00000018567	Gabarap	1129.418866907004	0.3785650704767281	0.23156110347718503	0.023100673650719248	0.08972593373349912	high.180min_vs_high.0min
ENSMUSG00000018569	Cldn7	114.07102239740179	-0.02931418423055998	0.2405840946655832	0.780639520138516	0.883580933112191	high.180min_vs_high.0min
ENSMUSG00000018570	2810408A11Rik	177.6522502471462	-0.08081684809080174	0.18831111299845257	0.5411395606133588	0.7163346865979681	high.180min_vs_high.0min
ENSMUSG00000018572	Phf23	1865.1789029172467	0.04663875692268925	0.10893342686481908	0.65234494612071	0.798883025598723	high.180min_vs_high.0min
ENSMUSG00000018574	Acadvl	430.5447532693608	0.47445539191776936	0.196921524001697	0.0034639386642975516	0.023282120938063155	high.180min_vs_high.0min
ENSMUSG00000018581	Dnah11	10.215598548205993	0.10239614637676497	0.2717499193603983	0.29068379974116754	NA	high.180min_vs_high.0min
ENSMUSG00000018583	G3bp1	9930.152124806988	0.1239696258634968	0.1286643197980386	0.27285399092463647	0.4706325530321238	high.180min_vs_high.0min
ENSMUSG00000018585	Atox1	1604.515955272017	0.41767596926928685	0.34589385002768824	0.02997278671960683	0.10722457660741008	high.180min_vs_high.0min
ENSMUSG00000018593	Sparc	6122.15777558813	0.3731845791688923	0.16267511768152607	0.006126291293416968	0.035347398475857196	high.180min_vs_high.0min
ENSMUSG00000018599	Mief2	456.91756241347736	0.0744422754851017	0.15294640198099227	0.5578330749934611	0.7300242652535478	high.180min_vs_high.0min
ENSMUSG00000018604	Tbx3	4161.282923950993	-0.10342713447966874	0.15505190103113936	0.41358120703974555	0.6090332977266575	high.180min_vs_high.0min
ENSMUSG00000018648	Dusp14	114.37082213355717	0.09997863166728982	0.1917939800583137	0.4633045024522038	0.6521433893614437	high.180min_vs_high.0min
ENSMUSG00000018651	Tada2a	1263.5285117941994	-0.08650817307052762	0.12559683851805345	0.4578011379339285	0.64773159182005	high.180min_vs_high.0min
ENSMUSG00000018659	Pnpo	631.4718422012412	0.3006663146925144	0.12835854559284368	0.00849531618144746	0.04483494800523518	high.180min_vs_high.0min
ENSMUSG00000018661	Cog1	659.9443057314217	0.1694318215304923	0.16861646539889205	0.20604781374797748	0.3960718156835413	high.180min_vs_high.0min
ENSMUSG00000018666	Cbx1	2555.598885619198	0.1628830856759934	0.15955797549083153	0.21182229766160923	0.4028950426821454	high.180min_vs_high.0min
ENSMUSG00000018669	Cdk5rap3	1818.7676215512422	0.37419843575432266	0.18411905936193776	0.011082789826641994	0.053921872547090736	high.180min_vs_high.0min
ENSMUSG00000018672	Copz2	17.40491715827365	0.19881663013746873	0.3291181707853272	0.11031165968996695	0.26211154175998097	high.180min_vs_high.0min
ENSMUSG00000018677	Slc25a39	5739.357536292085	0.5313005210125396	0.15313831725044572	9.382160384430866e-5	0.0015937179763539887	high.180min_vs_high.0min
ENSMUSG00000018678	Sp2	1308.7623414527397	0.5954611755941853	0.20402292867324107	5.629086658679114e-4	0.006137628932031577	high.180min_vs_high.0min
ENSMUSG00000018697	Aatf	1398.0013999617026	0.2663120478668648	0.1681206226357677	0.05159722646774237	0.15594072922269353	high.180min_vs_high.0min
ENSMUSG00000018707	Dync1h1	10365.344475182932	0.08417925149686101	0.1742040755464476	0.5321484909992459	0.7094134387503426	high.180min_vs_high.0min
ENSMUSG00000018727	Cpsf4l	371.56948877029185	0.09085642885853139	0.17408658657805862	0.4931085938444733	0.6779750775814666	high.180min_vs_high.0min
ENSMUSG00000018733	Pex12	403.5445075142321	-0.1537432627789535	0.14372977243991028	0.20499721346021832	0.394633661583939	high.180min_vs_high.0min
ENSMUSG00000018736	Ndel1	508.28057199006105	-0.17937913292725308	0.16636665707370352	0.18022226544238742	0.3636083252014133	high.180min_vs_high.0min
ENSMUSG00000018740	Slc25a35	78.9677471722252	-0.06417905848142211	0.2215062715374027	0.6193174474755094	0.775252804260255	high.180min_vs_high.0min
ENSMUSG00000018750	Zbtb4	37.80158932799979	-0.09996554606641511	0.2608740092194666	0.35589232751738675	0.5572748769042964	high.180min_vs_high.0min
ENSMUSG00000018752	Tnfsfm13	9.964465737259992	-0.06130474166154284	0.2550559361794771	0.5147343299915732	NA	high.180min_vs_high.0min
ENSMUSG00000018761	Mpdu1	3324.983762700006	0.19327686384129875	0.21827495173301723	0.18842627154861855	0.3741072825012554	high.180min_vs_high.0min
ENSMUSG00000018765	Fxr2	3168.0765526952937	0.01936286295478756	0.09619709161857107	0.8307749287351085	0.9131652391757521	high.180min_vs_high.0min
ENSMUSG00000018770	Atp5g3	6279.84017623925	0.363303699856635	0.21826716810206218	0.024273218620747578	0.09246146609282677	high.180min_vs_high.0min
ENSMUSG00000018774	Cd68	667.3634616874447	0.04002033678958097	0.19197559882487808	0.7445497143773596	0.8617511074498254	high.180min_vs_high.0min
ENSMUSG00000018776	Slc35g3	22.418381204502246	0.006577428100404384	0.2254094675503689	0.9744172022373941	0.9863936954266439	high.180min_vs_high.0min
ENSMUSG00000018796	Acsl1	679.4496311307292	-0.05574263616255961	0.13582269748676426	0.6326985884719334	0.7860669938777225	high.180min_vs_high.0min
ENSMUSG00000018800	Abca5	183.71130212900337	-0.8271595642835591	0.2553759145005276	1.10694363513458e-4	0.0018276854380551918	high.180min_vs_high.0min
ENSMUSG00000018809	Smyd4	551.9347671447636	-0.24798517035095102	0.13038431462033262	0.029268772032290342	0.10547506350732426	high.180min_vs_high.0min
ENSMUSG00000018820	Zfyve27	814.1819972214955	-0.23196279356145608	0.18893346979562028	0.10307105397249094	0.2505482918306149	high.180min_vs_high.0min
ENSMUSG00000018821	Avpi1	1145.0181341247082	0.2626957340175433	0.18708223797423923	0.06798486934565366	0.18858077369917456	high.180min_vs_high.0min
ENSMUSG00000018822	Sfrp5	86.3239422824265	0.06520196510779301	0.21883022052524237	0.6196390744506413	0.7752781161991791	high.180min_vs_high.0min
ENSMUSG00000018841	Rad51d	373.43628263883596	0.36475784549302165	0.1806276534355022	0.013326977255793817	0.06200300833412171	high.180min_vs_high.0min
ENSMUSG00000018845	Unc45b	78.36302180855914	0.1714837720773927	0.2642705012182889	0.2246013707167427	0.4174300242181653	high.180min_vs_high.0min
ENSMUSG00000018846	Pank3	1365.0058823833417	-0.587121790507974	0.2488380672418589	0.0024417893161597353	0.018131493775465506	high.180min_vs_high.0min
ENSMUSG00000018848	Rars	3948.903050261439	0.19235324331194983	0.12124100175524168	0.06400095774822397	0.18096513665244424	high.180min_vs_high.0min
ENSMUSG00000018849	Wwc1	799.8523757980852	-0.02958026344796261	0.12749038065472224	0.79089908693715	0.8907352963852188	high.180min_vs_high.0min
ENSMUSG00000018858	Mrpl58	805.9945902880747	0.25637855870630766	0.18019403135680456	0.0693834767232185	0.19113042810582992	high.180min_vs_high.0min
ENSMUSG00000018861	Fdxr	357.21297811087226	0.28816505341446563	0.1666260413282649	0.03131954815630031	0.11073821392181903	high.180min_vs_high.0min
ENSMUSG00000018865	Sult4a1	821.5085659096392	0.4534109387932211	0.11203346286783122	1.3790218025385291e-5	3.5611702702396795e-4	high.180min_vs_high.0min
ENSMUSG00000018882	Mrpl45	2516.6941435965955	0.24397129242776017	0.11037116765547424	0.013389599418860601	0.06209055608375307	high.180min_vs_high.0min
ENSMUSG00000018893	Mb	10.772231055265154	0.13883617785838512	0.2918524851288633	0.17580623667077638	NA	high.180min_vs_high.0min
ENSMUSG00000018899	Irf1	309.16407066871943	-0.14249376646718137	0.1367805958482788	0.2195106449001633	0.41153017709457596	high.180min_vs_high.0min
ENSMUSG00000018900	Slc22a5	226.78258992800215	-0.16408775323811187	0.15284146753090608	0.1924148073740004	0.3786580129937409	high.180min_vs_high.0min
ENSMUSG00000018906	P4ha2	148.38926764740697	-0.12208616260541412	0.2130182642922065	0.37805055516223207	0.5789664984639369	high.180min_vs_high.0min
ENSMUSG00000018909	Arrb1	139.6787087665465	0.5158288660567224	0.29765557564836204	0.010223942754010626	0.05108897245477179	high.180min_vs_high.0min
ENSMUSG00000018919	Tm4sf5	39.182318681638165	0.06730550419619244	0.2437479320511142	0.5468087377471758	0.7209962860403846	high.180min_vs_high.0min
ENSMUSG00000018920	Cxcl16	51.504817056376666	0.007353204706315185	0.24132019062172355	0.9298081013028681	0.963101814576217	high.180min_vs_high.0min
ENSMUSG00000018921	Pelp1	3849.7470472127197	0.21227473590616153	0.12735775984291173	0.0647569788179133	0.18196140501764757	high.180min_vs_high.0min
ENSMUSG00000018923	Med11	442.62279956922043	0.6078798954187364	0.24014006282778796	0.0015286673067620073	0.012822735626352201	high.180min_vs_high.0min
ENSMUSG00000018931	Natd1	957.6909678194907	0.2813059662760451	0.22705477960986659	0.08191172523855755	0.2139971081032723	high.180min_vs_high.0min
ENSMUSG00000018932	Map2k3	957.2385105328426	0.13551528009815925	0.147906073264431	0.2812423673958667	0.4797017308519501	high.180min_vs_high.0min
ENSMUSG00000018965	Ywhah	3164.738295427285	0.1623475210933523	0.12673078021613496	0.14333343951415956	0.3124393426394911	high.180min_vs_high.0min
ENSMUSG00000018974	Sart3	2147.7204616417134	0.1674551805043741	0.11700193512596856	0.11045678189491984	0.2623936402045179	high.180min_vs_high.0min
ENSMUSG00000018983	E2f2	599.3603419425663	-0.1984732038222799	0.1490574822839138	0.11153259781745647	0.2638257440807084	high.180min_vs_high.0min
ENSMUSG00000018995	Nars2	252.57302616510012	-0.053023880352352476	0.14800256017320434	0.6652945907075012	0.8073017305864733	high.180min_vs_high.0min
ENSMUSG00000018999	Slc35b4	664.6898671555158	-0.41187544029483963	0.1659639445266822	0.003000673194402834	0.0210327406269214	high.180min_vs_high.0min
ENSMUSG00000019027	Dnah1	34.68853231170882	0.1292904278508149	0.2576518730561886	0.29805915307956454	0.49754629926977567	high.180min_vs_high.0min
ENSMUSG00000019039	Dalrd3	849.7869228114816	-0.017177500352542275	0.16166571242713673	0.8910975043591658	0.945920216053724	high.180min_vs_high.0min
ENSMUSG00000019054	Fis1	961.5450072398872	0.2747597910264164	0.22556329652236717	0.07652852115856525	0.20436976018836442	high.180min_vs_high.0min
ENSMUSG00000019055	Plod1	745.3209144600493	0.035401277435991974	0.1945229532089553	0.7878486581220925	0.8886459179189684	high.180min_vs_high.0min
ENSMUSG00000019066	Rab3d	126.08740222632919	0.3606173101474595	0.21410156819632156	0.024431224921537077	0.092828348644885	high.180min_vs_high.0min
ENSMUSG00000019080	Mfsd3	146.02819238097848	0.1584792917017923	0.21887721016831	0.26392871834817117	0.46065654124608285	high.180min_vs_high.0min
ENSMUSG00000019082	Slc25a22	428.1376670735852	0.1436014954442543	0.1297567817430287	0.21281903086149742	0.4038875895120682	high.180min_vs_high.0min
ENSMUSG00000019087	Atp6ap1	1982.8842639697123	0.03699427065132845	0.17586134299931128	0.7782444803165802	0.8818355299647813	high.180min_vs_high.0min
ENSMUSG00000019088	Dnase1l1	64.99658543671714	0.009553657143611099	0.2288960457827774	0.9259904303159914	0.9619917913975419	high.180min_vs_high.0min
ENSMUSG00000019102	Aldh3a1	18.669191547306657	-0.07169629509454241	0.25835559538468206	0.4458310395202558	0.6385389661120359	high.180min_vs_high.0min
ENSMUSG00000019124	Scrn1	236.19307951356976	0.2453577163398149	0.19852255331324373	0.09909271561872386	0.2438514222893635	high.180min_vs_high.0min
ENSMUSG00000019132	BC005537	3662.8139232955496	-0.1889094068898043	0.11904858936593637	0.07729287347585503	0.2054355639647291	high.180min_vs_high.0min
ENSMUSG00000019139	Isyna1	1087.6412990911242	0.31759495505183166	0.20973726162013023	0.04089952811414595	0.13342530129756175	high.180min_vs_high.0min
ENSMUSG00000019143	Hars2	800.0028166071133	-0.2971468201179382	0.19256289963784406	0.04187533660538463	0.13565354725111523	high.180min_vs_high.0min
ENSMUSG00000019158	TMembrane160	444.48988153694546	0.2112824481560916	0.27339421960441085	0.15589224193545162	0.33029240363113166	high.180min_vs_high.0min
ENSMUSG00000019173	Rab5c	2688.0354209760158	0.4459683975395505	0.14626261364282347	5.799368954635733e-4	0.006285688169438236	high.180min_vs_high.0min
ENSMUSG00000019179	Mdh2	6941.669855523103	0.5003632856527589	0.14282815264145468	9.104439633006416e-5	0.0015589978040035284	high.180min_vs_high.0min
ENSMUSG00000019188	H13	810.6719354323322	0.22648475271141044	0.24866263446281603	0.13812164869475455	0.3048495404161145	high.180min_vs_high.0min
ENSMUSG00000019189	Rnf145	1899.9148576980695	-0.5079141202484019	0.13739490370076166	3.741652633475237e-5	7.942140207195273e-4	high.180min_vs_high.0min
ENSMUSG00000019194	Scn1b	219.93548087490205	0.3349441591072994	0.4084217436437441	0.05634414171906867	0.16555002320961568	high.180min_vs_high.0min
ENSMUSG00000019210	Atp6v1e1	1435.7816465366143	0.22668397150540487	0.1389887480072099	0.05795309635239689	0.16891557080792663	high.180min_vs_high.0min
ENSMUSG00000019214	Chtf18	1470.0659604737646	0.2662376489471438	0.154020074069051	0.033696615323352504	0.11659010623271165	high.180min_vs_high.0min
ENSMUSG00000019235	Rps6kl1	189.68515953457296	-0.01969766143806403	0.1817141568829321	0.8791977355109261	0.9402234480604312	high.180min_vs_high.0min
ENSMUSG00000019254	Ppp1r12c	1174.0670416303374	0.11212988935944915	0.1741765381102132	0.4165135485821587	0.6120091383624279	high.180min_vs_high.0min
ENSMUSG00000019256	Ahr	120.91399419120027	-0.7952578926929296	0.3156928229706873	9.47470483655477e-4	0.009047066586821048	high.180min_vs_high.0min
ENSMUSG00000019261	Map1s	1035.7452508955284	0.30669634420855535	0.19241866025016272	0.04604131733902743	0.1439228339362835	high.180min_vs_high.0min
ENSMUSG00000019295	TMembrane129	260.29507587611835	-0.29269931928720033	0.19584938156355847	0.047760139783052706	0.1473817375937115	high.180min_vs_high.0min
ENSMUSG00000019297	Nop9	1747.5466097198084	0.3181323563151625	0.13128704562776264	0.006461738256590753	0.036767348322626334	high.180min_vs_high.0min
ENSMUSG00000019301	Hsd17b1	34.49681909575756	-0.010966539230120384	0.22519532834145267	0.92374452900612	0.9611915951493534	high.180min_vs_high.0min
ENSMUSG00000019302	Atp6v0a1	1753.2434812802655	0.09661058233362897	0.1606151722740693	0.44921656136992477	0.6411563742891173	high.180min_vs_high.0min
ENSMUSG00000019303	Psmc3ip	584.636940277718	0.35190360002679183	0.13859131997408758	0.003817323747263142	0.025044227737718926	high.180min_vs_high.0min
ENSMUSG00000019312	Grb7	356.4096298138894	0.044415932428936836	0.17210796382156035	0.7376484419255436	0.8575942623084121	high.180min_vs_high.0min
ENSMUSG00000019320	Noxo1	59.33172928239625	0.17172246755389092	0.2584857474236719	0.22736398694372392	0.4209087768743413	high.180min_vs_high.0min
ENSMUSG00000019338	Zfp687	857.8012943617065	-0.04818379640236142	0.17760674741191665	0.7220185239741601	0.8473588141985613	high.180min_vs_high.0min
ENSMUSG00000019362	D8Ertd738e	1411.632775347259	0.4322364333133711	0.22358678877435686	0.01021360562117161	0.05107603563672529	high.180min_vs_high.0min
ENSMUSG00000019368	Sec14l4	45.17540797660945	0.021744331258955404	0.2257848726407113	0.856432547800021	0.927754745507974	high.180min_vs_high.0min
ENSMUSG00000019370	Calm3	3710.510122026547	0.5927991161271171	0.10829078191452515	7.727376456202745e-9	6.942122637449184e-7	high.180min_vs_high.0min
ENSMUSG00000019373	Cops3	3034.587958103368	0.31029967834129707	0.13957377336074672	0.010764016254149529	0.052834380667251074	high.180min_vs_high.0min
ENSMUSG00000019428	Fkbp8	3409.377849769392	0.5493593434390699	0.19105899908519683	6.229452370307704e-4	0.006551452917396157	high.180min_vs_high.0min
ENSMUSG00000019429	Ffar3	29.893285589403863	0.08112741489588199	0.23679111584237889	0.5116736469393374	0.6919038280692311	high.180min_vs_high.0min
ENSMUSG00000019432	Ddx39b	6308.280795922901	0.46415559378292753	0.11650112138387059	1.5308477878859642e-5	3.867133708923019e-4	high.180min_vs_high.0min
ENSMUSG00000019433	Gipc1	2090.9273575144834	0.43151239782529877	0.1631304758023625	0.0018351651423867798	0.014670324638701071	high.180min_vs_high.0min
ENSMUSG00000019437	Tlcd1	828.6162222078988	-0.08115903715582878	0.2003909027930743	0.5443601819124063	0.7191800787755351	high.180min_vs_high.0min
ENSMUSG00000019461	Plscr3	223.75753059004325	0.09117555694227994	0.1608011858429919	0.5084014033494263	0.6896721291502159	high.180min_vs_high.0min
ENSMUSG00000019464	Ptger1	16.677416821739	-0.04387337324204472	0.24382405104977084	0.6796558027547269	0.8178821880711303	high.180min_vs_high.0min
ENSMUSG00000019467	Arhgef25	494.2347377349954	-0.07708981453138758	0.1952279433770992	0.5722164168538703	0.741846019289108	high.180min_vs_high.0min
ENSMUSG00000019470	Xab2	1871.6546384913972	0.37305777799916123	0.09272366931098626	2.1947530590961746e-5	5.178776910797111e-4	high.180min_vs_high.0min
ENSMUSG00000019471	Cdc37	3819.0273971205606	0.6544047401928597	0.13923190717678716	3.498688786531454e-7	1.7434676894446e-5	high.180min_vs_high.0min
ENSMUSG00000019478	Rab4a	596.3968655877613	0.5354861535791066	0.1346151387152759	1.2143312364015845e-5	3.2139468014056043e-4	high.180min_vs_high.0min
ENSMUSG00000019487	Trip10	1021.8638317083843	0.24323775856337107	0.13286896323372835	0.0363109862231505	0.12231826016602348	high.180min_vs_high.0min
ENSMUSG00000019494	Cops6	2925.241182952047	0.47236639168461597	0.16776229322020583	9.796373333972866e-4	0.009291623391932478	high.180min_vs_high.0min
ENSMUSG00000019505	Ubb	8748.98504634596	0.5974708142526113	0.12213192401076042	1.5588448145788922e-7	8.87776040159952e-6	high.180min_vs_high.0min
ENSMUSG00000019518	Ap4m1	1202.048237681608	0.08365619800696757	0.1783985076551269	0.5278622736882954	0.7059351766702882	high.180min_vs_high.0min
ENSMUSG00000019528	Gyg	121.84470579630086	-0.010929747731565664	0.16941775570277368	0.9302957186677181	0.9632940327146168	high.180min_vs_high.0min
ENSMUSG00000019539	Rcn3	276.4784548378834	-0.014937781859376473	0.2435054754739023	0.8753173886400629	0.9382518458449643	high.180min_vs_high.0min
ENSMUSG00000019558	Slc6a8	4302.954398103816	0.17185787960221333	0.1615059624033143	0.18812757000134886	0.3737647423309776	high.180min_vs_high.0min
ENSMUSG00000019564	Arid3a	223.23997395095495	0.06581011329340816	0.20606484184311696	0.6272198486137445	0.7817727023708391	high.180min_vs_high.0min
ENSMUSG00000019577	Pdk4	54.360741151865255	-0.04835479269651085	0.21920131496796427	0.7006966856499641	0.8325218980009865	high.180min_vs_high.0min
ENSMUSG00000019578	Ubxn6	614.3392795072498	0.3958882559605676	0.19320208862665264	0.009826501421761703	0.04991100440692376	high.180min_vs_high.0min
ENSMUSG00000019579	Mydgf	1875.151652754382	0.15458093924646643	0.24920192636871616	0.2542109903568856	0.4506609030159706	high.180min_vs_high.0min
ENSMUSG00000019590	Cyb561	589.4931225955421	0.023401472584030407	0.17475565452569822	0.8590508542975909	0.9285338579378029	high.180min_vs_high.0min
ENSMUSG00000019647	Sema6a	29.47870216671969	-0.32026581817236915	0.3724481293625717	0.06595141688893687	0.1844239862455431	high.180min_vs_high.0min
ENSMUSG00000019659	Ccdc12	671.6685225442911	0.4011144009533276	0.23608880427342266	0.01785868931628844	0.07548817084423182	high.180min_vs_high.0min
ENSMUSG00000019689	Fmc1	238.58156869188804	0.08059261282822187	0.2543028849368614	0.4322778735118239	0.6256210772771512	high.180min_vs_high.0min
ENSMUSG00000019699	Akt3	234.39363538978574	-0.5851115032556493	0.24748968545169522	0.0021791386222364973	0.016726396753231648	high.180min_vs_high.0min
ENSMUSG00000019710	Mrpl24	2065.816615420369	0.2432583745352411	0.17977369290117873	0.08133329028209904	0.21295873203185064	high.180min_vs_high.0min
ENSMUSG00000019715	Gle1	1460.660316614082	0.3216281278353524	0.09129590958898384	2.3215423319216175e-4	0.003190593002653133	high.180min_vs_high.0min
ENSMUSG00000019718	L3hypdh	39.565089646709936	-0.0554049765182711	0.24339465226578813	0.6096901138673394	0.7683803478500755	high.180min_vs_high.0min
ENSMUSG00000019726	Lyst	324.32773541730546	-0.5268614790699016	0.2955743588795308	0.009986081562792026	0.05035274406977782	high.180min_vs_high.0min
ENSMUSG00000019731	Slc35e1	2217.254807989414	-0.09173037927537075	0.10369958442247018	0.3365436374490294	0.5371980959631216	high.180min_vs_high.0min
ENSMUSG00000019732	Calr3	73.89168528192712	0.10887090837968076	0.23101520274960285	0.4065223740519851	0.6032550226466019	high.180min_vs_high.0min
ENSMUSG00000019734	Tmc4	64.19325371382432	-0.15869977743628516	0.2555222373503669	0.24439576898477655	0.4401439271861463	high.180min_vs_high.0min
ENSMUSG00000019737	Syne4	272.6055325819378	0.38659224094064126	0.23879425373997276	0.022435722915598755	0.08782219000745423	high.180min_vs_high.0min
ENSMUSG00000019738	Polr2i	824.1496572613578	0.2052340521657497	0.22455242170073936	0.16809973412748327	0.3472039809107333	high.180min_vs_high.0min
ENSMUSG00000019761	Krt10	40.90698269680178	0.6651266153534492	0.515375364170853	0.010212587725958287	0.05107603563672529	high.180min_vs_high.0min
ENSMUSG00000019763	Rmnd1	452.0650859405095	-0.19285869836245664	0.1823872135605728	0.16188873802470877	0.3391713961210724	high.180min_vs_high.0min
ENSMUSG00000019773	Fbxo5	1693.1876680561736	-0.5086492444853263	0.14620950293035664	9.267914439953118e-5	0.001580625461370079	high.180min_vs_high.0min
ENSMUSG00000019774	Mtrf1l	135.2871764504894	-0.22952004615937166	0.21061287127217806	0.12096518043079812	0.278849441047288	high.180min_vs_high.0min
ENSMUSG00000019777	Hdac2	2509.1496054703985	0.08786350069017615	0.09493180934725962	0.32170259284704056	0.5225043693976603	high.180min_vs_high.0min
ENSMUSG00000019782	Rwdd1	1417.467316310782	0.29948779271984177	0.15641723495716783	0.0220468227498441	0.08688641267215359	high.180min_vs_high.0min
ENSMUSG00000019785	Clvs2	19.658284214310473	-0.045934669277746164	0.23760877028859884	0.6908698714599308	0.8255364322044153	high.180min_vs_high.0min
ENSMUSG00000019790	Stxbp5	146.4867036634511	-0.35496608929393875	0.2562826636350193	0.041643163278758506	0.13510728228563637	high.180min_vs_high.0min
ENSMUSG00000019791	Hint3	139.53076472813729	0.2610325278560266	0.1980807121891644	0.07732597980581843	0.2054355639647291	high.180min_vs_high.0min
ENSMUSG00000019792	Trmt11	600.7917309236013	-0.052756237516149766	0.174791884946801	0.6891908722546001	0.8248436023409262	high.180min_vs_high.0min
ENSMUSG00000019794	Katna1	1177.1931654181508	0.2287237064451663	0.10344415117290444	0.015934774998812205	0.06987965784113005	high.180min_vs_high.0min
ENSMUSG00000019795	Pcmt1	930.339752782157	-0.00868492101549717	0.158155947981919	0.9445517945394942	0.9705663195177501	high.180min_vs_high.0min
ENSMUSG00000019796	Lrp11	1384.1467951180803	0.07026164474995218	0.10215019333965387	0.4471739988577943	0.6395290026265562	high.180min_vs_high.0min
ENSMUSG00000019797	1700021F05Rik	507.2272277766087	0.10326773514948702	0.1832495255571698	0.45555966779699375	0.6458740477979827	high.180min_vs_high.0min
ENSMUSG00000019802	Sec63	1983.8797353586938	-0.5176817330475675	0.14781680089987628	7.639491498755965e-5	0.001357339736067268	high.180min_vs_high.0min
ENSMUSG00000019804	Snx3	2251.8819350537956	0.36411103588149024	0.12558972767720591	0.0011870062053981323	0.01061151938490818	high.180min_vs_high.0min
ENSMUSG00000019806	Aig1	109.14361018311179	0.01286045413868494	0.2034319634058325	0.9163087428376276	0.9580831444884479	high.180min_vs_high.0min
ENSMUSG00000019808	Adat2	427.6821305700736	0.15768595232195198	0.18892352576358276	0.2616714727300376	0.4583472439402842	high.180min_vs_high.0min
ENSMUSG00000019809	Pex3	472.2036449071193	-0.0033421517803885153	0.13259379457028506	0.9763826348748552	0.9871350493982389	high.180min_vs_high.0min
ENSMUSG00000019810	Fuca2	362.02157248849005	-0.0417297228742606	0.20368243864028007	0.7647468162534931	0.8744957991166915	high.180min_vs_high.0min
ENSMUSG00000019813	Cep57l1	496.3743927435738	-0.08800138615975922	0.18328779748696866	0.47277019998806014	0.6605113833367302	high.180min_vs_high.0min
ENSMUSG00000019814	Ltv1	1921.879031217616	0.17050839862320394	0.13630049726979898	0.14908747180667592	0.3203040988096624	high.180min_vs_high.0min
ENSMUSG00000019817	Plagl1	370.9969651166246	0.046978605493892794	0.16610106170611721	0.709498743002254	0.8393837952777292	high.180min_vs_high.0min
ENSMUSG00000019818	Cd164	7971.864932341143	-0.5669940508016236	0.11978720013223786	3.557153921346183e-7	1.7588609525043897e-5	high.180min_vs_high.0min
ENSMUSG00000019820	Utrn	1948.1186256800192	-0.0743165973317885	0.18346852788984358	0.5690383782417436	0.7390778447597153	high.180min_vs_high.0min
ENSMUSG00000019822	Smpd2	613.4100703330222	0.1542807148219771	0.20296851911781144	0.277684730601276	0.4760682849456361	high.180min_vs_high.0min
ENSMUSG00000019823	Mical1	686.1565381243447	0.23940292538983543	0.18545594096759666	0.20131109214404583	0.3901147808721848	high.180min_vs_high.0min
ENSMUSG00000019826	Zbtb24	354.10698380130816	-0.42699558928647335	0.17369990021848267	0.0033365972574111824	0.022694694465680176	high.180min_vs_high.0min
ENSMUSG00000019831	Wasf1	456.53975860886817	-0.06805294911511314	0.15082882857158234	0.5791488235769391	0.7476280348510642	high.180min_vs_high.0min
ENSMUSG00000019832	Rab32	13.367305536606693	0.020871129853253553	0.24326651501629257	0.8367431577482425	0.9169312941435038	high.180min_vs_high.0min
ENSMUSG00000019837	Gtf3c6	1048.2420011415982	0.11949270041456053	0.1489099533949857	0.34463937328647753	0.5454794646421333	high.180min_vs_high.0min
ENSMUSG00000019838	Slc16a10	69.53920630149979	-0.13090136229103835	0.21417542179019794	0.34969754479103343	0.5506160921870172	high.180min_vs_high.0min
ENSMUSG00000019841	Rev3l	1723.5455067853559	-0.6438922577399644	0.24328280778656586	0.0010007746326685086	0.00941510471161664	high.180min_vs_high.0min
ENSMUSG00000019842	Traf3ip2	374.092321283704	0.10374732634364323	0.11360472122164073	0.33422993200471074	0.5349775712150684	high.180min_vs_high.0min
ENSMUSG00000019843	Fyn	414.2887203389179	0.24883888307765362	0.16928714429434533	0.07001167550335782	0.19215553881160408	high.180min_vs_high.0min
ENSMUSG00000019845	Tube1	265.5278231944326	-0.0997189163948793	0.14390974342339502	0.4078121056081746	0.6043748874585831	high.180min_vs_high.0min
ENSMUSG00000019846	Lama4	29.509094927998	-0.10668786540591586	0.25178033070761124	0.38748997870084523	0.5863677688721296	high.180min_vs_high.0min
ENSMUSG00000019848	Popdc3	15.95793213909003	-0.02201490003755223	0.25105908716797737	0.7994934862872437	0.896663251395879	high.180min_vs_high.0min
ENSMUSG00000019849	Prep	2215.2264864800945	0.2951926559398573	0.24085150355732232	0.08180624551223996	0.2138345572623141	high.180min_vs_high.0min
ENSMUSG00000019851	Perp	1112.1531985106203	0.08257160934454663	0.16464891234447027	0.5260803313160345	0.7044257863813431	high.180min_vs_high.0min
ENSMUSG00000019852	Arfgef3	263.15482535405437	-0.1888120446005191	0.23535888656755816	0.2081052654039708	0.3984987797596001	high.180min_vs_high.0min
ENSMUSG00000019853	Hebp2	48.7428441544793	0.26539407219972216	0.31509324687793794	0.10117799798261244	0.24755038746915742	high.180min_vs_high.0min
ENSMUSG00000019854	Reps1	1195.3427884176542	-0.02430025638578757	0.11328105161586179	0.8110970284730838	0.9047528532931564	high.180min_vs_high.0min
ENSMUSG00000019856	Fam184a	33.22104399137224	0.01025548546109834	0.21687654170560028	0.9300844419108794	0.9632316305777795	high.180min_vs_high.0min
ENSMUSG00000019857	Asf1a	649.6158717793887	-0.14060321689810643	0.14605965339886182	0.21702870195802676	0.40855832436953127	high.180min_vs_high.0min
ENSMUSG00000019861	Gopc	189.22026509010107	-0.8399273747212319	0.2982880837081764	4.0452764322435525e-4	0.004822952471601028	high.180min_vs_high.0min
ENSMUSG00000019863	Qrsl1	484.15652153063525	0.04703836794630492	0.11256836701119474	0.6429691734058364	0.7926867047420226	high.180min_vs_high.0min
ENSMUSG00000019864	Rtn4ip1	338.8016295571168	-0.0029266231868160055	0.14768070304997954	0.9800075445303827	0.9889223418425954	high.180min_vs_high.0min
ENSMUSG00000019866	Aim1	9.351697449056354	-0.1740120857067791	0.33246310852957783	0.0710527215888722	NA	high.180min_vs_high.0min
ENSMUSG00000019868	Vta1	673.048560808879	0.19981867775047754	0.1480843674821362	0.10846248012573947	0.2586780525677737	high.180min_vs_high.0min
ENSMUSG00000019873	Reep3	419.1662017511369	-0.3375309517943594	0.19797226017250813	0.026888088219836636	0.09910758203422594	high.180min_vs_high.0min
ENSMUSG00000019877	Serinc1	1271.1550944767957	-1.1494402863327713	0.16800977147810145	4.614379464070551e-13	1.1015892404548964e-10	high.180min_vs_high.0min
ENSMUSG00000019878	Hsf2	430.4197800151768	-0.6477031747277228	0.19715190787203163	1.264830576056081e-4	0.0020296155545594247	high.180min_vs_high.0min
ENSMUSG00000019883	Echdc1	240.95908176143865	0.08651860810819098	0.1706147607197089	0.5125405164884743	0.692469962936759	high.180min_vs_high.0min
ENSMUSG00000019889	Ptprk	2686.819111762413	-0.008148580462011269	0.09904584459297026	0.9292973059649574	0.9628548773925437	high.180min_vs_high.0min
ENSMUSG00000019891	Dcbld1	621.2103619491919	-0.8419038512101962	0.18539165095566507	4.3654039295581914e-7	2.093588643961423e-5	high.180min_vs_high.0min
ENSMUSG00000019894	Slc6a15	321.2376654598698	-0.3401099549125441	0.30311160484853134	0.054163068732650074	0.16083758561974323	high.180min_vs_high.0min
ENSMUSG00000019897	Ccdc59	765.7992674260106	-0.038347132006876075	0.153357518839377	0.7564038748593817	0.8687714262700217	high.180min_vs_high.0min
ENSMUSG00000019907	Ppp1r12a	1896.2582496380742	-0.24753422182246043	0.28233245757423553	0.12080470608492101	0.2787431707422837	high.180min_vs_high.0min
ENSMUSG00000019916	P4ha1	255.37765005614006	-0.20850968746077223	0.2153827704098436	0.15820192794031984	0.33355121018596945	high.180min_vs_high.0min
ENSMUSG00000019917	Sept10	276.31862697626025	0.04087786414927978	0.1544786546715793	0.748049144631197	0.8639202370143201	high.180min_vs_high.0min
ENSMUSG00000019920	Lims1	681.8648451701276	-0.4313740729573323	0.12494989491322563	1.3144256508838953e-4	0.0020843645660157274	high.180min_vs_high.0min
ENSMUSG00000019923	Zwint	3329.1776634118887	0.2011450727839354	0.11033364735536554	0.04370688276884464	0.13942703262869496	high.180min_vs_high.0min
ENSMUSG00000019927	Ube2d1	443.6620148578692	-0.12348755416142952	0.1662939711543165	0.3373906422457712	0.5380151622786836	high.180min_vs_high.0min
ENSMUSG00000019942	Cdk1	4182.193034116951	0.03881894257906727	0.12942350042230233	0.7329112725812683	0.8547169854940341	high.180min_vs_high.0min
ENSMUSG00000019943	Atp2b1	2422.4482313000453	-0.6232152693880337	0.11490409945437466	9.411048376856247e-9	8.111942171861834e-7	high.180min_vs_high.0min
ENSMUSG00000019944	Rhobtb1	49.41042359656369	-0.05490606885137491	0.24062530851221237	0.6170278721898352	0.7732192666082501	high.180min_vs_high.0min
ENSMUSG00000019947	Arid5b	1783.2587829973054	-0.2704251283504422	0.269227399189571	0.09964951389136896	0.24497036544721487	high.180min_vs_high.0min
ENSMUSG00000019948	Actr6	419.26452470960606	-0.14778123711775557	0.1778259191619416	0.2745612426225808	0.4724032267222658	high.180min_vs_high.0min
ENSMUSG00000019951	Uhrf1bp1l	1273.3354516830261	-0.4058255364427626	0.19364560498708794	0.009115595279673516	0.047137271577946914	high.180min_vs_high.0min
ENSMUSG00000019952	Poc1b	216.40233911605472	0.011181913790133592	0.1834495575931857	0.9365502604054902	0.9671014790345507	high.180min_vs_high.0min
ENSMUSG00000019960	Dusp6	395.79613779535276	-0.43974214236956777	0.2590033417894467	0.015317159090924043	0.06798921312558039	high.180min_vs_high.0min
ENSMUSG00000019961	Tmpo	5669.245356137855	-0.05200149456800607	0.1479298864096648	0.6726085804344213	0.81231351515686	high.180min_vs_high.0min
ENSMUSG00000019966	Kitl	51.0778430856526	-0.49559516022565575	0.35164543113941277	0.01899508609838666	0.07852246058234563	high.180min_vs_high.0min
ENSMUSG00000019969	Psen1	1597.4197128129942	-0.28722535350939865	0.15228149075532912	0.024999331057065123	0.09427031223617492	high.180min_vs_high.0min
ENSMUSG00000019970	Sgk1	3168.9139630379977	-0.8451768646202179	0.2571153960999059	7.651294580492041e-5	0.0013575461051924475	high.180min_vs_high.0min
ENSMUSG00000019971	Cep290	319.18793028028387	-0.37817245615020023	0.3068490744665487	0.04099811877227444	0.13357913535396046	high.180min_vs_high.0min
ENSMUSG00000019975	Ikbip	519.4108599074982	-0.013794793033922418	0.13875485949599173	0.8806923281607069	0.9405056875590939	high.180min_vs_high.0min
ENSMUSG00000019977	Hbs1l	1621.3001580633313	0.23520875489242465	0.11761597259919748	0.025652911184984212	0.09599638052831129	high.180min_vs_high.0min
ENSMUSG00000019978	Epb41l2	3551.088455312725	0.15472167050617583	0.13108528958105742	0.17744722065551752	0.3602770195873619	high.180min_vs_high.0min
ENSMUSG00000019979	Apaf1	946.5233769746528	-0.3159490403395758	0.2119142958175135	0.045270377025434114	0.14242027119937437	high.180min_vs_high.0min
ENSMUSG00000019982	Myb	39.82405104691519	0.15660690581629141	0.24870201717612456	0.25990673490773697	0.4562584584034678	high.180min_vs_high.0min
ENSMUSG00000019984	Med23	1146.3956334821114	-0.5007364817399302	0.13957986208620088	6.817994911529355e-5	0.001242530872662571	high.180min_vs_high.0min
ENSMUSG00000019986	Ahi1	252.36320099299098	0.07834840839742187	0.18746414724748311	0.5678569490311962	0.7381823391370972	high.180min_vs_high.0min
ENSMUSG00000019988	Nedd1	451.43965320894944	-0.44626529922773117	0.1752412229913547	0.002418022033439104	0.01800741802719361	high.180min_vs_high.0min
ENSMUSG00000019989	Enpp3	641.9431790080205	-0.1298362955960075	0.20869364039555624	0.34721454518761413	0.5478560238662206	high.180min_vs_high.0min
ENSMUSG00000019992	Mtfr2	495.545030275076	-0.5317733992602284	0.17826800684886182	4.824512598422614e-4	0.0054478599010980315	high.180min_vs_high.0min
ENSMUSG00000019996	Map7	1579.863030978329	0.008057516761532758	0.13580668737349777	0.9466639792622927	0.9718269644474707	high.180min_vs_high.0min
ENSMUSG00000019997	Ctgf	335.7827680422554	-0.3618303497649865	0.3072670464952733	0.04322519199720258	0.13844433198802744	high.180min_vs_high.0min
ENSMUSG00000019998	Stx7	343.0015971392916	-0.25555754219667154	0.16220416298417836	0.05638672415763142	0.1655524603173542	high.180min_vs_high.0min
ENSMUSG00000020000	Moxd1	26.317749111011185	0.06795546837390526	0.2409939449093948	0.5542920142627505	0.7269407252944415	high.180min_vs_high.0min
ENSMUSG00000020003	Pex7	362.01454351222617	0.09849575479818158	0.16763926885292482	0.4548234789877472	0.6453323458399167	high.180min_vs_high.0min
ENSMUSG00000020009	Ifngr1	243.4604498981832	-0.3633377835833838	0.18249334305868695	0.013639417022458331	0.0628378631114124	high.180min_vs_high.0min
ENSMUSG00000020015	Cdk17	734.8874155089962	-0.5405082262196007	0.24229515591376552	0.0036371003100652997	0.024165879508074493	high.180min_vs_high.0min
ENSMUSG00000020017	Hal	144.6706973125348	0.18297378357983612	0.23396859154624988	0.2179236967401184	0.40961435086395914	high.180min_vs_high.0min
ENSMUSG00000020018	Snrpf	1635.341920959601	0.3868544152805927	0.21273280514151008	0.015862654378580088	0.06970715876939242	high.180min_vs_high.0min
ENSMUSG00000020020	Usp44	508.50116527308967	-0.2203287811851057	0.16763195487505025	0.1057855994028298	0.2546719931273636	high.180min_vs_high.0min
ENSMUSG00000020021	Fgd6	338.5632793753346	-0.6570133467608491	0.24621802497722262	8.04084881175756e-4	0.008020102290194776	high.180min_vs_high.0min
ENSMUSG00000020022	Ndufa12	716.7372988494842	0.2178657747657433	0.2347553602717809	0.15117031361625283	0.32336872025385666	high.180min_vs_high.0min
ENSMUSG00000020023	Tmcc3	32.59009902772964	-0.5056078211886239	0.5771992310149365	0.023104937862706326	0.08972593373349912	high.180min_vs_high.0min
ENSMUSG00000020024	Cep83	1154.358838134498	-0.10324027604498028	0.12080356490949094	0.3388728121697081	0.5394983732495903	high.180min_vs_high.0min
ENSMUSG00000020027	Socs2	1600.8163744963342	-0.2679786765482228	0.12833282810931695	0.01771122073987797	0.07507116124525724	high.180min_vs_high.0min
ENSMUSG00000020029	Nudt4	3662.3335138101497	-0.1810541267225407	0.16178802451182286	0.17389548688515696	0.3553175222476795	high.180min_vs_high.0min
ENSMUSG00000020032	Nuak1	72.69208647104696	-0.11675268662471033	0.2323657420559358	0.38881500741070246	0.5875518893080232	high.180min_vs_high.0min
ENSMUSG00000020034	Tcp11l2	31.546708019715698	-0.29957651899744475	0.3442910642991413	0.07182036716452146	0.19577188545252144	high.180min_vs_high.0min
ENSMUSG00000020037	Rfx4	17.06068186827773	-0.06265519271131625	0.25781963285180814	0.5046307893722151	0.6865296022571613	high.180min_vs_high.0min
ENSMUSG00000020038	Cry1	647.3264972820724	-0.1449990463749315	0.14898582302939548	0.2461972522905255	0.4421706810460698	high.180min_vs_high.0min
ENSMUSG00000020042	Btbd11	860.5391599363353	-0.2014117385635682	0.1638503478229342	0.1303598915878871	0.2937126699022741	high.180min_vs_high.0min
ENSMUSG00000020044	Timp3	60.349215206564004	-0.07634432301558261	0.2302542271595587	0.5480204166681438	0.721773328044137	high.180min_vs_high.0min
ENSMUSG00000020048	Hsp90b1	21723.393162824257	-0.06186118662776117	0.17969881586789238	0.639921207304174	0.7908044988452337	high.180min_vs_high.0min
ENSMUSG00000020052	Ascl1	27.823203528888246	0.08354836451469998	0.2589593653654476	0.42513362028460966	0.6191129673482609	high.180min_vs_high.0min
ENSMUSG00000020056	Washc3	454.84103000244284	0.28708702047608486	0.23082513951051742	0.06973172318085	0.1917171535814878	high.180min_vs_high.0min
ENSMUSG00000020057	Dram1	33.02176714868678	-0.18478594188674494	0.27430611410848765	0.1888893082722631	0.3742871863357037	high.180min_vs_high.0min
ENSMUSG00000020059	Sycp3	527.1639158491121	-0.0038858331710275936	0.18706735485910625	0.9778634575980606	0.9874617374003372	high.180min_vs_high.0min
ENSMUSG00000020061	Mybpc1	11.633767407989096	-0.023653745245547496	0.2436426609672221	0.8053771195874071	NA	high.180min_vs_high.0min
ENSMUSG00000020063	Sirt1	1036.1387274574531	-1.3827808091754157	0.26918238572626424	2.11180337330085e-8	1.6131901576765835e-6	high.180min_vs_high.0min
ENSMUSG00000020064	Herc4	1504.7462722964656	-0.1917098429668791	0.14851639594334873	0.12356691060152016	0.2831584477355115	high.180min_vs_high.0min
ENSMUSG00000020067	Mypn	51.625068390195445	-0.11038748982969415	0.2333832940590465	0.4079673007470258	0.6045346562469286	high.180min_vs_high.0min
ENSMUSG00000020069	Hnrnph3	608.9487564067223	0.09537106099596361	0.14583870380709013	0.4357105112156655	0.6296283406862534	high.180min_vs_high.0min
ENSMUSG00000020070	Rufy2	293.08657072527853	-0.5927494569916426	0.23919248792772957	0.0017151699005961778	0.013954351034378469	high.180min_vs_high.0min
ENSMUSG00000020074	Ccar1	2288.563559141312	-0.04079565964077757	0.13460423918749564	0.7254120889236044	0.8496219260373137	high.180min_vs_high.0min
ENSMUSG00000020075	Ddx21	4240.463876442891	0.0349693284688019	0.1621205936206662	0.7907584384000009	0.8906679673908539	high.180min_vs_high.0min
ENSMUSG00000020076	Ddx50	775.1615445592653	0.025955671396365284	0.11946518203094979	0.8079306062758874	0.9024403068261532	high.180min_vs_high.0min
ENSMUSG00000020078	Vps26a	727.908801670295	0.014627444042475655	0.1415358688448136	0.9776227755239312	0.9874617374003372	high.180min_vs_high.0min
ENSMUSG00000020079	Supv3l1	624.9226091771093	0.039183982465850864	0.1197712667994551	0.7143397284881408	0.8428442393935638	high.180min_vs_high.0min
ENSMUSG00000020083	2010107G23Rik	45.81868268670493	0.008968764065890587	0.20746480598310518	0.949195799842091	0.973227038947561	high.180min_vs_high.0min
ENSMUSG00000020085	Aifm2	171.09771493948227	0.18407876802971354	0.22199635441764637	0.21242856635198476	0.4034466608533973	high.180min_vs_high.0min
ENSMUSG00000020086	H2afy2	617.142372961461	0.374371625786318	0.19888934267065286	0.016702982735574187	0.07237770066498637	high.180min_vs_high.0min
ENSMUSG00000020087	Tysnd1	337.3756205253938	0.43734674284408137	0.25171306931478443	0.01480129686072927	0.06636911917480608	high.180min_vs_high.0min
ENSMUSG00000020088	Sar1a	1069.2816463628133	0.2179828299408562	0.12096417843560756	0.046809498114439525	0.14568157293142353	high.180min_vs_high.0min
ENSMUSG00000020089	Ppa1	2023.8875914297446	0.32148312783814353	0.11074884763693248	0.0015034722324767727	0.012655380357937736	high.180min_vs_high.0min
ENSMUSG00000020091	Eif4ebp2	2444.5329299382797	0.2938508327119821	0.16849082084751768	0.03644322792464178	0.12260186145428671	high.180min_vs_high.0min
ENSMUSG00000020092	Pald1	1067.86499496037	0.17361110288462206	0.1575847667818941	0.17878540502443852	0.36173916128418115	high.180min_vs_high.0min
ENSMUSG00000020097	Sgpl1	1748.1992173361148	-0.24932555529836686	0.12083479563367501	0.02100525657029303	0.08416450350139167	high.180min_vs_high.0min
ENSMUSG00000020098	Pcbd1	25.561135576420092	0.05912770881792382	0.23124037515363619	0.6244462815497284	0.7794010516121095	high.180min_vs_high.0min
ENSMUSG00000020099	Unc5b	384.0435494579204	-0.07430957945219341	0.20518782829640564	0.5803907157374781	0.7483831965698197	high.180min_vs_high.0min
ENSMUSG00000020100	Slc29a3	251.31005302305078	-0.11491114008690013	0.1781212291908965	0.39211453916539124	0.5908365675615977	high.180min_vs_high.0min
ENSMUSG00000020105	Lrig3	1111.7948587038604	-0.31533000337366707	0.14957453880626437	0.013533578262099983	0.06255357169913388	high.180min_vs_high.0min
ENSMUSG00000020107	Anapc16	294.2550907453299	0.38716738087363484	0.1960970872646503	0.01373222753223408	0.06310591737345467	high.180min_vs_high.0min
ENSMUSG00000020108	Ddit4	358.74216874253574	0.7024676702473026	0.21556911336600038	1.5334532142687501e-4	0.0023343988847764254	high.180min_vs_high.0min
ENSMUSG00000020109	Dnajb12	667.2291873816184	0.1831930786588413	0.11326879413769982	0.0724692127471018	0.19682918975557706	high.180min_vs_high.0min
ENSMUSG00000020111	Micu1	103.01145170477085	0.16413439865685747	0.21824605939101194	0.25289244422358903	0.44908696131495224	high.180min_vs_high.0min
ENSMUSG00000020114	Cand1	4878.690528685253	0.025713939222423435	0.1659939913239065	0.8377406969806847	0.9174660363526445	high.180min_vs_high.0min
ENSMUSG00000020115	Tbk1	770.4580940055223	-0.634933745692261	0.12665061016957188	7.885617026670642e-8	4.790324590916066e-6	high.180min_vs_high.0min
ENSMUSG00000020116	Pno1	2506.5402950367097	0.2496973963131697	0.17070803874750307	0.06996195931457924	0.19212532806679475	high.180min_vs_high.0min
ENSMUSG00000020121	Srgap1	237.67962568954732	-0.08083774081304912	0.18856949622864955	0.5527157189179919	0.7255602414320665	high.180min_vs_high.0min
ENSMUSG00000020122	Egfr	90.87630174118685	-1.0322212403523994	0.4534105735281605	0.0012751923567958176	0.011149848454862402	high.180min_vs_high.0min
ENSMUSG00000020124	Usp15	2153.343574955962	-0.008798412526985239	0.13650098553972956	0.9387548932992824	0.9681241854340296	high.180min_vs_high.0min
ENSMUSG00000020128	Vps54	2693.8826651985732	-0.3477555988302962	0.1514122136115411	0.007289938546704798	0.04020654822322227	high.180min_vs_high.0min
ENSMUSG00000020130	Tbc1d15	1331.754579647304	-0.34043538351554725	0.1588037046474483	0.010990803550715427	0.053637980450067596	high.180min_vs_high.0min
ENSMUSG00000020131	Pcsk4	30.766539494969592	-0.009216235365968313	0.23351919549016373	0.9302184037825405	0.9632921647093002	high.180min_vs_high.0min
ENSMUSG00000020132	Rab21	647.6736716503426	-0.31465951793907027	0.14717643874890154	0.012444594525647558	0.05884091855163062	high.180min_vs_high.0min
ENSMUSG00000020133	2310011J03Rik	530.6783452467678	0.3869611206787119	0.18963582470144896	0.01105818254012876	0.05388435243102467	high.180min_vs_high.0min
ENSMUSG00000020134	Peli1	547.705460458098	-0.21811756225194656	0.15428223002166874	0.08743615515496275	0.22398052837587548	high.180min_vs_high.0min
ENSMUSG00000020135	Apc2	14.722661865951915	0.1340041714743255	0.28218749551843997	0.2153156425226906	0.40659934380463314	high.180min_vs_high.0min
ENSMUSG00000020137	Thap2	81.52030133622016	-0.6157486710611677	0.26270834096984513	0.0019356012259375424	0.015279990618369573	high.180min_vs_high.0min
ENSMUSG00000020142	Slc1a4	974.7812050693851	-0.5464261227805904	0.19511628447970283	6.455687652766923e-4	0.006750426834946527	high.180min_vs_high.0min
ENSMUSG00000020143	Dock2	16.781461080779824	0.03001671719045887	0.24028951873751958	0.7751293818724307	0.8806997979090462	high.180min_vs_high.0min
ENSMUSG00000020149	Rab1a	4758.860631206629	0.13104215496714247	0.15523815672133892	0.30726968813591515	0.5074225775469087	high.180min_vs_high.0min
ENSMUSG00000020150	Gamt	20.147320986908	0.16404703050963534	0.29139729643173945	0.1863478007754398	0.3717339944475818	high.180min_vs_high.0min
ENSMUSG00000020152	Actr2	6069.252718313376	0.14051916835867184	0.1632484101012718	0.2887772576646085	0.48764010319719686	high.180min_vs_high.0min
ENSMUSG00000020153	Ndufs7	1029.688082952412	0.4837024622200131	0.2649996431540925	0.009604264207318264	0.04905094173085113	high.180min_vs_high.0min
ENSMUSG00000020156	Mum1	1380.7942034089886	0.024920893040674935	0.12618366125098207	0.8233694960292863	0.910043723864634	high.180min_vs_high.0min
ENSMUSG00000020160	Meis1	13.943739581677033	-0.12416731780476407	0.27477377734098907	0.2686646116758006	0.4657364385308042	high.180min_vs_high.0min
ENSMUSG00000020163	Uqcr11	1765.953097572995	0.15256149893818946	0.2708932962288658	0.23143411121420548	0.4254185816656512	high.180min_vs_high.0min
ENSMUSG00000020166	Cnot2	1819.7232503760417	-0.4913223411746321	0.1554003356129069	3.018179115208367e-4	0.003868705688115296	high.180min_vs_high.0min
ENSMUSG00000020167	Tcf3	2432.206037201093	0.4020204834919674	0.13655279144187465	9.306299023958255e-4	0.008933066715472946	high.180min_vs_high.0min
ENSMUSG00000020169	Best3	8.177258961979781	0.06647774521496944	0.26353008656805116	0.4110081903705846	NA	high.180min_vs_high.0min
ENSMUSG00000020170	Frs2	889.6045820948472	-0.5481341913508054	0.21032240364925847	0.0013755773721723463	0.011848822599505307	high.180min_vs_high.0min
ENSMUSG00000020171	Yeats4	1350.2564233243384	0.23521216020696784	0.1328782174719905	0.04226412825490415	0.1364361848341707	high.180min_vs_high.0min
ENSMUSG00000020173	Cobl	5942.165993343462	0.013236911310393324	0.20589783504002165	0.9273504119654152	0.9624315982299709	high.180min_vs_high.0min
ENSMUSG00000020175	Rab36	12.731847976980273	0.05659364554767141	0.2550184266873901	0.5268697247534766	0.7049935003330277	high.180min_vs_high.0min
ENSMUSG00000020176	Grb10	1670.5541339835859	0.17991290635533233	0.21917097833139138	0.23289670956408323	0.4273681421042879	high.180min_vs_high.0min
ENSMUSG00000020180	Snrpd3	3014.3440150946576	0.38821959083327107	0.16573384975123004	0.005356952942902765	0.03209894255171939	high.180min_vs_high.0min
ENSMUSG00000020182	Ddc	277.3795008253543	0.21368166054701504	0.2111899889305036	0.15243255217777404	0.3254049290511295	high.180min_vs_high.0min
ENSMUSG00000020183	Cpm	38.73643948681923	0.055682257692925764	0.22333443589480695	0.6584467256753255	0.8027203374326498	high.180min_vs_high.0min
ENSMUSG00000020184	Mdm2	5238.620135485246	0.6020795413590844	0.26060877884225747	0.0028384905367936334	0.020173049458426955	high.180min_vs_high.0min
ENSMUSG00000020185	E2f7	514.5706828452345	-0.08155753416022417	0.1872169016092115	0.5477741306107831	0.7215979537589591	high.180min_vs_high.0min
ENSMUSG00000020186	Csrp2	2080.150038980147	0.3449078562330282	0.18552168605874123	0.019144119569696007	0.07890428565584734	high.180min_vs_high.0min
ENSMUSG00000020189	Osbpl8	592.5427202267582	-0.9336447297984075	0.2372971591607975	7.215037263557643e-6	2.1014207847307043e-4	high.180min_vs_high.0min
ENSMUSG00000020190	Mknk2	1089.4957523318571	0.21090221861923414	0.16291857350594624	0.11728580224378764	0.27373124391218423	high.180min_vs_high.0min
ENSMUSG00000020193	Zpbp	11.922258401165479	-0.001909283710680658	0.24866904051058364	0.9804739993462683	0.9892365398339406	high.180min_vs_high.0min
ENSMUSG00000020196	Cabin1	1831.7642063658045	0.10469421492578812	0.1204981259104545	0.3280035973971583	0.529194624003484	high.180min_vs_high.0min
ENSMUSG00000020198	Ap3d1	2378.1992466084153	0.14762784816702	0.1526663284833627	0.2471663976972424	0.44310030008765056	high.180min_vs_high.0min
ENSMUSG00000020205	Phlda1	70.60692016344947	0.39777651851936546	0.30121556667290134	0.03398112928401137	0.11725649615259211	high.180min_vs_high.0min
ENSMUSG00000020211	Sf3a2	1678.7706022474408	0.5663910519810282	0.17531462995572736	2.2405568355621973e-4	0.0031135929794408445	high.180min_vs_high.0min
ENSMUSG00000020212	Mdm1	456.94073097409864	-0.34150557185315933	0.1368257802496418	0.004412709553770945	0.02784022540922648	high.180min_vs_high.0min
ENSMUSG00000020219	Timm13	1346.2739012491622	0.4170372146847219	0.2875547015170405	0.024948707591749168	0.09416291797276453	high.180min_vs_high.0min
ENSMUSG00000020220	Vps13d	727.6901150221834	0.02407040588475571	0.18205797952858377	0.8592270238996546	0.9285338579378029	high.180min_vs_high.0min
ENSMUSG00000020224	Llph	674.8977040232276	0.3851805645136294	0.21400540991383152	0.01667233687879556	0.07226945347019877	high.180min_vs_high.0min
ENSMUSG00000020225	Tmbim4	826.6309161771952	0.02603473306340934	0.1941018383176363	0.8417028494360612	0.9191068651975094	high.180min_vs_high.0min
ENSMUSG00000020226	Slc5a4b	120.35923302872874	-0.01526230735958803	0.213143701972424	0.9082489687434334	0.9544095629538698	high.180min_vs_high.0min
ENSMUSG00000020227	Irak3	407.88396046720686	-0.14164799755994203	0.1794794858153395	0.29651143858847273	0.4956650003694189	high.180min_vs_high.0min
ENSMUSG00000020228	Helb	1389.1846855859094	-0.06196229101751943	0.13586524617786724	0.5960643683456555	0.7600193050460297	high.180min_vs_high.0min
ENSMUSG00000020230	Prmt2	101.33422920683803	0.22348516691675693	0.21068387676081574	0.14794334258012348	0.3191803181624616	high.180min_vs_high.0min
ENSMUSG00000020231	Dip2a	224.67335746865666	-0.0451965529982739	0.2051003780079699	0.7358268736623641	0.8567533656387963	high.180min_vs_high.0min
ENSMUSG00000020232	Hmg20b	796.2015693848291	0.23767201003365537	0.16877546155280354	0.07932176676361956	0.20911506067441513	high.180min_vs_high.0min
ENSMUSG00000020235	Fzr1	2145.2523563780724	0.15697026578755496	0.1298344916904137	0.16895441720771	0.3483717574876291	high.180min_vs_high.0min
ENSMUSG00000020238	Ncln	3607.5204720206543	0.231843970885066	0.2231765961510515	0.12626265946633036	0.2875281590167755	high.180min_vs_high.0min
ENSMUSG00000020241	Col6a2	16.35674562611083	0.061791033121554366	0.25657316158572324	0.5193487604899918	0.6987959265225205	high.180min_vs_high.0min
ENSMUSG00000020246	Hcfc2	145.58606167476057	-0.14223206328150861	0.20123674892022145	0.3128377024756922	0.5135594608779315	high.180min_vs_high.0min
ENSMUSG00000020248	Nfyb	1670.6606335737702	-0.09884311701253909	0.12676171436879657	0.37307124567922745	0.575068859488872	high.180min_vs_high.0min
ENSMUSG00000020250	Txnrd1	11178.498500295223	0.17407310429236655	0.18157565680771812	0.21006982853831066	0.4011156792319212	high.180min_vs_high.0min
ENSMUSG00000020253	Ppm1m	516.3312349461413	0.11759489856873573	0.15040066864941173	0.34377754733463023	0.544656007370576	high.180min_vs_high.0min
ENSMUSG00000020255	D10Wsu102e	2888.8654315548833	-0.21496228439711476	0.18751958619356654	0.12645637212423083	0.28776381362625986	high.180min_vs_high.0min
ENSMUSG00000020256	Aldh1l2	86.77140830673241	0.2695454322337007	0.30386285124763684	0.10859986645427006	0.25890646540032203	high.180min_vs_high.0min
ENSMUSG00000020257	Wdr82	3780.0903419608703	-0.132663524838173	0.13333696124980748	0.2510304312645113	0.4469497852953762	high.180min_vs_high.0min
ENSMUSG00000020258	Glyctk	116.90979047082945	0.18136070589574832	0.22630303284766431	0.20962205508811133	0.4007415790137923	high.180min_vs_high.0min
ENSMUSG00000020260	Pofut2	788.2665887641884	0.07915411461350338	0.1736981424901079	0.546593075947551	0.7208609397149703	high.180min_vs_high.0min
ENSMUSG00000020261	Slc36a1	395.4942347238669	-0.11386660712296566	0.19263322670547015	0.39706519095116494	0.5945956850527071	high.180min_vs_high.0min
ENSMUSG00000020262	Adarb1	176.83757418660412	-0.12321419782914184	0.20146612982416595	0.3800060862056657	0.5805829322474438	high.180min_vs_high.0min
ENSMUSG00000020263	Appl2	348.21813457174227	-0.011912662312075682	0.15711268729458394	0.924748793628815	0.961374000515263	high.180min_vs_high.0min
ENSMUSG00000020265	Sumo3	2248.507628171222	0.20329955956615714	0.126502520785082	0.0680148894376512	0.18860196836071486	high.180min_vs_high.0min
ENSMUSG00000020267	Hint1	4450.8605109768505	0.26952284423778744	0.2799819670909842	0.09426102719884348	0.23587444566018953	high.180min_vs_high.0min
ENSMUSG00000020268	Lyrm7	30.601189132776838	-0.06994975444849755	0.2369128049268701	0.5616901519716386	0.7334167112284744	high.180min_vs_high.0min
ENSMUSG00000020271	Fbxw11	1159.8911419948988	-0.6940016435116207	0.19978975119651735	6.271014968927598e-5	0.0011627810749797872	high.180min_vs_high.0min
ENSMUSG00000020272	Stk10	346.7092672259852	0.1610554473775967	0.13930682947636613	0.17563971248784377	0.35798622978230116	high.180min_vs_high.0min
ENSMUSG00000020273	Papolg	539.8171268575138	-1.1500212996447723	0.25152198581487384	4.267902520091969e-7	2.054552167879745e-5	high.180min_vs_high.0min
ENSMUSG00000020275	Rel	80.31205045885692	-1.0119426648093066	0.31689345168851885	8.672228598223292e-5	0.0014990734448175412	high.180min_vs_high.0min
ENSMUSG00000020277	Pfkl	1142.2470563727343	0.38001646754489143	0.2637124520219016	0.03201237499016106	0.11243994156098146	high.180min_vs_high.0min
ENSMUSG00000020280	Pus10	1244.4291870590657	-0.267111717731323	0.16054110043475306	0.04365445018304549	0.13938624520645757	high.180min_vs_high.0min
ENSMUSG00000020282	Rhbdf1	230.13808738508334	-0.022884454699356096	0.21020371041851202	0.8564577240469562	0.927754745507974	high.180min_vs_high.0min
ENSMUSG00000020283	Pex13	1796.2583270251694	-0.33374236092101517	0.1616821109394959	0.01296626835658099	0.0607661260623386	high.180min_vs_high.0min
ENSMUSG00000020284	1810043G02Rik	95.43870762706575	0.07768173039727444	0.1991833870373039	0.5603601230592868	0.7321516571312028	high.180min_vs_high.0min
ENSMUSG00000020287	Mpg	430.17584372380094	0.2464858175693551	0.1561599657155277	0.0564954984391623	0.1657573766302653	high.180min_vs_high.0min
ENSMUSG00000020288	Ahsa2	386.7797970149482	-0.23526934360754126	0.13183471597475027	0.04084569920511423	0.13333382414525133	high.180min_vs_high.0min
ENSMUSG00000020289	Nprl3	420.92675400697357	0.029729193699446814	0.12214542524087456	0.7462510825508383	0.862552957167083	high.180min_vs_high.0min
ENSMUSG00000020290	Xpo1	13050.96804755582	-0.4241090871909065	0.17347663806657157	0.003411989394500381	0.023017847015146146	high.180min_vs_high.0min
ENSMUSG00000020297	Nsg2	13.402470107019562	0.048365900840450005	0.26118341218499713	0.47010077422408264	0.6584837532535909	high.180min_vs_high.0min
ENSMUSG00000020299	4930524B15Rik	10.943045809641488	-0.07601440112293628	0.25937532572023647	0.43720508827229976	NA	high.180min_vs_high.0min
ENSMUSG00000020300	Cpeb4	262.65409881440445	-0.9388881243775183	0.3321804095474206	3.66713869618114e-4	0.004468165076139714	high.180min_vs_high.0min
ENSMUSG00000020303	Stc2	221.34925850248015	-0.3559629562648428	0.3464460400166036	0.04364655603655712	0.13938624520645757	high.180min_vs_high.0min
ENSMUSG00000020305	Asb3	204.7031600883108	-0.06487282160311092	0.1773945871753166	0.5991190894926208	0.7616872351788462	high.180min_vs_high.0min
ENSMUSG00000020307	Cdc34	5328.214136447357	0.5101194187695356	0.2181498276672822	0.0029445113202091477	0.020718770497467235	high.180min_vs_high.0min
ENSMUSG00000020308	Tpgs1	305.93534608221825	0.6353067497861404	0.39976960973011977	0.007755670739233381	0.04203020034851327	high.180min_vs_high.0min
ENSMUSG00000020309	Chac2	61.71182689423728	-0.3202697759029577	0.2833419725322908	0.06472135304466074	0.18191972009483637	high.180min_vs_high.0min
ENSMUSG00000020310	Madcam1	43.5691921646478	0.05755535608600239	0.24657540584528165	0.5765454486602994	0.7454885757712792	high.180min_vs_high.0min
ENSMUSG00000020311	Erlec1	772.3410242713975	-0.03769250970784776	0.1440561690098868	0.75503048105869075	0.868218403819615	high.180min_vs_high.0min
ENSMUSG00000020312	Shc2	140.54371224731128	0.5591613350385705	0.2862909304404241	0.006064346081144151	0.03506929417822119	high.180min_vs_high.0min
ENSMUSG00000020315	Sptbn1	12496.960635596526	0.013453027563254422	0.16744862690140605	0.9203999318428376	0.9599433384230472	high.180min_vs_high.0min
ENSMUSG00000020319	Wdpcp	26.652008700604448	0.09542511959624082	0.2369387342750211	0.45755326708879057	0.6476646643381329	high.180min_vs_high.0min
ENSMUSG00000020321	Mdh1	2946.45402092362	0.5550186942402233	0.13739475683133973	1.0859366863754359e-5	2.953794095541884e-4	high.180min_vs_high.0min
ENSMUSG00000020325	Fstl3	17.560727199553618	-0.009722956100845394	0.247676184143577	0.9146234622238657	0.9574028526773842	high.180min_vs_high.0min
ENSMUSG00000020326	Ccng1	8481.104890349678	-0.015302925850300823	0.12054882623750725	0.8868161032512921	0.9431479336559853	high.180min_vs_high.0min
ENSMUSG00000020327	Fgf22	12.024039188161478	0.07926773790028536	0.2635004845571728	0.38504259365093507	0.5846895658236126	high.180min_vs_high.0min
ENSMUSG00000020328	Nudcd2	3212.970547078105	0.16666344976220743	0.13651991580853892	0.1559337502208145	0.33029240363113166	high.180min_vs_high.0min
ENSMUSG00000020329	Polrmt	1024.1314997163427	0.2749919651676154	0.15448078448906846	0.03385951063885237	0.11699506425239427	high.180min_vs_high.0min
ENSMUSG00000020330	Hmmr	4884.355228730866	-0.19357064457311357	0.1687356707594474	0.15100605631209524	0.32316461338255315	high.180min_vs_high.0min
ENSMUSG00000020331	Hcn2	318.76105779318857	0.1936929803621655	0.19978407504988424	0.18071371566034072	0.3638454119621756	high.180min_vs_high.0min
ENSMUSG00000020333	Acsl6	124.5620890844609	-0.040156111851266205	0.16616155664515714	0.7579133363641044	0.8699115351070456	high.180min_vs_high.0min
ENSMUSG00000020340	Cyfip2	325.8540132180447	0.13440107827980832	0.2212778200139623	0.350278532277823	0.5512587264086095	high.180min_vs_high.0min
ENSMUSG00000020346	Mgat1	653.1464602220768	-0.019136469988233658	0.16288360388089826	0.8909388198122709	0.9458810356478977	high.180min_vs_high.0min
ENSMUSG00000020349	Ppp2ca	5925.472583569129	0.06625245725562233	0.11674337567967924	0.5302983871684159	0.7077857841711113	high.180min_vs_high.0min
ENSMUSG00000020357	Flt4	89.72820750458571	0.131381424701597	0.22424850400099544	0.3405077301908293	0.54122316397264	high.180min_vs_high.0min
ENSMUSG00000020358	Hnrnpab	15931.75872525549	0.2586901505067027	0.14014693853100624	0.03338668149398732	0.11592648225879047	high.180min_vs_high.0min
ENSMUSG00000020359	Phykpl	167.10407634429018	0.08952234562257518	0.1699192265916464	0.5043153154685969	0.6865296022571613	high.180min_vs_high.0min
ENSMUSG00000020361	Hspa4	17144.37333754669	0.11600426151209242	0.1406573342920387	0.33827420755500054	0.5388625447017594	high.180min_vs_high.0min
ENSMUSG00000020362	Cnot6	2726.1511729653903	-0.7492723320660339	0.22734918241823351	9.219678159161678e-5	0.001576078566566554	high.180min_vs_high.0min
ENSMUSG00000020363	Gfpt2	897.9530807719116	-0.12526993960902394	0.1687989977412248	0.3521484375745332	0.5533141542232195	high.180min_vs_high.0min
ENSMUSG00000020364	Zfp354a	154.2212045845589	-0.4740860316418042	0.28576209240632927	0.014908253423230164	0.0666661946580616	high.180min_vs_high.0min
ENSMUSG00000020366	Mapk9	1049.5302815969635	-0.07824246430033442	0.13046935645710864	0.4932503228487909	0.6779866790843686	high.180min_vs_high.0min
ENSMUSG00000020368	Canx	27350.069524435326	-0.09230582523151888	0.11963565660769535	0.3851718091887172	0.5846895658236126	high.180min_vs_high.0min
ENSMUSG00000020372	Rack1	38813.365533519725	0.5423587647461506	0.18438630060476097	4.888091359034734e-4	0.00551146088433591	high.180min_vs_high.0min
ENSMUSG00000020375	Rufy1	281.28126187032626	0.009800456332913012	0.1587103823121495	0.9586109778837573	0.9769913114055359	high.180min_vs_high.0min
ENSMUSG00000020376	Rnf130	489.3768317423016	-0.063631292573152	0.14176126138720296	0.5952717327584687	0.7591604013595706	high.180min_vs_high.0min
ENSMUSG00000020380	Rad50	985.0209327914596	-0.024009713180463344	0.19855340353754086	0.8507098906763657	0.9239667936092191	high.180min_vs_high.0min
ENSMUSG00000020381	Mrnip	178.84334305342497	-0.3212267195101007	0.2511835074220336	0.051164061501234204	0.15495034874883779	high.180min_vs_high.0min
ENSMUSG00000020385	Clk4	670.0420040569912	-0.735280768047071	0.20637512245678075	3.690276966431359e-5	7.85924261448495e-4	high.180min_vs_high.0min
ENSMUSG00000020386	Sar1b	962.7048384879265	-0.008312677954741473	0.1890787330372314	0.9497964880811144	0.973608179867479	high.180min_vs_high.0min
ENSMUSG00000020387	Jade2	258.09857124148164	-0.16779418702086912	0.20003397520402616	0.24136850373824933	0.4372325870193937	high.180min_vs_high.0min
ENSMUSG00000020389	Cdkl3	101.59608654182205	0.02042020702047414	0.1865680651815065	0.8786541788965193	0.9398785309561376	high.180min_vs_high.0min
ENSMUSG00000020390	Ube2b	1143.8943316642312	-0.4624208076238064	0.18618025791476142	0.0024270850564663523	0.01805383327425146	high.180min_vs_high.0min
ENSMUSG00000020392	Cdkn2aipnl	1292.7016944936197	0.012288758587345334	0.13492100126850698	0.9163799694913959	0.9580831444884479	high.180min_vs_high.0min
ENSMUSG00000020393	Kremen1	517.7051171563245	-0.2127117434983107	0.22122015021504887	0.15844392980867203	0.333763080014734	high.180min_vs_high.0min
ENSMUSG00000020396	Nefh	1378.199070645516	0.28273221529510184	0.21476930067744027	0.07393330361894132	0.19978122310248558	high.180min_vs_high.0min
ENSMUSG00000020397	Med7	991.568014890167	-0.29681652278361537	0.17638648615221697	0.03448306475308329	0.11841196690580984	high.180min_vs_high.0min
ENSMUSG00000020400	Tnip1	777.2227739575023	-0.12972256753265302	0.17011193396508179	0.3413285596667963	0.541852717231125	high.180min_vs_high.0min
ENSMUSG00000020402	Vdac1	11479.107481491308	0.41943967600325255	0.15532016822998332	0.001959538865467071	0.015396563221591044	high.180min_vs_high.0min
ENSMUSG00000020407	Upp1	5397.000164361665	0.46818103021302737	0.14238015739359372	2.0633512927552278e-4	0.002941350393239246	high.180min_vs_high.0min
ENSMUSG00000020409	Slu7	888.89941949825	-0.051400203657599106	0.13298100360327902	0.6554787016191995	0.8011588955793616	high.180min_vs_high.0min
ENSMUSG00000020411	Nipal4	40.09760506647873	0.3802026924848173	0.34569645909203806	0.04813246210123064	0.14823214443722693	high.180min_vs_high.0min
ENSMUSG00000020412	Ascc2	1133.6864194459206	0.21526071067083785	0.09014227951946152	0.012953592555789612	0.060730973992726235	high.180min_vs_high.0min
ENSMUSG00000020413	Hus1	951.6337308886532	-0.3434161212786738	0.23849439794213007	0.04034710826599135	0.1320780241594179	high.180min_vs_high.0min
ENSMUSG00000020415	Pttg1	722.6664020691393	0.22373064092375866	0.12471398212284988	0.04483248811499857	0.1416013990797318	high.180min_vs_high.0min
ENSMUSG00000020419	Hormad2	82.47846940245856	-0.20361619894094912	0.2695007929567795	0.1754134759257663	0.35769656527893234	high.180min_vs_high.0min
ENSMUSG00000020420	Zfp607a	227.10995239680167	-0.592956260913457	0.1884786008114905	2.272175339214405e-4	0.003141886271505115	high.180min_vs_high.0min
ENSMUSG00000020422	Tns3	5455.5364471288885	-0.10261953027910609	0.2082086524745168	0.4560554225095099	0.6463828388803111	high.180min_vs_high.0min
ENSMUSG00000020423	Btg2	1218.2493623864764	1.038342458157803	0.22732090685436585	5.975218395993645e-7	2.7030447190670538e-5	high.180min_vs_high.0min
ENSMUSG00000020424	Gatsl3	485.0599287538447	0.3112842460087322	0.24645699353072295	0.057488651201905605	0.16774536216438926	high.180min_vs_high.0min
ENSMUSG00000020427	Igfbp3	190.94202774689361	0.019012918194184034	0.16740541325104144	0.9123243177490179	0.9560145655925925	high.180min_vs_high.0min
ENSMUSG00000020430	Pes1	4167.773939550131	0.3371755403372991	0.09584414076307111	1.8181066565855207e-4	0.002662868727676405	high.180min_vs_high.0min
ENSMUSG00000020431	Adcy1	227.37644019156397	-0.09781321133301453	0.14476156512688612	0.422885093306836	0.6171872178679623	high.180min_vs_high.0min
ENSMUSG00000020432	Tcn2	523.2786164546766	0.07113501529290886	0.21688760553630546	0.5795405813111736	0.7476280348510642	high.180min_vs_high.0min
ENSMUSG00000020437	Myo1g	126.1117545662159	0.08644757933486716	0.18561455836837826	0.5235786283625757	0.7022702725287959	high.180min_vs_high.0min
ENSMUSG00000020439	Smtn	571.7812177523608	0.17120512982849956	0.17332018985357436	0.2027460242848371	0.3917647730690195	high.180min_vs_high.0min
ENSMUSG00000020440	Arf5	1026.4002789472388	0.49446409231316885	0.2534757059092014	0.007318627728361952	0.040270095440816195	high.180min_vs_high.0min
ENSMUSG00000020441	2310033P09Rik	481.0491699258624	0.42849380058223835	0.14512515494821002	8.093212958654856e-4	0.008066024821371875	high.180min_vs_high.0min
ENSMUSG00000020444	Guk1	1663.681158350588	0.38968282390035996	0.25643360184862524	0.02626564615718895	0.09763136597530869	high.180min_vs_high.0min
ENSMUSG00000020447	Npc1l1	12.978091209094394	0.05898143821043003	0.2537136666490225	0.5304594629494195	0.7078482711251702	high.180min_vs_high.0min
ENSMUSG00000020448	Rnf185	714.4547206677739	-0.003634518168440288	0.1063418263742755	0.9721101563447513	0.9848660630821177	high.180min_vs_high.0min
ENSMUSG00000020451	Limk2	1161.6923906737754	0.050373558890382024	0.12598782502006195	0.6521640758583092	0.7988516420384364	high.180min_vs_high.0min
ENSMUSG00000020453	Patz1	1421.0939229811102	-0.0542784885212046	0.1276658562744819	0.6139441548729827	0.7711128347173768	high.180min_vs_high.0min
ENSMUSG00000020454	Eif4enif1	1572.7558629950765	-0.1408188211641955	0.13019903163335048	0.21601950021774466	0.40746022705206164	high.180min_vs_high.0min
ENSMUSG00000020455	Trim11	1432.0956748396432	-0.021072705898634546	0.1368875061073947	0.8569469269602619	0.9277834123085853	high.180min_vs_high.0min
ENSMUSG00000020456	Ogdh	2765.9798793205637	0.15130844065622098	0.18279528158919758	0.28506592875675435	0.48405279732417605	high.180min_vs_high.0min
ENSMUSG00000020457	Drg1	3134.0607810792153	0.2732245184355802	0.14034242918841552	0.024376118048596768	0.09268737345631861	high.180min_vs_high.0min
ENSMUSG00000020458	Rtn4	10315.077698860048	-0.1607982273970651	0.13164197592928023	0.15764043328119268	0.33267477375817617	high.180min_vs_high.0min
ENSMUSG00000020459	Mtif2	1208.5657283843436	-0.08212706874834344	0.14529351302222504	0.5009166639727219	0.6839265485749779	high.180min_vs_high.0min
ENSMUSG00000020460	Rps27a	18996.087969809152	0.2947171979901578	0.24400593753293384	0.06855908064909641	0.18959639970529435	high.180min_vs_high.0min
ENSMUSG00000020462	Cfap36	588.1177769761648	0.1501706945444709	0.14860701904589466	0.2280957247082076	0.4217126318989282	high.180min_vs_high.0min
ENSMUSG00000020463	Ppp4r3b	1553.432396384001	-0.8256088146447622	0.23954396833693167	5.0857669218975914e-5	9.950786598565578e-4	high.180min_vs_high.0min
ENSMUSG00000020464	Pnpt1	2009.8850827733256	-0.08988536560622708	0.17248332175576475	0.4980484653364825	0.6821563530489057	high.180min_vs_high.0min
ENSMUSG00000020467	Efemp1	30.52126810118524	-0.09823357168976875	0.25755740339720024	0.39072144949009124	0.589324183587151	high.180min_vs_high.0min
ENSMUSG00000020469	Myl7	38.651662588595926	0.18768811863559948	0.3064411304475538	0.13807921192994513	0.3048495404161145	high.180min_vs_high.0min
ENSMUSG00000020471	Pold2	1806.1193520129405	0.5146724001432255	0.15353426338635653	1.4548542838171004e-4	0.002255112527175547	high.180min_vs_high.0min
ENSMUSG00000020472	Zkscan17	1053.8115009142045	-0.03226564862799855	0.12236272420931064	0.7469196640220233	0.8630064445185174	high.180min_vs_high.0min
ENSMUSG00000020473	Aebp1	76.33420618438326	-0.05063270402896479	0.19498931705984512	0.7017470402457295	0.8333881045625243	high.180min_vs_high.0min
ENSMUSG00000020474	Polm	261.3023951633142	-0.013687288581049476	0.14402503507053077	0.8947321082769051	0.9476212125602722	high.180min_vs_high.0min
[truncated: 115,091 more rows]

## Sheet: Legend for T2C1 - Legend for T2
Legend for T2C1
Column name	Explanation
gene_id	Ensembl gene identifier.
Compartment	Indicates which fraction the data comes from. For the nuclear fraction, the entries “Nuclear pre-mRNA” and “Nuclear mature” indicate that data comes from intronic and exonic regions, respectively.
Time	Gives the T2C labeling time until cell harvesting in minutes.
Replicate	Gives the number of replicates per fraction and time point.
Ratio new to total mRNA	The main data column. Gives the ratio of T2C / T counts divided by the conversion rate.
Conversion rate	The rate at which 4sU is incorporated into newly-synthesized transcripts, which is estimated per sample.
sample	Short identifier for the samples. The first letter indicates fraction (n = nuclear, c = cytosolic, m = membrane and t = whole-cell), followed by labeling time (#min), followed by replicate number. The same identifier is used in the GEO dataset.

## Sheet: T2C1 - T2C1
gene_id	Compartment	Time	Replicate	Ratio new to total mRNA	Conversion rate	sample
ENSMUSG00000000001	Cytosolic	0	1	0.0041597405665999	0.0465007558546179	c0min1
ENSMUSG00000000001	Cytosolic	0	3	0.0044918215308301	0.0344565974414585	c0min3
ENSMUSG00000000001	Cytosolic	0	4	0.0083956580610456	0.0404355285609909	c0min4
ENSMUSG00000000001	Cytosolic	15	1	0.0158134784854202	0.0206938407192269	c15min1
ENSMUSG00000000001	Cytosolic	15	2	0.0114834298643163	0.024239662234983	c15min2
ENSMUSG00000000001	Cytosolic	20	1	0.0169126440804018	0.0215063046891427	c20min1
ENSMUSG00000000001	Cytosolic	20	2	0.022113442979866	0.0256854054146762	c20min2
ENSMUSG00000000001	Cytosolic	20	3	0.0230476315918651	0.0269055125822504	c20min3
ENSMUSG00000000001	Cytosolic	20	4	0.0266967076326685	0.0301926163501614	c20min4
ENSMUSG00000000001	Cytosolic	30	1	0.0351588873676873	0.028144050424766	c30min1
ENSMUSG00000000001	Cytosolic	30	2	0.0329342948804343	0.0375903340656471	c30min2
ENSMUSG00000000001	Cytosolic	40	3	0.0553555959095607	0.040949837818215	c40min3
ENSMUSG00000000001	Cytosolic	40	4	0.0333782035587029	0.0521431584574075	c40min4
ENSMUSG00000000001	Cytosolic	60	3	0.0743263851730557	0.0583077172710879	c60min3
ENSMUSG00000000001	Cytosolic	60	4	0.0718930028439641	0.0756652300794207	c60min4
ENSMUSG00000000001	Cytosolic	60	5	0.1465636346009771	0.0237660899039951	c60min5
ENSMUSG00000000001	Cytosolic	60	6	0.1217676832655336	0.025779032833379	c60min6
ENSMUSG00000000001	Cytosolic	120	5	0.18656726368026	0.0325980034276292	c120min5
ENSMUSG00000000001	Cytosolic	120	6	0.2136219149809155	0.033637030386918	c120min6
ENSMUSG00000000001	Cytosolic	180	5	0.3217331138752793	0.0306891503163829	c180min5
ENSMUSG00000000001	Cytosolic	180	6	0.3743770996083269	0.0308532566124821	c180min6
ENSMUSG00000000001	Membrane	0	1	0.0063040715298525	0.0425035283124483	m0min1
ENSMUSG00000000001	Membrane	0	3	0.0041598673218676	0.0462695602008707	m0min3
ENSMUSG00000000001	Membrane	0	4	0.0038374898198612	0.0394899515829565	m0min4
ENSMUSG00000000001	Membrane	15	1	0.0120829384933021	0.024211198195941	m15min1
ENSMUSG00000000001	Membrane	15	2	0.0110460280394868	0.0242191781993573	m15min2
ENSMUSG00000000001	Membrane	20	1	0.0292838595978758	0.0227020523597487	m20min1
ENSMUSG00000000001	Membrane	20	2	0.023652945838185	0.026837785412133	m20min2
ENSMUSG00000000001	Membrane	20	3	0.0278331716977643	0.0281202862181624	m20min3
ENSMUSG00000000001	Membrane	20	4	0.0206727273104444	0.0309800453979962	m20min4
ENSMUSG00000000001	Membrane	30	1	0.0329304308363824	0.0301055296742992	m30min1
ENSMUSG00000000001	Membrane	30	2	0.0491800517933688	0.0406768239402188	m30min2
ENSMUSG00000000001	Membrane	40	3	0.0453033105434604	0.0456659324765866	m40min3
ENSMUSG00000000001	Membrane	40	4	0.0352321693852894	0.0523614376362794	m40min4
ENSMUSG00000000001	Membrane	60	3	0.0715262540752017	0.0696697902846928	m60min3
ENSMUSG00000000001	Membrane	60	4	0.0659903133220327	0.0809423102045966	m60min4
ENSMUSG00000000001	Membrane	60	5	0.1058994616705372	0.0264169651221621	m60min5
ENSMUSG00000000001	Membrane	60	6	0.0943250384223751	0.0281748965076518	m60min6
ENSMUSG00000000001	Membrane	120	5	0.1487731621173855	0.0330781033605587	m120min5
ENSMUSG00000000001	Membrane	120	6	0.1698725557433138	0.0365351860408967	m120min6
ENSMUSG00000000001	Membrane	180	5	0.2948058387059591	0.0338755834394359	m180min5
ENSMUSG00000000001	Membrane	180	6	0.2276243503852024	0.03756562280506	m180min6
ENSMUSG00000000001	Nuclear mature	0	1	0.001651229391782	0.1024199856311646	n0min1
ENSMUSG00000000001	Nuclear mature	0	3	0.0020696776701324	0.1061755534147729	n0min3
ENSMUSG00000000001	Nuclear mature	0	4	0.0031812720846045	0.0991626175619168	n0min4
ENSMUSG00000000001	Nuclear mature	15	1	0.0452876779526288	0.0220380348150196	n15min1
ENSMUSG00000000001	Nuclear mature	15	2	0.0289201343679638	0.0266599737511725	n15min2
ENSMUSG00000000001	Nuclear mature	20	1	0.0699069576979352	0.0258455925161171	n20min1
ENSMUSG00000000001	Nuclear mature	20	2	0.0856435645377086	0.0324900841092913	n20min2
ENSMUSG00000000001	Nuclear mature	20	3	0.1706562995543042	0.0337196793693143	n20min3
ENSMUSG00000000001	Nuclear mature	20	4	0.1210052190612759	0.0355760094333873	n20min4
ENSMUSG00000000001	Nuclear mature	30	1	0.1047715119470709	0.0352254635639603	n30min1
ENSMUSG00000000001	Nuclear mature	30	2	0.1294226428635828	0.0483505573939886	n30min2
ENSMUSG00000000001	Nuclear mature	40	3	0.1056047464090272	0.0603798411331846	n40min3
ENSMUSG00000000001	Nuclear mature	40	4	0.1088642406024234	0.0595156204699955	n40min4
ENSMUSG00000000001	Nuclear mature	60	3	0.1364941598940502	0.0766398302114807	n60min3
ENSMUSG00000000001	Nuclear mature	60	4	0.0649439787442499	0.0828567075537655	n60min4
ENSMUSG00000000001	Nuclear mature	60	5	0.1652792989916893	0.0324587259581693	n60min5
ENSMUSG00000000001	Nuclear mature	60	6	0.1642668283590193	0.0352624205697492	n60min6
ENSMUSG00000000001	Nuclear mature	120	5	0.2294990466907536	0.0380610379769986	n120min5
ENSMUSG00000000001	Nuclear mature	120	6	0.2364458498864244	0.0395533514826829	n120min6
ENSMUSG00000000001	Nuclear mature	180	5	0.3499850089376747	0.0335995603867037	n180min5
ENSMUSG00000000001	Nuclear mature	180	6	0.3601076784268783	0.0378479473863305	n180min6
ENSMUSG00000000001	Nuclear pre-mRNA	0	1	0.0043059401956372	0.1024199856311646	n0min1
ENSMUSG00000000001	Nuclear pre-mRNA	0	3	0.0083219473436504	0.1061755534147729	n0min3
ENSMUSG00000000001	Nuclear pre-mRNA	0	4	0.0058190683061422	0.0991626175619168	n0min4
ENSMUSG00000000001	Nuclear pre-mRNA	15	1	0.349072717083651	0.0220380348150196	n15min1
ENSMUSG00000000001	Nuclear pre-mRNA	15	2	0.2738075938193263	0.0266599737511725	n15min2
ENSMUSG00000000001	Nuclear pre-mRNA	20	1	0.483872816120302	0.0258455925161171	n20min1
ENSMUSG00000000001	Nuclear pre-mRNA	20	2	0.6213905444870291	0.0324900841092913	n20min2
ENSMUSG00000000001	Nuclear pre-mRNA	20	3	0.8207064871168974	0.0337196793693143	n20min3
ENSMUSG00000000001	Nuclear pre-mRNA	20	4	0.7505387084608212	0.0355760094333873	n20min4
ENSMUSG00000000001	Nuclear pre-mRNA	30	1	0.6789793382105057	0.0352254635639603	n30min1
ENSMUSG00000000001	Nuclear pre-mRNA	30	2	0.8711001178098882	0.0483505573939886	n30min2
ENSMUSG00000000001	Nuclear pre-mRNA	40	3	1.0896493609844786	0.0603798411331846	n40min3
ENSMUSG00000000001	Nuclear pre-mRNA	40	4	1.0405510580836703	0.0595156204699955	n40min4
ENSMUSG00000000001	Nuclear pre-mRNA	60	3	1.0645679249633495	0.0766398302114807	n60min3
ENSMUSG00000000001	Nuclear pre-mRNA	60	4	1.11745778949331	0.0828567075537655	n60min4
ENSMUSG00000000001	Nuclear pre-mRNA	60	5	1.1647771823688555	0.0324587259581693	n60min5
ENSMUSG00000000001	Nuclear pre-mRNA	60	6	1.1414508522397917	0.0352624205697492	n60min6
ENSMUSG00000000001	Nuclear pre-mRNA	120	5	1.0008354355101303	0.0380610379769986	n120min5
ENSMUSG00000000001	Nuclear pre-mRNA	120	6	1.148031862354424	0.0395533514826829	n120min6
ENSMUSG00000000001	Nuclear pre-mRNA	180	5	0.8772686989171422	0.0335995603867037	n180min5
ENSMUSG00000000001	Nuclear pre-mRNA	180	6	0.912228177909844	0.0378479473863305	n180min6
ENSMUSG00000000001	Whole-cell	0	1	0.0020945508287529	0.0684738933746256	t0min1
ENSMUSG00000000001	Whole-cell	0	3	0.0051297023406653	0.0629641446410035	t0min3
ENSMUSG00000000001	Whole-cell	0	4	0.0074155745182441	0.0520123550298594	t0min4
ENSMUSG00000000001	Whole-cell	15	1	0.0206090978680659	0.0213800021647208	t15min1
ENSMUSG00000000001	Whole-cell	15	2	0.0180264165692786	0.0253120832335333	t15min2
ENSMUSG00000000001	Whole-cell	20	1	0.0383882902454202	0.0249555282275092	t20min1
ENSMUSG00000000001	Whole-cell	20	2	0.0455358313151413	0.0315787489278958	t20min2
ENSMUSG00000000001	Whole-cell	20	3	0.0277108078976894	0.0296195926161041	t20min3
ENSMUSG00000000001	Whole-cell	20	4	0.0327272912578026	0.0315718630365562	t20min4
ENSMUSG00000000001	Whole-cell	30	1	0.0749067435630373	0.0354454550497067	t30min1
ENSMUSG00000000001	Whole-cell	30	2	0.0648780848539432	0.0469022655989528	t30min2
ENSMUSG00000000001	Whole-cell	40	3	0.0423326774313906	0.0481147410049315	t40min3
ENSMUSG00000000001	Whole-cell	40	4	0.0376069154659769	0.0483544431235066	t40min4
ENSMUSG00000000001	Whole-cell	60	3	0.0594123273066543	0.0713265356477527	t60min3
ENSMUSG00000000001	Whole-cell	60	4	0.0558714409443272	0.0790391418456793	t60min4
ENSMUSG00000000001	Whole-cell	60	5	0.1433684464046291	0.0291767629129465	t60min5
ENSMUSG00000000001	Whole-cell	60	6	0.2179598856326949	0.0398803065870219	t60min6
ENSMUSG00000000001	Whole-cell	120	5	0.2158862767920837	0.0391342973639268	t120min5
ENSMUSG00000000001	Whole-cell	120	6	0.1058553337972691	0.0374246349053049	t120min6
ENSMUSG00000000001	Whole-cell	180	5	0.345298293178396	0.0356678782490411	t180min5
ENSMUSG00000000001	Whole-cell	180	6	0.343607856101631	0.0385241259519051	t180min6
ENSMUSG00000000028	Cytosolic	0	1	0.0097395954625038	0.0465007558546179	c0min1
ENSMUSG00000000028	Cytosolic	0	3	0.0062264432988878	0.0344565974414585	c0min3
ENSMUSG00000000028	Cytosolic	0	4	0.0084029364718445	0.0404355285609909	c0min4
ENSMUSG00000000028	Cytosolic	15	1	0.0053330196230742	0.0206938407192269	c15min1
ENSMUSG00000000028	Cytosolic	15	2	0.0079492228820374	0.024239662234983	c15min2
ENSMUSG00000000028	Cytosolic	20	1	0.0185246047007579	0.0215063046891427	c20min1
ENSMUSG00000000028	Cytosolic	20	2	0.0040282897726799	0.0256854054146762	c20min2
ENSMUSG00000000028	Cytosolic	20	3	0.009755785703225	0.0269055125822504	c20min3
ENSMUSG00000000028	Cytosolic	20	4	0.0225201324521042	0.0301926163501614	c20min4
ENSMUSG00000000028	Cytosolic	30	1	0.006593642005564	0.028144050424766	c30min1
ENSMUSG00000000028	Cytosolic	30	2	0.0075679437142105	0.0375903340656471	c30min2
ENSMUSG00000000028	Cytosolic	40	3	0.0075398378682009	0.040949837818215	c40min3
ENSMUSG00000000028	Cytosolic	40	4	0.0098679188576839	0.0521431584574075	c40min4
ENSMUSG00000000028	Cytosolic	60	3	0.0337145188492521	0.0583077172710879	c60min3
ENSMUSG00000000028	Cytosolic	60	4	0.0287864877901043	0.0756652300794207	c60min4
ENSMUSG00000000028	Cytosolic	60	5	0.0908844740973595	0.0237660899039951	c60min5
ENSMUSG00000000028	Cytosolic	60	6	0.0605364496229646	0.025779032833379	c60min6
ENSMUSG00000000028	Cytosolic	120	5	0.2855783027895732	0.0325980034276292	c120min5
ENSMUSG00000000028	Cytosolic	120	6	0.2150939021979677	0.033637030386918	c120min6
ENSMUSG00000000028	Cytosolic	180	5	0.4294323434228084	0.0306891503163829	c180min5
ENSMUSG00000000028	Cytosolic	180	6	0.4846932303727879	0.0308532566124821	c180min6
ENSMUSG00000000028	Membrane	0	1	0.006141015487546	0.0425035283124483	m0min1
ENSMUSG00000000028	Membrane	0	3	0.0076360889168728	0.0462695602008707	m0min3
ENSMUSG00000000028	Membrane	0	4	0.0083507774686198	0.0394899515829565	m0min4
ENSMUSG00000000028	Membrane	15	1	0.0181345282742077	0.024211198195941	m15min1
ENSMUSG00000000028	Membrane	15	2	0.0161516180374293	0.0242191781993573	m15min2
ENSMUSG00000000028	Membrane	20	1	0.0082438367799458	0.0227020523597487	m20min1
ENSMUSG00000000028	Membrane	20	2	0.0171407613012377	0.026837785412133	m20min2
ENSMUSG00000000028	Membrane	20	3	0.0132741753287956	0.0281202862181624	m20min3
ENSMUSG00000000028	Membrane	20	4	0.0170582946227884	0.0309800453979962	m20min4
ENSMUSG00000000028	Membrane	30	1	0.0185428856478948	0.0301055296742992	m30min1
ENSMUSG00000000028	Membrane	30	2	0.0050489427663504	0.0406768239402188	m30min2
ENSMUSG00000000028	Membrane	40	3	0.0022842708265924	0.0456659324765866	m40min3
ENSMUSG00000000028	Membrane	40	4	0.0162354775184357	0.0523614376362794	m40min4
ENSMUSG00000000028	Membrane	60	3	0.0283314550735155	0.0696697902846928	m60min3
ENSMUSG00000000028	Membrane	60	4	0.0342330191843453	0.0809423102045966	m60min4
ENSMUSG00000000028	Membrane	60	5	0.0721148145162842	0.0264169651221621	m60min5
ENSMUSG00000000028	Membrane	60	6	0.0326549828203078	0.0281748965076518	m60min6
ENSMUSG00000000028	Membrane	120	5	0.1903034953525379	0.0330781033605587	m120min5
ENSMUSG00000000028	Membrane	120	6	0.1672447430841731	0.0365351860408967	m120min6
ENSMUSG00000000028	Membrane	180	5	0.3942292545346382	0.0338755834394359	m180min5
ENSMUSG00000000028	Membrane	180	6	0.3742270539259474	0.03756562280506	m180min6
ENSMUSG00000000028	Nuclear mature	0	1	0.0018983744349057	0.1024199856311646	n0min1
ENSMUSG00000000028	Nuclear mature	0	3	0.003767722334704	0.1061755534147729	n0min3
ENSMUSG00000000028	Nuclear mature	0	4	0.0031000446893773	0.0991626175619168	n0min4
ENSMUSG00000000028	Nuclear mature	15	1	0.0095355479266471	0.0220380348150196	n15min1
ENSMUSG00000000028	Nuclear mature	15	2	0.0055455852364658	0.0266599737511725	n15min2
ENSMUSG00000000028	Nuclear mature	20	1	0.0114806769758923	0.0258455925161171	n20min1
ENSMUSG00000000028	Nuclear mature	20	2	0.0087446718356377	0.0324900841092913	n20min2
ENSMUSG00000000028	Nuclear mature	20	3	0.0202064086988365	0.0337196793693143	n20min3
ENSMUSG00000000028	Nuclear mature	20	4	0.0147458305948898	0.0355760094333873	n20min4
ENSMUSG00000000028	Nuclear mature	30	1	0.0055529545652063	0.0352254635639603	n30min1
ENSMUSG00000000028	Nuclear mature	30	2	0.009655185383677	0.0483505573939886	n30min2
ENSMUSG00000000028	Nuclear mature	40	3	0.0261048119461255	0.0603798411331846	n40min3
ENSMUSG00000000028	Nuclear mature	40	4	0.033436396324132	0.0595156204699955	n40min4
ENSMUSG00000000028	Nuclear mature	60	3	0.1310038867898433	0.0766398302114807	n60min3
ENSMUSG00000000028	Nuclear mature	60	4	0.1012393588704543	0.0828567075537655	n60min4
ENSMUSG00000000028	Nuclear mature	60	5	0.0960703181876869	0.0324587259581693	n60min5
ENSMUSG00000000028	Nuclear mature	60	6	0.0807842276927838	0.0352624205697492	n60min6
ENSMUSG00000000028	Nuclear mature	120	5	0.2966946562414733	0.0380610379769986	n120min5
ENSMUSG00000000028	Nuclear mature	120	6	0.250215044217649	0.0395533514826829	n120min6
ENSMUSG00000000028	Nuclear mature	180	5	0.5430268253512172	0.0335995603867037	n180min5
ENSMUSG00000000028	Nuclear mature	180	6	0.5152544497333716	0.0378479473863305	n180min6
ENSMUSG00000000028	Nuclear pre-mRNA	0	1	0.0043171734142233	0.1024199856311646	n0min1
ENSMUSG00000000028	Nuclear pre-mRNA	0	3	0.0106909171365912	0.1061755534147729	n0min3
ENSMUSG00000000028	Nuclear pre-mRNA	0	4	0.0107724455646038	0.0991626175619168	n0min4
ENSMUSG00000000028	Nuclear pre-mRNA	15	1	0.0818057292587055	0.0220380348150196	n15min1
ENSMUSG00000000028	Nuclear pre-mRNA	15	2	0.0631557364979889	0.0266599737511725	n15min2
ENSMUSG00000000028	Nuclear pre-mRNA	20	1	0.1626489565745413	0.0258455925161171	n20min1
ENSMUSG00000000028	Nuclear pre-mRNA	20	2	0.2199768848813537	0.0324900841092913	n20min2
ENSMUSG00000000028	Nuclear pre-mRNA	20	3	0.3427675252523839	0.0337196793693143	n20min3
ENSMUSG00000000028	Nuclear pre-mRNA	20	4	0.3578488774514257	0.0355760094333873	n20min4
ENSMUSG00000000028	Nuclear pre-mRNA	30	1	0.3664590665476679	0.0352254635639603	n30min1
ENSMUSG00000000028	Nuclear pre-mRNA	30	2	0.374235422536618	0.0483505573939886	n30min2
ENSMUSG00000000028	Nuclear pre-mRNA	40	3	0.6755917089234716	0.0603798411331846	n40min3
ENSMUSG00000000028	Nuclear pre-mRNA	40	4	0.7446479003024856	0.0595156204699955	n40min4
ENSMUSG00000000028	Nuclear pre-mRNA	60	3	0.8264589912848734	0.0766398302114807	n60min3
ENSMUSG00000000028	Nuclear pre-mRNA	60	4	0.8192671408714272	0.0828567075537655	n60min4
ENSMUSG00000000028	Nuclear pre-mRNA	60	5	1.0187111444141843	0.0324587259581693	n60min5
ENSMUSG00000000028	Nuclear pre-mRNA	60	6	0.9448022718971488	0.0352624205697492	n60min6
ENSMUSG00000000028	Nuclear pre-mRNA	120	5	1.0129208501209828	0.0380610379769986	n120min5
ENSMUSG00000000028	Nuclear pre-mRNA	120	6	1.0031906570924596	0.0395533514826829	n120min6
ENSMUSG00000000028	Nuclear pre-mRNA	180	5	1.0087994012661077	0.0335995603867037	n180min5
ENSMUSG00000000028	Nuclear pre-mRNA	180	6	0.9586175301332006	0.0378479473863305	n180min6
ENSMUSG00000000028	Whole-cell	0	1	0.0038604562629411	0.0684738933746256	t0min1
ENSMUSG00000000028	Whole-cell	0	3	0.0089768569883542	0.0629641446410035	t0min3
ENSMUSG00000000028	Whole-cell	0	4	0.0073410466392834	0.0520123550298594	t0min4
ENSMUSG00000000028	Whole-cell	15	1	0.0252189144588677	0.0213800021647208	t15min1
ENSMUSG00000000028	Whole-cell	15	2	0.0136005312976278	0.0253120832335333	t15min2
ENSMUSG00000000028	Whole-cell	20	1	0.0044108697772966	0.0249555282275092	t20min1
ENSMUSG00000000028	Whole-cell	20	2	0.0068399882625817	0.0315787489278958	t20min2
ENSMUSG00000000028	Whole-cell	20	3	0.0138778899023238	0.0296195926161041	t20min3
ENSMUSG00000000028	Whole-cell	20	4	0.0095335242146916	0.0315718630365562	t20min4
ENSMUSG00000000028	Whole-cell	30	1	0.0065463991420981	0.0354454550497067	t30min1
ENSMUSG00000000028	Whole-cell	30	2	0.0062880113778	0.0469022655989528	t30min2
ENSMUSG00000000028	Whole-cell	40	3	0.0123875041965175	0.0481147410049315	t40min3
ENSMUSG00000000028	Whole-cell	40	4	0.0166868930784518	0.0483544431235066	t40min4
ENSMUSG00000000028	Whole-cell	60	3	0.0428348679349382	0.0713265356477527	t60min3
ENSMUSG00000000028	Whole-cell	60	4	0.0366342434749455	0.0790391418456793	t60min4
ENSMUSG00000000028	Whole-cell	60	5	0.0589554837575812	0.0291767629129465	t60min5
ENSMUSG00000000028	Whole-cell	60	6	0.2782721204969204	0.0398803065870219	t60min6
ENSMUSG00000000028	Whole-cell	120	5	0.2360420677398882	0.0391342973639268	t120min5
ENSMUSG00000000028	Whole-cell	120	6	0.0734936324881061	0.0374246349053049	t120min6
ENSMUSG00000000028	Whole-cell	180	5	0.4399405754394025	0.0356678782490411	t180min5
ENSMUSG00000000028	Whole-cell	180	6	0.4717825422935273	0.0385241259519051	t180min6
ENSMUSG00000000056	Cytosolic	0	1	0.0020669960381784	0.0465007558546179	c0min1
ENSMUSG00000000056	Cytosolic	0	3	0.0	0.0344565974414585	c0min3
ENSMUSG00000000056	Cytosolic	0	4	0.0247015338344628	0.0404355285609909	c0min4
ENSMUSG00000000056	Cytosolic	15	1	0.0036689361026953	0.0206938407192269	c15min1
ENSMUSG00000000056	Cytosolic	15	2	0.0048689602577364	0.024239662234983	c15min2
ENSMUSG00000000056	Cytosolic	20	1	0.0129053546412847	0.0215063046891427	c20min1
ENSMUSG00000000056	Cytosolic	20	2	0.0049757319950152	0.0256854054146762	c20min2
ENSMUSG00000000056	Cytosolic	20	3	0.0119765106067223	0.0269055125822504	c20min3
ENSMUSG00000000056	Cytosolic	20	4	0.0232869388905598	0.0301926163501614	c20min4
ENSMUSG00000000056	Cytosolic	30	1	0.0070643823363012	0.028144050424766	c30min1
ENSMUSG00000000056	Cytosolic	30	2	0.0037766302497731	0.0375903340656471	c30min2
ENSMUSG00000000056	Cytosolic	40	3	0.0030993934681435	0.040949837818215	c40min3
ENSMUSG00000000056	Cytosolic	40	4	0.0221857212997787	0.0521431584574075	c40min4
ENSMUSG00000000056	Cytosolic	60	3	0.0414394050476773	0.0583077172710879	c60min3
ENSMUSG00000000056	Cytosolic	60	4	0.0594249548039207	0.0756652300794207	c60min4
ENSMUSG00000000056	Cytosolic	60	5	0.1496909223005023	0.0237660899039951	c60min5
ENSMUSG00000000056	Cytosolic	60	6	0.10630878806271	0.025779032833379	c60min6
ENSMUSG00000000056	Cytosolic	120	5	0.3476188073534009	0.0325980034276292	c120min5
ENSMUSG00000000056	Cytosolic	120	6	0.2621724853288201	0.033637030386918	c120min6
ENSMUSG00000000056	Cytosolic	180	5	0.3775267137209683	0.0306891503163829	c180min5
ENSMUSG00000000056	Cytosolic	180	6	0.5737574632404785	0.0308532566124821	c180min6
ENSMUSG00000000056	Membrane	0	1	0.0	0.0425035283124483	m0min1
ENSMUSG00000000056	Membrane	0	3	0.0	0.0462695602008707	m0min3
ENSMUSG00000000056	Membrane	0	4	0.013784919758216	0.0394899515829565	m0min4
ENSMUSG00000000056	Membrane	15	1	0.0	0.024211198195941	m15min1
ENSMUSG00000000056	Membrane	15	2	0.0172832116201061	0.0242191781993573	m15min2
ENSMUSG00000000056	Membrane	20	1	0.0	0.0227020523597487	m20min1
ENSMUSG00000000056	Membrane	20	2	0.0233940659656795	0.026837785412133	m20min2
ENSMUSG00000000056	Membrane	20	3	0.0	0.0281202862181624	m20min3
ENSMUSG00000000056	Membrane	20	4	0.0	0.0309800453979962	m20min4
ENSMUSG00000000056	Membrane	30	1	0.0232161377999387	0.0301055296742992	m30min1
ENSMUSG00000000056	Membrane	30	2	0.0054612959251135	0.0406768239402188	m30min2
ENSMUSG00000000056	Membrane	40	3	0.0239651570770211	0.0456659324765866	m40min3
ENSMUSG00000000056	Membrane	40	4	0.0338257600785141	0.0523614376362794	m40min4
ENSMUSG00000000056	Membrane	60	3	0.0828181661831651	0.0696697902846928	m60min3
ENSMUSG00000000056	Membrane	60	4	0.103471340996626	0.0809423102045966	m60min4
ENSMUSG00000000056	Membrane	60	5	0.1424662201418892	0.0264169651221621	m60min5
ENSMUSG00000000056	Membrane	60	6	0.0672887794944454	0.0281748965076518	m60min6
ENSMUSG00000000056	Membrane	120	5	0.3188974619182295	0.0330781033605587	m120min5
ENSMUSG00000000056	Membrane	120	6	0.1946144835207872	0.0365351860408967	m120min6
ENSMUSG00000000056	Membrane	180	5	0.4183530316292766	0.0338755834394359	m180min5
ENSMUSG00000000056	Membrane	180	6	0.3474882639734845	0.03756562280506	m180min6
ENSMUSG00000000056	Nuclear mature	0	1	0.0	0.1024199856311646	n0min1
ENSMUSG00000000056	Nuclear mature	0	3	0.0089584945207765	0.1061755534147729	n0min3
ENSMUSG00000000056	Nuclear mature	0	4	0.0	0.0991626175619168	n0min4
ENSMUSG00000000056	Nuclear mature	15	1	0.0	0.0220380348150196	n15min1
ENSMUSG00000000056	Nuclear mature	15	2	0.0042561459520309	0.0266599737511725	n15min2
ENSMUSG00000000056	Nuclear mature	20	1	0.0	0.0258455925161171	n20min1
ENSMUSG00000000056	Nuclear mature	20	2	0.0159619455256808	0.0324900841092913	n20min2
ENSMUSG00000000056	Nuclear mature	20	3	0.0451978897239887	0.0337196793693143	n20min3
ENSMUSG00000000056	Nuclear mature	20	4	0.0316261045978821	0.0355760094333873	n20min4
ENSMUSG00000000056	Nuclear mature	30	1	0.0216872075799771	0.0352254635639603	n30min1
ENSMUSG00000000056	Nuclear mature	30	2	0.0523204777029141	0.0483505573939886	n30min2
ENSMUSG00000000056	Nuclear mature	40	3	0.1356599508401431	0.0603798411331846	n40min3
ENSMUSG00000000056	Nuclear mature	40	4	0.0358683122317647	0.0595156204699955	n40min4
ENSMUSG00000000056	Nuclear mature	60	3	0.2270386646248611	0.0766398302114807	n60min3
ENSMUSG00000000056	Nuclear mature	60	4	0.3069002032672002	0.0828567075537655	n60min4
ENSMUSG00000000056	Nuclear mature	60	5	0.130278093154067	0.0324587259581693	n60min5
ENSMUSG00000000056	Nuclear mature	60	6	0.1409056910903937	0.0352624205697492	n60min6
ENSMUSG00000000056	Nuclear mature	120	5	0.3326859638201462	0.0380610379769986	n120min5
ENSMUSG00000000056	Nuclear mature	120	6	0.3035970688541113	0.0395533514826829	n120min6
ENSMUSG00000000056	Nuclear mature	180	5	0.509808937239948	0.0335995603867037	n180min5
ENSMUSG00000000056	Nuclear mature	180	6	0.4433862886672933	0.0378479473863305	n180min6
ENSMUSG00000000056	Nuclear pre-mRNA	0	1	0.0	0.1024199856311646	n0min1
ENSMUSG00000000056	Nuclear pre-mRNA	0	3	0.0417049324258732	0.1061755534147729	n0min3
ENSMUSG00000000056	Nuclear pre-mRNA	0	4	0.0768338695203392	0.0991626175619168	n0min4
ENSMUSG00000000056	Nuclear pre-mRNA	15	1	0.0	0.0220380348150196	n15min1
ENSMUSG00000000056	Nuclear pre-mRNA	15	2	0.0336709284337963	0.0266599737511725	n15min2
ENSMUSG00000000056	Nuclear pre-mRNA	20	1	0.0	0.0258455925161171	n20min1
ENSMUSG00000000056	Nuclear pre-mRNA	20	2	0.491148214785545	0.0324900841092913	n20min2
ENSMUSG00000000056	Nuclear pre-mRNA	20	3	0.4605011257814559	0.0337196793693143	n20min3
ENSMUSG00000000056	Nuclear pre-mRNA	20	4	0.3625146721689921	0.0355760094333873	n20min4
ENSMUSG00000000056	Nuclear pre-mRNA	30	1	0.1126529949293257	0.0352254635639603	n30min1
ENSMUSG00000000056	Nuclear pre-mRNA	30	2	0.3474068001561359	0.0483505573939886	n30min2
ENSMUSG00000000056	Nuclear pre-mRNA	40	3	0.8864072139989164	0.0603798411331846	n40min3
ENSMUSG00000000056	Nuclear pre-mRNA	40	4	0.516994202971351	0.0595156204699955	n40min4
ENSMUSG00000000056	Nuclear pre-mRNA	60	3	0.8250520642153482	0.0766398302114807	n60min3
ENSMUSG00000000056	Nuclear pre-mRNA	60	4	0.9823628193817872	0.0828567075537655	n60min4
ENSMUSG00000000056	Nuclear pre-mRNA	60	5	1.526540185631615	0.0324587259581693	n60min5
ENSMUSG00000000056	Nuclear pre-mRNA	60	6	0.9532370391778334	0.0352624205697492	n60min6
ENSMUSG00000000056	Nuclear pre-mRNA	120	5	1.1652091602689452	0.0380610379769986	n120min5
ENSMUSG00000000056	Nuclear pre-mRNA	120	6	1.0957019358295417	0.0395533514826829	n120min6
ENSMUSG00000000056	Nuclear pre-mRNA	180	5	1.018183747705446	0.0335995603867037	n180min5
ENSMUSG00000000056	Nuclear pre-mRNA	180	6	0.7633823722018546	0.0378479473863305	n180min6
ENSMUSG00000000056	Whole-cell	0	1	0.0074605905709866	0.0684738933746256	t0min1
ENSMUSG00000000056	Whole-cell	0	3	0.0	0.0629641446410035	t0min3
ENSMUSG00000000056	Whole-cell	0	4	0.0073975379562459	0.0520123550298594	t0min4
ENSMUSG00000000056	Whole-cell	15	1	0.0	0.0213800021647208	t15min1
ENSMUSG00000000056	Whole-cell	15	2	0.015520260582734	0.0253120832335333	t15min2
ENSMUSG00000000056	Whole-cell	20	1	0.02591932835499	0.0249555282275092	t20min1
ENSMUSG00000000056	Whole-cell	20	2	0.0303322468004463	0.0315787489278958	t20min2
ENSMUSG00000000056	Whole-cell	20	3	0.0047997493118962	0.0296195926161041	t20min3
ENSMUSG00000000056	Whole-cell	20	4	0.0275783824739071	0.0315718630365562	t20min4
ENSMUSG00000000056	Whole-cell	30	1	0.0688493903991406	0.0354454550497067	t30min1
ENSMUSG00000000056	Whole-cell	30	2	0.0221938913982575	0.0469022655989528	t30min2
ENSMUSG00000000056	Whole-cell	40	3	0.0182073160856027	0.0481147410049315	t40min3
ENSMUSG00000000056	Whole-cell	40	4	0.0748213560850024	0.0483544431235066	t40min4
ENSMUSG00000000056	Whole-cell	60	3	0.0336312506687085	0.0713265356477527	t60min3
ENSMUSG00000000056	Whole-cell	60	4	0.0761074602622004	0.0790391418456793	t60min4
ENSMUSG00000000056	Whole-cell	60	5	0.1836361452638368	0.0291767629129465	t60min5
ENSMUSG00000000056	Whole-cell	60	6	0.2918756012888907	0.0398803065870219	t60min6
ENSMUSG00000000056	Whole-cell	120	5	0.235660436315669	0.0391342973639268	t120min5
ENSMUSG00000000056	Whole-cell	120	6	0.1082493483186743	0.0374246349053049	t120min6
ENSMUSG00000000056	Whole-cell	180	5	0.4357492697235615	0.0356678782490411	t180min5
ENSMUSG00000000056	Whole-cell	180	6	0.4064772947246147	0.0385241259519051	t180min6
ENSMUSG00000000078	Cytosolic	0	1	0.0084802935578878	0.0465007558546179	c0min1
ENSMUSG00000000078	Cytosolic	0	3	0.0299241767709173	0.0344565974414585	c0min3
ENSMUSG00000000078	Cytosolic	0	4	0.0246998517415902	0.0404355285609909	c0min4
ENSMUSG00000000078	Cytosolic	15	1	0.1562704140501278	0.0206938407192269	c15min1
ENSMUSG00000000078	Cytosolic	15	2	0.1617151907302846	0.024239662234983	c15min2
ENSMUSG00000000078	Cytosolic	20	1	0.2366385646403312	0.0215063046891427	c20min1
ENSMUSG00000000078	Cytosolic	20	2	0.2339031739377667	0.0256854054146762	c20min2
ENSMUSG00000000078	Cytosolic	20	3	0.1811795130809427	0.0269055125822504	c20min3
ENSMUSG00000000078	Cytosolic	20	4	0.1859667631301946	0.0301926163501614	c20min4
ENSMUSG00000000078	Cytosolic	30	1	0.3892183722433396	0.028144050424766	c30min1
ENSMUSG00000000078	Cytosolic	30	2	0.3606500276712738	0.0375903340656471	c30min2
ENSMUSG00000000078	Cytosolic	40	3	0.4797954058868922	0.040949837818215	c40min3
ENSMUSG00000000078	Cytosolic	40	4	0.3821752669635873	0.0521431584574075	c40min4
ENSMUSG00000000078	Cytosolic	60	3	0.7675935623590402	0.0583077172710879	c60min3
ENSMUSG00000000078	Cytosolic	60	4	0.6338557015568541	0.0756652300794207	c60min4
ENSMUSG00000000078	Cytosolic	60	5	0.9858180412312668	0.0237660899039951	c60min5
ENSMUSG00000000078	Cytosolic	60	6	0.8908818414032132	0.025779032833379	c60min6
ENSMUSG00000000078	Cytosolic	120	5	1.0371177396356197	0.0325980034276292	c120min5
ENSMUSG00000000078	Cytosolic	120	6	1.1595529311291353	0.033637030386918	c120min6
ENSMUSG00000000078	Cytosolic	180	5	0.91656571025292	0.0306891503163829	c180min5
ENSMUSG00000000078	Cytosolic	180	6	1.0846364566778088	0.0308532566124821	c180min6
ENSMUSG00000000078	Membrane	0	1	0.0107560801252961	0.0425035283124483	m0min1
ENSMUSG00000000078	Membrane	0	3	0.0137942977026424	0.0462695602008707	m0min3
ENSMUSG00000000078	Membrane	0	4	0.0134001310204221	0.0394899515829565	m0min4
ENSMUSG00000000078	Membrane	15	1	0.1014820678067213	0.024211198195941	m15min1
ENSMUSG00000000078	Membrane	15	2	0.1525614698953394	0.0242191781993573	m15min2
ENSMUSG00000000078	Membrane	20	1	0.1907263780173874	0.0227020523597487	m20min1
ENSMUSG00000000078	Membrane	20	2	0.2420569555460062	0.026837785412133	m20min2
ENSMUSG00000000078	Membrane	20	3	0.1780958261090473	0.0281202862181624	m20min3
ENSMUSG00000000078	Membrane	20	4	0.1783199058882525	0.0309800453979962	m20min4
ENSMUSG00000000078	Membrane	30	1	0.3705457770393978	0.0301055296742992	m30min1
ENSMUSG00000000078	Membrane	30	2	0.3443325452615237	0.0406768239402188	m30min2
ENSMUSG00000000078	Membrane	40	3	0.4723481600275797	0.0456659324765866	m40min3
ENSMUSG00000000078	Membrane	40	4	0.3120554269421443	0.0523614376362794	m40min4
ENSMUSG00000000078	Membrane	60	3	0.5642477527663095	0.0696697902846928	m60min3
ENSMUSG00000000078	Membrane	60	4	0.5440241843328901	0.0809423102045966	m60min4
ENSMUSG00000000078	Membrane	60	5	0.8998794478699196	0.0264169651221621	m60min5
ENSMUSG00000000078	Membrane	60	6	0.7622509912270932	0.0281748965076518	m60min6
ENSMUSG00000000078	Membrane	120	5	1.0607536628016896	0.0330781033605587	m120min5
ENSMUSG00000000078	Membrane	120	6	0.9832102764317856	0.0365351860408967	m120min6
ENSMUSG00000000078	Membrane	180	5	0.9227356517433198	0.0338755834394359	m180min5
ENSMUSG00000000078	Membrane	180	6	0.9324929365167878	0.03756562280506	m180min6
ENSMUSG00000000078	Nuclear mature	0	1	0.0021508020189209	0.1024199856311646	n0min1
ENSMUSG00000000078	Nuclear mature	0	3	0.0055228102486479	0.1061755534147729	n0min3
ENSMUSG00000000078	Nuclear mature	0	4	0.0073987126739138	0.0991626175619168	n0min4
ENSMUSG00000000078	Nuclear mature	15	1	0.2279513541346514	0.0220380348150196	n15min1
ENSMUSG00000000078	Nuclear mature	15	2	0.1818734762338008	0.0266599737511725	n15min2
ENSMUSG00000000078	Nuclear mature	20	1	0.2713690925443091	0.0258455925161171	n20min1
ENSMUSG00000000078	Nuclear mature	20	2	0.342062380191561	0.0324900841092913	n20min2
ENSMUSG00000000078	Nuclear mature	20	3	0.3054597401418882	0.0337196793693143	n20min3
ENSMUSG00000000078	Nuclear mature	20	4	0.2812972633323665	0.0355760094333873	n20min4
ENSMUSG00000000078	Nuclear mature	30	1	0.4724233444447985	0.0352254635639603	n30min1
ENSMUSG00000000078	Nuclear mature	30	2	0.3946935989095315	0.0483505573939886	n30min2
ENSMUSG00000000078	Nuclear mature	40	3	0.3880784603346847	0.0603798411331846	n40min3
ENSMUSG00000000078	Nuclear mature	40	4	0.24697648996369	0.0595156204699955	n40min4
ENSMUSG00000000078	Nuclear mature	60	3	0.6101246231001126	0.0766398302114807	n60min3
ENSMUSG00000000078	Nuclear mature	60	4	0.3997324025052557	0.0828567075537655	n60min4
ENSMUSG00000000078	Nuclear mature	60	5	0.6336342328501732	0.0324587259581693	n60min5
ENSMUSG00000000078	Nuclear mature	60	6	0.6209503375419433	0.0352624205697492	n60min6
ENSMUSG00000000078	Nuclear mature	120	5	0.8937885444753274	0.0380610379769986	n120min5
ENSMUSG00000000078	Nuclear mature	120	6	0.8970354620725386	0.0395533514826829	n120min6
ENSMUSG00000000078	Nuclear mature	180	5	0.8601062008931519	0.0335995603867037	n180min5
ENSMUSG00000000078	Nuclear mature	180	6	0.9537229472890496	0.0378479473863305	n180min6
ENSMUSG00000000078	Nuclear pre-mRNA	0	1	0.0	0.1024199856311646	n0min1
ENSMUSG00000000078	Nuclear pre-mRNA	0	3	0.0	0.1061755534147729	n0min3
ENSMUSG00000000078	Nuclear pre-mRNA	0	4	0.0	0.0991626175619168	n0min4
ENSMUSG00000000078	Nuclear pre-mRNA	15	1	0.2532800591591819	0.0220380348150196	n15min1
ENSMUSG00000000078	Nuclear pre-mRNA	15	2	0.3827491252576445	0.0266599737511725	n15min2
ENSMUSG00000000078	Nuclear pre-mRNA	20	1	0.4941790987133321	0.0258455925161171	n20min1
ENSMUSG00000000078	Nuclear pre-mRNA	20	2	0.8125821398355677	0.0324900841092913	n20min2
ENSMUSG00000000078	Nuclear pre-mRNA	20	3	1.0585525028444889	0.0337196793693143	n20min3
ENSMUSG00000000078	Nuclear pre-mRNA	20	4	0.8510793548476115	0.0355760094333873	n20min4
ENSMUSG00000000078	Nuclear pre-mRNA	30	1	0.883003257299847	0.0352254635639603	n30min1
ENSMUSG00000000078	Nuclear pre-mRNA	30	2	1.0432982048691288	0.0483505573939886	n30min2
ENSMUSG00000000078	Nuclear pre-mRNA	40	3	1.4721616887467384	0.0603798411331846	n40min3
ENSMUSG00000000078	Nuclear pre-mRNA	40	4	0.7618176542524945	0.0595156204699955	n40min4
ENSMUSG00000000078	Nuclear pre-mRNA	60	3	1.261923659755007	0.0766398302114807	n60min3
ENSMUSG00000000078	Nuclear pre-mRNA	60	4	1.1046229862491572	0.0828567075537655	n60min4
ENSMUSG00000000078	Nuclear pre-mRNA	60	5	0.843294429023437	0.0324587259581693	n60min5
ENSMUSG00000000078	Nuclear pre-mRNA	60	6	1.0215706741909418	0.0352624205697492	n60min6
ENSMUSG00000000078	Nuclear pre-mRNA	120	5	0.67195875177625	0.0380610379769986	n120min5
ENSMUSG00000000078	Nuclear pre-mRNA	120	6	1.2078861965118266	0.0395533514826829	n120min6
ENSMUSG00000000078	Nuclear pre-mRNA	180	5	1.0043243298037892	0.0335995603867037	n180min5
ENSMUSG00000000078	Nuclear pre-mRNA	180	6	0.8266658420193637	0.0378479473863305	n180min6
ENSMUSG00000000078	Whole-cell	0	1	0.0035778592882322	0.0684738933746256	t0min1
ENSMUSG00000000078	Whole-cell	0	3	0.0112581654771189	0.0629641446410035	t0min3
ENSMUSG00000000078	Whole-cell	0	4	0.0093630520087319	0.0520123550298594	t0min4
ENSMUSG00000000078	Whole-cell	15	1	0.1939887777041984	0.0213800021647208	t15min1
ENSMUSG00000000078	Whole-cell	15	2	0.1363828325984256	0.0253120832335333	t15min2
ENSMUSG00000000078	Whole-cell	20	1	0.2279915306755896	0.0249555282275092	t20min1
ENSMUSG00000000078	Whole-cell	20	2	0.2112306087010095	0.0315787489278958	t20min2
ENSMUSG00000000078	Whole-cell	20	3	0.1336875755183182	0.0296195926161041	t20min3
ENSMUSG00000000078	Whole-cell	20	4	0.1671226660637893	0.0315718630365562	t20min4
ENSMUSG00000000078	Whole-cell	30	1	0.4166748811242289	0.0354454550497067	t30min1
ENSMUSG00000000078	Whole-cell	30	2	0.3777618706720514	0.0469022655989528	t30min2
ENSMUSG00000000078	Whole-cell	40	3	0.2378214918564883	0.0481147410049315	t40min3
ENSMUSG00000000078	Whole-cell	40	4	0.3712693414613138	0.0483544431235066	t40min4
ENSMUSG00000000078	Whole-cell	60	3	0.5377900866931392	0.0713265356477527	t60min3
ENSMUSG00000000078	Whole-cell	60	4	0.485156335697282	0.0790391418456793	t60min4
ENSMUSG00000000078	Whole-cell	60	5	0.7278949041653754	0.0291767629129465	t60min5
ENSMUSG00000000078	Whole-cell	60	6	0.8738257398764954	0.0398803065870219	t60min6
ENSMUSG00000000078	Whole-cell	120	5	0.9411928927089616	0.0391342973639268	t120min5
ENSMUSG00000000078	Whole-cell	120	6	0.6292215583761429	0.0374246349053049	t120min6
ENSMUSG00000000078	Whole-cell	180	5	0.9175491489701696	0.0356678782490411	t180min5
ENSMUSG00000000078	Whole-cell	180	6	0.8990870864034636	0.0385241259519051	t180min6
ENSMUSG00000000085	Cytosolic	0	1	0.002264163695642	0.0465007558546179	c0min1
ENSMUSG00000000085	Cytosolic	0	3	0.0028751751789594	0.0344565974414585	c0min3
ENSMUSG00000000085	Cytosolic	0	4	0.00854256530441	0.0404355285609909	c0min4
ENSMUSG00000000085	Cytosolic	15	1	0.012597382014755	0.0206938407192269	c15min1
ENSMUSG00000000085	Cytosolic	15	2	0.0256543127067973	0.024239662234983	c15min2
ENSMUSG00000000085	Cytosolic	20	1	0.0227355518405423	0.0215063046891427	c20min1
ENSMUSG00000000085	Cytosolic	20	2	0.0132073461547584	0.0256854054146762	c20min2
ENSMUSG00000000085	Cytosolic	20	3	0.026434640528351	0.0269055125822504	c20min3
ENSMUSG00000000085	Cytosolic	20	4	0.0570166648324966	0.0301926163501614	c20min4
ENSMUSG00000000085	Cytosolic	30	1	0.0056083163692657	0.028144050424766	c30min1
ENSMUSG00000000085	Cytosolic	30	2	0.0196075794946765	0.0375903340656471	c30min2
ENSMUSG00000000085	Cytosolic	40	3	0.0655382480882803	0.040949837818215	c40min3
ENSMUSG00000000085	Cytosolic	40	4	0.101477720961694	0.0521431584574075	c40min4
ENSMUSG00000000085	Cytosolic	60	3	0.0900816742642652	0.0583077172710879	c60min3
ENSMUSG00000000085	Cytosolic	60	4	0.1226874169844442	0.0756652300794207	c60min4
ENSMUSG00000000085	Cytosolic	60	5	0.2331202019152183	0.0237660899039951	c60min5
ENSMUSG00000000085	Cytosolic	60	6	0.2486047183397161	0.025779032833379	c60min6
ENSMUSG00000000085	Cytosolic	120	5	0.4632429709018674	0.0325980034276292	c120min5
ENSMUSG00000000085	Cytosolic	120	6	0.5650734189322434	0.033637030386918	c120min6
ENSMUSG00000000085	Cytosolic	180	5	0.8033989597184078	0.0306891503163829	c180min5
ENSMUSG00000000085	Cytosolic	180	6	0.9216733153178878	0.0308532566124821	c180min6
ENSMUSG00000000085	Membrane	0	1	0.0173208283699776	0.0425035283124483	m0min1
ENSMUSG00000000085	Membrane	0	3	0.0347281433324652	0.0462695602008707	m0min3
ENSMUSG00000000085	Membrane	0	4	0.0	0.0394899515829565	m0min4
ENSMUSG00000000085	Membrane	15	1	0.0289187478363981	0.024211198195941	m15min1
ENSMUSG00000000085	Membrane	15	2	0.012992319874271	0.0242191781993573	m15min2
ENSMUSG00000000085	Membrane	20	1	0.030520617269666	0.0227020523597487	m20min1
ENSMUSG00000000085	Membrane	20	2	0.0367536975407733	0.026837785412133	m20min2
ENSMUSG00000000085	Membrane	20	3	0.0545289967243182	0.0281202862181624	m20min3
ENSMUSG00000000085	Membrane	20	4	0.0505234053467714	0.0309800453979962	m20min4
ENSMUSG00000000085	Membrane	30	1	0.0608918224697751	0.0301055296742992	m30min1
ENSMUSG00000000085	Membrane	30	2	0.0845780628677705	0.0406768239402188	m30min2
ENSMUSG00000000085	Membrane	40	3	0.1340268660845228	0.0456659324765866	m40min3
ENSMUSG00000000085	Membrane	40	4	0.1346709503064192	0.0523614376362794	m40min4
ENSMUSG00000000085	Membrane	60	3	0.1995070437676885	0.0696697902846928	m60min3
ENSMUSG00000000085	Membrane	60	4	0.1452755878294618	0.0809423102045966	m60min4
ENSMUSG00000000085	Membrane	60	5	0.3591748334414208	0.0264169651221621	m60min5
ENSMUSG00000000085	Membrane	60	6	0.1971419302265618	0.0281748965076518	m60min6
ENSMUSG00000000085	Membrane	120	5	0.6211730747887869	0.0330781033605587	m120min5
ENSMUSG00000000085	Membrane	120	6	0.3953538010660754	0.0365351860408967	m120min6
ENSMUSG00000000085	Membrane	180	5	0.6517447524047233	0.0338755834394359	m180min5
ENSMUSG00000000085	Membrane	180	6	0.8069230134199517	0.03756562280506	m180min6
ENSMUSG00000000085	Nuclear mature	0	1	0.0029373403711213	0.1024199856311646	n0min1
ENSMUSG00000000085	Nuclear mature	0	3	0.0064128669356625	0.1061755534147729	n0min3
ENSMUSG00000000085	Nuclear mature	0	4	0.0041236742484336	0.0991626175619168	n0min4
ENSMUSG00000000085	Nuclear mature	15	1	0.0339599077603401	0.0220380348150196	n15min1
ENSMUSG00000000085	Nuclear mature	15	2	0.0304388940327781	0.0266599737511725	n15min2
ENSMUSG00000000085	Nuclear mature	20	1	0.0484701741226171	0.0258455925161171	n20min1
ENSMUSG00000000085	Nuclear mature	20	2	0.0668416664305315	0.0324900841092913	n20min2
ENSMUSG00000000085	Nuclear mature	20	3	0.1217628243203268	0.0337196793693143	n20min3
ENSMUSG00000000085	Nuclear mature	20	4	0.1238088932962844	0.0355760094333873	n20min4
ENSMUSG00000000085	Nuclear mature	30	1	0.1033467407976676	0.0352254635639603	n30min1
ENSMUSG00000000085	Nuclear mature	30	2	0.1990167543071825	0.0483505573939886	n30min2
ENSMUSG00000000085	Nuclear mature	40	3	0.2282022970781091	0.0603798411331846	n40min3
ENSMUSG00000000085	Nuclear mature	40	4	0.139333785844262	0.0595156204699955	n40min4
ENSMUSG00000000085	Nuclear mature	60	3	0.2791254032358944	0.0766398302114807	n60min3
ENSMUSG00000000085	Nuclear mature	60	4	0.2173456964070618	0.0828567075537655	n60min4
ENSMUSG00000000085	Nuclear mature	60	5	0.5078473832557237	0.0324587259581693	n60min5
ENSMUSG00000000085	Nuclear mature	60	6	0.3430953821594552	0.0352624205697492	n60min6
ENSMUSG00000000085	Nuclear mature	120	5	0.6348046343794589	0.0380610379769986	n120min5
ENSMUSG00000000085	Nuclear mature	120	6	0.5212596989397773	0.0395533514826829	n120min6
ENSMUSG00000000085	Nuclear mature	180	5	0.8136417471864744	0.0335995603867037	n180min5
ENSMUSG00000000085	Nuclear mature	180	6	0.9764880095495254	0.0378479473863305	n180min6
ENSMUSG00000000085	Nuclear pre-mRNA	0	1	0.0047924015348204	0.1024199856311646	n0min1
ENSMUSG00000000085	Nuclear pre-mRNA	0	3	0.0112137432145225	0.1061755534147729	n0min3
ENSMUSG00000000085	Nuclear pre-mRNA	0	4	0.0200547330379499	0.0991626175619168	n0min4
ENSMUSG00000000085	Nuclear pre-mRNA	15	1	0.2369300446446031	0.0220380348150196	n15min1
ENSMUSG00000000085	Nuclear pre-mRNA	15	2	0.2521537932915586	0.0266599737511725	n15min2
ENSMUSG00000000085	Nuclear pre-mRNA	20	1	0.3348831568191663	0.0258455925161171	n20min1
ENSMUSG00000000085	Nuclear pre-mRNA	20	2	0.5031162340504657	0.0324900841092913	n20min2
ENSMUSG00000000085	Nuclear pre-mRNA	20	3	0.5804927787169714	0.0337196793693143	n20min3
ENSMUSG00000000085	Nuclear pre-mRNA	20	4	0.565456910737457	0.0355760094333873	n20min4
ENSMUSG00000000085	Nuclear pre-mRNA	30	1	0.5141523494316443	0.0352254635639603	n30min1
ENSMUSG00000000085	Nuclear pre-mRNA	30	2	0.528226671665545	0.0483505573939886	n30min2
ENSMUSG00000000085	Nuclear pre-mRNA	40	3	0.8484397071234067	0.0603798411331846	n40min3
ENSMUSG00000000085	Nuclear pre-mRNA	40	4	0.6673484483677284	0.0595156204699955	n40min4
ENSMUSG00000000085	Nuclear pre-mRNA	60	3	0.913704764444809	0.0766398302114807	n60min3
ENSMUSG00000000085	Nuclear pre-mRNA	60	4	0.9651877600903483	0.0828567075537655	n60min4
ENSMUSG00000000085	Nuclear pre-mRNA	60	5	0.9886463048788208	0.0324587259581693	n60min5
ENSMUSG00000000085	Nuclear pre-mRNA	60	6	0.9104094898227072	0.0352624205697492	n60min6
ENSMUSG00000000085	Nuclear pre-mRNA	120	5	0.9688575997953904	0.0380610379769986	n120min5
ENSMUSG00000000085	Nuclear pre-mRNA	120	6	1.0268212178824498	0.0395533514826829	n120min6
ENSMUSG00000000085	Nuclear pre-mRNA	180	5	0.9519405982510488	0.0335995603867037	n180min5
ENSMUSG00000000085	Nuclear pre-mRNA	180	6	0.9326577669274392	0.0378479473863305	n180min6
ENSMUSG00000000085	Whole-cell	0	1	0.0	0.0684738933746256	t0min1
ENSMUSG00000000085	Whole-cell	0	3	0.0185798489348468	0.0629641446410035	t0min3
ENSMUSG00000000085	Whole-cell	0	4	0.0234100442580888	0.0520123550298594	t0min4
ENSMUSG00000000085	Whole-cell	15	1	0.0318073308509894	0.0213800021647208	t15min1
ENSMUSG00000000085	Whole-cell	15	2	0.0367505333147437	0.0253120832335333	t15min2
ENSMUSG00000000085	Whole-cell	20	1	0.0149157943930075	0.0249555282275092	t20min1
ENSMUSG00000000085	Whole-cell	20	2	0.0542026666985725	0.0315787489278958	t20min2
ENSMUSG00000000085	Whole-cell	20	3	0.0924237874126774	0.0296195926161041	t20min3
ENSMUSG00000000085	Whole-cell	20	4	0.0364170994783356	0.0315718630365562	t20min4
ENSMUSG00000000085	Whole-cell	30	1	0.0631855806109436	0.0354454550497067	t30min1
ENSMUSG00000000085	Whole-cell	30	2	0.0914594147826469	0.0469022655989528	t30min2
ENSMUSG00000000085	Whole-cell	40	3	0.131089543823894	0.0481147410049315	t40min3
ENSMUSG00000000085	Whole-cell	40	4	0.079673044562368	0.0483544431235066	t40min4
ENSMUSG00000000085	Whole-cell	60	3	0.1379938504874385	0.0713265356477527	t60min3
ENSMUSG00000000085	Whole-cell	60	4	0.1462607014792109	0.0790391418456793	t60min4
ENSMUSG00000000085	Whole-cell	60	5	0.3987860711576766	0.0291767629129465	t60min5
ENSMUSG00000000085	Whole-cell	60	6	0.6533501137351931	0.0398803065870219	t60min6
ENSMUSG00000000085	Whole-cell	120	5	0.5091183628340595	0.0391342973639268	t120min5
ENSMUSG00000000085	Whole-cell	120	6	0.3372125902239496	0.0374246349053049	t120min6
ENSMUSG00000000085	Whole-cell	180	5	0.8197237883392148	0.0356678782490411	t180min5
ENSMUSG00000000085	Whole-cell	180	6	0.8679968134032943	0.0385241259519051	t180min6
ENSMUSG00000000088	Cytosolic	0	1	0.0057079151023226	0.0465007558546179	c0min1
ENSMUSG00000000088	Cytosolic	0	3	0.011168058010909	0.0344565974414585	c0min3
ENSMUSG00000000088	Cytosolic	0	4	0.0089769161740016	0.0404355285609909	c0min4
ENSMUSG00000000088	Cytosolic	15	1	0.0128337326702415	0.0206938407192269	c15min1
ENSMUSG00000000088	Cytosolic	15	2	0.0119695734837904	0.024239662234983	c15min2
ENSMUSG00000000088	Cytosolic	20	1	0.0157637150584742	0.0215063046891427	c20min1
ENSMUSG00000000088	Cytosolic	20	2	0.0192371876598573	0.0256854054146762	c20min2
ENSMUSG00000000088	Cytosolic	20	3	0.0183273992118424	0.0269055125822504	c20min3
ENSMUSG00000000088	Cytosolic	20	4	0.0169109909153886	0.0301926163501614	c20min4
ENSMUSG00000000088	Cytosolic	30	1	0.0265069696490504	0.028144050424766	c30min1
ENSMUSG00000000088	Cytosolic	30	2	0.0206089544849714	0.0375903340656471	c30min2
ENSMUSG00000000088	Cytosolic	40	3	0.0201699445169401	0.040949837818215	c40min3
ENSMUSG00000000088	Cytosolic	40	4	0.0210452978250986	0.0521431584574075	c40min4
ENSMUSG00000000088	Cytosolic	60	3	0.0373965520478794	0.0583077172710879	c60min3
ENSMUSG00000000088	Cytosolic	60	4	0.0314840147454612	0.0756652300794207	c60min4
ENSMUSG00000000088	Cytosolic	60	5	0.0628263662353616	0.0237660899039951	c60min5
ENSMUSG00000000088	Cytosolic	60	6	0.058712098807485	0.025779032833379	c60min6
ENSMUSG00000000088	Cytosolic	120	5	0.0996756897061883	0.0325980034276292	c120min5
ENSMUSG00000000088	Cytosolic	120	6	0.104518732029672	0.033637030386918	c120min6
ENSMUSG00000000088	Cytosolic	180	5	0.1461716939955012	0.0306891503163829	c180min5
ENSMUSG00000000088	Cytosolic	180	6	0.1568405791114663	0.0308532566124821	c180min6
ENSMUSG00000000088	Membrane	0	1	0.0052364697386793	0.0425035283124483	m0min1
ENSMUSG00000000088	Membrane	0	3	0.0076341252395764	0.0462695602008707	m0min3
ENSMUSG00000000088	Membrane	0	4	0.0082013054936336	0.0394899515829565	m0min4
ENSMUSG00000000088	Membrane	15	1	0.0086944687375015	0.024211198195941	m15min1
ENSMUSG00000000088	Membrane	15	2	0.0091326767317052	0.0242191781993573	m15min2
ENSMUSG00000000088	Membrane	20	1	0.0105234569760121	0.0227020523597487	m20min1
ENSMUSG00000000088	Membrane	20	2	0.0136160478793813	0.026837785412133	m20min2
ENSMUSG00000000088	Membrane	20	3	0.0185546225294622	0.0281202862181624	m20min3
ENSMUSG00000000088	Membrane	20	4	0.0143198852169547	0.0309800453979962	m20min4
ENSMUSG00000000088	Membrane	30	1	0.0135794762200957	0.0301055296742992	m30min1
ENSMUSG00000000088	Membrane	30	2	0.0132185809173476	0.0406768239402188	m30min2
ENSMUSG00000000088	Membrane	40	3	0.0296310595771325	0.0456659324765866	m40min3
ENSMUSG00000000088	Membrane	40	4	0.0249124515157164	0.0523614376362794	m40min4
ENSMUSG00000000088	Membrane	60	3	0.0375087046613016	0.0696697902846928	m60min3
ENSMUSG00000000088	Membrane	60	4	0.0328749451552158	0.0809423102045966	m60min4
ENSMUSG00000000088	Membrane	60	5	0.0526222597822126	0.0264169651221621	m60min5
ENSMUSG00000000088	Membrane	60	6	0.0494650789048975	0.0281748965076518	m60min6
ENSMUSG00000000088	Membrane	120	5	0.1033334212447209	0.0330781033605587	m120min5
ENSMUSG00000000088	Membrane	120	6	0.0824638240428675	0.0365351860408967	m120min6
ENSMUSG00000000088	Membrane	180	5	0.1493071359448508	0.0338755834394359	m180min5
ENSMUSG00000000088	Membrane	180	6	0.1365249528806585	0.03756562280506	m180min6
ENSMUSG00000000088	Nuclear mature	0	1	0.0019247033566936	0.1024199856311646	n0min1
ENSMUSG00000000088	Nuclear mature	0	3	0.0036770043929994	0.1061755534147729	n0min3
ENSMUSG00000000088	Nuclear mature	0	4	0.0032843191664996	0.0991626175619168	n0min4
ENSMUSG00000000088	Nuclear mature	15	1	0.0174948537680309	0.0220380348150196	n15min1
ENSMUSG00000000088	Nuclear mature	15	2	0.0088563771811321	0.0266599737511725	n15min2
ENSMUSG00000000088	Nuclear mature	20	1	0.0162215913404859	0.0258455925161171	n20min1
ENSMUSG00000000088	Nuclear mature	20	2	0.0196859925911447	0.0324900841092913	n20min2
ENSMUSG00000000088	Nuclear mature	20	3	0.0513497329096301	0.0337196793693143	n20min3
ENSMUSG00000000088	Nuclear mature	20	4	0.035361455131314	0.0355760094333873	n20min4
ENSMUSG00000000088	Nuclear mature	30	1	0.0347425438948924	0.0352254635639603	n30min1
ENSMUSG00000000088	Nuclear mature	30	2	0.0348928848972186	0.0483505573939886	n30min2
ENSMUSG00000000088	Nuclear mature	40	3	0.0460706578608385	0.0603798411331846	n40min3
ENSMUSG00000000088	Nuclear mature	40	4	0.0317848082400065	0.0595156204699955	n40min4
ENSMUSG00000000088	Nuclear mature	60	3	0.0884305486411281	0.0766398302114807	n60min3
ENSMUSG00000000088	Nuclear mature	60	4	0.0420781991648066	0.0828567075537655	n60min4
ENSMUSG00000000088	Nuclear mature	60	5	0.0669254513880704	0.0324587259581693	n60min5
ENSMUSG00000000088	Nuclear mature	60	6	0.055109933017033	0.0352624205697492	n60min6
ENSMUSG00000000088	Nuclear mature	120	5	0.1238480798589802	0.0380610379769986	n120min5
ENSMUSG00000000088	Nuclear mature	120	6	0.1107778586848711	0.0395533514826829	n120min6
ENSMUSG00000000088	Nuclear mature	180	5	0.1911913583668746	0.0335995603867037	n180min5
ENSMUSG00000000088	Nuclear mature	180	6	0.1787464799058904	0.0378479473863305	n180min6
ENSMUSG00000000088	Nuclear pre-mRNA	0	1	0.0008583866889628	0.1024199856311646	n0min1
ENSMUSG00000000088	Nuclear pre-mRNA	0	3	0.0068543207065046	0.1061755534147729	n0min3
ENSMUSG00000000088	Nuclear pre-mRNA	0	4	0.0075361500610453	0.0991626175619168	n0min4
ENSMUSG00000000088	Nuclear pre-mRNA	15	1	0.5217280676712025	0.0220380348150196	n15min1
ENSMUSG00000000088	Nuclear pre-mRNA	15	2	0.4529363849728206	0.0266599737511725	n15min2
ENSMUSG00000000088	Nuclear pre-mRNA	20	1	0.6592821083111303	0.0258455925161171	n20min1
ENSMUSG00000000088	Nuclear pre-mRNA	20	2	0.8321601119980564	0.0324900841092913	n20min2
ENSMUSG00000000088	Nuclear pre-mRNA	20	3	0.913900183339211	0.0337196793693143	n20min3
ENSMUSG00000000088	Nuclear pre-mRNA	20	4	0.9067667933728096	0.0355760094333873	n20min4
ENSMUSG00000000088	Nuclear pre-mRNA	30	1	1.0036780153474334	0.0352254635639603	n30min1
ENSMUSG00000000088	Nuclear pre-mRNA	30	2	1.045611202975907	0.0483505573939886	n30min2
ENSMUSG00000000088	Nuclear pre-mRNA	40	3	1.052696440446298	0.0603798411331846	n40min3
ENSMUSG00000000088	Nuclear pre-mRNA	40	4	0.959215497350664	0.0595156204699955	n40min4
ENSMUSG00000000088	Nuclear pre-mRNA	60	3	1.0684315717214616	0.0766398302114807	n60min3
ENSMUSG00000000088	Nuclear pre-mRNA	60	4	0.9676380498355718	0.0828567075537655	n60min4
ENSMUSG00000000088	Nuclear pre-mRNA	60	5	0.9909120503222764	0.0324587259581693	n60min5
ENSMUSG00000000088	Nuclear pre-mRNA	60	6	1.0622132757370348	0.0352624205697492	n60min6
ENSMUSG00000000088	Nuclear pre-mRNA	120	5	0.7727525645426875	0.0380610379769986	n120min5
ENSMUSG00000000088	Nuclear pre-mRNA	120	6	0.9192419031950292	0.0395533514826829	n120min6
ENSMUSG00000000088	Nuclear pre-mRNA	180	5	0.8012840451993064	0.0335995603867037	n180min5
ENSMUSG00000000088	Nuclear pre-mRNA	180	6	0.7565816383737758	0.0378479473863305	n180min6
ENSMUSG00000000088	Whole-cell	0	1	0.003666235660173	0.0684738933746256	t0min1
ENSMUSG00000000088	Whole-cell	0	3	0.0031077491413105	0.0629641446410035	t0min3
ENSMUSG00000000088	Whole-cell	0	4	0.005440781614888	0.0520123550298594	t0min4
ENSMUSG00000000088	Whole-cell	15	1	0.0100504403147142	0.0213800021647208	t15min1
ENSMUSG00000000088	Whole-cell	15	2	0.0113951033496825	0.0253120832335333	t15min2
ENSMUSG00000000088	Whole-cell	20	1	0.0142444084934037	0.0249555282275092	t20min1
ENSMUSG00000000088	Whole-cell	20	2	0.0142262556965526	0.0315787489278958	t20min2
ENSMUSG00000000088	Whole-cell	20	3	0.0126223892368267	0.0296195926161041	t20min3
ENSMUSG00000000088	Whole-cell	20	4	0.0261660939160237	0.0315718630365562	t20min4
ENSMUSG00000000088	Whole-cell	30	1	0.0165112614685704	0.0354454550497067	t30min1
ENSMUSG00000000088	Whole-cell	30	2	0.0206964267550576	0.0469022655989528	t30min2
ENSMUSG00000000088	Whole-cell	40	3	0.0295665631558428	0.0481147410049315	t40min3
ENSMUSG00000000088	Whole-cell	40	4	0.0189269221575715	0.0483544431235066	t40min4
ENSMUSG00000000088	Whole-cell	60	3	0.0382236034734792	0.0713265356477527	t60min3
ENSMUSG00000000088	Whole-cell	60	4	0.0336395512114292	0.0790391418456793	t60min4
ENSMUSG00000000088	Whole-cell	60	5	0.0665261310504586	0.0291767629129465	t60min5
ENSMUSG00000000088	Whole-cell	60	6	0.1013811129589166	0.0398803065870219	t60min6
ENSMUSG00000000088	Whole-cell	120	5	0.1015561669174882	0.0391342973639268	t120min5
ENSMUSG00000000088	Whole-cell	120	6	0.0465634709929887	0.0374246349053049	t120min6
ENSMUSG00000000088	Whole-cell	180	5	0.1762624954611402	0.0356678782490411	t180min5
ENSMUSG00000000088	Whole-cell	180	6	0.1620945014139967	0.0385241259519051	t180min6
ENSMUSG00000000120	Cytosolic	0	1	0.009481934206882	0.0465007558546179	c0min1
ENSMUSG00000000120	Cytosolic	0	3	0.0	0.0344565974414585	c0min3
ENSMUSG00000000120	Cytosolic	0	4	0.0	0.0404355285609909	c0min4
ENSMUSG00000000120	Cytosolic	15	1	0.0465208735582195	0.0206938407192269	c15min1
ENSMUSG00000000120	Cytosolic	15	2	0.0	0.024239662234983	c15min2
ENSMUSG00000000120	Cytosolic	20	1	0.0485872442764358	0.0215063046891427	c20min1
ENSMUSG00000000120	Cytosolic	20	2	0.0513622889116054	0.0256854054146762	c20min2
ENSMUSG00000000120	Cytosolic	20	3	0.0	0.0269055125822504	c20min3
ENSMUSG00000000120	Cytosolic	20	4	0.205208677283071	0.0301926163501614	c20min4
ENSMUSG00000000120	Cytosolic	30	1	0.1370108805558483	0.028144050424766	c30min1
ENSMUSG00000000120	Cytosolic	30	2	0.1822451402973345	0.0375903340656471	c30min2
ENSMUSG00000000120	Cytosolic	40	3	0.1075776261475889	0.040949837818215	c40min3
ENSMUSG00000000120	Cytosolic	40	4	0.1948238361323697	0.0521431584574075	c40min4
ENSMUSG00000000120	Cytosolic	60	3	0.0625926585245695	0.0583077172710879	c60min3
ENSMUSG00000000120	Cytosolic	60	4	0.147313327450229	0.0756652300794207	c60min4
ENSMUSG00000000120	Cytosolic	60	5	0.5548583397640199	0.0237660899039951	c60min5
ENSMUSG00000000120	Cytosolic	60	6	0.4420651259365974	0.025779032833379	c60min6
ENSMUSG00000000120	Cytosolic	120	5	0.6107158197620641	0.0325980034276292	c120min5
ENSMUSG00000000120	Cytosolic	120	6	0.4772216359056194	0.033637030386918	c120min6
ENSMUSG00000000120	Cytosolic	180	5	0.8760664712586428	0.0306891503163829	c180min5
ENSMUSG00000000120	Cytosolic	180	6	1.0155600015544848	0.0308532566124821	c180min6
ENSMUSG00000000120	Membrane	0	1	0.0068976807759352	0.0425035283124483	m0min1
ENSMUSG00000000120	Membrane	0	3	0.0093036940166039	0.0462695602008707	m0min3
ENSMUSG00000000120	Membrane	0	4	0.0437497420941026	0.0394899515829565	m0min4
ENSMUSG00000000120	Membrane	15	1	0.0066426555048687	0.024211198195941	m15min1
ENSMUSG00000000120	Membrane	15	2	0.0115935187857244	0.0242191781993573	m15min2
ENSMUSG00000000120	Membrane	20	1	0.0095166747773507	0.0227020523597487	m20min1
ENSMUSG00000000120	Membrane	20	2	0.0154682473529652	0.026837785412133	m20min2
ENSMUSG00000000120	Membrane	20	3	0.0204586488548103	0.0281202862181624	m20min3
ENSMUSG00000000120	Membrane	20	4	0.0273338926369283	0.0309800453979962	m20min4
ENSMUSG00000000120	Membrane	30	1	0.0139053853091626	0.0301055296742992	m30min1
ENSMUSG00000000120	Membrane	30	2	0.016442682387214	0.0406768239402188	m30min2
ENSMUSG00000000120	Membrane	40	3	0.0665116297167615	0.0456659324765866	m40min3
ENSMUSG00000000120	Membrane	40	4	0.0644921557319126	0.0523614376362794	m40min4
ENSMUSG00000000120	Membrane	60	3	0.0970033508847735	0.0696697902846928	m60min3
ENSMUSG00000000120	Membrane	60	4	0.1179210630176074	0.0809423102045966	m60min4
ENSMUSG00000000120	Membrane	60	5	0.1801791558893027	0.0264169651221621	m60min5
ENSMUSG00000000120	Membrane	60	6	0.1804002268651292	0.0281748965076518	m60min6
ENSMUSG00000000120	Membrane	120	5	0.4707232785997581	0.0330781033605587	m120min5
ENSMUSG00000000120	Membrane	120	6	0.4194000572179922	0.0365351860408967	m120min6
ENSMUSG00000000120	Membrane	180	5	0.6437989262525824	0.0338755834394359	m180min5
ENSMUSG00000000120	Membrane	180	6	0.6223057164962931	0.03756562280506	m180min6
ENSMUSG00000000120	Nuclear mature	0	1	0.001754329241507	0.1024199856311646	n0min1
ENSMUSG00000000120	Nuclear mature	0	3	0.0065005469673865	0.1061755534147729	n0min3
ENSMUSG00000000120	Nuclear mature	0	4	0.0052111508265668	0.0991626175619168	n0min4
ENSMUSG00000000120	Nuclear mature	15	1	0.0290097581795041	0.0220380348150196	n15min1
ENSMUSG00000000120	Nuclear mature	15	2	0.0229899706127242	0.0266599737511725	n15min2
ENSMUSG00000000120	Nuclear mature	20	1	0.0151889491599237	0.0258455925161171	n20min1
ENSMUSG00000000120	Nuclear mature	20	2	0.0436129407445559	0.0324900841092913	n20min2
ENSMUSG00000000120	Nuclear mature	20	3	0.128411389586643	0.0337196793693143	n20min3
ENSMUSG00000000120	Nuclear mature	20	4	0.1516288667426004	0.0355760094333873	n20min4
ENSMUSG00000000120	Nuclear mature	30	1	0.0282516429142211	0.0352254635639603	n30min1
ENSMUSG00000000120	Nuclear mature	30	2	0.0461580870076704	0.0483505573939886	n30min2
ENSMUSG00000000120	Nuclear mature	40	3	0.0885658769967957	0.0603798411331846	n40min3
ENSMUSG00000000120	Nuclear mature	40	4	0.0817562141443789	0.0595156204699955	n40min4
ENSMUSG00000000120	Nuclear mature	60	3	0.2032811403264562	0.0766398302114807	n60min3
ENSMUSG00000000120	Nuclear mature	60	4	0.1393846858390555	0.0828567075537655	n60min4
ENSMUSG00000000120	Nuclear mature	60	5	0.300726505582142	0.0324587259581693	n60min5
ENSMUSG00000000120	Nuclear mature	60	6	0.164972669665739	0.0352624205697492	n60min6
ENSMUSG00000000120	Nuclear mature	120	5	0.4805638780442068	0.0380610379769986	n120min5
ENSMUSG00000000120	Nuclear mature	120	6	0.5513405926346787	0.0395533514826829	n120min6
ENSMUSG00000000120	Nuclear mature	180	5	0.5492203132236413	0.0335995603867037	n180min5
ENSMUSG00000000120	Nuclear mature	180	6	0.709963490595175	0.0378479473863305	n180min6
ENSMUSG00000000120	Nuclear pre-mRNA	0	1	0.0	0.1024199856311646	n0min1
ENSMUSG00000000120	Nuclear pre-mRNA	0	3	0.0035567839524835	0.1061755534147729	n0min3
ENSMUSG00000000120	Nuclear pre-mRNA	0	4	0.0	0.0991626175619168	n0min4
ENSMUSG00000000120	Nuclear pre-mRNA	15	1	0.068440568254059	0.0220380348150196	n15min1
ENSMUSG00000000120	Nuclear pre-mRNA	15	2	0.0	0.0266599737511725	n15min2
ENSMUSG00000000120	Nuclear pre-mRNA	20	1	0.1901293193777843	0.0258455925161171	n20min1
ENSMUSG00000000120	Nuclear pre-mRNA	20	2	0.2817981618911978	0.0324900841092913	n20min2
ENSMUSG00000000120	Nuclear pre-mRNA	20	3	0.7020897845721061	0.0337196793693143	n20min3
ENSMUSG00000000120	Nuclear pre-mRNA	20	4	0.2993689119328935	0.0355760094333873	n20min4
ENSMUSG00000000120	Nuclear pre-mRNA	30	1	0.6990341792057749	0.0352254635639603	n30min1
ENSMUSG00000000120	Nuclear pre-mRNA	30	2	0.8214499714194952	0.0483505573939886	n30min2
ENSMUSG00000000120	Nuclear pre-mRNA	40	3	0.7746994980288621	0.0603798411331846	n40min3
ENSMUSG00000000120	Nuclear pre-mRNA	40	4	0.7329867475013281	0.0595156204699955	n40min4
ENSMUSG00000000120	Nuclear pre-mRNA	60	3	0.863473606421455	0.0766398302114807	n60min3
ENSMUSG00000000120	Nuclear pre-mRNA	60	4	1.0045733336367764	0.0828567075537655	n60min4
ENSMUSG00000000120	Nuclear pre-mRNA	60	5	0.6785981602126924	0.0324587259581693	n60min5
ENSMUSG00000000120	Nuclear pre-mRNA	60	6	1.212711924019826	0.0352624205697492	n60min6
ENSMUSG00000000120	Nuclear pre-mRNA	120	5	0.868548337006657	0.0380610379769986	n120min5
ENSMUSG00000000120	Nuclear pre-mRNA	120	6	1.1052374920409704	0.0395533514826829	n120min6
ENSMUSG00000000120	Nuclear pre-mRNA	180	5	1.0610443552120377	0.0335995603867037	n180min5
ENSMUSG00000000120	Nuclear pre-mRNA	180	6	1.1817928736855832	0.0378479473863305	n180min6
ENSMUSG00000000120	Whole-cell	0	1	0.0149639900022607	0.0684738933746256	t0min1
ENSMUSG00000000120	Whole-cell	0	3	0.00201971830222	0.0629641446410035	t0min3
ENSMUSG00000000120	Whole-cell	0	4	0.0083810815816404	0.0520123550298594	t0min4
ENSMUSG00000000120	Whole-cell	15	1	0.0328324205251655	0.0213800021647208	t15min1
ENSMUSG00000000120	Whole-cell	15	2	0.0077870069041348	0.0253120832335333	t15min2
ENSMUSG00000000120	Whole-cell	20	1	0.0190292844302681	0.0249555282275092	t20min1
ENSMUSG00000000120	Whole-cell	20	2	0.016090887022188	0.0315787489278958	t20min2
ENSMUSG00000000120	Whole-cell	20	3	0.0269898302914834	0.0296195926161041	t20min3
ENSMUSG00000000120	Whole-cell	20	4	0.0195625157869637	0.0315718630365562	t20min4
ENSMUSG00000000120	Whole-cell	30	1	0.0129350604026318	0.0354454550497067	t30min1
ENSMUSG00000000120	Whole-cell	30	2	0.0227568915251639	0.0469022655989528	t30min2
ENSMUSG00000000120	Whole-cell	40	3	0.0499217799619239	0.0481147410049315	t40min3
ENSMUSG00000000120	Whole-cell	40	4	0.0695883370128559	0.0483544431235066	t40min4
ENSMUSG00000000120	Whole-cell	60	3	0.1036287487217422	0.0713265356477527	t60min3
ENSMUSG00000000120	Whole-cell	60	4	0.1436488868646327	0.0790391418456793	t60min4
ENSMUSG00000000120	Whole-cell	60	5	0.1790356490663886	0.0291767629129465	t60min5
ENSMUSG00000000120	Whole-cell	60	6	0.4027766088902716	0.0398803065870219	t60min6
ENSMUSG00000000120	Whole-cell	120	5	0.4534860723563171	0.0391342973639268	t120min5
ENSMUSG00000000120	Whole-cell	120	6	0.2147375183477261	0.0374246349053049	t120min6
ENSMUSG00000000120	Whole-cell	180	5	0.6265124199162185	0.0356678782490411	t180min5
ENSMUSG00000000120	Whole-cell	180	6	0.655664551484198	0.0385241259519051	t180min6
ENSMUSG00000000127	Cytosolic	0	1	0.0021706900960137	0.0465007558546179	c0min1
ENSMUSG00000000127	Cytosolic	0	3	0.0033375905073217	0.0344565974414585	c0min3
ENSMUSG00000000127	Cytosolic	0	4	0.0099555080989351	0.0404355285609909	c0min4
ENSMUSG00000000127	Cytosolic	15	1	0.0076985116151984	0.0206938407192269	c15min1
ENSMUSG00000000127	Cytosolic	15	2	0.0171337736787942	0.024239662234983	c15min2
ENSMUSG00000000127	Cytosolic	20	1	0.004042600658368	0.0215063046891427	c20min1
ENSMUSG00000000127	Cytosolic	20	2	0.0197276995160866	0.0256854054146762	c20min2
ENSMUSG00000000127	Cytosolic	20	3	0.0149853929417504	0.0269055125822504	c20min3
ENSMUSG00000000127	Cytosolic	20	4	0.0069006209834337	0.0301926163501614	c20min4
ENSMUSG00000000127	Cytosolic	30	1	0.0174473303989606	0.028144050424766	c30min1
ENSMUSG00000000127	Cytosolic	30	2	0.0519649371260626	0.0375903340656471	c30min2
ENSMUSG00000000127	Cytosolic	40	3	0.0279467326346352	0.040949837818215	c40min3
ENSMUSG00000000127	Cytosolic	40	4	0.0191749437465833	0.0521431584574075	c40min4
ENSMUSG00000000127	Cytosolic	60	3	0.0229124437290828	0.0583077172710879	c60min3
ENSMUSG00000000127	Cytosolic	60	4	0.0354412760738519	0.0756652300794207	c60min4
ENSMUSG00000000127	Cytosolic	60	5	0.0898184957001552	0.0237660899039951	c60min5
ENSMUSG00000000127	Cytosolic	60	6	0.0432063652499117	0.025779032833379	c60min6
ENSMUSG00000000127	Cytosolic	120	5	0.1459803384475446	0.0325980034276292	c120min5
ENSMUSG00000000127	Cytosolic	120	6	0.1097994233892016	0.033637030386918	c120min6
ENSMUSG00000000127	Cytosolic	180	5	0.1947112219347888	0.0306891503163829	c180min5
ENSMUSG00000000127	Cytosolic	180	6	0.2873673075880092	0.0308532566124821	c180min6
ENSMUSG00000000127	Membrane	0	1	0.0115142537696018	0.0425035283124483	m0min1
ENSMUSG00000000127	Membrane	0	3	0.0086646323134722	0.0462695602008707	m0min3
ENSMUSG00000000127	Membrane	0	4	0.0	0.0394899515829565	m0min4
ENSMUSG00000000127	Membrane	15	1	0.0180101169755823	0.024211198195941	m15min1
ENSMUSG00000000127	Membrane	15	2	0.0063856468543819	0.0242191781993573	m15min2
ENSMUSG00000000127	Membrane	20	1	0.0116964633230073	0.0227020523597487	m20min1
ENSMUSG00000000127	Membrane	20	2	0.01886627775536	0.026837785412133	m20min2
ENSMUSG00000000127	Membrane	20	3	0.0451923224147242	0.0281202862181624	m20min3
ENSMUSG00000000127	Membrane	20	4	0.0258405659192969	0.0309800453979962	m20min4
ENSMUSG00000000127	Membrane	30	1	0.0243379902969389	0.0301055296742992	m30min1
ENSMUSG00000000127	Membrane	30	2	0.0060866609573901	0.0406768239402188	m30min2
ENSMUSG00000000127	Membrane	40	3	0.0194046630741055	0.0456659324765866	m40min3
ENSMUSG00000000127	Membrane	40	4	0.0195496203708967	0.0523614376362794	m40min4
ENSMUSG00000000127	Membrane	60	3	0.0348158718304167	0.0696697902846928	m60min3
ENSMUSG00000000127	Membrane	60	4	0.0402425997231177	0.0809423102045966	m60min4
ENSMUSG00000000127	Membrane	60	5	0.0812424364353906	0.0264169651221621	m60min5
ENSMUSG00000000127	Membrane	60	6	0.0569521633889658	0.0281748965076518	m60min6
ENSMUSG00000000127	Membrane	120	5	0.130971425928076	0.0330781033605587	m120min5
ENSMUSG00000000127	Membrane	120	6	0.1132587919451358	0.0365351860408967	m120min6
ENSMUSG00000000127	Membrane	180	5	0.2187335484243602	0.0338755834394359	m180min5
ENSMUSG00000000127	Membrane	180	6	0.2674729582784681	0.03756562280506	m180min6
ENSMUSG00000000127	Nuclear mature	0	1	0.0	0.1024199856311646	n0min1
ENSMUSG00000000127	Nuclear mature	0	3	0.0011006619032577	0.1061755534147729	n0min3
ENSMUSG00000000127	Nuclear mature	0	4	0.0	0.0991626175619168	n0min4
ENSMUSG00000000127	Nuclear mature	15	1	0.0	0.0220380348150196	n15min1
ENSMUSG00000000127	Nuclear mature	15	2	0.013989090356259	0.0266599737511725	n15min2
ENSMUSG00000000127	Nuclear mature	20	1	0.0109576087491869	0.0258455925161171	n20min1
ENSMUSG00000000127	Nuclear mature	20	2	0.0042706565089349	0.0324900841092913	n20min2
ENSMUSG00000000127	Nuclear mature	20	3	0.0362841833201375	0.0337196793693143	n20min3
ENSMUSG00000000127	Nuclear mature	20	4	0.0474550795004488	0.0355760094333873	n20min4
ENSMUSG00000000127	Nuclear mature	30	1	0.0436197935387751	0.0352254635639603	n30min1
ENSMUSG00000000127	Nuclear mature	30	2	0.0354105402596878	0.0483505573939886	n30min2
ENSMUSG00000000127	Nuclear mature	40	3	0.0694848965802052	0.0603798411331846	n40min3
ENSMUSG00000000127	Nuclear mature	40	4	0.0713428052865123	0.0595156204699955	n40min4
ENSMUSG00000000127	Nuclear mature	60	3	0.0757676648546983	0.0766398302114807	n60min3
ENSMUSG00000000127	Nuclear mature	60	4	0.0513961652568054	0.0828567075537655	n60min4
ENSMUSG00000000127	Nuclear mature	60	5	0.1122775051308081	0.0324587259581693	n60min5
ENSMUSG00000000127	Nuclear mature	60	6	0.0869972126253766	0.0352624205697492	n60min6
ENSMUSG00000000127	Nuclear mature	120	5	0.1583938941639872	0.0380610379769986	n120min5
ENSMUSG00000000127	Nuclear mature	120	6	0.1271348918471785	0.0395533514826829	n120min6
ENSMUSG00000000127	Nuclear mature	180	5	0.3288177374219647	0.0335995603867037	n180min5
ENSMUSG00000000127	Nuclear mature	180	6	0.2849519612507245	0.0378479473863305	n180min6
ENSMUSG00000000127	Nuclear pre-mRNA	0	1	0.0102870742985459	0.1024199856311646	n0min1
ENSMUSG00000000127	Nuclear pre-mRNA	0	3	0.0010475324108749	0.1061755534147729	n0min3
ENSMUSG00000000127	Nuclear pre-mRNA	0	4	0.0044013815356776	0.0991626175619168	n0min4
ENSMUSG00000000127	Nuclear pre-mRNA	15	1	0.3157382477804055	0.0220380348150196	n15min1
ENSMUSG00000000127	Nuclear pre-mRNA	15	2	0.2262063680222749	0.0266599737511725	n15min2
ENSMUSG00000000127	Nuclear pre-mRNA	20	1	0.3471370451742426	0.0258455925161171	n20min1
ENSMUSG00000000127	Nuclear pre-mRNA	20	2	0.4748384075545791	0.0324900841092913	n20min2
ENSMUSG00000000127	Nuclear pre-mRNA	20	3	0.6351935662818786	0.0337196793693143	n20min3
ENSMUSG00000000127	Nuclear pre-mRNA	20	4	0.5197298653369561	0.0355760094333873	n20min4
ENSMUSG00000000127	Nuclear pre-mRNA	30	1	0.3171733524661653	0.0352254635639603	n30min1
ENSMUSG00000000127	Nuclear pre-mRNA	30	2	0.5854186714101144	0.0483505573939886	n30min2
ENSMUSG00000000127	Nuclear pre-mRNA	40	3	0.7641703478797464	0.0603798411331846	n40min3
ENSMUSG00000000127	Nuclear pre-mRNA	40	4	0.7487661139290956	0.0595156204699955	n40min4
ENSMUSG00000000127	Nuclear pre-mRNA	60	3	0.9738934833281162	0.0766398302114807	n60min3
ENSMUSG00000000127	Nuclear pre-mRNA	60	4	0.9482323493504948	0.0828567075537655	n60min4
ENSMUSG00000000127	Nuclear pre-mRNA	60	5	0.8915751646164151	0.0324587259581693	n60min5
ENSMUSG00000000127	Nuclear pre-mRNA	60	6	0.8049061605362076	0.0352624205697492	n60min6
ENSMUSG00000000127	Nuclear pre-mRNA	120	5	1.0216908651137455	0.0380610379769986	n120min5
ENSMUSG00000000127	Nuclear pre-mRNA	120	6	0.8415624474041815	0.0395533514826829	n120min6
ENSMUSG00000000127	Nuclear pre-mRNA	180	5	0.7860478837303977	0.0335995603867037	n180min5
ENSMUSG00000000127	Nuclear pre-mRNA	180	6	0.9867565836144436	0.0378479473863305	n180min6
ENSMUSG00000000127	Whole-cell	0	1	0.0029908060705931	0.0684738933746256	t0min1
ENSMUSG00000000127	Whole-cell	0	3	0.0030791110642704	0.0629641446410035	t0min3
ENSMUSG00000000127	Whole-cell	0	4	0.0024159589279069	0.0520123550298594	t0min4
ENSMUSG00000000127	Whole-cell	15	1	0.0069478134308348	0.0213800021647208	t15min1
ENSMUSG00000000127	Whole-cell	15	2	0.0	0.0253120832335333	t15min2
ENSMUSG00000000127	Whole-cell	20	1	0.0153559232177868	0.0249555282275092	t20min1
ENSMUSG00000000127	Whole-cell	20	2	0.0045622915516015	0.0315787489278958	t20min2
ENSMUSG00000000127	Whole-cell	20	3	0.0195895126000196	0.0296195926161041	t20min3
ENSMUSG00000000127	Whole-cell	20	4	0.0218172317803108	0.0315718630365562	t20min4
ENSMUSG00000000127	Whole-cell	30	1	0.0	0.0354454550497067	t30min1
ENSMUSG00000000127	Whole-cell	30	2	0.0056189041164649	0.0469022655989528	t30min2
ENSMUSG00000000127	Whole-cell	40	3	0.0176844512331125	0.0481147410049315	t40min3
ENSMUSG00000000127	Whole-cell	40	4	0.0145856459997493	0.0483544431235066	t40min4
ENSMUSG00000000127	Whole-cell	60	3	0.0600123481599828	0.0713265356477527	t60min3
ENSMUSG00000000127	Whole-cell	60	4	0.0245379089493326	0.0790391418456793	t60min4
ENSMUSG00000000127	Whole-cell	60	5	0.1478265102404389	0.0291767629129465	t60min5
ENSMUSG00000000127	Whole-cell	60	6	0.1358320785145229	0.0398803065870219	t60min6
ENSMUSG00000000127	Whole-cell	120	5	0.2020156178893128	0.0391342973639268	t120min5
ENSMUSG00000000127	Whole-cell	120	6	0.0761581556792966	0.0374246349053049	t120min6
ENSMUSG00000000127	Whole-cell	180	5	0.2927536420438015	0.0356678782490411	t180min5
ENSMUSG00000000127	Whole-cell	180	6	0.2126440224140617	0.0385241259519051	t180min6
ENSMUSG00000000131	Cytosolic	0	1	0.0057727741174977	0.0465007558546179	c0min1
ENSMUSG00000000131	Cytosolic	0	3	0.0150556301853477	0.0344565974414585	c0min3
ENSMUSG00000000131	Cytosolic	0	4	0.0107672190887529	0.0404355285609909	c0min4
ENSMUSG00000000131	Cytosolic	15	1	0.0107133180684166	0.0206938407192269	c15min1
ENSMUSG00000000131	Cytosolic	15	2	0.0096272247666777	0.024239662234983	c15min2
ENSMUSG00000000131	Cytosolic	20	1	0.0174584248338746	0.0215063046891427	c20min1
ENSMUSG00000000131	Cytosolic	20	2	0.0107386706237784	0.0256854054146762	c20min2
ENSMUSG00000000131	Cytosolic	20	3	0.0223444551165029	0.0269055125822504	c20min3
ENSMUSG00000000131	Cytosolic	20	4	0.0237575185046454	0.0301926163501614	c20min4
ENSMUSG00000000131	Cytosolic	30	1	0.0193943122877002	0.028144050424766	c30min1
ENSMUSG00000000131	Cytosolic	30	2	0.0137181360088801	0.0375903340656471	c30min2
ENSMUSG00000000131	Cytosolic	40	3	0.0265834382304157	0.040949837818215	c40min3
ENSMUSG00000000131	Cytosolic	40	4	0.0312352460459742	0.0521431584574075	c40min4
ENSMUSG00000000131	Cytosolic	60	3	0.0788947158297455	0.0583077172710879	c60min3
ENSMUSG00000000131	Cytosolic	60	4	0.0744932025478782	0.0756652300794207	c60min4
ENSMUSG00000000131	Cytosolic	60	5	0.1761471409362444	0.0237660899039951	c60min5
ENSMUSG00000000131	Cytosolic	60	6	0.1661727443416649	0.025779032833379	c60min6
ENSMUSG00000000131	Cytosolic	120	5	0.4001073708750269	0.0325980034276292	c120min5
ENSMUSG00000000131	Cytosolic	120	6	0.3528144721030417	0.033637030386918	c120min6
ENSMUSG00000000131	Cytosolic	180	5	0.6338440274319037	0.0306891503163829	c180min5
ENSMUSG00000000131	Cytosolic	180	6	0.678987900577409	0.0308532566124821	c180min6
ENSMUSG00000000131	Membrane	0	1	0.0052775815468565	0.0425035283124483	m0min1
ENSMUSG00000000131	Membrane	0	3	0.0087836985371276	0.0462695602008707	m0min3
ENSMUSG00000000131	Membrane	0	4	0.0055585492637395	0.0394899515829565	m0min4
ENSMUSG00000000131	Membrane	15	1	0.01437941192698	0.024211198195941	m15min1
ENSMUSG00000000131	Membrane	15	2	0.0086941146649932	0.0242191781993573	m15min2
ENSMUSG00000000131	Membrane	20	1	0.0091413458478563	0.0227020523597487	m20min1
ENSMUSG00000000131	Membrane	20	2	0.0207114154769124	0.026837785412133	m20min2
ENSMUSG00000000131	Membrane	20	3	0.0337009559965676	0.0281202862181624	m20min3
ENSMUSG00000000131	Membrane	20	4	0.0247859542202295	0.0309800453979962	m20min4
ENSMUSG00000000131	Membrane	30	1	0.0134763881290558	0.0301055296742992	m30min1
ENSMUSG00000000131	Membrane	30	2	0.0120357506133076	0.0406768239402188	m30min2
ENSMUSG00000000131	Membrane	40	3	0.042536435839579	0.0456659324765866	m40min3
ENSMUSG00000000131	Membrane	40	4	0.0427041499385077	0.0523614376362794	m40min4
ENSMUSG00000000131	Membrane	60	3	0.092548333491919	0.0696697902846928	m60min3
ENSMUSG00000000131	Membrane	60	4	0.0892321360345338	0.0809423102045966	m60min4
ENSMUSG00000000131	Membrane	60	5	0.1408075242705809	0.0264169651221621	m60min5
ENSMUSG00000000131	Membrane	60	6	0.1210925229472597	0.0281748965076518	m60min6
ENSMUSG00000000131	Membrane	120	5	0.2996909605909818	0.0330781033605587	m120min5
ENSMUSG00000000131	Membrane	120	6	0.2580116905338483	0.0365351860408967	m120min6
ENSMUSG00000000131	Membrane	180	5	0.4777686024771886	0.0338755834394359	m180min5
ENSMUSG00000000131	Membrane	180	6	0.4783159983568849	0.03756562280506	m180min6
ENSMUSG00000000131	Nuclear mature	0	1	0.0016291691610762	0.1024199856311646	n0min1
ENSMUSG00000000131	Nuclear mature	0	3	0.0035730123194525	0.1061755534147729	n0min3
ENSMUSG00000000131	Nuclear mature	0	4	0.0050809345697081	0.0991626175619168	n0min4
ENSMUSG00000000131	Nuclear mature	15	1	0.0220894943361444	0.0220380348150196	n15min1
ENSMUSG00000000131	Nuclear mature	15	2	0.0183774850755475	0.0266599737511725	n15min2
ENSMUSG00000000131	Nuclear mature	20	1	0.0301162237248034	0.0258455925161171	n20min1
ENSMUSG00000000131	Nuclear mature	20	2	0.0481410140415014	0.0324900841092913	n20min2
ENSMUSG00000000131	Nuclear mature	20	3	0.0990773889401402	0.0337196793693143	n20min3
ENSMUSG00000000131	Nuclear mature	20	4	0.0905405479135796	0.0355760094333873	n20min4
ENSMUSG00000000131	Nuclear mature	30	1	0.0684514700508557	0.0352254635639603	n30min1
ENSMUSG00000000131	Nuclear mature	30	2	0.0962919247570999	0.0483505573939886	n30min2
ENSMUSG00000000131	Nuclear mature	40	3	0.1757988047585384	0.0603798411331846	n40min3
ENSMUSG00000000131	Nuclear mature	40	4	0.1538490753728116	0.0595156204699955	n40min4
ENSMUSG00000000131	Nuclear mature	60	3	0.2466082898762763	0.0766398302114807	n60min3
ENSMUSG00000000131	Nuclear mature	60	4	0.2283197953835695	0.0828567075537655	n60min4
ENSMUSG00000000131	Nuclear mature	60	5	0.3488329483337543	0.0324587259581693	n60min5
ENSMUSG00000000131	Nuclear mature	60	6	0.2852964011767376	0.0352624205697492	n60min6
ENSMUSG00000000131	Nuclear mature	120	5	0.5550350951286412	0.0380610379769986	n120min5
ENSMUSG00000000131	Nuclear mature	120	6	0.505807812143049	0.0395533514826829	n120min6
ENSMUSG00000000131	Nuclear mature	180	5	0.6933618906093045	0.0335995603867037	n180min5
ENSMUSG00000000131	Nuclear mature	180	6	0.7194216130195814	0.0378479473863305	n180min6
ENSMUSG00000000131	Nuclear pre-mRNA	0	1	0.0027724187124543	0.1024199856311646	n0min1
ENSMUSG00000000131	Nuclear pre-mRNA	0	3	0.0050265454675453	0.1061755534147729	n0min3
ENSMUSG00000000131	Nuclear pre-mRNA	0	4	0.0073909959052334	0.0991626175619168	n0min4
ENSMUSG00000000131	Nuclear pre-mRNA	15	1	0.2251729786971607	0.0220380348150196	n15min1
ENSMUSG00000000131	Nuclear pre-mRNA	15	2	0.1999112640504286	0.0266599737511725	n15min2
ENSMUSG00000000131	Nuclear pre-mRNA	20	1	0.3026189317033091	0.0258455925161171	n20min1
ENSMUSG00000000131	Nuclear pre-mRNA	20	2	0.3562515185947859	0.0324900841092913	n20min2
ENSMUSG00000000131	Nuclear pre-mRNA	20	3	0.5703783449345808	0.0337196793693143	n20min3
ENSMUSG00000000131	Nuclear pre-mRNA	20	4	0.4955528818029849	0.0355760094333873	n20min4
ENSMUSG00000000131	Nuclear pre-mRNA	30	1	0.3710821408616216	0.0352254635639603	n30min1
ENSMUSG00000000131	Nuclear pre-mRNA	30	2	0.4744572445509583	0.0483505573939886	n30min2
ENSMUSG00000000131	Nuclear pre-mRNA	40	3	0.7409872735152225	0.0603798411331846	n40min3
ENSMUSG00000000131	Nuclear pre-mRNA	40	4	0.6925464425956559	0.0595156204699955	n40min4
ENSMUSG00000000131	Nuclear pre-mRNA	60	3	0.8404121490099952	0.0766398302114807	n60min3
ENSMUSG00000000131	Nuclear pre-mRNA	60	4	0.8931780688957548	0.0828567075537655	n60min4
ENSMUSG00000000131	Nuclear pre-mRNA	60	5	1.1006098605010686	0.0324587259581693	n60min5
ENSMUSG00000000131	Nuclear pre-mRNA	60	6	0.962345483827952	0.0352624205697492	n60min6
ENSMUSG00000000131	Nuclear pre-mRNA	120	5	0.9823548550719128	0.0380610379769986	n120min5
ENSMUSG00000000131	Nuclear pre-mRNA	120	6	1.0066791260414782	0.0395533514826829	n120min6
ENSMUSG00000000131	Nuclear pre-mRNA	180	5	0.8887455997114885	0.0335995603867037	n180min5
ENSMUSG00000000131	Nuclear pre-mRNA	180	6	0.9624546737580456	0.0378479473863305	n180min6
ENSMUSG00000000131	Whole-cell	0	1	0.0050991001254769	0.0684738933746256	t0min1
ENSMUSG00000000131	Whole-cell	0	3	0.0059499636403968	0.0629641446410035	t0min3
ENSMUSG00000000131	Whole-cell	0	4	0.0041455664605294	0.0520123550298594	t0min4
ENSMUSG00000000131	Whole-cell	15	1	0.0246869191641552	0.0213800021647208	t15min1
ENSMUSG00000000131	Whole-cell	15	2	0.0114663370559608	0.0253120832335333	t15min2
ENSMUSG00000000131	Whole-cell	20	1	0.0311776019174357	0.0249555282275092	t20min1
ENSMUSG00000000131	Whole-cell	20	2	0.027286534668393	0.0315787489278958	t20min2
ENSMUSG00000000131	Whole-cell	20	3	0.028232104666025	0.0296195926161041	t20min3
ENSMUSG00000000131	Whole-cell	20	4	0.0287744195225138	0.0315718630365562	t20min4
ENSMUSG00000000131	Whole-cell	30	1	0.0362311442658821	0.0354454550497067	t30min1
ENSMUSG00000000131	Whole-cell	30	2	0.04717808026495	0.0469022655989528	t30min2
ENSMUSG00000000131	Whole-cell	40	3	0.0537542709077428	0.0481147410049315	t40min3
ENSMUSG00000000131	Whole-cell	40	4	0.077143379508602	0.0483544431235066	t40min4
ENSMUSG00000000131	Whole-cell	60	3	0.1126049079986395	0.0713265356477527	t60min3
ENSMUSG00000000131	Whole-cell	60	4	0.1246239047093788	0.0790391418456793	t60min4
ENSMUSG00000000131	Whole-cell	60	5	0.3533025990361597	0.0291767629129465	t60min5
ENSMUSG00000000131	Whole-cell	60	6	0.470991541508127	0.0398803065870219	t60min6
ENSMUSG00000000131	Whole-cell	120	5	0.4413026357784546	0.0391342973639268	t120min5
ENSMUSG00000000131	Whole-cell	120	6	0.2516924805240306	0.0374246349053049	t120min6
ENSMUSG00000000131	Whole-cell	180	5	0.6470532225506644	0.0356678782490411	t180min5
ENSMUSG00000000131	Whole-cell	180	6	0.6517024135673517	0.0385241259519051	t180min6
ENSMUSG00000000134	Cytosolic	0	1	0.0045908170802049	0.0465007558546179	c0min1
ENSMUSG00000000134	Cytosolic	0	3	0.0110648810448863	0.0344565974414585	c0min3
ENSMUSG00000000134	Cytosolic	0	4	0.0119000705207714	0.0404355285609909	c0min4
ENSMUSG00000000134	Cytosolic	15	1	0.0101791665596445	0.0206938407192269	c15min1
ENSMUSG00000000134	Cytosolic	15	2	0.0122330704063355	0.024239662234983	c15min2
ENSMUSG00000000134	Cytosolic	20	1	0.019767873808583	0.0215063046891427	c20min1
ENSMUSG00000000134	Cytosolic	20	2	0.0186774199714541	0.0256854054146762	c20min2
ENSMUSG00000000134	Cytosolic	20	3	0.0185706956559766	0.0269055125822504	c20min3
ENSMUSG00000000134	Cytosolic	20	4	0.0235864950642023	0.0301926163501614	c20min4
ENSMUSG00000000134	Cytosolic	30	1	0.0264859315271553	0.028144050424766	c30min1
ENSMUSG00000000134	Cytosolic	30	2	0.0337241723152598	0.0375903340656471	c30min2
ENSMUSG00000000134	Cytosolic	40	3	0.0831559176010307	0.040949837818215	c40min3
ENSMUSG00000000134	Cytosolic	40	4	0.0607649912421567	0.0521431584574075	c40min4
ENSMUSG00000000134	Cytosolic	60	3	0.1058899396252474	0.0583077172710879	c60min3
ENSMUSG00000000134	Cytosolic	60	4	0.1277942706303602	0.0756652300794207	c60min4
ENSMUSG00000000134	Cytosolic	60	5	0.2640526752619815	0.0237660899039951	c60min5
ENSMUSG00000000134	Cytosolic	60	6	0.1811456056592585	0.025779032833379	c60min6
ENSMUSG00000000134	Cytosolic	120	5	0.4861415913674403	0.0325980034276292	c120min5
ENSMUSG00000000134	Cytosolic	120	6	0.4010439949774698	0.033637030386918	c120min6
ENSMUSG00000000134	Cytosolic	180	5	0.790671452915367	0.0306891503163829	c180min5
ENSMUSG00000000134	Cytosolic	180	6	0.8475663524432208	0.0308532566124821	c180min6
ENSMUSG00000000134	Membrane	0	1	0.0118322577608078	0.0425035283124483	m0min1
ENSMUSG00000000134	Membrane	0	3	0.0168095787914111	0.0462695602008707	m0min3
ENSMUSG00000000134	Membrane	0	4	0.0081759294844919	0.0394899515829565	m0min4
ENSMUSG00000000134	Membrane	15	1	0.0156433288883977	0.024211198195941	m15min1
ENSMUSG00000000134	Membrane	15	2	0.0116901451190355	0.0242191781993573	m15min2
ENSMUSG00000000134	Membrane	20	1	0.015502436299186	0.0227020523597487	m20min1
ENSMUSG00000000134	Membrane	20	2	0.0236894664524953	0.026837785412133	m20min2
ENSMUSG00000000134	Membrane	20	3	0.0341749107216456	0.0281202862181624	m20min3
ENSMUSG00000000134	Membrane	20	4	0.0720732626779332	0.0309800453979962	m20min4
ENSMUSG00000000134	Membrane	30	1	0.0306097618390489	0.0301055296742992	m30min1
ENSMUSG00000000134	Membrane	30	2	0.0235704924323093	0.0406768239402188	m30min2
ENSMUSG00000000134	Membrane	40	3	0.0871033333322048	0.0456659324765866	m40min3
ENSMUSG00000000134	Membrane	40	4	0.075609516704801	0.0523614376362794	m40min4
ENSMUSG00000000134	Membrane	60	3	0.1281921926498626	0.0696697902846928	m60min3
ENSMUSG00000000134	Membrane	60	4	0.1251672318725457	0.0809423102045966	m60min4
ENSMUSG00000000134	Membrane	60	5	0.1967982194828785	0.0264169651221621	m60min5
ENSMUSG00000000134	Membrane	60	6	0.1498480805597253	0.0281748965076518	m60min6
ENSMUSG00000000134	Membrane	120	5	0.4509621186777237	0.0330781033605587	m120min5
ENSMUSG00000000134	Membrane	120	6	0.3563465500629057	0.0365351860408967	m120min6
ENSMUSG00000000134	Membrane	180	5	0.7199255779877847	0.0338755834394359	m180min5
ENSMUSG00000000134	Membrane	180	6	0.6875631088713742	0.03756562280506	m180min6
ENSMUSG00000000134	Nuclear mature	0	1	0.0047278881397201	0.1024199856311646	n0min1
ENSMUSG00000000134	Nuclear mature	0	3	0.0068106694464816	0.1061755534147729	n0min3
ENSMUSG00000000134	Nuclear mature	0	4	0.0043222138900826	0.0991626175619168	n0min4
ENSMUSG00000000134	Nuclear mature	15	1	0.0515063639967615	0.0220380348150196	n15min1
ENSMUSG00000000134	Nuclear mature	15	2	0.0409997399643917	0.0266599737511725	n15min2
ENSMUSG00000000134	Nuclear mature	20	1	0.0716759615754428	0.0258455925161171	n20min1
ENSMUSG00000000134	Nuclear mature	20	2	0.1079690362086525	0.0324900841092913	n20min2
ENSMUSG00000000134	Nuclear mature	20	3	0.1722264668864584	0.0337196793693143	n20min3
ENSMUSG00000000134	Nuclear mature	20	4	0.1711490344962272	0.0355760094333873	n20min4
ENSMUSG00000000134	Nuclear mature	30	1	0.1458118747526426	0.0352254635639603	n30min1
ENSMUSG00000000134	Nuclear mature	30	2	0.2720457062749301	0.0483505573939886	n30min2
ENSMUSG00000000134	Nuclear mature	40	3	0.2446951231210692	0.0603798411331846	n40min3
ENSMUSG00000000134	Nuclear mature	40	4	0.2526707785370234	0.0595156204699955	n40min4
ENSMUSG00000000134	Nuclear mature	60	3	0.3009023015225702	0.0766398302114807	n60min3
ENSMUSG00000000134	Nuclear mature	60	4	0.3100275725382477	0.0828567075537655	n60min4
ENSMUSG00000000134	Nuclear mature	60	5	0.369344672310097	0.0324587259581693	n60min5
ENSMUSG00000000134	Nuclear mature	60	6	0.3151538264084786	0.0352624205697492	n60min6
ENSMUSG00000000134	Nuclear mature	120	5	0.5321445651679254	0.0380610379769986	n120min5
ENSMUSG00000000134	Nuclear mature	120	6	0.4781860750228096	0.0395533514826829	n120min6
ENSMUSG00000000134	Nuclear mature	180	5	0.7912703255417117	0.0335995603867037	n180min5
ENSMUSG00000000134	Nuclear mature	180	6	0.7977744079834157	0.0378479473863305	n180min6
ENSMUSG00000000134	Nuclear pre-mRNA	0	1	0.0044957842263646	0.1024199856311646	n0min1
ENSMUSG00000000134	Nuclear pre-mRNA	0	3	0.0087853319330038	0.1061755534147729	n0min3
ENSMUSG00000000134	Nuclear pre-mRNA	0	4	0.0046676442372342	0.0991626175619168	n0min4
ENSMUSG00000000134	Nuclear pre-mRNA	15	1	0.0866868778538071	0.0220380348150196	n15min1
ENSMUSG00000000134	Nuclear pre-mRNA	15	2	0.1316030998119531	0.0266599737511725	n15min2
ENSMUSG00000000134	Nuclear pre-mRNA	20	1	0.2015172734030162	0.0258455925161171	n20min1
ENSMUSG00000000134	Nuclear pre-mRNA	20	2	0.2876727049802411	0.0324900841092913	n20min2
ENSMUSG00000000134	Nuclear pre-mRNA	20	3	0.6387424133235438	0.0337196793693143	n20min3
ENSMUSG00000000134	Nuclear pre-mRNA	20	4	0.4262085551855646	0.0355760094333873	n20min4
ENSMUSG00000000134	Nuclear pre-mRNA	30	1	0.4167926298645196	0.0352254635639603	n30min1
ENSMUSG00000000134	Nuclear pre-mRNA	30	2	0.6480506634491914	0.0483505573939886	n30min2
ENSMUSG00000000134	Nuclear pre-mRNA	40	3	0.97386660777072	0.0603798411331846	n40min3
ENSMUSG00000000134	Nuclear pre-mRNA	40	4	0.8132941761470016	0.0595156204699955	n40min4
ENSMUSG00000000134	Nuclear pre-mRNA	60	3	1.0118521553566076	0.0766398302114807	n60min3
ENSMUSG00000000134	Nuclear pre-mRNA	60	4	1.1367051156489076	0.0828567075537655	n60min4
ENSMUSG00000000134	Nuclear pre-mRNA	60	5	0.9561214078031244	0.0324587259581693	n60min5
ENSMUSG00000000134	Nuclear pre-mRNA	60	6	1.0539742288860154	0.0352624205697492	n60min6
ENSMUSG00000000134	Nuclear pre-mRNA	120	5	0.927303077451225	0.0380610379769986	n120min5
ENSMUSG00000000134	Nuclear pre-mRNA	120	6	0.896421523202338	0.0395533514826829	n120min6
ENSMUSG00000000134	Nuclear pre-mRNA	180	5	0.901422091345859	0.0335995603867037	n180min5
ENSMUSG00000000134	Nuclear pre-mRNA	180	6	0.8069348341578035	0.0378479473863305	n180min6
ENSMUSG00000000134	Whole-cell	0	1	0.0022943191311331	0.0684738933746256	t0min1
ENSMUSG00000000134	Whole-cell	0	3	0.0049390405785133	0.0629641446410035	t0min3
ENSMUSG00000000134	Whole-cell	0	4	0.0048498962346681	0.0520123550298594	t0min4
ENSMUSG00000000134	Whole-cell	15	1	0.0406430986239141	0.0213800021647208	t15min1
ENSMUSG00000000134	Whole-cell	15	2	0.0340658658087139	0.0253120832335333	t15min2
ENSMUSG00000000134	Whole-cell	20	1	0.045911184276827	0.0249555282275092	t20min1
ENSMUSG00000000134	Whole-cell	20	2	0.0405614015768823	0.0315787489278958	t20min2
ENSMUSG00000000134	Whole-cell	20	3	0.0706039989969125	0.0296195926161041	t20min3
ENSMUSG00000000134	Whole-cell	20	4	0.05903664780492	0.0315718630365562	t20min4
ENSMUSG00000000134	Whole-cell	30	1	0.1230433417483092	0.0354454550497067	t30min1
ENSMUSG00000000134	Whole-cell	30	2	0.1031558309151182	0.0469022655989528	t30min2
ENSMUSG00000000134	Whole-cell	40	3	0.1226827677625888	0.0481147410049315	t40min3
ENSMUSG00000000134	Whole-cell	40	4	0.1006730467607173	0.0483544431235066	t40min4
ENSMUSG00000000134	Whole-cell	60	3	0.1625203046627204	0.0713265356477527	t60min3
ENSMUSG00000000134	Whole-cell	60	4	0.1977085330469122	0.0790391418456793	t60min4
ENSMUSG00000000134	Whole-cell	60	5	0.3814589823199291	0.0291767629129465	t60min5
ENSMUSG00000000134	Whole-cell	60	6	0.4960719462697334	0.0398803065870219	t60min6
ENSMUSG00000000134	Whole-cell	120	5	0.5238553510806394	0.0391342973639268	t120min5
ENSMUSG00000000134	Whole-cell	120	6	0.2811601530731831	0.0374246349053049	t120min6
ENSMUSG00000000134	Whole-cell	180	5	0.7299711257991613	0.0356678782490411	t180min5
ENSMUSG00000000134	Whole-cell	180	6	0.8000415877799992	0.0385241259519051	t180min6
ENSMUSG00000000142	Cytosolic	0	1	0.0047661850135657	0.0465007558546179	c0min1
ENSMUSG00000000142	Cytosolic	0	3	0.0413419063481714	0.0344565974414585	c0min3
ENSMUSG00000000142	Cytosolic	0	4	0.0103968861643499	0.0404355285609909	c0min4
ENSMUSG00000000142	Cytosolic	15	1	0.055701919339582	0.0206938407192269	c15min1
ENSMUSG00000000142	Cytosolic	15	2	0.0172066651083587	0.024239662234983	c15min2
ENSMUSG00000000142	Cytosolic	20	1	0.0485162695873842	0.0215063046891427	c20min1
ENSMUSG00000000142	Cytosolic	20	2	0.0617651216208306	0.0256854054146762	c20min2
ENSMUSG00000000142	Cytosolic	20	3	0.0554594945280202	0.0269055125822504	c20min3
ENSMUSG00000000142	Cytosolic	20	4	0.0134391075323545	0.0301926163501614	c20min4
ENSMUSG00000000142	Cytosolic	30	1	0.0635853406540503	0.028144050424766	c30min1
ENSMUSG00000000142	Cytosolic	30	2	0.11534902233497	0.0375903340656471	c30min2
ENSMUSG00000000142	Cytosolic	40	3	0.3423689131965868	0.040949837818215	c40min3
ENSMUSG00000000142	Cytosolic	40	4	0.191715808423327	0.0521431584574075	c40min4
ENSMUSG00000000142	Cytosolic	60	3	0.2748459685213469	0.0583077172710879	c60min3
ENSMUSG00000000142	Cytosolic	60	4	0.4183548007281699	0.0756652300794207	c60min4
ENSMUSG00000000142	Cytosolic	60	5	0.6617953642159184	0.0237660899039951	c60min5
ENSMUSG00000000142	Cytosolic	60	6	0.5539546624020966	0.025779032833379	c60min6
ENSMUSG00000000142	Cytosolic	120	5	0.9620978148539568	0.0325980034276292	c120min5
ENSMUSG00000000142	Cytosolic	120	6	1.104459929983096	0.033637030386918	c120min6
ENSMUSG00000000142	Cytosolic	180	5	1.1131809934302146	0.0306891503163829	c180min5
ENSMUSG00000000142	Cytosolic	180	6	1.4544013770591246	0.0308532566124821	c180min6
ENSMUSG00000000142	Membrane	0	1	0.005437360419664	0.0425035283124483	m0min1
ENSMUSG00000000142	Membrane	0	3	0.0	0.0462695602008707	m0min3
ENSMUSG00000000142	Membrane	0	4	0.0268440610556637	0.0394899515829565	m0min4
ENSMUSG00000000142	Membrane	15	1	0.0708946131090552	0.024211198195941	m15min1
ENSMUSG00000000142	Membrane	15	2	0.0372717029792684	0.0242191781993573	m15min2
ENSMUSG00000000142	Membrane	20	1	0.0879394707016282	0.0227020523597487	m20min1
ENSMUSG00000000142	Membrane	20	2	0.057061100408631	0.026837785412133	m20min2
ENSMUSG00000000142	Membrane	20	3	0.052598011693305	0.0281202862181624	m20min3
ENSMUSG00000000142	Membrane	20	4	0.2489474092427751	0.0309800453979962	m20min4
ENSMUSG00000000142	Membrane	30	1	0.0980007489887989	0.0301055296742992	m30min1
ENSMUSG00000000142	Membrane	30	2	0.107890387644563	0.0406768239402188	m30min2
ENSMUSG00000000142	Membrane	40	3	0.2527926381428925	0.0456659324765866	m40min3
ENSMUSG00000000142	Membrane	40	4	0.2258567211315045	0.0523614376362794	m40min4
ENSMUSG00000000142	Membrane	60	3	0.39890767481763	0.0696697902846928	m60min3
ENSMUSG00000000142	Membrane	60	4	0.3745729864403819	0.0809423102045966	m60min4
ENSMUSG00000000142	Membrane	60	5	0.6314817728423003	0.0264169651221621	m60min5
ENSMUSG00000000142	Membrane	60	6	0.6343697895240447	0.0281748965076518	m60min6
ENSMUSG00000000142	Membrane	120	5	1.241451291851595	0.0330781033605587	m120min5
ENSMUSG00000000142	Membrane	120	6	0.9736674801607528	0.0365351860408967	m120min6
ENSMUSG00000000142	Membrane	180	5	0.9983320795396028	0.0338755834394359	m180min5
ENSMUSG00000000142	Membrane	180	6	1.0058443939220936	0.03756562280506	m180min6
ENSMUSG00000000142	Nuclear mature	0	1	0.0016576773164019	0.1024199856311646	n0min1
ENSMUSG00000000142	Nuclear mature	0	3	0.0055328911183294	0.1061755534147729	n0min3
ENSMUSG00000000142	Nuclear mature	0	4	0.0049393201834503	0.0991626175619168	n0min4
ENSMUSG00000000142	Nuclear mature	15	1	0.0334673116797353	0.0220380348150196	n15min1
ENSMUSG00000000142	Nuclear mature	15	2	0.0869985255137404	0.0266599737511725	n15min2
ENSMUSG00000000142	Nuclear mature	20	1	0.0915925652531802	0.0258455925161171	n20min1
ENSMUSG00000000142	Nuclear mature	20	2	0.162620402218532	0.0324900841092913	n20min2
ENSMUSG00000000142	Nuclear mature	20	3	0.2279726829904721	0.0337196793693143	n20min3
ENSMUSG00000000142	Nuclear mature	20	4	0.2292209609369062	0.0355760094333873	n20min4
ENSMUSG00000000142	Nuclear mature	30	1	0.189110434245418	0.0352254635639603	n30min1
ENSMUSG00000000142	Nuclear mature	30	2	0.2931347457065474	0.0483505573939886	n30min2
ENSMUSG00000000142	Nuclear mature	40	3	0.3009511868492878	0.0603798411331846	n40min3
ENSMUSG00000000142	Nuclear mature	40	4	0.2788320418131748	0.0595156204699955	n40min4
ENSMUSG00000000142	Nuclear mature	60	3	0.6215341418202743	0.0766398302114807	n60min3
ENSMUSG00000000142	Nuclear mature	60	4	0.515311323981676	0.0828567075537655	n60min4
ENSMUSG00000000142	Nuclear mature	60	5	0.6905899274834801	0.0324587259581693	n60min5
ENSMUSG00000000142	Nuclear mature	60	6	0.592554113473726	0.0352624205697492	n60min6
ENSMUSG00000000142	Nuclear mature	120	5	0.9058377284361504	0.0380610379769986	n120min5
ENSMUSG00000000142	Nuclear mature	120	6	0.942439686778466	0.0395533514826829	n120min6
ENSMUSG00000000142	Nuclear mature	180	5	0.8622558488024402	0.0335995603867037	n180min5
ENSMUSG00000000142	Nuclear mature	180	6	1.0467733951016087	0.0378479473863305	n180min6
ENSMUSG00000000142	Nuclear pre-mRNA	0	1	0.0038729549359807	0.1024199856311646	n0min1
ENSMUSG00000000142	Nuclear pre-mRNA	0	3	0.0050965172652469	0.1061755534147729	n0min3
ENSMUSG00000000142	Nuclear pre-mRNA	0	4	0.0	0.0991626175619168	n0min4
ENSMUSG00000000142	Nuclear pre-mRNA	15	1	0.2845966931287076	0.0220380348150196	n15min1
ENSMUSG00000000142	Nuclear pre-mRNA	15	2	0.3247166706984222	0.0266599737511725	n15min2
ENSMUSG00000000142	Nuclear pre-mRNA	20	1	0.2970024294676694	0.0258455925161171	n20min1
ENSMUSG00000000142	Nuclear pre-mRNA	20	2	0.3690867015524325	0.0324900841092913	n20min2
ENSMUSG00000000142	Nuclear pre-mRNA	20	3	1.049503686942152	0.0337196793693143	n20min3
ENSMUSG00000000142	Nuclear pre-mRNA	20	4	0.6874684724127986	0.0355760094333873	n20min4
ENSMUSG00000000142	Nuclear pre-mRNA	30	1	0.55980104565816	0.0352254635639603	n30min1
ENSMUSG00000000142	Nuclear pre-mRNA	30	2	0.7117662551092137	0.0483505573939886	n30min2
ENSMUSG00000000142	Nuclear pre-mRNA	40	3	1.232654467438228	0.0603798411331846	n40min3
ENSMUSG00000000142	Nuclear pre-mRNA	40	4	1.190098491462476	0.0595156204699955	n40min4
ENSMUSG00000000142	Nuclear pre-mRNA	60	3	1.0631356715699596	0.0766398302114807	n60min3
ENSMUSG00000000142	Nuclear pre-mRNA	60	4	0.9369671253253274	0.0828567075537655	n60min4
ENSMUSG00000000142	Nuclear pre-mRNA	60	5	0.7091437551480974	0.0324587259581693	n60min5
ENSMUSG00000000142	Nuclear pre-mRNA	60	6	0.7632310019321257	0.0352624205697492	n60min6
ENSMUSG00000000142	Nuclear pre-mRNA	120	5	0.806140120556116	0.0380610379769986	n120min5
ENSMUSG00000000142	Nuclear pre-mRNA	120	6	0.9069056177828864	0.0395533514826829	n120min6
ENSMUSG00000000142	Nuclear pre-mRNA	180	5	0.7486097104397098	0.0335995603867037	n180min5
ENSMUSG00000000142	Nuclear pre-mRNA	180	6	0.9516753175095684	0.0378479473863305	n180min6
ENSMUSG00000000142	Whole-cell	0	1	0.0	0.0684738933746256	t0min1
ENSMUSG00000000142	Whole-cell	0	3	0.0035348441730485	0.0629641446410035	t0min3
ENSMUSG00000000142	Whole-cell	0	4	0.0021558870989328	0.0520123550298594	t0min4
ENSMUSG00000000142	Whole-cell	15	1	0.0461648429179602	0.0213800021647208	t15min1
ENSMUSG00000000142	Whole-cell	15	2	0.0693000847478722	0.0253120832335333	t15min2
ENSMUSG00000000142	Whole-cell	20	1	0.0974377668980295	0.0249555282275092	t20min1
ENSMUSG00000000142	Whole-cell	20	2	0.0609994843835867	0.0315787489278958	t20min2
ENSMUSG00000000142	Whole-cell	20	3	0.1125381221995943	0.0296195926161041	t20min3
ENSMUSG00000000142	Whole-cell	20	4	0.0567708588896554	0.0315718630365562	t20min4
ENSMUSG00000000142	Whole-cell	30	1	0.112601723180149	0.0354454550497067	t30min1
ENSMUSG00000000142	Whole-cell	30	2	0.1741473947398845	0.0469022655989528	t30min2
ENSMUSG00000000142	Whole-cell	40	3	0.089602259231382	0.0481147410049315	t40min3
ENSMUSG00000000142	Whole-cell	40	4	0.1198965794639352	0.0483544431235066	t40min4
ENSMUSG00000000142	Whole-cell	60	3	0.3566642431519791	0.0713265356477527	t60min3
ENSMUSG00000000142	Whole-cell	60	4	0.376761607313077	0.0790391418456793	t60min4
ENSMUSG00000000142	Whole-cell	60	5	0.5680748643984945	0.0291767629129465	t60min5
ENSMUSG00000000142	Whole-cell	60	6	0.7843906292171856	0.0398803065870219	t60min6
ENSMUSG00000000142	Whole-cell	120	5	0.8982806894637463	0.0391342973639268	t120min5
ENSMUSG00000000142	Whole-cell	120	6	0.4817488615307898	0.0374246349053049	t120min6
ENSMUSG00000000142	Whole-cell	180	5	1.0086390824300748	0.0356678782490411	t180min5
ENSMUSG00000000142	Whole-cell	180	6	0.817272038031564	0.0385241259519051	t180min6
ENSMUSG00000000148	Cytosolic	0	1	0.015085953546972	0.0465007558546179	c0min1
ENSMUSG00000000148	Cytosolic	0	3	0.0	0.0344565974414585	c0min3
ENSMUSG00000000148	Cytosolic	0	4	0.0041980523775703	0.0404355285609909	c0min4
ENSMUSG00000000148	Cytosolic	15	1	0.0171664502339611	0.0206938407192269	c15min1
ENSMUSG00000000148	Cytosolic	15	2	0.0049259343598568	0.024239662234983	c15min2
ENSMUSG00000000148	Cytosolic	20	1	0.0077085531784729	0.0215063046891427	c20min1
ENSMUSG00000000148	Cytosolic	20	2	0.0272283250039942	0.0256854054146762	c20min2
ENSMUSG00000000148	Cytosolic	20	3	0.0261924627081476	0.0269055125822504	c20min3
ENSMUSG00000000148	Cytosolic	20	4	0.0893945492941637	0.0301926163501614	c20min4
ENSMUSG00000000148	Cytosolic	30	1	0.0330474236777088	0.028144050424766	c30min1
ENSMUSG00000000148	Cytosolic	30	2	0.0398806115290449	0.0375903340656471	c30min2
ENSMUSG00000000148	Cytosolic	40	3	0.0138908538882267	0.040949837818215	c40min3
ENSMUSG00000000148	Cytosolic	40	4	0.0637804077964004	0.0521431584574075	c40min4
ENSMUSG00000000148	Cytosolic	60	3	0.1072569633254036	0.0583077172710879	c60min3
ENSMUSG00000000148	Cytosolic	60	4	0.181762572612516	0.0756652300794207	c60min4
ENSMUSG00000000148	Cytosolic	60	5	0.4053637517543819	0.0237660899039951	c60min5
ENSMUSG00000000148	Cytosolic	60	6	0.2728027112930349	0.025779032833379	c60min6
ENSMUSG00000000148	Cytosolic	120	5	0.7617633456442164	0.0325980034276292	c120min5
ENSMUSG00000000148	Cytosolic	120	6	0.6770703313032291	0.033637030386918	c120min6
ENSMUSG00000000148	Cytosolic	180	5	0.8871978558579056	0.0306891503163829	c180min5
ENSMUSG00000000148	Cytosolic	180	6	1.2195581786379814	0.0308532566124821	c180min6
ENSMUSG00000000148	Membrane	0	1	0.0	0.0425035283124483	m0min1
ENSMUSG00000000148	Membrane	0	3	0.0099527889479948	0.0462695602008707	m0min3
ENSMUSG00000000148	Membrane	0	4	0.0415981890691462	0.0394899515829565	m0min4
ENSMUSG00000000148	Membrane	15	1	0.0110732443960685	0.024211198195941	m15min1
ENSMUSG00000000148	Membrane	15	2	0.0086397975644347	0.0242191781993573	m15min2
ENSMUSG00000000148	Membrane	20	1	0.0101847123409122	0.0227020523597487	m20min1
ENSMUSG00000000148	Membrane	20	2	0.0154449320484294	0.026837785412133	m20min2
ENSMUSG00000000148	Membrane	20	3	0.0519398963571229	0.0281202862181624	m20min3
ENSMUSG00000000148	Membrane	20	4	0.0899689008188095	0.0309800453979962	m20min4
ENSMUSG00000000148	Membrane	30	1	0.0	0.0301055296742992	m30min1
ENSMUSG00000000148	Membrane	30	2	0.0282737476790093	0.0406768239402188	m30min2
ENSMUSG00000000148	Membrane	40	3	0.1057562923229849	0.0456659324765866	m40min3
ENSMUSG00000000148	Membrane	40	4	0.1172171582484029	0.0523614376362794	m40min4
ENSMUSG00000000148	Membrane	60	3	0.152062984252536	0.0696697902846928	m60min3
ENSMUSG00000000148	Membrane	60	4	0.2339252189441872	0.0809423102045966	m60min4
ENSMUSG00000000148	Membrane	60	5	0.21856540463572	0.0264169651221621	m60min5
ENSMUSG00000000148	Membrane	60	6	0.2047649320615587	0.0281748965076518	m60min6
ENSMUSG00000000148	Membrane	120	5	0.6433399579141932	0.0330781033605587	m120min5
ENSMUSG00000000148	Membrane	120	6	0.5416458582074758	0.0365351860408967	m120min6
ENSMUSG00000000148	Membrane	180	5	1.0070968797301736	0.0338755834394359	m180min5
ENSMUSG00000000148	Membrane	180	6	0.8930474526343545	0.03756562280506	m180min6
ENSMUSG00000000148	Nuclear mature	0	1	0.0078011683318402	0.1024199856311646	n0min1
ENSMUSG00000000148	Nuclear mature	0	3	0.0062281612899035	0.1061755534147729	n0min3
ENSMUSG00000000148	Nuclear mature	0	4	0.0368232974783809	0.0991626175619168	n0min4
ENSMUSG00000000148	Nuclear mature	15	1	0.0349611655385169	0.0220380348150196	n15min1
ENSMUSG00000000148	Nuclear mature	15	2	0.0367469157729602	0.0266599737511725	n15min2
ENSMUSG00000000148	Nuclear mature	20	1	0.0724237371049818	0.0258455925161171	n20min1
ENSMUSG00000000148	Nuclear mature	20	2	0.1168253858986967	0.0324900841092913	n20min2
ENSMUSG00000000148	Nuclear mature	20	3	0.1123605568035191	0.0337196793693143	n20min3
ENSMUSG00000000148	Nuclear mature	20	4	0.1020515723716029	0.0355760094333873	n20min4
[truncated: 998,793+ more rows]

## Sheet: T2C2 - T2C
gene_id	exon_id	sample	Compartment	Time	Replicate	Ratio new to total mRNA	T count	Conversion rate
[truncated: 999,999+ more rows]
