# Supplementary material for: Subcellular mRNA kinetic modeling reveals nuclear retention as rate-limiting
Source: Mol Syst Biol. 2024 Nov 15;20(12):1346–71. doi: 10.1038/s44320-024-00073-2 (PMC11611909; doi:10.1038/s44320-024-00073-2)
Supplement: Supplementary file 10 — Figure EV2 Source Data [file 44320_2024_73_MOESM10_ESM.xlsx]

## Sheet: Description
Table 1
Sheet	Used in Figure	Description
Relative standard deviation	EV2B	Relative standard deviation was calculated by dividing the standard deviation of the ten best fit results by the value of the best fit. All values < 1e-07 were set to 1e-07.
		Data for other subfigures is already included in source data for Figure 3 (“Rates”).

## Sheet: Relative standard deviation
Table 1
gene_id	Parameter	Relative standard deviation
ENSMUSG00000033991	pre-mRNA processing	3.238212831740769e-07
ENSMUSG00000018501	pre-mRNA processing	2.509202965478453e-06
ENSMUSG00000005198	pre-mRNA processing	1e-07
ENSMUSG00000042699	pre-mRNA processing	4.59086571197968e-07
ENSMUSG00000017774	pre-mRNA processing	2.6364645738238023e-07
ENSMUSG00000045983	pre-mRNA processing	1e-07
ENSMUSG00000029191	pre-mRNA processing	1.1923987973317402e-06
ENSMUSG00000032409	pre-mRNA processing	1.7183983100989194e-06
ENSMUSG00000048612	pre-mRNA processing	5.709811808529752e-06
ENSMUSG00000025862	pre-mRNA processing	1e-07
ENSMUSG00000032481	pre-mRNA processing	5.91445270987937e-06
ENSMUSG00000045962	pre-mRNA processing	5.7100250315010634e-06
ENSMUSG00000037487	pre-mRNA processing	3.006190675014442e-06
ENSMUSG00000031592	pre-mRNA processing	3.1799191397418716e-07
ENSMUSG00000034163	pre-mRNA processing	2.912637357817855e-06
ENSMUSG00000042520	pre-mRNA processing	5.70417144273708e-07
ENSMUSG00000021111	pre-mRNA processing	3.89806547486972e-06
ENSMUSG00000053470	pre-mRNA processing	1.8171018256266294e-06
ENSMUSG00000027433	pre-mRNA processing	6.022357989692859e-07
ENSMUSG00000000631	pre-mRNA processing	3.4192323939036388e-06
ENSMUSG00000040648	pre-mRNA processing	7.079774680897842e-07
ENSMUSG00000024542	pre-mRNA processing	1.0333466189773602e-05
ENSMUSG00000039262	pre-mRNA processing	1.5614472724224259e-06
ENSMUSG00000045482	pre-mRNA processing	2.659953245453444e-06
ENSMUSG00000022914	pre-mRNA processing	5.577438974207494e-06
ENSMUSG00000040054	pre-mRNA processing	3.035659587162398e-07
ENSMUSG00000053877	pre-mRNA processing	3.659322409635435e-05
ENSMUSG00000058290	pre-mRNA processing	1e-07
ENSMUSG00000040565	pre-mRNA processing	2.2679928281881467e-06
ENSMUSG00000004099	pre-mRNA processing	1.1285080851880355e-06
ENSMUSG00000029104	pre-mRNA processing	5.126795945588071e-06
ENSMUSG00000068036	pre-mRNA processing	1.1941448813438253e-06
ENSMUSG00000039230	pre-mRNA processing	4.4060733343619866e-07
ENSMUSG00000026074	pre-mRNA processing	1.5304829487431378e-06
ENSMUSG00000004356	pre-mRNA processing	1.0261027108008854e-06
ENSMUSG00000025153	pre-mRNA processing	1e-07
ENSMUSG00000074582	pre-mRNA processing	4.5290045266254937e-07
ENSMUSG00000040549	pre-mRNA processing	2.542656638431253e-07
ENSMUSG00000024393	pre-mRNA processing	1e-07
ENSMUSG00000026553	pre-mRNA processing	1e-07
ENSMUSG00000023079	pre-mRNA processing	8.648158165060829e-06
ENSMUSG00000042323	pre-mRNA processing	4.158808389858945e-06
ENSMUSG00000022568	pre-mRNA processing	2.2005921641875034e-07
ENSMUSG00000029202	pre-mRNA processing	2.73648725687698e-06
ENSMUSG00000056342	pre-mRNA processing	3.815878198616555e-06
ENSMUSG00000026491	pre-mRNA processing	1.5446072142763294e-07
ENSMUSG00000045328	pre-mRNA processing	4.180998614837076e-06
ENSMUSG00000020198	pre-mRNA processing	2.0334575301024753e-06
ENSMUSG00000032198	pre-mRNA processing	1.740450862201271e-06
ENSMUSG00000060261	pre-mRNA processing	1.2808434034878386e-06
ENSMUSG00000032187	pre-mRNA processing	3.588214019930403e-06
ENSMUSG00000040488	pre-mRNA processing	2.2247237355185896e-05
ENSMUSG00000042590	pre-mRNA processing	3.5285026630683316e-06
ENSMUSG00000006005	pre-mRNA processing	1e-07
ENSMUSG00000022443	pre-mRNA processing	1e-07
ENSMUSG00000066036	pre-mRNA processing	4.3770125163265785e-06
ENSMUSG00000058325	pre-mRNA processing	2.3399065374770637e-05
ENSMUSG00000024493	pre-mRNA processing	4.895138623845008e-07
ENSMUSG00000034023	pre-mRNA processing	1.2106395647726476e-06
ENSMUSG00000013629	pre-mRNA processing	1e-07
ENSMUSG00000033382	pre-mRNA processing	1.5362292784559153e-07
ENSMUSG00000037416	pre-mRNA processing	4.086823688914586e-05
ENSMUSG00000024120	pre-mRNA processing	1.0861773135115544e-06
ENSMUSG00000032216	pre-mRNA processing	1e-07
ENSMUSG00000036202	pre-mRNA processing	9.636536664754798e-05
ENSMUSG00000022957	pre-mRNA processing	7.499815390139959e-07
ENSMUSG00000037275	pre-mRNA processing	1.90326182418228e-06
ENSMUSG00000067150	pre-mRNA processing	6.856147061821906e-07
ENSMUSG00000019979	pre-mRNA processing	3.193444313008812e-06
ENSMUSG00000058006	pre-mRNA processing	8.25571656975717e-06
ENSMUSG00000031310	pre-mRNA processing	4.072480378357598e-06
ENSMUSG00000029512	pre-mRNA processing	2.9735301548260476e-06
ENSMUSG00000055204	pre-mRNA processing	2.6137809308824436e-07
ENSMUSG00000001376	pre-mRNA processing	1.8081052811374775e-05
ENSMUSG00000020315	pre-mRNA processing	3.872576664509202e-07
ENSMUSG00000047284	pre-mRNA processing	3.5467449599410697e-06
ENSMUSG00000022141	pre-mRNA processing	4.5039844165383274e-07
ENSMUSG00000001855	pre-mRNA processing	1e-07
ENSMUSG00000029505	pre-mRNA processing	1e-07
ENSMUSG00000028431	pre-mRNA processing	7.09934329993113e-07
ENSMUSG00000020982	pre-mRNA processing	2.9078122050494875e-06
ENSMUSG00000000365	pre-mRNA processing	1e-07
ENSMUSG00000038252	pre-mRNA processing	1e-07
ENSMUSG00000014355	pre-mRNA processing	1.7573954569588948e-06
ENSMUSG00000022191	pre-mRNA processing	1.6760252880752745e-06
ENSMUSG00000037851	pre-mRNA processing	1e-07
ENSMUSG00000003660	pre-mRNA processing	1e-07
ENSMUSG00000057738	pre-mRNA processing	3.8971435252498903e-07
ENSMUSG00000024795	pre-mRNA processing	4.83811338327037e-06
ENSMUSG00000027933	pre-mRNA processing	5.524579323544179e-07
ENSMUSG00000049553	pre-mRNA processing	1.5452783351189835e-06
ENSMUSG00000006678	pre-mRNA processing	2.923144581153923e-06
ENSMUSG00000026131	pre-mRNA processing	1.8758854372866917e-05
ENSMUSG00000024073	pre-mRNA processing	1e-07
ENSMUSG00000038664	pre-mRNA processing	1e-07
ENSMUSG00000063870	pre-mRNA processing	1e-07
ENSMUSG00000031010	pre-mRNA processing	1e-07
ENSMUSG00000020850	pre-mRNA processing	2.8807610272775394e-07
ENSMUSG00000020827	pre-mRNA processing	1.5637299073125968e-06
ENSMUSG00000036768	pre-mRNA processing	1.9764820186448943e-07
ENSMUSG00000034022	pre-mRNA processing	3.299660596744007e-06
ENSMUSG00000067851	pre-mRNA processing	2.1112897896881598e-06
ENSMUSG00000029547	pre-mRNA processing	1e-07
ENSMUSG00000035247	pre-mRNA processing	3.582923457962219e-07
ENSMUSG00000020900	pre-mRNA processing	1.5221817879039442e-06
ENSMUSG00000020640	pre-mRNA processing	1e-07
ENSMUSG00000037286	pre-mRNA processing	5.541222130375158e-06
ENSMUSG00000028514	pre-mRNA processing	2.3869108543642552e-06
ENSMUSG00000029414	pre-mRNA processing	4.413128668700761e-06
ENSMUSG00000030016	pre-mRNA processing	8.29866466786529e-07
ENSMUSG00000024290	pre-mRNA processing	1.4217472508184134e-06
ENSMUSG00000024483	pre-mRNA processing	1.0610755339745922e-07
ENSMUSG00000022607	pre-mRNA processing	3.3515440852934344e-06
ENSMUSG00000025261	pre-mRNA processing	2.3138476128080578e-07
ENSMUSG00000024392	pre-mRNA processing	1e-07
ENSMUSG00000017485	pre-mRNA processing	7.218411872205177e-06
ENSMUSG00000032280	pre-mRNA processing	4.3365356204209475e-05
ENSMUSG00000039187	pre-mRNA processing	4.012457991551095e-07
ENSMUSG00000034154	pre-mRNA processing	1.5717039227253213e-06
ENSMUSG00000037572	pre-mRNA processing	3.5479507937045496e-07
ENSMUSG00000030655	pre-mRNA processing	2.5877559472213462e-06
ENSMUSG00000052798	pre-mRNA processing	5.544883281834609e-07
ENSMUSG00000045751	pre-mRNA processing	5.009021770323636e-06
ENSMUSG00000040850	pre-mRNA processing	2.3609908451012637e-06
ENSMUSG00000028991	pre-mRNA processing	1e-07
ENSMUSG00000031229	pre-mRNA processing	2.4881632020425776e-05
ENSMUSG00000036893	pre-mRNA processing	6.611546391040181e-06
ENSMUSG00000036529	pre-mRNA processing	3.1407204685115746e-05
ENSMUSG00000006307	pre-mRNA processing	3.604136106879522e-06
ENSMUSG00000043411	pre-mRNA processing	4.631456999151425e-07
ENSMUSG00000027002	pre-mRNA processing	1.3378429417651782e-06
ENSMUSG00000034021	pre-mRNA processing	1.7639737609500928e-06
ENSMUSG00000020167	pre-mRNA processing	1.6104489389148446e-06
ENSMUSG00000053754	pre-mRNA processing	4.723372840454187e-05
ENSMUSG00000034218	pre-mRNA processing	1e-07
ENSMUSG00000063550	pre-mRNA processing	1.6936153533877547e-07
ENSMUSG00000047126	pre-mRNA processing	1e-07
ENSMUSG00000038759	pre-mRNA processing	2.939394579963971e-06
ENSMUSG00000018707	pre-mRNA processing	1e-07
ENSMUSG00000020917	pre-mRNA processing	6.569300603991862e-07
ENSMUSG00000020196	pre-mRNA processing	3.789414229554179e-06
ENSMUSG00000050812	pre-mRNA processing	3.1735649004724154e-06
ENSMUSG00000002496	pre-mRNA processing	2.403020763114053e-07
ENSMUSG00000031314	pre-mRNA processing	1.334207908436174e-06
ENSMUSG00000032777	pre-mRNA processing	4.573890937659485e-07
ENSMUSG00000036270	pre-mRNA processing	8.095548779158234e-06
ENSMUSG00000021279	pre-mRNA processing	1.45099224698884e-07
ENSMUSG00000045659	pre-mRNA processing	2.5646615914753645e-05
ENSMUSG00000042207	pre-mRNA processing	1.4456724902000446e-05
ENSMUSG00000039994	pre-mRNA processing	1e-07
ENSMUSG00000022672	pre-mRNA processing	7.39889083983705e-07
ENSMUSG00000031386	pre-mRNA processing	2.0499958730807478e-07
ENSMUSG00000041763	pre-mRNA processing	1.0829757991356502e-07
ENSMUSG00000055024	pre-mRNA processing	6.20755376027408e-06
ENSMUSG00000025332	pre-mRNA processing	7.030765708031456e-07
ENSMUSG00000053510	pre-mRNA processing	8.155659110439887e-07
ENSMUSG00000020914	pre-mRNA processing	1e-07
ENSMUSG00000024054	pre-mRNA processing	1.972407772262538e-06
ENSMUSG00000036550	pre-mRNA processing	1e-07
ENSMUSG00000032295	pre-mRNA processing	5.45226725103538e-07
ENSMUSG00000028465	pre-mRNA processing	1e-07
ENSMUSG00000026615	pre-mRNA processing	3.9237397775591834e-07
ENSMUSG00000035024	pre-mRNA processing	2.6493447381784847e-06
ENSMUSG00000024974	pre-mRNA processing	1.644008219082409e-06
ENSMUSG00000035049	pre-mRNA processing	1.97408426243193e-06
ENSMUSG00000041720	pre-mRNA processing	1e-07
ENSMUSG00000020608	pre-mRNA processing	4.549530416075665e-07
ENSMUSG00000022710	pre-mRNA processing	1.1875991865942717e-05
ENSMUSG00000032560	pre-mRNA processing	1.6691204023314295e-06
ENSMUSG00000028649	pre-mRNA processing	1.1329906514872686e-05
ENSMUSG00000040675	pre-mRNA processing	1.5977545744524753e-05
ENSMUSG00000024242	pre-mRNA processing	8.031000277263723e-07
ENSMUSG00000025047	pre-mRNA processing	2.4781385961678363e-07
ENSMUSG00000041638	pre-mRNA processing	1.2309003349211001e-05
ENSMUSG00000044308	pre-mRNA processing	1.0195117741817846e-06
ENSMUSG00000027751	pre-mRNA processing	2.0431442161406223e-07
ENSMUSG00000051329	pre-mRNA processing	1e-07
ENSMUSG00000040785	pre-mRNA processing	1.2214208387629178e-05
ENSMUSG00000038095	pre-mRNA processing	1.4258389259255515e-06
ENSMUSG00000040383	pre-mRNA processing	2.3841041514970638e-07
ENSMUSG00000030447	pre-mRNA processing	2.021705336754962e-06
ENSMUSG00000025280	pre-mRNA processing	1.6975411030456385e-07
ENSMUSG00000034610	pre-mRNA processing	3.82252524152623e-06
ENSMUSG00000025159	pre-mRNA processing	6.02083466531555e-07
ENSMUSG00000026790	pre-mRNA processing	3.8056957617741827e-07
ENSMUSG00000002052	pre-mRNA processing	4.450021494436749e-07
ENSMUSG00000052533	pre-mRNA processing	1.1678391084857112e-06
ENSMUSG00000107023	pre-mRNA processing	1.1341973004962622e-05
ENSMUSG00000038685	pre-mRNA processing	5.094534222297496e-05
ENSMUSG00000027699	pre-mRNA processing	1.1094173254466308e-07
ENSMUSG00000021048	pre-mRNA processing	7.491122323108227e-07
ENSMUSG00000033943	pre-mRNA processing	1.3225530830312492e-06
ENSMUSG00000031161	pre-mRNA processing	2.404369568185019e-07
ENSMUSG00000020929	pre-mRNA processing	3.5765712934518213e-07
ENSMUSG00000020594	pre-mRNA processing	2.1788083660752537e-06
ENSMUSG00000027185	pre-mRNA processing	1.560211563850393e-06
ENSMUSG00000034088	pre-mRNA processing	1.6324435959493106e-06
ENSMUSG00000022100	pre-mRNA processing	3.696999215554928e-07
ENSMUSG00000035941	pre-mRNA processing	4.1403119873330735e-07
ENSMUSG00000003644	pre-mRNA processing	2.9471085642351315e-06
ENSMUSG00000029920	pre-mRNA processing	1.6989095797913747e-05
ENSMUSG00000006676	pre-mRNA processing	3.3704657114784745e-07
ENSMUSG00000031691	pre-mRNA processing	6.784698336274269e-07
ENSMUSG00000020464	pre-mRNA processing	1.1055967310428117e-06
ENSMUSG00000098374	pre-mRNA processing	5.031484566505425e-06
ENSMUSG00000022360	pre-mRNA processing	1e-07
ENSMUSG00000005899	pre-mRNA processing	1.1095225375386682e-07
ENSMUSG00000003435	pre-mRNA processing	1.0424690075533076e-06
ENSMUSG00000038102	pre-mRNA processing	3.105505894396041e-06
ENSMUSG00000034667	pre-mRNA processing	1e-07
ENSMUSG00000039361	pre-mRNA processing	6.16829334156211e-07
ENSMUSG00000032407	pre-mRNA processing	7.695376555563302e-07
ENSMUSG00000029176	pre-mRNA processing	2.433377245456208e-06
ENSMUSG00000000131	pre-mRNA processing	5.460367328511759e-07
ENSMUSG00000033396	pre-mRNA processing	2.3757072708444905e-06
ENSMUSG00000007029	pre-mRNA processing	1e-07
ENSMUSG00000005102	pre-mRNA processing	1.0485896137255018e-06
ENSMUSG00000030451	pre-mRNA processing	1.4014520046776452e-06
ENSMUSG00000031865	pre-mRNA processing	5.30828107949688e-07
ENSMUSG00000040481	pre-mRNA processing	7.290704250420618e-07
ENSMUSG00000020290	pre-mRNA processing	1e-07
ENSMUSG00000040738	pre-mRNA processing	1.8129878494622785e-06
ENSMUSG00000022119	pre-mRNA processing	1.4322404504621118e-05
ENSMUSG00000005682	pre-mRNA processing	2.0177322945951548e-07
ENSMUSG00000026024	pre-mRNA processing	1.0588922255824728e-05
ENSMUSG00000070733	pre-mRNA processing	6.24066604778147e-06
ENSMUSG00000020532	pre-mRNA processing	1.6751834104262935e-06
ENSMUSG00000034543	pre-mRNA processing	8.212055577428333e-06
ENSMUSG00000032815	pre-mRNA processing	2.9849758671283776e-06
ENSMUSG00000040594	pre-mRNA processing	1.2158443106440223e-07
ENSMUSG00000024960	pre-mRNA processing	1.0453664753344913e-07
ENSMUSG00000030279	pre-mRNA processing	1.4344187430998512e-05
ENSMUSG00000031139	pre-mRNA processing	1.9485064439630507e-07
ENSMUSG00000042446	pre-mRNA processing	7.565700138570404e-07
ENSMUSG00000018417	pre-mRNA processing	1.2456910153023977e-07
ENSMUSG00000032555	pre-mRNA processing	1.4751050992207588e-07
ENSMUSG00000032737	pre-mRNA processing	1.9275649128123204e-06
ENSMUSG00000048000	pre-mRNA processing	7.070401590890623e-06
ENSMUSG00000001441	pre-mRNA processing	2.3543881692172098e-06
ENSMUSG00000066643	pre-mRNA processing	1.7080962371022725e-06
ENSMUSG00000026924	pre-mRNA processing	2.6239146001117576e-07
ENSMUSG00000038084	pre-mRNA processing	9.476057026224109e-07
ENSMUSG00000001150	pre-mRNA processing	1.179343054038514e-06
ENSMUSG00000032580	pre-mRNA processing	1.8084572802590155e-05
ENSMUSG00000028059	pre-mRNA processing	7.150390221699839e-07
ENSMUSG00000027652	pre-mRNA processing	1e-07
ENSMUSG00000020899	pre-mRNA processing	2.706451031565391e-06
ENSMUSG00000028433	pre-mRNA processing	6.97857171837473e-07
ENSMUSG00000023977	pre-mRNA processing	9.961682587739858e-07
ENSMUSG00000034311	pre-mRNA processing	4.1835164887988695e-07
ENSMUSG00000031060	pre-mRNA processing	5.677267587566519e-06
ENSMUSG00000025665	pre-mRNA processing	0.00045434659647530513
ENSMUSG00000037993	pre-mRNA processing	1e-07
ENSMUSG00000032637	pre-mRNA processing	1.7048527862051986e-06
ENSMUSG00000004040	pre-mRNA processing	1.2962559610478665e-07
ENSMUSG00000041341	pre-mRNA processing	6.273162080141754e-06
ENSMUSG00000022770	pre-mRNA processing	2.0362537808661995e-06
ENSMUSG00000006740	pre-mRNA processing	6.659189318028821e-07
ENSMUSG00000021193	pre-mRNA processing	1e-07
ENSMUSG00000028960	pre-mRNA processing	1e-07
ENSMUSG00000064302	pre-mRNA processing	1.0398353203023874e-05
ENSMUSG00000052299	pre-mRNA processing	1e-07
ENSMUSG00000035673	pre-mRNA processing	8.758040664638686e-06
ENSMUSG00000035437	pre-mRNA processing	3.428262315921835e-05
ENSMUSG00000028580	pre-mRNA processing	2.5694543279833347e-06
ENSMUSG00000034560	pre-mRNA processing	2.0019312949252662e-06
ENSMUSG00000018068	pre-mRNA processing	1.5861387573668542e-06
ENSMUSG00000017119	pre-mRNA processing	2.4237030920503955e-07
ENSMUSG00000022350	pre-mRNA processing	1e-07
ENSMUSG00000066232	pre-mRNA processing	1e-07
ENSMUSG00000056394	pre-mRNA processing	4.462641070303815e-06
ENSMUSG00000020817	pre-mRNA processing	1.2809555383996819e-05
ENSMUSG00000022702	pre-mRNA processing	2.3401423717848403e-06
ENSMUSG00000070738	pre-mRNA processing	3.906631762722766e-06
ENSMUSG00000020697	pre-mRNA processing	9.878026748374564e-07
ENSMUSG00000034032	pre-mRNA processing	1.283483491864244e-07
ENSMUSG00000002812	pre-mRNA processing	1.0592317356817211e-06
ENSMUSG00000040940	pre-mRNA processing	5.401059718702499e-07
ENSMUSG00000002319	pre-mRNA processing	1.8043469301312156e-07
ENSMUSG00000003810	pre-mRNA processing	2.4425603029363233e-06
ENSMUSG00000062234	pre-mRNA processing	1.175960146231194e-06
ENSMUSG00000035325	pre-mRNA processing	1.9178926144886995e-06
ENSMUSG00000043535	pre-mRNA processing	1e-07
ENSMUSG00000036928	pre-mRNA processing	2.915432667013476e-06
ENSMUSG00000014496	pre-mRNA processing	1.5781409939766408e-06
ENSMUSG00000024769	pre-mRNA processing	2.9961092936998344e-06
ENSMUSG00000020549	pre-mRNA processing	1.4503868045137607e-06
ENSMUSG00000020741	pre-mRNA processing	7.322757113777368e-07
ENSMUSG00000019907	pre-mRNA processing	7.210211321636075e-07
ENSMUSG00000016018	pre-mRNA processing	6.477818783468569e-07
ENSMUSG00000041236	pre-mRNA processing	8.599132247681567e-07
ENSMUSG00000034297	pre-mRNA processing	2.4446044390622946e-06
ENSMUSG00000020782	pre-mRNA processing	1e-07
ENSMUSG00000054199	pre-mRNA processing	9.12854777336357e-05
ENSMUSG00000015522	pre-mRNA processing	3.118184826757363e-06
ENSMUSG00000041415	pre-mRNA processing	1e-07
ENSMUSG00000017264	pre-mRNA processing	1e-07
ENSMUSG00000024104	pre-mRNA processing	5.531385857421201e-07
ENSMUSG00000021686	pre-mRNA processing	7.0025898861886635e-06
ENSMUSG00000026288	pre-mRNA processing	3.5581574452600232e-06
ENSMUSG00000042772	pre-mRNA processing	2.580394535791231e-06
ENSMUSG00000026867	pre-mRNA processing	2.125620050849477e-06
ENSMUSG00000038371	pre-mRNA processing	1.2130418439949848e-07
ENSMUSG00000002718	pre-mRNA processing	9.761740063971058e-07
ENSMUSG00000024908	pre-mRNA processing	1.638840208580226e-06
ENSMUSG00000079487	pre-mRNA processing	8.193603319579748e-07
ENSMUSG00000013787	pre-mRNA processing	1e-07
ENSMUSG00000034252	pre-mRNA processing	3.801855616757763e-06
ENSMUSG00000021952	pre-mRNA processing	2.4445362956347996e-06
ENSMUSG00000025224	pre-mRNA processing	3.11953255976613e-06
ENSMUSG00000027478	pre-mRNA processing	8.898049312242351e-07
ENSMUSG00000032175	pre-mRNA processing	1e-07
ENSMUSG00000033732	pre-mRNA processing	2.188940110238027e-05
ENSMUSG00000027678	pre-mRNA processing	1.3964772685243382e-06
ENSMUSG00000030180	pre-mRNA processing	1.9398257908457537e-06
ENSMUSG00000028430	pre-mRNA processing	2.0240517857413347e-07
ENSMUSG00000025404	pre-mRNA processing	1.4409183043055487e-05
ENSMUSG00000059263	pre-mRNA processing	1.1466413456723908e-06
ENSMUSG00000017550	pre-mRNA processing	6.542760066600541e-05
ENSMUSG00000029415	pre-mRNA processing	8.499537990551433e-06
ENSMUSG00000033364	pre-mRNA processing	3.923413010199103e-06
ENSMUSG00000016933	pre-mRNA processing	1.2458646766750181e-06
ENSMUSG00000033285	pre-mRNA processing	1e-07
ENSMUSG00000037343	pre-mRNA processing	7.192940195951594e-07
ENSMUSG00000078671	pre-mRNA processing	5.069619041336173e-06
ENSMUSG00000028312	pre-mRNA processing	1e-07
ENSMUSG00000041058	pre-mRNA processing	5.590800874740018e-07
ENSMUSG00000022771	pre-mRNA processing	4.874820557720332e-06
ENSMUSG00000020923	pre-mRNA processing	1e-07
ENSMUSG00000058301	pre-mRNA processing	1e-07
ENSMUSG00000020064	pre-mRNA processing	1.2226494160027603e-06
ENSMUSG00000037369	pre-mRNA processing	4.872745068273074e-05
ENSMUSG00000031731	pre-mRNA processing	1.5090743418379212e-07
ENSMUSG00000019820	pre-mRNA processing	6.152050844404887e-06
ENSMUSG00000020580	pre-mRNA processing	3.7595604858385525e-07
ENSMUSG00000037475	pre-mRNA processing	6.982132999555929e-07
ENSMUSG00000039929	pre-mRNA processing	4.2940714006710426e-07
ENSMUSG00000037119	pre-mRNA processing	7.662237831307954e-07
ENSMUSG00000024613	pre-mRNA processing	2.145397847081018e-06
ENSMUSG00000027379	pre-mRNA processing	4.162406346142841e-06
ENSMUSG00000002814	pre-mRNA processing	4.05899933693203e-05
ENSMUSG00000033335	pre-mRNA processing	8.916603254414288e-07
ENSMUSG00000061136	pre-mRNA processing	2.689651744133927e-07
ENSMUSG00000039456	pre-mRNA processing	1.4509555465054911e-06
ENSMUSG00000060279	pre-mRNA processing	2.6898286414247257e-06
ENSMUSG00000004677	pre-mRNA processing	3.0192935963456035e-07
ENSMUSG00000038644	pre-mRNA processing	3.5206683111331225e-07
ENSMUSG00000031930	pre-mRNA processing	1e-07
ENSMUSG00000038545	pre-mRNA processing	1e-07
ENSMUSG00000033326	pre-mRNA processing	3.1975139655452025e-06
ENSMUSG00000030058	pre-mRNA processing	1e-07
ENSMUSG00000039509	pre-mRNA processing	2.2601576191122358e-07
ENSMUSG00000034453	pre-mRNA processing	1e-07
ENSMUSG00000028556	pre-mRNA processing	3.384739890300756e-06
ENSMUSG00000041215	pre-mRNA processing	6.059940706264894e-06
ENSMUSG00000024943	pre-mRNA processing	2.764637193644286e-06
ENSMUSG00000038299	pre-mRNA processing	3.970399058078402e-06
ENSMUSG00000041408	pre-mRNA processing	3.370684128980912e-06
ENSMUSG00000025583	pre-mRNA processing	9.426830718357316e-06
ENSMUSG00000020821	pre-mRNA processing	2.8064965251707896e-07
ENSMUSG00000030516	pre-mRNA processing	1.0215398065223588e-07
ENSMUSG00000022369	pre-mRNA processing	1.211770806169016e-07
ENSMUSG00000024740	pre-mRNA processing	2.335043904118373e-07
ENSMUSG00000007880	pre-mRNA processing	1.1864925763197296e-05
ENSMUSG00000023118	pre-mRNA processing	1e-07
ENSMUSG00000014850	pre-mRNA processing	1.9130208665502142e-05
ENSMUSG00000034160	pre-mRNA processing	0.0001273434785676887
ENSMUSG00000031805	pre-mRNA processing	1.0655584786069878e-06
ENSMUSG00000010342	pre-mRNA processing	1.4016919129123712e-05
ENSMUSG00000025982	pre-mRNA processing	1e-07
ENSMUSG00000025199	pre-mRNA processing	8.507742745035239e-07
ENSMUSG00000010453	pre-mRNA processing	1.4779804747303439e-07
ENSMUSG00000010097	pre-mRNA processing	2.4889053866979143e-06
ENSMUSG00000021311	pre-mRNA processing	2.2383928724268068e-06
ENSMUSG00000035726	pre-mRNA processing	1e-07
ENSMUSG00000040463	pre-mRNA processing	1e-07
ENSMUSG00000020593	pre-mRNA processing	1.5789202655573496e-05
ENSMUSG00000040325	pre-mRNA processing	8.25096659618385e-07
ENSMUSG00000027770	pre-mRNA processing	7.230936801001074e-07
ENSMUSG00000042055	pre-mRNA processing	2.588425972455708e-06
ENSMUSG00000029577	pre-mRNA processing	2.14945320798674e-06
ENSMUSG00000005417	pre-mRNA processing	1.3073314676149944e-07
ENSMUSG00000039844	pre-mRNA processing	8.222281098871947e-07
ENSMUSG00000019984	pre-mRNA processing	1.3171479528101471e-06
ENSMUSG00000037149	pre-mRNA processing	1.3910229354984797e-06
ENSMUSG00000020898	pre-mRNA processing	1e-07
ENSMUSG00000029250	pre-mRNA processing	1.7205508966300573e-06
ENSMUSG00000041133	pre-mRNA processing	2.648233100214627e-06
ENSMUSG00000020952	pre-mRNA processing	1e-07
ENSMUSG00000032366	pre-mRNA processing	1.5449081766854407e-06
ENSMUSG00000020422	pre-mRNA processing	8.722078437086445e-06
ENSMUSG00000020074	pre-mRNA processing	1.8008363479935027e-06
ENSMUSG00000020694	pre-mRNA processing	1.5138354372456782e-05
ENSMUSG00000002055	pre-mRNA processing	5.961335693635039e-07
ENSMUSG00000030662	pre-mRNA processing	1e-07
ENSMUSG00000021585	pre-mRNA processing	1.6384179102313778e-05
ENSMUSG00000056763	pre-mRNA processing	7.788414175550624e-06
ENSMUSG00000021244	pre-mRNA processing	1e-07
ENSMUSG00000037364	pre-mRNA processing	8.198913726494298e-06
ENSMUSG00000041164	pre-mRNA processing	3.0897340366385996e-07
ENSMUSG00000012535	pre-mRNA processing	7.546106033709048e-07
ENSMUSG00000027288	pre-mRNA processing	1e-07
ENSMUSG00000023991	pre-mRNA processing	1.3031929481224673e-06
ENSMUSG00000029657	pre-mRNA processing	6.304843198056313e-07
ENSMUSG00000046591	pre-mRNA processing	3.295115249482335e-06
ENSMUSG00000005609	pre-mRNA processing	9.581902447534148e-07
ENSMUSG00000074643	pre-mRNA processing	1e-07
ENSMUSG00000038773	pre-mRNA processing	2.2562913915303956e-06
ENSMUSG00000001924	pre-mRNA processing	1e-07
ENSMUSG00000006276	pre-mRNA processing	3.022510616340127e-06
ENSMUSG00000028034	pre-mRNA processing	1e-07
ENSMUSG00000001632	pre-mRNA processing	6.0769088906976604e-06
ENSMUSG00000033004	pre-mRNA processing	1.80680632222278e-07
ENSMUSG00000040479	pre-mRNA processing	1.3238225901691444e-07
ENSMUSG00000034931	pre-mRNA processing	4.5793899582412297e-07
ENSMUSG00000022680	pre-mRNA processing	1e-07
ENSMUSG00000026083	pre-mRNA processing	1.0090990206833142e-06
ENSMUSG00000031392	pre-mRNA processing	1.7283445346610925e-05
ENSMUSG00000005371	pre-mRNA processing	1.408292276464605e-06
ENSMUSG00000034349	pre-mRNA processing	1e-07
ENSMUSG00000020456	pre-mRNA processing	1e-07
ENSMUSG00000021870	pre-mRNA processing	5.096540035738986e-07
ENSMUSG00000021392	pre-mRNA processing	4.476596228540573e-06
ENSMUSG00000027598	pre-mRNA processing	4.1321320557824455e-06
ENSMUSG00000058835	pre-mRNA processing	2.0685244604761856e-07
ENSMUSG00000021945	pre-mRNA processing	1.2778495740841915e-05
ENSMUSG00000039753	pre-mRNA processing	7.321224811623411e-06
ENSMUSG00000075415	pre-mRNA processing	7.945506939187969e-06
ENSMUSG00000042426	pre-mRNA processing	1.6637274264374953e-06
ENSMUSG00000032254	pre-mRNA processing	4.3604898499546955e-07
ENSMUSG00000037519	pre-mRNA processing	1.4095313423882748e-06
ENSMUSG00000024576	pre-mRNA processing	2.2676344353046788e-06
ENSMUSG00000040651	pre-mRNA processing	7.716637500018785e-06
ENSMUSG00000024260	pre-mRNA processing	1.6831359032274475e-06
ENSMUSG00000021500	pre-mRNA processing	1.2580915048294417e-06
ENSMUSG00000032267	pre-mRNA processing	2.658420506697471e-06
ENSMUSG00000024858	pre-mRNA processing	1.1399089365251977e-07
ENSMUSG00000021549	pre-mRNA processing	4.718630056823052e-06
ENSMUSG00000017210	pre-mRNA processing	3.152349835350392e-07
ENSMUSG00000033790	pre-mRNA processing	1.4364436005007029e-06
ENSMUSG00000024163	pre-mRNA processing	7.672711323640688e-05
ENSMUSG00000008855	pre-mRNA processing	3.5745694622376326e-06
ENSMUSG00000063884	pre-mRNA processing	6.590760738103248e-06
ENSMUSG00000032411	pre-mRNA processing	5.081043072782361e-06
ENSMUSG00000001472	pre-mRNA processing	7.028379104059817e-06
ENSMUSG00000034593	pre-mRNA processing	5.288160706860245e-06
ENSMUSG00000015002	pre-mRNA processing	4.0663498244400964e-07
ENSMUSG00000041406	pre-mRNA processing	2.8336888827003756e-07
ENSMUSG00000032479	pre-mRNA processing	3.48308886919671e-06
ENSMUSG00000039990	pre-mRNA processing	6.439772835021926e-07
ENSMUSG00000037020	pre-mRNA processing	4.0150993097748154e-07
ENSMUSG00000033952	pre-mRNA processing	9.280956175055156e-07
ENSMUSG00000042557	pre-mRNA processing	9.31366206280936e-07
ENSMUSG00000040029	pre-mRNA processing	8.508187624595958e-07
ENSMUSG00000042410	pre-mRNA processing	2.613452898889948e-06
ENSMUSG00000035168	pre-mRNA processing	5.053007828913322e-07
ENSMUSG00000039318	pre-mRNA processing	1.8168644740681135e-06
ENSMUSG00000032468	pre-mRNA processing	1.5564377731994584e-06
ENSMUSG00000026516	pre-mRNA processing	1e-07
ENSMUSG00000028809	pre-mRNA processing	2.7889957125056036e-07
ENSMUSG00000052296	pre-mRNA processing	2.8810141568466354e-06
ENSMUSG00000009741	pre-mRNA processing	2.1209692703217753e-06
ENSMUSG00000021374	pre-mRNA processing	2.9324385005124938e-05
ENSMUSG00000027014	pre-mRNA processing	5.795023950854393e-07
ENSMUSG00000012443	pre-mRNA processing	1e-07
ENSMUSG00000018548	pre-mRNA processing	1.4404519396679033e-06
ENSMUSG00000025437	pre-mRNA processing	3.698958056063642e-07
ENSMUSG00000028582	pre-mRNA processing	1.6632755781461125e-06
ENSMUSG00000003778	pre-mRNA processing	3.2856794286131558e-06
ENSMUSG00000041879	pre-mRNA processing	1.2852827980892816e-06
ENSMUSG00000033031	pre-mRNA processing	6.674111321031049e-07
ENSMUSG00000020721	pre-mRNA processing	6.612472708741933e-06
ENSMUSG00000024376	pre-mRNA processing	2.9168171269631953e-05
ENSMUSG00000029720	pre-mRNA processing	1.0980352551958117e-05
ENSMUSG00000003226	pre-mRNA processing	1.3035841446078308e-06
ENSMUSG00000032178	pre-mRNA processing	1.3458999214491876e-06
ENSMUSG00000039298	pre-mRNA processing	2.5165011030833343e-06
ENSMUSG00000021488	pre-mRNA processing	1e-07
ENSMUSG00000025133	pre-mRNA processing	2.3461938374940587e-06
ENSMUSG00000009470	pre-mRNA processing	9.269900685742936e-07
ENSMUSG00000022685	pre-mRNA processing	1.194712904674528e-06
ENSMUSG00000071054	pre-mRNA processing	6.576295223220574e-06
ENSMUSG00000024969	pre-mRNA processing	2.1989080621162546e-05
ENSMUSG00000035152	pre-mRNA processing	6.553091848338382e-06
ENSMUSG00000060657	pre-mRNA processing	2.2001651032004866e-06
ENSMUSG00000056999	pre-mRNA processing	1.3553515508896478e-06
ENSMUSG00000002455	pre-mRNA processing	1.1162577051468477e-07
ENSMUSG00000002227	pre-mRNA processing	1.2262091827566036e-06
ENSMUSG00000033392	pre-mRNA processing	7.675296004696342e-06
ENSMUSG00000030528	pre-mRNA processing	1.72848139741171e-07
ENSMUSG00000028530	pre-mRNA processing	1.2235429126957285e-07
ENSMUSG00000031715	pre-mRNA processing	1.3652737197430644e-07
ENSMUSG00000026229	pre-mRNA processing	2.4198395587954358e-06
ENSMUSG00000036990	pre-mRNA processing	3.441623517125475e-05
ENSMUSG00000001415	pre-mRNA processing	7.900783958719007e-07
ENSMUSG00000027411	pre-mRNA processing	1.6727884569506517e-06
ENSMUSG00000030816	pre-mRNA processing	3.9324326288442804e-07
ENSMUSG00000020128	pre-mRNA processing	2.1824513228482634e-06
ENSMUSG00000049658	pre-mRNA processing	7.265955396832283e-06
ENSMUSG00000030138	pre-mRNA processing	5.522316773436386e-07
ENSMUSG00000039000	pre-mRNA processing	1.0873260172094492e-06
ENSMUSG00000028309	pre-mRNA processing	2.2755541902390407e-05
ENSMUSG00000020166	pre-mRNA processing	3.767173920289242e-05
ENSMUSG00000022995	pre-mRNA processing	3.902107297165418e-06
ENSMUSG00000041235	pre-mRNA processing	7.679297607872961e-07
ENSMUSG00000024491	pre-mRNA processing	1.1392231941425536e-06
ENSMUSG00000057110	pre-mRNA processing	7.88114223690043e-07
ENSMUSG00000029687	pre-mRNA processing	7.670885411810897e-07
ENSMUSG00000032612	pre-mRNA processing	1.4299297576128933e-06
ENSMUSG00000021767	pre-mRNA processing	2.7594642143004284e-05
ENSMUSG00000034867	pre-mRNA processing	6.15905188469423e-07
ENSMUSG00000032480	pre-mRNA processing	1.0148639542100855e-06
ENSMUSG00000024002	pre-mRNA processing	1.1413847701251687e-05
ENSMUSG00000032400	pre-mRNA processing	1.761041470531483e-06
ENSMUSG00000053477	pre-mRNA processing	7.302618405785474e-07
ENSMUSG00000025793	pre-mRNA processing	1e-07
ENSMUSG00000029594	pre-mRNA processing	4.976695835977981e-06
ENSMUSG00000040084	pre-mRNA processing	1.1707604573349101e-07
ENSMUSG00000022272	pre-mRNA processing	1e-07
ENSMUSG00000038379	pre-mRNA processing	4.030735485907301e-06
ENSMUSG00000026082	pre-mRNA processing	3.3180965549847936e-06
ENSMUSG00000027104	pre-mRNA processing	7.211544994744617e-05
ENSMUSG00000001052	pre-mRNA processing	2.074320351512689e-05
ENSMUSG00000033628	pre-mRNA processing	2.2119665625063252e-05
ENSMUSG00000017999	pre-mRNA processing	3.385700459740838e-07
ENSMUSG00000032293	pre-mRNA processing	4.711008212010529e-07
ENSMUSG00000028678	pre-mRNA processing	2.0805735236076814e-07
ENSMUSG00000019977	pre-mRNA processing	1.4554998165501906e-07
ENSMUSG00000002968	pre-mRNA processing	9.173033437727412e-06
ENSMUSG00000018076	pre-mRNA processing	1.4106519205858266e-06
ENSMUSG00000039367	pre-mRNA processing	1e-07
ENSMUSG00000057406	pre-mRNA processing	3.1227362767711253e-07
ENSMUSG00000034269	pre-mRNA processing	3.2591845392533574e-07
ENSMUSG00000031563	pre-mRNA processing	6.835395528056751e-06
ENSMUSG00000028330	pre-mRNA processing	1.651433733858309e-07
ENSMUSG00000052698	pre-mRNA processing	1.21341493465842e-07
ENSMUSG00000022394	pre-mRNA processing	4.872178204281679e-07
ENSMUSG00000037876	pre-mRNA processing	2.674535433472865e-06
ENSMUSG00000043241	pre-mRNA processing	1.0289598660493334e-06
ENSMUSG00000021144	pre-mRNA processing	3.362268441048336e-06
ENSMUSG00000031095	pre-mRNA processing	1.8785824207885598e-06
ENSMUSG00000054808	pre-mRNA processing	1.7212248243485064e-05
ENSMUSG00000032582	pre-mRNA processing	2.2779719023739103e-07
ENSMUSG00000022983	pre-mRNA processing	1.0875505267600315e-06
ENSMUSG00000032253	pre-mRNA processing	1.3831473453317685e-07
ENSMUSG00000055491	pre-mRNA processing	5.609462571559053e-07
ENSMUSG00000028163	pre-mRNA processing	8.776720186399417e-06
ENSMUSG00000024498	pre-mRNA processing	3.6520625400042345e-06
ENSMUSG00000029014	pre-mRNA processing	7.809502513930364e-06
ENSMUSG00000093445	pre-mRNA processing	2.5257011749404844e-05
ENSMUSG00000024991	pre-mRNA processing	1e-07
ENSMUSG00000038417	pre-mRNA processing	1.665136578223347e-06
ENSMUSG00000029686	pre-mRNA processing	5.883798294839322e-07
ENSMUSG00000015536	pre-mRNA processing	5.187759701996677e-06
ENSMUSG00000033909	pre-mRNA processing	0.0001030084584204142
ENSMUSG00000028127	pre-mRNA processing	3.576163878478348e-07
ENSMUSG00000020790	pre-mRNA processing	4.6252308048461163e-07
ENSMUSG00000039176	pre-mRNA processing	7.065326057826729e-07
ENSMUSG00000029833	pre-mRNA processing	1.558286589265844e-06
ENSMUSG00000029480	pre-mRNA processing	1e-07
ENSMUSG00000025001	pre-mRNA processing	1.1806544885694813e-06
ENSMUSG00000042211	pre-mRNA processing	1e-07
ENSMUSG00000021555	pre-mRNA processing	5.563428234143291e-06
ENSMUSG00000002957	pre-mRNA processing	6.379311866875087e-06
ENSMUSG00000024812	pre-mRNA processing	2.391861399497926e-06
ENSMUSG00000020380	pre-mRNA processing	1e-07
ENSMUSG00000021913	pre-mRNA processing	3.836849333911351e-06
ENSMUSG00000035851	pre-mRNA processing	2.9190852354434735e-06
ENSMUSG00000037337	pre-mRNA processing	1.7100665866484406e-06
ENSMUSG00000005442	pre-mRNA processing	1.6339826902150005e-06
ENSMUSG00000033166	pre-mRNA processing	1e-07
ENSMUSG00000106864	pre-mRNA processing	1.2905033418291252e-05
ENSMUSG00000034602	pre-mRNA processing	5.101310711354972e-07
ENSMUSG00000036591	pre-mRNA processing	2.4861915065282396e-05
ENSMUSG00000025758	pre-mRNA processing	5.664905222718445e-06
ENSMUSG00000032624	pre-mRNA processing	5.685647975868463e-07
ENSMUSG00000015143	pre-mRNA processing	1.437929982999849e-06
ENSMUSG00000005610	pre-mRNA processing	3.111248312900863e-06
ENSMUSG00000026843	pre-mRNA processing	1.4154312555157334e-06
ENSMUSG00000026991	pre-mRNA processing	2.0991531493064404e-06
ENSMUSG00000021911	pre-mRNA processing	1.5010858664748256e-06
ENSMUSG00000024773	pre-mRNA processing	4.90610540265697e-06
ENSMUSG00000027469	pre-mRNA processing	3.559422257906619e-06
ENSMUSG00000028559	pre-mRNA processing	2.2380718351770615e-05
ENSMUSG00000018160	pre-mRNA processing	6.238134151628883e-06
ENSMUSG00000021196	pre-mRNA processing	9.182458248578052e-07
ENSMUSG00000024642	pre-mRNA processing	1.6839882743537836e-05
ENSMUSG00000020687	pre-mRNA processing	5.126778816465966e-07
ENSMUSG00000009090	pre-mRNA processing	5.035530930256672e-07
ENSMUSG00000020124	pre-mRNA processing	3.341975708854801e-06
ENSMUSG00000041997	pre-mRNA processing	1.609098954918639e-06
ENSMUSG00000036086	pre-mRNA processing	7.043937848702614e-06
ENSMUSG00000032834	pre-mRNA processing	2.779695888157629e-07
ENSMUSG00000035575	pre-mRNA processing	4.897723010799478e-07
ENSMUSG00000015697	pre-mRNA processing	9.397386801275902e-07
ENSMUSG00000032212	pre-mRNA processing	1.3008292221086838e-05
ENSMUSG00000024231	pre-mRNA processing	3.115391874306268e-05
ENSMUSG00000019823	pre-mRNA processing	1e-07
ENSMUSG00000028099	pre-mRNA processing	1.102348403639601e-06
ENSMUSG00000038838	pre-mRNA processing	6.230351378583742e-07
ENSMUSG00000042489	pre-mRNA processing	3.0593701358400827e-06
ENSMUSG00000026496	pre-mRNA processing	1.0642118828795742e-07
ENSMUSG00000028089	pre-mRNA processing	4.6014905481141633e-07
ENSMUSG00000023938	pre-mRNA processing	1.6205748874410529e-06
ENSMUSG00000032030	pre-mRNA processing	3.806764902774831e-06
ENSMUSG00000036391	pre-mRNA processing	1.6522154904824008e-06
ENSMUSG00000042605	pre-mRNA processing	1.2238316646848394e-05
ENSMUSG00000028382	pre-mRNA processing	3.816201930771451e-06
ENSMUSG00000038762	pre-mRNA processing	5.491662334329582e-06
ENSMUSG00000024070	pre-mRNA processing	1.3490280457275559e-06
ENSMUSG00000029472	pre-mRNA processing	1.0842858472502156e-06
ENSMUSG00000070544	pre-mRNA processing	2.3694456013275423e-07
ENSMUSG00000028552	pre-mRNA processing	1.4501581365868442e-06
ENSMUSG00000019978	pre-mRNA processing	2.9263776962751235e-07
ENSMUSG00000037461	pre-mRNA processing	1.4670723861216258e-06
ENSMUSG00000024999	pre-mRNA processing	9.4384494024749e-07
ENSMUSG00000038902	pre-mRNA processing	1.6065744220495793e-05
ENSMUSG00000002221	pre-mRNA processing	9.635998741232231e-07
ENSMUSG00000063273	pre-mRNA processing	2.5418910360666157e-07
ENSMUSG00000032512	pre-mRNA processing	1.8758339696913896e-06
ENSMUSG00000009079	pre-mRNA processing	1.2783488920338364e-05
ENSMUSG00000039220	pre-mRNA processing	0.00010599907843108179
ENSMUSG00000020115	pre-mRNA processing	4.1464283809014614e-05
ENSMUSG00000025812	pre-mRNA processing	1.7342331328243996e-06
ENSMUSG00000032058	pre-mRNA processing	7.037782184028172e-07
ENSMUSG00000017288	pre-mRNA processing	1.1078650473323488e-06
ENSMUSG00000019854	pre-mRNA processing	4.906404993634221e-07
ENSMUSG00000020277	pre-mRNA processing	1e-07
ENSMUSG00000032458	pre-mRNA processing	5.473616174607095e-06
ENSMUSG00000024622	pre-mRNA processing	1.3547305847728604e-05
ENSMUSG00000028397	pre-mRNA processing	1.1592718723156865e-06
ENSMUSG00000021893	pre-mRNA processing	1.2877674641463917e-05
ENSMUSG00000026594	pre-mRNA processing	2.9563360362770304e-06
ENSMUSG00000024271	pre-mRNA processing	1.7417516840264057e-06
ENSMUSG00000037236	pre-mRNA processing	1e-07
ENSMUSG00000027889	pre-mRNA processing	4.856495397099041e-07
ENSMUSG00000027176	pre-mRNA processing	1e-07
ENSMUSG00000010755	pre-mRNA processing	8.463277355823097e-07
ENSMUSG00000024236	pre-mRNA processing	4.27978730778757e-06
ENSMUSG00000033105	pre-mRNA processing	1.3641978960070338e-06
ENSMUSG00000055884	pre-mRNA processing	1.8107615422938613e-06
ENSMUSG00000035161	pre-mRNA processing	1.315328424631732e-05
ENSMUSG00000037331	pre-mRNA processing	5.159564306607138e-07
ENSMUSG00000034761	pre-mRNA processing	1.1216929701189275e-05
ENSMUSG00000032393	pre-mRNA processing	5.218918733301106e-07
ENSMUSG00000056211	pre-mRNA processing	2.3775963960276624e-07
ENSMUSG00000020706	pre-mRNA processing	1e-07
ENSMUSG00000027263	pre-mRNA processing	3.6946155760535332e-06
ENSMUSG00000038518	pre-mRNA processing	1.7629648427772173e-05
ENSMUSG00000038914	pre-mRNA processing	7.690836944993828e-05
ENSMUSG00000015880	pre-mRNA processing	1.0955444711048627e-06
ENSMUSG00000028702	pre-mRNA processing	2.8261092918799827e-07
ENSMUSG00000021546	pre-mRNA processing	2.2872049518216713e-06
ENSMUSG00000021595	pre-mRNA processing	2.385447052051071e-06
ENSMUSG00000035545	pre-mRNA processing	9.230782013909691e-06
ENSMUSG00000020986	pre-mRNA processing	2.3202433136617544e-06
ENSMUSG00000052752	pre-mRNA processing	2.9559885153587665e-07
ENSMUSG00000041147	pre-mRNA processing	6.195461735792089e-07
ENSMUSG00000040688	pre-mRNA processing	2.335454152030168e-06
ENSMUSG00000002748	pre-mRNA processing	3.4458561436551954e-06
ENSMUSG00000000628	pre-mRNA processing	8.874061069584997e-06
ENSMUSG00000034601	pre-mRNA processing	5.640548749478279e-06
ENSMUSG00000020527	pre-mRNA processing	1.889390259822685e-05
ENSMUSG00000035901	pre-mRNA processing	1.2369141273926695e-06
ENSMUSG00000029106	pre-mRNA processing	2.1664685394386217e-07
ENSMUSG00000025995	pre-mRNA processing	1.1776323544578016e-06
ENSMUSG00000017686	pre-mRNA processing	3.6086729705446755e-06
ENSMUSG00000021079	pre-mRNA processing	1.7555450636537748e-06
ENSMUSG00000033014	pre-mRNA processing	1.0070258434952997e-06
ENSMUSG00000030400	pre-mRNA processing	6.889023507897424e-06
ENSMUSG00000036875	pre-mRNA processing	1.5667217933508056e-06
ENSMUSG00000040782	pre-mRNA processing	7.784025865989763e-05
ENSMUSG00000040356	pre-mRNA processing	1.0656227669362346e-06
ENSMUSG00000035047	pre-mRNA processing	1.8309117311620736e-06
ENSMUSG00000069601	pre-mRNA processing	3.2433130434350504e-06
ENSMUSG00000035842	pre-mRNA processing	1.7051082581443832e-06
ENSMUSG00000028284	pre-mRNA processing	1.5613301930895669e-06
ENSMUSG00000059474	pre-mRNA processing	1e-07
ENSMUSG00000001440	pre-mRNA processing	1e-07
ENSMUSG00000016487	pre-mRNA processing	1.7614413124102197e-06
ENSMUSG00000057672	pre-mRNA processing	2.2136795639817965e-06
ENSMUSG00000036323	pre-mRNA processing	7.443017132114207e-07
ENSMUSG00000022962	pre-mRNA processing	1e-07
ENSMUSG00000025616	pre-mRNA processing	3.0834554655391995e-06
ENSMUSG00000075376	pre-mRNA processing	3.688311370942142e-06
ENSMUSG00000000028	pre-mRNA processing	9.03417003262209e-07
ENSMUSG00000058440	pre-mRNA processing	9.728526341248374e-07
ENSMUSG00000044791	pre-mRNA processing	2.7987686051904707e-06
ENSMUSG00000036501	pre-mRNA processing	1.5825910463840122e-05
ENSMUSG00000001909	pre-mRNA processing	1.2368695138236993e-06
ENSMUSG00000008690	pre-mRNA processing	7.342074507914534e-07
ENSMUSG00000025607	pre-mRNA processing	1e-07
ENSMUSG00000014426	pre-mRNA processing	4.521597191731994e-07
ENSMUSG00000042303	pre-mRNA processing	2.2927262211555036e-06
ENSMUSG00000000600	pre-mRNA processing	8.908345678634819e-07
ENSMUSG00000045411	pre-mRNA processing	2.2984670690640201e-07
ENSMUSG00000017478	pre-mRNA processing	1.625730132453101e-06
ENSMUSG00000071337	pre-mRNA processing	1.5502178390819365e-06
ENSMUSG00000027575	pre-mRNA processing	1.4512748604923183e-05
ENSMUSG00000029062	pre-mRNA processing	1e-07
ENSMUSG00000033411	pre-mRNA processing	2.936567940891845e-07
ENSMUSG00000030880	pre-mRNA processing	6.670629781896634e-07
ENSMUSG00000020400	pre-mRNA processing	1.5500257021533242e-06
ENSMUSG00000040586	pre-mRNA processing	2.625924996790281e-06
ENSMUSG00000019214	pre-mRNA processing	1.5543957039886935e-05
ENSMUSG00000005506	pre-mRNA processing	3.4179353555016506e-07
ENSMUSG00000058594	pre-mRNA processing	1.9990118277851252e-07
ENSMUSG00000090112	pre-mRNA processing	1.784403653445996e-06
ENSMUSG00000033530	pre-mRNA processing	3.913080853230369e-06
ENSMUSG00000078765	pre-mRNA processing	2.78753742596765e-05
ENSMUSG00000029502	pre-mRNA processing	2.0006230463767793e-07
ENSMUSG00000038816	pre-mRNA processing	2.7822393796403036e-06
ENSMUSG00000024287	pre-mRNA processing	2.5655286302981036e-06
ENSMUSG00000026319	pre-mRNA processing	2.160378272966989e-06
ENSMUSG00000042508	pre-mRNA processing	8.391084720946453e-06
ENSMUSG00000033075	pre-mRNA processing	9.137289664015124e-06
ENSMUSG00000068823	pre-mRNA processing	1e-07
ENSMUSG00000028126	pre-mRNA processing	2.347731273009124e-06
ENSMUSG00000026037	pre-mRNA processing	9.756550138844858e-07
ENSMUSG00000024135	pre-mRNA processing	2.2419502374365486e-06
ENSMUSG00000027620	pre-mRNA processing	1.5767865406208522e-06
ENSMUSG00000032462	pre-mRNA processing	2.2107382539313297e-06
ENSMUSG00000033222	pre-mRNA processing	5.429621069618326e-07
ENSMUSG00000044433	pre-mRNA processing	2.18918562470641e-06
ENSMUSG00000108815	pre-mRNA processing	2.3710650342414855e-07
ENSMUSG00000061458	pre-mRNA processing	1.666583741105851e-06
ENSMUSG00000042625	pre-mRNA processing	1.2666759114864073e-05
ENSMUSG00000069539	pre-mRNA processing	2.3909615104568184e-06
ENSMUSG00000027550	pre-mRNA processing	9.413300842606071e-07
ENSMUSG00000018340	pre-mRNA processing	1.8052322776822704e-06
ENSMUSG00000029145	pre-mRNA processing	1.652387640884122e-06
ENSMUSG00000019841	pre-mRNA processing	2.5648967321515175e-06
ENSMUSG00000014668	pre-mRNA processing	1.3542660710834507e-06
ENSMUSG00000029422	pre-mRNA processing	1e-07
ENSMUSG00000033365	pre-mRNA processing	1e-07
ENSMUSG00000059447	pre-mRNA processing	2.456514610913095e-06
ENSMUSG00000029599	pre-mRNA processing	1e-07
ENSMUSG00000046111	pre-mRNA processing	5.503576515333532e-06
ENSMUSG00000061887	pre-mRNA processing	2.1928357146747165e-06
ENSMUSG00000052488	pre-mRNA processing	5.91771175490091e-07
ENSMUSG00000056167	pre-mRNA processing	1e-07
ENSMUSG00000018974	pre-mRNA processing	2.745829189787968e-06
ENSMUSG00000040506	pre-mRNA processing	1.2035836991845257e-05
ENSMUSG00000024294	pre-mRNA processing	1e-07
ENSMUSG00000038324	pre-mRNA processing	1.0809503721218036e-06
ENSMUSG00000024942	pre-mRNA processing	7.833724989992656e-07
ENSMUSG00000028107	pre-mRNA processing	1.537157661651283e-06
ENSMUSG00000034187	pre-mRNA processing	2.774835089680342e-06
ENSMUSG00000022436	pre-mRNA processing	2.644838594863458e-07
ENSMUSG00000021669	pre-mRNA processing	3.478355419924927e-07
ENSMUSG00000002428	pre-mRNA processing	3.6460051712618235e-06
ENSMUSG00000031960	pre-mRNA processing	2.283978827956993e-06
ENSMUSG00000020974	pre-mRNA processing	1.548067759508524e-06
ENSMUSG00000030374	pre-mRNA processing	6.010600561189446e-07
ENSMUSG00000032590	pre-mRNA processing	8.924878656942641e-06
ENSMUSG00000031753	pre-mRNA processing	1.0780027885905626e-06
ENSMUSG00000042810	pre-mRNA processing	5.611904285232301e-05
ENSMUSG00000033762	pre-mRNA processing	8.166577395035117e-07
ENSMUSG00000021948	pre-mRNA processing	5.558326488106749e-07
ENSMUSG00000000804	pre-mRNA processing	8.708049997551725e-07
ENSMUSG00000009073	pre-mRNA processing	3.8212399776397144e-06
ENSMUSG00000039148	pre-mRNA processing	1e-07
ENSMUSG00000024853	pre-mRNA processing	1e-07
ENSMUSG00000048799	pre-mRNA processing	1.6614882804929174e-06
ENSMUSG00000029276	pre-mRNA processing	4.992389925338556e-06
ENSMUSG00000055319	pre-mRNA processing	4.328066481987782e-07
ENSMUSG00000040720	pre-mRNA processing	1e-07
ENSMUSG00000035021	pre-mRNA processing	2.431163680278893e-07
ENSMUSG00000038943	pre-mRNA processing	1.449839003106746e-07
ENSMUSG00000026669	pre-mRNA processing	3.6651237414598062e-06
ENSMUSG00000040811	pre-mRNA processing	9.382512588005666e-07
ENSMUSG00000020536	pre-mRNA processing	8.862115730832836e-07
ENSMUSG00000024319	pre-mRNA processing	1.420563958554073e-07
ENSMUSG00000026439	pre-mRNA processing	7.722174122287734e-07
ENSMUSG00000054309	pre-mRNA processing	5.57475520704176e-06
ENSMUSG00000061950	pre-mRNA processing	1.4419062991118081e-06
ENSMUSG00000025968	pre-mRNA processing	1.82475908617755e-06
ENSMUSG00000029629	pre-mRNA processing	1e-07
ENSMUSG00000040044	pre-mRNA processing	5.977408315495946e-07
ENSMUSG00000027655	pre-mRNA processing	3.6867696416509583e-06
ENSMUSG00000027363	pre-mRNA processing	2.499585361384506e-06
ENSMUSG00000030533	pre-mRNA processing	3.0812425884981885e-05
ENSMUSG00000024283	pre-mRNA processing	3.554630176328875e-05
ENSMUSG00000048170	pre-mRNA processing	1e-07
ENSMUSG00000052707	pre-mRNA processing	2.1646417163019256e-05
ENSMUSG00000030766	pre-mRNA processing	1.997724738166067e-07
ENSMUSG00000066306	pre-mRNA processing	7.831020230880055e-07
ENSMUSG00000038429	pre-mRNA processing	1.6904418334406454e-07
ENSMUSG00000022201	pre-mRNA processing	1e-07
ENSMUSG00000010608	pre-mRNA processing	2.540493367044914e-06
ENSMUSG00000056531	pre-mRNA processing	2.2698609955208644e-06
ENSMUSG00000030738	pre-mRNA processing	4.206052726201319e-06
ENSMUSG00000036940	pre-mRNA processing	9.230091646736447e-07
ENSMUSG00000024507	pre-mRNA processing	1.3101278915903437e-07
ENSMUSG00000020280	pre-mRNA processing	7.911396609987429e-07
ENSMUSG00000006998	pre-mRNA processing	1.4921126782297056e-07
ENSMUSG00000051166	pre-mRNA processing	4.276145055286074e-05
ENSMUSG00000015749	pre-mRNA processing	1.1402359789828582e-06
ENSMUSG00000041219	pre-mRNA processing	1.4771175096177218e-05
ENSMUSG00000024589	pre-mRNA processing	4.552755585057196e-06
ENSMUSG00000022214	pre-mRNA processing	1.478401973284947e-06
ENSMUSG00000036698	pre-mRNA processing	2.138403926794968e-06
ENSMUSG00000064127	pre-mRNA processing	2.103703624617693e-05
ENSMUSG00000020954	pre-mRNA processing	9.910313689581863e-07
ENSMUSG00000020250	pre-mRNA processing	1.6513207727900182e-06
ENSMUSG00000031878	pre-mRNA processing	4.988426852800021e-07
ENSMUSG00000027981	pre-mRNA processing	1.2702445162369176e-05
ENSMUSG00000003119	pre-mRNA processing	3.323793904340047e-05
ENSMUSG00000037544	pre-mRNA processing	1e-07
ENSMUSG00000018433	pre-mRNA processing	1.1470944691610525e-06
ENSMUSG00000025027	pre-mRNA processing	1.5353845946621294e-06
ENSMUSG00000032504	pre-mRNA processing	2.9338705968599007e-06
ENSMUSG00000028484	pre-mRNA processing	8.029980049287012e-06
ENSMUSG00000027668	pre-mRNA processing	1.6310374321031327e-07
ENSMUSG00000026289	pre-mRNA processing	5.9141082288299135e-05
ENSMUSG00000024474	pre-mRNA processing	1.6793164902125903e-06
ENSMUSG00000038437	pre-mRNA processing	3.69013567401754e-05
ENSMUSG00000025357	pre-mRNA processing	1.393792290552462e-06
ENSMUSG00000017421	pre-mRNA processing	1.1602148189328193e-05
ENSMUSG00000029034	pre-mRNA processing	3.1133152030375457e-07
ENSMUSG00000051278	pre-mRNA processing	1.0839215346968167e-05
ENSMUSG00000033487	pre-mRNA processing	3.0708586126718834e-07
ENSMUSG00000038611	pre-mRNA processing	3.5756924786024053e-07
ENSMUSG00000026187	pre-mRNA processing	2.806145829992524e-07
ENSMUSG00000032498	pre-mRNA processing	7.267034294771382e-06
ENSMUSG00000047098	pre-mRNA processing	1e-07
ENSMUSG00000028528	pre-mRNA processing	8.770230994670781e-06
ENSMUSG00000032185	pre-mRNA processing	4.783132885452042e-06
ENSMUSG00000033499	pre-mRNA processing	5.306530863305348e-06
ENSMUSG00000042308	pre-mRNA processing	3.9606851726920175e-06
ENSMUSG00000029227	pre-mRNA processing	1.0856324787653414e-06
ENSMUSG00000029701	pre-mRNA processing	1.2795972493904293e-06
ENSMUSG00000023015	pre-mRNA processing	1.4770972801846878e-06
ENSMUSG00000027710	pre-mRNA processing	2.4713250021414584e-07
ENSMUSG00000027304	pre-mRNA processing	2.121204351031579e-06
ENSMUSG00000039234	pre-mRNA processing	1e-07
ENSMUSG00000060601	pre-mRNA processing	3.062848453130429e-06
ENSMUSG00000026425	pre-mRNA processing	6.408470132563766e-07
ENSMUSG00000021910	pre-mRNA processing	0.0004725038591227485
ENSMUSG00000025155	pre-mRNA processing	5.067392738406887e-07
ENSMUSG00000029439	pre-mRNA processing	2.67013085370655e-07
ENSMUSG00000028576	pre-mRNA processing	3.808465387306552e-06
ENSMUSG00000039382	pre-mRNA processing	2.0752866432694723e-07
ENSMUSG00000003234	pre-mRNA processing	1.9836149258209246e-06
ENSMUSG00000028906	pre-mRNA processing	1e-07
ENSMUSG00000024900	pre-mRNA processing	1.356890648109719e-06
ENSMUSG00000031928	pre-mRNA processing	2.5631096532723497e-06
ENSMUSG00000022974	pre-mRNA processing	3.818118909203212e-06
ENSMUSG00000041890	pre-mRNA processing	1e-07
ENSMUSG00000024660	pre-mRNA processing	2.2365700200522073e-06
ENSMUSG00000027680	pre-mRNA processing	1.4020691664743764e-06
ENSMUSG00000027326	pre-mRNA processing	3.702110023062905e-06
ENSMUSG00000101678	pre-mRNA processing	5.311242618102578e-06
ENSMUSG00000029253	pre-mRNA processing	0.0001040009484921418
ENSMUSG00000022761	pre-mRNA processing	7.079720915866584e-07
ENSMUSG00000027641	pre-mRNA processing	5.435627453060909e-06
ENSMUSG00000022682	pre-mRNA processing	1e-07
ENSMUSG00000095567	pre-mRNA processing	1.5403985592678416e-06
ENSMUSG00000027722	pre-mRNA processing	1.0822436252182488e-06
ENSMUSG00000020823	pre-mRNA processing	3.0366790095298862e-05
ENSMUSG00000031262	pre-mRNA processing	1e-07
ENSMUSG00000029060	pre-mRNA processing	1.0789207365675716e-06
ENSMUSG00000025142	pre-mRNA processing	1.0512925434768226e-05
ENSMUSG00000027429	pre-mRNA processing	1.2185269639633726e-06
ENSMUSG00000019470	pre-mRNA processing	1e-07
ENSMUSG00000030978	pre-mRNA processing	2.9992830003228994e-07
ENSMUSG00000037426	pre-mRNA processing	1e-07
ENSMUSG00000017146	pre-mRNA processing	1e-07
ENSMUSG00000025060	pre-mRNA processing	2.9807479010056553e-06
ENSMUSG00000021693	pre-mRNA processing	1.03766946581314e-06
ENSMUSG00000024078	pre-mRNA processing	3.0693530166044957e-06
ENSMUSG00000041225	pre-mRNA processing	7.187896159988304e-06
ENSMUSG00000028633	pre-mRNA processing	6.25264990513557e-07
ENSMUSG00000028405	pre-mRNA processing	4.319732132525475e-06
ENSMUSG00000018425	pre-mRNA processing	3.3178587001404564e-06
ENSMUSG00000090150	pre-mRNA processing	5.83569037192203e-06
ENSMUSG00000033712	pre-mRNA processing	5.242530719368576e-07
ENSMUSG00000031066	pre-mRNA processing	5.951036756778574e-07
ENSMUSG00000022000	pre-mRNA processing	1.8694222674658995e-06
ENSMUSG00000039959	pre-mRNA processing	2.608316946471231e-06
ENSMUSG00000027639	pre-mRNA processing	1e-07
ENSMUSG00000029478	pre-mRNA processing	3.7816128448080617e-06
ENSMUSG00000058799	pre-mRNA processing	3.207083808075303e-05
ENSMUSG00000035181	pre-mRNA processing	9.912701463092692e-07
ENSMUSG00000033065	pre-mRNA processing	3.120641463994609e-07
ENSMUSG00000035898	pre-mRNA processing	3.01532673370074e-06
ENSMUSG00000041846	pre-mRNA processing	7.226850002116321e-07
ENSMUSG00000041685	pre-mRNA processing	3.6484416195949164e-07
ENSMUSG00000038416	pre-mRNA processing	2.28216018395217e-06
ENSMUSG00000034290	pre-mRNA processing	1.076340857292483e-06
ENSMUSG00000004266	pre-mRNA processing	3.764802452729884e-07
ENSMUSG00000024422	pre-mRNA processing	1.9411403215455585e-07
ENSMUSG00000032477	pre-mRNA processing	2.6143838106704827e-06
ENSMUSG00000020363	pre-mRNA processing	2.8073604425178553e-07
ENSMUSG00000040667	pre-mRNA processing	8.007742418389576e-07
ENSMUSG00000035632	pre-mRNA processing	1e-07
ENSMUSG00000029714	pre-mRNA processing	7.010739122088799e-06
ENSMUSG00000025745	pre-mRNA processing	4.239510351017363e-06
ENSMUSG00000017631	pre-mRNA processing	7.337608078569189e-06
ENSMUSG00000036281	pre-mRNA processing	3.4042449969228446e-05
ENSMUSG00000040669	pre-mRNA processing	1.2274945606302758e-06
ENSMUSG00000004056	pre-mRNA processing	2.2073457096900283e-07
ENSMUSG00000031024	pre-mRNA processing	4.160456572406642e-06
ENSMUSG00000019996	pre-mRNA processing	5.649493578585399e-06
ENSMUSG00000053483	pre-mRNA processing	4.7850764039632545e-06
ENSMUSG00000054611	pre-mRNA processing	3.561233610035615e-05
ENSMUSG00000041057	pre-mRNA processing	1.345241938951746e-06
ENSMUSG00000028292	pre-mRNA processing	1e-07
ENSMUSG00000022789	pre-mRNA processing	1.236240009087846e-06
ENSMUSG00000006457	pre-mRNA processing	4.5436197309216415e-06
ENSMUSG00000060206	pre-mRNA processing	1.4819646258396342e-06
ENSMUSG00000046139	pre-mRNA processing	2.986894122511707e-07
ENSMUSG00000024817	pre-mRNA processing	8.663327600548492e-06
ENSMUSG00000023150	pre-mRNA processing	4.125626060129286e-06
ENSMUSG00000021375	pre-mRNA processing	1.3010620953152237e-06
ENSMUSG00000057133	pre-mRNA processing	9.029579437362255e-05
ENSMUSG00000022779	pre-mRNA processing	1e-07
ENSMUSG00000037643	pre-mRNA processing	2.1926854247853654e-06
ENSMUSG00000020918	pre-mRNA processing	1e-07
ENSMUSG00000036473	pre-mRNA processing	8.269748065616541e-05
ENSMUSG00000035683	pre-mRNA processing	9.066827944385746e-07
ENSMUSG00000031256	pre-mRNA processing	4.2024887776983714e-07
ENSMUSG00000029221	pre-mRNA processing	1.5297250149964747e-05
ENSMUSG00000038116	pre-mRNA processing	1.740670280374168e-05
ENSMUSG00000042208	pre-mRNA processing	1.0605732130560352e-06
ENSMUSG00000031864	pre-mRNA processing	2.0509102990449258e-07
ENSMUSG00000041740	pre-mRNA processing	2.0676714264748466e-07
ENSMUSG00000034274	pre-mRNA processing	7.64880704337218e-07
ENSMUSG00000027244	pre-mRNA processing	2.7710581859248607e-06
ENSMUSG00000038014	pre-mRNA processing	3.2568954334496384e-07
ENSMUSG00000029174	pre-mRNA processing	4.412054791252004e-06
ENSMUSG00000048271	pre-mRNA processing	1e-07
ENSMUSG00000007411	pre-mRNA processing	9.761125852387655e-07
ENSMUSG00000035614	pre-mRNA processing	3.7889118428726885e-06
ENSMUSG00000024462	pre-mRNA processing	7.310086791216455e-06
ENSMUSG00000028078	pre-mRNA processing	2.335849585966153e-06
ENSMUSG00000020454	pre-mRNA processing	2.2308196343202207e-07
ENSMUSG00000094410	pre-mRNA processing	3.415727828520043e-05
ENSMUSG00000028248	pre-mRNA processing	1.6457243398970444e-06
ENSMUSG00000027201	pre-mRNA processing	7.071146817421325e-07
ENSMUSG00000015112	pre-mRNA processing	2.686009943644199e-07
ENSMUSG00000071646	pre-mRNA processing	1.7937735799494923e-07
ENSMUSG00000049470	pre-mRNA processing	2.664280445113793e-06
ENSMUSG00000007670	pre-mRNA processing	1.6262288113469301e-07
ENSMUSG00000028587	pre-mRNA processing	1.0099349657798992e-06
ENSMUSG00000017291	pre-mRNA processing	3.293720087834706e-07
ENSMUSG00000001228	pre-mRNA processing	2.1932741279164245e-07
ENSMUSG00000041974	pre-mRNA processing	2.404895086707034e-06
ENSMUSG00000022652	pre-mRNA processing	1.9424014866395908e-05
ENSMUSG00000036737	pre-mRNA processing	1.4527271941171362e-06
ENSMUSG00000020705	pre-mRNA processing	2.290921211717335e-06
ENSMUSG00000019254	pre-mRNA processing	4.242583616063686e-06
ENSMUSG00000040725	pre-mRNA processing	6.265551399853013e-07
ENSMUSG00000008200	pre-mRNA processing	3.290393000794928e-05
ENSMUSG00000005103	pre-mRNA processing	8.79215231806342e-07
ENSMUSG00000024056	pre-mRNA processing	6.63825850087385e-07
ENSMUSG00000040472	pre-mRNA processing	4.2839674789292e-07
ENSMUSG00000041966	pre-mRNA processing	1e-07
ENSMUSG00000026355	pre-mRNA processing	2.7704472339378416e-06
ENSMUSG00000024241	pre-mRNA processing	1.8591590482759301e-06
ENSMUSG00000011877	pre-mRNA processing	1.4195745884364238e-06
ENSMUSG00000027998	pre-mRNA processing	2.807181573645866e-07
ENSMUSG00000007379	pre-mRNA processing	2.484451123595756e-06
ENSMUSG00000002963	pre-mRNA processing	1.4143046830575177e-06
ENSMUSG00000014601	pre-mRNA processing	3.2697775642273254e-07
ENSMUSG00000003865	pre-mRNA processing	3.1918647759042235e-06
ENSMUSG00000021993	pre-mRNA processing	2.59715900827288e-07
ENSMUSG00000025507	pre-mRNA processing	1.6044246277340257e-06
ENSMUSG00000010936	pre-mRNA processing	2.0916075469912577e-06
ENSMUSG00000025265	pre-mRNA processing	1.942696465147986e-06
ENSMUSG00000017548	pre-mRNA processing	7.365981301739819e-06
ENSMUSG00000029676	pre-mRNA processing	3.6562901103044905e-06
ENSMUSG00000030779	pre-mRNA processing	2.3436129764554215e-05
ENSMUSG00000027184	pre-mRNA processing	0.00011624767755571687
ENSMUSG00000040964	pre-mRNA processing	7.20490348813508e-07
ENSMUSG00000022241	pre-mRNA processing	1.2379411609842706e-07
ENSMUSG00000029267	pre-mRNA processing	1.8671572096150755e-05
ENSMUSG00000042632	pre-mRNA processing	6.243008822134336e-07
ENSMUSG00000041303	pre-mRNA processing	2.5961556074561487e-07
ENSMUSG00000000708	pre-mRNA processing	4.6393456389967476e-07
ENSMUSG00000031922	pre-mRNA processing	6.14487853873644e-06
ENSMUSG00000027353	pre-mRNA processing	1.0077579934827147e-05
ENSMUSG00000035401	pre-mRNA processing	1.7177129243380522e-05
ENSMUSG00000028345	pre-mRNA processing	2.2206074679351984e-07
ENSMUSG00000003779	pre-mRNA processing	1.6657605025421634e-07
ENSMUSG00000020802	pre-mRNA processing	2.5743742666550414e-06
ENSMUSG00000029208	pre-mRNA processing	4.21584963259406e-06
ENSMUSG00000027630	pre-mRNA processing	2.8810097297229406e-07
ENSMUSG00000021038	pre-mRNA processing	3.7881586608649687e-07
ENSMUSG00000040250	pre-mRNA processing	6.405756241244817e-07
ENSMUSG00000021901	pre-mRNA processing	2.698316080476497e-07
ENSMUSG00000025949	pre-mRNA processing	1.1289628437360005e-05
ENSMUSG00000030269	pre-mRNA processing	2.6555569997474913e-06
ENSMUSG00000020530	pre-mRNA processing	1.1058376240535862e-06
ENSMUSG00000022390	pre-mRNA processing	3.531709960340587e-06
ENSMUSG00000001229	pre-mRNA processing	2.4824385164807735e-07
ENSMUSG00000034135	pre-mRNA processing	5.574390149319856e-05
ENSMUSG00000027255	pre-mRNA processing	6.480504935819213e-06
ENSMUSG00000029482	pre-mRNA processing	1.9717470339983587e-06
ENSMUSG00000057541	pre-mRNA processing	1.8190396033920878e-06
ENSMUSG00000036693	pre-mRNA processing	1.6357653341784621e-06
ENSMUSG00000025007	pre-mRNA processing	2.77587232512192e-06
ENSMUSG00000021109	pre-mRNA processing	1e-07
ENSMUSG00000004535	pre-mRNA processing	1e-07
ENSMUSG00000041319	pre-mRNA processing	1.467282797925572e-07
ENSMUSG00000026775	pre-mRNA processing	4.262367902831368e-07
ENSMUSG00000000838	pre-mRNA processing	1e-07
ENSMUSG00000029165	pre-mRNA processing	2.412695252667018e-05
ENSMUSG00000029148	pre-mRNA processing	8.513013353148497e-07
ENSMUSG00000024833	pre-mRNA processing	9.538508342270476e-07
ENSMUSG00000018765	pre-mRNA processing	7.406639929433679e-07
ENSMUSG00000005410	pre-mRNA processing	9.119575806750898e-07
ENSMUSG00000021929	pre-mRNA processing	2.343707306608276e-06
ENSMUSG00000022391	pre-mRNA processing	9.667775139375097e-07
ENSMUSG00000025533	pre-mRNA processing	6.768460893540608e-06
ENSMUSG00000032217	pre-mRNA processing	1.6822364844372164e-05
ENSMUSG00000051768	pre-mRNA processing	5.826367315114023e-07
ENSMUSG00000037965	pre-mRNA processing	1.0822353277871557e-05
ENSMUSG00000041238	pre-mRNA processing	7.965871667199273e-07
ENSMUSG00000000787	pre-mRNA processing	1.5955569493733926e-07
ENSMUSG00000056076	pre-mRNA processing	2.077445133407832e-06
ENSMUSG00000020476	pre-mRNA processing	3.7870362559094714e-07
ENSMUSG00000020739	pre-mRNA processing	1.0275545760911055e-07
ENSMUSG00000023353	pre-mRNA processing	0.038103720442995676
ENSMUSG00000061244	pre-mRNA processing	5.550789072308551e-07
ENSMUSG00000027774	pre-mRNA processing	7.331389872789418e-07
ENSMUSG00000037012	pre-mRNA processing	9.643652470964988e-06
ENSMUSG00000032423	pre-mRNA processing	7.539808094761742e-07
ENSMUSG00000030231	pre-mRNA processing	2.410720602357056e-06
ENSMUSG00000020412	pre-mRNA processing	1.2996756646342221e-06
ENSMUSG00000059208	pre-mRNA processing	1.6396510036373503e-06
ENSMUSG00000025609	pre-mRNA processing	1.9022118646168728e-05
ENSMUSG00000026987	pre-mRNA processing	4.960220234369398e-06
ENSMUSG00000020361	pre-mRNA processing	5.383061703878762e-06
ENSMUSG00000021012	pre-mRNA processing	1e-07
ENSMUSG00000036916	pre-mRNA processing	3.363132156033276e-06
ENSMUSG00000031078	pre-mRNA processing	5.059112862936087e-07
ENSMUSG00000037174	pre-mRNA processing	1.2351536547802628e-05
ENSMUSG00000034024	pre-mRNA processing	1e-07
ENSMUSG00000021149	pre-mRNA processing	4.3928202793115734e-07
ENSMUSG00000026490	pre-mRNA processing	3.3409576515162853e-06
ENSMUSG00000031575	pre-mRNA processing	1.5439120155454492e-06
ENSMUSG00000034343	pre-mRNA processing	3.553526520828501e-06
ENSMUSG00000020661	pre-mRNA processing	2.3842929808368394e-07
ENSMUSG00000015748	pre-mRNA processing	9.577315508351423e-07
ENSMUSG00000031446	pre-mRNA processing	1.757605035229991e-05
ENSMUSG00000030795	pre-mRNA processing	7.850687889365666e-07
ENSMUSG00000048874	pre-mRNA processing	2.889651620601966e-06
ENSMUSG00000026274	pre-mRNA processing	1.019734898047149e-05
ENSMUSG00000020220	pre-mRNA processing	5.558247981707684e-07
ENSMUSG00000036435	pre-mRNA processing	2.842442580542422e-06
ENSMUSG00000048154	pre-mRNA processing	3.891153644734099e-06
ENSMUSG00000026245	pre-mRNA processing	1.353738105172412e-06
ENSMUSG00000026585	pre-mRNA processing	2.5760786047258773e-06
ENSMUSG00000027782	pre-mRNA processing	3.9608048654787393e-07
ENSMUSG00000015889	pre-mRNA processing	1.6218327317686664e-06
ENSMUSG00000027893	pre-mRNA processing	2.217747683631951e-06
ENSMUSG00000025878	pre-mRNA processing	3.059820036520851e-05
ENSMUSG00000040359	pre-mRNA processing	1.4776893019572903e-06
ENSMUSG00000037791	pre-mRNA processing	1.4555414808021757e-05
ENSMUSG00000021288	pre-mRNA processing	4.720803188709912e-07
ENSMUSG00000031644	pre-mRNA processing	7.681422389919362e-06
ENSMUSG00000018921	pre-mRNA processing	1e-07
ENSMUSG00000020463	pre-mRNA processing	1.0454460159319373e-06
ENSMUSG00000033128	pre-mRNA processing	2.444355929022657e-06
ENSMUSG00000058355	pre-mRNA processing	1e-07
ENSMUSG00000029763	pre-mRNA processing	2.457259281282839e-06
ENSMUSG00000033257	pre-mRNA processing	5.474767002483932e-07
ENSMUSG00000000759	pre-mRNA processing	1.1972817876108476e-06
ENSMUSG00000032782	pre-mRNA processing	3.386983319377688e-06
ENSMUSG00000074886	pre-mRNA processing	1.6834872859301925e-06
ENSMUSG00000034617	pre-mRNA processing	8.11988500756036e-06
ENSMUSG00000019951	pre-mRNA processing	4.4950980867586315e-07
ENSMUSG00000026683	pre-mRNA processing	3.5050578144505374e-07
ENSMUSG00000047879	pre-mRNA processing	8.741574310099653e-07
ENSMUSG00000027086	pre-mRNA processing	1e-07
ENSMUSG00000022364	pre-mRNA processing	5.015368124501098e-07
ENSMUSG00000072889	pre-mRNA processing	1.1931340504065065e-06
ENSMUSG00000022020	pre-mRNA processing	3.806237062033493e-06
ENSMUSG00000102976	pre-mRNA processing	1.0265829161291751e-05
ENSMUSG00000039068	pre-mRNA processing	1.6050430569106127e-06
ENSMUSG00000010517	pre-mRNA processing	4.0247519608969725e-06
ENSMUSG00000031918	pre-mRNA processing	6.243379763877697e-06
ENSMUSG00000027012	pre-mRNA processing	3.352213851820695e-06
ENSMUSG00000031889	pre-mRNA processing	1.7713501978239498e-05
ENSMUSG00000027115	pre-mRNA processing	5.719222243374396e-05
ENSMUSG00000003360	pre-mRNA processing	2.961819278010966e-06
ENSMUSG00000020516	pre-mRNA processing	2.411053894811724e-06
ENSMUSG00000047804	pre-mRNA processing	2.968916374423319e-05
ENSMUSG00000036097	pre-mRNA processing	3.36236434625051e-06
ENSMUSG00000034557	pre-mRNA processing	2.3210012591946354e-06
ENSMUSG00000028423	pre-mRNA processing	4.27042414727969e-06
ENSMUSG00000037815	pre-mRNA processing	9.648137632720235e-07
ENSMUSG00000070003	pre-mRNA processing	2.2012999187745453e-07
ENSMUSG00000038909	pre-mRNA processing	4.2131212473541257e-07
ENSMUSG00000022387	pre-mRNA processing	2.9199976299707253e-05
ENSMUSG00000020780	pre-mRNA processing	5.740259389008977e-07
ENSMUSG00000039523	pre-mRNA processing	5.133769777244986e-06
ENSMUSG00000038047	pre-mRNA processing	1.0284575100934878e-05
ENSMUSG00000027395	pre-mRNA processing	1.247881789268966e-07
ENSMUSG00000038456	pre-mRNA processing	1.3628694045209182e-06
ENSMUSG00000027665	pre-mRNA processing	1.1298108143310273e-06
ENSMUSG00000024941	pre-mRNA processing	1e-07
ENSMUSG00000038056	pre-mRNA processing	8.140389544672477e-06
ENSMUSG00000052459	pre-mRNA processing	2.8519932134708764e-07
ENSMUSG00000007833	pre-mRNA processing	1.905376341457822e-06
ENSMUSG00000021635	pre-mRNA processing	1.486679182669636e-05
ENSMUSG00000023262	pre-mRNA processing	2.77127364887298e-06
ENSMUSG00000034906	pre-mRNA processing	1.2848446493046896e-06
ENSMUSG00000028894	pre-mRNA processing	1.6011959696826572e-06
ENSMUSG00000031657	pre-mRNA processing	3.1163837303276497e-06
ENSMUSG00000022855	pre-mRNA processing	6.536575336837153e-07
ENSMUSG00000029427	pre-mRNA processing	2.160106413037295e-06
ENSMUSG00000024370	pre-mRNA processing	2.1380337231323922e-06
ENSMUSG00000022884	pre-mRNA processing	4.768174563710685e-05
ENSMUSG00000028771	pre-mRNA processing	3.645066591213592e-07
ENSMUSG00000060098	pre-mRNA processing	7.546074808096177e-07
ENSMUSG00000078773	pre-mRNA processing	5.524621753719937e-06
ENSMUSG00000032350	pre-mRNA processing	7.0189228247076076e-06
ENSMUSG00000024735	pre-mRNA processing	2.4138054816024907e-06
ENSMUSG00000021975	pre-mRNA processing	6.256695561904543e-07
ENSMUSG00000029826	pre-mRNA processing	4.800475972917967e-06
ENSMUSG00000030435	pre-mRNA processing	1e-07
ENSMUSG00000026718	pre-mRNA processing	9.209071005091031e-06
ENSMUSG00000000441	pre-mRNA processing	1.3701860366813864e-07
ENSMUSG00000025041	pre-mRNA processing	1.5514309126225878e-06
ENSMUSG00000039703	pre-mRNA processing	1.2630673370024834e-07
ENSMUSG00000071350	pre-mRNA processing	0.00010225165646764363
ENSMUSG00000026761	pre-mRNA processing	3.57236616774411e-07
ENSMUSG00000034354	pre-mRNA processing	2.4102148496935775e-06
ENSMUSG00000031660	pre-mRNA processing	2.3987024660234203e-06
ENSMUSG00000056608	pre-mRNA processing	6.412249430288323e-07
ENSMUSG00000002763	pre-mRNA processing	5.308234509576774e-06
ENSMUSG00000033581	pre-mRNA processing	5.591061779802027e-07
ENSMUSG00000020130	pre-mRNA processing	4.529803212929869e-06
ENSMUSG00000042570	pre-mRNA processing	6.638179692282847e-06
ENSMUSG00000021782	pre-mRNA processing	0.00023472979089478769
ENSMUSG00000031402	pre-mRNA processing	8.490313716996717e-07
ENSMUSG00000026361	pre-mRNA processing	2.5447783054873677e-06
ENSMUSG00000029761	pre-mRNA processing	1e-07
ENSMUSG00000033793	pre-mRNA processing	5.715518399543409e-07
ENSMUSG00000030872	pre-mRNA processing	1.0316459593281888e-06
ENSMUSG00000023110	pre-mRNA processing	1e-07
ENSMUSG00000090841	pre-mRNA processing	2.388193859789129e-06
ENSMUSG00000025903	pre-mRNA processing	1.7859865735490718e-05
ENSMUSG00000053644	pre-mRNA processing	4.3857284361561315e-06
ENSMUSG00000022466	pre-mRNA processing	1.0974450189846465e-06
ENSMUSG00000021428	pre-mRNA processing	5.920675219429796e-07
ENSMUSG00000031388	pre-mRNA processing	3.988465619252814e-06
ENSMUSG00000028886	pre-mRNA processing	3.18265805397545e-07
ENSMUSG00000034330	pre-mRNA processing	3.4511127858829146e-07
ENSMUSG00000037458	pre-mRNA processing	1.8716457250770226e-07
ENSMUSG00000018537	pre-mRNA processing	2.2120829613105217e-06
ENSMUSG00000032127	pre-mRNA processing	1e-07
ENSMUSG00000038658	pre-mRNA processing	7.074402901333931e-06
ENSMUSG00000004568	pre-mRNA processing	6.297870776752015e-06
ENSMUSG00000025898	pre-mRNA processing	4.420747383242637e-06
ENSMUSG00000020680	pre-mRNA processing	4.040355903407949e-05
ENSMUSG00000022186	pre-mRNA processing	1e-07
ENSMUSG00000020366	pre-mRNA processing	3.322017942580443e-06
ENSMUSG00000037622	pre-mRNA processing	2.2735782474988225e-06
ENSMUSG00000020024	pre-mRNA processing	1e-07
ENSMUSG00000052812	pre-mRNA processing	3.7529470795593428e-06
ENSMUSG00000043733	pre-mRNA processing	1.5877071274489586e-06
ENSMUSG00000032307	pre-mRNA processing	3.028167302487409e-06
ENSMUSG00000047866	pre-mRNA processing	5.5835505537954324e-06
ENSMUSG00000039849	pre-mRNA processing	0.00013496158664119372
ENSMUSG00000001017	pre-mRNA processing	7.230709469081091e-07
ENSMUSG00000006498	pre-mRNA processing	1.0580423003067365e-06
ENSMUSG00000061589	pre-mRNA processing	8.905205426978366e-07
ENSMUSG00000034951	pre-mRNA processing	7.449417631456075e-06
ENSMUSG00000058392	pre-mRNA processing	1.4762508242653315e-06
ENSMUSG00000027951	pre-mRNA processing	4.428794706025737e-06
ENSMUSG00000025613	pre-mRNA processing	3.96186568260971e-06
ENSMUSG00000041168	pre-mRNA processing	1e-07
ENSMUSG00000019970	pre-mRNA processing	1e-07
ENSMUSG00000025764	pre-mRNA processing	1.469804396204499e-05
ENSMUSG00000053289	pre-mRNA processing	3.801656838610074e-06
ENSMUSG00000038279	pre-mRNA processing	5.181020817934359e-07
ENSMUSG00000003623	pre-mRNA processing	5.009129745202187e-07
ENSMUSG00000021098	pre-mRNA processing	7.357773572624566e-07
ENSMUSG00000031065	pre-mRNA processing	1.3466939343879538e-07
ENSMUSG00000078762	pre-mRNA processing	1.8091037068593468e-06
ENSMUSG00000030846	pre-mRNA processing	4.99775367597162e-06
ENSMUSG00000027787	pre-mRNA processing	1.84152067057914e-06
ENSMUSG00000032264	pre-mRNA processing	4.897344608979105e-05
ENSMUSG00000061313	pre-mRNA processing	2.713497580665594e-07
ENSMUSG00000033400	pre-mRNA processing	2.41709985805436e-07
ENSMUSG00000003269	pre-mRNA processing	1.927186557549099e-07
ENSMUSG00000026915	pre-mRNA processing	1e-07
ENSMUSG00000024410	pre-mRNA processing	2.583563660922e-06
ENSMUSG00000026554	pre-mRNA processing	3.2592317764530967e-06
ENSMUSG00000020888	pre-mRNA processing	2.8121070507013247e-06
ENSMUSG00000024949	pre-mRNA processing	1.258414932781468e-05
ENSMUSG00000004626	pre-mRNA processing	3.0572339016225565e-07
ENSMUSG00000027187	pre-mRNA processing	2.275208605641096e-06
ENSMUSG00000035139	pre-mRNA processing	2.7149522127840308e-06
ENSMUSG00000001416	pre-mRNA processing	2.94455981937583e-06
ENSMUSG00000029405	pre-mRNA processing	1e-07
ENSMUSG00000026743	pre-mRNA processing	2.1473087088500073e-06
ENSMUSG00000011658	pre-mRNA processing	1.0891969687117585e-06
ENSMUSG00000037313	pre-mRNA processing	2.0587436669986943e-07
ENSMUSG00000022558	pre-mRNA processing	4.136949447796145e-07
ENSMUSG00000024006	pre-mRNA processing	8.357924278958675e-07
ENSMUSG00000017670	pre-mRNA processing	2.2118194678802256e-07
ENSMUSG00000019467	pre-mRNA processing	0.0006902281692304118
ENSMUSG00000061665	pre-mRNA processing	1e-07
ENSMUSG00000028869	pre-mRNA processing	6.238438898784889e-07
ENSMUSG00000025240	pre-mRNA processing	1e-07
ENSMUSG00000064145	pre-mRNA processing	5.951271442636856e-07
ENSMUSG00000031979	pre-mRNA processing	4.972634848998189e-06
ENSMUSG00000041977	pre-mRNA processing	1.5896402799041023e-06
ENSMUSG00000030061	pre-mRNA processing	1.9165242551630875e-06
ENSMUSG00000026159	pre-mRNA processing	6.281052141543778e-07
ENSMUSG00000039536	pre-mRNA processing	5.074837143092629e-06
ENSMUSG00000041438	pre-mRNA processing	1.2147306683298711e-06
ENSMUSG00000018412	pre-mRNA processing	2.357507730808206e-05
ENSMUSG00000038564	pre-mRNA processing	1.2022444070304144e-05
ENSMUSG00000041859	pre-mRNA processing	2.507012054859568e-06
ENSMUSG00000040818	pre-mRNA processing	7.079349828999901e-07
ENSMUSG00000048922	pre-mRNA processing	9.8080569709897e-06
ENSMUSG00000036427	pre-mRNA processing	2.5281695314623884e-06
ENSMUSG00000032050	pre-mRNA processing	7.499190056692196e-07
ENSMUSG00000020863	pre-mRNA processing	7.498914705010397e-06
ENSMUSG00000051586	pre-mRNA processing	7.798412571230311e-06
ENSMUSG00000005981	pre-mRNA processing	1.6322239204142216e-07
ENSMUSG00000018574	pre-mRNA processing	9.516274618707172e-07
ENSMUSG00000034893	pre-mRNA processing	3.7582203008683805e-06
ENSMUSG00000026709	pre-mRNA processing	5.968901861208823e-07
ENSMUSG00000028274	pre-mRNA processing	7.554882152832293e-06
ENSMUSG00000046230	pre-mRNA processing	4.6664464256919625e-06
ENSMUSG00000041360	pre-mRNA processing	1e-07
ENSMUSG00000055531	pre-mRNA processing	3.348293393176039e-05
ENSMUSG00000030059	pre-mRNA processing	1.3998681015383351e-06
ENSMUSG00000036825	pre-mRNA processing	5.099684020796444e-07
ENSMUSG00000030309	pre-mRNA processing	6.412067782528673e-07
ENSMUSG00000039233	pre-mRNA processing	1e-07
ENSMUSG00000002297	pre-mRNA processing	1.9721390220507246e-06
ENSMUSG00000029554	pre-mRNA processing	1.254935221516669e-05
ENSMUSG00000027361	pre-mRNA processing	4.711647582533865e-07
ENSMUSG00000068206	pre-mRNA processing	2.514624593811295e-07
ENSMUSG00000025474	pre-mRNA processing	1.10133177550913e-06
ENSMUSG00000020859	pre-mRNA processing	2.8741510769967684e-06
ENSMUSG00000071647	pre-mRNA processing	8.182820224120285e-07
ENSMUSG00000047534	pre-mRNA processing	1.7829998335227595e-05
ENSMUSG00000020273	pre-mRNA processing	1.0057762107177401e-05
ENSMUSG00000028680	pre-mRNA processing	1.7572758509767325e-06
ENSMUSG00000025234	pre-mRNA processing	3.981997962753938e-06
ENSMUSG00000038780	pre-mRNA processing	1.8646546097113772e-07
ENSMUSG00000031826	pre-mRNA processing	3.0960882195486127e-06
ENSMUSG00000025220	pre-mRNA processing	3.416613058617189e-07
ENSMUSG00000020235	pre-mRNA processing	1.6594990106290047e-06
ENSMUSG00000003500	pre-mRNA processing	1e-07
ENSMUSG00000042354	pre-mRNA processing	4.1771179943275767e-07
ENSMUSG00000029004	pre-mRNA processing	6.035191118366194e-07
ENSMUSG00000038335	pre-mRNA processing	4.3038383254499915e-07
ENSMUSG00000031787	pre-mRNA processing	1.0423154311972023e-06
ENSMUSG00000006599	pre-mRNA processing	1e-07
ENSMUSG00000022961	pre-mRNA processing	1.473286207287105e-06
ENSMUSG00000037474	pre-mRNA processing	6.57243969858094e-06
ENSMUSG00000028224	pre-mRNA processing	9.291419773676644e-07
ENSMUSG00000029141	pre-mRNA processing	2.0143283711359755e-06
ENSMUSG00000026575	pre-mRNA processing	1.2917149303328206e-06
ENSMUSG00000025733	pre-mRNA processing	1.786580175182722e-05
ENSMUSG00000059439	pre-mRNA processing	2.3316457630568663e-07
ENSMUSG00000024081	pre-mRNA processing	1.549872047455506e-06
ENSMUSG00000035293	pre-mRNA processing	3.730312217154624e-05
ENSMUSG00000002129	pre-mRNA processing	4.500480291821807e-06
ENSMUSG00000037674	pre-mRNA processing	4.305909045865074e-06
ENSMUSG00000036879	pre-mRNA processing	3.891679372500365e-07
ENSMUSG00000025156	pre-mRNA processing	1e-07
ENSMUSG00000027206	pre-mRNA processing	2.83933243572363e-06
ENSMUSG00000038290	pre-mRNA processing	1.0918881430547753e-05
ENSMUSG00000020409	pre-mRNA processing	6.62718823685328e-07
ENSMUSG00000022325	pre-mRNA processing	1.5665270408642823e-06
ENSMUSG00000026103	pre-mRNA processing	5.776557941674223e-06
ENSMUSG00000026213	pre-mRNA processing	1.1441811745449186e-06
ENSMUSG00000028759	pre-mRNA processing	1.80959709880146e-05
ENSMUSG00000021417	pre-mRNA processing	3.1844070771367106e-07
ENSMUSG00000022517	pre-mRNA processing	2.309876352616115e-06
ENSMUSG00000021413	pre-mRNA processing	6.633186203231572e-07
ENSMUSG00000068922	pre-mRNA processing	1e-07
ENSMUSG00000021156	pre-mRNA processing	3.0134963614148817e-06
ENSMUSG00000079109	pre-mRNA processing	5.879317561898642e-07
ENSMUSG00000021711	pre-mRNA processing	1e-07
ENSMUSG00000044465	pre-mRNA processing	7.819443411508756e-06
ENSMUSG00000021639	pre-mRNA processing	1.4322780749217143e-06
ENSMUSG00000025646	pre-mRNA processing	1.013096187147142e-05
ENSMUSG00000027010	pre-mRNA processing	1.0434190960791671e-05
ENSMUSG00000016253	pre-mRNA processing	1.2721821032253218e-06
ENSMUSG00000027242	pre-mRNA processing	2.845674969219738e-06
ENSMUSG00000032745	pre-mRNA processing	6.627644505465968e-06
ENSMUSG00000030505	pre-mRNA processing	2.0366217575335356e-06
ENSMUSG00000001524	pre-mRNA processing	1e-07
ENSMUSG00000051378	pre-mRNA processing	2.9655442856479888e-05
ENSMUSG00000021177	pre-mRNA processing	1.7755276944370284e-06
ENSMUSG00000034928	pre-mRNA processing	1e-07
ENSMUSG00000013415	pre-mRNA processing	2.376190636671807e-06
ENSMUSG00000041264	pre-mRNA processing	1.5039301697677536e-05
ENSMUSG00000028693	pre-mRNA processing	1.822607079108099e-05
ENSMUSG00000056267	pre-mRNA processing	7.406768899911789e-07
ENSMUSG00000029036	pre-mRNA processing	8.811183536771162e-07
ENSMUSG00000025246	pre-mRNA processing	1e-07
ENSMUSG00000052997	pre-mRNA processing	6.751985220555821e-07
ENSMUSG00000035086	pre-mRNA processing	5.071260772535894e-06
ENSMUSG00000040268	pre-mRNA processing	3.6244964158991043e-06
ENSMUSG00000027959	pre-mRNA processing	5.42484485649314e-06
ENSMUSG00000028954	pre-mRNA processing	1.213527949011933e-07
ENSMUSG00000072082	pre-mRNA processing	5.786920202043571e-07
ENSMUSG00000026380	pre-mRNA processing	8.734065467293406e-06
ENSMUSG00000029730	pre-mRNA processing	2.46011375610022e-06
ENSMUSG00000032952	pre-mRNA processing	9.686512713800106e-07
ENSMUSG00000039218	pre-mRNA processing	3.707396936157721e-06
ENSMUSG00000039768	pre-mRNA processing	3.801797102421485e-07
ENSMUSG00000071454	pre-mRNA processing	2.590948333586159e-06
ENSMUSG00000001518	pre-mRNA processing	5.654490014209141e-06
ENSMUSG00000064037	pre-mRNA processing	1.1980198059804023e-06
ENSMUSG00000037134	pre-mRNA processing	7.120243203296778e-07
ENSMUSG00000036180	pre-mRNA processing	1e-07
ENSMUSG00000036104	pre-mRNA processing	5.301977563983971e-06
ENSMUSG00000028114	pre-mRNA processing	1.3523549210380784e-05
ENSMUSG00000089832	pre-mRNA processing	1e-07
ENSMUSG00000031511	pre-mRNA processing	1.0007695895563233e-05
ENSMUSG00000028902	pre-mRNA processing	1.3197022619387265e-06
ENSMUSG00000022185	pre-mRNA processing	1.8611013321259688e-07
ENSMUSG00000029647	pre-mRNA processing	8.994642052314202e-07
ENSMUSG00000031353	pre-mRNA processing	1.4644923067539535e-06
ENSMUSG00000019143	pre-mRNA processing	6.505374456610544e-06
ENSMUSG00000001995	pre-mRNA processing	1.0922524709123672e-06
ENSMUSG00000000751	pre-mRNA processing	1.626013353418689e-06
ENSMUSG00000031154	pre-mRNA processing	4.949762403470698e-07
ENSMUSG00000026883	pre-mRNA processing	3.360839742617956e-06
ENSMUSG00000005566	pre-mRNA processing	1e-07
ENSMUSG00000021051	pre-mRNA processing	3.2946677893286995e-06
ENSMUSG00000035248	pre-mRNA processing	2.550731958659947e-06
ENSMUSG00000023932	pre-mRNA processing	8.877405152908876e-07
ENSMUSG00000034709	pre-mRNA processing	5.668940612332238e-07
ENSMUSG00000022550	pre-mRNA processing	1e-07
ENSMUSG00000027646	pre-mRNA processing	9.387040535621321e-07
ENSMUSG00000039458	pre-mRNA processing	3.4194178476300375e-07
ENSMUSG00000029056	pre-mRNA processing	2.356923383253129e-07
ENSMUSG00000052105	pre-mRNA processing	3.015510700251731e-05
ENSMUSG00000032113	pre-mRNA processing	1.0573931106578793e-06
ENSMUSG00000024878	pre-mRNA processing	1.2404199956785136e-06
ENSMUSG00000039828	pre-mRNA processing	1.229388398870326e-05
ENSMUSG00000021701	pre-mRNA processing	1e-07
ENSMUSG00000031696	pre-mRNA processing	1e-07
ENSMUSG00000042197	pre-mRNA processing	1e-07
ENSMUSG00000009566	pre-mRNA processing	1.3137447409762579e-06
ENSMUSG00000049076	pre-mRNA processing	1.5605522412507802e-06
ENSMUSG00000041870	pre-mRNA processing	2.5031733547905063e-06
ENSMUSG00000017724	pre-mRNA processing	2.2227448694300703e-06
ENSMUSG00000024359	pre-mRNA processing	2.084373735688328e-06
ENSMUSG00000043909	pre-mRNA processing	4.6495910944003565e-06
ENSMUSG00000059005	pre-mRNA processing	1.4408841466092237e-07
ENSMUSG00000021557	pre-mRNA processing	4.409813356095287e-07
ENSMUSG00000026918	pre-mRNA processing	1.1989087951870891e-06
ENSMUSG00000004865	pre-mRNA processing	3.926225103807607e-07
ENSMUSG00000069565	pre-mRNA processing	1.2149237291006855e-06
ENSMUSG00000020777	pre-mRNA processing	1e-07
ENSMUSG00000030811	pre-mRNA processing	5.393638403210804e-07
ENSMUSG00000027282	pre-mRNA processing	0.011691705135465828
ENSMUSG00000020677	pre-mRNA processing	5.018284618337693e-07
ENSMUSG00000011257	pre-mRNA processing	1.0003408997945514e-06
ENSMUSG00000071226	pre-mRNA processing	2.285989162910772e-07
ENSMUSG00000050079	pre-mRNA processing	1.1053449634696287e-06
ENSMUSG00000020740	pre-mRNA processing	5.628169507711392e-06
ENSMUSG00000029516	pre-mRNA processing	2.362142202632819e-05
ENSMUSG00000044201	pre-mRNA processing	1.0387577396782288e-06
ENSMUSG00000043923	pre-mRNA processing	2.749335078299875e-05
ENSMUSG00000020075	pre-mRNA processing	1.3850056502712312e-07
ENSMUSG00000028452	pre-mRNA processing	1e-07
ENSMUSG00000033769	pre-mRNA processing	4.163858727107932e-07
ENSMUSG00000058240	pre-mRNA processing	7.658805935587029e-06
ENSMUSG00000035967	pre-mRNA processing	7.088203800621485e-07
ENSMUSG00000020451	pre-mRNA processing	4.103486066126466e-06
ENSMUSG00000020459	pre-mRNA processing	1e-07
ENSMUSG00000029777	pre-mRNA processing	2.121745036290929e-06
ENSMUSG00000028245	pre-mRNA processing	1.2405278282744693e-06
ENSMUSG00000032396	pre-mRNA processing	1.8028727184446184e-07
ENSMUSG00000031309	pre-mRNA processing	1e-07
ENSMUSG00000021494	pre-mRNA processing	2.1037002936225806e-06
ENSMUSG00000024127	pre-mRNA processing	2.1920799640959866e-07
ENSMUSG00000031985	pre-mRNA processing	1.3552005908320538e-06
ENSMUSG00000005069	pre-mRNA processing	1e-07
ENSMUSG00000025487	pre-mRNA processing	4.274354538330363e-06
ENSMUSG00000040661	pre-mRNA processing	6.510848637510929e-06
ENSMUSG00000039988	pre-mRNA processing	2.8178287367299747e-06
ENSMUSG00000019777	pre-mRNA processing	6.780095421349905e-05
ENSMUSG00000022536	pre-mRNA processing	2.729719249049945e-06
ENSMUSG00000068917	pre-mRNA processing	6.850211127665021e-05
ENSMUSG00000022064	pre-mRNA processing	6.948351886267282e-06
ENSMUSG00000010110	pre-mRNA processing	2.5672724322500593e-06
ENSMUSG00000022442	pre-mRNA processing	1e-07
ENSMUSG00000020176	pre-mRNA processing	7.647989402461263e-06
ENSMUSG00000063810	pre-mRNA processing	1e-07
ENSMUSG00000011831	pre-mRNA processing	7.96420559835805e-06
ENSMUSG00000026020	pre-mRNA processing	6.31207692717491e-07
ENSMUSG00000059669	pre-mRNA processing	4.251317904106123e-06
ENSMUSG00000020831	pre-mRNA processing	8.840294598272538e-07
ENSMUSG00000040760	pre-mRNA processing	2.8585950195267244e-07
ENSMUSG00000033088	pre-mRNA processing	3.274220953841478e-07
ENSMUSG00000021816	pre-mRNA processing	3.7853997491244203e-06
ENSMUSG00000024170	pre-mRNA processing	0.0004782862906206927
ENSMUSG00000022724	pre-mRNA processing	2.330298489708559e-06
ENSMUSG00000029635	pre-mRNA processing	3.568550494948837e-07
ENSMUSG00000063904	pre-mRNA processing	4.379131090854517e-07
ENSMUSG00000033228	pre-mRNA processing	6.542950619911499e-06
ENSMUSG00000025137	pre-mRNA processing	9.685859963282515e-07
ENSMUSG00000002833	pre-mRNA processing	2.4639603712745565e-07
ENSMUSG00000060216	pre-mRNA processing	1.117048517302091e-06
ENSMUSG00000042167	pre-mRNA processing	2.7237654908921e-06
ENSMUSG00000038733	pre-mRNA processing	4.259637793993397e-06
ENSMUSG00000018796	pre-mRNA processing	2.1982149120938126e-06
ENSMUSG00000038679	pre-mRNA processing	1.6135284001116207e-05
ENSMUSG00000021866	pre-mRNA processing	3.396808596461023e-06
ENSMUSG00000028273	pre-mRNA processing	3.3747790586279713e-07
ENSMUSG00000038563	pre-mRNA processing	1e-07
ENSMUSG00000030733	pre-mRNA processing	0.0001386609976732564
ENSMUSG00000061028	pre-mRNA processing	1e-07
ENSMUSG00000029064	pre-mRNA processing	6.963022489725799e-07
ENSMUSG00000016382	pre-mRNA processing	1e-07
ENSMUSG00000029169	pre-mRNA processing	7.29026811610592e-07
ENSMUSG00000029053	pre-mRNA processing	1.2072271811539018e-05
ENSMUSG00000026643	pre-mRNA processing	1.6713631432362117e-06
ENSMUSG00000021235	pre-mRNA processing	4.42006564464227e-06
ENSMUSG00000038546	pre-mRNA processing	3.134048666808069e-07
ENSMUSG00000031171	pre-mRNA processing	2.777767839337026e-06
ENSMUSG00000006304	pre-mRNA processing	2.7325213457670204e-06
ENSMUSG00000033904	pre-mRNA processing	1.3789739350853689e-05
ENSMUSG00000027649	pre-mRNA processing	2.56111660969896e-06
ENSMUSG00000032586	pre-mRNA processing	5.117579426249068e-06
ENSMUSG00000031134	pre-mRNA processing	9.880403940166027e-06
ENSMUSG00000024563	pre-mRNA processing	1.4674737220568873e-05
ENSMUSG00000006932	pre-mRNA processing	7.665393852956178e-06
ENSMUSG00000025223	pre-mRNA processing	7.58827894973765e-07
ENSMUSG00000026209	pre-mRNA processing	5.06667594396265e-06
ENSMUSG00000061079	pre-mRNA processing	4.207680094274102e-06
ENSMUSG00000066148	pre-mRNA processing	8.222103398801185e-07
ENSMUSG00000021115	pre-mRNA processing	1.0433864600885544e-06
ENSMUSG00000002870	pre-mRNA processing	5.834484925268449e-07
ENSMUSG00000022673	pre-mRNA processing	9.37991575001594e-07
ENSMUSG00000027809	pre-mRNA processing	7.76626876827317e-06
ENSMUSG00000027823	pre-mRNA processing	1.1403878201503776e-06
ENSMUSG00000018651	pre-mRNA processing	2.302357173015682e-06
ENSMUSG00000028180	pre-mRNA processing	8.203937935965615e-07
ENSMUSG00000073079	pre-mRNA processing	1e-07
ENSMUSG00000035765	pre-mRNA processing	1.579742469517972e-06
ENSMUSG00000001785	pre-mRNA processing	3.109278141427409e-06
ENSMUSG00000020385	pre-mRNA processing	4.0872382171408283e-07
ENSMUSG00000004364	pre-mRNA processing	9.725824194552267e-07
ENSMUSG00000042390	pre-mRNA processing	2.403176463922306e-06
ENSMUSG00000020173	pre-mRNA processing	6.369038789931335e-06
ENSMUSG00000073434	pre-mRNA processing	1.1284605220347267e-06
ENSMUSG00000030774	pre-mRNA processing	2.084284061238398e-06
ENSMUSG00000025188	pre-mRNA processing	6.100497987918925e-06
ENSMUSG00000021681	pre-mRNA processing	2.3250422128255513e-06
ENSMUSG00000063895	pre-mRNA processing	4.431294625654367e-06
ENSMUSG00000063052	pre-mRNA processing	1.920427552288165e-06
ENSMUSG00000032527	pre-mRNA processing	2.296281387910837e-06
ENSMUSG00000022040	pre-mRNA processing	7.063544645054599e-07
ENSMUSG00000027523	pre-mRNA processing	2.7099308991478666e-06
ENSMUSG00000024095	pre-mRNA processing	1e-07
ENSMUSG00000028522	pre-mRNA processing	8.420480003710959e-07
ENSMUSG00000002372	pre-mRNA processing	1.3780083640506798e-07
ENSMUSG00000028318	pre-mRNA processing	6.910079818850343e-07
ENSMUSG00000055817	pre-mRNA processing	1.229746254077113e-07
ENSMUSG00000027618	pre-mRNA processing	1e-07
ENSMUSG00000021282	pre-mRNA processing	1e-07
ENSMUSG00000019312	pre-mRNA processing	4.4237720718720905e-07
ENSMUSG00000039130	pre-mRNA processing	9.60603635316441e-07
ENSMUSG00000022945	pre-mRNA processing	3.607547854774971e-06
ENSMUSG00000053286	pre-mRNA processing	2.169891842258719e-06
ENSMUSG00000062203	pre-mRNA processing	3.3416916952129506e-06
ENSMUSG00000020076	pre-mRNA processing	1e-07
ENSMUSG00000027346	pre-mRNA processing	2.5644714147015576e-06
ENSMUSG00000020114	pre-mRNA processing	7.96952218550086e-07
ENSMUSG00000041064	pre-mRNA processing	2.9479294584989067e-06
ENSMUSG00000022718	pre-mRNA processing	8.300071846041712e-07
ENSMUSG00000024556	pre-mRNA processing	1.4551173456740722e-06
ENSMUSG00000026427	pre-mRNA processing	5.686121571677504e-06
ENSMUSG00000020079	pre-mRNA processing	1e-07
ENSMUSG00000036678	pre-mRNA processing	1.1267066717456265e-06
ENSMUSG00000052748	pre-mRNA processing	1.5291322982082335e-06
ENSMUSG00000035378	pre-mRNA processing	2.0877745147151207e-07
ENSMUSG00000018363	pre-mRNA processing	5.051267447253125e-07
ENSMUSG00000003868	pre-mRNA processing	1e-07
ENSMUSG00000026816	pre-mRNA processing	1.4861722157303838e-06
ENSMUSG00000027944	pre-mRNA processing	1e-07
ENSMUSG00000028252	pre-mRNA processing	1.0145395500096277e-06
ENSMUSG00000024151	pre-mRNA processing	1e-07
ENSMUSG00000027709	pre-mRNA processing	2.063447934805562e-06
ENSMUSG00000002059	pre-mRNA processing	1e-07
ENSMUSG00000020430	pre-mRNA processing	2.87515497207842e-06
ENSMUSG00000057113	pre-mRNA processing	9.98050983381184e-07
ENSMUSG00000044702	pre-mRNA processing	6.48097202118171e-05
ENSMUSG00000035266	pre-mRNA processing	6.476073204309618e-06
ENSMUSG00000029071	pre-mRNA processing	7.65316658547204e-06
ENSMUSG00000051811	pre-mRNA processing	1e-07
ENSMUSG00000029146	pre-mRNA processing	1.2639603950409218e-06
ENSMUSG00000002948	pre-mRNA processing	6.264991114961095e-06
ENSMUSG00000055371	pre-mRNA processing	2.6396387179266704e-06
ENSMUSG00000031948	pre-mRNA processing	2.2400307297507453e-06
ENSMUSG00000018476	pre-mRNA processing	8.955364988516745e-07
ENSMUSG00000063785	pre-mRNA processing	4.7999638215181095e-06
ENSMUSG00000052139	pre-mRNA processing	1.0061874858447944e-07
ENSMUSG00000037533	pre-mRNA processing	1.7525265603240193e-06
ENSMUSG00000005907	pre-mRNA processing	6.101654667882305e-06
ENSMUSG00000024122	pre-mRNA processing	6.807456921335312e-07
ENSMUSG00000033294	pre-mRNA processing	1e-07
ENSMUSG00000036023	pre-mRNA processing	7.556523592697765e-07
ENSMUSG00000056228	pre-mRNA processing	8.303360755725598e-07
ENSMUSG00000029578	pre-mRNA processing	6.227613388072359e-07
ENSMUSG00000020015	pre-mRNA processing	6.245223501295324e-06
ENSMUSG00000026356	pre-mRNA processing	1.7878001949059567e-06
ENSMUSG00000022837	pre-mRNA processing	4.486499754190726e-06
ENSMUSG00000022557	pre-mRNA processing	2.7351068799426397e-07
ENSMUSG00000032382	pre-mRNA processing	3.047807395491638e-06
ENSMUSG00000029504	pre-mRNA processing	1.4484724904386869e-07
ENSMUSG00000024160	pre-mRNA processing	4.391746311988045e-06
ENSMUSG00000041297	pre-mRNA processing	3.6317637455103774e-06
ENSMUSG00000079553	pre-mRNA processing	1.500673084413059e-06
ENSMUSG00000003235	pre-mRNA processing	2.35267682168549e-07
ENSMUSG00000034484	pre-mRNA processing	3.3912863899586847e-06
ENSMUSG00000025037	pre-mRNA processing	5.358078240896632e-06
ENSMUSG00000026192	pre-mRNA processing	2.561931133911289e-06
ENSMUSG00000063808	pre-mRNA processing	3.779943216038089e-07
ENSMUSG00000025154	pre-mRNA processing	1e-07
ENSMUSG00000031485	pre-mRNA processing	0.011181827801377603
ENSMUSG00000007739	pre-mRNA processing	3.006302589684295e-07
ENSMUSG00000037210	pre-mRNA processing	1.6845052907117159e-06
ENSMUSG00000039713	pre-mRNA processing	1.3901111465730957e-06
ENSMUSG00000059995	pre-mRNA processing	1.56067750626446e-07
ENSMUSG00000059409	pre-mRNA processing	1e-07
ENSMUSG00000032228	pre-mRNA processing	4.577958973391629e-06
ENSMUSG00000015357	pre-mRNA processing	1.0281694049869689e-07
ENSMUSG00000001157	pre-mRNA processing	2.249571297467652e-06
ENSMUSG00000027067	pre-mRNA processing	1e-07
ENSMUSG00000019715	pre-mRNA processing	4.265938213105074e-06
ENSMUSG00000004018	pre-mRNA processing	4.303308471565747e-06
ENSMUSG00000041781	pre-mRNA processing	9.108931206413322e-07
ENSMUSG00000076441	pre-mRNA processing	4.942162296839688e-06
ENSMUSG00000036980	pre-mRNA processing	3.8406306798576585e-07
ENSMUSG00000025266	pre-mRNA processing	1.1401139200568615e-06
ENSMUSG00000007850	pre-mRNA processing	2.602473512536082e-07
ENSMUSG00000042133	pre-mRNA processing	1.1416153568244134e-05
ENSMUSG00000043065	pre-mRNA processing	1.116864609830862e-06
ENSMUSG00000029475	pre-mRNA processing	8.58445824484992e-07
ENSMUSG00000024039	pre-mRNA processing	4.439821560211054e-06
ENSMUSG00000022407	pre-mRNA processing	1.8229543784804098e-06
ENSMUSG00000030660	pre-mRNA processing	1e-07
ENSMUSG00000022781	pre-mRNA processing	6.053564658267638e-06
ENSMUSG00000032376	pre-mRNA processing	1.546282630066592e-06
ENSMUSG00000079184	pre-mRNA processing	1e-07
ENSMUSG00000022031	pre-mRNA processing	1.5821905402191482e-06
ENSMUSG00000019849	pre-mRNA processing	1e-07
ENSMUSG00000030232	pre-mRNA processing	1.8318396103345952e-07
ENSMUSG00000008730	pre-mRNA processing	3.961501269092663e-07
ENSMUSG00000019961	pre-mRNA processing	3.115217521019352e-06
ENSMUSG00000047248	pre-mRNA processing	4.988000543636526e-06
ENSMUSG00000044447	pre-mRNA processing	1.0694072265674914e-06
ENSMUSG00000070291	pre-mRNA processing	1.0163930524580535e-06
ENSMUSG00000059119	pre-mRNA processing	8.571609664675155e-07
ENSMUSG00000037443	pre-mRNA processing	1.4135447272781874e-05
ENSMUSG00000011958	pre-mRNA processing	2.132033812316048e-06
ENSMUSG00000041506	pre-mRNA processing	1e-07
ENSMUSG00000058655	pre-mRNA processing	2.786060479964507e-06
ENSMUSG00000058886	pre-mRNA processing	1.5554714234912232e-06
ENSMUSG00000029625	pre-mRNA processing	4.0927225589516283e-07
ENSMUSG00000024454	pre-mRNA processing	1.4101808652033976e-06
ENSMUSG00000022905	pre-mRNA processing	1.1294320565966119e-05
ENSMUSG00000032220	pre-mRNA processing	6.656045429516168e-06
ENSMUSG00000020792	pre-mRNA processing	1.4780263450233915e-06
ENSMUSG00000025857	pre-mRNA processing	2.0601785504049013e-06
ENSMUSG00000009828	pre-mRNA processing	7.2419005444918444e-06
ENSMUSG00000000127	pre-mRNA processing	7.86991465767554e-06
ENSMUSG00000026767	pre-mRNA processing	3.834295324942208e-06
ENSMUSG00000027423	pre-mRNA processing	8.609082849914966e-06
ENSMUSG00000011306	pre-mRNA processing	2.718468482797047e-06
ENSMUSG00000051736	pre-mRNA processing	2.966100260021767e-06
ENSMUSG00000024560	pre-mRNA processing	1.1871674255376384e-06
ENSMUSG00000021597	pre-mRNA processing	1.360333608515959e-06
ENSMUSG00000035051	pre-mRNA processing	2.614963617158021e-06
ENSMUSG00000027605	pre-mRNA processing	2.0738041488942052e-06
ENSMUSG00000029131	pre-mRNA processing	3.7326757118631765e-06
ENSMUSG00000032497	pre-mRNA processing	1.0689863960175703e-05
ENSMUSG00000040312	pre-mRNA processing	1.8606629414060902e-06
ENSMUSG00000066037	pre-mRNA processing	2.445694514149213e-07
ENSMUSG00000018661	pre-mRNA processing	1e-07
ENSMUSG00000026455	pre-mRNA processing	1.0829175715907508e-06
ENSMUSG00000039834	pre-mRNA processing	3.9764923218545186e-05
ENSMUSG00000001729	pre-mRNA processing	9.188269250287436e-07
ENSMUSG00000007570	pre-mRNA processing	2.350966701173662e-06
ENSMUSG00000008373	pre-mRNA processing	1.8051590347397729e-06
ENSMUSG00000051786	pre-mRNA processing	2.651282772357863e-05
ENSMUSG00000024384	pre-mRNA processing	4.387007580469381e-07
ENSMUSG00000049482	pre-mRNA processing	1e-07
ENSMUSG00000030243	pre-mRNA processing	1.3201033179716037e-07
ENSMUSG00000045624	pre-mRNA processing	1.3918555786935152e-07
ENSMUSG00000037712	pre-mRNA processing	2.4490134654213635e-06
ENSMUSG00000041459	pre-mRNA processing	1.4232109569071817e-06
ENSMUSG00000039354	pre-mRNA processing	1.1195644362040524e-06
ENSMUSG00000041957	pre-mRNA processing	2.466793304828868e-06
ENSMUSG00000047417	pre-mRNA processing	1.126879629822099e-05
ENSMUSG00000021143	pre-mRNA processing	3.144534495731463e-06
ENSMUSG00000051747	pre-mRNA processing	3.862658697089924e-05
ENSMUSG00000078619	pre-mRNA processing	1e-07
ENSMUSG00000030796	pre-mRNA processing	1.072324584224381e-06
ENSMUSG00000030763	pre-mRNA processing	3.4576752981932738e-06
ENSMUSG00000062270	pre-mRNA processing	1.523795260554623e-06
ENSMUSG00000075023	pre-mRNA processing	1e-07
ENSMUSG00000019518	pre-mRNA processing	6.219567419112641e-07
ENSMUSG00000034121	pre-mRNA processing	2.588708836447959e-06
ENSMUSG00000022253	pre-mRNA processing	4.370141952133321e-06
ENSMUSG00000003731	pre-mRNA processing	8.863917034392919e-07
ENSMUSG00000000325	pre-mRNA processing	4.2284597701798495e-06
ENSMUSG00000069495	pre-mRNA processing	3.1130175369431832e-06
ENSMUSG00000017428	pre-mRNA processing	6.189595916682076e-07
ENSMUSG00000027660	pre-mRNA processing	7.410595798198765e-07
ENSMUSG00000003808	pre-mRNA processing	1.615640070169412e-07
ENSMUSG00000001552	pre-mRNA processing	1.2551991802185858e-07
ENSMUSG00000021258	pre-mRNA processing	2.3110004559057046e-07
ENSMUSG00000031295	pre-mRNA processing	1.4825021354252595e-07
ENSMUSG00000038542	pre-mRNA processing	4.358912946821233e-06
ENSMUSG00000022897	pre-mRNA processing	9.42932084038905e-06
ENSMUSG00000069769	pre-mRNA processing	2.1437051692905756e-05
ENSMUSG00000044005	pre-mRNA processing	1.5016879231457785e-06
ENSMUSG00000039431	pre-mRNA processing	1.278952874001595e-06
ENSMUSG00000078812	pre-mRNA processing	8.252780776605746e-06
ENSMUSG00000026034	pre-mRNA processing	9.889647639602244e-06
ENSMUSG00000039414	pre-mRNA processing	2.3690017672714791e-07
ENSMUSG00000030726	pre-mRNA processing	6.5295216674282944e-06
ENSMUSG00000035623	pre-mRNA processing	1.2694825265426767e-06
ENSMUSG00000031403	pre-mRNA processing	2.7381702136634227e-07
ENSMUSG00000024382	pre-mRNA processing	3.915168415585706e-06
ENSMUSG00000018848	pre-mRNA processing	2.2656817151814027e-06
ENSMUSG00000025477	pre-mRNA processing	2.6349872019320823e-07
ENSMUSG00000031387	pre-mRNA processing	1.6766565459811945e-06
ENSMUSG00000021027	pre-mRNA processing	2.5449193582068638e-06
ENSMUSG00000024312	pre-mRNA processing	9.266979701743562e-07
ENSMUSG00000039842	pre-mRNA processing	3.7585411906356836e-06
ENSMUSG00000026048	pre-mRNA processing	8.384528595492714e-06
ENSMUSG00000026926	pre-mRNA processing	1e-07
ENSMUSG00000005625	pre-mRNA processing	2.2612542456215517e-06
ENSMUSG00000022538	pre-mRNA processing	1.605122131663439e-07
ENSMUSG00000018481	pre-mRNA processing	5.487467077811941e-07
ENSMUSG00000020362	pre-mRNA processing	1.428275493049915e-06
ENSMUSG00000004789	pre-mRNA processing	3.210228089277907e-07
ENSMUSG00000016554	pre-mRNA processing	1e-07
ENSMUSG00000029454	pre-mRNA processing	1e-07
ENSMUSG00000061046	pre-mRNA processing	1.691211202635535e-07
ENSMUSG00000042626	pre-mRNA processing	1e-07
ENSMUSG00000022218	pre-mRNA processing	3.5478076950479685e-06
ENSMUSG00000042472	pre-mRNA processing	5.259920092482804e-07
ENSMUSG00000029521	pre-mRNA processing	1e-07
ENSMUSG00000053799	pre-mRNA processing	8.200379239090564e-07
ENSMUSG00000056851	pre-mRNA processing	8.066417209175739e-07
ENSMUSG00000037570	pre-mRNA processing	7.046116885457994e-06
ENSMUSG00000024042	pre-mRNA processing	5.77057256163244e-06
ENSMUSG00000004393	pre-mRNA processing	1e-07
ENSMUSG00000029617	pre-mRNA processing	3.945490474647691e-06
ENSMUSG00000024240	pre-mRNA processing	3.4893012242842055e-05
ENSMUSG00000029713	pre-mRNA processing	4.45347304127764e-07
ENSMUSG00000054079	pre-mRNA processing	2.4565953167016795e-07
ENSMUSG00000028080	pre-mRNA processing	1.0347064511103591e-05
ENSMUSG00000006930	pre-mRNA processing	3.2658753782659783e-07
ENSMUSG00000023572	pre-mRNA processing	1.592739573958765e-06
ENSMUSG00000020184	pre-mRNA processing	7.96112951818779e-05
ENSMUSG00000038784	pre-mRNA processing	1.810290338068446e-05
ENSMUSG00000006527	pre-mRNA processing	6.152179688389738e-07
ENSMUSG00000024251	pre-mRNA processing	1e-07
ENSMUSG00000073460	pre-mRNA processing	2.577701464888868e-06
ENSMUSG00000024079	pre-mRNA processing	2.609756735909126e-06
ENSMUSG00000023055	pre-mRNA processing	3.591095170193941e-07
ENSMUSG00000001767	pre-mRNA processing	1e-07
ENSMUSG00000024188	pre-mRNA processing	7.808018638650872e-07
ENSMUSG00000031822	pre-mRNA processing	7.128006958468897e-06
ENSMUSG00000109324	pre-mRNA processing	2.3426986904465e-07
ENSMUSG00000028060	pre-mRNA processing	1.4898570735979833e-05
ENSMUSG00000032097	pre-mRNA processing	1.2494890380700745e-06
ENSMUSG00000024037	pre-mRNA processing	6.735752142669549e-07
ENSMUSG00000022808	pre-mRNA processing	8.25910237972729e-06
ENSMUSG00000029345	pre-mRNA processing	1.0669954100886205e-05
ENSMUSG00000005225	pre-mRNA processing	1.021495437153825e-06
ENSMUSG00000025200	pre-mRNA processing	1.92360845865354e-05
ENSMUSG00000034675	pre-mRNA processing	1.44760822501251e-06
ENSMUSG00000021179	pre-mRNA processing	2.224348416981525e-06
ENSMUSG00000038344	pre-mRNA processing	1e-07
ENSMUSG00000025395	pre-mRNA processing	6.518437763425954e-07
ENSMUSG00000026641	pre-mRNA processing	3.7608382171527655e-06
ENSMUSG00000030677	pre-mRNA processing	6.092470648957094e-07
ENSMUSG00000041491	pre-mRNA processing	2.168845003106935e-06
ENSMUSG00000028601	pre-mRNA processing	2.449038852159042e-06
ENSMUSG00000027425	pre-mRNA processing	3.685711722127503e-06
ENSMUSG00000053333	pre-mRNA processing	9.360188015404114e-06
ENSMUSG00000070699	pre-mRNA processing	2.4991604494170055e-06
ENSMUSG00000059834	pre-mRNA processing	6.942344581002541e-07
ENSMUSG00000044906	pre-mRNA processing	1.2565566862687603e-06
ENSMUSG00000024587	pre-mRNA processing	1e-07
ENSMUSG00000036779	pre-mRNA processing	6.798979469285847e-06
ENSMUSG00000007564	pre-mRNA processing	1.0646857318114723e-06
ENSMUSG00000006215	pre-mRNA processing	9.216769294276735e-07
ENSMUSG00000017843	pre-mRNA processing	1e-07
ENSMUSG00000040928	pre-mRNA processing	1.3765348743455714e-06
ENSMUSG00000026049	pre-mRNA processing	8.213384848707407e-07
ENSMUSG00000030681	pre-mRNA processing	4.8273515475403895e-06
ENSMUSG00000028948	pre-mRNA processing	3.907207597989397e-07
ENSMUSG00000076437	pre-mRNA processing	4.90446469772707e-07
ENSMUSG00000040455	pre-mRNA processing	3.3795869757170795e-06
ENSMUSG00000021039	pre-mRNA processing	9.98528410717712e-07
ENSMUSG00000028233	pre-mRNA processing	1.1921006799600513e-06
ENSMUSG00000038708	pre-mRNA processing	2.9887548047956558e-06
ENSMUSG00000015087	pre-mRNA processing	2.065938878755807e-06
ENSMUSG00000026970	pre-mRNA processing	1e-07
ENSMUSG00000036371	pre-mRNA processing	1e-07
ENSMUSG00000024830	pre-mRNA processing	1.094713499580034e-06
ENSMUSG00000024206	pre-mRNA processing	5.233798568095323e-07
ENSMUSG00000029466	pre-mRNA processing	9.34981372850589e-07
ENSMUSG00000019432	pre-mRNA processing	2.7786869653952038e-06
ENSMUSG00000045636	pre-mRNA processing	2.237167006275555e-06
ENSMUSG00000062822	pre-mRNA processing	4.839313012320578e-05
ENSMUSG00000035310	pre-mRNA processing	1e-07
ENSMUSG00000025287	pre-mRNA processing	1.8369402560393168e-06
ENSMUSG00000066900	pre-mRNA processing	1.8085762522327242e-06
ENSMUSG00000021814	pre-mRNA processing	2.5077875820711223e-05
ENSMUSG00000039735	pre-mRNA processing	1.3718117833869884e-06
ENSMUSG00000020038	pre-mRNA processing	6.681160736898475e-07
ENSMUSG00000032621	pre-mRNA processing	6.143354248963943e-06
ENSMUSG00000027247	pre-mRNA processing	6.577070126766573e-07
ENSMUSG00000029192	pre-mRNA processing	6.0038008834505105e-06
ENSMUSG00000038482	pre-mRNA processing	3.1920833625337896e-07
ENSMUSG00000001998	pre-mRNA processing	8.989826519357199e-06
ENSMUSG00000068039	pre-mRNA processing	5.310524026547416e-07
ENSMUSG00000045098	pre-mRNA processing	1.2231050850031252e-06
ENSMUSG00000039748	pre-mRNA processing	2.5547068963775432e-06
ENSMUSG00000055799	pre-mRNA processing	3.4192482172754417e-06
ENSMUSG00000021810	pre-mRNA processing	1.2623053914990512e-06
ENSMUSG00000021222	pre-mRNA processing	1.9121321120659757e-06
ENSMUSG00000060288	pre-mRNA processing	2.776720685345837e-06
ENSMUSG00000023072	pre-mRNA processing	2.9248141919852207e-06
ENSMUSG00000046836	pre-mRNA processing	1.1259025602309192e-06
ENSMUSG00000021134	pre-mRNA processing	5.308678469088628e-07
ENSMUSG00000033237	pre-mRNA processing	3.485401729247755e-06
ENSMUSG00000107283	pre-mRNA processing	1.1400871522939822e-05
ENSMUSG00000059273	pre-mRNA processing	1.510104157199656e-06
ENSMUSG00000029703	pre-mRNA processing	3.8247963687196194e-06
ENSMUSG00000021694	pre-mRNA processing	4.6845454216783937e-07
ENSMUSG00000058486	pre-mRNA processing	1.3761324351614215e-06
ENSMUSG00000039515	pre-mRNA processing	1.0110643324455706e-06
ENSMUSG00000105383	pre-mRNA processing	1.6466251240588797e-06
ENSMUSG00000004661	pre-mRNA processing	5.755457926163665e-07
ENSMUSG00000027193	pre-mRNA processing	7.44496484044078e-07
ENSMUSG00000026796	pre-mRNA processing	1e-07
ENSMUSG00000021577	pre-mRNA processing	6.013521683746447e-06
ENSMUSG00000038764	pre-mRNA processing	2.2830223146697937e-07
ENSMUSG00000038388	pre-mRNA processing	2.798807379253757e-07
ENSMUSG00000035390	pre-mRNA processing	9.540378215838068e-07
ENSMUSG00000028577	pre-mRNA processing	1.8789004223466857e-06
ENSMUSG00000025907	pre-mRNA processing	1.0143381312673823e-05
ENSMUSG00000043323	pre-mRNA processing	1e-07
ENSMUSG00000054387	pre-mRNA processing	4.984524371082099e-06
ENSMUSG00000032601	pre-mRNA processing	1.916373087860807e-06
ENSMUSG00000005656	pre-mRNA processing	3.141952462707707e-06
ENSMUSG00000061559	pre-mRNA processing	3.5577829971058585e-06
ENSMUSG00000022403	pre-mRNA processing	1.5665345087727297e-06
ENSMUSG00000078578	pre-mRNA processing	7.352284612360659e-07
ENSMUSG00000022812	pre-mRNA processing	3.059900827006739e-06
ENSMUSG00000109336	pre-mRNA processing	4.317471901251583e-06
ENSMUSG00000025372	pre-mRNA processing	5.464021906861651e-07
ENSMUSG00000020228	pre-mRNA processing	8.323030533130898e-07
ENSMUSG00000025369	pre-mRNA processing	7.336340446167054e-07
ENSMUSG00000022433	pre-mRNA processing	9.4790582790902e-06
ENSMUSG00000013833	pre-mRNA processing	2.027124594600353e-06
ENSMUSG00000021559	pre-mRNA processing	1e-07
ENSMUSG00000040464	pre-mRNA processing	6.366044806439334e-06
ENSMUSG00000006273	pre-mRNA processing	2.298199532021244e-06
ENSMUSG00000042506	pre-mRNA processing	1e-07
ENSMUSG00000026270	pre-mRNA processing	1e-07
ENSMUSG00000004561	pre-mRNA processing	7.414299732615671e-06
ENSMUSG00000079477	pre-mRNA processing	4.57431763092824e-06
ENSMUSG00000015971	pre-mRNA processing	7.954516297869452e-07
ENSMUSG00000018849	pre-mRNA processing	3.582703557259955e-06
ENSMUSG00000024045	pre-mRNA processing	1.025862699713452e-07
ENSMUSG00000021709	pre-mRNA processing	3.1793934686931455e-05
ENSMUSG00000027883	pre-mRNA processing	1.75772571782491e-06
ENSMUSG00000032126	pre-mRNA processing	4.684804805053125e-06
ENSMUSG00000023008	pre-mRNA processing	5.774851606967495e-07
ENSMUSG00000001774	pre-mRNA processing	3.2983264698971756e-06
ENSMUSG00000000168	pre-mRNA processing	8.580007472885012e-07
ENSMUSG00000031479	pre-mRNA processing	4.52489176341136e-06
ENSMUSG00000030649	pre-mRNA processing	2.270144210036876e-05
ENSMUSG00000031201	pre-mRNA processing	6.006471466032874e-06
ENSMUSG00000020664	pre-mRNA processing	6.65715190838676e-07
ENSMUSG00000038861	pre-mRNA processing	5.187040561558253e-07
ENSMUSG00000020783	pre-mRNA processing	1.3100177559015488e-07
ENSMUSG00000026917	pre-mRNA processing	1.6227601270156862e-06
ENSMUSG00000026199	pre-mRNA processing	5.739242988680023e-06
ENSMUSG00000046753	pre-mRNA processing	4.4302086492806437e-07
ENSMUSG00000003134	pre-mRNA processing	3.6646734961502474e-07
ENSMUSG00000019988	pre-mRNA processing	8.702093527659679e-07
ENSMUSG00000027487	pre-mRNA processing	8.718154500843519e-07
ENSMUSG00000010914	pre-mRNA processing	2.0282267758090505e-06
ENSMUSG00000020156	pre-mRNA processing	1.857052768252667e-06
ENSMUSG00000002210	pre-mRNA processing	1.018748834303698e-06
ENSMUSG00000026608	pre-mRNA processing	1.907733177282881e-06
ENSMUSG00000032410	pre-mRNA processing	1.1344984252566334e-06
ENSMUSG00000031143	pre-mRNA processing	2.3983294831095475e-05
ENSMUSG00000049807	pre-mRNA processing	2.7594281706002226e-07
ENSMUSG00000025026	pre-mRNA processing	5.095766346177242e-07
ENSMUSG00000042572	pre-mRNA processing	1e-07
ENSMUSG00000109865	pre-mRNA processing	1.9016711251025102e-06
ENSMUSG00000036112	pre-mRNA processing	2.002165596781349e-07
ENSMUSG00000046707	pre-mRNA processing	1.1062401152572916e-05
ENSMUSG00000022437	pre-mRNA processing	1.5190223210787948e-06
ENSMUSG00000034390	pre-mRNA processing	1.299943307831144e-05
ENSMUSG00000025626	pre-mRNA processing	1.0985290997465172e-06
ENSMUSG00000047412	pre-mRNA processing	5.835348376934114e-06
ENSMUSG00000031605	pre-mRNA processing	5.490895606600811e-05
ENSMUSG00000031969	pre-mRNA processing	3.614483652617036e-06
ENSMUSG00000021470	pre-mRNA processing	2.2039861899671564e-06
ENSMUSG00000027272	pre-mRNA processing	1.2701533432998352e-05
ENSMUSG00000019487	pre-mRNA processing	2.8268088501770162e-06
ENSMUSG00000024369	pre-mRNA processing	1e-07
ENSMUSG00000035150	pre-mRNA processing	6.04035247072426e-07
ENSMUSG00000038225	pre-mRNA processing	0.0005650097226645146
ENSMUSG00000039117	pre-mRNA processing	2.8441064874353537e-06
ENSMUSG00000005378	pre-mRNA processing	3.893303378548238e-06
ENSMUSG00000032577	pre-mRNA processing	7.153909760135986e-07
ENSMUSG00000035597	pre-mRNA processing	0.029341322857244823
ENSMUSG00000032740	pre-mRNA processing	5.74828364048978e-07
ENSMUSG00000040761	pre-mRNA processing	1e-07
ENSMUSG00000020978	pre-mRNA processing	5.880860219536748e-07
ENSMUSG00000069631	pre-mRNA processing	5.895712228749653e-06
ENSMUSG00000025571	pre-mRNA processing	5.126503703156269e-07
ENSMUSG00000033323	pre-mRNA processing	1.4196141515513334e-06
ENSMUSG00000038446	pre-mRNA processing	2.953222940649975e-06
ENSMUSG00000028149	pre-mRNA processing	5.155189246062096e-05
ENSMUSG00000024539	pre-mRNA processing	5.0805117205754946e-06
ENSMUSG00000029458	pre-mRNA processing	1.7366339525451618e-06
ENSMUSG00000021819	pre-mRNA processing	3.1460698590383074e-06
ENSMUSG00000012117	pre-mRNA processing	1.4141040891711007e-06
ENSMUSG00000032078	pre-mRNA processing	1e-07
ENSMUSG00000062075	pre-mRNA processing	1.1163525628648385e-06
ENSMUSG00000042388	pre-mRNA processing	1.763049826690628e-05
ENSMUSG00000002280	pre-mRNA processing	1e-07
ENSMUSG00000046897	pre-mRNA processing	1.079171964354388e-06
ENSMUSG00000007827	pre-mRNA processing	3.2473431386027345e-07
ENSMUSG00000002205	pre-mRNA processing	5.055184452916834e-07
ENSMUSG00000026019	pre-mRNA processing	5.64958919685834e-07
ENSMUSG00000029291	pre-mRNA processing	1.4109234617231563e-06
ENSMUSG00000031536	pre-mRNA processing	2.50452808762352e-06
ENSMUSG00000031834	pre-mRNA processing	4.908523086315147e-06
ENSMUSG00000013465	pre-mRNA processing	1e-07
ENSMUSG00000057649	pre-mRNA processing	1.660107073352091e-06
ENSMUSG00000020720	pre-mRNA processing	4.154227873359066e-06
ENSMUSG00000021022	pre-mRNA processing	1.3071888751312264e-05
ENSMUSG00000005813	pre-mRNA processing	1.5662486455373222e-06
ENSMUSG00000059495	pre-mRNA processing	1.9341884434830876e-06
ENSMUSG00000009585	pre-mRNA processing	1e-07
ENSMUSG00000071659	pre-mRNA processing	5.356196499663586e-06
ENSMUSG00000055436	pre-mRNA processing	1e-07
ENSMUSG00000022471	pre-mRNA processing	7.606122789850167e-06
ENSMUSG00000032418	pre-mRNA processing	6.72604595811654e-07
ENSMUSG00000033444	pre-mRNA processing	6.605610670878232e-05
ENSMUSG00000026860	pre-mRNA processing	1.730332594050013e-06
ENSMUSG00000022800	pre-mRNA processing	1.8011638643183364e-07
ENSMUSG00000001016	pre-mRNA processing	3.3004542282971192e-06
ENSMUSG00000032435	pre-mRNA processing	1.462119031571264e-06
ENSMUSG00000112508	pre-mRNA processing	1.6679813644039355e-05
ENSMUSG00000038822	pre-mRNA processing	2.7245597827203784e-06
ENSMUSG00000000384	pre-mRNA processing	1e-07
ENSMUSG00000037608	pre-mRNA processing	1e-07
ENSMUSG00000034042	pre-mRNA processing	1.167785805776211e-06
ENSMUSG00000038696	pre-mRNA processing	2.2609335236821114e-06
ENSMUSG00000021569	pre-mRNA processing	6.314139170205677e-07
ENSMUSG00000033253	pre-mRNA processing	2.849337880969406e-05
ENSMUSG00000019792	pre-mRNA processing	1.432990030410274e-05
ENSMUSG00000003437	pre-mRNA processing	9.224669936648626e-07
ENSMUSG00000031523	pre-mRNA processing	4.502982317430083e-06
ENSMUSG00000026784	pre-mRNA processing	1e-07
ENSMUSG00000040263	pre-mRNA processing	6.3273364570889715e-06
ENSMUSG00000020659	pre-mRNA processing	6.0312597114061376e-05
ENSMUSG00000030986	pre-mRNA processing	5.040786637750561e-07
ENSMUSG00000036138	pre-mRNA processing	2.632973673926171e-06
ENSMUSG00000055065	pre-mRNA processing	7.72928008592766e-07
ENSMUSG00000009907	pre-mRNA processing	5.380150556784142e-06
ENSMUSG00000022194	pre-mRNA processing	1.5644563912252083e-05
ENSMUSG00000027810	pre-mRNA processing	7.151804182420654e-06
ENSMUSG00000030805	pre-mRNA processing	3.229553553758885e-07
ENSMUSG00000029313	pre-mRNA processing	2.4018539790617105e-07
ENSMUSG00000003573	pre-mRNA processing	8.283622039800812e-07
ENSMUSG00000033826	pre-mRNA processing	8.089435308770517e-07
ENSMUSG00000021431	pre-mRNA processing	1.7126777227350203e-05
ENSMUSG00000010205	pre-mRNA processing	7.870539737055135e-07
ENSMUSG00000021548	pre-mRNA processing	5.357867188393972e-06
ENSMUSG00000031756	pre-mRNA processing	1.1147049630643298e-06
ENSMUSG00000022314	pre-mRNA processing	3.8434701245619515e-07
ENSMUSG00000050017	pre-mRNA processing	1.2434077908215954e-06
ENSMUSG00000023018	pre-mRNA processing	1e-07
ENSMUSG00000024515	pre-mRNA processing	1e-07
ENSMUSG00000022992	pre-mRNA processing	3.2694253327887588e-06
ENSMUSG00000035469	pre-mRNA processing	4.698885271658144e-06
ENSMUSG00000003038	pre-mRNA processing	7.350020941046144e-06
ENSMUSG00000022721	pre-mRNA processing	1e-07
ENSMUSG00000029814	pre-mRNA processing	1.6573971568030512e-06
ENSMUSG00000026626	pre-mRNA processing	5.884779294264944e-06
ENSMUSG00000032294	pre-mRNA processing	4.689925796929933e-05
ENSMUSG00000033565	pre-mRNA processing	2.0117337463756184e-06
ENSMUSG00000030491	pre-mRNA processing	9.295572738783037e-06
ENSMUSG00000026234	pre-mRNA processing	1e-07
ENSMUSG00000018362	pre-mRNA processing	4.245612024100405e-06
ENSMUSG00000030541	pre-mRNA processing	7.125611670605211e-07
ENSMUSG00000016757	pre-mRNA processing	1e-07
ENSMUSG00000028800	pre-mRNA processing	3.833882844444117e-06
ENSMUSG00000017861	pre-mRNA processing	2.0194002998234075e-06
ENSMUSG00000022322	pre-mRNA processing	6.464614667643195e-07
ENSMUSG00000011158	pre-mRNA processing	6.680631844825709e-06
ENSMUSG00000018677	pre-mRNA processing	1e-07
ENSMUSG00000001588	pre-mRNA processing	6.604088659698887e-06
ENSMUSG00000038712	pre-mRNA processing	1.906114037114276e-06
ENSMUSG00000033373	pre-mRNA processing	2.2944184659035334e-06
ENSMUSG00000023007	pre-mRNA processing	2.34747893820875e-06
ENSMUSG00000001627	pre-mRNA processing	2.104979760937568e-06
ENSMUSG00000016664	pre-mRNA processing	2.035940887530798e-06
ENSMUSG00000015165	pre-mRNA processing	1.7419275341625362e-06
ENSMUSG00000037373	pre-mRNA processing	1.3928736819038826e-05
ENSMUSG00000034994	pre-mRNA processing	3.850170790737978e-07
ENSMUSG00000047146	pre-mRNA processing	5.641516644051589e-06
ENSMUSG00000025410	pre-mRNA processing	4.5047277205973486e-07
ENSMUSG00000040213	pre-mRNA processing	2.009824355762534e-07
ENSMUSG00000021715	pre-mRNA processing	1.0086032982653126e-06
ENSMUSG00000058729	pre-mRNA processing	3.130493371994394e-05
ENSMUSG00000063524	pre-mRNA processing	1e-07
ENSMUSG00000002658	pre-mRNA processing	6.130329789109173e-07
ENSMUSG00000007603	pre-mRNA processing	9.061062004988134e-07
ENSMUSG00000006299	pre-mRNA processing	1.3861229433917714e-06
ENSMUSG00000026584	pre-mRNA processing	0.0001098289505571032
ENSMUSG00000021493	pre-mRNA processing	1.4392853791377713e-06
ENSMUSG00000027671	pre-mRNA processing	2.42117259562015e-06
ENSMUSG00000027968	pre-mRNA processing	5.47330510254978e-06
ENSMUSG00000021646	pre-mRNA processing	8.541449522713634e-06
ENSMUSG00000056131	pre-mRNA processing	8.75886402105561e-06
ENSMUSG00000021832	pre-mRNA processing	7.926797766990909e-06
ENSMUSG00000047215	pre-mRNA processing	7.747865286482134e-07
ENSMUSG00000040423	pre-mRNA processing	1.3125187503836942e-06
ENSMUSG00000030630	pre-mRNA processing	4.5595394119274274e-06
ENSMUSG00000005262	pre-mRNA processing	6.378390257734578e-06
ENSMUSG00000046711	pre-mRNA processing	0.00014875019317390828
ENSMUSG00000025428	pre-mRNA processing	2.0549260270543233e-06
ENSMUSG00000025326	pre-mRNA processing	3.1945708472698856e-06
ENSMUSG00000039630	pre-mRNA processing	1.1001194455844047e-07
ENSMUSG00000037103	pre-mRNA processing	1.1858376560009717e-06
ENSMUSG00000056770	pre-mRNA processing	1.2507305398324361e-06
ENSMUSG00000030884	pre-mRNA processing	5.546981692594747e-06
ENSMUSG00000001482	pre-mRNA processing	2.6258613805133726e-05
ENSMUSG00000028677	pre-mRNA processing	6.875206174251512e-06
ENSMUSG00000069910	pre-mRNA processing	1.980376862137684e-06
ENSMUSG00000041747	pre-mRNA processing	4.812696498045877e-07
ENSMUSG00000002102	pre-mRNA processing	2.7043125025862727e-07
ENSMUSG00000015176	pre-mRNA processing	1.1426899639300686e-06
ENSMUSG00000031167	pre-mRNA processing	4.3178118150304685e-07
ENSMUSG00000041431	pre-mRNA processing	1.4184212942332676e-06
ENSMUSG00000062867	pre-mRNA processing	1e-07
ENSMUSG00000053907	pre-mRNA processing	6.363921214629917e-06
ENSMUSG00000021712	pre-mRNA processing	3.629980810331434e-05
ENSMUSG00000030403	pre-mRNA processing	1e-07
ENSMUSG00000026933	pre-mRNA processing	7.970492960554347e-06
ENSMUSG00000033021	pre-mRNA processing	7.719390573874532e-07
ENSMUSG00000032783	pre-mRNA processing	9.984817290720087e-05
ENSMUSG00000042729	pre-mRNA processing	1.317071719721731e-06
ENSMUSG00000029063	pre-mRNA processing	2.2126692921308424e-06
ENSMUSG00000028085	pre-mRNA processing	8.680744875269521e-07
ENSMUSG00000021692	pre-mRNA processing	1.6860953013128425e-07
ENSMUSG00000006281	pre-mRNA processing	1e-07
ENSMUSG00000028683	pre-mRNA processing	3.424627173303399e-07
ENSMUSG00000020271	pre-mRNA processing	4.3803992920144665e-06
ENSMUSG00000024966	pre-mRNA processing	1e-07
ENSMUSG00000043872	pre-mRNA processing	1.0476398111499496e-06
ENSMUSG00000014195	pre-mRNA processing	7.373922059366903e-07
ENSMUSG00000025451	pre-mRNA processing	8.592978778584753e-07
ENSMUSG00000030967	pre-mRNA processing	2.973903277822993e-06
ENSMUSG00000063952	pre-mRNA processing	5.348035275268519e-07
ENSMUSG00000026779	pre-mRNA processing	2.242341606007205e-06
ENSMUSG00000029283	pre-mRNA processing	6.894987018044203e-05
ENSMUSG00000030603	pre-mRNA processing	4.050377480734238e-06
ENSMUSG00000031921	pre-mRNA processing	1.0354643709359151e-05
ENSMUSG00000032316	pre-mRNA processing	1.5746424926211338e-06
ENSMUSG00000040945	pre-mRNA processing	5.8445449865653725e-06
ENSMUSG00000033985	pre-mRNA processing	1.174332288091714e-06
ENSMUSG00000039048	pre-mRNA processing	1e-07
ENSMUSG00000022353	pre-mRNA processing	1.4210915527211254e-07
ENSMUSG00000030177	pre-mRNA processing	1.0252251475018251e-07
ENSMUSG00000022216	pre-mRNA processing	2.2823786357644535e-07
ENSMUSG00000021215	pre-mRNA processing	3.3514533119018137e-06
ENSMUSG00000024603	pre-mRNA processing	7.285271962625077e-06
ENSMUSG00000035478	pre-mRNA processing	1.9558494800714e-07
ENSMUSG00000002996	pre-mRNA processing	1e-07
ENSMUSG00000025912	pre-mRNA processing	1.5206245612368871e-05
[truncated: 42,362 more rows]
