# Supplementary material for: Subcellular mRNA kinetic modeling reveals nuclear retention as rate-limiting
Source: Mol Syst Biol. 2024 Nov 15;20(12):1346–71. doi: 10.1038/s44320-024-00073-2 (PMC11611909; doi:10.1038/s44320-024-00073-2)
Supplement: Supplementary file 11 — Figure EV3 Source Data [file 44320_2024_73_MOESM11_ESM.xlsx]

## Sheet: Description
Table 1
Sheet	Used in Figure	Description
Fit results from sensitivity analysis	EV3C	Contains the changes of the subcellular parameters relative to the best fit result (new fit/best fit - 1) when modifying the elongation rate (columns “pre-mRNA processing” until “Membrane decay”). Column “Change elongation rate” gives the modification for the elongation rate (fixed parameter in fit).
Slopes from linear regression	EV3C,D	Contains the slopes m of the linear regression y=mx including the R-squared values.
	EV3A	Relative errors on elongation rate estimations can be calculate from standard error / rate from the Source Data for Figure 3 or the Condensed Table.
	EV3B	Elongation rate estimates can be found in Source Data for Figure 3 or the Condensed Table.
	EV3B	Shao et al. data can be found at https://www.embopress.org/doi/suppl/10.15252/msb.202110407/suppl_file/msb202110407-sup-0002-tableev1.xlsx

## Sheet: Fit results from sensitivity an
Table 2
gene_id	Change elongation rate	pre-mRNA processing	Nuclear retention	Cytosolic transport	Cytosolic decay	Membrane decay
ENSMUSG00000000001	-0.5	1.781062670919619	0.022243584175409392		9.277935534950014
ENSMUSG00000000001	-0.1	0.09287631874900537	0.005017526660041627		0.06712099237938074
ENSMUSG00000000001	0.0	0.0	0.0		0.0
ENSMUSG00000000001	0.1	-0.06207946367020778	-0.004810599263269766		-0.044652956432229884
ENSMUSG00000000001	0.5	-0.18837103229233565	-0.021377193470615174		-0.09100112119228454
ENSMUSG00000000028	-0.5	0.18406388666455187	0.06072731120398411		0.06058224053890604
ENSMUSG00000000028	-0.1	0.01850923115146408	0.007101220129359875		0.007026245711563295
ENSMUSG00000000028	0.0	0.0	0.0		0.0
ENSMUSG00000000028	0.1	-0.014923046688714248	-0.005859590472758303		-0.005785723854701996
ENSMUSG00000000028	0.5	-0.05391942045354603	-0.021687758082942543		-0.0213593334110721
ENSMUSG00000000085	-0.5	0.31814554791073246	0.021066385939593646		0.02268532214430219
ENSMUSG00000000085	-0.1	0.028583584158791142	0.0029628099752545545		0.0030110918280186194
ENSMUSG00000000085	0.0	0.0	0.0		0.0
ENSMUSG00000000085	0.1	-0.02295623451860107	-0.002513982921471425		-0.0025362477096421143
ENSMUSG00000000085	0.5	-0.08333997492900469	-0.009628146853216335		-0.009632842798430241
ENSMUSG00000000088	-0.5	3.8737190529785552	0.023626952302014725	1.658662527290614		1.6586661442221193
ENSMUSG00000000088	-0.1	0.1886055072341455	0.002532140024193996	0.1392325417770197		0.13923258565815466
ENSMUSG00000000088	0.0	0.0	0.0	0.0		0.0
ENSMUSG00000000088	0.1	-0.10806400478880485	-0.0034676474930164236	-0.0850441824920124		-0.08504417448472101
ENSMUSG00000000088	0.5	-0.29525489774097846	-0.019847367656215087	-0.17717358697339425		-0.17717369807266947
ENSMUSG00000000120	-0.5	0.12996211215038356	0.024381655468513452	0.022975863988430545		1.6546490567238479
ENSMUSG00000000120	-0.1	0.01366424341668293	0.003321001249801281	0.0031866463464065298		0.07387177494593988
ENSMUSG00000000120	0.0	0.0	0.0	0.0		0.0
ENSMUSG00000000120	0.1	-0.011047310788755538	-0.0028338175810482813	-0.002734825580386735		-0.05354824488920562
ENSMUSG00000000120	0.5	-0.03990917270451799	-0.010920943034272712	-0.010626868755327479		-0.17282984911719546
ENSMUSG00000000127	-0.5	0.714123705095244	0.20515668027931033		10.500335487854883
ENSMUSG00000000127	-0.1	0.0814542463788781	0.019503284261037868		0.4760113775300112
ENSMUSG00000000127	0.0	0.0	0.0		0.0
ENSMUSG00000000127	0.1	-0.05916737688541607	-0.016884554093388293		-0.21414944607260522
ENSMUSG00000000127	0.5	-0.1850780307844344	-0.07079897192020146		-0.464326666595268
ENSMUSG00000000131	-0.5	0.4397341953494669	0.03342767292236237		0.04473578061968264
ENSMUSG00000000131	-0.1	0.03934887571163581	0.003866534185537507		0.0046858539180076875
ENSMUSG00000000131	0.0	0.0	0.0		0.0
ENSMUSG00000000131	0.1	-0.031097075745645353	-0.0031562738619466124		-0.0037494359441996306
ENSMUSG00000000131	0.5	-0.10926939282663539	-0.011630339360004016		-0.013531433528317982
ENSMUSG00000000134	-0.5	0.11396313446156636	0.02111515505078554		0.025322704596841383
ENSMUSG00000000134	-0.1	0.012502817808131006	0.002288176301628253		0.0027377524405354237
ENSMUSG00000000134	0.0	0.0	0.0		0.0
ENSMUSG00000000134	0.1	-0.010207739903151491	-0.0018582481188695876		-0.002219103873746131
ENSMUSG00000000134	0.5	-0.0373249770558961	-0.006750252710399862		-0.008037457957876692
ENSMUSG00000000142	-0.5	0.17904445688116555	0.13219611351662963		0.1501068967789836
ENSMUSG00000000142	-0.1	0.02153733222532339	0.020381859150617743		0.021974351484779886
ENSMUSG00000000142	0.0	0.0	0.0		0.0
ENSMUSG00000000142	0.1	-0.018319405143442324	-0.017369805203151678		-0.01855874990957118
ENSMUSG00000000142	0.5	-0.06802201288049137	-0.0666712852780259		-0.07064802359804645
ENSMUSG00000000148	-0.5	0.0854393295104301	0.09089646467876622		0.06797255139327474
ENSMUSG00000000148	-0.1	0.007072036215600264	0.019124423494261578		0.0040979375077643265
ENSMUSG00000000148	0.0	0.0	0.0		0.0
ENSMUSG00000000148	0.1	-0.005271087398170393	-0.017814722464259747		-0.00248884001769889
ENSMUSG00000000148	0.5	-0.01759450893827952	-0.07211514538476427		-0.005924356171379541
ENSMUSG00000000149	-0.5	0.7742408994234327	0.05233492269115847		0.053515471597202824
ENSMUSG00000000149	-0.1	0.046215968098169524	0.008529534060706112		0.00868891258567328
ENSMUSG00000000149	0.0	0.0	0.0		0.0
ENSMUSG00000000149	0.1	-0.034687860630916556	-0.007407136634507205		-0.007501969524688956
ENSMUSG00000000149	0.5	-0.1152721162808017	-0.029037043306952892		-0.02923370817692017
ENSMUSG00000000168	-0.5	0.04974429418280146	0.02541044350476973		0.06432420889843904
ENSMUSG00000000168	-0.1	0.005406227165090982	0.0029344112345883744		0.006423836882082368
ENSMUSG00000000168	0.0	0.0	0.0		0.0
ENSMUSG00000000168	0.1	-0.004402325799954032	-0.0024243037062514627		-0.005112025954369326
ENSMUSG00000000168	0.5	-0.01603184061066687	-0.008991698770680623		-0.018197324083200406
ENSMUSG00000000194	-0.5	0.7040188014707558	0.14437200910916137	0.13598505789992488		0.1297186868818998
ENSMUSG00000000194	-0.1	0.04446558003850565	0.022185172435575495	0.019077504428162806		0.01875583660429858
ENSMUSG00000000194	0.0	0.0	0.0	0.0		0.0
ENSMUSG00000000194	0.1	-0.03255871885409345	-0.01901159155117138	-0.016095606867602474		-0.015812195483239422
ENSMUSG00000000194	0.5	-0.10851305478556716	-0.07205277492840978	-0.0581933509934347		-0.056953541794716456
ENSMUSG00000000253	-0.5	0.15667335719901532	0.03232744765779327		0.03137974224385176
ENSMUSG00000000253	-0.1	0.015249034261696881	0.004885020040683807		0.004792897480017322
ENSMUSG00000000253	0.0	0.0	0.0		0.0
ENSMUSG00000000253	0.1	-0.01212926841395856	-0.004267038179483151		-0.004195045234547168
ENSMUSG00000000253	0.5	-0.04306775317532452	-0.016825153078137367		-0.01657540268950486
ENSMUSG00000000275	-0.5	0.11426705633831857	0.04862545079409575		0.04864244924136307
ENSMUSG00000000275	-0.1	0.012341362068071238	0.005450309996047897		0.005449151454562706
ENSMUSG00000000275	0.0	0.0	0.0		0.0
ENSMUSG00000000275	0.1	-0.010047531677622401	-0.004476507069685054		-0.004474867215016665
ENSMUSG00000000275	0.5	-0.0366078087497449	-0.01650303643070128		-0.0164927384433865
ENSMUSG00000000276	-0.5	0.19180489227036102	0.3451993086825038	0.30898205878999074		0.28154770497234116
ENSMUSG00000000276	-0.1	0.025623496319722383	0.04024335674918955	0.03303580390745897		0.02709384808648485
ENSMUSG00000000276	0.0	0.0	0.0	0.0		0.0
ENSMUSG00000000276	0.1	-0.02183257567864183	-0.033294432697632326	-0.026777289689640105		-0.02136903208022989
ENSMUSG00000000276	0.5	-0.08181325088897429	-0.12224217609041055	-0.09689818005240147		-0.07578541198467292
ENSMUSG00000000278	-0.5	0.1627805995549605	0.04843070793647297	0.03654053232948651		0.036267078740783054
ENSMUSG00000000278	-0.1	0.016624517625472013	0.005563980828982462	0.003622421727314862		0.003586982794618665
ENSMUSG00000000278	0.0	0.0	0.0	0.0		0.0
ENSMUSG00000000278	0.1	-0.013361450813345166	-0.004590626430240552	-0.0028598789916336465		-0.00283039151617126
ENSMUSG00000000278	0.5	-0.04794133389244504	-0.01700288826753915	-0.009993886534039098		-0.009886087478046424
ENSMUSG00000000282	-0.5	0.0007528475277245317	0.0712107839476559		0.07196352543602602
ENSMUSG00000000282	-0.1	0.0003408640197652968	0.007489522259444215		0.007563415005704455
ENSMUSG00000000282	0.0	0.0	0.0		0.0
ENSMUSG00000000282	0.1	-0.00034018522130974116	-0.006041527489857534		-0.006098847418575026
ENSMUSG00000000282	0.5	-0.001454457882504201	-0.021844741055844885		-0.02204752818531086
ENSMUSG00000000296	-0.5	0.5414930671558396	0.07312084543176467		-0.474845232585803
ENSMUSG00000000296	-0.1	0.05999340551214383	0.010216615355318037		-0.019575252228823503
ENSMUSG00000000296	0.0	0.0	0.0		0.0
ENSMUSG00000000296	0.1	-0.04971766213615114	-0.008936185678213193		0.007284862235185319
ENSMUSG00000000296	0.5	-0.16769032195345623	-0.04142650509907875		0.002768983499803035
ENSMUSG00000000308	-0.5	0.0030737180066338077	0.0014073744029956536		0.003676232589913786
ENSMUSG00000000308	-0.1	0.0003384910297909993	0.0001584038038766611		0.0003954635832608133
ENSMUSG00000000308	0.0	0.0	0.0		0.0
ENSMUSG00000000308	0.1	-0.00027631103461212003	-0.00013007079624505202		-0.00032041514850666974
ENSMUSG00000000308	0.5	-0.0010219598079098668	-0.0004707660268318259		-0.00121522791266504
ENSMUSG00000000320	-0.5	0.006854385472756297	0.0013507017382556885		0.0011504416236516324
ENSMUSG00000000320	-0.1	0.0007591835569420446	0.00015171890996823478		0.00012881230727956883
ENSMUSG00000000320	0.0	0.0	0.0		0.0
ENSMUSG00000000320	0.1	-0.0006211858043659868	-0.00012459745201176542		-0.00010573675778158265
ENSMUSG00000000320	0.5	-0.002291065290825567	-0.0004653199741585512		-0.0003958074876572182
ENSMUSG00000000339	-0.5	0.015826724530833003	0.007429811262512187		0.0211233140072844
ENSMUSG00000000339	-0.1	0.0017601858362794598	0.0008429695065181875		0.0022069943146263427
ENSMUSG00000000339	0.0	0.0	0.0		0.0
ENSMUSG00000000339	0.1	-0.0014384526344487503	-0.0006943883723299349		-0.0017673276963058315
ENSMUSG00000000339	0.5	-0.005237480421391605	-0.0025424577046972985		-0.006640190821873171
ENSMUSG00000000346	-0.5	0.005194246774847366	0.0016118210628055518		0.005883692936527574
ENSMUSG00000000346	-0.1	0.0005686738485266574	0.00018196091390065838		0.0006429293130387759
ENSMUSG00000000346	0.0	0.0	0.0		0.0
ENSMUSG00000000346	0.1	-0.0004625881387321229	-0.00015160017215909427		-0.0005114353221474799
ENSMUSG00000000346	0.5	-0.0017304957584437508	-0.0005429387477606795		-0.001931488248437807
ENSMUSG00000000355	-0.5	0.0888947618291338	0.1760010512328738		0.17567437819706
ENSMUSG00000000355	-0.1	0.009931473023649495	0.023515629183989306		0.02345713498061186
ENSMUSG00000000355	0.0	0.0	0.0		0.0
ENSMUSG00000000355	0.1	-0.008092595806048375	-0.019507567866164144		-0.019456326289287174
ENSMUSG00000000355	0.5	-0.02948156071109076	-0.07222980943755242		-0.0720263325620073
ENSMUSG00000000365	-0.5	0.053686366725161694	0.030189205216331505		0.03068323186805544
ENSMUSG00000000365	-0.1	0.005914435995006739	0.0033724911044619166		0.003396925099406367
ENSMUSG00000000365	0.0	0.0	0.0		0.0
ENSMUSG00000000365	0.1	-0.004833492752789326	-0.00276108364354688		-0.002775407805203134
ENSMUSG00000000365	0.5	-0.017699836290357318	-0.010132302756956535		-0.010159371364091618
ENSMUSG00000000378	-0.5	0.11863656032926873	-0.009059934402641745		-0.00527270612351094
ENSMUSG00000000378	-0.1	0.012749444537452748	-0.0010551255178438135		-0.00066592552661493
ENSMUSG00000000378	0.0	0.0	0.0		0.0
ENSMUSG00000000378	0.1	-0.010332806734523192	0.0008639248015867018		0.0005514115485154569
ENSMUSG00000000378	0.5	-0.03759774634357271	0.0032189956134980324		0.0020869513276728924
ENSMUSG00000000409	-0.5	0.08069243525843794	0.03187708236196429		0.03102345119438632
ENSMUSG00000000409	-0.1	0.0089440938692682	0.0035595767677312207		0.003435860869202889
ENSMUSG00000000409	0.0	0.0	0.0		0.0
ENSMUSG00000000409	0.1	-0.007257809576056151	-0.002948248499499817		-0.0028376239649480217
ENSMUSG00000000409	0.5	-0.026858300057309603	-0.010736006625466477		-0.01031141776370259
ENSMUSG00000000420	-0.5	0.18153606099661324	0.030696784192070226	0.03370695659665701		0.03285737058495375
ENSMUSG00000000420	-0.1	0.018873427889447125	0.0035869296502706316	0.003074655988560382		0.0029690795080479226
ENSMUSG00000000420	0.0	0.0	0.0	0.0		0.0
ENSMUSG00000000420	0.1	-0.01522105583357991	-0.002972136360930522	-0.002377207142674198		-0.0022896751189368514
ENSMUSG00000000420	0.5	-0.05488131600466839	-0.011060196821733093	-0.008050265844010474		-0.007730160386487994
ENSMUSG00000000441	-0.5	0.5218733666251485	-0.007846257460903838		-0.005774535097613831
ENSMUSG00000000441	-0.1	0.04803750419806252	-0.0012448293823252854		-0.0009591315710069104
ENSMUSG00000000441	0.0	0.0	0.0		0.0
ENSMUSG00000000441	0.1	-0.03709237735040227	0.0008209347954417634		0.0005812426420535033
ENSMUSG00000000441	0.5	-0.12493957964274582	0.0012595036221800804		0.0003811600988481434
ENSMUSG00000000486	-0.5	0.17620221675073644	0.10922300205072277		0.10863671887069248
ENSMUSG00000000486	-0.1	0.01578641005578718	0.01476390307864306		0.014708820902778585
ENSMUSG00000000486	0.0	0.0	0.0		0.0
ENSMUSG00000000486	0.1	-0.01235709208514546	-0.012409707167165163		-0.012366803648621305
ENSMUSG00000000486	0.5	-0.04258465666621647	-0.04665955419390411		-0.04651555570435695
ENSMUSG00000000531	-0.5	0.19768400039924972	0.041072301280715484		0.03939698264690694
ENSMUSG00000000531	-0.1	0.020516121268740584	0.005310941597700847		0.005091392570051978
ENSMUSG00000000531	0.0	0.0	0.0		0.0
ENSMUSG00000000531	0.1	-0.016612000050360454	-0.004534486390613157		-0.004341810761350984
ENSMUSG00000000531	0.5	-0.060111767963677454	-0.01762597053423831		-0.01683412058862055
ENSMUSG00000000532	-0.5	0.16500701453559263	0.15349859889903184	0.1652572737596023		0.5341675619564199
ENSMUSG00000000532	-0.1	0.017416616984388567	0.01633531109837416	0.01800224138609674		0.056093887453165125
ENSMUSG00000000532	0.0	0.0	0.0	0.0		0.0
ENSMUSG00000000532	0.1	-0.014166878370543201	-0.013514349252398472	-0.014927319828040186		-0.04151452723475757
ENSMUSG00000000532	0.5	-0.051636225071520214	-0.050261438478866216	-0.055662077104996266		-0.13643315503046938
ENSMUSG00000000544	-0.5	0.18335960255037054	0.01927505038389654	0.08539719190954509		0.08563271088189484
ENSMUSG00000000544	-0.1	0.018710751104809242	0.0027427373462514115	0.00760732434389455		0.00760929442351288
ENSMUSG00000000544	0.0	0.0	0.0	0.0		0.0
ENSMUSG00000000544	0.1	-0.015099828728275533	-0.0023727625155098853	-0.0058191533364758685		-0.0058196044395489865
ENSMUSG00000000544	0.5	-0.0547163739908858	-0.009241949994813425	-0.019800311233707957		-0.019784797384320263
ENSMUSG00000000552	-0.5	0.06794427499581412	0.03259245687051071		0.03344198254818198
ENSMUSG00000000552	-0.1	0.007397833469484416	0.0038151368166410293		0.0038896320395507278
ENSMUSG00000000552	0.0	0.0	0.0		0.0
ENSMUSG00000000552	0.1	-0.006024933641180175	-0.00316099308732376		-0.0032183115402719675
ENSMUSG00000000552	0.5	-0.02197234605953491	-0.011767075331953536		-0.011961441201959633
ENSMUSG00000000555	-0.5	0.42466993231914985	0.022427049521595244	0.04554660239640507		0.006773262899080867
ENSMUSG00000000555	-0.1	0.039716511870623084	0.002086617105381494	0.004544999395031946		-0.00023967929882651173
ENSMUSG00000000555	0.0	0.0	0.0	0.0		0.0
ENSMUSG00000000555	0.1	-0.03130784015950361	-0.0016098204806225258	-0.0036036191773404225		0.00037339677339476296
ENSMUSG00000000555	0.5	-0.10978851815270718	-0.005442444398316093	-0.012692252117577962		0.0021147428574670446
ENSMUSG00000000561	-0.5	0.006641382419155795	0.003710164284261852		0.003622548001854131
ENSMUSG00000000561	-0.1	0.000737210213006545	0.0004117269042864802		0.00040168312534283324
ENSMUSG00000000561	0.0	0.0	0.0		0.0
ENSMUSG00000000561	0.1	-0.0006032570008041027	-0.0003368090487256836		-0.00032853642278773965
ENSMUSG00000000561	0.5	-0.002216447617956918	-0.0012352047594667015		-0.0012046587471583603
ENSMUSG00000000568	-0.5	0.010929931077143129	0.005393629712571846		0.008594749767978804
ENSMUSG00000000568	-0.1	0.0012048854033042122	0.0006076460770965131		0.0009122395957332774
ENSMUSG00000000568	0.0	0.0	0.0		0.0
ENSMUSG00000000568	0.1	-0.000984184636430907	-0.0004983209338954575		-0.0007422064377141657
ENSMUSG00000000568	0.5	-0.0036037601723234447	-0.0018246361097442598		-0.0027691926797015487
ENSMUSG00000000579	-0.5	0.26022049154895055	0.10653406819668843		0.10576398112084084
ENSMUSG00000000579	-0.1	0.024005233414664318	0.01338541666666515		0.013316658973621553
ENSMUSG00000000579	0.0	0.0	0.0		0.0
ENSMUSG00000000579	0.1	-0.01879615333953588	-0.011161270105849996		-0.011105565684175311
ENSMUSG00000000579	0.5	-0.0655643300972788	-0.04176995642957537		-0.04155986720358329
ENSMUSG00000000581	-0.5	0.008652519246760582	0.0024053051307844076		0.02550613230888965
ENSMUSG00000000581	-0.1	0.0009645244623344151	0.00026831091587276035		0.0027622953575308085
ENSMUSG00000000581	0.0	0.0	0.0		0.0
ENSMUSG00000000581	0.1	-0.0007893141222879985	-0.00021991109652907959		-0.002245909281464953
ENSMUSG00000000581	0.5	-0.002890142997607703	-0.0008084272107755641		-0.008183877284151597
ENSMUSG00000000600	-0.5	0.23514312668533188	0.17885995863188553		0.18719742939545925
ENSMUSG00000000600	-0.1	0.019332544264285545	0.020371037934456382		0.020872352925959348
ENSMUSG00000000600	0.0	0.0	0.0		0.0
ENSMUSG00000000600	0.1	-0.015438213844066961	-0.0164209544551418		-0.016768804090217082
ENSMUSG00000000600	0.5	-0.05571046764418763	-0.05902263672639241		-0.060057177338247114
ENSMUSG00000000605	-0.5	0.04227300769076092	0.010546281533159618	0.0015598359941193518		-0.011954247855515021
ENSMUSG00000000605	-0.1	0.004605262104832697	0.0012495438317345897	0.00018871501202299967		-0.0013882833444689435
ENSMUSG00000000605	0.0	0.0	0.0	0.0		0.0
ENSMUSG00000000605	0.1	-0.0037487320611111485	-0.0010350240047328763	-0.0001568580392623531		0.0011464818094704121
ENSMUSG00000000605	0.5	-0.013670307067907617	-0.003865772081669938	-0.0005910463144267464		0.0042550689327855995
ENSMUSG00000000628	-0.5	0.45277478590275555	0.01964279709572958		0.019388397166640647
ENSMUSG00000000628	-0.1	0.04038668609854579	0.0022083110961597097		0.0022789625024637328
ENSMUSG00000000628	0.0	0.0	0.0		0.0
ENSMUSG00000000628	0.1	-0.031872152203563986	-0.0017860068735275902		-0.00186175308191594
ENSMUSG00000000628	0.5	-0.11232516830068784	-0.006408801230494809		-0.006770019662401094
ENSMUSG00000000631	-0.5	0.03364749204993922	0.037129980463437295		0.03862989394534044
ENSMUSG00000000631	-0.1	0.0037557833993577816	0.0042069508619455576		0.0043952210894893096
ENSMUSG00000000631	0.0	0.0	0.0		0.0
ENSMUSG00000000631	0.1	-0.0029867772859316633	-0.0035475585396607112		-0.003686169973271647
ENSMUSG00000000631	0.5	-0.011007216970723155	-0.013038450811785451		-0.013515343472618513
ENSMUSG00000000708	-0.5	0.9231504630661742	0.0710255605172958		0.07004655131127047
ENSMUSG00000000708	-0.1	0.07217807944023913	0.007384115239417621		0.006785795991247401
ENSMUSG00000000708	0.0	0.0	0.0		0.0
ENSMUSG00000000708	0.1	-0.05277960272790361	-0.0062924652270910375		-0.005735340148996015
ENSMUSG00000000708	0.5	-0.16900085651506136	-0.024322871136541302		-0.022190602847262708
ENSMUSG00000000711	-0.5	0.09480588632565023	0.047757273347600826		0.04810812666932951
ENSMUSG00000000711	-0.1	0.010359150676670481	0.005385221973295051		0.00541518972900823
ENSMUSG00000000711	0.0	0.0	0.0		0.0
ENSMUSG00000000711	0.1	-0.008446016006307677	-0.004418508712266567		-0.004440754783230583
ENSMUSG00000000711	0.5	-0.0308364655676463	-0.016254205945166578		-0.01632504791094569
ENSMUSG00000000730	-0.5	0.1001838756737452	0.06743535479267537		6.9906714896107465
ENSMUSG00000000730	-0.1	0.01010603555912959	0.007398174026898685		0.13625005704898308
ENSMUSG00000000730	0.0	0.0	0.0		0.0
ENSMUSG00000000730	0.1	-0.008107576732978461	-0.006176750481777238		-0.08718345098610114
ENSMUSG00000000730	0.5	-0.02905785317343912	-0.02295998528904908		-0.2588526940023692
ENSMUSG00000000732	-0.5	0.02544814163424869	0.19343453651820108	0.18352102320752528		0.17429315990196526
ENSMUSG00000000732	-0.1	0.002800651125386633	0.022157569011329592	0.02065660889866705		0.019334047197634208
ENSMUSG00000000732	0.0	0.0	0.0	0.0		0.0
ENSMUSG00000000732	0.1	-0.002353704890792674	-0.01794006596869513	-0.016683925186053328		-0.015575500308928625
ENSMUSG00000000732	0.5	-0.008961106758214932	-0.06493521419853321	-0.06013601745054731		-0.05589406392678331
ENSMUSG00000000738	-0.5	0.5669333280279947	0.1052362877779025	-0.07521573903008172		-0.08663345153845348
ENSMUSG00000000738	-0.1	0.04832396306028919	0.015442453646677068	-0.0010126459793513565		-0.0018094096740858268
ENSMUSG00000000738	0.0	0.0	0.0	0.0		0.0
ENSMUSG00000000738	0.1	-0.035426892056169335	-0.013619889873610624	-0.0009938584134890904		-0.00047987196400700594
ENSMUSG00000000738	0.5	-0.11390704213291891	-0.05400359494832163	-0.0106594722240142		-0.009442208129879948
ENSMUSG00000000740	-0.5	0.0022599886165814986	0.0013325108764992155		0.0013326545005958312
ENSMUSG00000000740	-0.1	0.0002437316001855372	0.0001487318440718255		0.00014873202475462755
ENSMUSG00000000740	0.0	0.0	0.0		0.0
ENSMUSG00000000740	0.1	-0.00018620389347634436	-0.00011892753040732007		-0.00011878865067305178
ENSMUSG00000000740	0.5	-0.0007413343193178878	-0.0004430983079316553		-0.00044304619084201136
ENSMUSG00000000743	-0.5	0.5224482408646245	0.12012918559926056		0.11966239036728754
ENSMUSG00000000743	-0.1	0.03799597463215454	0.013695825830190023		0.01364992838154877
ENSMUSG00000000743	0.0	0.0	0.0		0.0
ENSMUSG00000000743	0.1	-0.02914290002071951	-0.011217459989759426		-0.011178970877781413
ENSMUSG00000000743	0.5	-0.09989463052628789	-0.04123001266842585		-0.041080136019941316
ENSMUSG00000000751	-0.5	0.20185843274358883	0.04726348255009305		0.21782208485152532
ENSMUSG00000000751	-0.1	0.019061702761281385	0.005982782812564924		0.017410973873614344
ENSMUSG00000000751	0.0	0.0	0.0		0.0
ENSMUSG00000000751	0.1	-0.015119327338372957	-0.0050229017513661045		-0.013435513336786387
ENSMUSG00000000751	0.5	-0.05354558736103565	-0.018960553357069476		-0.046351289141361884
ENSMUSG00000000753	-0.5	0.05362118344620992	0.05164353652746767	0.05408660834948131		-0.013536039338790107
ENSMUSG00000000753	-0.1	0.005637549305712142	0.0058730944555565046	0.006120901742901141		-0.001752057956318942
ENSMUSG00000000753	0.0	0.0	0.0	0.0		0.0
ENSMUSG00000000753	0.1	-0.004560412515151713	-0.004834499297844963	-0.005052388227738236		0.0015283158622427795
ENSMUSG00000000753	0.5	-0.016530042422765123	-0.017815959759602817	-0.01859973061301834		0.0059009909528977555
ENSMUSG00000000776	-0.5	0.1103583589825039	0.05113124040174544		0.05145944086802201
ENSMUSG00000000776	-0.1	0.012353988564988372	0.005812775544016047		0.005866128161341244
ENSMUSG00000000776	0.0	0.0	0.0		0.0
ENSMUSG00000000776	0.1	-0.01009457985587403	-0.004788939853663021		-0.004834395834682148
ENSMUSG00000000776	0.5	-0.036972911934107566	-0.01767218419866845		-0.017849955938060713
ENSMUSG00000000782	-0.5	0.10883635767947575	0.04594353281622654		0.05115733327150607
ENSMUSG00000000782	-0.1	0.011473730299071505	0.005375489912045728		0.005263663414712072
ENSMUSG00000000782	0.0	0.0	0.0		0.0
ENSMUSG00000000782	0.1	-0.009282006761247574	-0.004443596651281578		-0.004327791872143605
ENSMUSG00000000782	0.5	-0.03361041594911052	-0.016485940287686573		-0.016112459065298568
ENSMUSG00000000787	-0.5	0.016727853246125024	0.0027466937234865707		0.04428510896680904
ENSMUSG00000000787	-0.1	0.0018399483733650968	0.00031011610810205426		0.0047112188980364955
ENSMUSG00000000787	0.0	0.0	0.0		0.0
ENSMUSG00000000787	0.1	-0.0015051375402194145	-0.00025413498495430176		-0.0038178282478842362
ENSMUSG00000000787	0.5	-0.00558030042860691	-0.0009230162275201126		-0.013841197915974712
ENSMUSG00000000804	-0.5	0.28458220106686216	0.05878938355459806		0.05915564988274569
ENSMUSG00000000804	-0.1	0.03208102323579798	0.0056639051473341695		0.005719286928350886
ENSMUSG00000000804	0.0	0.0	0.0		0.0
ENSMUSG00000000804	0.1	-0.026280207361708774	-0.004497506748844304		-0.004557125739044876
ENSMUSG00000000804	0.5	-0.09584173288045439	-0.016057401972008		-0.01633247237670621
ENSMUSG00000000811	-0.5	0.4980519200487543	0.004171439547338451		0.0014876312113916157
ENSMUSG00000000811	-0.1	0.04862435846177093	0.012577960279749556		0.012107501096399798
ENSMUSG00000000811	0.0	0.0	0.0		0.0
ENSMUSG00000000811	0.1	-0.03715152807630828	-0.01398021795484794		-0.013700323059823938
ENSMUSG00000000811	0.5	-0.12179908781693993	-0.06048444311123635		-0.05985471385061525
ENSMUSG00000000827	-0.5	0.24903115890858518	0.11753621885766119		5.6945464663604985
ENSMUSG00000000827	-0.1	0.021509205853506463	0.013286070042033193		0.1866671245155005
ENSMUSG00000000827	0.0	0.0	0.0		0.0
ENSMUSG00000000827	0.1	-0.01682300923460145	-0.011147157286585552		-0.11216209384424403
ENSMUSG00000000827	0.5	-0.05854231900420925	-0.04179941767144901		-0.3156341933281075
ENSMUSG00000000838	-0.5	0.01147374003573809	0.008039149792550715		0.00787448929338308
ENSMUSG00000000838	-0.1	0.0012588559906552277	0.000905476340262501		0.0008857569585041247
ENSMUSG00000000838	0.0	0.0	0.0		0.0
ENSMUSG00000000838	0.1	-0.0010297521005488974	-0.0007414131830135728		-0.0007252453238062451
ENSMUSG00000000838	0.5	-0.003801310006662728	-0.0027051610810163718		-0.002648138124118571
ENSMUSG00000000881	-0.5	0.04703159755609687	0.02286596541968322		0.023315302124603754
ENSMUSG00000000881	-0.1	0.004993416943966489	0.0029914391069318924		0.0030520537182712193
ENSMUSG00000000881	0.0	0.0	0.0		0.0
ENSMUSG00000000881	0.1	-0.004040144026920212	-0.0025272761943374578		-0.002579045836165972
ENSMUSG00000000881	0.5	-0.01461449843165541	-0.009626893681134674		-0.009824050597278977
ENSMUSG00000000884	-0.5	0.18162849463821495	0.059493510784417225		0.058063618009938756
ENSMUSG00000000884	-0.1	0.017784557619570096	0.008008238877908136		0.00795408792695751
ENSMUSG00000000884	0.0	0.0	0.0		0.0
ENSMUSG00000000884	0.1	-0.014018795777254511	-0.006801683077143461		-0.006771302361398446
ENSMUSG00000000884	0.5	-0.04945937043267268	-0.025898859670718588		-0.02581189994817712
ENSMUSG00000000901	-0.5	0.05530310653413251	0.018789885497309422	0.01790652638379986		0.015909696199743584
ENSMUSG00000000901	-0.1	0.005985516093757193	0.0022787712712533104	0.001989575345392902		0.0016837936059868053
ENSMUSG00000000901	0.0	0.0	0.0	0.0		0.0
ENSMUSG00000000901	0.1	-0.004860332489618813	-0.0019063532204041111	-0.001629797215517037		-0.0013627027859076657
ENSMUSG00000000901	0.5	-0.017760023863477525	-0.007103536256369947	-0.005964239234931945		-0.004920281423221651
ENSMUSG00000000902	-0.5	0.12109257150139885	0.04837317320762624		0.3184305520530919
ENSMUSG00000000902	-0.1	0.012182835261716152	0.0059887895733004015		0.02614992242377423
ENSMUSG00000000902	0.0	0.0	0.0		0.0
ENSMUSG00000000902	0.1	-0.009767944403762274	-0.0050177794868139225		-0.02011521324448262
ENSMUSG00000000902	0.5	-0.03503561780313569	-0.01881244124236381		-0.069863905034236
ENSMUSG00000000915	-0.5	0.0017478392348406757	0.0019382443825792794		0.001961194985957926
ENSMUSG00000000915	-0.1	0.00019337887035986157	0.00021479717618255734		0.0002174732438937621
ENSMUSG00000000915	0.0	0.0	0.0		0.0
ENSMUSG00000000915	0.1	-0.00015812601689713102	-0.00017566976701022252		-0.0001778794870767042
ENSMUSG00000000915	0.5	-0.0005798294314689478	-0.000644359665220362		-0.0006524500453404247
ENSMUSG00000000916	-0.5	0.2873160514094004	0.07678766621726463		0.07861359278714586
ENSMUSG00000000916	-0.1	0.024027831696248336	0.010052373868722597		0.010239409882490724
ENSMUSG00000000916	0.0	0.0	0.0		0.0
ENSMUSG00000000916	0.1	-0.018828886208115514	-0.00839451668018476		-0.008535307415833193
ENSMUSG00000000916	0.5	-0.06618431821769599	-0.03147538548432982		-0.03193139201063133
ENSMUSG00000000957	-0.5	0.07621694165478887	0.0061435144333765734	0.009342748378464272		0.03427994887261132
ENSMUSG00000000957	-0.1	0.00823718394525863	0.0006762657539125527	0.0010610184409232115		0.003527312027465923
ENSMUSG00000000957	0.0	0.0	0.0	0.0		0.0
ENSMUSG00000000957	0.1	-0.006698661257373839	-0.0005546575366027762	-0.0008763901674443408		-0.0027836352352224036
ENSMUSG00000000957	0.5	-0.024408046324056798	-0.001999877790720861	-0.003188399322339275		-0.01038081661339152
ENSMUSG00000000958	-0.5	0.2036049938256499	0.0008597289987084533	0.005525609952869326		0.13509397883640073
ENSMUSG00000000958	-0.1	0.01929971968082489	0.0006323267993890713	0.0010100604039167127		0.011036752974259434
ENSMUSG00000000958	0.0	0.0	0.0	0.0		0.0
ENSMUSG00000000958	0.1	-0.01534239429730877	-0.00062764912389357	-0.000918176919438296		-0.00833646200490945
ENSMUSG00000000958	0.5	-0.05453694934020703	-0.002818998772055825	-0.003809334508167672		-0.027558291830755532
ENSMUSG00000000959	-0.5	0.023029507339884958	0.00885710463133127		0.008769603203889753
ENSMUSG00000000959	-0.1	0.0025513560703989135	0.0009909412396031936		0.000980552815428748
ENSMUSG00000000959	0.0	0.0	0.0		0.0
ENSMUSG00000000959	0.1	-0.0020881558034310244	-0.0008122302541375692		-0.0008036148922834219
ENSMUSG00000000959	0.5	-0.007649207643046441	-0.002983953303656639		-0.002951789272696237
ENSMUSG00000000976	-0.5	0.15319215330196534	0.04510603976232663		0.0459619809178482
ENSMUSG00000000976	-0.1	0.015731319634388008	0.0054314169667109		0.0055274428532336994
ENSMUSG00000000976	0.0	0.0	0.0		0.0
ENSMUSG00000000976	0.1	-0.012645838137845478	-0.004537861626468853		-0.004617986432267074
ENSMUSG00000000976	0.5	-0.045462361445850696	-0.017071036571188136		-0.017370852975498563
ENSMUSG00000001016	-0.5	0.06646493332953596	0.025003542584831173		0.05604177757811457
ENSMUSG00000001016	-0.1	0.0071166089718222025	0.0029315049429630147		0.005727108042365758
ENSMUSG00000001016	0.0	0.0	0.0		0.0
ENSMUSG00000001016	0.1	-0.005781498213348613	-0.0024298778649289865		-0.004589735153086805
ENSMUSG00000001016	0.5	-0.020979228033681685	-0.009057678770189037		-0.01644364567719192
ENSMUSG00000001034	-0.5	0.016377422704001887	0.002317472479099081		0.002211483516368462
ENSMUSG00000001034	-0.1	0.0018176987784874754	0.00025517424154442025		0.00024327195672579904
ENSMUSG00000001034	0.0	0.0	0.0		0.0
ENSMUSG00000001034	0.1	-0.0014782103477544162	-0.00021002388900748237		-0.0002003334012924407
ENSMUSG00000001034	0.5	-0.0054202226780381	-0.000768366033288892		-0.000732412963044049
ENSMUSG00000001036	-0.5	0.11073308465906595	0.09357663890947476		0.09477175265429172
ENSMUSG00000001036	-0.1	0.01167836464484906	0.013424501227614405		0.013697403008566367
ENSMUSG00000001036	0.0	0.0	0.0		0.0
ENSMUSG00000001036	0.1	-0.009569762779696012	-0.011391931357209284		-0.011626858032887433
ENSMUSG00000001036	0.5	-0.03525756588471696	-0.04330797935006936		-0.044200667446561814
ENSMUSG00000001039	-0.5	0.4606131212276392	-0.012698483591507714		-0.01332293551584307
ENSMUSG00000001039	-0.1	0.04349713534729993	0.009567612992342989		0.009487617452432762
ENSMUSG00000001039	0.0	0.0	0.0		0.0
ENSMUSG00000001039	0.1	-0.033581707671832106	-0.009790592322020841		-0.00972942918802544
ENSMUSG00000001039	0.5	-0.11335361504539465	-0.04259679315490039		-0.04239984541976105
ENSMUSG00000001052	-0.5	0.19579881287068424	0.026787271532682455		0.03137012559456931
ENSMUSG00000001052	-0.1	0.01862301426862034	0.004035632239309805		0.004541063172365023
ENSMUSG00000001052	0.0	0.0	0.0		0.0
ENSMUSG00000001052	0.1	-0.014985566150974572	-0.003417468262380985		-0.003846462907706294
ENSMUSG00000001052	0.5	-0.053102137949714745	-0.013674627185454424		-0.015286404685844746
ENSMUSG00000001053	-0.5	0.042998160065898405	0.05520117620286835		0.056743887289780304
ENSMUSG00000001053	-0.1	0.004664490414531652	0.006467458325613018		0.00663535524830694
ENSMUSG00000001053	0.0	0.0	0.0		0.0
ENSMUSG00000001053	0.1	-0.0038044824164817914	-0.0053375181104047265		-0.005473680042335061
ENSMUSG00000001053	0.5	-0.01387654558822049	-0.019778836040418635		-0.02027213185451726
ENSMUSG00000001054	-0.5	0.10411353144226276	0.013616562097845453		0.013656863564558419
ENSMUSG00000001054	-0.1	0.011161194715930911	0.0015565221261863993		0.0015457289473992386
ENSMUSG00000001054	0.0	0.0	0.0		0.0
ENSMUSG00000001054	0.1	-0.009056179251329066	-0.0012869159903990957		-0.0012752478632038766
ENSMUSG00000001054	0.5	-0.03295215965989684	-0.004765969253516467		-0.004710539629267707
ENSMUSG00000001056	-0.5	0.04611311192496359	0.01623063731485863		0.20163696270895293
ENSMUSG00000001056	-0.1	0.004916824241103068	0.00189598500314192		0.018372385369765043
ENSMUSG00000001056	0.0	0.0	0.0		0.0
ENSMUSG00000001056	0.1	-0.003990779443692083	-0.0016039371087924748		-0.013746934591236326
ENSMUSG00000001056	0.5	-0.014492973146460586	-0.005835636934612087		-0.050602980827663124
ENSMUSG00000001065	-0.5	0.03958006666981517	0.10854184639168474		0.10963977688188731
ENSMUSG00000001065	-0.1	0.00422199233251197	0.014468396306697828		0.014592428105933974
ENSMUSG00000001065	0.0	0.0	0.0		0.0
ENSMUSG00000001065	0.1	-0.0034720833356468583	-0.012102710430378028		-0.012200760158557755
ENSMUSG00000001065	0.5	-0.012868508620559993	-0.04525277469939015		-0.04560031074386728
ENSMUSG00000001082	-0.5	0.0024379063619692776	0.0006452779530907726	0.0007557038135339589		0.0006651156365276023
ENSMUSG00000001082	-0.1	0.0002660280658626224	7.311277411647943e-05	8.516987737650084e-05		7.446147426670713e-05
ENSMUSG00000001082	0.0	0.0	0.0	0.0		0.0
ENSMUSG00000001082	0.1	-0.00021603461215646824	-6.037751695431304e-05	-6.926802649620534e-05		-6.062919842930725e-05
ENSMUSG00000001082	0.5	-0.0008111581618757135	-0.0002158436859378554	-0.00025184664194977113		-0.00022153716817496782
ENSMUSG00000001089	-0.5	0.015551841235955655	0.005393871369863135		0.005485767269032493
ENSMUSG00000001089	-0.1	0.0016844882951556617	0.0006214060403035848		0.0006313154402697307
ENSMUSG00000001089	0.0	0.0	0.0		0.0
ENSMUSG00000001089	0.1	-0.0013959957047510185	-0.000495414970273278		-0.0005035042666307055
ENSMUSG00000001089	0.5	-0.005176907365319394	-0.0017706045110148505		-0.0018001621953368518
ENSMUSG00000001098	-0.5	0.33143877047787584	0.05590611578962812		3.5169854458963785
ENSMUSG00000001098	-0.1	0.02793066766972574	0.0034950120662469164		0.398875278913724
ENSMUSG00000001098	0.0	0.0	0.0		0.0
ENSMUSG00000001098	0.1	-0.022756000835081003	-0.0029620427550318684		-0.18566636421449834
ENSMUSG00000001098	0.5	-0.0835810902668016	-0.011126096426655963		-0.4499448828440368
ENSMUSG00000001100	-0.5	0.06560947299047792	0.0312004668950705		0.05905692001780638
ENSMUSG00000001100	-0.1	0.007064221990572994	0.003554546485939003		0.005979540992474108
ENSMUSG00000001100	0.0	0.0	0.0		0.0
ENSMUSG00000001100	0.1	-0.005743223078278237	-0.0029287870864886933		-0.004766080597523148
ENSMUSG00000001100	0.5	-0.02087193849559399	-0.010816053147879479		-0.017139637774083227
ENSMUSG00000001105	-0.5	0.0027770800367388215	0.0014676388863519296		0.001458789210902145
ENSMUSG00000001105	-0.1	0.000305287184339198	0.0001639732943501393		0.00016290291321352512
ENSMUSG00000001105	0.0	0.0	0.0		0.0
ENSMUSG00000001105	0.1	-0.0002457434914007184	-0.00013571571637749358		-0.0001347739637302947
ENSMUSG00000001105	0.5	-0.0009230816383472007	-0.0004916281287425939		-0.0004884915018128488
ENSMUSG00000001120	-0.5	0.35975213368009373	-0.031919330345453245		-0.03042647014974864
ENSMUSG00000001120	-0.1	0.03516612648896178	0.0017255983808537323		0.0020900126806788766
ENSMUSG00000001120	0.0	0.0	0.0		0.0
ENSMUSG00000001120	0.1	-0.026893151458502906	-0.0027176681647059775		-0.0030313377081068182
ENSMUSG00000001120	0.5	-0.090141423229677	-0.015591345636533638		-0.016757191384329406
ENSMUSG00000001127	-0.5	0.0032181561748250154	0.005110259469501388	0.004825741417844309		0.00372575335826264
ENSMUSG00000001127	-0.1	0.0003501896243833791	0.000574739967921456	0.0005412377009543778		0.00041720177204473963
ENSMUSG00000001127	0.0	0.0	0.0	0.0		0.0
ENSMUSG00000001127	0.1	-0.00028765363872862437	-0.0004691935951587345	-0.0004409930732097722		-0.0003396267746152981
ENSMUSG00000001127	0.5	-0.0010768618736710645	-0.0017030476912943682	-0.0016076253274360797		-0.0012387593396614438
ENSMUSG00000001134	-0.5	0.3216606985515904	0.09485698994223335		0.0936497006562167
ENSMUSG00000001134	-0.1	0.02837167451621614	0.022338318677918023		0.022234869784016675
ENSMUSG00000001134	0.0	0.0	0.0		0.0
ENSMUSG00000001134	0.1	-0.021573993744336772	-0.019696846461070172		-0.019624726472037612
ENSMUSG00000001134	0.5	-0.07295951634835673	-0.07683108766117341		-0.07662066785344701
ENSMUSG00000001138	-0.5	0.04699052470974174	0.18113746006212428	0.10498972367677939		0.05689720023432221
ENSMUSG00000001138	-0.1	0.005779342281553301	0.019995478663808353	0.010579504367778325		0.004460125793091629
ENSMUSG00000001138	0.0	0.0	0.0	0.0		0.0
ENSMUSG00000001138	0.1	-0.0048859559535122665	-0.016207020233604985	-0.008423138427973709		-0.0033297661696546355
ENSMUSG00000001138	0.5	-0.018511697882895195	-0.05876382463787588	-0.02990439207517115		-0.010868543650345952
ENSMUSG00000001143	-0.5	0.1975150212458292	0.006146382918986504	0.03423327290414302		0.05320562418243058
ENSMUSG00000001143	-0.1	0.017516204024220938	0.006247197456430209	0.009405220135215275		0.011724831517315515
ENSMUSG00000001143	0.0	0.0	0.0	0.0		0.0
ENSMUSG00000001143	0.1	-0.013685091658624415	-0.0059431322756553495	-0.008537560279168743		-0.010488035494271797
ENSMUSG00000001143	0.5	-0.04779723252672763	-0.025313692833778823	-0.03460390610312869		-0.04159210721998807
ENSMUSG00000001150	-0.5	0.1590308574212893	0.024440769188608602		0.5449402455203773
ENSMUSG00000001150	-0.1	0.016611375658172944	0.0026831839291441284		0.04291419601044222
ENSMUSG00000001150	0.0	0.0	0.0		0.0
ENSMUSG00000001150	0.1	-0.013424686126209617	-0.0021930194038937145		-0.03274208499883613
ENSMUSG00000001150	0.5	-0.04845778732029127	-0.008077573164091523		-0.1101344260829733
ENSMUSG00000001151	-0.5	0.8181293198628974	-0.022146390762856183	0.03057320797608587		0.04484782928802922
ENSMUSG00000001151	-0.1	0.0602727755693826	-0.0018426335966227336	0.00346366106779894		0.0036545438470976244
ENSMUSG00000001151	0.0	0.0	0.0	0.0		0.0
ENSMUSG00000001151	0.1	-0.044788711335538856	0.0008894563776207232	-0.0031574966663583393		-0.0027868605029285343
ENSMUSG00000001151	0.5	-0.14901659397940648	0.0007745850133999976	-0.012684437364578915		-0.008533358844349581
ENSMUSG00000001157	-0.5	0.15138550694097463	0.07051377060226027		0.0695589370766938
ENSMUSG00000001157	-0.1	0.015722711882323992	0.00799905672047907		0.007852725604411859
ENSMUSG00000001157	0.0	0.0	0.0		0.0
ENSMUSG00000001157	0.1	-0.012723021067912121	-0.0065786224106452185		-0.006448736196437599
ENSMUSG00000001157	0.5	-0.04605995401215801	-0.02428744619221923		-0.023764445726924266
ENSMUSG00000001158	-0.5	0.03575819750692566	0.011137971730093454		0.11306976846216954
ENSMUSG00000001158	-0.1	0.0038934647020723023	0.001297868964762916		0.011346085616846802
ENSMUSG00000001158	0.0	0.0	0.0		0.0
ENSMUSG00000001158	0.1	-0.003135690895012311	-0.0010850507642444773		-0.009006766397118615
ENSMUSG00000001158	0.5	-0.011516864391766912	-0.0040076636487856865		-0.03233035771988002
ENSMUSG00000001173	-0.5	0.0029235084268950384	0.0026213026156109986		0.002622575587230447
ENSMUSG00000001173	-0.1	0.00030770585287065444	0.0003009964399223186		0.00030075490832826013
ENSMUSG00000001173	0.0	0.0	0.0		0.0
ENSMUSG00000001173	0.1	-0.00026359091410910196	-0.00023979196073586895		-0.00023984305496893565
ENSMUSG00000001173	0.5	-0.0009919452226178072	-0.0008663281711394077		-0.0008670819602517588
ENSMUSG00000001228	-0.5	0.035007432527241145	0.01152946365284313		0.011543235269726448
ENSMUSG00000001228	-0.1	0.00385123393905773	0.0012838777520054467		0.0012838934420109638
ENSMUSG00000001228	0.0	0.0	0.0		0.0
ENSMUSG00000001228	0.1	-0.003144016557995233	-0.0010512735290236774		-0.0010511151089785953
ENSMUSG00000001228	0.5	-0.0114980512482874	-0.0038571335015051833		-0.003855315777538504
ENSMUSG00000001229	-0.5	0.025088702481960157	0.00425467060650786		0.004154540927856054
ENSMUSG00000001229	-0.1	0.002753791689706242	0.00048112892839657917		0.00046882568718653594
ENSMUSG00000001229	0.0	0.0	0.0		0.0
ENSMUSG00000001229	0.1	-0.0022498729755626723	-0.000394212756561263		-0.00038392484874139043
ENSMUSG00000001229	0.5	-0.008223594706374682	-0.0014521091064928493		-0.0014134314654405955
ENSMUSG00000001248	-0.5	0.06099908555372857	0.12241746964574785	0.11961737567065045		0.10345481725131811
ENSMUSG00000001248	-0.1	0.007456847414209156	0.013142148469359238	0.012810760724069947		0.010670362473535144
ENSMUSG00000001248	0.0	0.0	0.0	0.0		0.0
ENSMUSG00000001248	0.1	-0.006280523419986528	-0.01059659632989407	-0.010325919391285798		-0.00854157233011299
ENSMUSG00000001248	0.5	-0.023580756207311038	-0.038347350632072175	-0.037322637713720686		-0.030589825898038603
ENSMUSG00000001270	-0.5	0.0017501444565439783	0.001075465617899951		0.0010730092572379668
ENSMUSG00000001270	-0.1	0.00019393142987866874	0.00011923638975686046		0.00011894772959131217
ENSMUSG00000001270	0.0	0.0	0.0		0.0
ENSMUSG00000001270	0.1	-0.00015861847889142577	-9.752523671613389e-05		-9.728806463837891e-05
ENSMUSG00000001270	0.5	-0.0005815227748878771	-0.00035770240621735283		-0.0003568331847085826
ENSMUSG00000001281	-0.5	0.04186216993741376	0.01752063455456576	0.01989162465617711		0.030310072888596995
ENSMUSG00000001281	-0.1	0.004565529994655648	0.0020901772632440085	0.002333845394304257		0.0033127140054254323
ENSMUSG00000001281	0.0	0.0	0.0	0.0		0.0
ENSMUSG00000001281	0.1	-0.0037155876827167367	-0.0017410754067400669	-0.0019381723251642446		-0.0026925363728038665
ENSMUSG00000001281	0.5	-0.013585332831788643	-0.006501588990695639	-0.007212092462496988		-0.009767559866235787
ENSMUSG00000001285	-0.5	0.16770691452474673	0.050001211066280415		0.04919698048093868
ENSMUSG00000001285	-0.1	0.015813898321871633	0.006441173672295575		0.006359763868103885
ENSMUSG00000001285	0.0	0.0	0.0		0.0
ENSMUSG00000001285	0.1	-0.012566098625264921	-0.00541766283666556		-0.005349619341456169
ENSMUSG00000001285	0.5	-0.04448173553840762	-0.020510837064865117		-0.020256301671843113
ENSMUSG00000001288	-0.5	0.02045617817160994	0.006661547639604137		0.007895554656914161
ENSMUSG00000001288	-0.1	0.002259140049689412	0.0007422466411071138		0.0008757119461662022
ENSMUSG00000001288	0.0	0.0	0.0		0.0
ENSMUSG00000001288	0.1	-0.0018452311993782944	-0.0006078368974086201		-0.0007162896644795635
ENSMUSG00000001288	0.5	-0.006767290734350007	-0.002225271613877422		-0.00262277332547578
ENSMUSG00000001289	-0.5	0.06388457795792957	0.0422315839807601		0.031018363780213276
ENSMUSG00000001289	-0.1	0.006795941048111764	0.004878464925661019		0.0032379635721853095
ENSMUSG00000001289	0.0	0.0	0.0		0.0
ENSMUSG00000001289	0.1	-0.005508247732804228	-0.0040298063034350795		-0.0026030353025302544
ENSMUSG00000001289	0.5	-0.020014505128061244	-0.014931422016381424		-0.00931830882532425
ENSMUSG00000001305	-0.5	0.1319968364355688	0.0858036569361329		0.40568751580596496
ENSMUSG00000001305	-0.1	0.013553414312441614	0.009370111114246349		0.03902401691004731
ENSMUSG00000001305	0.0	0.0	0.0		0.0
ENSMUSG00000001305	0.1	-0.010924716630501985	-0.007673126031707778		-0.030574038787720248
ENSMUSG00000001305	0.5	-0.03947792174751574	-0.028215014227986668		-0.10615579782920592
ENSMUSG00000001313	-0.5	0.0020418934988575277	0.000796328743014163		0.002214807549324682
ENSMUSG00000001313	-0.1	0.00022551072667620353	8.901115043080665e-05		0.0002451320781118316
ENSMUSG00000001313	0.0	0.0	0.0		0.0
ENSMUSG00000001313	0.1	-0.0001842624308130425	-7.294941590252346e-05		-0.00020036155448732718
ENSMUSG00000001313	0.5	-0.000675830457521287	-0.0002675009206323242		-0.0007340783317771882
ENSMUSG00000001333	-0.5	0.05307854206908469	0.052479640392291804		0.05266114703725577
ENSMUSG00000001333	-0.1	0.005700521945406489	0.007614939327891257		0.007726874220973068
ENSMUSG00000001333	0.0	0.0	0.0		0.0
ENSMUSG00000001333	0.1	-0.004649493227694812	-0.0065325102150364245		-0.006637104691900486
ENSMUSG00000001333	0.5	-0.017023344630104464	-0.02525835072696836		-0.025687381565384082
ENSMUSG00000001366	-0.5	0.01868173710687171	0.00320356356784135		0.0030025999893186217
ENSMUSG00000001366	-0.1	0.0020779594758695286	0.00035747412036513104		0.00033330101943862545
ENSMUSG00000001366	0.0	0.0	0.0		0.0
ENSMUSG00000001366	0.1	-0.0017001818612868425	-0.00029287536558242344		-0.0002727192604452533
ENSMUSG00000001366	0.5	-0.0062347462661743736	-0.0010754691236705138		-0.001000067603703747
ENSMUSG00000001376	-0.5	0.5289469015434971	0.058103071670243533		0.07524087710362015
ENSMUSG00000001376	-0.1	0.03532095608904817	0.009821811616052		0.011429444569901914
ENSMUSG00000001376	0.0	0.0	0.0		0.0
ENSMUSG00000001376	0.1	-0.026598943750681503	-0.008432590132992912		-0.009650202101321392
ENSMUSG00000001376	0.5	-0.08937599029942789	-0.032476300371511946		-0.03656351557272808
ENSMUSG00000001380	-0.5	0.3376491740042664	0.03556905007412703		0.34209834416744767
ENSMUSG00000001380	-0.1	0.028119975678453146	0.0055493148944927295		0.021938212540117075
ENSMUSG00000001380	0.0	0.0	0.0		0.0
ENSMUSG00000001380	0.1	-0.021721578715793277	-0.004760653361021161		-0.016874160411578965
ENSMUSG00000001380	0.5	-0.07472740806502376	-0.018279568768464483		-0.05925075706459437
ENSMUSG00000001383	-0.5	0.002659666174291031	0.0017582341251880518		0.020583239691613242
ENSMUSG00000001383	-0.1	0.0002952080242453192	0.00020322829480790006		0.0020593515760212178
ENSMUSG00000001383	0.0	0.0	0.0		0.0
ENSMUSG00000001383	0.1	-0.0002415672332570784	-0.00016887452717928575		-0.0016158666377689146
ENSMUSG00000001383	0.5	-0.0008854368221034026	-0.0005959034409637187		-0.006475657523333345
ENSMUSG00000001403	-0.5	0.14633864378272565	0.050974142019823976		0.40760878349965135
ENSMUSG00000001403	-0.1	0.015319083856764282	0.005994499057183855		0.034501741213560866
ENSMUSG00000001403	0.0	0.0	0.0		0.0
ENSMUSG00000001403	0.1	-0.012130852901077627	-0.004960534972198949		-0.027013469551359748
ENSMUSG00000001403	0.5	-0.04370525324613883	-0.01846236063790241		-0.0930492323981601
ENSMUSG00000001416	-0.5	0.2034303555579975	0.05519061611358467		0.17626362584556632
ENSMUSG00000001416	-0.1	0.018919969312894525	0.006602956270393534		0.01791663157067358
ENSMUSG00000001416	0.0	0.0	0.0		0.0
ENSMUSG00000001416	0.1	-0.015015286543232476	-0.005509499508887239		-0.014231236270998981
ENSMUSG00000001416	0.5	-0.053185182441914614	-0.0206405701107929		-0.0510555489100506
ENSMUSG00000001418	-0.5	0.004809322052584664	0.0029589453507432584	0.0020556524097632423		0.0020007219240374408
ENSMUSG00000001418	-0.1	0.00053178748241689	0.00032938984072483635	0.00022717815397821362		0.00022104359324703893
ENSMUSG00000001418	0.0	0.0	0.0	0.0		0.0
ENSMUSG00000001418	0.1	-0.00043539104086842695	-0.00026962379125583524	-0.00018402772143399915		-0.0001789880795043386
ENSMUSG00000001418	0.5	-0.0016038291605147137	-0.0009871965312843178	-0.0006758965978196363		-0.0006574137637527233
ENSMUSG00000001419	-0.5	0.041527309803713	0.020695428928920068		0.022427508190963064
ENSMUSG00000001419	-0.1	0.004614682874012788	0.002368738329973308		0.0025445972359678937
ENSMUSG00000001419	0.0	0.0	0.0		0.0
ENSMUSG00000001419	0.1	-0.003775682872397823	-0.001950729735324619		-0.002090814993482959
ENSMUSG00000001419	0.5	-0.013840448609059752	-0.007211001201718359		-0.0077085915074187605
ENSMUSG00000001420	-0.5	0.03239706146382937	0.006759022157403205	0.017846097201845268		0.01643511808079201
ENSMUSG00000001420	-0.1	0.003590195951703734	0.0007626233184816478	0.0019258190346618242		0.0017667219264192457
ENSMUSG00000001420	0.0	0.0	0.0	0.0		0.0
ENSMUSG00000001420	0.1	-0.0029364881824814892	-0.0006260967483480151	-0.001561985692735135		-0.0014318322468406253
ENSMUSG00000001420	0.5	-0.010753695957961829	-0.0023056146760199736	-0.005684470366380201		-0.005205642991008341
ENSMUSG00000001424	-0.5	1.4547696380873276e-11	0.04588742803811141	0.9455549893759234		0.9451343678237418
ENSMUSG00000001424	-0.1	1.4547696380873276e-11	0.01696642929405079	0.22517427946696822		0.2250172065963687
ENSMUSG00000001424	0.0	0.0	0.0	0.0		0.0
ENSMUSG00000001424	0.1	-0.7301230941390859	-0.010264711758575684	-0.10284279147023712		-0.10279736558732266
ENSMUSG00000001424	0.5	-0.3365314239184637	-0.11993714738489358	-0.2932316594648785		-0.29303147366247295
ENSMUSG00000001435	-0.5	0.5633854059525212	0.027078063786395434	0.03031369443595011		0.02952072261217631
ENSMUSG00000001435	-0.1	0.06273060023888344	0.0011321525111869235	0.002336720588652641		0.002240875081938709
ENSMUSG00000001435	0.0	0.0	0.0	0.0		0.0
ENSMUSG00000001435	0.1	-0.0509270559724061	-0.00034353039462853285	-0.0016385659299386068		-0.0015774030788079374
ENSMUSG00000001435	0.5	-0.17258458667416998	-0.0008174771166282735	-0.006169239796001702		-0.005960742124270224
ENSMUSG00000001436	-0.5	-0.018700136371418763	0.3343394843489653	0.17431928772179917		0.02951370396804376
ENSMUSG00000001436	-0.1	-0.0006067554107966888	0.029746021243870713	0.01665406513276424		0.0014619815029115468
ENSMUSG00000001436	0.0	0.0	0.0	0.0		0.0
ENSMUSG00000001436	0.1	9.120929417139045e-05	-0.0230881617430021	-0.013237565821650255		-0.0009394510524931565
ENSMUSG00000001436	0.5	-0.0011594921842414951	-0.08018609022851708	-0.04742029156921679		-0.002253706606461847
ENSMUSG00000001440	-0.5	0.02140918503142819	0.006496235166812303		0.03948064687315478
ENSMUSG00000001440	-0.1	0.0023718220032189485	0.000728539585470589		0.004208876974909348
ENSMUSG00000001440	0.0	0.0	0.0		0.0
ENSMUSG00000001440	0.1	-0.0019387586205622531	-0.0005974268952542161		-0.0034130045875779835
ENSMUSG00000001440	0.5	-0.007100355415300963	-0.002196663061614146		-0.012381832559990369
ENSMUSG00000001441	-0.5	0.16330851752041076	0.030686093810504023		0.030167366705760035
ENSMUSG00000001441	-0.1	0.016877008422951256	0.0034909970959260406		0.0034152472168471615
ENSMUSG00000001441	0.0	0.0	0.0		0.0
ENSMUSG00000001441	0.1	-0.013604769732427302	-0.0028715233691020137		-0.002805927732659641
ENSMUSG00000001441	0.5	-0.04887501665908889	-0.010619112741010017		-0.010362754366465055
ENSMUSG00000001445	-0.5	0.40205166929824543	0.05515908996127772		0.05565866362478178
ENSMUSG00000001445	-0.1	0.03569157712793669	0.009636706277522		0.009697506897542452
ENSMUSG00000001445	0.0	0.0	0.0		0.0
ENSMUSG00000001445	0.1	-0.026938766466782393	-0.008524029730251681		-0.008569667442777207
ENSMUSG00000001445	0.5	-0.09139717638530209	-0.03345495979237356		-0.03358647021477956
ENSMUSG00000001467	-0.5	0.2840849110553043	0.08714558362194258	0.09525549559671864		0.07131240102415592
ENSMUSG00000001467	-0.1	0.030593873994825715	0.009592670435746742	0.010914809405998538		0.0047541283382566135
ENSMUSG00000001467	0.0	0.0	0.0	0.0		0.0
ENSMUSG00000001467	0.1	-0.024758062196931552	-0.007848630262672351	-0.009028300128522182		-0.0033341625247740314
ENSMUSG00000001467	0.5	-0.0887678118977151	-0.028839661232597402	-0.0335720743432264		-0.010527741375395472
ENSMUSG00000001472	-0.5	0.36612420686449365	0.06751305743036395		0.03430676701566737
ENSMUSG00000001472	-0.1	0.03298617367323953	0.009161179386806939		0.005698089739499812
ENSMUSG00000001472	0.0	0.0	0.0		0.0
ENSMUSG00000001472	0.1	-0.02522698630021425	-0.007883305584397649		-0.005129001720049486
ENSMUSG00000001472	0.5	-0.08660607361454031	-0.03055700305434339		-0.019981335023787516
ENSMUSG00000001482	-0.5	0.07076641103820602	0.032365671525977024		0.032613353178909676
ENSMUSG00000001482	-0.1	0.0075556712616924315	0.003791181703820534		0.003793798875681764
ENSMUSG00000001482	0.0	0.0	0.0		0.0
ENSMUSG00000001482	0.1	-0.006173203790371673	-0.0031108390088105953		-0.003109418140469833
ENSMUSG00000001482	0.5	-0.02260925621226284	-0.011446326418289576		-0.01142521169820343
ENSMUSG00000001504	-0.5	0.001296216213203305	0.00247739273712555		0.002510396577322771
ENSMUSG00000001504	-0.1	0.00014206053177567846	0.0002801277380819478		0.00028374685353882434
ENSMUSG00000001504	0.0	0.0	0.0		0.0
ENSMUSG00000001504	0.1	-0.0001295223352436592	-0.000195797895965244		-0.00019928617068976084
ENSMUSG00000001504	0.5	-0.00044532339062786086	-0.0008048903740029978		-0.0008163248829990977
ENSMUSG00000001507	-0.5	0.18474238799898135	0.05501267208245353	0.08786357278592516		0.003303419941478314
ENSMUSG00000001507	-0.1	0.019235091543303717	0.006167255562291585	0.010028224282211617		-0.0003025651534055429
ENSMUSG00000001507	0.0	0.0	0.0	0.0		0.0
ENSMUSG00000001507	0.1	-0.01556780167725269	-0.005064700721674087	-0.008276567315399497		0.00044993575948026887
ENSMUSG00000001507	0.5	-0.05634122261632979	-0.018671584768456873	-0.030674176508346696		0.0025871239275623292
ENSMUSG00000001517	-0.5	0.0045253601399108945	0.006461385675121001		0.00668771187047712
ENSMUSG00000001517	-0.1	0.0004977368235221657	0.0007216016113489321		0.0007455585318236757
ENSMUSG00000001517	0.0	0.0	0.0		0.0
ENSMUSG00000001517	0.1	-0.0004079992052177239	-0.0005899798228398145		-0.0006095176789273626
ENSMUSG00000001517	0.5	-0.0015170234807758698	-0.00215109651370482		-0.0022245447635947935
ENSMUSG00000001521	-0.5	0.014787040663784223	0.001989113781109886		0.002090318085957721
ENSMUSG00000001521	-0.1	0.0016347567408152575	0.00022431763096530943		0.00023520402949483987
ENSMUSG00000001521	0.0	0.0	0.0		0.0
ENSMUSG00000001521	0.1	-0.0013318792400424107	-0.00018451008353748133		-0.0001932016160623995
ENSMUSG00000001521	0.5	-0.004890730758964179	-0.0006784019359165061		-0.0007104370837887064
ENSMUSG00000001525	-0.5	0.0032850718830101933	0.0012344659920004997		0.3558959815644904
ENSMUSG00000001525	-0.1	0.00037846428611709726	0.00012090169780543114		0.03489924910058262
ENSMUSG00000001525	0.0	0.0	0.0		0.0
ENSMUSG00000001525	0.1	-0.00030975278933598194	-0.00010072055068910402		-0.02636748369664299
ENSMUSG00000001525	0.5	-0.0010609139225935538	-0.0003686697686852147		-0.09201021715068258
ENSMUSG00000001555	-0.5	0.24638620101808772	0.04196539813688682	0.01287538213326167		0.012157628003942822
ENSMUSG00000001555	-0.1	0.02352658380545969	0.005239340458917274	0.0011543658972732462		0.0011130709467772615
ENSMUSG00000001555	0.0	0.0	0.0	0.0		0.0
ENSMUSG00000001555	0.1	-0.018775083914606805	-0.004388784310284666	-0.0008346123827370766		-0.0008052738309443086
ENSMUSG00000001555	0.5	-0.06705924689174703	-0.016541320258452896	-0.0024951808377886575		-0.002396666528239888
ENSMUSG00000001558	-0.5	0.00785470779354891	0.0004794125352292067		0.00019080669183657584
ENSMUSG00000001558	-0.1	0.0008693070816143678	5.644155329487255e-05		2.4243820217595413e-05
ENSMUSG00000001558	0.0	0.0	0.0		0.0
ENSMUSG00000001558	0.1	-0.0007107939036503641	-4.678301015781372e-05		-2.0404435202459048e-05
ENSMUSG00000001558	0.5	-0.0026080166030492125	-0.00017482603622620552		-7.765180744190303e-05
ENSMUSG00000001569	-0.5	0.1981415586725086	0.11404578620051686		2.74127289499311
ENSMUSG00000001569	-0.1	0.01907986842615772	0.007507395879649659		0.8784803869791826
ENSMUSG00000001569	0.0	0.0	0.0		0.0
ENSMUSG00000001569	0.1	-0.015747033995145432	-0.006227890599623809		-0.2718224859167533
ENSMUSG00000001569	0.5	-0.05804227086541913	-0.023232486973461586		-0.5714996885670385
ENSMUSG00000001576	-0.5	0.13090205551125678	0.03433763581765725	0.061432746854939824		0.06130282183059932
ENSMUSG00000001576	-0.1	0.013140410783115009	0.004149243367203015	0.006395669321462405		0.006381519241919653
ENSMUSG00000001576	0.0	0.0	0.0	0.0		0.0
ENSMUSG00000001576	0.1	-0.010509238109401853	-0.003464213202636568	-0.005125099879317863		-0.005113533411832516
ENSMUSG00000001576	0.5	-0.0375378599227133	-0.013009363839291854	-0.01843361661680709		-0.018389720177599322
ENSMUSG00000001604	-0.5	0.15621853179872902	0.126277563436914		0.12402242429154176
ENSMUSG00000001604	-0.1	0.015314768101076792	0.01983080373687529		0.019630935433159857
ENSMUSG00000001604	0.0	0.0	0.0		0.0
ENSMUSG00000001604	0.1	-0.012104362436797134	-0.01695906851671236		-0.016811363277631775
ENSMUSG00000001604	0.5	-0.04256302387839539	-0.06483814206994465		-0.06436872875123423
ENSMUSG00000001627	-0.5	0.13317160922942106	0.03450646129703827		5.984542795141055
ENSMUSG00000001627	-0.1	0.01509509346659077	0.00408499114873595		0.10356024103933037
ENSMUSG00000001627	0.0	0.0	0.0		0.0
ENSMUSG00000001627	0.1	-0.012429571780545046	-0.0034096561688230498		-0.07011417183147062
ENSMUSG00000001627	0.5	-0.045891797376466426	-0.012763361117040684		-0.2130535701368731
ENSMUSG00000001630	-0.5	0.23546414544802396	0.061956686803499306		0.06775750853776663
ENSMUSG00000001630	-0.1	0.023654912013791884	0.00717213026245922		0.007857919818601289
ENSMUSG00000001630	0.0	0.0	0.0		0.0
ENSMUSG00000001630	0.1	-0.018911324331075674	-0.005943591782011093		-0.006517942705366431
ENSMUSG00000001630	0.5	-0.06772404053661596	-0.022090641106060294		-0.024228529651496467
ENSMUSG00000001632	-0.5	0.2478396941549723	0.026344593143009076		0.027152362359464277
ENSMUSG00000001632	-0.1	0.025677953674303033	0.003878273309744662		0.004534774384220341
ENSMUSG00000001632	0.0	0.0	0.0		0.0
ENSMUSG00000001632	0.1	-0.020629723366562214	-0.003427726374958473		-0.004006569245547098
ENSMUSG00000001632	0.5	-0.07368764721939658	-0.014011856865751016		-0.016274467702569018
ENSMUSG00000001665	-0.5	0.004056342474056063	-0.0010482404024004799		-0.0011011848195109364
ENSMUSG00000001665	-0.1	0.000360437109639955	-2.5618091747503513e-05		-3.277900303133574e-05
ENSMUSG00000001665	0.0	0.0	0.0		0.0
ENSMUSG00000001665	0.1	-0.00039865887855083937	0.00012617168001582968		0.00013061149286830442
ENSMUSG00000001665	0.5	-0.0013923401182213135	0.0003899611722788521		0.00040690962409839493
ENSMUSG00000001666	-0.5	0.18902638777086556	0.08753587807560992		0.08660068170495538
ENSMUSG00000001666	-0.1	0.017564329047258465	0.010187690470849109		0.010114514694590904
ENSMUSG00000001666	0.0	0.0	0.0		0.0
ENSMUSG00000001666	0.1	-0.013858019706128877	-0.008424591369705192		-0.008369558721195491
ENSMUSG00000001666	0.5	-0.04878314939346662	-0.03118551001073877		-0.03100714530840354
ENSMUSG00000001687	-0.5	0.5324229068371509	0.11880825021481689		-0.19267026183655767
ENSMUSG00000001687	-0.1	0.04330970035726334	0.013427123390091333		-0.05967808304405986
ENSMUSG00000001687	0.0	0.0	0.0		0.0
ENSMUSG00000001687	0.1	-0.03385145897840869	-0.009589932205802842		0.008926289913683272
ENSMUSG00000001687	0.5	-0.12108876015586811	-0.03604398052258684		0.017929782195042376
ENSMUSG00000001707	-0.5	0.12009110419130531	0.04617874732947547		0.6401216162695165
ENSMUSG00000001707	-0.1	0.013092866117536905	0.005550049234277932		0.04661474475600014
ENSMUSG00000001707	0.0	0.0	0.0		0.0
ENSMUSG00000001707	0.1	-0.010653502790180291	-0.004632671447118986		-0.03510861590249248
ENSMUSG00000001707	0.5	-0.03888801097676087	-0.01740772166285731		-0.11712756405997715
ENSMUSG00000001755	-0.5	0.002790524387661142	0.0008027908685799279		0.0007980959333335758
ENSMUSG00000001755	-0.1	0.00030675933681667544	8.957984277446762e-05		8.911108242171117e-05
ENSMUSG00000001755	0.0	0.0	0.0		0.0
ENSMUSG00000001755	0.1	-0.0002463127289576983	-7.383199141308694e-05		-7.353250515196308e-05
ENSMUSG00000001755	0.5	-0.0009273008487856726	-0.00026807281900609325		-0.0002664476775935398
ENSMUSG00000001761	-0.5	0.17580685675641772	0.011728422652161896	0.0006444932291589378		-0.00010297406204085036
ENSMUSG00000001761	-0.1	0.016393065938302254	0.0021061737715186712	0.00010585225538073395		4.899360420518306e-05
ENSMUSG00000001761	0.0	0.0	0.0	0.0		0.0
ENSMUSG00000001761	0.1	-0.012955720026522788	-0.0018735594045461434	-7.805996659393521e-05		-3.2966476356866004e-05
ENSMUSG00000001761	0.5	-0.045705809022898114	-0.007518287645521204	-0.0002268120448118971		-5.8180255095185984e-05
ENSMUSG00000001763	-0.5	0.00713245486838221	0.3711296587705024	0.3339623249000616		0.284603372697495
ENSMUSG00000001763	-0.1	0.0008832269413476812	0.034661812343532494	0.03050154438307362		0.024840477642687153
ENSMUSG00000001763	0.0	0.0	0.0	0.0		0.0
ENSMUSG00000001763	0.1	-0.0007372273985727373	-0.027367891926743826	-0.02397966330114021		-0.019324285628027127
ENSMUSG00000001763	0.5	-0.0027477022027924125	-0.09630965111697942	-0.08397988393535982		-0.06679046850229009
ENSMUSG00000001768	-0.5	0.28717139946437786	0.05178488383701141		0.053978414124788765
ENSMUSG00000001768	-0.1	0.02665819256822477	0.0073167081215630425		0.007004759660065307
ENSMUSG00000001768	0.0	0.0	0.0		0.0
ENSMUSG00000001768	0.1	-0.021628118645380612	-0.006396839761675821		-0.006045296939299782
ENSMUSG00000001768	0.5	-0.07835991872192738	-0.02552741966823735		-0.023910737001859084
ENSMUSG00000001774	-0.5	0.024037898981096317	0.01827517984005489		0.01821932079704669
ENSMUSG00000001774	-0.1	0.002654090574463419	0.0020452006624023245		0.0020358182687056914
ENSMUSG00000001774	0.0	0.0	0.0		0.0
ENSMUSG00000001774	0.1	-0.002178168912199574	-0.0016693746522269404		-0.001661775282196909
ENSMUSG00000001774	0.5	-0.00799939055608756	-0.006117435299589746		-0.0060887857925224775
ENSMUSG00000001783	-0.5	0.13775622443205204	0.03740102297411041		0.591251558427689
ENSMUSG00000001783	-0.1	0.013888763934031711	0.004393903831761525		0.045222519729977595
ENSMUSG00000001783	0.0	0.0	0.0		0.0
ENSMUSG00000001783	0.1	-0.011163499802032462	-0.003661541858323236		-0.03421349843149579
ENSMUSG00000001783	0.5	-0.04010501189652216	-0.013688076424613338		-0.1156487004559199
ENSMUSG00000001785	-0.5	0.12376565740828438	0.04239525466178584		0.18108144997212317
ENSMUSG00000001785	-0.1	0.013070321577368427	0.004869697903105541		0.017621708396732716
ENSMUSG00000001785	0.0	0.0	0.0		0.0
ENSMUSG00000001785	0.1	-0.01060273590040861	-0.004021729600040325		-0.01396448668541217
ENSMUSG00000001785	0.5	-0.038449926600071294	-0.01492764773457822		-0.049344511769846
ENSMUSG00000001794	-0.5	0.0031099632887057194	0.002245544446514147		0.00271355612411206
ENSMUSG00000001794	-0.1	0.0003439219914809222	0.0002506624725184814		0.0002973355880153683
ENSMUSG00000001794	0.0	0.0	0.0		0.0
ENSMUSG00000001794	0.1	-0.00028126408829509675	-0.00020521269924467234		-0.00024274618163722117
ENSMUSG00000001794	0.5	-0.0010307691046527179	-0.0007528352772725455		-0.0008889027457087417
ENSMUSG00000001827	-0.5	0.0030633314786763233	0.0016450398838041558	0.0017125999703091477		0.0017082664513554668
ENSMUSG00000001827	-0.1	0.00033713728004935994	0.00018485142681146094	0.00018974299284035823		0.00018925537948355498
ENSMUSG00000001827	0.0	0.0	0.0	0.0		0.0
ENSMUSG00000001827	0.1	-0.00027579150177803324	-0.00015138883704157724	-0.00015503441574449273		-0.00015463399291526514
ENSMUSG00000001827	0.5	-0.0010197026317138036	-0.0005517957265033235	-0.0005668993791373422		-0.0005654264204986159
ENSMUSG00000001829	-0.5	0.4152089401427028	0.006246406555505679	0.4315710789655738		0.43138129212368037
ENSMUSG00000001829	-0.1	0.04047974800381904	0.004844163495188125	0.02617264102933614		0.026093180388158332
ENSMUSG00000001829	0.0	0.0	0.0	0.0		0.0
ENSMUSG00000001829	0.1	-0.03086889768887846	-0.004917961216156841	-0.01866621036097782		-0.01863082759839263
ENSMUSG00000001829	0.5	-0.10389624070805448	-0.02206199282623078	-0.059101088175650296		-0.05901136882034308
ENSMUSG00000001833	-0.5	0.43744738164695574	0.019809958777981196		12.514190469413776
ENSMUSG00000001833	-0.1	0.04147199548567704	0.003729425419310317		0.09831943292984668
ENSMUSG00000001833	0.0	0.0	0.0		0.0
ENSMUSG00000001833	0.1	-0.03182383001930744	-0.003583381855361334		-0.06377993435122464
ENSMUSG00000001833	0.5	-0.10823297640869256	-0.015429822394703363		-0.18803929541824083
ENSMUSG00000001855	-0.5	0.06855658244647023	0.007140984429297781		0.24401537883374025
ENSMUSG00000001855	-0.1	0.007481574608566133	0.000829032724055434		0.022242918985822424
ENSMUSG00000001855	0.0	0.0	0.0		0.0
ENSMUSG00000001855	0.1	-0.006099721779797118	-0.0006848773972303324		-0.017473096718352732
ENSMUSG00000001855	0.5	-0.022277787842771568	-0.002539230075459309		-0.061140054029043545
ENSMUSG00000001864	-0.5	0.0015957120544893844	0.0010591785369984397		0.001032004027320177
ENSMUSG00000001864	-0.1	0.00013744186996289542	0.00014296890149201325		0.00013873418087539946
ENSMUSG00000001864	0.0	0.0	0.0		0.0
ENSMUSG00000001864	0.1	-0.00017518568823748915	-7.171016967677524e-05		-7.032067979206857e-05
ENSMUSG00000001864	0.5	-0.000585093924633795	-0.0003149305476729536		-0.0003075957306837296
ENSMUSG00000001870	-0.5	0.0009532064582680189	0.0003618127282498662	0.00067521688389105		0.0006887017818701935
ENSMUSG00000001870	-0.1	0.00010541339961411822	3.793943686769552e-05	8.613579328087262e-05		8.65119352659871e-05
ENSMUSG00000001870	0.0	0.0	0.0	0.0		0.0
ENSMUSG00000001870	0.1	-9.002278228609217e-05	-3.101617362410991e-05	-4.2651202289412105e-05		-4.747487153045071e-05
ENSMUSG00000001870	0.5	-0.0003183531237151982	-0.0001243826862663555	-0.00020736137554466794		-0.0002134629372338992
ENSMUSG00000001891	-0.5	0.4002823787585572	0.017276095591608254		14.218018797983026
ENSMUSG00000001891	-0.1	0.03943271549645999	0.0039166288353653655		0.08733053858267414
ENSMUSG00000001891	0.0	0.0	0.0		0.0
ENSMUSG00000001891	0.1	-0.03055135698625322	-0.0037147872055872666		-0.05829069490526728
ENSMUSG00000001891	0.5	-0.10435947405915846	-0.015982273597118235		-0.17452299580114394
ENSMUSG00000001910	-0.5	0.0037436971659443596	0.003232054183028632		0.003204802907310178
ENSMUSG00000001910	-0.1	0.00041730066860168336	0.0003586885814697016		0.0003556568372506952
ENSMUSG00000001910	0.0	0.0	0.0		0.0
ENSMUSG00000001910	0.1	-0.0003362582075544518	-0.000294344420571524		-0.00029169761993219634
ENSMUSG00000001910	0.5	-0.00124877149515068	-0.0010766632479598526		-0.0010674055595951693
ENSMUSG00000001918	-0.5	0.1825833962384027	0.07367250712951479	0.0166084524305794		0.014441449088140379
ENSMUSG00000001918	-0.1	0.020561738361179138	0.008283651136889558	0.0007950193549535189		0.0004048956832134465
ENSMUSG00000001918	0.0	0.0	0.0	0.0		0.0
ENSMUSG00000001918	0.1	-0.016885121323324537	-0.006826363786112122	-0.00037993765872468277		-2.9117488853036555e-05
ENSMUSG00000001918	0.5	-0.0620195910638236	-0.025339916288043884	-5.263351646245251e-05		0.0013740825271855162
ENSMUSG00000001924	-0.5	0.01176340127266684	0.0040326149262099875		0.020633579678831726
ENSMUSG00000001924	-0.1	0.0013002919948832403	0.0004524569904400533		0.002219858720012624
ENSMUSG00000001924	0.0	0.0	0.0		0.0
ENSMUSG00000001924	0.1	-0.001062494817871129	-0.0003709670373496232		-0.0018046336133045182
ENSMUSG00000001924	0.5	-0.0038896595122360766	-0.0013626138772736551		-0.00658424667733537
ENSMUSG00000001942	-0.5	0.00714255466955005	0.0025846632622128496	0.0011125226091568408		-0.002429587538039679
ENSMUSG00000001942	-0.1	0.0007954606402302833	0.0002880195794201512	8.625113396631967e-05		-0.0002682813106711368
ENSMUSG00000001942	0.0	0.0	0.0	0.0		0.0
ENSMUSG00000001942	0.1	-0.000647113031341684	-0.0002406333798186111	-0.00013403088351482406		0.0002302238417977165
ENSMUSG00000001942	0.5	-0.0023599543891830166	-0.0009027191269318502	-0.0004454359107197714		0.0008456227450044373
ENSMUSG00000001962	-0.5	0.0030572713287300157	0.001367638297820939		0.0018029665526815286
ENSMUSG00000001962	-0.1	0.0003270615406414379	0.0001566104242427535		0.0001992327491966428
ENSMUSG00000001962	0.0	0.0	0.0		0.0
ENSMUSG00000001962	0.1	-0.0002669771630633422	-0.00012865009627638369		-0.00016105333851390569
ENSMUSG00000001962	0.5	-0.0010240876188457593	-0.00045571063427096714		-0.0005883718438816077
ENSMUSG00000001964	-0.5	0.0025418425020982127	0.0015007839617506846		0.001965015794068714
ENSMUSG00000001964	-0.1	0.00027237596845508527	0.00016963136106307175		0.0002119500013884057
ENSMUSG00000001964	0.0	0.0	0.0		0.0
ENSMUSG00000001964	0.1	-0.00022288322923436077	-0.00013926088825044758		-0.00016829933224893345
ENSMUSG00000001964	0.5	-0.0008469578967202906	-0.0005007981783442528		-0.0006496440258259017
ENSMUSG00000001983	-0.5	-0.0011939064735773108	0.009182695221216841		0.00911826194068821
ENSMUSG00000001983	-0.1	-0.00013293655684287753	0.0010164036354332051		0.0010092748554606512
ENSMUSG00000001983	0.0	0.0	0.0		0.0
ENSMUSG00000001983	0.1	-1.639829311161911e-05	-0.000626384789747747		-0.0006231055718293188
ENSMUSG00000001983	0.5	0.0002650870728988508	-0.0028276116246646055		-0.0028089900952921187
ENSMUSG00000001995	-0.5	0.39937206358381094	0.03682661369014917		0.041847696340605145
ENSMUSG00000001995	-0.1	0.034433655098542904	0.005493335614564332		0.006136899233815329
ENSMUSG00000001995	0.0	0.0	0.0		0.0
ENSMUSG00000001995	0.1	-0.02691337534788496	-0.004856129589574931		-0.005507164717052038
ENSMUSG00000001995	0.5	-0.09400575229607333	-0.019490196520072778		-0.02235932892269843
ENSMUSG00000001998	-0.5	0.059315193713835423	0.03894455448594902		0.04192347348112668
ENSMUSG00000001998	-0.1	0.00678069174162399	0.004806508295584377		0.005172248635240129
ENSMUSG00000001998	0.0	0.0	0.0		0.0
ENSMUSG00000001998	0.1	-0.005572050227847902	-0.004017033357445077		-0.004319218219215437
ENSMUSG00000001998	0.5	-0.02063947824549439	-0.015028951921191136		-0.016140713654132388
ENSMUSG00000001999	-0.5	0.006363200556128046	0.005472068884736281		0.007471345118019057
ENSMUSG00000001999	-0.1	0.0006994648542066884	0.0006168256414951223		0.0008051065635150678
ENSMUSG00000001999	0.0	0.0	0.0		0.0
ENSMUSG00000001999	0.1	-0.0005717936115917643	-0.000505656301596269		-0.0006560908680190991
ENSMUSG00000001999	0.5	-0.0021100043831444593	-0.0018444014294531907		-0.002454476937558514
ENSMUSG00000002006	-0.5	0.14821509732289684	-0.03929247327951613		-0.03835459215202641
ENSMUSG00000002006	-0.1	0.015974662272402185	-0.004217174564566384		-0.004135807210293052
ENSMUSG00000002006	0.0	0.0	0.0		0.0
ENSMUSG00000002006	0.1	-0.01287857535914061	0.0032624487089121246		0.003203638039720458
ENSMUSG00000002006	0.5	-0.04627033486061671	0.010882953339666601		0.010715210055752378
ENSMUSG00000002010	-0.5	0.27536024583998997	0.01825630964293179		0.0180726236541624
ENSMUSG00000002010	-0.1	0.026701955187443893	0.0032060656551287092		0.0031923044186226157
ENSMUSG00000002010	0.0	0.0	0.0		0.0
ENSMUSG00000002010	0.1	-0.021017445073132524	-0.0030055940628787026		-0.0029958894689797733
ENSMUSG00000002010	0.5	-0.07282492299943777	-0.012745867903225627		-0.01271870229478056
ENSMUSG00000002014	-0.5	0.0009587732861056075	0.0011101321039499457	0.0011096906385503758		0.000936975692281905
ENSMUSG00000002014	-0.1	0.0001033692157885735	0.00012531079877287077	0.00012524993396634265		0.00010306634586010333
ENSMUSG00000002014	0.0	0.0	0.0	0.0		0.0
ENSMUSG00000002014	0.1	-8.507979270266919e-05	-0.0001020887871474585	-0.00010202681698878724		-8.505351076182333e-05
ENSMUSG00000002014	0.5	-0.00031082606720322925	-0.0003756519378412815	-0.0003754626871090849		-0.00030799143909998605
ENSMUSG00000002015	-0.5	0.4583659857730986	0.047487835590005245	-0.017495545631241116		-0.017905638845897576
ENSMUSG00000002015	-0.1	0.040588196403068544	0.009876891429256851	0.00701825187144034		0.007019105981491913
ENSMUSG00000002015	0.0	0.0	0.0	0.0		0.0
ENSMUSG00000002015	0.1	-0.03011054777764821	-0.008893454395224376	-0.0077853205035077755		-0.007791368983528502
ENSMUSG00000002015	0.5	-0.10058436678419957	-0.036156735397676165	-0.0342462943595887		-0.03424555919154704
ENSMUSG00000002017	-0.5	0.18232123601072336	0.053898318036772475		0.05424661114696616
ENSMUSG00000002017	-0.1	0.01681589017048135	0.006883213961658363		0.006912627381338021
ENSMUSG00000002017	0.0	0.0	0.0		0.0
ENSMUSG00000002017	0.1	-0.013415360109027663	-0.00581181894247107		-0.005836311065901878
ENSMUSG00000002017	0.5	-0.04795750960478151	-0.022209850180528456		-0.022304001368513293
ENSMUSG00000002028	-0.5	0.11806865522626242	0.07608261691765361		0.07931920162161998
ENSMUSG00000002028	-0.1	0.012622959269029899	0.009636912555779364		0.010475881071010607
ENSMUSG00000002028	0.0	0.0	0.0		0.0
ENSMUSG00000002028	0.1	-0.010278683751452578	-0.008104828998799829		-0.008775240503393955
ENSMUSG00000002028	0.5	-0.03734514392136634	-0.031033437855179313		-0.03373441086108997
ENSMUSG00000002031	-0.5	0.006233220936745054	0.004268831777076487		0.0042461871784333916
ENSMUSG00000002031	-0.1	0.0006933712306629314	0.0004744213173253353		0.0004718607705032074
ENSMUSG00000002031	0.0	0.0	0.0		0.0
ENSMUSG00000002031	0.1	-0.0005670920153472148	-0.0003865034939459777		-0.00038431510891889786
ENSMUSG00000002031	0.5	-0.002081226551630899	-0.0014231976761388543		-0.0014154358274571788
ENSMUSG00000002043	-0.5	0.12056237308127549	0.0357475450929583		0.0370300206952936
ENSMUSG00000002043	-0.1	0.0133008663590517	0.0058125797112615896		0.0059963181784024044
ENSMUSG00000002043	0.0	0.0	0.0		0.0
ENSMUSG00000002043	0.1	-0.010675278822662282	-0.005155469247529076		-0.005311623429186119
ENSMUSG00000002043	0.5	-0.038224818014476636	-0.0207982589375052		-0.021386341060463776
ENSMUSG00000002052	-0.5	0.1744936825532306	0.015066782938667478		0.6375068904889329
ENSMUSG00000002052	-0.1	0.0184778583764591	0.0016356000020685268		0.04463940134720623
ENSMUSG00000002052	0.0	0.0	0.0		0.0
ENSMUSG00000002052	0.1	-0.014932271191088087	-0.0013317907410616003		-0.0336627727942963
ENSMUSG00000002052	0.5	-0.05393423215579929	-0.004852286026441943		-0.11277310728583112
ENSMUSG00000002058	-0.5	0.015962203090456706	0.002714926146485608		0.002768507569160361
ENSMUSG00000002058	-0.1	0.0017625672421353045	0.00030718795739681504		0.0003128251155839479
ENSMUSG00000002058	0.0	0.0	0.0		0.0
ENSMUSG00000002058	0.1	-0.0014400770967724075	-0.00025288260064759704		-0.0002574553601821794
ENSMUSG00000002058	0.5	-0.005272248275872249	-0.0009314482837280424		-0.0009479389603543886
ENSMUSG00000002064	-0.5	0.21066575547878275	0.05417659849698997	0.3851443393806371		0.38533100461906833
ENSMUSG00000002064	-0.1	0.019078513236426176	0.009022380598792568	0.02387450439740957		0.023841783628098412
ENSMUSG00000002064	0.0	0.0	0.0	0.0		0.0
ENSMUSG00000002064	0.1	-0.01509363491508775	-0.007887537052200688	-0.017490889462535075		-0.017457130167641388
ENSMUSG00000002064	0.5	-0.053611078278676616	-0.03120314267179969	-0.05629714096728433		-0.05613129203202816
ENSMUSG00000002068	-0.5	0.0849905505355224	0.02363190708985141		0.09012837286031128
ENSMUSG00000002068	-0.1	0.009235869509645944	0.0026957830859746235		0.009709417832593159
ENSMUSG00000002068	0.0	0.0	0.0		0.0
ENSMUSG00000002068	0.1	-0.007539255346408313	-0.0022234966215778362		-0.007839620175926543
ENSMUSG00000002068	0.5	-0.02762280828424779	-0.008231256030927558		-0.028244394693607178
ENSMUSG00000002076	-0.5	0.23199564893254698	0.0903756844679966		1.4924912396363732
ENSMUSG00000002076	-0.1	0.02114736184060506	0.01061641237378641		0.07164752662921425
ENSMUSG00000002076	0.0	0.0	0.0		0.0
ENSMUSG00000002076	0.1	-0.016676248034252605	-0.008803336355155178		-0.051672929208126606
ENSMUSG00000002076	0.5	-0.05864789692009953	-0.032792858493045585		-0.16581591866699918
ENSMUSG00000002083	-0.5	0.0931472011395027	0.08494746012308596		0.08467130489616914
ENSMUSG00000002083	-0.1	0.010068590782677633	0.00980895151227923		0.009772778305128904
ENSMUSG00000002083	0.0	0.0	0.0		0.0
ENSMUSG00000002083	0.1	-0.008236861772617954	-0.008071912025195083		-0.0080403385679374
ENSMUSG00000002083	0.5	-0.030371633825437394	-0.029750647209208947		-0.029622688822835364
ENSMUSG00000002102	-0.5	0.003161886720098206	0.0020154258267162106		0.002153628736483837
ENSMUSG00000002102	-0.1	0.00034199388151168186	0.00022733687272546987		0.0002378679668819661
ENSMUSG00000002102	0.0	0.0	0.0		0.0
ENSMUSG00000002102	0.1	-0.0002792911116754615	-0.00018622010271940326		-0.00019447085218693427
ENSMUSG00000002102	0.5	-0.0010530619187222312	-0.00067382180182185		-0.0007105114928253053
ENSMUSG00000002103	-0.5	0.04073056329511182	0.03245570176132051	0.026054076983358154		0.01726760797552651
ENSMUSG00000002103	-0.1	0.00457225658755922	0.0036777126587874687	0.002851094755188077		0.001760463114480748
ENSMUSG00000002103	0.0	0.0	0.0	0.0		0.0
ENSMUSG00000002103	0.1	-0.0037276851582098702	-0.0030437708369189798	-0.002332411421528624		-0.0014093469365404898
ENSMUSG00000002103	0.5	-0.013695445153512287	-0.011211150118835223	-0.008522178155078608		-0.005048627563035146
ENSMUSG00000002105	-0.5	0.05669509590304411	0.019066303451475308	0.010847002931744454		0.002171222710111387
ENSMUSG00000002105	-0.1	0.005978566512382155	0.0024796227444268126	0.001558604943428632		0.0005272577098549558
ENSMUSG00000002105	0.0	0.0	0.0	0.0		0.0
ENSMUSG00000002105	0.1	-0.004837082584721375	-0.0021095611282133664	-0.0013524182023374465		-0.0004888660832651492
ENSMUSG00000002105	0.5	-0.017489492379269667	-0.008129073304814716	-0.00532891488509446		-0.0020616211206502255
ENSMUSG00000002107	-0.5	0.00458965118505672	0.0025720733251295425		0.003619710885971239
ENSMUSG00000002107	-0.1	0.0005076291703949298	0.00028583520796421347		0.00039956476259095375
ENSMUSG00000002107	0.0	0.0	0.0		0.0
ENSMUSG00000002107	0.1	-0.0004147791291656544	-0.00023471489904769438		-0.0003159381627945157
ENSMUSG00000002107	0.5	-0.0015277656031854603	-0.0008593926227450366		-0.001204233046989689
ENSMUSG00000002109	-0.5	0.054442845289269126	0.024289599654916394		0.02518409270120836
ENSMUSG00000002109	-0.1	0.005715017142503109	0.0032013260360430618		0.003285123567507764
ENSMUSG00000002109	0.0	0.0	0.0		0.0
ENSMUSG00000002109	0.1	-0.004602157902816484	-0.0027234981492807453		-0.0027908318822157385
ENSMUSG00000002109	0.5	-0.016734406329967588	-0.010330373690710992		-0.01056955816773697
ENSMUSG00000002129	-0.5	0.16507970874059796	0.032974719901168736		2.2565987336186324
ENSMUSG00000002129	-0.1	0.01686328827117345	0.0038748938195476423		0.08284316662582092
ENSMUSG00000002129	0.0	0.0	0.0		0.0
ENSMUSG00000002129	0.1	-0.013601309802745987	-0.0032123372792230986		-0.05889965114084472
ENSMUSG00000002129	0.5	-0.049261293662336114	-0.011923410164345172		-0.18677913523728362
ENSMUSG00000002147	-0.5	0.0022999548892457256	0.0006765447331567032		0.0006684987553857713
ENSMUSG00000002147	-0.1	0.00023235430558843362	8.923608188271537e-05		8.76923394519391e-05
ENSMUSG00000002147	0.0	0.0	0.0		0.0
ENSMUSG00000002147	0.1	-0.0002216841692098681	-5.2679955695800196e-05		-5.2279934643517656e-05
ENSMUSG00000002147	0.5	-0.0007913105972308099	-0.00020949767311384537		-0.00020747471007320772
ENSMUSG00000002190	-0.5	0.01613272087735984	0.0100615063434768	0.0033381288596487924		0.0017746511373049056
ENSMUSG00000002190	-0.1	0.0017831923213460499	0.0011397407598006115	0.0003626065905857345		0.00018602657834865255
ENSMUSG00000002190	0.0	0.0	0.0	0.0		0.0
ENSMUSG00000002190	0.1	-0.0014550026294817275	-0.0009377801827101795	-0.0002947737427277941		-0.00014994107022237024
ENSMUSG00000002190	0.5	-0.005325837918753962	-0.0034575993518163317	-0.0010737336955509713		-0.0005401386267555042
ENSMUSG00000002205	-0.5	0.31218794669284033	0.1126672655063381		0.11139420752253781
ENSMUSG00000002205	-0.1	0.029998246827562802	0.012094948038500863		0.011939588046979477
ENSMUSG00000002205	0.0	0.0	0.0		0.0
ENSMUSG00000002205	0.1	-0.024130807206554694	-0.009783094571865214		-0.009646934921838102
ENSMUSG00000002205	0.5	-0.08669734068529256	-0.035429279022716975		-0.034886420135824214
ENSMUSG00000002210	-0.5	0.18632433308148677	0.028217246847003885		0.028979155290112635
ENSMUSG00000002210	-0.1	0.018567942496504175	0.0036768125134047924		0.0037237801707579177
ENSMUSG00000002210	0.0	0.0	0.0		0.0
ENSMUSG00000002210	0.1	-0.014906468144171181	-0.0031132309727940344		-0.0031454366641402443
ENSMUSG00000002210	0.5	-0.05347624091727021	-0.011911182154296096		-0.012001457892641731
ENSMUSG00000002221	-0.5	0.15691468269585362	0.0261586605210129		0.028513305240834175
ENSMUSG00000002221	-0.1	0.01657965624665869	0.0029848555378901853		0.0031910833157191565
ENSMUSG00000002221	0.0	0.0	0.0		0.0
ENSMUSG00000002221	0.1	-0.013431334958516006	-0.0024645912838561213		-0.002620436985958041
ENSMUSG00000002221	0.5	-0.048704999735210586	-0.009150445978689858		-0.009657997725350254
ENSMUSG00000002222	-0.5	0.3362533737317277	0.056731792694442174		0.056829314538733966
ENSMUSG00000002222	-0.1	0.02978949756365812	0.006635054029616949		0.006648187495055025
ENSMUSG00000002222	0.0	0.0	0.0		0.0
ENSMUSG00000002222	0.1	-0.02372156065468034	-0.005465939441831491		-0.005464536117358865
ENSMUSG00000002222	0.5	-0.08456104729182834	-0.020272644923599148		-0.020202750348066623
ENSMUSG00000002227	-0.5	0.05219037794758741	0.0093751279744132		2.053705944249906
ENSMUSG00000002227	-0.1	0.0056328381827963625	0.001173077030996117		0.0724168764899753
ENSMUSG00000002227	0.0	0.0	0.0		0.0
ENSMUSG00000002227	0.1	-0.0045738975447612296	-0.0009779090568595716		-0.05211183685448584
ENSMUSG00000002227	0.5	-0.016601458825664106	-0.003701953202057684		-0.16337917904800914
ENSMUSG00000002233	-0.5	0.0015966579514534729	0.0003919763357596029		0.0011678505983483412
ENSMUSG00000002233	-0.1	0.00017721947377302705	4.3796430543974196e-05		0.0001278459544225008
ENSMUSG00000002233	0.0	0.0	0.0		0.0
ENSMUSG00000002233	0.1	-0.0001439083006271602	-3.694631303574614e-05		-9.882825160711928e-05
ENSMUSG00000002233	0.5	-0.0005291679169111552	-0.000133939602250277		-0.0003705299272438456
ENSMUSG00000002250	-0.5	0.04973113654512962	0.013882537831442221		0.013780158271602394
ENSMUSG00000002250	-0.1	0.00540844618968972	0.0016433456245663614		0.0016246869158571542
ENSMUSG00000002250	0.0	0.0	0.0		0.0
ENSMUSG00000002250	0.1	-0.0044032271793555955	-0.0013661368929427375		-0.0013495234873855955
ENSMUSG00000002250	0.5	-0.016080106576924935	-0.005096267612774263		-0.0050312566744360465
ENSMUSG00000002257	-0.5	0.3978373142869369	0.05976800008523786		0.3153392908119057
ENSMUSG00000002257	-0.1	0.03543516547553893	0.006897609264757687		0.03457805495349109
ENSMUSG00000002257	0.0	0.0	0.0		0.0
ENSMUSG00000002257	0.1	-0.027764564356298815	-0.005625474483546555		-0.030423401493484548
ENSMUSG00000002257	0.5	-0.09706250274830763	-0.020586700913339362		-0.12043287516848478
ENSMUSG00000002274	-0.5	0.0007445621502399913	0.0011860265365351008	0.0011716557037912967		-0.001402550183005724
ENSMUSG00000002274	-0.1	8.306297587812317e-05	0.00012997737535291876	0.00012817480612814514		-0.00010160520991242539
ENSMUSG00000002274	0.0	0.0	0.0	0.0		0.0
ENSMUSG00000002274	0.1	-6.718091253898884e-05	-0.00011011732749677261	-0.00010905316978759849		0.0001989369077399772
ENSMUSG00000002274	0.5	-0.0002474286900508993	-0.0003982287420282171	-0.0003937209423044985		0.0005602001146594038
ENSMUSG00000002279	-0.5	0.18498181945909598	0.030621901133944585	0.0454298577303025		8.419450344854074
ENSMUSG00000002279	-0.1	0.018959867865623092	0.012976104853125614	0.013879210693235944		0.029167531887620113
ENSMUSG00000002279	0.0	0.0	0.0	0.0		0.0
ENSMUSG00000002279	0.1	-0.014883654082963216	-0.012367283463909584	-0.012919822300495376		-0.002704142725650227
ENSMUSG00000002279	0.5	-0.05186687524461897	-0.052135670602816764	-0.053105913145261585		0.09507757083959234
ENSMUSG00000002280	-0.5	0.006959802839548779	0.0012049769466244697		0.0009843811942484848
ENSMUSG00000002280	-0.1	0.0007720444808976268	0.0001344749551277502		0.00010972112916740606
ENSMUSG00000002280	0.0	0.0	0.0		0.0
ENSMUSG00000002280	0.1	-0.0006315681317392574	-0.00011016376134398431		-8.981905362193121e-05
ENSMUSG00000002280	0.5	-0.002316711494446122	-0.00040528978384524184		-0.0003296216088779502
ENSMUSG00000002289	-0.5	0.1963151655733355	0.03704154603555332	0.03926896959937909		1.9158789225463075
ENSMUSG00000002289	-0.1	0.020739814376893984	0.004218421743553469	0.004481621265532976		0.06996222325472234
ENSMUSG00000002289	0.0	0.0	0.0	0.0		0.0
ENSMUSG00000002289	0.1	-0.016773777615227026	-0.00346900175070608	-0.00368493161555683		-0.049554645459166435
ENSMUSG00000002289	0.5	-0.06072255400057913	-0.012699511970683974	-0.013499769345994173		-0.1567039588406307
ENSMUSG00000002297	-0.5	0.23757300525198466	0.06333284531403938		1.7457533919488388
ENSMUSG00000002297	-0.1	0.022865779474382286	0.006172018387986755		0.14414926903758696
ENSMUSG00000002297	0.0	0.0	0.0		0.0
ENSMUSG00000002297	0.1	-0.018750510897382555	-0.0049330507408006374		-0.09666208329826387
ENSMUSG00000002297	0.5	-0.06894401254593296	-0.017798719007758312		-0.28654423536416807
ENSMUSG00000002307	-0.5	0.008334724061481058	0.0021765465939973527		0.0020199832780587457
ENSMUSG00000002307	-0.1	0.0009230289417339055	0.00024181157832048328		0.00022386027253618046
ENSMUSG00000002307	0.0	0.0	0.0		0.0
ENSMUSG00000002307	0.1	-0.0007549385060825475	-0.00019780970800609143		-0.0001830862055524074
ENSMUSG00000002307	0.5	-0.002771950661865863	-0.0007245362873293804		-0.0006718011935168411
ENSMUSG00000002308	-0.5	0.07712499962753427	0.043199061904709124	0.03411520204796514		0.03379494503137592
ENSMUSG00000002308	-0.1	0.008238688308315423	0.0049725331391670125	0.003172077167369114		0.0031383657072636684
ENSMUSG00000002308	0.0	0.0	0.0	0.0		0.0
ENSMUSG00000002308	0.1	-0.006681195839458254	-0.004098478981591436	-0.0025076279671788493		-0.002478753287704638
ENSMUSG00000002308	0.5	-0.024298578550368877	-0.01514334935965167	-0.008807021255890168		-0.008693796974661328
ENSMUSG00000002319	-0.5	0.004452065119908477	0.0029682420555321443		0.002973710525902451
ENSMUSG00000002319	-0.1	0.0004866670208107937	0.0003337295859133782		0.000333538216986895
ENSMUSG00000002319	0.0	0.0	0.0		0.0
ENSMUSG00000002319	0.1	-0.0003975690636549567	-0.0002733586679807276		-0.00027312131568990594
ENSMUSG00000002319	0.5	-0.0014813603855566848	-0.0009909308444041587		-0.000991515024846068
ENSMUSG00000002320	-0.5	0.007390586153648293	0.0029068584436031664	0.0023349879006357988		0.0013046836017820418
ENSMUSG00000002320	-0.1	0.0008176264417312229	0.0003236721297410483	0.0002610999453374063		0.0001445658071554945
ENSMUSG00000002320	0.0	0.0	0.0	0.0		0.0
ENSMUSG00000002320	0.1	-0.0006690327892235892	-0.0002649067165613195	-0.00021353953960556726		-0.0001179511887836604
ENSMUSG00000002320	0.5	-0.002466036581950104	-0.0009694375163495916	-0.0007756476732554418		-0.0004268092745643992
ENSMUSG00000002324	-0.5	0.0404467400330224	0.0162432526661882		0.01620721447465212
ENSMUSG00000002324	-0.1	0.004397738667825335	0.0018840737389465012		0.0018764554706363068
ENSMUSG00000002324	0.0	0.0	0.0		0.0
ENSMUSG00000002324	0.1	-0.0035823290569912958	-0.001556293388973784		-0.0015493943023079382
ENSMUSG00000002324	0.5	-0.013047412121787838	-0.005779496034606368		-0.005750437964005095
ENSMUSG00000002325	-0.5	0.07608128400491476	0.16723107565996775		0.16939780262731263
ENSMUSG00000002325	-0.1	0.008578899766827242	0.01899545722434204		0.019284892016138144
ENSMUSG00000002325	0.0	0.0	0.0		0.0
ENSMUSG00000002325	0.1	-0.007084286169626419	-0.015439106893193388		-0.015670051636212823
ENSMUSG00000002325	0.5	-0.02639229670526777	-0.0559014525179099		-0.05671091868700184
ENSMUSG00000002326	-0.5	0.06095642834918191	0.021200679720462023		0.021156059405544658
ENSMUSG00000002326	-0.1	0.006541768212578569	0.0024620125943206617		0.0024544173925058477
ENSMUSG00000002326	0.0	0.0	0.0		0.0
ENSMUSG00000002326	0.1	-0.005310740174064299	-0.00203621743271587		-0.002029397812553957
ENSMUSG00000002326	0.5	-0.01934175178539399	-0.007538331000679244		-0.007511267675269773
ENSMUSG00000002329	-0.5	0.041518552425873434	0.07578982340906215		0.07563859869217948
ENSMUSG00000002329	-0.1	0.004744808634188802	0.00810356443434701		0.008084524042103025
ENSMUSG00000002329	0.0	0.0	0.0		0.0
ENSMUSG00000002329	0.1	-0.003923901459975454	-0.0065747184386147905		-0.006558529149108594
ENSMUSG00000002329	0.5	-0.014555553607172866	-0.023884642455952343		-0.023822986162449378
ENSMUSG00000002332	-0.5	0.0036331619177085717	0.0011250792687489408		0.0011209008688009003
ENSMUSG00000002332	-0.1	0.0003979231045305731	0.00012605357578654441		0.00012541850848801772
ENSMUSG00000002332	0.0	0.0	0.0		0.0
ENSMUSG00000002332	0.1	-0.0003252435307211643	-0.00010056820239290332		-9.973367819138268e-05
ENSMUSG00000002332	0.5	-0.0012078893118045997	-0.0003759512295659073		-0.00037432749546195687
ENSMUSG00000002342	-0.5	0.020956026897821056	0.01566147038817567	0.012675856176393774		0.00939554701580736
ENSMUSG00000002342	-0.1	0.0023218512091323085	0.0017671045941367591	0.0014133879116984271		0.0010242776263402753
ENSMUSG00000002342	0.0	0.0	0.0	0.0		0.0
ENSMUSG00000002342	0.1	-0.0018670021741608034	-0.0014821000468385748	-0.0011477048588085514		-0.0008292486365891749
ENSMUSG00000002342	0.5	-0.006871828021071558	-0.005426516970115536	-0.004221168144738163		-0.0030284986645585654
ENSMUSG00000002343	-0.5	0.01028417804236259	0.0013996781607152897		0.0014803943232957195
ENSMUSG00000002343	-0.1	0.0011331720444973659	0.00015987311434417784		0.00016874517882126128
ENSMUSG00000002343	0.0	0.0	0.0		0.0
ENSMUSG00000002343	0.1	-0.0009271592689730213	-0.00013037832534146254		-0.00013764553980644134
ENSMUSG00000002343	0.5	-0.003393334576401119	-0.0004814744787028369		-0.0005080560510749565
ENSMUSG00000002345	-0.5	0.002023603452754763	0.002292958110363008		0.0022858907925711325
ENSMUSG00000002345	-0.1	0.00020540721990913724	0.00026858469041379784		0.00026742008927982397
ENSMUSG00000002345	0.0	0.0	0.0		0.0
ENSMUSG00000002345	0.1	-0.00018829125367136879	-0.00020594567120957308		-0.00020532211141199852
ENSMUSG00000002345	0.5	-0.000690681754567879	-0.0007568112748359557		-0.0007546100533862843
ENSMUSG00000002346	-0.5	0.0006538939544913358	0.0030616240751661916		0.0031602991397654545
ENSMUSG00000002346	-0.1	6.477954244310524e-05	0.00034735709749700305		0.0003572540772578403
ENSMUSG00000002346	0.0	0.0	0.0		0.0
ENSMUSG00000002346	0.1	-6.337829572233833e-05	-0.0002740324475047906		-0.0002834650632251856
ENSMUSG00000002346	0.5	-0.00021761920018847913	-0.0010187205893344986		-0.0010513484491894154
ENSMUSG00000002372	-0.5	0.16679429214965347	0.006273972658860982		0.009152648014799203
ENSMUSG00000002372	-0.1	0.016638297032573135	0.0010434532676819597		0.0013455876296177838
ENSMUSG00000002372	0.0	0.0	0.0		0.0
ENSMUSG00000002372	0.1	-0.01332031318651028	-0.0009276752656931508		-0.0011731238699834723
ENSMUSG00000002372	0.5	-0.047638100627699465	-0.003746823518368969		-0.004639873352582313
ENSMUSG00000002379	-0.5	0.36346213371339364	0.1064206668005121		0.10532699779878896
ENSMUSG00000002379	-0.1	0.030247946133775683	0.012132549936290982		0.012051090970119693
ENSMUSG00000002379	0.0	0.0	0.0		0.0
ENSMUSG00000002379	0.1	-0.02342257017939675	-0.010081780626119863		-0.010022182542057223
ENSMUSG00000002379	0.5	-0.08050174804577948	-0.03744111262358818		-0.037252553651510034
ENSMUSG00000002393	-0.5	0.14594283810387676	0.07728704874280279		0.07694760195635864
ENSMUSG00000002393	-0.1	0.013714251198515326	0.009750568570127571		0.009679093799587424
ENSMUSG00000002393	0.0	0.0	0.0		0.0
ENSMUSG00000002393	0.1	-0.01088183642163787	-0.008146590832385003		-0.008080006183035393
ENSMUSG00000002393	0.5	-0.03862837301700495	-0.030563542548540767		-0.03028332175456827
ENSMUSG00000002395	-0.5	0.0010155356437728802	0.0008865148993182359		0.0008851237070550688
ENSMUSG00000002395	-0.1	0.00011308958953670789	9.77184567909628e-05		9.746816337630193e-05
ENSMUSG00000002395	0.0	0.0	0.0		0.0
ENSMUSG00000002395	0.1	-8.666411993130119e-05	-8.240205979792581e-05		-8.219071468085204e-05
ENSMUSG00000002395	0.5	-0.00032636495287019507	-0.0002986024844767732		-0.0002978361956301745
ENSMUSG00000002396	-0.5	0.001106129048481952	0.0014458210831105323		0.001456018090157274
ENSMUSG00000002396	-0.1	0.00012218409073350145	0.00016054123904662987		0.00016166513057536136
ENSMUSG00000002396	0.0	0.0	0.0		0.0
ENSMUSG00000002396	0.1	-9.98966324440298e-05	-0.00013134143251414265		-0.00013225952125051066
ENSMUSG00000002396	0.5	-0.00036636461291050804	-0.0004816179168609658		-0.0004849683951398953
ENSMUSG00000002409	-0.5	0.03813622479047041	0.046416843212490067		0.04513517802819411
ENSMUSG00000002409	-0.1	0.004383081682441059	0.005670896450356455		0.005554971871573944
ENSMUSG00000002409	0.0	0.0	0.0		0.0
ENSMUSG00000002409	0.1	-0.0036278762755620475	-0.004752226316919184		-0.0046593548242945815
ENSMUSG00000002409	0.5	-0.013445789370288508	-0.017922957789797134		-0.01759167998818456
ENSMUSG00000002413	-0.5	0.2963678960309115	0.1367177214060047		0.13769594945078967
ENSMUSG00000002413	-0.1	0.026009276019859806	0.015348005290929168		0.015389441908218116
ENSMUSG00000002413	0.0	0.0	0.0		0.0
ENSMUSG00000002413	0.1	-0.020622415234083036	-0.012629722044031788		-0.012668780507139377
ENSMUSG00000002413	0.5	-0.0731137642523857	-0.04689630782133358		-0.04709396604453431
ENSMUSG00000002416	-0.5	0.9929114919177795	0.16211418140718936		0.1605392040769138
ENSMUSG00000002416	-0.1	0.06795274551874719	0.019061565679342696		0.01896036599208828
ENSMUSG00000002416	0.0	0.0	0.0		0.0
ENSMUSG00000002416	0.1	-0.049244517989555314	-0.016071739704226484		-0.016004417645661295
ENSMUSG00000002416	0.5	-0.15748430281275427	-0.05914813923378748		-0.05894796051518447
ENSMUSG00000002428	-0.5	0.18385630153413546	0.034001058536135		0.03460828204578048
ENSMUSG00000002428	-0.1	0.01881346856749655	0.004096483580108279		0.004175405850981528
ENSMUSG00000002428	0.0	0.0	0.0		0.0
ENSMUSG00000002428	0.1	-0.015125291084022163	-0.0034225767650309935		-0.003489341473096208
ENSMUSG00000002428	0.5	-0.054350482738518835	-0.01288058699546335		-0.013133190767296576
ENSMUSG00000002458	-0.5	0.0021894838321498966	0.00013508241266357857		0.00012995995511655423
ENSMUSG00000002458	-0.1	0.00024263975284921635	1.498118937304227e-05		1.4413718937733577e-05
ENSMUSG00000002458	0.0	0.0	0.0		0.0
ENSMUSG00000002458	0.1	-0.0001985011368003109	-1.2262495328596579e-05		-1.1797527265433594e-05
ENSMUSG00000002458	0.5	-0.0007278156984484863	-4.501013000968168e-05		-4.3295372680995925e-05
ENSMUSG00000002477	-0.5	2.9196559849226316	0.04083764465409967		0.8402105327765104
ENSMUSG00000002477	-0.1	0.10220136287009329	0.00777748268291556		0.8402105328890186
ENSMUSG00000002477	0.0	0.0	0.0		0.0
ENSMUSG00000002477	0.1	-0.06716558783002025	-0.0059111789391904646		-0.4216970662151681
ENSMUSG00000002477	0.5	-0.19993057695022776	-0.032696067961548		-0.47118897136691495
ENSMUSG00000002486	-0.5	0.08653152716751378	0.07264192643709433		0.07163663746067228
ENSMUSG00000002486	-0.1	0.009128053387351898	0.00844484519713462		0.00834151204553546
ENSMUSG00000002486	0.0	0.0	0.0		0.0
ENSMUSG00000002486	0.1	-0.007356659452477099	-0.007251560456972728		-0.007170941854863888
ENSMUSG00000002486	0.5	-0.026504704633120935	-0.0287680622604386		-0.028477582303912286
ENSMUSG00000002489	-0.5	0.0015215405320319064	0.001245624223243924		0.0013036871427425378
ENSMUSG00000002489	-0.1	0.00015918321387742296	0.00014345032362372834		0.00014938908351291857
ENSMUSG00000002489	0.0	0.0	0.0		0.0
ENSMUSG00000002489	0.1	-0.00013756690775090785	-0.00011351038788920409		-0.00011878721762481614
ENSMUSG00000002489	0.5	-0.000512458174671715	-0.00041211552683062536		-0.00043177762181356716
ENSMUSG00000002524	-0.5	0.006383879295187134	0.0013473634145926283		0.0028049072765525818
ENSMUSG00000002524	-0.1	0.0006972097542135014	0.0001516798460710067		0.00031902454637777744
ENSMUSG00000002524	0.0	0.0	0.0		0.0
ENSMUSG00000002524	0.1	-0.0005694257749486731	-0.00012500519177638392		-0.0002589417487751655
ENSMUSG00000002524	0.5	-0.002129926373427793	-0.0004541965281489313		-0.0009172737806467657
ENSMUSG00000002546	-0.5	0.1358383127665097	-0.016856825972892953	-0.009120402001144834		-0.007905808347167476
ENSMUSG00000002546	-0.1	0.013350907221125752	-0.0011248795486190621	-0.000515306537086313		-0.0006375177002138077
ENSMUSG00000002546	0.0	0.0	0.0	0.0		0.0
ENSMUSG00000002546	0.1	-0.010648683870340125	0.0007569964964186937	0.00031607509774267406		0.00047421902007793726
ENSMUSG00000002546	0.5	-0.037935517495704785	0.002023398670872645	0.0006859617419967545		0.0015388799423396993
ENSMUSG00000002550	-0.5	0.020113041345841465	0.008968013046411816		0.009009737452382538
ENSMUSG00000002550	-0.1	0.0022335255810457255	0.000998311449748046		0.0010028409094027246
ENSMUSG00000002550	0.0	0.0	0.0		0.0
ENSMUSG00000002550	0.1	-0.0018274594979666992	-0.000816314197965573		-0.0008200276030495557
ENSMUSG00000002550	0.5	-0.006696780152235293	-0.0029984455435221324		-0.0030118524098602384
ENSMUSG00000002580	-0.5	0.0008113268064677825	0.0004633807007201618		0.0017652383717781106
ENSMUSG00000002580	-0.1	8.319487150632021e-05	4.550011275306076e-05		0.0002913787228522313
ENSMUSG00000002580	0.0	0.0	0.0		0.0
ENSMUSG00000002580	0.1	-4.099612657948448e-05	-5.731077331927459e-05		-1.854938369294512e-05
ENSMUSG00000002580	0.5	-0.00023636507076185698	-0.00017443412695361538		-0.0003944294542390647
ENSMUSG00000002603	-0.5	0.23451408190444556	0.09497134059842649	3.1041835768519377e-13		0.0027725065083037403
ENSMUSG00000002603	-0.1	0.022747852238702126	0.010723186665724693	3.1041835768519377e-13		0.00041424270061041213
ENSMUSG00000002603	0.0	0.0	0.0	0.0		0.0
ENSMUSG00000002603	0.1	-0.018261169370982655	-0.008799719099355063	3.1041835768519377e-13		-0.00035754163127721394
ENSMUSG00000002603	0.5	-0.06564668922393757	-0.03238964586666537	3.1041835768519377e-13		-0.001363904552250883
ENSMUSG00000002608	-0.5	5.453984282843827e-05	0.129212737406186		0.12927434240851032
ENSMUSG00000002608	-0.1	0.00020775061575672993	0.0130810772340475		0.013088284269006767
ENSMUSG00000002608	0.0	0.0	0.0		0.0
ENSMUSG00000002608	0.1	-0.0002064980685971829	-0.01049962825543671		-0.01050533656463104
ENSMUSG00000002608	0.5	-0.0009238261453067276	-0.037639923209571435		-0.037659992699712985
ENSMUSG00000002617	-0.5	0.004148255920908506	0.18214713112828185		0.1838137245091207
ENSMUSG00000002617	-0.1	0.0007015152580660544	0.017438944036183956		0.01760160827217816
ENSMUSG00000002617	0.0	0.0	0.0		0.0
ENSMUSG00000002617	0.1	-0.000648550640458545	-0.013780058478053192		-0.013911481352690047
ENSMUSG00000002617	0.5	-0.002600834555701481	-0.048688434992212315		-0.04915664857046165
ENSMUSG00000002635	-0.5	0.17963896775665922	0.1054675427363454		0.10520894827174221
ENSMUSG00000002635	-0.1	0.016843267943772666	0.011895988568679794		0.011870865602011227
ENSMUSG00000002635	0.0	0.0	0.0		0.0
ENSMUSG00000002635	0.1	-0.013463123695384271	-0.009757332232172566		-0.009736295226929648
ENSMUSG00000002635	0.5	-0.04840419863761802	-0.03591228928472279		-0.03582944518083564
ENSMUSG00000002658	-0.5	0.02785799591910587	0.005942061649380381		0.023401798628805315
ENSMUSG00000002658	-0.1	0.0030546847352612705	0.0006917107185193672		0.0024944233192369936
ENSMUSG00000002658	0.0	0.0	0.0		0.0
ENSMUSG00000002658	0.1	-0.002492570208638578	-0.0005718622240944438		-0.0020204579753904106
ENSMUSG00000002658	0.5	-0.009108346191742611	-0.0021232133947480802		-0.007329123698789464
ENSMUSG00000002660	-0.5	0.0037834840612058773	0.002394466950438323		0.00683850179882306
ENSMUSG00000002660	-0.1	0.0004083446927956036	0.00027595452159534517		0.000692566933198302
ENSMUSG00000002660	0.0	0.0	0.0		0.0
ENSMUSG00000002660	0.1	-0.00033619166119347454	-0.00023062062631329372		-0.0005119048303697804
ENSMUSG00000002660	0.5	-0.0012682998961462966	-0.0008104630547389746		-0.002140010337574938
ENSMUSG00000002661	-0.5	0.09338408607023707	0.02333565902283241		0.11368582692699758
ENSMUSG00000002661	-0.1	0.009643279047470532	0.002810103486528881		0.011900570100196184
ENSMUSG00000002661	0.0	0.0	0.0		0.0
ENSMUSG00000002661	0.1	-0.007772582659118621	-0.002346205539226598		-0.009562743169639676
ENSMUSG00000002661	0.5	-0.028010326492857285	-0.008801763084031466		-0.034479194665152146
ENSMUSG00000002679	-0.5	0.1485348588321418	0.04931317390398848		0.04994191460103892
ENSMUSG00000002679	-0.1	0.014365151895723738	0.006510739783213593		0.0065372829854624115
ENSMUSG00000002679	0.0	0.0	0.0		0.0
ENSMUSG00000002679	0.1	-0.011495447049489904	-0.005484801694303099		-0.005498489381418503
ENSMUSG00000002679	0.5	-0.04121312206283734	-0.020779757115059527		-0.020794561426196068
ENSMUSG00000002718	-0.5	0.027458934787494282	0.006009059940331296		0.016792232474368785
ENSMUSG00000002718	-0.1	0.003022010999047531	0.0006821161114252128		0.0017854382839106453
ENSMUSG00000002718	0.0	0.0	0.0		0.0
ENSMUSG00000002718	0.1	-0.0024674487670500733	-0.0005612485266531797		-0.0014418601993535507
ENSMUSG00000002718	0.5	-0.008993837590283493	-0.0020653969378675585		-0.005350343747989594
ENSMUSG00000002731	-0.5	0.1775596971908051	0.01706125808548431		2.095392664646682
ENSMUSG00000002731	-0.1	0.016815834873685986	0.005109148688549059		0.06830770108998618
ENSMUSG00000002731	0.0	0.0	0.0		0.0
ENSMUSG00000002731	0.1	-0.01329772951153485	-0.004700561098375355		-0.04848878405885515
ENSMUSG00000002731	0.5	-0.04696663983108329	-0.01946051662399073		-0.15341895886402634
ENSMUSG00000002733	-0.5	0.12841255117479533	0.08639819254425163		0.08409417942767883
ENSMUSG00000002733	-0.1	0.014411420003621389	0.009555876544639741		0.009222004230301284
ENSMUSG00000002733	0.0	0.0	0.0		0.0
ENSMUSG00000002733	0.1	-0.011832886677943799	-0.00785290116344628		-0.007564196360594466
ENSMUSG00000002733	0.5	-0.043415427303672094	-0.028995600170615754		-0.027873021009619636
ENSMUSG00000002741	-0.5	0.10798873425009603	0.05554569812970667		0.1934152759007155
ENSMUSG00000002741	-0.1	0.01103907307832297	0.006501856065517897		0.01715695171244791
ENSMUSG00000002741	0.0	0.0	0.0		0.0
ENSMUSG00000002741	0.1	-0.008889024926638456	-0.005379971907004233		-0.01344451544721137
ENSMUSG00000002741	0.5	-0.032030952687686964	-0.019953056541925474		-0.04732682659038756
ENSMUSG00000002748	-0.5	0.1884404199128742	0.16064713490373328		0.16207504785067095
ENSMUSG00000002748	-0.1	0.017779964717848262	0.020879840228662738		0.02135680727421474
ENSMUSG00000002748	0.0	0.0	0.0		0.0
ENSMUSG00000002748	0.1	-0.014401600252063829	-0.017789104442703985		-0.018236704757952693
ENSMUSG00000002748	0.5	-0.05311449394649426	-0.06707652968421074		-0.0688811801993856
ENSMUSG00000002767	-0.5	0.0027605186739800835	0.0011804928040999307		0.0016965884058810499
ENSMUSG00000002767	-0.1	0.0003019671955426517	0.00013257529540822155		0.00018785157703815614
ENSMUSG00000002767	0.0	0.0	0.0		0.0
ENSMUSG00000002767	0.1	-0.0002469708544302618	-0.00010858162042637343		-0.00015329157031285234
ENSMUSG00000002767	0.5	-0.0009192714780468236	-0.00039488628076356225		-0.0005612955761203908
ENSMUSG00000002778	-0.5	0.009325752849490554	0.004140305711285874	0.0		0.0001246413488014131
ENSMUSG00000002778	-0.1	0.0010288668130724599	0.00046416601213472575	0.0		1.366173071626342e-05
ENSMUSG00000002778	0.0	0.0	0.0	0.0		0.0
ENSMUSG00000002778	0.1	-0.000844388515540917	-0.0003800524315412668	0.0		-1.1332723852341964e-05
ENSMUSG00000002778	0.5	-0.0031069688050856525	-0.0013918306406568437	0.0		-4.1680959919188076e-05
ENSMUSG00000002781	-0.5	0.07173167259750102	0.029349821126104736		0.02899557166647715
ENSMUSG00000002781	-0.1	0.007812237231017649	0.003393726642485495		0.0033306822332850317
ENSMUSG00000002781	0.0	0.0	0.0		0.0
ENSMUSG00000002781	0.1	-0.00636976688681723	-0.002803964172809481		-0.0027478674288127225
ENSMUSG00000002781	0.5	-0.023262708954784772	-0.010403601937403861		-0.010176378363387584
ENSMUSG00000002799	-0.5	0.005498846841661242	0.0024343333788903188	0.0023243483619970196		0.0018430227510413122
ENSMUSG00000002799	-0.1	0.0006031427543395917	0.00027922747765107836	0.0002596270693870917		0.00020332314706217325
ENSMUSG00000002799	0.0	0.0	0.0	0.0		0.0
ENSMUSG00000002799	0.1	-0.000493303611157847	-0.0002290276657219703	-0.00021216819163327738		-0.00016582918833896176
ENSMUSG00000002799	0.5	-0.0018290154847210305	-0.0008245992331705754	-0.0007758153781233235		-0.0006069883982043889
ENSMUSG00000002803	-0.5	0.13138380600842736	0.006831963662170981		0.007513424049556017
ENSMUSG00000002803	-0.1	0.014155992813596807	0.0005347671810493893		0.0006075232617253068
ENSMUSG00000002803	0.0	0.0	0.0		0.0
ENSMUSG00000002803	0.1	-0.011484649688507598	-0.0003974602056702192		-0.00045650633651461714
ENSMUSG00000002803	0.5	-0.041622505032362755	-0.001304537697275454		-0.0015179974450492129
ENSMUSG00000002804	-0.5	0.06859871946431495	0.1290547370128874		0.12928576403614223
ENSMUSG00000002804	-0.1	0.007304758852310522	0.01452945723612964		0.014529481267095079
ENSMUSG00000002804	0.0	0.0	0.0		0.0
ENSMUSG00000002804	0.1	-0.005930094295274468	-0.01188138430582475		-0.011876445594719676
ENSMUSG00000002804	0.5	-0.021598269994698716	-0.04348865133049429		-0.043446626487593565
ENSMUSG00000002808	-0.5	0.21177941133525757	0.006306577662104074	0.0		0.05616422115046871
ENSMUSG00000002808	-0.1	0.01792342574820127	0.0027809505889366815	0.0		0.004817707289607176
ENSMUSG00000002808	0.0	0.0	0.0	0.0		0.0
ENSMUSG00000002808	0.1	-0.014228669076979839	-0.0026028830300548478	0.0		-0.0035594079629391873
ENSMUSG00000002808	0.5	-0.050981886540002685	-0.010983392643972523	0.0		-0.011407799041839195
ENSMUSG00000002812	-0.5	0.11192112809019439	0.03326472843943895		0.032371139702646934
ENSMUSG00000002812	-0.1	0.011819585519511566	0.003894748605799192		0.0037850768960172587
ENSMUSG00000002812	0.0	0.0	0.0		0.0
ENSMUSG00000002812	0.1	-0.00957401377532896	-0.003223456681691106		-0.0031300104341457358
ENSMUSG00000002812	0.5	-0.03469814405717486	-0.011983809903837073		-0.011629589400963147
ENSMUSG00000002820	-0.5	0.03617432829426437	0.0204407365330177		0.020741378802088706
ENSMUSG00000002820	-0.1	0.004006367047756365	0.0022725321076193516		0.0023039962603830233
ENSMUSG00000002820	0.0	0.0	0.0		0.0
ENSMUSG00000002820	0.1	-0.003274714355958608	-0.0018597820959095346		-0.0018851330825758739
ENSMUSG00000002820	0.5	-0.011989974814206494	-0.0068223559184952265		-0.0069135009935579195
ENSMUSG00000002833	-0.5	0.12351910997376159	0.01381042403517685		0.014148642060203498
ENSMUSG00000002833	-0.1	0.012085301261812509	0.0026521814488831286		0.0026698909564182305
ENSMUSG00000002833	0.0	0.0	0.0		0.0
ENSMUSG00000002833	0.1	-0.00962778085398397	-0.0023730427663941622		-0.0023818929383503384
ENSMUSG00000002833	0.5	-0.03426748345753883	-0.009576063046492833		-0.00957987131925786
ENSMUSG00000002835	-0.5	0.10522685107583873	0.062423507494437036		0.06327446419157634
ENSMUSG00000002835	-0.1	0.010724497983038761	0.007575512794583128		0.0076709377043644444
ENSMUSG00000002835	0.0	0.0	0.0		0.0
ENSMUSG00000002835	0.1	-0.0086488829541439	-0.006316510032793765		-0.0063941296712690665
ENSMUSG00000002835	0.5	-0.03137844758809483	-0.02358219231977099		-0.023861142196412666
ENSMUSG00000002845	-0.5	0.2031237838980553	0.08338381689570462	0.09043258172036661		0.09782776341642307
ENSMUSG00000002845	-0.1	0.018808308673365248	0.010855297490569571	0.012543317079504845		0.003027807434333729
ENSMUSG00000002845	0.0	0.0	0.0	0.0		0.0
ENSMUSG00000002845	0.1	-0.015200145418831412	-0.009138250472140896	-0.01072088621711409		-0.0013986374192642703
ENSMUSG00000002845	0.5	-0.05532859514939559	-0.03462339943266812	-0.041268745676506846		-0.0012729360363967768
ENSMUSG00000002847	-0.5	0.047694883379605146	0.017934541278416205		0.018398183078230712
ENSMUSG00000002847	-0.1	0.0050839619011244785	0.0022094533484391388		0.002250922073443018
ENSMUSG00000002847	0.0	0.0	0.0		0.0
ENSMUSG00000002847	0.1	-0.004116033337519975	-0.001849541080375161		-0.0018812812743951302
ENSMUSG00000002847	0.5	-0.014945853970840917	-0.006958503769525448		-0.007067815317276627
ENSMUSG00000002870	-0.5	0.03458941761219125	0.007151864938576669		0.1726404176803431
ENSMUSG00000002870	-0.1	0.003810895632977207	0.000814616193016704		0.016515762254800226
ENSMUSG00000002870	0.0	0.0	0.0		0.0
ENSMUSG00000002870	0.1	-0.0031136940312067596	-0.0006705025657266495		-0.013094292082315384
ENSMUSG00000002870	0.5	-0.01138922127641162	-0.0024720254073740122		-0.04641951993012117
ENSMUSG00000002871	-0.5	0.12914100340932833	0.21223060814190853	0.1757062270944325		0.0425603980509055
ENSMUSG00000002871	-0.1	0.014007829112228753	0.021788381517834354	0.018619531962217772		0.003523010158508866
ENSMUSG00000002871	0.0	0.0	0.0	0.0		0.0
ENSMUSG00000002871	0.1	-0.011553281371338375	-0.017663994643162817	-0.015149832519033679		-0.0023817208379310895
ENSMUSG00000002871	0.5	-0.042361805776421235	-0.06459816931951123	-0.055677967706378784		-0.006402424103003068
ENSMUSG00000002948	-0.5	0.04063974671286319	0.044269641917347835		0.04626260831964557
ENSMUSG00000002948	-0.1	0.004625026126305443	0.004907236750903321		0.005121302098074931
ENSMUSG00000002948	0.0	0.0	0.0		0.0
ENSMUSG00000002948	0.1	-0.003817250537341166	-0.0040003982219001255		-0.00417414036808561
ENSMUSG00000002948	0.5	-0.013982407159712884	-0.014716818026084377		-0.015343246401909316
ENSMUSG00000002949	-0.5	0.11739764915705853	0.040811179896086625		0.19386885790554076
ENSMUSG00000002949	-0.1	0.012435448429019003	0.0047064058129393516		0.018233525077857582
ENSMUSG00000002949	0.0	0.0	0.0		0.0
ENSMUSG00000002949	0.1	-0.010081158391299416	-0.003887463107769551		-0.014397617653200134
ENSMUSG00000002949	0.5	-0.03657267927869945	-0.014432805516472524		-0.05058955193780834
ENSMUSG00000002957	-0.5	0.3317873146690469	0.016144706640308648		0.01618854325920238
ENSMUSG00000002957	-0.1	0.03142423710901143	0.0021001630220967016		0.0021010002937893457
ENSMUSG00000002957	0.0	0.0	0.0		0.0
ENSMUSG00000002957	0.1	-0.02460331324980225	-0.0018533274618636186		-0.0018513946113486446
ENSMUSG00000002957	0.5	-0.08571902959754085	-0.007464565182863536		-0.0074436978270330245
ENSMUSG00000002980	-0.5	0.029751409751027635	0.018002522611649363	0.016247320256280062		0.01621093127087514
ENSMUSG00000002980	-0.1	0.0032334883444828932	0.0020481887136185595	0.0017721939029582412		0.0017675225755087176
ENSMUSG00000002980	0.0	0.0	0.0	0.0		0.0
ENSMUSG00000002980	0.1	-0.002632574849485092	-0.0016857755925008266	-0.0014413787439393477		-0.0014373822907204348
ENSMUSG00000002980	0.5	-0.009603417271683456	-0.006219711633084879	-0.005249979458137988		-0.005234840756721981
ENSMUSG00000002983	-0.5	0.03842312594979291	0.015937367973313687		0.013468891925528137
ENSMUSG00000002983	-0.1	0.004245130112040085	0.002028333803086202		0.0017165654108886041
ENSMUSG00000002983	0.0	0.0	0.0		0.0
ENSMUSG00000002983	0.1	-0.0034688594302222375	-0.0017098546390899028		-0.0014475406081927433
ENSMUSG00000002983	0.5	-0.012696928199761981	-0.006498991278081179		-0.0055049530062939445
ENSMUSG00000002996	-0.5	0.018933517371583886	0.004075403251549092		0.0041079797961669495
ENSMUSG00000002996	-0.1	0.0021015510359685408	0.0004505609609615213		0.00045398354670944663
ENSMUSG00000002996	0.0	0.0	0.0		0.0
ENSMUSG00000002996	0.1	-0.0017192847679107226	-0.0003681353448441449		-0.0003709086781626958
ENSMUSG00000002996	0.5	-0.0063040462636358985	-0.0013473526889425935		-0.0013574283432455925
ENSMUSG00000003032	-0.5	2.0272672429655358e-13	0.1129380025966944		1.096987393112308
ENSMUSG00000003032	-0.1	2.0272672429655358e-13	0.00810073173905379		0.6198546302369221
ENSMUSG00000003032	0.0	0.0	0.0		0.0
ENSMUSG00000003032	0.1	2.0272672429655358e-13	-0.006830385242611703		-0.2380295717389287
ENSMUSG00000003032	0.5	2.0272672429655358e-13	-0.026306714305275092		-0.5239976083025912
ENSMUSG00000003033	-0.5	0.1502900978083117	0.03893668994563981		0.03867451443487013
ENSMUSG00000003033	-0.1	0.014518558812225857	0.00529820107662804		0.005282088382203565
ENSMUSG00000003033	0.0	0.0	0.0		0.0
ENSMUSG00000003033	0.1	-0.01153255066035963	-0.004514143353979039		-0.004502462224769577
ENSMUSG00000003033	0.5	-0.04088181789348955	-0.01731398300784448		-0.017275717799446255
ENSMUSG00000003037	-0.5	0.06571853739006173	0.022407196765060533		0.11766179299728341
ENSMUSG00000003037	-0.1	0.007097666151417714	0.002593630053402407		0.01141277662433926
ENSMUSG00000003037	0.0	0.0	0.0		0.0
ENSMUSG00000003037	0.1	-0.005770418966500213	-0.002140906028193279		-0.009081278316967478
ENSMUSG00000003037	0.5	-0.021001299599926027	-0.007938261964892446		-0.03217939060822417
ENSMUSG00000003051	-0.5	0.16896196307282452	0.05866427663798057		0.0576853482124815
ENSMUSG00000003051	-0.1	0.01855231716185557	0.00610586404880098		0.006021866408522758
ENSMUSG00000003051	0.0	0.0	0.0		0.0
ENSMUSG00000003051	0.1	-0.015304408039193973	-0.004890404462634668		-0.0048251787405688695
ENSMUSG00000003051	0.5	-0.056421621352246154	-0.0174923813429938		-0.017260918848445383
ENSMUSG00000003072	-0.5	0.14463562135952546	0.018243807722140515		0.10049082740106852
ENSMUSG00000003072	-0.1	0.014161322657570974	0.002975100535504538		0.00883563175799007
ENSMUSG00000003072	0.0	0.0	0.0		0.0
ENSMUSG00000003072	0.1	-0.011272346567849145	-0.0026040260707929086		-0.00695062826583448
ENSMUSG00000003072	0.5	-0.040084712470517814	-0.010312345581482751		-0.02424200015046374
ENSMUSG00000003099	-0.5	0.06866964843003465	0.010018173989815748		0.010347581538563633
ENSMUSG00000003099	-0.1	0.007337398802498285	0.0012242385392566835		0.0012531983844268346
ENSMUSG00000003099	0.0	0.0	0.0		0.0
ENSMUSG00000003099	0.1	-0.005956392303795521	-0.0010233288947509855		-0.0010452922817338894
ENSMUSG00000003099	0.5	-0.021621638941912602	-0.0038561628646425206		-0.003928470207593016
ENSMUSG00000003119	-0.5	0.08136691953742581	0.07017783466982852		0.07318595465800914
ENSMUSG00000003119	-0.1	0.008974004149071568	0.008207290052221872		0.008589291119950548
ENSMUSG00000003119	0.0	0.0	0.0		0.0
ENSMUSG00000003119	0.1	-0.007264438722405897	-0.006831594770964955		-0.007151875522767193
ENSMUSG00000003119	0.5	-0.02665025621948025	-0.025260937154741314		-0.026447493968635327
ENSMUSG00000003123	-0.5	0.07679054054742251	0.01844372558619467		0.01634604344670021
ENSMUSG00000003123	-0.1	0.008341618834831754	0.002104356761895243		0.00186188337094495
ENSMUSG00000003123	0.0	0.0	0.0		0.0
ENSMUSG00000003123	0.1	-0.006788029341946111	-0.001731876241045871		-0.001531986139202579
ENSMUSG00000003123	0.5	-0.024688894181097654	-0.0064123057867596644		-0.005673662259529366
ENSMUSG00000003131	-0.5	0.13667370710105842	0.16987783294575554		0.16618363730591001
ENSMUSG00000003131	-0.1	0.014762860716312387	0.018672967946479213		0.0183187330692145
ENSMUSG00000003131	0.0	0.0	0.0		0.0
ENSMUSG00000003131	0.1	-0.012016900582579981	-0.015113362024396615		-0.014836220832905367
ENSMUSG00000003131	0.5	-0.04365642510310275	-0.054824168703048404		-0.05385748192789874
ENSMUSG00000003134	-0.5	0.21984441830743107	0.02546879104487898		0.029329853772116943
ENSMUSG00000003134	-0.1	0.020921660760182093	0.003999908169665334		0.004355756135109079
ENSMUSG00000003134	0.0	0.0	0.0		0.0
ENSMUSG00000003134	0.1	-0.01663706208458149	-0.003533871869727645		-0.003835550069911542
ENSMUSG00000003134	0.5	-0.05911495065513217	-0.014222793673589695		-0.015402685729606458
ENSMUSG00000003135	-0.5	0.011236612623269027	0.0028662018992151594		0.0166279402484506
ENSMUSG00000003135	-0.1	0.001249174239131845	0.0003191928643124786		0.0018148584658210787
ENSMUSG00000003135	0.0	0.0	0.0		0.0
ENSMUSG00000003135	0.1	-0.001022415483397321	-0.0002614070726992823		-0.001478291181085889
ENSMUSG00000003135	0.5	-0.0037544448277728737	-0.0009620577807152308		-0.005373968589301614
ENSMUSG00000003161	-0.5	0.13723762167752218	0.08422777637745815		0.250094722694568
ENSMUSG00000003161	-0.1	0.013591177008511535	0.009769105019134638		0.02081451864505901
ENSMUSG00000003161	0.0	0.0	0.0		0.0
ENSMUSG00000003161	0.1	-0.010856277646580814	-0.008050127349102265		-0.016204063010331393
ENSMUSG00000003161	0.5	-0.038586938513979874	-0.029648378580823254		-0.05688655537811116
ENSMUSG00000003166	-0.5	0.4590548769876015	0.0728048793265601	0.0022278014488223974		-0.004912569582693926
ENSMUSG00000003166	-0.1	0.030344381319876268	0.011810422328660142	-0.0002453775312857287		-0.0006646361777571386
ENSMUSG00000003166	0.0	0.0	0.0	0.0		0.0
ENSMUSG00000003166	0.1	-0.024312581717160553	-0.009755287795784162	0.0003368151773963657		0.000922035390941156
ENSMUSG00000003166	0.5	-0.08737577795591411	-0.03634746966462743	0.0030201542176520046		0.005940630633565425
ENSMUSG00000003190	-0.5	0.0018151266965358293	0.002474282551753637		0.002452937699851221
ENSMUSG00000003190	-0.1	0.0002011398902774797	0.0002738762802734218		0.0002712858144613417
ENSMUSG00000003190	0.0	0.0	0.0		0.0
ENSMUSG00000003190	0.1	-0.0001647188411040279	-0.00022369971974400826		-0.000221562545987819
ENSMUSG00000003190	0.5	-0.0006053575835108793	-0.0008260266911647163		-0.0008187413702558377
ENSMUSG00000003199	-0.5	0.03189336756885841	0.02034450107205643		0.02024043129903652
ENSMUSG00000003199	-0.1	0.0034533097435418547	0.0023495259845451866		0.0023377002772935196
ENSMUSG00000003199	0.0	0.0	0.0		0.0
ENSMUSG00000003199	0.1	-0.0028099957468576964	-0.0019388028055732365		-0.001929074693250099
ENSMUSG00000003199	0.5	-0.01023971215271735	-0.007178425858592186		-0.0071424037561831355
ENSMUSG00000003200	-0.5	0.15280937476726209	0.003163474855076176		0.003818853466778016
ENSMUSG00000003200	-0.1	0.015187918208972473	0.0005370341344497209		0.0005961505015925628
ENSMUSG00000003200	0.0	0.0	0.0		0.0
ENSMUSG00000003200	0.1	-0.012202577258318636	-0.00047169767291943554		-0.0005165799276580785
ENSMUSG00000003200	0.5	-0.043866534428463666	-0.0018778954810794168		-0.0020257196442593495
ENSMUSG00000003208	-0.5	0.07675059190049272	0.05397891726240611		0.05338068308485022
ENSMUSG00000003208	-0.1	0.00843224592863856	0.006590884073127468		0.006508133164972341
ENSMUSG00000003208	0.0	0.0	0.0		0.0
ENSMUSG00000003208	0.1	-0.00688983359322215	-0.005500629010767977		-0.005429589450401728
ENSMUSG00000003208	0.5	-0.025241108305859572	-0.0206256297811912		-0.020349383333268634
ENSMUSG00000003226	-0.5	0.10454300909208203	0.013659405260350699		0.014419559615295618
ENSMUSG00000003226	-0.1	0.011401004272756143	0.001556077259013522		0.0016544509030609333
ENSMUSG00000003226	0.0	0.0	0.0		0.0
ENSMUSG00000003226	0.1	-0.00928232746259472	-0.0012833642295819736		-0.0013664479928243711
ENSMUSG00000003226	0.5	-0.03383507690614096	-0.004750586669669543		-0.005064278447258652
ENSMUSG00000003234	-0.5	0.0622733768546464	0.03591677087446632		0.03658153606292469
ENSMUSG00000003234	-0.1	0.006936117196187697	0.004040548578470915		0.004106280072775581
ENSMUSG00000003234	0.0	0.0	0.0		0.0
ENSMUSG00000003234	0.1	-0.005676542051192612	-0.003317195549735197		-0.0033694175519045633
ENSMUSG00000003234	0.5	-0.020866790721348116	-0.012195110608890114		-0.012379501969394857
ENSMUSG00000003235	-0.5	0.005942609964934675	0.0031026503133209093		0.004405893208142775
ENSMUSG00000003235	-0.1	0.000652335475743282	0.0003502772869499182		0.00046846670827616066
ENSMUSG00000003235	0.0	0.0	0.0		0.0
ENSMUSG00000003235	0.1	-0.000533297064964966	-0.00028719183502445844		-0.000380018256965986
ENSMUSG00000003235	0.5	-0.001974691182167976	-0.0010405316427785083		-0.0014424860331598843
ENSMUSG00000003269	-0.5	0.04759058885532319	0.010818017631073928		0.036769055080055235
ENSMUSG00000003269	-0.1	0.005307030771537269	0.0012403028803336102		0.0038255005105436446
ENSMUSG00000003269	0.0	0.0	0.0		0.0
ENSMUSG00000003269	0.1	-0.004340137135434574	-0.0010246473388301203		-0.0030816743801976854
ENSMUSG00000003269	0.5	-0.01590913122626869	-0.0038053178294967793		-0.011065102861211096
ENSMUSG00000003283	-0.5	0.45262273969557865	0.04852864327754958	0.03784045743314768		0.010965605727784045
ENSMUSG00000003283	-0.1	0.04012706646153186	0.010758759893356729	0.004464338049624761		0.0029591760613545404
ENSMUSG00000003283	0.0	0.0	0.0	0.0		0.0
ENSMUSG00000003283	0.1	-0.029882396472994843	-0.00988894992048317	-0.0036093154471236177		-0.0029421066219487146
ENSMUSG00000003283	0.5	-0.0993773172723339	-0.04069032233381609	-0.011894741670069653		-0.01221614739804866
ENSMUSG00000003299	-0.5	0.00301100235305074	0.0013728948543463293		0.0013738913443557266
ENSMUSG00000003299	-0.1	0.0003322511293903929	0.00015281829236135636		0.00015290325514638603
ENSMUSG00000003299	0.0	0.0	0.0		0.0
ENSMUSG00000003299	0.1	-0.00026869656605688075	-0.00012603113214382233		-0.0001260954842590145
ENSMUSG00000003299	0.5	-0.0009998151764222252	-0.0004606001227568379		-0.00046091899348521537
ENSMUSG00000003308	-0.5	0.002432307133306111	0.00413188818102439		0.004275592187938493
ENSMUSG00000003308	-0.1	0.00023376008674458326	0.0004945299369121248		0.0005079580866764744
ENSMUSG00000003308	0.0	0.0	0.0		0.0
ENSMUSG00000003308	0.1	-0.00026426056888873006	-0.00033731570407879996		-0.00035349289301778164
ENSMUSG00000003308	0.5	-0.0008696705072753774	-0.0013365101929271317		-0.0013865023647953167
ENSMUSG00000003309	-0.5	0.163091189214712	0.2815466484265281		0.27494987597048537
ENSMUSG00000003309	-0.1	0.015781991134282247	0.0341477272090287		0.03356735038430747
ENSMUSG00000003309	0.0	0.0	0.0		0.0
ENSMUSG00000003309	0.1	-0.012398248005160872	-0.027680967011709856		-0.027266004058010385
ENSMUSG00000003309	0.5	-0.043386589717442914	-0.09947368449790739		-0.09820696536312246
ENSMUSG00000003316	-0.5	0.7081980135570498	0.03408713217682635	0.009889568830909523		0.008184464037077621
ENSMUSG00000003316	-0.1	0.04372914743934464	0.004877366956089535	0.0016379554487691017		0.0014145299522081434
ENSMUSG00000003316	0.0	0.0	0.0	0.0		0.0
ENSMUSG00000003316	0.1	-0.03325597072685582	-0.004143833035996525	-0.0012418691587026132		-0.001040300258015825
ENSMUSG00000003316	0.5	-0.11267266388424335	-0.01602311927454181	-0.003623417002510898		-0.002839731648571542
ENSMUSG00000003344	-0.5	0.1587538869462104	0.008078614132930761		0.00838969788982058
ENSMUSG00000003344	-0.1	0.015677927553068294	0.0011416866036395579		0.0011755026956064007
ENSMUSG00000003344	0.0	0.0	0.0		0.0
ENSMUSG00000003344	0.1	-0.012487476512762052	-0.0009931346857472434		-0.0010201787203459878
ENSMUSG00000003344	0.5	-0.04450960693528139	-0.003860235781407817		-0.003957721749305199
ENSMUSG00000003345	-0.5	0.003998466757720864	0.0007477899736385574		0.0007478531408424693
ENSMUSG00000003345	-0.1	0.00044314609272277927	8.323098981599664e-05		8.324091295941471e-05
ENSMUSG00000003345	0.0	0.0	0.0		0.0
ENSMUSG00000003345	0.1	-0.00036245384495636745	-6.810921297484285e-05		-6.811510213877714e-05
ENSMUSG00000003345	0.5	-0.001328586337390636	-0.0002498346634043358		-0.00024982424917052715
ENSMUSG00000003346	-0.5	0.001481507022408124	0.0005962424217320628		0.0005936855374599759
ENSMUSG00000003346	-0.1	0.00016396783936056814	6.609836114623846e-05		6.579806790463216e-05
ENSMUSG00000003346	0.0	0.0	0.0		0.0
ENSMUSG00000003346	0.1	-0.0001339518607315071	-5.395670040497791e-05		-5.3704329434411946e-05
ENSMUSG00000003346	0.5	-0.0004913198135321206	-0.00019820093213995804		-0.00019728301908772394
ENSMUSG00000003348	-0.5	0.10350053828091266	0.0573856672161559		0.05662024321449377
ENSMUSG00000003348	-0.1	0.01161479851176539	0.006786167587013114		0.006688486593738219
ENSMUSG00000003348	0.0	0.0	0.0		0.0
ENSMUSG00000003348	0.1	-0.00949874010614582	-0.005622474863131721		-0.005540366663485785
ENSMUSG00000003348	0.5	-0.03473944445781685	-0.020902238566109954		-0.02059196065400859
ENSMUSG00000003355	-0.5	0.01473005263686833	0.017806494470429035	0.017981351701266357		0.014303797521167283
ENSMUSG00000003355	-0.1	0.0016264163366692674	0.001983053321742867	0.0020012254685977116		0.0014354740394926235
ENSMUSG00000003355	0.0	0.0	0.0	0.0		0.0
ENSMUSG00000003355	0.1	-0.0013291526321972391	-0.001625422007576205	-0.001640158367984479		-0.001090977492688161
ENSMUSG00000003355	0.5	-0.004866427472020041	-0.0059598802055679245	-0.006012784502094304		-0.003958155677687869
ENSMUSG00000003360	-0.5	0.09517178438344787	0.015863286566027313		0.11663514536719188
ENSMUSG00000003360	-0.1	0.01003473834743418	0.0018765124255171184		0.011566586527420153
ENSMUSG00000003360	0.0	0.0	0.0		0.0
ENSMUSG00000003360	0.1	-0.008132258397901437	-0.0015541780474011002		-0.009229950644382479
ENSMUSG00000003360	0.5	-0.029383597519334392	-0.005817404598252751		-0.03284756033475822
ENSMUSG00000003363	-0.5	0.04819726352607012	0.017676871374538106	0.02185116499006412		0.02168977068887057
ENSMUSG00000003363	-0.1	0.005343642039836061	0.0020107840439189673	0.0021695669443442256		0.0021502235947337134
ENSMUSG00000003363	0.0	0.0	0.0	0.0		0.0
ENSMUSG00000003363	0.1	-0.004370151134161837	-0.001654277276879279	-0.0017254487826526832		-0.0017093130886011165
ENSMUSG00000003363	0.5	-0.016015547952952458	-0.006103733229206987	-0.006123401402210682		-0.0060631545964795475
ENSMUSG00000003380	-0.5	0.10301923612959185	0.036998012906545474	0.03716666357662213		0.11780309141347867
ENSMUSG00000003380	-0.1	0.010550950926559555	0.004288321467115885	0.00429353321324899		0.009230537660099403
ENSMUSG00000003380	0.0	0.0	0.0	0.0		0.0
ENSMUSG00000003380	0.1	-0.008496046515243938	-0.003549221088195109	-0.003551558277646305		-0.005909286560535798
ENSMUSG00000003380	0.5	-0.030595895491662528	-0.013153873258175075	-0.013150616069928844		-0.01927696672310386
ENSMUSG00000003382	-0.5	0.010642215010410627	0.01960461320837048		0.019590019653021207
ENSMUSG00000003382	-0.1	0.0011895322136350472	0.0021788103502942135		0.0021774418850326605
ENSMUSG00000003382	0.0	0.0	0.0		0.0
ENSMUSG00000003382	0.1	-0.0009766796495355168	-0.0017808676914857768		-0.001779883469705923
ENSMUSG00000003382	0.5	-0.0035806691909444632	-0.006532733562474413		-0.0065291562714546725
ENSMUSG00000003402	-0.5	0.01173835319041694	0.0031661430012890346	0.0028015340033231695		0.0027242073893720686
ENSMUSG00000003402	-0.1	0.0012863624989889466	0.000358764017625246	0.0003076146397194002		0.00029928094936670924
ENSMUSG00000003402	0.0	0.0	0.0	0.0		0.0
ENSMUSG00000003402	0.1	-0.0010522552229448312	-0.00029405643575997065	-0.0002504873459518997		-0.00024361225229541095
ENSMUSG00000003402	0.5	-0.003909954272454774	-0.0010657436486216643	-0.0009088069093319273		-0.0008823063017024957
ENSMUSG00000003411	-0.5	0.2689812652961834	0.14000979678551118		0.13468536653222207
ENSMUSG00000003411	-0.1	0.02899641815682652	0.013496549302131067		0.01291746876671196
ENSMUSG00000003411	0.0	0.0	0.0		0.0
ENSMUSG00000003411	0.1	-0.02331692411059505	-0.010780149265519179		-0.010297298642013897
ENSMUSG00000003411	0.5	-0.08471099499578649	-0.037998131685214265		-0.036225734842496915
ENSMUSG00000003420	-0.5	0.45364558244251807	0.10053982032764508	0.0070659837127993175		0.0015808215772206147
ENSMUSG00000003420	-0.1	0.04261497695976013	0.01297203048054052	-0.003684077212385395		-0.004652295520646166
ENSMUSG00000003420	0.0	0.0	0.0	0.0		0.0
ENSMUSG00000003420	0.1	-0.03351151963268495	-0.010934870314713407	0.0038907557702747564		0.004783292399034744
ENSMUSG00000003420	0.5	-0.11997324124276576	-0.04095576334602136	0.018668667378790804		0.02243588795436091
ENSMUSG00000003421	-0.5	0.25231627714596705	0.003130878064348197		0.08237849838051536
ENSMUSG00000003421	-0.1	0.023003795109209024	0.0012008906208209602		0.009664221830314457
ENSMUSG00000003421	0.0	0.0	0.0		0.0
ENSMUSG00000003421	0.1	-0.018072846611905113	-0.0012020227932815208		-0.007641990439118729
ENSMUSG00000003421	0.5	-0.06347897984106776	-0.005399061120269222		-0.02679837579742461
ENSMUSG00000003423	-0.5	0.0012104701806809892	0.0011871364900415404		0.0012103404472401103
ENSMUSG00000003423	-0.1	0.00013308262161593198	0.0001326719585581504		0.00013502306054902213
ENSMUSG00000003423	0.0	0.0	0.0		0.0
ENSMUSG00000003423	0.1	-0.00011362518915092323	-0.00010420894710050366		-0.0001062292233237061
ENSMUSG00000003423	0.5	-0.00040964648857066965	-0.00038876168267154565		-0.0003960144086334605
ENSMUSG00000003429	-0.5	0.0017457413384642795	0.0003769443798515848		0.0006521660658349582
ENSMUSG00000003429	-0.1	0.00019126515668621558	2.456655755511683e-05		0.00028232036681496986
ENSMUSG00000003429	0.0	0.0	0.0		0.0
ENSMUSG00000003429	0.1	-9.086625684218141e-05	-5.814082689925559e-05		0.00016140955322185846
ENSMUSG00000003429	0.5	-0.0004972852818616591	-0.0001684011278416664		0.00020697169714578578
ENSMUSG00000003435	-0.5	0.10744932710743105	0.010437569155553605		0.010446832312619003
ENSMUSG00000003435	-0.1	0.011386471308771906	0.0011935233906474885		0.0011901631828692416
ENSMUSG00000003435	0.0	0.0	0.0		0.0
ENSMUSG00000003435	0.1	-0.009214568613234997	-0.0009836434815576611		-0.000980181205170294
ENSMUSG00000003435	0.5	-0.03337234988126814	-0.0036381862919502295		-0.0036217591703371355
ENSMUSG00000003436	-0.5	0.0005444813463233444	0.0003683188915271085	0.0003572823098538791		0.0003280041762334651
ENSMUSG00000003436	-0.1	5.9833910621698294e-05	3.7669673298657e-05	3.425804442769298e-05		2.869947438988163e-05
ENSMUSG00000003436	0.0	0.0	0.0	0.0		0.0
ENSMUSG00000003436	0.1	-5.0326969320835246e-05	-2.7277229473154918e-05	-1.7052434043152154e-05		-6.796054533464435e-06
ENSMUSG00000003436	0.5	-0.0001827654304763504	-0.0001195408885270588	-0.00010905463199806231		-9.395781232912626e-05
ENSMUSG00000003437	-0.5	0.055571402589038144	0.02043211375068843		0.02074791741692672
ENSMUSG00000003437	-0.1	0.006097394680946611	0.002269252085139062		0.0022960389728969854
ENSMUSG00000003437	0.0	0.0	0.0		0.0
ENSMUSG00000003437	0.1	-0.004975900056805704	-0.0018566892414307867		-0.0018770158779515267
ENSMUSG00000003437	0.5	-0.018174928869491125	-0.006813431806877213		-0.006880961060847013
ENSMUSG00000003438	-0.5	0.0056255489858774155	0.002479441147364536	0.0024525075805670316		0.0011641375273707677
ENSMUSG00000003438	-0.1	0.0006147829477793909	0.00027865263579740507	0.0002754753877440841		0.00012968586598627319
ENSMUSG00000003438	0.0	0.0	0.0	0.0		0.0
ENSMUSG00000003438	0.1	-0.0005013021716842037	-0.00022863548047691307	-0.0002260284290859227		-0.00010010502873070148
ENSMUSG00000003438	0.5	-0.0018712087043847303	-0.0008297110389454687	-0.0008204984164935647		-0.00035994397936767175
ENSMUSG00000003452	-0.5	0.01929722892572716	0.0071309310953342475		0.011827140935523506
ENSMUSG00000003452	-0.1	0.002125052486452894	0.0009395531366760412		0.0014699161557738538
ENSMUSG00000003452	0.0	0.0	0.0		0.0
ENSMUSG00000003452	0.1	-0.0017353733027952734	-0.0007979966868677524		-0.0012336030210182702
ENSMUSG00000003452	0.5	-0.006345134953572584	-0.0030666914239245724		-0.004679261212504948
ENSMUSG00000003458	-0.5	0.1340038445518834	0.03284934044176646	0.04125827741433863		0.04045222118718761
ENSMUSG00000003458	-0.1	0.01387096624854034	0.0039048297522799036	0.004313220602782275		0.004224581702304553
ENSMUSG00000003458	0.0	0.0	0.0	0.0		0.0
ENSMUSG00000003458	0.1	-0.011186927258783563	-0.0032513821461116477	-0.0034590435554447962		-0.0033853776617746023
ENSMUSG00000003458	0.5	-0.04033794296287507	-0.012190118702938957	-0.012321561313280882		-0.012053622403037756
ENSMUSG00000003464	-0.5	0.7863760161582469	0.18805083581050996		10.3748576925816
ENSMUSG00000003464	-0.1	0.054269535488031595	0.019669495601762232		0.29443336253856445
ENSMUSG00000003464	0.0	0.0	0.0		0.0
ENSMUSG00000003464	0.1	-0.03912187568410097	-0.01841843320738845		-0.13651863049000124
ENSMUSG00000003464	0.5	-0.12326640826138346	-0.07488074103568365		-0.3282697860198308
ENSMUSG00000003500	-0.5	0.008198925551472946	0.002713352333985952		0.0024122950713707514
ENSMUSG00000003500	-0.1	0.0008954609285352078	0.00030684246937773274		0.0002650425353440955
ENSMUSG00000003500	0.0	0.0	0.0		0.0
ENSMUSG00000003500	0.1	-0.0007320508194856856	-0.0002514238768589472		-0.00021602383176400064
ENSMUSG00000003500	0.5	-0.002719244262838094	-0.0009125907429275992		-0.0007868236117788419
ENSMUSG00000003526	-0.5	0.006213250234805123	0.0039093862149202074	0.003711144285036827		0.0035251914530352035
ENSMUSG00000003526	-0.1	0.0006894597425450844	0.00043592240250101	0.0004115945650524644		0.0003898687346115537
ENSMUSG00000003526	0.0	0.0	0.0	0.0		0.0
ENSMUSG00000003526	0.1	-0.0005641228940549414	-0.00035714785044527186	-0.0003370248151648436		-0.0003190836851884038
ENSMUSG00000003526	0.5	-0.0020699611603893775	-0.0013201813176318966	-0.00125155608595795		-0.0011874019340749609
ENSMUSG00000003527	-0.5	0.08570467816527105	0.05974005021769324		0.060723931892256555
ENSMUSG00000003527	-0.1	0.009885088453866153	0.006586056955351971		0.006683642325821859
ENSMUSG00000003527	0.0	0.0	0.0		0.0
ENSMUSG00000003527	0.1	-0.008129451153657818	-0.005383551722349833		-0.005460526812697264
ENSMUSG00000003527	0.5	-0.029927211011349875	-0.019725964854067746		-0.01999537132398932
ENSMUSG00000003528	-0.5	0.0014964903815255504	0.0010389681179656662		0.0010350907873828419
ENSMUSG00000003528	-0.1	0.0001657060006008404	0.00011511438592903822		0.00011466366389201177
ENSMUSG00000003528	0.0	0.0	0.0		0.0
ENSMUSG00000003528	0.1	-0.00013552274865391567	-9.414930684092937e-05		-9.377803946364338e-05
ENSMUSG00000003528	0.5	-0.0004969603560585067	-0.00034528103577946556		-0.0003439193685721431
ENSMUSG00000003531	-0.5	0.10452294994042655	0.04591468953121747		0.03074077658938701
ENSMUSG00000003531	-0.1	0.010628916154962642	0.005540095966352743		0.0032973087427912162
ENSMUSG00000003531	0.0	0.0	0.0		0.0
ENSMUSG00000003531	0.1	-0.008581416451987622	-0.0046134195249680765		-0.0026454705912551946
ENSMUSG00000003531	0.5	-0.030818158959680653	-0.017261038201146217		-0.00961203736343752
ENSMUSG00000003534	-0.5	0.14772726772621714	-0.01565244963630985	0.05160127498682843		0.04050951932289615
ENSMUSG00000003534	-0.1	0.014261888752818974	-0.000542556247264403	0.004474852477247548		0.0032816970848779103
ENSMUSG00000003534	0.0	0.0	0.0	0.0		0.0
ENSMUSG00000003534	0.1	-0.011259931602576878	0.00012389673151869118	-0.003337703657508073		-0.0024684780848099885
ENSMUSG00000003534	0.5	-0.039962720453246336	-0.0005317818907171201	-0.01221745608512903		-0.008845445321194911
ENSMUSG00000003546	-0.5	0.10422287330142743	0.035990690439062556		0.03666851430167428
ENSMUSG00000003546	-0.1	0.01068214532777012	0.004578111972108889		0.004624920365423613
ENSMUSG00000003546	0.0	0.0	0.0		0.0
ENSMUSG00000003546	0.1	-0.008612172785151695	-0.0038365087662305397		-0.0038687144289464293
ENSMUSG00000003546	0.5	-0.030946396316853364	-0.01451357864942382		-0.014599552212181122
ENSMUSG00000003549	-0.5	0.006122383175604318	0.00252192333047363		0.0014611012424134984
ENSMUSG00000003549	-0.1	0.0006755428844860134	0.00028327011327222706		0.00015915309541991718
ENSMUSG00000003549	0.0	0.0	0.0		0.0
ENSMUSG00000003549	0.1	-0.0005520590864278585	-0.00023247484854505007		-0.00012882292486882108
ENSMUSG00000003549	0.5	-0.002034068262393607	-0.0008541749206238958		-0.0004705954824049119
ENSMUSG00000003581	-0.5	0.03745651064890598	0.07164398421846041	0.041401347919101106		0.010394547852841551
ENSMUSG00000003581	-0.1	0.004229444094971724	0.008219564235757426	0.00456868105420849		0.0007578636609006928
ENSMUSG00000003581	0.0	0.0	0.0	0.0		0.0
ENSMUSG00000003581	0.1	-0.0034732194471387423	-0.006765055867808956	-0.0037314436069006973		-0.0005465234945627451
ENSMUSG00000003581	0.5	-0.012795955031617012	-0.024956909866037047	-0.013652878093092125		-0.0016837689451727478
ENSMUSG00000003604	-0.5	0.4721483340455268	0.004723558896464031		0.3928294132879713
ENSMUSG00000003604	-0.1	0.04576063985911216	0.0038847257594543105		0.02730853018719448
ENSMUSG00000003604	0.0	0.0	0.0		0.0
ENSMUSG00000003604	0.1	-0.03466569642364126	-0.003980401931245048		-0.020504914880361103
ENSMUSG00000003604	0.5	-0.11641209740775293	-0.019514970264296494		-0.05910584205676661
ENSMUSG00000003623	-0.5	0.031844111108477735	0.007862615941888418		0.007886090413067537
ENSMUSG00000003623	-0.1	0.0035154662458667385	0.0008882568059960239		0.0008897143003889774
ENSMUSG00000003623	0.0	0.0	0.0		0.0
ENSMUSG00000003623	0.1	-0.0028720202734757727	-0.0007298053285893502		-0.0007307429159129075
ENSMUSG00000003623	0.5	-0.010515745375803243	-0.0026879205136575157		-0.0026904229389405065
ENSMUSG00000003660	-0.5	0.024521116717576508	0.0032551471166075707		0.10540656874626397
ENSMUSG00000003660	-0.1	0.002710135754046883	0.00036975078359113844		0.010647330587310488
ENSMUSG00000003660	0.0	0.0	0.0		0.0
ENSMUSG00000003660	0.1	-0.0022148937150151538	-0.0003038637494261476		-0.008538598174751222
ENSMUSG00000003660	0.5	-0.008109382352686767	-0.0011201036795761565		-0.030591802758246023
ENSMUSG00000003662	-0.5	0.00469676166159827	0.0024471337292861772		0.014501799530983739
ENSMUSG00000003662	-0.1	0.0005175593289974412	0.00027532820114783974		0.0015774736711711146
ENSMUSG00000003662	0.0	0.0	0.0		0.0
ENSMUSG00000003662	0.1	-0.00042360205965008557	-0.0002254792182119214		-0.0012855690083478644
ENSMUSG00000003662	0.5	-0.0015683743762560098	-0.0008209005633807998		-0.0047095390657011516
ENSMUSG00000003680	-0.5	0.1569523626626208	0.03391914947257879	0.3659147568450034		0.36570343289931406
ENSMUSG00000003680	-0.1	0.01516115666161233	0.005046529574178393	0.02573592709471173		0.02571003377643022
ENSMUSG00000003680	0.0	0.0	0.0	0.0		0.0
ENSMUSG00000003680	0.1	-0.012062406343899656	-0.004342375032886814	-0.01948463482169638		-0.01946223765635746
ENSMUSG00000003680	0.5	-0.04294388730568688	-0.016805275171409506	-0.06564173843063736		-0.06555577552317249
ENSMUSG00000003721	-0.5	0.0748279709602433	-0.001419595386126793	0.026256206626277034		0.025485288405124207
ENSMUSG00000003721	-0.1	0.008464286377890318	-0.00010446890456872193	0.0026660901464734543		0.0025707983097964515
ENSMUSG00000003721	0.0	0.0	0.0	0.0		0.0
ENSMUSG00000003721	0.1	-0.0069368372045798266	5.6167726587341704e-05	-0.0020881971656937504		-0.0020082953565369044
ENSMUSG00000003721	0.5	-0.025456852478888847	6.305881753831954e-05	-0.00731879048079398		-0.007020946495077562
ENSMUSG00000003731	-0.5	0.08592881956258647	0.026869446922677787		0.4736583166444748
ENSMUSG00000003731	-0.1	0.009314818150708115	0.003101693012192097		0.0360626971630118
ENSMUSG00000003731	0.0	0.0	0.0		0.0
ENSMUSG00000003731	0.1	-0.007584515739770703	-0.002558840175629684		-0.027556997018019724
ENSMUSG00000003731	0.5	-0.02764604608026333	-0.009484222496290218		-0.09341105293985386
ENSMUSG00000003752	-0.5	0.20676071817769381	0.10870841368569106		0.10838651937419197
ENSMUSG00000003752	-0.1	0.02146921326458706	0.01880680913352717		0.018790607182952224
ENSMUSG00000003752	0.0	0.0	0.0		0.0
ENSMUSG00000003752	0.1	-0.017680992026071207	-0.016456051957735696		-0.016430136222721603
ENSMUSG00000003752	0.5	-0.06467306579305854	-0.06441188467420644		-0.06430483684386856
ENSMUSG00000003762	-0.5	0.19829641822039346	0.039713237771409116		0.040100061085807104
ENSMUSG00000003762	-0.1	0.018650799730884238	0.0073176467952800195		0.007237408627289943
ENSMUSG00000003762	0.0	0.0	0.0		0.0
ENSMUSG00000003762	0.1	-0.014704700323011632	-0.00645578430549687		-0.006367308248316328
ENSMUSG00000003762	0.5	-0.051583874653604145	-0.0256386527166248		-0.025231025797232687
ENSMUSG00000003778	-0.5	0.1473667487104524	0.03126973648291598		0.03586202750610967
ENSMUSG00000003778	-0.1	0.014859760475565142	0.004241369816335494		0.004801447204615394
ENSMUSG00000003778	0.0	0.0	0.0		0.0
ENSMUSG00000003778	0.1	-0.011909617514176851	-0.003621561915556515		-0.004085795929026137
ENSMUSG00000003778	0.5	-0.04248139057662581	-0.014052854195459541		-0.015763542735723002
ENSMUSG00000003808	-0.5	0.009220950894887059	0.002532849678075655		0.0025268446413178047
ENSMUSG00000003808	-0.1	0.0010287514903299932	0.00028082699953868584		0.00028012941546040615
ENSMUSG00000003808	0.0	0.0	0.0		0.0
ENSMUSG00000003808	0.1	-0.0008412734878090466	-0.0002299862291818		-0.00022940506365998203
ENSMUSG00000003808	0.5	-0.0030836116558310422	-0.0008440558432634138		-0.0008418808348983342
ENSMUSG00000003812	-0.5	0.010652570024246577	0.007664402384788049	0.009598467228410401		0.028663891145601417
ENSMUSG00000003812	-0.1	0.0011926884926385384	0.00085214137866374	0.001068253863145241		0.003062346985805098
ENSMUSG00000003812	0.0	0.0	0.0	0.0		0.0
ENSMUSG00000003812	0.1	-0.0009652592440120289	-0.0007086564664017247	-0.0008852453517788073		-0.002461058955884554
ENSMUSG00000003812	0.5	-0.003553515609050595	-0.0025919344021183566	-0.0032405517741475043		-0.008946411582202662
ENSMUSG00000003813	-0.5	0.0027123556206991584	0.0019024811504761985		0.0022603945314472185
ENSMUSG00000003813	-0.1	0.00030085142422153766	0.0002116214583292031		0.00024809837782568955
ENSMUSG00000003813	0.0	0.0	0.0		0.0
ENSMUSG00000003813	0.1	-0.00024609780498952016	-0.00017330842796448032		-0.0002020179814707923
ENSMUSG00000003813	0.5	-0.0009021770419890274	-0.0006354577282589036		-0.0007409482376981025
ENSMUSG00000003847	-0.5	0.12464109692920666	0.024597056548292473		0.02589280522296722
ENSMUSG00000003847	-0.1	0.01341343526527039	0.003378086139382175		0.0035783582208630538
ENSMUSG00000003847	0.0	0.0	0.0		0.0
ENSMUSG00000003847	0.1	-0.010893709511785254	-0.002875238450366746		-0.003047115798942235
ENSMUSG00000003847	0.5	-0.03933043243344747	-0.01126417225319376		-0.011915597385779186
ENSMUSG00000003848	-0.5	0.12968906706537742	0.046605181608471824		0.046650465568065735
ENSMUSG00000003848	-0.1	0.013966454372648762	0.005152886937796364		0.00515481204720003
ENSMUSG00000003848	0.0	0.0	0.0		0.0
ENSMUSG00000003848	0.1	-0.01133569985400007	-0.004215785991363075		-0.004216729180298473
ENSMUSG00000003848	0.5	-0.041213055553350864	-0.015452411921647369		-0.015452410666983996
ENSMUSG00000003849	-0.5	0.1543552180452361	0.01890766068809313		3.8717365464513875
ENSMUSG00000003849	-0.1	0.014997913936500629	0.0016827861285952928		0.20448475082602657
ENSMUSG00000003849	0.0	0.0	0.0		0.0
ENSMUSG00000003849	0.1	-0.011943628464958445	-0.0014883006453753067		-0.12320424438835909
ENSMUSG00000003849	0.5	-0.04245775419938935	-0.005959665470807618		-0.3426634734995726
ENSMUSG00000003863	-0.5	0.017317015172730654	0.028454965419803857		0.02941125970506442
ENSMUSG00000003863	-0.1	0.0019123338565172343	0.0031418788883883497		0.0032465201670484056
ENSMUSG00000003863	0.0	0.0	0.0		0.0
ENSMUSG00000003863	0.1	-0.0015551936100506314	-0.002571854002478502		-0.002656625735971696
ENSMUSG00000003863	0.5	-0.005724693303456374	-0.009391752847135337		-0.00970266809669007
ENSMUSG00000003865	-0.5	0.16928984069746766	0.054833873493778995		0.5107388134797048
ENSMUSG00000003865	-0.1	0.01672520509790454	0.007316970761105157		0.03046735125037925
ENSMUSG00000003865	0.0	0.0	0.0		0.0
ENSMUSG00000003865	0.1	-0.013377552223445277	-0.006174359315640365		-0.022686828639341683
ENSMUSG00000003865	0.5	-0.04783106091947964	-0.02325001476337618		-0.07808468043850558
ENSMUSG00000003868	-0.5	0.0074137244214727005	0.0016625579276747793		0.004405093125649406
ENSMUSG00000003868	-0.1	0.0008191514306277181	0.00018702436420636737		0.00048477379933586917
ENSMUSG00000003868	0.0	0.0	0.0		0.0
ENSMUSG00000003868	0.1	-0.0006695059569895578	-0.00015345246699693948		-0.0003959009082249443
ENSMUSG00000003868	0.5	-0.0024538854430317114	-0.0005643978819865891		-0.001452620579922237
ENSMUSG00000003873	-0.5	0.02295941253405953	0.02529356344746736		0.025272657680348143
ENSMUSG00000003873	-0.1	0.002526999074051073	0.0028180490306588535		0.002815664839934673
ENSMUSG00000003873	0.0	0.0	0.0		0.0
ENSMUSG00000003873	0.1	-0.0019883045488515716	-0.0023424080191914998		-0.0023403742585134113
ENSMUSG00000003873	0.5	-0.007530519505709821	-0.008481244900908735		-0.008473921514586591
ENSMUSG00000003923	-0.5	0.20114266308045714	0.06349224409786203		9.538038908258903
ENSMUSG00000003923	-0.1	0.023150464208983035	0.006948046638544758		0.11875302394571552
ENSMUSG00000003923	0.0	0.0	0.0		0.0
ENSMUSG00000003923	0.1	-0.019068306276138314	-0.005738919239038354		-0.07933107753289281
ENSMUSG00000003923	0.5	-0.06992868418751907	-0.021320666383502274		-0.23820715593502362
ENSMUSG00000003948	-0.5	0.024838917593958287	0.0034093774448615832	0.07704209182800503		0.07699970173333481
ENSMUSG00000003948	-0.1	0.002701104939260013	0.0003973407167581211	0.008151252735138392		0.008146438729244698
ENSMUSG00000003948	0.0	0.0	0.0	0.0		0.0
ENSMUSG00000003948	0.1	-0.0022549218674983162	-0.00031437593877059467	-0.006531638188988276		-0.006527737643282405
ENSMUSG00000003948	0.5	-0.008283388108234035	-0.0011514101198953908	-0.023592362024326685		-0.023578010714920494
ENSMUSG00000003955	-0.5	0.3918479105653567	0.041605387110527525		0.04051376072322199
ENSMUSG00000003955	-0.1	0.036529029225432996	0.008924471766236675		0.008841280921253691
ENSMUSG00000003955	0.0	0.0	0.0		0.0
ENSMUSG00000003955	0.1	-0.02807405709273547	-0.007986467894454563		-0.007927536075078678
ENSMUSG00000003955	0.5	-0.09591953365054595	-0.032532728979005054		-0.032358247553322284
ENSMUSG00000004018	-0.5	0.421178692617614	0.09214849236462497		-0.16999020169277324
ENSMUSG00000004018	-0.1	0.03983122870113309	0.0162306949202633		-0.01949245477644157
ENSMUSG00000004018	0.0	0.0	0.0		0.0
ENSMUSG00000004018	0.1	-0.03042509020506423	-0.014144936487006987		0.014739498167843035
ENSMUSG00000004018	0.5	-0.10289659184812094	-0.05575925410830995		0.050145725819210174
ENSMUSG00000004035	-0.5	0.00017059973559163666	0.0002474146013047296		0.00024891873532939535
ENSMUSG00000004035	-0.1	2.6102789851378816e-05	2.29969827632015e-05		2.2968769645803633e-05
ENSMUSG00000004035	0.0	0.0	0.0		0.0
ENSMUSG00000004035	0.1	-1.8406634499368302e-05	-1.379796820721868e-05		-1.3382082947654972e-05
ENSMUSG00000004035	0.5	-5.5289374989331286e-05	-7.775209212401712e-05		-7.790243887950687e-05
ENSMUSG00000004040	-0.5	0.26374839175001075	0.028112558419657985		0.029435663319543393
ENSMUSG00000004040	-0.1	0.027575538013145717	0.0027825589548486906		0.0029368568075873736
ENSMUSG00000004040	0.0	0.0	0.0		0.0
ENSMUSG00000004040	0.1	-0.022154027193182158	-0.002218632981201063		-0.0023472942225277738
ENSMUSG00000004040	0.5	-0.07931054018025019	-0.00789944832648326		-0.008382509819825912
ENSMUSG00000004043	-0.5	-0.0016459642486933435	0.010953348902560833		0.01096766515043024
ENSMUSG00000004043	-0.1	-0.00018418799462971425	0.0012107139157182534		0.001212238837169588
ENSMUSG00000004043	0.0	0.0	0.0		0.0
ENSMUSG00000004043	0.1	5.165368212689536e-05	-0.0005937122787385007		-0.0005939266645202945
ENSMUSG00000004043	0.5	0.00045382256154669065	-0.0032240270365300194		-0.0032274908129616975
ENSMUSG00000004054	-0.5	0.08542444480982625	0.05472638345952352		0.05554015739216456
ENSMUSG00000004054	-0.1	0.009007313316291343	0.006896869746712664		0.006999758194082384
ENSMUSG00000004054	0.0	0.0	0.0		0.0
ENSMUSG00000004054	0.1	-0.007288006901824962	-0.005777940864101883		-0.005863411479397729
ENSMUSG00000004054	0.5	-0.026393686410988604	-0.021751958691532236		-0.02206764435325259
ENSMUSG00000004056	-0.5	0.11839920640073665	0.013515581999530513		0.013130348588399787
ENSMUSG00000004056	-0.1	0.012761105647585813	0.0015731297039918157		0.0015054430838923327
ENSMUSG00000004056	0.0	0.0	0.0		0.0
ENSMUSG00000004056	0.1	-0.010381497057836864	-0.0013015166344968465		-0.0012405332734688468
ENSMUSG00000004056	0.5	-0.037785905968059974	-0.004843160570646932		-0.004593627169477754
ENSMUSG00000004069	-0.5	0.3603465462317077	0.09044970448621825		1.1433637123026248
ENSMUSG00000004069	-0.1	0.03293563432643043	0.009467482413628714		0.09244160962489945
ENSMUSG00000004069	0.0	0.0	0.0		0.0
ENSMUSG00000004069	0.1	-0.02610821414838782	-0.0077996282133561134		-0.06607653525959833
ENSMUSG00000004069	0.5	-0.09288058084700268	-0.02882530148956164		-0.2103700461264949
ENSMUSG00000004070	-0.5	3.7126701862779568	-0.03385948930127325		-0.35874032157199887
ENSMUSG00000004070	-0.1	0.1057240079503432	-0.001621609526076373		-0.07874528229716982
ENSMUSG00000004070	0.0	0.0	0.0		0.0
ENSMUSG00000004070	0.1	-0.06912245929435035	0.00040648942913890096		0.0792279168070491
ENSMUSG00000004070	0.5	-0.2059700158208988	-0.004148263870667468		0.6875706779261161
ENSMUSG00000004085	-0.5	0.8696050943410396	0.1068641957839811		0.1082944171689948
ENSMUSG00000004085	-0.1	0.0915561883619227	0.01463355855172721		0.014672935410783738
ENSMUSG00000004085	0.0	0.0	0.0		0.0
ENSMUSG00000004085	0.1	-0.06444548976183406	-0.013302452718112034		-0.013441640852654424
ENSMUSG00000004085	0.5	-0.1966779440422456	-0.05317132801113722		-0.053769577071240526
ENSMUSG00000004096	-0.5	0.005978122301233402	0.00319664791352281		0.015170894609912944
ENSMUSG00000004096	-0.1	0.0006719646171353677	0.0003559113433129202		0.0016465491153139222
ENSMUSG00000004096	0.0	0.0	0.0		0.0
ENSMUSG00000004096	0.1	-0.0005494279903740518	-0.0002916922004773115		-0.001341052215577454
ENSMUSG00000004096	0.5	-0.0019850150019915525	-0.0010755649269080791		-0.004930251327259327
ENSMUSG00000004099	-0.5	0.2107528694082883	0.01818737113254576		0.022743925797276132
ENSMUSG00000004099	-0.1	0.020226807035321315	0.0024713357316950013		0.0028438238215291456
ENSMUSG00000004099	0.0	0.0	0.0		0.0
ENSMUSG00000004099	0.1	-0.016079219977871206	-0.0021038792985749177		-0.0023830086765280756
ENSMUSG00000004099	0.5	-0.05708223664027812	-0.008067364993090353		-0.008980330119911284
ENSMUSG00000004100	-0.5	0.015579952599745983	0.00420286376103296		0.0045860206016348215
ENSMUSG00000004100	-0.1	0.0017218948315087523	0.0004689239086055341		0.0005111063615887979
ENSMUSG00000004100	0.0	0.0	0.0		0.0
ENSMUSG00000004100	0.1	-0.0014073982919599048	-0.0003837250135152459		-0.00041816976980935117
ENSMUSG00000004100	0.5	-0.0051520863791358895	-0.0014090371309073424		-0.0015350173830265268
ENSMUSG00000004127	-0.5	-0.009144925535233495	0.037089579491937474		0.03687817285361006
ENSMUSG00000004127	-0.1	-0.0009736565774502992	0.003942942598823551		0.003920175881893417
ENSMUSG00000004127	0.0	0.0	0.0		0.0
ENSMUSG00000004127	0.1	0.00070846918873535	-0.00306097640877645		-0.003043776537131726
ENSMUSG00000004127	0.5	0.0027905323651398195	-0.011470426461971939		-0.011404289364563391
ENSMUSG00000004151	-0.5	0.025099443589524206	0.0030235173252159964		0.005470154242126268
ENSMUSG00000004151	-0.1	0.002754936355960247	0.00035643232639404054		0.0006291229449986169
ENSMUSG00000004151	0.0	0.0	0.0		0.0
ENSMUSG00000004151	0.1	-0.0022478465491417854	-0.0002956036400489914		-0.0005190227890857768
ENSMUSG00000004151	0.5	-0.00821482689201658	-0.0011018314204952473		-0.001922722938140775
ENSMUSG00000004207	-0.5	0.4016902144580752	0.04192426994600118	-0.021544997070112815		-0.02191887359959055
ENSMUSG00000004207	-0.1	0.039449212318997784	0.005486259608394217	-0.001154262586048005		-0.0012201053266098771
ENSMUSG00000004207	0.0	0.0	0.0	0.0		0.0
ENSMUSG00000004207	0.1	-0.03033886957213361	-0.004815366534506871	0.000365185934890766		0.00041556384642449373
ENSMUSG00000004207	0.5	-0.10233549188798141	-0.01906650800112686	-0.0020248178126003324		-0.001837473990662697
ENSMUSG00000004263	-0.5	0.1503979501418249	0.024168627160697342		0.02642773349597838
ENSMUSG00000004263	-0.1	0.015538711236561698	0.002878191639245742		0.003091722064125557
ENSMUSG00000004263	0.0	0.0	0.0		0.0
ENSMUSG00000004263	0.1	-0.012528398566745702	-0.0024001609715375016		-0.0025691335625553924
ENSMUSG00000004263	0.5	-0.045127711766978384	-0.00902277746429192		-0.009620373684801509
ENSMUSG00000004264	-0.5	0.002460091306520251	0.0015307704160589797		0.0014662303918584474
ENSMUSG00000004264	-0.1	0.00027236427866084156	0.00017010277227624826		0.0001627783829265539
ENSMUSG00000004264	0.0	0.0	0.0		0.0
ENSMUSG00000004264	0.1	-0.00022275112284642073	-0.00013922459673909593		-0.00013299693231927368
ENSMUSG00000004264	0.5	-0.0008165040958558745	-0.0005107310257349562		-0.0004869923035986101
ENSMUSG00000004266	-0.5	0.2170143763834469	0.03718073542549516		0.03718592940178489
ENSMUSG00000004266	-0.1	0.02155925726779051	0.004421248696655278		0.004393896395661567
ENSMUSG00000004266	0.0	0.0	0.0		0.0
ENSMUSG00000004266	0.1	-0.017319762130341476	-0.003665158850797434		-0.0036362071702839005
ENSMUSG00000004266	0.5	-0.0623646635360009	-0.013632558982620946		-0.01349507067875877
ENSMUSG00000004267	-0.5	0.017943118922073564	0.19621259930508628		0.19740577885561184
ENSMUSG00000004267	-0.1	0.0018361182197248471	0.020821450031514477		0.020975761388672298
ENSMUSG00000004267	0.0	0.0	0.0		0.0
ENSMUSG00000004267	0.1	-0.001532698377045949	-0.016747174824609412		-0.016881955176789254
ENSMUSG00000004267	0.5	-0.005549516101532426	-0.060605795831138565		-0.06113157071930697
ENSMUSG00000004268	-0.5	0.18905538213482087	0.0005502291080996535		0.09829743161392979
ENSMUSG00000004268	-0.1	0.017638112235686565	0.000723195586798564		0.009456427279730173
ENSMUSG00000004268	0.0	0.0	0.0		0.0
ENSMUSG00000004268	0.1	-0.013947038207457907	-0.0007279787119495174		-0.007510745620531778
ENSMUSG00000004268	0.5	-0.04915975185744148	-0.003221109124638466		-0.026893640014788223
ENSMUSG00000004270	-0.5	0.6263674720011876	0.0018418180853640997	-0.02829658391166845		-0.02905385941367855
ENSMUSG00000004270	-0.1	0.07123527302680199	-0.0016889025949299308	-0.003856448213726771		-0.0039000017251454855
ENSMUSG00000004270	0.0	0.0	0.0	0.0		0.0
ENSMUSG00000004270	0.1	-0.05259074955057774	0.0011806390171846814	0.002866296737861651		0.0029004288826341984
ENSMUSG00000004270	0.5	-0.1673057859475061	0.0028785617680215925	0.00789568846934463		0.00790814149684671
ENSMUSG00000004285	-0.5	0.0019440554241161312	0.0009401106170188189		0.000933824969416186
ENSMUSG00000004285	-0.1	0.00021192389129809364	0.00010413397078168352		0.00010319578288253695
ENSMUSG00000004285	0.0	0.0	0.0		0.0
ENSMUSG00000004285	0.1	-0.00017181007380673297	-8.272315321333767e-05		-8.143407577776429e-05
ENSMUSG00000004285	0.5	-0.0006458030153154715	-0.0003125427622713284		-0.000310062248476628
ENSMUSG00000004317	-0.5	0.00928172003882377	0.004572197358870156	1.4315215679516768e-12		0.003307325696997543
ENSMUSG00000004317	-0.1	0.001042031988428116	0.0005059514421619227	1.4315215679516768e-12		0.00036687602590568247
ENSMUSG00000004317	0.0	0.0	0.0	0.0		0.0
ENSMUSG00000004317	0.1	-0.0008523088151721758	-0.0004144427792206473	1.4315215679516768e-12		-0.00030007232643014525
ENSMUSG00000004317	0.5	-0.0030855864538461564	-0.0015362024929946871	1.4315215679516768e-12		-0.001100022951615931
ENSMUSG00000004319	-0.5	0.4463868070637649	-0.09512965789651939	-0.02720052756727509		0.0005375594886083412
ENSMUSG00000004319	-0.1	0.020732261755026293	0.006864765181716415	0.005710814646412432		0.004972562592076457
ENSMUSG00000004319	0.0	0.0	0.0	0.0		0.0
ENSMUSG00000004319	0.1	-0.01566404340831884	-0.006864968474367461	-0.0054423484525809585		-0.004418827507848722
ENSMUSG00000004319	0.5	-0.05314872139068927	-0.03032354993016284	-0.02239269966022206		-0.016635584734856046
ENSMUSG00000004356	-0.5	0.26007784232912656	-0.003748296797810413		-0.0009374436297033828
ENSMUSG00000004356	-0.1	0.025639633776902038	-0.000479475045763178		-0.00013038926468889045
ENSMUSG00000004356	0.0	0.0	0.0		0.0
ENSMUSG00000004356	0.1	-0.02043793090729451	0.00038644524551689763		9.161292933512755e-05
ENSMUSG00000004356	0.5	-0.07255693612044645	0.0013078635328851451		0.00018566224591665126
ENSMUSG00000004364	-0.5	0.2067480849605572	0.02106606498452157		0.46194733883457784
ENSMUSG00000004364	-0.1	0.02070762623170519	0.002345875022950583		0.038673811880468145
ENSMUSG00000004364	0.0	0.0	0.0		0.0
ENSMUSG00000004364	0.1	-0.016616105166759265	-0.0019267337291984932		-0.02975012189838
ENSMUSG00000004364	0.5	-0.05971666062468528	-0.0070938543666192455		-0.10138814747871494
ENSMUSG00000004383	-0.5	1.097394843453741	-0.10573163832143195	-0.09646611579961861		0.3137416385541705
ENSMUSG00000004383	-0.1	0.07897859029300425	0.00026340636486654745	0.011309374886947943		0.06142245676626312
ENSMUSG00000004383	0.0	0.0	0.0	0.0		0.0
ENSMUSG00000004383	0.1	-0.06825665948061732	-0.00362819212757326	-0.011838818362852499		-0.045503639739468804
ENSMUSG00000004383	0.5	-0.19700069452907454	-0.04848930800221729	-0.07098680576989325		-0.13196841805798454
ENSMUSG00000004393	-0.5	0.005205663507792613	0.003376734009249427		0.0033512341328101325
ENSMUSG00000004393	-0.1	0.0005788720123340863	0.00037448103612436334		0.0003715950441145477
ENSMUSG00000004393	0.0	0.0	0.0		0.0
ENSMUSG00000004393	0.1	-0.0004737622616776127	-0.0003063325976011555		-0.00030395956028839155
ENSMUSG00000004393	0.5	-0.0017389480689961045	-0.0011240019801483925		-0.001115172506725992
ENSMUSG00000004394	-0.5	0.05369296856411876	0.0758845471710714	0.06446893536309051		0.044010465902294627
ENSMUSG00000004394	-0.1	0.006102759590232543	0.008527577782629692	0.007153943083867853		0.004660369690729027
ENSMUSG00000004394	0.0	0.0	0.0	0.0		0.0
ENSMUSG00000004394	0.1	-0.005128072385133575	-0.006871157964469243	-0.005749616533835211		-0.003701691057833134
ENSMUSG00000004394	0.5	-0.01854616771874318	-0.025618436356749985	-0.021384932050916405		-0.013605304878529623
ENSMUSG00000004446	-0.5	0.17883730112869145	0.12114288616387503		0.1226550252544345
ENSMUSG00000004446	-0.1	0.019790762569325437	0.012405128745205163		0.012514554819907708
ENSMUSG00000004446	0.0	0.0	0.0		0.0
ENSMUSG00000004446	0.1	-0.016192626300827295	-0.009413193559693944		-0.009483637762066843
ENSMUSG00000004446	0.5	-0.058715161406220795	-0.03320518135259176		-0.033369991405496346
ENSMUSG00000004451	-0.5	0.3860101191345595	0.03231977472333969		1.4979193577788181
ENSMUSG00000004451	-0.1	0.030694701548194203	0.003826361595026473		0.23575763466666122
ENSMUSG00000004451	0.0	0.0	0.0		0.0
ENSMUSG00000004451	0.1	-0.023762330997413428	-0.003367250160188795		-0.13375484700365659
ENSMUSG00000004451	0.5	-0.0818824626056629	-0.013349461332254564		-0.364766483901394
ENSMUSG00000004455	-0.5	0.247059904472553	0.022482631814243703		0.17260676313257428
ENSMUSG00000004455	-0.1	0.021530083230064223	0.0040262614624420046		0.013403503393915717
ENSMUSG00000004455	0.0	0.0	0.0		0.0
ENSMUSG00000004455	0.1	-0.016871320177870963	-0.0035497655033914777		-0.010210882544418265
ENSMUSG00000004455	0.5	-0.059422389947052956	-0.014110597371414069		-0.0343046404368651
ENSMUSG00000004460	-0.5	0.0821912325743428	0.010804238972151214	6.017408793468348e-14		0.0014573693059787285
ENSMUSG00000004460	-0.1	0.008800656632419246	0.0013015182535462966	3.108624468950438e-14		0.00013055194449029806
ENSMUSG00000004460	0.0	0.0	0.0	0.0		0.0
ENSMUSG00000004460	0.1	-0.007141076995562989	-0.0010855598776662312	-4.773959005888173e-14		-0.0001010473568895387
ENSMUSG00000004460	0.5	-0.02594407572130719	-0.004072652917606057	-8.599443831913689e-06		-0.00035188273376196566
ENSMUSG00000004462	-0.5	0.0556041983158837	0.04875222387150702		0.04865014771476184
ENSMUSG00000004462	-0.1	0.0059226718153269076	0.0057989678779839515		0.005782188596563209
ENSMUSG00000004462	0.0	0.0	0.0		0.0
ENSMUSG00000004462	0.1	-0.004809710134107581	-0.004811943892673365		-0.004797393209943213
ENSMUSG00000004462	0.5	-0.017482552223332615	-0.017938877479146575		-0.017881096942537367
ENSMUSG00000004530	-0.5	0.1744806419131144	0.0001864602324346265		0.1548265657161596
ENSMUSG00000004530	-0.1	0.01685157799000714	0.000268615691308316		0.01603879421466603
ENSMUSG00000004530	0.0	0.0	0.0		0.0
ENSMUSG00000004530	0.1	-0.013401222764572784	-0.0002668151217692927		-0.012944439410397357
ENSMUSG00000004530	0.5	-0.04760725136287258	-0.001193077764120587		-0.04666162433881038
ENSMUSG00000004535	-0.5	0.5344585528457344	0.0995980923510833		0.2450853141981939
ENSMUSG00000004535	-0.1	0.04280390014833135	0.010903597408437049		0.24508531422896263
ENSMUSG00000004535	0.0	0.0	0.0		0.0
ENSMUSG00000004535	0.1	-0.030572693334058987	-0.006399286779769864		-0.5090736901782312
ENSMUSG00000004535	0.5	-0.10685333502022465	-0.024161130988081703		-0.7918871706407665
ENSMUSG00000004561	-0.5	0.056739666545805756	0.026933860599169357		0.01675889140570863
ENSMUSG00000004561	-0.1	0.006274578088847571	0.003148238411201376		0.001571937842570481
ENSMUSG00000004561	0.0	0.0	0.0		0.0
ENSMUSG00000004561	0.1	-0.005130700978985159	-0.002618386175860854		-0.0011934784259410858
ENSMUSG00000004561	0.5	-0.018783081950571212	-0.009735936588053162		-0.004139423175862023
ENSMUSG00000004565	-0.5	0.2205771145740545	0.07192730263458968	0.07103137754555089		0.05920130877683771
ENSMUSG00000004565	-0.1	0.018580321975983027	0.011776468179271582	0.01072917208783708		0.00959600135070815
ENSMUSG00000004565	0.0	0.0	0.0	0.0		0.0
ENSMUSG00000004565	0.1	-0.01446919739900554	-0.01016060026109289	-0.009181443277518575		-0.00823995362780161
ENSMUSG00000004565	0.5	-0.050350157786511085	-0.03924185928688484	-0.03520483090520998		-0.031605945247949685
ENSMUSG00000004567	-0.5	0.03623984536340075	0.045914692359555254	0.052606843547513105		0.010077673324834002
ENSMUSG00000004567	-0.1	0.003987953161998847	0.005149365756494273	0.005878106702602581		0.0010083544113808074
ENSMUSG00000004567	0.0	0.0	0.0	0.0		0.0
ENSMUSG00000004567	0.1	-0.0032426161119927244	-0.004235066298771906	-0.004829863655429589		-0.0007968011070034198
ENSMUSG00000004567	0.5	-0.011752387102809236	-0.015668767428652308	-0.01784215100852027		-0.002777466080759239
ENSMUSG00000004568	-0.5	0.120753899279884	0.1391299606991374		0.14346227878349715
ENSMUSG00000004568	-0.1	0.012858420736215681	0.01720228506744248		0.017886455569395387
ENSMUSG00000004568	0.0	0.0	0.0		0.0
ENSMUSG00000004568	0.1	-0.010651240431855502	-0.014246295332629666		-0.014815456992863685
ENSMUSG00000004568	0.5	-0.03950583795099727	-0.052989358365361894		-0.05507782671088712
ENSMUSG00000004591	-0.5	0.2925976867991611	-0.005494360197918602	0.01741270172711218		0.016557508423806322
ENSMUSG00000004591	-0.1	0.02831613180648107	-0.0009086768395047962	0.001919460841745435		0.0018164075149815773
ENSMUSG00000004591	0.0	0.0	0.0	0.0		0.0
ENSMUSG00000004591	0.1	-0.022501354357238434	0.0008066564298960799	-0.0016474744350203352		-0.0015601549696366845
ENSMUSG00000004591	0.5	-0.07973027745041106	0.0032203040163625296	-0.006176537758189604		-0.0058452125731200955
ENSMUSG00000004626	-0.5	0.01146008153698741	0.010023660363140952		0.009946396131969903
ENSMUSG00000004626	-0.1	0.0012702163277886758	0.0011135411051976796		0.0011046127789189342
ENSMUSG00000004626	0.0	0.0	0.0		0.0
ENSMUSG00000004626	0.1	-0.001038710302602719	-0.0009112544607089434		-0.0009039230553422595
ENSMUSG00000004626	0.5	-0.00380764985673554	-0.0033428552496659325		-0.0033158618454516287
ENSMUSG00000004631	-0.5	0.14478280886035932	0.24088963160471444	0.38681571753613375		-0.5122674683581387
ENSMUSG00000004631	-0.1	0.014794352812162348	0.024065220834683654	0.03172206409784728		-0.06446707011831276
ENSMUSG00000004631	0.0	0.0	0.0	0.0		0.0
ENSMUSG00000004631	0.1	-0.01184332180733727	-0.01945503903908008	-0.024994140956652755		0.05570910229588466
ENSMUSG00000004631	0.5	-0.04231202887294305	-0.0704252586712435	-0.0879873591527911		0.22035679838876598
ENSMUSG00000004633	-0.5	0.30007153302615563	0.004808372627835178		-0.0028860831682427923
ENSMUSG00000004633	-0.1	0.030506406388817187	0.0028770348543207813		0.0023176809994045477
ENSMUSG00000004633	0.0	0.0	0.0		0.0
ENSMUSG00000004633	0.1	-0.023961385819475267	-0.002956622637053985		-0.002573524597479948
ENSMUSG00000004633	0.5	-0.08263046232969529	-0.01351264479989045		-0.012448144362536495
ENSMUSG00000004637	-0.5	0.219517054329742	-0.17673012382517517		-0.17796672571162986
ENSMUSG00000004637	-0.1	0.018684643971496717	-0.03191212209902128		-0.03222382779848787
ENSMUSG00000004637	0.0	0.0	0.0		0.0
ENSMUSG00000004637	0.1	-0.016173051117966075	0.027534402963979243		0.027727084068578378
ENSMUSG00000004637	0.5	-0.06202639188988712	0.09101167985334424		0.09120160767122076
ENSMUSG00000004642	-0.5	0.1792867114515997	0.05675706955728721		0.8870348767668226
ENSMUSG00000004642	-0.1	0.02054847015187078	0.006659007311557552		0.054779160578344754
ENSMUSG00000004642	0.0	0.0	0.0		0.0
ENSMUSG00000004642	0.1	-0.01654695017059149	-0.0055375580893629595		-0.040548880566470547
ENSMUSG00000004642	0.5	-0.06078747162627496	-0.02068177304709684		-0.13180941409934632
ENSMUSG00000004661	-0.5	0.14437819988226797	0.017860562016427828		0.018330271046326008
ENSMUSG00000004661	-0.1	0.015547087285909145	0.0021906121843764392		0.0021595633921778212
ENSMUSG00000004661	0.0	0.0	0.0		0.0
ENSMUSG00000004661	0.1	-0.012671627148879594	-0.0018388756601250833		-0.0017978032492190765
ENSMUSG00000004661	0.5	-0.04615830338283544	-0.0069837867862954095		-0.0067705499405311675
ENSMUSG00000004667	-0.5	0.001868771945861658	0.00042140931066891874		0.0018358322346965217
ENSMUSG00000004667	-0.1	0.00020693764329648978	4.6993781795734435e-05		0.00020325788197128603
ENSMUSG00000004667	0.0	0.0	0.0		0.0
ENSMUSG00000004667	0.1	-0.00016914593383543508	-3.8578839748337757e-05		-0.00016539369617574184
ENSMUSG00000004667	0.5	-0.0006201758112472922	-0.00014152745676898615		-0.000607145983483437
ENSMUSG00000004768	-0.5	0.21314929867680243	0.1493233467742856		0.15044775723659232
ENSMUSG00000004768	-0.1	0.021850704676174892	0.016968771130430715		0.017026792497767396
ENSMUSG00000004768	0.0	0.0	0.0		0.0
ENSMUSG00000004768	0.1	-0.017639045674956333	-0.014370691535115165		-0.014421240521423018
ENSMUSG00000004768	0.5	-0.06421602037378327	-0.05470229058266962		-0.05484371807608901
ENSMUSG00000004771	-0.5	0.004929273413519342	0.0074177918228937045		0.009447751834872342
ENSMUSG00000004771	-0.1	0.0005400170025717799	0.00082792071849358		0.0010403657780349018
ENSMUSG00000004771	0.0	0.0	0.0		0.0
ENSMUSG00000004771	0.1	-0.00044156253545923896	-0.0006772106303357672		-0.0008525919191574305
ENSMUSG00000004771	0.5	-0.0016365997043618075	-0.0024676176784814707		-0.0031905448215668875
ENSMUSG00000004788	-0.5	0.006847483127049525	0.0032395373240203806		0.003224037815796832
ENSMUSG00000004788	-0.1	0.0007619905769711277	0.0003602821713455384		0.00035852648329837145
ENSMUSG00000004788	0.0	0.0	0.0		0.0
ENSMUSG00000004788	0.1	-0.0006186575723894361	-0.00029413989461690715		-0.00029267993108295087
ENSMUSG00000004788	0.5	-0.0022846928690936075	-0.0010812326653912852		-0.001075907249635133
ENSMUSG00000004789	-0.5	0.19227516796885813	0.07982944611732634		0.08032754297390365
ENSMUSG00000004789	-0.1	0.018147000080962483	0.009285588695627345		0.009313857215982102
ENSMUSG00000004789	0.0	0.0	0.0		0.0
ENSMUSG00000004789	0.1	-0.01446701255858196	-0.007644961218981283		-0.007662095237727762
ENSMUSG00000004789	0.5	-0.05163158568329984	-0.028232050575650813		-0.028266360299046833
ENSMUSG00000004815	-0.5	0.03175757151842418	0.5193884647850122		0.026534034520259597
ENSMUSG00000004815	-0.1	0.004574942696750517	0.04107216826087057		0.0038729132994286264
ENSMUSG00000004815	0.0	0.0	0.0		0.0
ENSMUSG00000004815	0.1	-0.0041114787785374585	-0.03140004927554596		-0.0032177892048165235
ENSMUSG00000004815	0.5	-0.015459783242215641	-0.10960096926859275		-0.011298533844901315
ENSMUSG00000004846	-0.5	0.14793643694084935	0.023468727534599942	0.027614692505017135		0.012658179846714468
ENSMUSG00000004846	-0.1	0.015211003360297015	0.0027515118650562886	0.002948768469166474		0.0011513199570933885
ENSMUSG00000004846	0.0	0.0	0.0	0.0		0.0
ENSMUSG00000004846	0.1	-0.012207559523837341	-0.002294921511781345	-0.0023900265482965644		-0.0008978914804074201
ENSMUSG00000004846	0.5	-0.043810271662655276	-0.008571256185405884	-0.008741001825797512		-0.0031070707205631543
ENSMUSG00000004849	-0.5	0.0036517740600281456	0.002755917302038613		0.0027496532078499225
ENSMUSG00000004849	-0.1	0.00040577804413799434	0.0003063101756890507		0.00030560572594229285
ENSMUSG00000004849	0.0	0.0	0.0		0.0
ENSMUSG00000004849	0.1	-0.00032042954854494266	-0.0002569921624573368		-0.0002564172569007317
ENSMUSG00000004849	0.5	-0.0011905362384971863	-0.0009342152451028429		-0.0009321090478494609
ENSMUSG00000004880	-0.5	0.14020400072163164	0.03228298593261769	0.03913726617721536		0.03825283555394554
ENSMUSG00000004880	-0.1	0.015352461694031039	0.003713426270183673	0.00393668244167622		0.003797361606057814
ENSMUSG00000004880	0.0	0.0	0.0	0.0		0.0
ENSMUSG00000004880	0.1	-0.012535369563851262	-0.003069077192455971	-0.0031172370259546778		-0.0029960861286700835
ENSMUSG00000004880	0.5	-0.045760797982511536	-0.011414505660476526	-0.01096648506999065		-0.010491644162395453
ENSMUSG00000004885	-0.5	0.09982787620634492	0.22105815668056206		0.21448038195568042
ENSMUSG00000004885	-0.1	0.011634905449794841	0.02711939522294604		0.026441470127286593
ENSMUSG00000004885	0.0	0.0	0.0		0.0
[truncated: 37,677 more rows]

## Sheet: Slopes from linear regression -
Table 3
gene_id	parameter	slope	r_squared
ENSMUSG00000000001	pre-mRNA processing	-1.9234854420243397	0.5186589649930247
ENSMUSG00000000001	Nuclear retention	-0.04383307963827465	0.999017187374843
ENSMUSG00000000001	Cytosolic decay	-9.03008792870345	0.3679827472779852
ENSMUSG00000000001	Elongation rate	1.0	1.0
ENSMUSG00000000028	pre-mRNA processing	-0.2352593871903912	0.7462148243522242
ENSMUSG00000000028	Nuclear retention	-0.0817377225002156	0.803803569580304
ENSMUSG00000000028	Cytosolic decay	-0.08125381524625808	0.8000582087686913
ENSMUSG00000000028	Elongation rate	1.0	1.0
ENSMUSG00000000085	pre-mRNA processing	-0.39595527554427434	0.7143256211781359
ENSMUSG00000000085	Nuclear retention	-0.0305672032359261	0.8744044274545116
ENSMUSG00000000085	Cytosolic decay	-0.03214195465717529	0.8538333474899104
ENSMUSG00000000085	Elongation rate	0.9999999999999998	1.0
ENSMUSG00000000088	pre-mRNA processing	-4.065680627998092	0.4748508814348552
ENSMUSG00000000088	Nuclear retention	-0.04295603602083434	0.9885731645663013
ENSMUSG00000000088	Cytosolic transport	-1.8083571722284246	0.5256963408451867
ENSMUSG00000000088	Membrane decay	-1.8083607637270709	0.5256960773387335
ENSMUSG00000000088	Elongation rate	1.0	1.0
ENSMUSG00000000120	pre-mRNA processing	-0.16808999585413464	0.7599031576423118
ENSMUSG00000000120	Nuclear retention	-0.03512842525205229	0.8686976840917215
ENSMUSG00000000120	Cytosolic transport	-0.03344906454067842	0.8774811557221663
ENSMUSG00000000120	Membrane decay	-1.7816951055940753	0.515930656719767
ENSMUSG00000000120	Elongation rate	1.0	1.0
ENSMUSG00000000127	pre-mRNA processing	-0.8916596735889104	0.7144622050277227
ENSMUSG00000000127	Nuclear retention	-0.272339634482722	0.7909924369460727
ENSMUSG00000000127	Cytosolic decay	-10.675667614523395	0.42502643519078687
ENSMUSG00000000127	Elongation rate	0.9999999999999996	1.0
ENSMUSG00000000131	pre-mRNA processing	-0.5414353639013847	0.7004354717232668
ENSMUSG00000000131	Nuclear retention	-0.04467555181909496	0.7962065469526571
ENSMUSG00000000131	Cytosolic decay	-0.05764833857064833	0.7555500594029805
ENSMUSG00000000131	Elongation rate	1.0000000000000002	1.0
ENSMUSG00000000134	pre-mRNA processing	-0.14983675293475796	0.7785231973626215
ENSMUSG00000000134	Nuclear retention	-0.02759105061395517	0.7715538738166057
ENSMUSG00000000134	Cytosolic decay	-0.03303032097189185	0.7695113820634519
ENSMUSG00000000134	Elongation rate	1.0	1.0
ENSMUSG00000000142	pre-mRNA processing	-0.24522867041078134	0.821866727015682
ENSMUSG00000000142	Nuclear retention	-0.19847858813222308	0.900765082150312
ENSMUSG00000000142	Cytosolic decay	-0.2200591736998676	0.8825297292773964
ENSMUSG00000000142	Elongation rate	0.9999999999999998	1.0
ENSMUSG00000000148	pre-mRNA processing	-0.10144467611943542	0.6522458660014019
ENSMUSG00000000148	Nuclear retention	-0.16384561466111425	0.9867566928536473
ENSMUSG00000000148	Cytosolic decay	-0.0723214067978481	0.49363970317031813
ENSMUSG00000000148	Elongation rate	1.0	1.0
ENSMUSG00000000149	pre-mRNA processing	-0.8708594052286767	0.5786286792852272
ENSMUSG00000000149	Nuclear retention	-0.08130701936264757	0.9242209552725879
ENSMUSG00000000149	Cytosolic decay	-0.08268015018178776	0.9205581176546711
ENSMUSG00000000149	Elongation rate	1.0	1.0
ENSMUSG00000000168	pre-mRNA processing	-0.0651325436340966	0.773873222049457
ENSMUSG00000000168	Nuclear retention	-0.03410950505461918	0.8010405695618465
ENSMUSG00000000168	Cytosolic decay	-0.08156606302096736	0.7365252975422538
ENSMUSG00000000168	Elongation rate	0.9999999999999999	1.0
ENSMUSG00000000194	pre-mRNA processing	-0.7960929961760532	0.5857291360018725
ENSMUSG00000000194	Nuclear retention	-0.21602320848741074	0.8981629669117807
ENSMUSG00000000194	Cytosolic transport	-0.19347406840831716	0.8567375166086811
ENSMUSG00000000194	Membrane decay	-0.1861402260445273	0.8640078222097187
ENSMUSG00000000194	Elongation rate	1.0	1.0
ENSMUSG00000000253	pre-mRNA processing	-0.1973238181746082	0.728386715333874
ENSMUSG00000000253	Nuclear retention	-0.04902212728842651	0.908535555808072
ENSMUSG00000000253	Cytosolic decay	-0.047839166797464916	0.9122292929521225
ENSMUSG00000000253	Elongation rate	1.0	1.0
ENSMUSG00000000275	pre-mRNA processing	-0.14937754214387988	0.7721141992245767
ENSMUSG00000000275	Nuclear retention	-0.0645325486835866	0.7888451165309102
ENSMUSG00000000275	Cytosolic decay	-0.06453845328043473	0.7885631173117672
ENSMUSG00000000275	Elongation rate	1.0	1.0
ENSMUSG00000000276	pre-mRNA processing	-0.2722205361063752	0.8552897443933715
ENSMUSG00000000276	Nuclear retention	-0.46360484870447394	0.8014417413389598
ENSMUSG00000000276	Cytosolic transport	-0.4017719784159568	0.766003207553868
ENSMUSG00000000276	Membrane decay	-0.35290932017448506	0.7224897462789808
ENSMUSG00000000276	Elongation rate	1.0	1.0
ENSMUSG00000000278	pre-mRNA processing	-0.2083837760838625	0.7479165110867244
ENSMUSG00000000278	Nuclear retention	-0.06486972850850092	0.7987395699359258
ENSMUSG00000000278	Cytosolic transport	-0.04599122981472428	0.7272947868658601
ENSMUSG00000000278	Membrane decay	-0.045612154885566844	0.7263616377541773
ENSMUSG00000000278	Elongation rate	0.9999999999999998	1.0
ENSMUSG00000000282	pre-mRNA processing	-0.002253380056195904	0.9027919915963677
ENSMUSG00000000282	Nuclear retention	-0.09207859129439266	0.759587250795484
ENSMUSG00000000282	Cytosolic decay	-0.0930226020182634	0.7592206339608382
ENSMUSG00000000282	Elongation rate	1.0	1.0
ENSMUSG00000000296	pre-mRNA processing	-0.7030053871420814	0.7636367532916261
ENSMUSG00000000296	Nuclear retention	-0.1138249141636658	0.9274679036025547
ENSMUSG00000000296	Cytosolic decay	0.4644098451750108	0.3644116109354606
ENSMUSG00000000296	Elongation rate	1.0	1.0
ENSMUSG00000000308	pre-mRNA processing	-0.004056382904621403	0.7827365008221785
ENSMUSG00000000308	Nuclear retention	-0.001861380137738955	0.7849140484933669
ENSMUSG00000000308	Cytosolic decay	-0.004840996386836105	0.7805680042867118
ENSMUSG00000000308	Elongation rate	1.0	1.0
ENSMUSG00000000320	pre-mRNA processing	-0.009059158297301195	0.7843438316286351
ENSMUSG00000000320	Nuclear retention	-0.0017993124790454118	0.7930148567807729
ENSMUSG00000000320	Cytosolic decay	-0.0015318835747306636	0.7925823395630717
ENSMUSG00000000320	Elongation rate	0.9999999999999998	1.0
ENSMUSG00000000339	pre-mRNA processing	-0.02086916599965627	0.7816505308284349
ENSMUSG00000000339	Nuclear retention	-0.009884365900310721	0.7913953657024195
ENSMUSG00000000339	Cytosolic decay	-0.027459970414754776	0.7660022446570779
ENSMUSG00000000339	Elongation rate	0.9999999999999998	1.0
ENSMUSG00000000346	pre-mRNA processing	-0.006856725888564341	0.7831256541554698
ENSMUSG00000000346	Nuclear retention	-0.0021360307895894604	0.7871302417793956
ENSMUSG00000000346	Cytosolic decay	-0.007736590485924122	0.7786684656482179
ENSMUSG00000000346	Elongation rate	1.0	1.0
ENSMUSG00000000355	pre-mRNA processing	-0.11728955413346731	0.7822889609493817
ENSMUSG00000000355	Nuclear retention	-0.2469572116079275	0.8444606435709984
ENSMUSG00000000355	Cytosolic decay	-0.24642634904311422	0.844186095081363
ENSMUSG00000000355	Elongation rate	1.0	1.0
ENSMUSG00000000365	pre-mRNA processing	-0.07070748919040848	0.7804377101599252
ENSMUSG00000000365	Nuclear retention	-0.03995021434234358	0.7856522510076809
ENSMUSG00000000365	Cytosolic decay	-0.04045872096751246	0.7817080826115955
ENSMUSG00000000365	Elongation rate	0.9999999999999999	1.0
ENSMUSG00000000378	pre-mRNA processing	-0.1546641893458025	0.7689724306669281
ENSMUSG00000000378	Nuclear retention	0.012175711621670526	0.8021863117715321
ENSMUSG00000000378	Cytosolic decay	0.007310696993032217	0.8336183003203164
ENSMUSG00000000378	Elongation rate	1.0	1.0
ENSMUSG00000000409	pre-mRNA processing	-0.10652991922838906	0.7830689528128538
ENSMUSG00000000409	Nuclear retention	-0.042225628878855614	0.7867851831709038
ENSMUSG00000000409	Cytosolic decay	-0.04095150569704383	0.7829413014438564
ENSMUSG00000000409	Elongation rate	1.0000000000000002	1.0
ENSMUSG00000000420	pre-mRNA processing	-0.23388103244016212	0.7553918024661486
ENSMUSG00000000420	Nuclear retention	-0.041412302124212985	0.806301012402153
ENSMUSG00000000420	Cytosolic transport	-0.04119961063466793	0.690466104200776
ENSMUSG00000000420	Membrane decay	-0.040037771048064164	0.6864921596610785
ENSMUSG00000000420	Elongation rate	0.9999999999999998	1.0
ENSMUSG00000000441	pre-mRNA processing	-0.638306656314265	0.6912253691136268
ENSMUSG00000000441	Nuclear retention	0.009152801851123327	0.6073139996167249
ENSMUSG00000000441	Cytosolic decay	0.006215163499109671	0.47798923206823896
ENSMUSG00000000441	Elongation rate	1.0	1.0
ENSMUSG00000000486	pre-mRNA processing	-0.2157842056126369	0.6932878378312808
ENSMUSG00000000486	Nuclear retention	-0.15511276758286452	0.8557067532411798
ENSMUSG00000000486	Cytosolic decay	-0.15439173026704345	0.8563531310162799
ENSMUSG00000000486	Elongation rate	0.9999999999999998	1.0
ENSMUSG00000000531	pre-mRNA processing	-0.25502056982547194	0.7570007756874615
ENSMUSG00000000531	Nuclear retention	-0.05833399750542578	0.8564604906001998
ENSMUSG00000000531	Cytosolic decay	-0.055882446052741175	0.8552697339191873
ENSMUSG00000000531	Elongation rate	1.0000000000000002	1.0
ENSMUSG00000000532	pre-mRNA processing	-0.21438455641356535	0.7652226514987476
ENSMUSG00000000532	Nuclear retention	-0.20166343215398408	0.7780750452107378
ENSMUSG00000000532	Cytosolic transport	-0.2187550606725046	0.7863483094908725
ENSMUSG00000000532	Membrane decay	-0.6635792306861028	0.7094680978832228
ENSMUSG00000000532	Elongation rate	1.0	1.0
ENSMUSG00000000544	pre-mRNA processing	-0.23542124278821652	0.7515119427521976
ENSMUSG00000000544	Nuclear retention	-0.028403942638734803	0.8872421244216777
ENSMUSG00000000544	Cytosolic transport	-0.10373346026159691	0.6824639218342604
ENSMUSG00000000544	Membrane decay	-0.10394546926111481	0.6815415857271829
ENSMUSG00000000544	Elongation rate	1.0	1.0
ENSMUSG00000000552	pre-mRNA processing	-0.08903959083683533	0.7748488514968584
ENSMUSG00000000552	Nuclear retention	-0.04399495978497869	0.8068940627514647
ENSMUSG00000000552	Cytosolic decay	-0.045024050441557995	0.8041676321486373
ENSMUSG00000000552	Elongation rate	1.0000000000000002	1.0
ENSMUSG00000000555	pre-mRNA processing	-0.5275608854498579	0.7114144292048005
ENSMUSG00000000555	Nuclear retention	-0.027508443683020856	0.6948192764309767
ENSMUSG00000000555	Cytosolic transport	-0.05756594059758724	0.7324411576352112
ENSMUSG00000000555	Membrane decay	-0.00436144694283791	-0.18637740672081904
ENSMUSG00000000555	Elongation rate	0.9999999999999998	1.0
ENSMUSG00000000561	pre-mRNA processing	-0.00877492642295658	0.7839619266753834
ENSMUSG00000000561	Nuclear retention	-0.004899111757411312	0.7832832775619127
ENSMUSG00000000561	Cytosolic decay	-0.004781971780784655	0.7829505162935628
ENSMUSG00000000561	Elongation rate	1.0000000000000002	1.0
ENSMUSG00000000568	pre-mRNA processing	-0.014395678125700195	0.7804631628866019
ENSMUSG00000000568	Nuclear retention	-0.007153326171035035	0.7880246077431838
ENSMUSG00000000568	Cytosolic decay	-0.011245030430485858	0.7733206113843074
ENSMUSG00000000568	Elongation rate	1.0000000000000002	1.0
ENSMUSG00000000579	pre-mRNA processing	-0.32148567210421475	0.7044148363661018
ENSMUSG00000000579	Nuclear retention	-0.14732054035885578	0.8310272793364466
ENSMUSG00000000579	Cytosolic decay	-0.1463541281234937	0.8316735735903634
ENSMUSG00000000579	Elongation rate	1.0	1.0
ENSMUSG00000000581	pre-mRNA processing	-0.011435990347397668	0.7842836713443644
ENSMUSG00000000581	Nuclear retention	-0.003184016093680908	0.7860322139870719
ENSMUSG00000000581	Cytosolic decay	-0.03335735627004134	0.7725636672591444
ENSMUSG00000000581	Elongation rate	1.0	1.0
ENSMUSG00000000600	pre-mRNA processing	-0.28635360186801573	0.6869375068747707
ENSMUSG00000000600	Nuclear retention	-0.2358086479194266	0.7811054517236868
ENSMUSG00000000600	Cytosolic decay	-0.2449834982007193	0.7729000415166867
ENSMUSG00000000600	Elongation rate	1.0000000000000002	1.0
ENSMUSG00000000605	pre-mRNA processing	-0.055398186139330896	0.7748461167973696
ENSMUSG00000000605	Nuclear retention	-0.014297083822536694	0.8113089333313732
ENSMUSG00000000605	Cytosolic transport	-0.002134612421926084	0.8209096290899491
ENSMUSG00000000605	Membrane decay	0.016073336370744817	0.8027672412700795
ENSMUSG00000000605	Elongation rate	0.9999999999999998	1.0
ENSMUSG00000000628	pre-mRNA processing	-0.5572612710131193	0.6999290389224855
ENSMUSG00000000628	Nuclear retention	-0.0258177518398095	0.7777875662190272
ENSMUSG00000000628	Cytosolic decay	-0.025948615326111923	0.7975090563540982
ENSMUSG00000000628	Elongation rate	1.0	1.0
ENSMUSG00000000631	pre-mRNA processing	-0.0442338664911921	0.7781090622207706
ENSMUSG00000000631	Nuclear retention	-0.04973012802752619	0.7988766808592448
ENSMUSG00000000631	Cytosolic decay	-0.051693765022674754	0.7978545226938405
ENSMUSG00000000631	Elongation rate	0.9999999999999998	1.0
ENSMUSG00000000708	pre-mRNA processing	-1.0741758230781664	0.6245430078692011
ENSMUSG00000000708	Nuclear retention	-0.09431129590378062	0.7904330308297063
ENSMUSG00000000708	Cytosolic decay	-0.09109748209557389	0.7674709527222201
ENSMUSG00000000708	Elongation rate	1.0	1.0
ENSMUSG00000000711	pre-mRNA processing	-0.12442633194469965	0.7765201596388398
ENSMUSG00000000711	Nuclear retention	-0.06343483213737855	0.7897226262124472
ENSMUSG00000000711	Cytosolic decay	-0.06385034949587887	0.7888602597332042
ENSMUSG00000000711	Elongation rate	1.0	1.0
ENSMUSG00000000730	pre-mRNA processing	-0.1277735108636353	0.7435290512370851
ENSMUSG00000000730	Nuclear retention	-0.08952915863793551	0.7895699750767623
ENSMUSG00000000730	Cytosolic decay	-7.013664312684469	0.41199151304216075
ENSMUSG00000000730	Elongation rate	1.0	1.0
ENSMUSG00000000732	pre-mRNA processing	-0.03407703807278797	0.7990385535957878
ENSMUSG00000000732	Nuclear retention	-0.2561435362543003	0.7860072118165
ENSMUSG00000000732	Cytosolic transport	-0.2414664879567347	0.7789762546902095
ENSMUSG00000000732	Membrane decay	-0.22804724357882566	0.7727328761274025
ENSMUSG00000000732	Elongation rate	1.0000000000000002	1.0
ENSMUSG00000000738	pre-mRNA processing	-0.6707601357435087	0.6468632331596721
ENSMUSG00000000738	Nuclear retention	-0.15870418406023767	0.9048671737994791
ENSMUSG00000000738	Cytosolic transport	0.06207694646676509	0.10860012573939082
ENSMUSG00000000738	Membrane decay	0.0744780297660621	0.16763472032043925
ENSMUSG00000000738	Elongation rate	1.0000000000000002	1.0
ENSMUSG00000000740	pre-mRNA processing	-0.0029685673346357966	0.7775629334096997
ENSMUSG00000000740	Nuclear retention	-0.0017587894737731702	0.782704180591643
ENSMUSG00000000740	Cytosolic decay	-0.001758850794733868	0.7826214032676855
ENSMUSG00000000740	Elongation rate	1.0000000000000004	1.0
ENSMUSG00000000743	pre-mRNA processing	-0.6113179291451227	0.6334900716027738
ENSMUSG00000000743	Nuclear retention	-0.15994409175388347	0.7922177006877579
ENSMUSG00000000743	Cytosolic decay	-0.1593349098379433	0.792296066653344
ENSMUSG00000000743	Elongation rate	1.0	1.0
ENSMUSG00000000751	pre-mRNA processing	-0.25215406357338477	0.7183838402413248
ENSMUSG00000000751	Nuclear retention	-0.06579343539704441	0.8375421954751248
ENSMUSG00000000751	Cytosolic decay	-0.2599448763718135	0.6598204474178926
ENSMUSG00000000751	Elongation rate	1.0000000000000002	1.0
ENSMUSG00000000753	pre-mRNA processing	-0.06941424829433007	0.760965126695856
ENSMUSG00000000753	Nuclear retention	-0.06884712983722019	0.7936671397804289
ENSMUSG00000000753	Cytosolic transport	-0.07203942014381237	0.792741586332118
ENSMUSG00000000753	Membrane decay	0.01932029332871621	0.860969899633365
ENSMUSG00000000753	Elongation rate	1.0	1.0
ENSMUSG00000000776	pre-mRNA processing	-0.1459817159550365	0.7851667858085762
ENSMUSG00000000776	Nuclear retention	-0.06819593045472327	0.7941898898624615
ENSMUSG00000000776	Cytosolic decay	-0.06870144384446797	0.7952447570617305
ENSMUSG00000000776	Elongation rate	1.0	1.0
ENSMUSG00000000782	pre-mRNA processing	-0.14095953945494055	0.7614974510239575
ENSMUSG00000000782	Nuclear retention	-0.06191662539382903	0.8051537596251416
ENSMUSG00000000782	Cytosolic decay	-0.06652700325687544	0.7666531241868827
ENSMUSG00000000782	Elongation rate	1.0000000000000002	1.0
ENSMUSG00000000787	pre-mRNA processing	-0.02209343351030113	0.7836659841562155
ENSMUSG00000000787	Nuclear retention	-0.0036370770798104246	0.7862138858882939
ENSMUSG00000000787	Cytosolic decay	-0.057530881062500816	0.7649791030198255
ENSMUSG00000000787	Elongation rate	0.9999999999999993	1.0
ENSMUSG00000000804	pre-mRNA processing	-0.37701555774784645	0.7867808805917301
ENSMUSG00000000804	Nuclear retention	-0.0739221806718926	0.7264639636386356
ENSMUSG00000000804	Cytosolic decay	-0.07456096614024355	0.7294348313834802
ENSMUSG00000000804	Elongation rate	1.0000000000000002	1.0
ENSMUSG00000000811	pre-mRNA processing	-0.6125059472718486	0.6975502251900834
ENSMUSG00000000811	Nuclear retention	-0.0672764599023512	0.5017150755927611
ENSMUSG00000000811	Cytosolic decay	-0.06394606719829299	0.4397721090749629
ENSMUSG00000000811	Elongation rate	1.0	1.0
ENSMUSG00000000827	pre-mRNA processing	-0.3031153085787035	0.6856388777633291
ENSMUSG00000000827	Nuclear retention	-0.15790604037231737	0.8022576273537882
ENSMUSG00000000827	Cytosolic decay	-5.836487022441313	0.4418691106586584
ENSMUSG00000000827	Elongation rate	1.0	1.0
ENSMUSG00000000838	pre-mRNA processing	-0.015127665051876349	0.7817199988583863
ENSMUSG00000000838	Nuclear retention	-0.010647777664962943	0.7865261708525177
ENSMUSG00000000838	Cytosolic decay	-0.010427719103177413	0.7863323658769239
ENSMUSG00000000838	Elongation rate	1.0	1.0
ENSMUSG00000000881	pre-mRNA processing	-0.061012315552826824	0.7633298743570207
ENSMUSG00000000881	Nuclear retention	-0.032304425148335314	0.8513325333633512
ENSMUSG00000000881	Cytosolic decay	-0.03294766598650267	0.851565078256393
ENSMUSG00000000881	Elongation rate	1.0	1.0
ENSMUSG00000000884	pre-mRNA processing	-0.2283158997520882	0.7258701222788255
ENSMUSG00000000884	Nuclear retention	-0.08495611042211304	0.8608516692647598
ENSMUSG00000000884	Cytosolic decay	-0.08348134231600768	0.8667393161336698
ENSMUSG00000000884	Elongation rate	1.0	1.0
ENSMUSG00000000901	pre-mRNA processing	-0.0723387501030972	0.7727701950996981
ENSMUSG00000000901	Nuclear retention	-0.025702352543510942	0.8204128694481269
ENSMUSG00000000901	Cytosolic transport	-0.023648692427084672	0.7834542861009198
ENSMUSG00000000901	Membrane decay	-0.02061468932174848	0.7619751876667685
ENSMUSG00000000901	Elongation rate	1.0	1.0
ENSMUSG00000000902	pre-mRNA processing	-0.15434456272848676	0.7428032739192295
ENSMUSG00000000902	Nuclear retention	-0.06671820024517738	0.8286027598126704
ENSMUSG00000000902	Cytosolic decay	-0.3822571963575978	0.6675454026910599
ENSMUSG00000000902	Elongation rate	0.9999999999999998	1.0
ENSMUSG00000000915	pre-mRNA processing	-0.002305740042078005	0.782237207272369
ENSMUSG00000000915	Nuclear retention	-0.002558362913298362	0.7828558046349808
ENSMUSG00000000915	Cytosolic decay	-0.0025891495873888726	0.7830640131548422
ENSMUSG00000000915	Elongation rate	1.0000000000000002	1.0
ENSMUSG00000000916	pre-mRNA processing	-0.34814587807607	0.6800230165824467
ENSMUSG00000000916	Nuclear retention	-0.10764656711930609	0.8439072676395815
ENSMUSG00000000916	Cytosolic decay	-0.10990377716358646	0.8413105658875526
ENSMUSG00000000916	Elongation rate	1.0000000000000002	1.0
ENSMUSG00000000957	pre-mRNA processing	-0.09962707405012483	0.7720007127633979
ENSMUSG00000000957	Nuclear retention	-0.008066900841881663	0.7769851641660201
ENSMUSG00000000957	Cytosolic transport	-0.012421759053658388	0.7907066150394146
ENSMUSG00000000957	Membrane decay	-0.044156687434289354	0.7552803059980407
ENSMUSG00000000957	Elongation rate	1.0	1.0
ENSMUSG00000000958	pre-mRNA processing	-0.25487535187810617	0.7210376075721494
ENSMUSG00000000958	Nuclear retention	-0.003779541303289515	0.7646165666254138
ENSMUSG00000000958	Cytosolic transport	-0.009346723005488514	0.9680273142576663
ENSMUSG00000000958	Membrane decay	-0.16012203236092093	0.6500553981093196
ENSMUSG00000000958	Elongation rate	1.0	1.0
ENSMUSG00000000959	pre-mRNA processing	-0.03039097822202641	0.7826155448172654
ENSMUSG00000000959	Nuclear retention	-0.011732396372180709	0.7867437210520022
ENSMUSG00000000959	Cytosolic decay	-0.011613678857174348	0.7864792237045999
ENSMUSG00000000959	Elongation rate	1.0000000000000002	1.0
ENSMUSG00000000976	pre-mRNA processing	-0.19647110220614272	0.750081891439486
ENSMUSG00000000976	Nuclear retention	-0.06170281927418797	0.8205710489496058
ENSMUSG00000000976	Cytosolic decay	-0.06284799975331179	0.8201645791995055
ENSMUSG00000000976	Elongation rate	1.0000000000000002	1.0
ENSMUSG00000001016	pre-mRNA processing	-0.08656132960874507	0.7678399024923506
ENSMUSG00000001016	Nuclear retention	-0.03378220952864064	0.8078629786156917
ENSMUSG00000001016	Cytosolic decay	-0.07168153066090155	0.7468758610210406
ENSMUSG00000001016	Elongation rate	1.0	1.0
ENSMUSG00000001034	pre-mRNA processing	-0.021593103077457876	0.7815587165967078
ENSMUSG00000001034	Nuclear retention	-0.0030566135947098557	0.7820933013242989
ENSMUSG00000001034	Cytosolic decay	-0.0029159784080827755	0.7817781501030677
ENSMUSG00000001034	Elongation rate	0.9999999999999998	1.0
ENSMUSG00000001036	pre-mRNA processing	-0.14446180386649732	0.7700629015900882
ENSMUSG00000001036	Nuclear retention	-0.13639221612405916	0.8779531321894871
ENSMUSG00000001036	Cytosolic decay	-0.13849737721311794	0.880063571044373
ENSMUSG00000001036	Elongation rate	1.0000000000000002	1.0
ENSMUSG00000001039	pre-mRNA processing	-0.5667139469870903	0.6986566746712208
ENSMUSG00000001039	Nuclear retention	-0.032471106364851954	-0.04408256226596574
ENSMUSG00000001039	Cytosolic decay	-0.031654153101149385	-0.06871440633693782
ENSMUSG00000001039	Elongation rate	1.0000000000000007	1.0
ENSMUSG00000001052	pre-mRNA processing	-0.24579102586165802	0.7245737687546703
ENSMUSG00000001052	Nuclear retention	-0.04033896039578733	0.9034900192488471
ENSMUSG00000001052	Cytosolic decay	-0.0464750341245499	0.8913731885870556
ENSMUSG00000001052	Elongation rate	0.9999999999999998	1.0
ENSMUSG00000001053	pre-mRNA processing	-0.05631586558977131	0.7742374635661572
ENSMUSG00000001053	Nuclear retention	-0.07436635339470243	0.8047478748918473
ENSMUSG00000001053	Cytosolic decay	-0.07638252518782207	0.8038947493007328
ENSMUSG00000001053	Elongation rate	1.0	1.0
ENSMUSG00000001054	pre-mRNA processing	-0.1356818902770518	0.7685863775706384
ENSMUSG00000001054	Nuclear retention	-0.018222325930739025	0.7978381553268314
ENSMUSG00000001054	Cytosolic decay	-0.018203460143496608	0.793565490382867
ENSMUSG00000001054	Elongation rate	1.0	1.0
ENSMUSG00000001056	pre-mRNA processing	-0.05998808250134613	0.7665696498657393
ENSMUSG00000001056	Nuclear retention	-0.02189063333184893	0.8060214264235028
ENSMUSG00000001056	Cytosolic decay	-0.24871519953904353	0.7023590598047362
ENSMUSG00000001056	Elongation rate	1.0	1.0
ENSMUSG00000001065	pre-mRNA processing	-0.051910952324112136	0.7760770488229375
ENSMUSG00000001065	Nuclear retention	-0.15298927156816844	0.8488323688180659
ENSMUSG00000001065	Cytosolic decay	-0.154421851222162	0.8481462295066474
ENSMUSG00000001065	Elongation rate	1.0000000000000002	1.0
ENSMUSG00000001082	pre-mRNA processing	-0.0032168048584968467	0.7826800426965845
ENSMUSG00000001082	Nuclear retention	-0.0008536727794674626	0.7851285891303984
ENSMUSG00000001082	Cytosolic transport	-0.0009984981054429465	0.783764171186172
ENSMUSG00000001082	Membrane decay	-0.0008785297429276806	0.7835064548659932
ENSMUSG00000001082	Elongation rate	0.9999999999999996	1.0
ENSMUSG00000001089	pre-mRNA processing	-0.02052388980243358	0.7829844779955317
ENSMUSG00000001089	Nuclear retention	-0.007103692381110971	0.7796938283290902
ENSMUSG00000001089	Cytosolic decay	-0.007223935960683603	0.7795868579377199
ENSMUSG00000001089	Elongation rate	0.9999999999999996	1.0
ENSMUSG00000001098	pre-mRNA processing	-0.4088049946503729	0.703483133931416
ENSMUSG00000001098	Nuclear retention	-0.06569579151300298	0.6412160924205985
ENSMUSG00000001098	Cytosolic decay	-3.926767939776563	0.5527205996688872
ENSMUSG00000001098	Elongation rate	1.0	1.0
ENSMUSG00000001100	pre-mRNA processing	-0.08561817355066448	0.7701028351946272
ENSMUSG00000001100	Nuclear retention	-0.04164729495247288	0.7950619179313436
ENSMUSG00000001100	Cytosolic decay	-0.07533238663731345	0.7436568322651219
ENSMUSG00000001100	Elongation rate	1.0	1.0
ENSMUSG00000001105	pre-mRNA processing	-0.00366381519578729	0.7824058084947001
ENSMUSG00000001105	Nuclear retention	-0.0019415430871503325	0.7852941838943666
ENSMUSG00000001105	Cytosolic decay	-0.0019296308475960089	0.7851809022722801
ENSMUSG00000001105	Elongation rate	1.0	1.0
ENSMUSG00000001120	pre-mRNA processing	-0.4445244350863198	0.7037479738336736
ENSMUSG00000001120	Nuclear retention	0.014845510967605002	-0.44388079054194685
ENSMUSG00000001120	Cytosolic decay	0.012158662205943749	-0.510391677184846
ENSMUSG00000001120	Elongation rate	1.0000000000000002	1.0
ENSMUSG00000001127	pre-mRNA processing	-0.004252487206249489	0.784371545118572
ENSMUSG00000001127	Nuclear retention	-0.006752013333438667	0.7837839879983587
ENSMUSG00000001127	Cytosolic transport	-0.006374820089884992	0.783597102845395
ENSMUSG00000001127	Membrane decay	-0.004919113846762135	0.7830143450260387
ENSMUSG00000001127	Elongation rate	0.9999999999999996	1.0
ENSMUSG00000001134	pre-mRNA processing	-0.3890474505308629	0.6767840328097822
ENSMUSG00000001134	Nuclear retention	-0.17316837559948417	0.9876170586243458
ENSMUSG00000001134	Cytosolic decay	-0.1717714305392908	0.988493974963565
ENSMUSG00000001134	Elongation rate	1.0	1.0
ENSMUSG00000001138	pre-mRNA processing	-0.06503392522368534	0.8321624414727999
ENSMUSG00000001138	Nuclear retention	-0.23763633122244032	0.775909013843464
ENSMUSG00000001138	Cytosolic transport	-0.13336023490734528	0.7385271560899758
ENSMUSG00000001138	Membrane decay	-0.0666574252598009	0.6342379997979268
ENSMUSG00000001138	Elongation rate	1.0	1.0
ENSMUSG00000001143	pre-mRNA processing	-0.2418774162509223	0.693370249178898
ENSMUSG00000001143	Nuclear retention	-0.03259436701189444	0.7059529008153211
ENSMUSG00000001143	Cytosolic transport	-0.06964012988759061	0.9965121186449194
ENSMUSG00000001143	Membrane decay	-0.09542336999760792	0.9846518599306253
ENSMUSG00000001143	Elongation rate	0.9999999999999998	1.0
ENSMUSG00000001150	pre-mRNA processing	-0.2052844779792857	0.7576559976890247
ENSMUSG00000001150	Nuclear retention	-0.03220536828125575	0.7810446764218462
ENSMUSG00000001150	Cytosolic decay	-0.64442877672541	0.6473846748515232
ENSMUSG00000001150	Elongation rate	1.0	1.0
ENSMUSG00000001151	pre-mRNA processing	-0.9501521261639694	0.6226172291675609
ENSMUSG00000001151	Nuclear retention	0.02256480170298677	0.4173430202035169
ENSMUSG00000001151	Cytosolic transport	-0.04286718930829303	0.8458843168564094
ENSMUSG00000001151	Membrane decay	-0.0525667971110102	0.6345246321310397
ENSMUSG00000001151	Elongation rate	1.0	1.0
ENSMUSG00000001157	pre-mRNA processing	-0.1953217380147243	0.7571622325262607
ENSMUSG00000001157	Nuclear retention	-0.0939584159745177	0.7931699027744464
ENSMUSG00000001157	Cytosolic decay	-0.09248430303518429	0.79080704914797
ENSMUSG00000001157	Elongation rate	1.0	1.0
ENSMUSG00000001158	pre-mRNA processing	-0.04680855097231951	0.7735527347710477
ENSMUSG00000001158	Nuclear retention	-0.015021364728837305	0.8060109116321486
ENSMUSG00000001158	Cytosolic decay	-0.14372182363203212	0.7394218851781438
ENSMUSG00000001158	Elongation rate	1.0	1.0
ENSMUSG00000001173	pre-mRNA processing	-0.003874724034896637	0.7882060880551818
ENSMUSG00000001173	Nuclear retention	-0.0034574889041041335	0.7814882076321169
ENSMUSG00000001173	Cytosolic decay	-0.0034594010899304806	0.7815863264880718
ENSMUSG00000001173	Elongation rate	1.0	1.0
ENSMUSG00000001228	pre-mRNA processing	-0.046062051796199155	0.7793534389087757
ENSMUSG00000001228	Nuclear retention	-0.015243872503714506	0.7847039281020316
ENSMUSG00000001228	Cytosolic decay	-0.015255339189866964	0.7842195802468176
ENSMUSG00000001228	Elongation rate	1.0	1.0
ENSMUSG00000001229	pre-mRNA processing	-0.03299329818709795	0.7787644174493357
ENSMUSG00000001229	Nuclear retention	-0.005655623118619113	0.7905224332894015
ENSMUSG00000001229	Cytosolic decay	-0.005517810090245101	0.7895955658886551
ENSMUSG00000001229	Elongation rate	1.0000000000000004	1.0
ENSMUSG00000001248	pre-mRNA processing	-0.08396857300070892	0.8268038686754426
ENSMUSG00000001248	Nuclear retention	-0.1591467011900544	0.7656882260782013
ENSMUSG00000001248	Cytosolic transport	-0.1553532205767656	0.764558316060934
ENSMUSG00000001248	Membrane decay	-0.1325836827909901	0.7491115438663387
ENSMUSG00000001248	Elongation rate	1.0000000000000002	1.0
ENSMUSG00000001270	pre-mRNA processing	-0.0023097857755569606	0.782711114253132
ENSMUSG00000001270	Nuclear retention	-0.0014197311052037529	0.782996168940649
ENSMUSG00000001270	Cytosolic decay	-0.0014164323021077507	0.7829530243962808
ENSMUSG00000001270	Elongation rate	0.9999999999999996	1.0
ENSMUSG00000001281	pre-mRNA processing	-0.05490742913242963	0.7758337133379234
ENSMUSG00000001281	Nuclear retention	-0.023835071223568205	0.8149135434111484
ENSMUSG00000001281	Cytosolic transport	-0.026882808322885365	0.808143974188416
ENSMUSG00000001281	Membrane decay	-0.03969104117656519	0.7739264013102726
ENSMUSG00000001281	Elongation rate	0.9999999999999998	1.0
ENSMUSG00000001285	pre-mRNA processing	-0.20948523985060086	0.7183587543954456
ENSMUSG00000001285	Nuclear retention	-0.07008059175566084	0.8439512104760974
ENSMUSG00000001285	Cytosolic decay	-0.0690338065265863	0.8450256419172864
ENSMUSG00000001285	Elongation rate	1.0	1.0
ENSMUSG00000001288	pre-mRNA processing	-0.026965714566351995	0.7814179202706807
ENSMUSG00000001288	Nuclear retention	-0.008804649956284605	0.784305776455281
ENSMUSG00000001288	Cytosolic decay	-0.010419931055634324	0.7826569854017652
ENSMUSG00000001288	Elongation rate	1.0000000000000002	1.0
ENSMUSG00000001289	pre-mRNA processing	-0.08303838541830788	0.7656304064800705
ENSMUSG00000001289	Nuclear retention	-0.05667755791922935	0.8008110115911332
ENSMUSG00000001289	Cytosolic decay	-0.03990853112848902	0.7537085801364898
ENSMUSG00000001289	Elongation rate	1.0	1.0
ENSMUSG00000001305	pre-mRNA processing	-0.16958690804228338	0.7522240894560004
ENSMUSG00000001305	Nuclear retention	-0.11291088325575105	0.7795839077799225
ENSMUSG00000001305	Cytosolic decay	-0.5055412738123426	0.714999035929015
ENSMUSG00000001305	Elongation rate	1.0	1.0
ENSMUSG00000001313	pre-mRNA processing	-0.0026919986358344694	0.7815604885093197
ENSMUSG00000001313	Nuclear retention	-0.001054059394533624	0.785918792206022
ENSMUSG00000001313	Cytosolic decay	-0.0029211390394341397	0.7819886283929365
ENSMUSG00000001313	Elongation rate	1.0000000000000002	1.0
ENSMUSG00000001333	pre-mRNA processing	-0.06939604781419662	0.772332516744044
ENSMUSG00000001333	Nuclear retention	-0.07746873175071656	0.8883650662316804
ENSMUSG00000001333	Cytosolic decay	-0.07809742728664415	0.8919280610309758
ENSMUSG00000001333	Elongation rate	1.0	1.0
ENSMUSG00000001366	pre-mRNA processing	-0.024684722724734875	0.7840007227375663
ENSMUSG00000001366	Nuclear retention	-0.004239521713540695	0.7857107596089152
ENSMUSG00000001366	Cytosolic decay	-0.003965261194598169	0.7834106275669095
ENSMUSG00000001366	Elongation rate	0.9999999999999998	1.0
ENSMUSG00000001376	pre-mRNA processing	-0.6064489151926424	0.6053365166763975
ENSMUSG00000001376	Nuclear retention	-0.09060601190805362	0.9260289474763291
ENSMUSG00000001376	Cytosolic decay	-0.11155800192621879	0.8911680131191224
ENSMUSG00000001376	Elongation rate	1.0000000000000002	1.0
ENSMUSG00000001380	pre-mRNA processing	-0.4061008585951018	0.6699823677174374
ENSMUSG00000001380	Nuclear retention	-0.053760204314181825	0.9055838561366121
ENSMUSG00000001380	Cytosolic decay	-0.39337651520504013	0.6100375225268116
ENSMUSG00000001380	Elongation rate	1.0	1.0
ENSMUSG00000001383	pre-mRNA processing	-0.003511978885846645	0.7832822242187326
ENSMUSG00000001383	Nuclear retention	-0.002335152042252764	0.7892248302092193
ENSMUSG00000001383	Cytosolic decay	-0.0267249431259029	0.7650361345070678
ENSMUSG00000001383	Elongation rate	1.0	1.0
ENSMUSG00000001403	pre-mRNA processing	-0.18801335035828215	0.7519259383360266
ENSMUSG00000001403	Nuclear retention	-0.06887260524669325	0.8078436019261848
ENSMUSG00000001403	Cytosolic decay	-0.49323178657787947	0.6780436076612213
ENSMUSG00000001403	Elongation rate	1.0000000000000004	1.0
ENSMUSG00000001416	pre-mRNA processing	-0.25327172034893786	0.7143165258360455
ENSMUSG00000001416	Nuclear retention	-0.07524392055110574	0.8171468457067916
ENSMUSG00000001416	Cytosolic decay	-0.2247584118422048	0.7431507762829751
ENSMUSG00000001416	Elongation rate	1.0	1.0
ENSMUSG00000001418	pre-mRNA processing	-0.006352487414542196	0.7836900341962267
ENSMUSG00000001418	Nuclear retention	-0.003909562123484533	0.783937616525816
ENSMUSG00000001418	Cytosolic transport	-0.0027055674769773663	0.7796125526165167
ENSMUSG00000001418	Membrane decay	-0.0026328288612804673	0.7794241591218052
ENSMUSG00000001418	Elongation rate	1.0000000000000004	1.0
ENSMUSG00000001419	pre-mRNA processing	-0.05485176111067758	0.7836109485741296
ENSMUSG00000001419	Nuclear retention	-0.027663772823967037	0.7965509535918205
ENSMUSG00000001419	Cytosolic decay	-0.029868444362967095	0.7925769880709472
ENSMUSG00000001419	Elongation rate	1.0	1.0
ENSMUSG00000001420	pre-mRNA processing	-0.04274624446322828	0.7824333568655468
ENSMUSG00000001420	Nuclear retention	-0.008983058500133811	0.7903646454427206
ENSMUSG00000001420	Cytosolic transport	-0.023296277410539634	0.7704551068236597
ENSMUSG00000001420	Membrane decay	-0.021423530672808777	0.7688255406773896
ENSMUSG00000001420	Elongation rate	1.0	1.0
ENSMUSG00000001424	pre-mRNA processing	-0.463996194958042	-0.27603401915404313
ENSMUSG00000001424	Nuclear retention	-0.16468346502486542	0.8259294079342985
ENSMUSG00000001424	Cytosolic transport	-1.2542212144351939	0.7575847443576069
ENSMUSG00000001424	Membrane decay	-1.2535853422185737	0.7575279922594551
ENSMUSG00000001424	Elongation rate	1.0000000000000002	1.0
ENSMUSG00000001435	pre-mRNA processing	-0.7295206960169083	0.7604319648095125
ENSMUSG00000001435	Nuclear retention	-0.027106420651366703	0.40027027726616093
ENSMUSG00000001435	Cytosolic transport	-0.03584422262389064	0.6471110142764582
ENSMUSG00000001435	Membrane decay	-0.03485107727749602	0.6450861055435428
ENSMUSG00000001435	Elongation rate	1.0	1.0
ENSMUSG00000001436	pre-mRNA processing	0.017000228014089513	0.2505882239776943
ENSMUSG00000001436	Nuclear retention	-0.40874270304384996	0.6910771751463132
ENSMUSG00000001436	Cytosolic transport	-0.21895952449411538	0.7252468825621246
ENSMUSG00000001436	Membrane decay	-0.031007401037302706	0.4768107720095489
ENSMUSG00000001436	Elongation rate	1.0000000000000002	1.0
ENSMUSG00000001440	pre-mRNA processing	-0.028241977466066714	0.7821816289376714
ENSMUSG00000001440	Nuclear retention	-0.008613549536465204	0.7878142123726593
ENSMUSG00000001440	Cytosolic decay	-0.05133351513338069	0.7659644225604934
ENSMUSG00000001440	Elongation rate	1.0000000000000004	1.0
ENSMUSG00000001441	pre-mRNA processing	-0.20988450942559056	0.752533127762202
ENSMUSG00000001441	Nuclear retention	-0.040940106382366004	0.7945242614373821
ENSMUSG00000001441	Cytosolic decay	-0.04016765005314671	0.792371027300798
ENSMUSG00000001441	Elongation rate	1.0	1.0
ENSMUSG00000001445	pre-mRNA processing	-0.4865143407622421	0.677319489482439
ENSMUSG00000001445	Nuclear retention	-0.08869826629618238	0.9440595030107495
ENSMUSG00000001445	Cytosolic decay	-0.08932554682735105	0.9429948613669171
ENSMUSG00000001445	Elongation rate	1.0	1.0
ENSMUSG00000001467	pre-mRNA processing	-0.3691568367138143	0.7651280919801935
ENSMUSG00000001467	Nuclear retention	-0.1148783701796936	0.7814801216369113
ENSMUSG00000001467	Cytosolic transport	-0.12770787676867523	0.7998042324753494
ENSMUSG00000001467	Membrane decay	-0.08024788515869785	0.5778050794091895
ENSMUSG00000001467	Elongation rate	1.0	1.0
ENSMUSG00000001472	pre-mRNA processing	-0.44651241583098567	0.6876309103051874
ENSMUSG00000001472	Nuclear retention	-0.0975759206458815	0.8715046126357042
ENSMUSG00000001472	Cytosolic decay	-0.05428223108116925	0.935388844518165
ENSMUSG00000001472	Elongation rate	1.0000000000000004	1.0
ENSMUSG00000001482	pre-mRNA processing	-0.09242446370546786	0.7711933726580372
ENSMUSG00000001482	Nuclear retention	-0.04345423276915095	0.801040616224915
ENSMUSG00000001482	Cytosolic decay	-0.0436723156475638	0.7982740880407974
ENSMUSG00000001482	Elongation rate	1.0	1.0
ENSMUSG00000001504	pre-mRNA processing	-0.0017267847794544267	0.7934048737218747
ENSMUSG00000001504	Nuclear retention	-0.0032475656070438674	0.7744004859639064
ENSMUSG00000001504	Cytosolic decay	-0.003291661594764239	0.7747103135296893
ENSMUSG00000001504	Elongation rate	0.9999999999999993	1.0
ENSMUSG00000001507	pre-mRNA processing	-0.23850402812622473	0.7578524409306566
ENSMUSG00000001507	Nuclear retention	-0.07301023855830291	0.7888578115425764
ENSMUSG00000001507	Cytosolic transport	-0.11749875731387882	0.7970686210422279
ENSMUSG00000001507	Membrane decay	-0.000544034446870123	-0.6727979077745176
ENSMUSG00000001507	Elongation rate	1.0	1.0
ENSMUSG00000001517	pre-mRNA processing	-0.005984164249811963	0.7850449074811237
ENSMUSG00000001517	Nuclear retention	-0.008533460066362242	0.7833887135267242
ENSMUSG00000001517	Cytosolic decay	-0.008830069111751458	0.7831184503914463
ENSMUSG00000001517	Elongation rate	0.9999999999999996	1.0
ENSMUSG00000001521	pre-mRNA processing	-0.01949144097327027	0.7813356742605027
ENSMUSG00000001521	Nuclear retention	-0.002643539666652428	0.7903366780247942
ENSMUSG00000001521	Cytosolic decay	-0.0027754195117777325	0.7893099145686666
ENSMUSG00000001521	Elongation rate	1.0	1.0
ENSMUSG00000001525	pre-mRNA processing	-0.00431118193661062	0.7756367182557931
ENSMUSG00000001525	Nuclear retention	-0.0015840963497912863	0.7514276779812575
ENSMUSG00000001525	Cytosolic decay	-0.4424611012164814	0.7116199931281302
ENSMUSG00000001525	Elongation rate	0.9999999999999993	1.0
ENSMUSG00000001555	pre-mRNA processing	-0.3095247898511906	0.7254405567414104
ENSMUSG00000001555	Nuclear retention	-0.05810802244443081	0.8324440144995069
ENSMUSG00000001555	Cytosolic transport	-0.015161883288810074	0.639445894023905
ENSMUSG00000001555	Membrane decay	-0.014363426424079062	0.6436966453207736
ENSMUSG00000001555	Elongation rate	1.0000000000000002	1.0
ENSMUSG00000001558	pre-mRNA processing	-0.01036417748749252	0.7824844004785819
ENSMUSG00000001558	Nuclear retention	-0.0006489264270634343	0.8097754745556369
ENSMUSG00000001558	Cytosolic decay	-0.00026671937534856056	0.841569087624799
ENSMUSG00000001558	Elongation rate	0.9999999999999993	1.0
ENSMUSG00000001569	pre-mRNA processing	-0.2530280865598048	0.7457237905939775
ENSMUSG00000001569	Nuclear retention	-0.13463974082920083	0.6471487820139472
ENSMUSG00000001569	Cytosolic decay	-3.4065703443838746	0.6287871897947452
ENSMUSG00000001569	Elongation rate	1.0	1.0
ENSMUSG00000001576	pre-mRNA processing	-0.16650946654307286	0.7403317072798616
ENSMUSG00000001576	Nuclear retention	-0.046990087465401675	0.8209157732684178
ENSMUSG00000001576	Cytosolic transport	-0.0790101127930729	0.7532849707977417
ENSMUSG00000001576	Membrane decay	-0.0788380312806185	0.7532100463581102
ENSMUSG00000001576	Elongation rate	0.9999999999999996	1.0
ENSMUSG00000001604	pre-mRNA processing	-0.19640902093925616	0.7260835865781614
ENSMUSG00000001604	Nuclear retention	-0.19084007687473892	0.9053918565112516
ENSMUSG00000001604	Cytosolic decay	-0.18815347382413883	0.9081000047039811
ENSMUSG00000001604	Elongation rate	1.0000000000000004	1.0
ENSMUSG00000001627	pre-mRNA processing	-0.1774695573534255	0.793311050794749
ENSMUSG00000001627	Nuclear retention	-0.046893030644896694	0.8139099240611768
ENSMUSG00000001627	Cytosolic decay	-5.99262619983625	0.40961098743970115
ENSMUSG00000001627	Elongation rate	0.9999999999999998	1.0
ENSMUSG00000001630	pre-mRNA processing	-0.299712916589982	0.7411379628527964
ENSMUSG00000001630	Nuclear retention	-0.08333699260703575	0.8032297016164983
ENSMUSG00000001630	Cytosolic decay	-0.09121270258352743	0.8040738461755983
ENSMUSG00000001630	Elongation rate	1.0	1.0
ENSMUSG00000001632	pre-mRNA processing	-0.3180662276755066	0.7507518846685247
ENSMUSG00000001632	Nuclear retention	-0.04020927879394422	0.9135859823338346
ENSMUSG00000001632	Cytosolic decay	-0.04339913344337476	0.941430418349762
ENSMUSG00000001632	Elongation rate	1.0	1.0
ENSMUSG00000001665	pre-mRNA processing	-0.0053850978685472395	0.7918358798970527
ENSMUSG00000001665	Nuclear retention	0.0014120764702226897	0.8086740057821981
ENSMUSG00000001665	Cytosolic decay	0.0014815120667027726	0.8075861877279246
ENSMUSG00000001665	Elongation rate	0.9999999999999993	1.0
ENSMUSG00000001666	pre-mRNA processing	-0.23470577587980812	0.7108487277483748
ENSMUSG00000001666	Nuclear retention	-0.11773446581451719	0.8030709476998619
ENSMUSG00000001666	Cytosolic decay	-0.11663907855434527	0.8045315655496481
ENSMUSG00000001666	Elongation rate	1.0	1.0
ENSMUSG00000001687	pre-mRNA processing	-0.6432152873551726	0.6763032019355811
ENSMUSG00000001687	Nuclear retention	-0.15332273254710538	0.7559195086168286
ENSMUSG00000001687	Cytosolic decay	0.21569319098874018	0.4535936024930389
ENSMUSG00000001687	Elongation rate	1.0	1.0
ENSMUSG00000001707	pre-mRNA processing	-0.15743114321345097	0.7752274650746578
ENSMUSG00000001707	Nuclear retention	-0.06309905107846925	0.8194258867359359
ENSMUSG00000001707	Cytosolic decay	-0.7438402427401658	0.6236159923398232
ENSMUSG00000001707	Elongation rate	1.0	1.0
ENSMUSG00000001755	pre-mRNA processing	-0.003681191964409969	0.7822916664297495
ENSMUSG00000001755	Nuclear retention	-0.0010611019754071705	0.7843358441508991
ENSMUSG00000001755	Cytosolic decay	-0.0010548772325422728	0.7843070924520079
ENSMUSG00000001755	Elongation rate	1.0	1.0
ENSMUSG00000001761	pre-mRNA processing	-0.21863694515794618	0.7128432190555571
ENSMUSG00000001761	Nuclear retention	-0.01927178550594011	0.9550793320414923
ENSMUSG00000001761	Cytosolic transport	-0.0008731612613162021	0.8027564208661029
ENSMUSG00000001761	Membrane decay	2.7309414261910497e-05	-0.2883549856828027
ENSMUSG00000001761	Elongation rate	1.0	1.0
ENSMUSG00000001763	pre-mRNA processing	-0.009811776858176247	0.8259435399388595
ENSMUSG00000001763	Nuclear retention	-0.4613896641745724	0.7123887842696804
ENSMUSG00000001763	Cytosolic transport	-0.41234466381056345	0.7037854566678241
ENSMUSG00000001763	Membrane decay	-0.34637191715873183	0.685332565273781
ENSMUSG00000001763	Elongation rate	1.0000000000000009	1.0
ENSMUSG00000001768	pre-mRNA processing	-0.3607582504039262	0.7258208810648367
ENSMUSG00000001768	Nuclear retention	-0.07697597411038437	0.894324714073911
ENSMUSG00000001768	Cytosolic decay	-0.07740304080713667	0.8651563924582337
ENSMUSG00000001768	Elongation rate	1.0	1.0
ENSMUSG00000001774	pre-mRNA processing	-0.03173436675742081	0.7831197219023807
ENSMUSG00000001774	Nuclear retention	-0.024168779034443366	0.7849088583220947
ENSMUSG00000001774	Cytosolic decay	-0.024084255089424023	0.7844297374809639
ENSMUSG00000001774	Elongation rate	1.0	1.0
ENSMUSG00000001783	pre-mRNA processing	-0.17583816256543083	0.744552301018939
ENSMUSG00000001783	Nuclear retention	-0.05067325820174795	0.8108120801734585
ENSMUSG00000001783	Cytosolic decay	-0.6949879447161518	0.6392703467119327
ENSMUSG00000001783	Elongation rate	1.0	1.0
ENSMUSG00000001785	pre-mRNA processing	-0.160529034138348	0.7632054547677565
ENSMUSG00000001785	Nuclear retention	-0.056828065278875295	0.79956192055935
ENSMUSG00000001785	Cytosolic decay	-0.22763769302915549	0.7260196891469877
ENSMUSG00000001785	Elongation rate	1.0	1.0
ENSMUSG00000001794	pre-mRNA processing	-0.004101701541053382	0.7819813574849197
ENSMUSG00000001794	Nuclear retention	-0.0029707257226236905	0.785333451654079
ENSMUSG00000001794	Cytosolic decay	-0.003567764631862147	0.7785496069021156
ENSMUSG00000001794	Elongation rate	1.0000000000000002	1.0
ENSMUSG00000001827	pre-mRNA processing	-0.004043865250132672	0.7830817681672693
ENSMUSG00000001827	Nuclear retention	-0.0021770035221904682	0.7856073852294713
ENSMUSG00000001827	Cytosolic transport	-0.00225812963899763	0.7816498669724745
ENSMUSG00000001827	Membrane decay	-0.0022523757112768994	0.7816301502189205
ENSMUSG00000001827	Elongation rate	0.9999999999999993	1.0
ENSMUSG00000001829	pre-mRNA processing	-0.5128604903647691	0.7032985197332282
ENSMUSG00000001829	Nuclear retention	-0.029096946458863737	0.7453607951876763
ENSMUSG00000001829	Cytosolic transport	-0.48042301673998633	0.5629453155203588
ENSMUSG00000001829	Membrane decay	-0.48013217551118736	0.5627322987015897
ENSMUSG00000001829	Elongation rate	1.0	1.0
ENSMUSG00000001833	pre-mRNA processing	-0.5387880030255197	0.6999854837332389
ENSMUSG00000001833	Nuclear retention	-0.03529071405845685	0.9852454233630721
ENSMUSG00000001833	Cytosolic decay	-12.244855421359347	0.37597834753399284
ENSMUSG00000001833	Elongation rate	1.0	1.0
ENSMUSG00000001855	pre-mRNA processing	-0.08995252842282242	0.7762383152782574
ENSMUSG00000001855	Nuclear retention	-0.009599035117654031	0.8024857310743868
ENSMUSG00000001855	Cytosolic decay	-0.3010563807727286	0.702811410191594
ENSMUSG00000001855	Elongation rate	0.9999999999999993	1.0
ENSMUSG00000001864	pre-mRNA processing	-0.0021570495039979765	0.8112988008683186
ENSMUSG00000001864	Nuclear retention	-0.0013625431656778542	0.7474611516282947
ENSMUSG00000001864	Cytosolic decay	-0.0013282795418627646	0.7482438556802247
ENSMUSG00000001864	Elongation rate	0.9999999999999993	1.0
ENSMUSG00000001870	pre-mRNA processing	-0.0012602373190038207	0.7847729328808596
ENSMUSG00000001870	Nuclear retention	-0.00048075628520638866	0.7910315756795105
ENSMUSG00000001870	Cytosolic transport	-0.0008733996716823937	0.7554408822824656
ENSMUSG00000001870	Membrane decay	-0.000893232763333085	0.7593443750325508
ENSMUSG00000001870	Elongation rate	0.9999999999999993	1.0
ENSMUSG00000001891	pre-mRNA processing	-0.4986910262542432	0.7143348142100823
ENSMUSG00000001891	Nuclear retention	-0.03344678114433086	0.9977362324167514
ENSMUSG00000001891	Cytosolic decay	-13.866986577301255	0.37140445880532746
ENSMUSG00000001891	Elongation rate	1.0	1.0
ENSMUSG00000001910	pre-mRNA processing	-0.004945365797790924	0.7836601194534406
ENSMUSG00000001910	Nuclear retention	-0.004268580793054921	0.7834962794939317
ENSMUSG00000001910	Cytosolic decay	-0.004232383992041289	0.78344082266937
ENSMUSG00000001910	Elongation rate	1.0	1.0
ENSMUSG00000001918	pre-mRNA processing	-0.2423964992605292	0.7891653021884727
ENSMUSG00000001918	Nuclear retention	-0.09811002537973645	0.7926464693149694
ENSMUSG00000001918	Cytosolic transport	-0.016246228214501723	0.3636533277417795
ENSMUSG00000001918	Membrane decay	-0.012648239610821113	0.19444615347601624
ENSMUSG00000001918	Elongation rate	1.0	1.0
ENSMUSG00000001924	pre-mRNA processing	-0.015505402058424211	0.7813074762221981
ENSMUSG00000001924	Nuclear retention	-0.005346070771553135	0.7876196098975761
ENSMUSG00000001924	Cytosolic decay	-0.02694492770775314	0.7709282608519165
ENSMUSG00000001924	Elongation rate	1.0000000000000002	1.0
ENSMUSG00000001942	pre-mRNA processing	-0.009414445948456418	0.781172110729841
ENSMUSG00000001942	Nuclear retention	-0.0034549163215176204	0.7969214054659186
ENSMUSG00000001942	Cytosolic transport	-0.0015403989584341637	0.8356082409844002
ENSMUSG00000001942	Membrane decay	0.0032451070322479687	0.7961997762877524
ENSMUSG00000001942	Elongation rate	0.9999999999999993	1.0
ENSMUSG00000001962	pre-mRNA processing	-0.004038621809326237	0.7842273616633797
ENSMUSG00000001962	Nuclear retention	-0.0018080779130698055	0.784181635605942
ENSMUSG00000001962	Cytosolic decay	-0.002368649622594754	0.7775075499604434
ENSMUSG00000001962	Elongation rate	1.0000000000000002	1.0
ENSMUSG00000001964	pre-mRNA processing	-0.0033537040689841646	0.7828440158599363
ENSMUSG00000001964	Nuclear retention	-0.0019840005609168543	0.7843236646139738
ENSMUSG00000001964	Cytosolic decay	-0.0025872208461672486	0.780335719599471
ENSMUSG00000001964	Elongation rate	0.9999999999999998	1.0
ENSMUSG00000001983	pre-mRNA processing	0.0014252896146373056	0.6430756557203503
ENSMUSG00000001983	Nuclear retention	-0.01186429281177781	0.7572550887574685
ENSMUSG00000001983	Cytosolic decay	-0.01178243088599685	0.7574021510140825
ENSMUSG00000001983	Elongation rate	0.9999999999999993	1.0
ENSMUSG00000001995	pre-mRNA processing	-0.4861992518840519	0.6859103556833244
ENSMUSG00000001995	Nuclear retention	-0.05614106081162484	0.9125441332556099
ENSMUSG00000001995	Cytosolic decay	-0.06397676735237035	0.9147597491571536
ENSMUSG00000001995	Elongation rate	1.0000000000000004	1.0
ENSMUSG00000001998	pre-mRNA processing	-0.0792550195635715	0.7961198246356223
ENSMUSG00000001998	Nuclear retention	-0.05359443724115742	0.8263816118935688
ENSMUSG00000001998	Cytosolic decay	-0.0576562312492126	0.825718082986209
ENSMUSG00000001998	Elongation rate	1.0	1.0
ENSMUSG00000001999	pre-mRNA processing	-0.008391785217102044	0.7819867383276476
ENSMUSG00000001999	Nuclear retention	-0.007250929521930717	0.7870177726452184
ENSMUSG00000001999	Cytosolic decay	-0.009825059168489636	0.778984607154245
ENSMUSG00000001999	Elongation rate	1.0000000000000002	1.0
ENSMUSG00000002006	pre-mRNA processing	-0.1925539227903581	0.7648317036171217
ENSMUSG00000002006	Nuclear retention	0.04968399161552395	0.7318434055690366
ENSMUSG00000002006	Cytosolic decay	0.04859393390774536	0.734242629425368
ENSMUSG00000002006	Elongation rate	1.0	1.0
ENSMUSG00000002010	pre-mRNA processing	-0.34397023931029636	0.7180099655449368
ENSMUSG00000002010	Nuclear retention	-0.03100433604131081	0.9701052956931705
ENSMUSG00000002010	Cytosolic decay	-0.0307970814612204	0.9713756632507109
ENSMUSG00000002010	Elongation rate	1.0	1.0
ENSMUSG00000002014	pre-mRNA processing	-0.001257008802891637	0.7755090878316244
ENSMUSG00000002014	Nuclear retention	-0.0014723691849751752	0.7880312022521034
ENSMUSG00000002014	Cytosolic transport	-0.0014717391050473871	0.7879983072844372
ENSMUSG00000002014	Membrane decay	-0.0012332606693339354	0.7797437221243103
ENSMUSG00000002014	Elongation rate	0.9999999999999996	1.0
ENSMUSG00000002015	pre-mRNA processing	-0.5510481744069826	0.6684319599879642
ENSMUSG00000002015	Nuclear retention	-0.08403715398599054	0.9820196589318362
ENSMUSG00000002015	Cytosolic transport	-0.018953329996739265	-0.3515151293009364
ENSMUSG00000002015	Membrane decay	-0.018559630126853577	-0.3652916147785461
ENSMUSG00000002015	Elongation rate	1.0	1.0
ENSMUSG00000002017	pre-mRNA processing	-0.22723557276095008	0.7158157495163082
ENSMUSG00000002017	Nuclear retention	-0.07562228345292299	0.8450994268234738
ENSMUSG00000002017	Cytosolic decay	-0.07605807711330548	0.8444599756622639
ENSMUSG00000002017	Elongation rate	1.0	1.0
ENSMUSG00000002028	pre-mRNA processing	-0.15384050744627786	0.7684167679575196
ENSMUSG00000002028	Nuclear retention	-0.10640807988121193	0.842129883711697
ENSMUSG00000002028	Cytosolic decay	-0.11240753538230083	0.8541159689924543
ENSMUSG00000002028	Elongation rate	0.9999999999999998	1.0
ENSMUSG00000002031	pre-mRNA processing	-0.00823705781820494	0.784126313088155
ENSMUSG00000002031	Nuclear retention	-0.005638667700809341	0.7836336490201867
ENSMUSG00000002031	Cytosolic decay	-0.005608517476102692	0.7835862895851482
ENSMUSG00000002031	Elongation rate	1.0000000000000002	1.0
ENSMUSG00000002043	pre-mRNA processing	-0.15729078858122603	0.7694424040192299
ENSMUSG00000002043	Nuclear retention	-0.0564802055915945	0.9349562026218183
ENSMUSG00000002043	Cytosolic decay	-0.05834418275990361	0.9333143682516166
ENSMUSG00000002043	Elongation rate	1.0	1.0
ENSMUSG00000002052	pre-mRNA processing	-0.2260672505908372	0.7618093989727645
ENSMUSG00000002052	Nuclear retention	-0.01972360298751452	0.7736514414563839
ENSMUSG00000002052	Cytosolic decay	-0.7364811851843225	0.6157218726173171
ENSMUSG00000002052	Elongation rate	0.9999999999999997	1.0
ENSMUSG00000002058	pre-mRNA processing	-0.021033634834020543	0.7809840220273067
ENSMUSG00000002058	Nuclear retention	-0.003613835130007459	0.7920496298533493
ENSMUSG00000002058	Cytosolic decay	-0.0036831756006424723	0.7914687136196622
ENSMUSG00000002058	Elongation rate	1.0000000000000002	1.0
ENSMUSG00000002064	pre-mRNA processing	-0.2606839070956468	0.7067731209898527
ENSMUSG00000002064	Nuclear retention	-0.08534781220368726	0.9327898048950697
ENSMUSG00000002064	Cytosolic transport	-0.43241784529857563	0.5754671877781514
ENSMUSG00000002064	Membrane decay	-0.43242507634697436	0.5747952270396093
ENSMUSG00000002064	Elongation rate	1.0000000000000002	1.0
ENSMUSG00000002068	pre-mRNA processing	-0.11150806133044333	0.7762229957240969
ENSMUSG00000002068	Nuclear retention	-0.031583672168741694	0.796414032580443
ENSMUSG00000002068	Cytosolic decay	-0.11719478379640891	0.7658914937477447
ENSMUSG00000002068	Elongation rate	1.0	1.0
ENSMUSG00000002076	pre-mRNA processing	-0.2867387190568831	0.7051477863222491
ENSMUSG00000002076	Nuclear retention	-0.12216585836484573	0.8083582885149168
ENSMUSG00000002076	Cytosolic decay	-1.618241586013275	0.5257698453363597
ENSMUSG00000002076	Elongation rate	1.0	1.0
ENSMUSG00000002083	pre-mRNA processing	-0.1222883898736622	0.7770410644336145
ENSMUSG00000002083	Nuclear retention	-0.11372526926197568	0.7981211549764147
ENSMUSG00000002083	Cytosolic decay	-0.11332367028232192	0.7978178503521047
ENSMUSG00000002083	Elongation rate	1.0	1.0
ENSMUSG00000002102	pre-mRNA processing	-0.004172313106576286	0.7828637055569416
ENSMUSG00000002102	Nuclear retention	-0.0026653452086713436	0.7847788701972406
ENSMUSG00000002102	Cytosolic decay	-0.002837123063955005	0.7806804974982181
ENSMUSG00000002102	Elongation rate	0.9999999999999993	1.0
ENSMUSG00000002103	pre-mRNA processing	-0.0539288430681093	0.7861863942557006
ENSMUSG00000002103	Nuclear retention	-0.043279950550406454	0.7940434461886479
ENSMUSG00000002103	Cytosolic transport	-0.03424322727592788	0.7781513174313157
ENSMUSG00000002103	Membrane decay	-0.022067497636568234	0.7458539745423266
ENSMUSG00000002103	Elongation rate	1.0	1.0
ENSMUSG00000002105	pre-mRNA processing	-0.07341126739871506	0.7612113778234098
ENSMUSG00000002105	Nuclear retention	-0.02703193608081711	0.8547458618973495
ENSMUSG00000002105	Cytosolic transport	-0.01611357926855317	0.8935972224700199
ENSMUSG00000002105	Membrane decay	-0.0042654505667167955	0.9978300532237354
ENSMUSG00000002105	Elongation rate	1.0000000000000002	1.0
ENSMUSG00000002107	pre-mRNA processing	-0.006059517732234232	0.7831571725900691
ENSMUSG00000002107	Nuclear retention	-0.0033995922717917626	0.7843625455422939
ENSMUSG00000002107	Cytosolic decay	-0.004776004337899709	0.7824468831995692
ENSMUSG00000002107	Elongation rate	0.9999999999999993	1.0
ENSMUSG00000002109	pre-mRNA processing	-0.07042373713581673	0.7600644522943267
ENSMUSG00000002109	Nuclear retention	-0.03442782516911036	0.854278545225166
ENSMUSG00000002109	Cytosolic decay	-0.03554696341544772	0.8505037043117546
ENSMUSG00000002109	Elongation rate	1.0	1.0
ENSMUSG00000002129	pre-mRNA processing	-0.21195569424013772	0.7515228820457183
ENSMUSG00000002129	Nuclear retention	-0.04453420795998575	0.8073992171845229
ENSMUSG00000002129	Cytosolic decay	-2.376660031115218	0.4835975039743792
ENSMUSG00000002129	Elongation rate	1.0	1.0
ENSMUSG00000002147	pre-mRNA processing	-0.003059685745024243	0.7928854675352577
ENSMUSG00000002147	Nuclear retention	-0.000879255391528222	0.7609848400090039
ENSMUSG00000002147	Cytosolic decay	-0.0008691999233443187	0.7616885643580453
ENSMUSG00000002147	Elongation rate	0.9999999999999993	1.0
ENSMUSG00000002190	pre-mRNA processing	-0.02125595940341274	0.780841076052077
ENSMUSG00000002190	Nuclear retention	-0.013398663343381134	0.7925158363260492
ENSMUSG00000002190	Cytosolic transport	-0.004368594822348859	0.7733011203273419
ENSMUSG00000002190	Membrane decay	-0.00229036854535436	0.7573757096604654
ENSMUSG00000002190	Elongation rate	1.0000000000000002	1.0
ENSMUSG00000002205	pre-mRNA processing	-0.3939529790151888	0.7310158136358909
ENSMUSG00000002205	Nuclear retention	-0.1466078394649799	0.7667916180291234
ENSMUSG00000002205	Cytosolic decay	-0.14480570408858226	0.7656292636221638
ENSMUSG00000002205	Elongation rate	1.0	1.0
ENSMUSG00000002210	pre-mRNA processing	-0.23701486165264818	0.7404761451219435
ENSMUSG00000002210	Nuclear retention	-0.03989080547936812	0.8520132915178783
ENSMUSG00000002210	Cytosolic decay	-0.040725438983534534	0.8465714126907413
ENSMUSG00000002210	Elongation rate	1.0	1.0
ENSMUSG00000002221	pre-mRNA processing	-0.20348257756170973	0.7629514626415217
ENSMUSG00000002221	Nuclear retention	-0.03499903447810748	0.7976205752006299
ENSMUSG00000002221	Cytosolic decay	-0.03782077598046296	0.7882656610884209
ENSMUSG00000002221	Elongation rate	1.0	1.0
ENSMUSG00000002222	pre-mRNA processing	-0.41491983909416397	0.7034053162567842
ENSMUSG00000002222	Nuclear retention	-0.07636984260119184	0.8039432042207648
ENSMUSG00000002222	Cytosolic decay	-0.07639866307903076	0.802482048139024
ENSMUSG00000002222	Elongation rate	1.0	1.0
ENSMUSG00000002227	pre-mRNA processing	-0.0681088306843527	0.7701040913497654
ENSMUSG00000002227	Nuclear retention	-0.012987767680159301	0.8329060335624188
ENSMUSG00000002227	Cytosolic decay	-2.155760447999627	0.47881071501776296
ENSMUSG00000002227	Elongation rate	1.0	1.0
ENSMUSG00000002233	pre-mRNA processing	-0.002105818669845494	0.7819232817114057
ENSMUSG00000002233	Nuclear retention	-0.0005212158526209964	0.7910776010821162
ENSMUSG00000002233	Cytosolic decay	-0.0015228032373058758	0.7688697543726234
ENSMUSG00000002233	Elongation rate	0.9999999999999996	1.0
ENSMUSG00000002250	pre-mRNA processing	-0.06516690172004469	0.7747807448445609
ENSMUSG00000002250	Nuclear retention	-0.01882759802019618	0.811757980132343
ENSMUSG00000002250	Cytosolic decay	-0.018659862519205372	0.8101681028871075
ENSMUSG00000002250	Elongation rate	1.0	1.0
ENSMUSG00000002257	pre-mRNA processing	-0.48801900287677213	0.6955584575327631
ENSMUSG00000002257	Nuclear retention	-0.07967242090492821	0.7933677810213215
ENSMUSG00000002257	Cytosolic decay	-0.43151197813497433	0.8220918799953947
ENSMUSG00000002257	Elongation rate	1.0000000000000002	1.0
ENSMUSG00000002274	pre-mRNA processing	-0.0009827304018984516	0.7826977529320562
ENSMUSG00000002274	Nuclear retention	-0.0015694944351265505	0.7859394946320363
ENSMUSG00000002274	Cytosolic transport	-0.0015507906102669722	0.7861944616246446
ENSMUSG00000002274	Membrane decay	0.0019450564690138838	0.836213344287748
ENSMUSG00000002274	Elongation rate	0.9999999999999998	1.0
ENSMUSG00000002279	pre-mRNA processing	-0.23424749912049148	0.7344397500322322
ENSMUSG00000002279	Nuclear retention	-0.08444831672404884	0.9309034785779593
ENSMUSG00000002279	Cytosolic transport	-0.09989959371832025	0.9896647570320776
ENSMUSG00000002279	Membrane decay	-8.01033375854185	0.3334614534221434
ENSMUSG00000002279	Elongation rate	1.0	1.0
ENSMUSG00000002280	pre-mRNA processing	-0.00918965081718337	0.7832309316219825
ENSMUSG00000002280	Nuclear retention	-0.0015953793016960157	0.7862339596517143
ENSMUSG00000002280	Cytosolic decay	-0.001301837339504397	0.784969910737348
ENSMUSG00000002280	Elongation rate	1.0	1.0
ENSMUSG00000002289	pre-mRNA processing	-0.2543658057346978	0.7619716770992992
ENSMUSG00000002289	Nuclear retention	-0.04930629105593809	0.7919624510729196
ENSMUSG00000002289	Cytosolic transport	-0.05230966299486295	0.7927505781068278
ENSMUSG00000002289	Membrane decay	-2.0158521683495274	0.48213247688435046
ENSMUSG00000002289	Elongation rate	0.9999999999999998	1.0
ENSMUSG00000002297	pre-mRNA processing	-0.3027310344843317	0.7430919677167173
ENSMUSG00000002297	Nuclear retention	-0.08014670975725639	0.7343467493535558
ENSMUSG00000002297	Cytosolic decay	-2.0004422093529444	0.601248455304294
ENSMUSG00000002297	Elongation rate	1.0	1.0
ENSMUSG00000002307	pre-mRNA processing	-0.011002180967545128	0.782954452327058
ENSMUSG00000002307	Nuclear retention	-0.0028740453192137583	0.7832708385730726
ENSMUSG00000002307	Cytosolic decay	-0.002666513231331269	0.7829664818668071
ENSMUSG00000002307	Elongation rate	0.9999999999999998	1.0
ENSMUSG00000002308	pre-mRNA processing	-0.10039187980789488	0.7672540855175495
ENSMUSG00000002308	Nuclear retention	-0.05784289777071416	0.7983429755767089
ENSMUSG00000002308	Cytosolic transport	-0.04236361954220902	0.7109760179540101
ENSMUSG00000002308	Membrane decay	-0.04193477480592911	0.7100316837065324
ENSMUSG00000002308	Elongation rate	1.0	1.0
ENSMUSG00000002319	pre-mRNA processing	-0.005875262226662237	0.7828148997067078
ENSMUSG00000002319	Nuclear retention	-0.0039236447539405805	0.7843140494160191
ENSMUSG00000002319	Cytosolic decay	-0.003929382164103101	0.7839185027318144
ENSMUSG00000002319	Elongation rate	1.0000000000000002	1.0
ENSMUSG00000002320	pre-mRNA processing	-0.009763417867105153	0.7838471683605461
ENSMUSG00000002320	Nuclear retention	-0.003840395887112491	0.7838317927907442
ENSMUSG00000002320	Cytosolic transport	-0.0030822725617967173	0.7828121337941873
ENSMUSG00000002320	Membrane decay	-0.0017153810278189852	0.7783834480612752
ENSMUSG00000002320	Elongation rate	0.9999999999999993	1.0
ENSMUSG00000002324	pre-mRNA processing	-0.052971313166188416	0.7741407029377578
ENSMUSG00000002324	Nuclear retention	-0.02183732896119639	0.8026416412291523
ENSMUSG00000002324	Cytosolic decay	-0.021771944608891872	0.8018212858514395
ENSMUSG00000002324	Elongation rate	1.0	1.0
ENSMUSG00000002325	pre-mRNA processing	-0.10154444027905574	0.7950880323835947
ENSMUSG00000002325	Nuclear retention	-0.22117253941667925	0.7847411864547231
ENSMUSG00000002325	Cytosolic decay	-0.22413433657377624	0.785193783959248
ENSMUSG00000002325	Elongation rate	1.0000000000000004	1.0
ENSMUSG00000002326	pre-mRNA processing	-0.07948911712683462	0.7693090114513159
ENSMUSG00000002326	Nuclear retention	-0.028498708384394833	0.8024964604809222
ENSMUSG00000002326	Cytosolic decay	-0.028427009726008645	0.802061886821654
ENSMUSG00000002326	Elongation rate	0.9999999999999999	1.0
ENSMUSG00000002329	pre-mRNA processing	-0.05558446927396554	0.798284839126369
ENSMUSG00000002329	Nuclear retention	-0.09866357926189462	0.767356911688868
ENSMUSG00000002329	Cytosolic decay	-0.09845211105082742	0.767187510021568
ENSMUSG00000002329	Elongation rate	1.0	1.0
ENSMUSG00000002332	pre-mRNA processing	-0.004793927451866464	0.7826343287918106
ENSMUSG00000002332	Nuclear retention	-0.0014868796609130985	0.7840868825615767
ENSMUSG00000002332	Cytosolic decay	-0.001481018072113427	0.7838420050027044
ENSMUSG00000002332	Elongation rate	0.9999999999999996	1.0
ENSMUSG00000002342	pre-mRNA processing	-0.02756310152767294	0.7788033356630315
ENSMUSG00000002342	Nuclear retention	-0.020901757961306222	0.7950146811789479
ENSMUSG00000002342	Cytosolic transport	-0.016739656604358055	0.7833266407211925
ENSMUSG00000002342	Membrane decay	-0.012302645121423206	0.7738804514586521
ENSMUSG00000002342	Elongation rate	1.0	1.0
ENSMUSG00000002343	pre-mRNA processing	-0.013547671994978971	0.7806829711222683
ENSMUSG00000002343	Nuclear retention	-0.0018646181930306316	0.7928094007105614
ENSMUSG00000002343	Cytosolic decay	-0.001970892799511903	0.7921308161090878
ENSMUSG00000002343	Elongation rate	1.0000000000000002	1.0
ENSMUSG00000002345	pre-mRNA processing	-0.002685600860990567	0.7901624228117201
ENSMUSG00000002345	Nuclear retention	-0.003023726395108506	0.7808782473020618
ENSMUSG00000002345	Cytosolic decay	-0.0030144704673996997	0.7809243709732091
ENSMUSG00000002345	Elongation rate	0.9999999999999993	1.0
ENSMUSG00000002346	pre-mRNA processing	-0.0008626391497270625	0.7837575801069897
ENSMUSG00000002346	Nuclear retention	-0.004042906314311034	0.7829729232999443
ENSMUSG00000002346	Cytosolic decay	-0.004172876356185684	0.7829421742849301
ENSMUSG00000002346	Elongation rate	0.9999999999999996	1.0
ENSMUSG00000002372	pre-mRNA processing	-0.2119462642434573	0.7391463314034888
ENSMUSG00000002372	Nuclear retention	-0.010014444112738108	0.9406813010792158
ENSMUSG00000002372	Cytosolic decay	-0.013746407365980984	0.9017724850632177
ENSMUSG00000002372	Elongation rate	1.0	1.0
ENSMUSG00000002379	pre-mRNA processing	-0.437209600973435	0.6701951926283436
ENSMUSG00000002379	Nuclear retention	-0.14260062070101753	0.7992918791287831
ENSMUSG00000002379	Cytosolic decay	-0.14134058283194073	0.8008329534088056
ENSMUSG00000002379	Elongation rate	1.0	1.0
ENSMUSG00000002393	pre-mRNA processing	-0.18220233522801288	0.7177194967481584
ENSMUSG00000002393	Nuclear retention	-0.10714425304283881	0.8334812191084716
ENSMUSG00000002393	Cytosolic decay	-0.10652186894246363	0.8320972574587835
ENSMUSG00000002393	Elongation rate	1.0	1.0
ENSMUSG00000002395	pre-mRNA processing	-0.0013287032101314204	0.7725784057584928
ENSMUSG00000002395	Nuclear retention	-0.0011741745068391696	0.7868467688482808
ENSMUSG00000002395	Cytosolic decay	-0.0011720112291313688	0.7865521566392552
ENSMUSG00000002395	Elongation rate	1.0	1.0
ENSMUSG00000002396	pre-mRNA processing	-0.0014585671148337198	0.781765793407737
ENSMUSG00000002396	Nuclear retention	-0.001909438007384523	0.78344982075625
ENSMUSG00000002396	Cytosolic decay	-0.0019228571304445122	0.7834223765659811
ENSMUSG00000002396	Elongation rate	1.0000000000000002	1.0
ENSMUSG00000002409	pre-mRNA processing	-0.05113865937060935	0.7999728473059761
ENSMUSG00000002409	Nuclear retention	-0.0638696399507046	0.8264050555558173
ENSMUSG00000002409	Cytosolic decay	-0.06227858014283938	0.8291208648114068
ENSMUSG00000002409	Elongation rate	1.0	1.0
ENSMUSG00000002413	pre-mRNA processing	-0.3642384601290055	0.6982665956786628
ENSMUSG00000002413	Nuclear retention	-0.1819322833524517	0.7918391601259784
ENSMUSG00000002413	Cytosolic decay	-0.18307842304866107	0.790952934320141
ENSMUSG00000002413	Elongation rate	1.0	1.0
ENSMUSG00000002416	pre-mRNA processing	-1.128687737902196	0.592489925586799
ENSMUSG00000002416	Nuclear retention	-0.21950863625929085	0.8101475361473817
ENSMUSG00000002416	Cytosolic decay	-0.21776934741502996	0.8120077243795234
ENSMUSG00000002416	Elongation rate	1.0	1.0
ENSMUSG00000002428	pre-mRNA processing	-0.23557166941810403	0.7489635682452693
ENSMUSG00000002428	Nuclear retention	-0.046524478455509666	0.8208469831425947
ENSMUSG00000002428	Cytosolic decay	-0.04737925218364514	0.8213500638481086
ENSMUSG00000002428	Elongation rate	1.0	1.0
ENSMUSG00000002458	pre-mRNA processing	-0.0028899304826135452	0.7828351976370429
ENSMUSG00000002458	Nuclear retention	-0.00017840507655150846	0.7835129266185438
ENSMUSG00000002458	Cytosolic decay	-0.0001716322856136627	0.7834626437929644
ENSMUSG00000002458	Elongation rate	1.0000000000000004	1.0
ENSMUSG00000002477	pre-mRNA processing	-3.032173030730373	0.462102998059706
ENSMUSG00000002477	Nuclear retention	-0.07333792782018822	0.9874179738535943
ENSMUSG00000002477	Cytosolic decay	-1.5036355999648339	0.6231132535932246
ENSMUSG00000002477	Elongation rate	1.0	1.0
ENSMUSG00000002486	pre-mRNA processing	-0.11185882150122906	0.7592228450308571
ENSMUSG00000002486	Nuclear retention	-0.1005281440587551	0.8328313841694429
ENSMUSG00000002486	Cytosolic decay	-0.09924683706217442	0.8339168608653279
ENSMUSG00000002486	Elongation rate	1.0000000000000002	1.0
ENSMUSG00000002489	pre-mRNA processing	-0.00201283531194707	0.7861876463891457
ENSMUSG00000002489	Nuclear retention	-0.0016433960440143114	0.7817305076319037
ENSMUSG00000002489	Cytosolic decay	-0.0017202884853687122	0.7820041624192389
ENSMUSG00000002489	Elongation rate	0.9999999999999993	1.0
ENSMUSG00000002524	pre-mRNA processing	-0.008429935353654772	0.7835431397255758
ENSMUSG00000002524	Nuclear retention	-0.0017854778304886576	0.7871118265200665
ENSMUSG00000002524	Cytosolic decay	-0.003690167605398642	0.7787033580214848
ENSMUSG00000002524	Elongation rate	1.0000000000000002	1.0
ENSMUSG00000002546	pre-mRNA processing	-0.1717055273776884	0.7328117811891308
ENSMUSG00000002546	Nuclear retention	0.01851596140311962	0.5415250762260594
ENSMUSG00000002546	Cytosolic transport	0.009589076996765922	0.47614396966431294
ENSMUSG00000002546	Membrane decay	0.009295226577015536	0.6389024943434958
ENSMUSG00000002546	Elongation rate	1.0	1.0
ENSMUSG00000002550	pre-mRNA processing	-0.02655963317991783	0.7833263584982677
ENSMUSG00000002550	Nuclear retention	-0.01185517664693081	0.784513320246194
ENSMUSG00000002550	Cytosolic decay	-0.011909772658396555	0.7844615364683218
ENSMUSG00000002550	Elongation rate	1.0000000000000002	1.0
ENSMUSG00000002580	pre-mRNA processing	-0.001031278920044876	0.7375541392441252
ENSMUSG00000002580	Nuclear retention	-0.0006330548123925622	0.8209201092190164
ENSMUSG00000002580	Cytosolic decay	-0.002136205231462407	0.6506636465601623
ENSMUSG00000002580	Elongation rate	1.0	1.0
ENSMUSG00000002603	pre-mRNA processing	-0.2965024763863411	0.7332787207061675
ENSMUSG00000002603	Nuclear retention	-0.12621689194048527	0.7903144582160504
ENSMUSG00000002603	Cytosolic transport	-3.859637662869498e-24	0.9999999996145618
ENSMUSG00000002603	Membrane decay	-0.004125738384917144	0.8943226124705916
ENSMUSG00000002603	Elongation rate	1.0	1.0
ENSMUSG00000002608	pre-mRNA processing	-0.001020399729238175	0.49364311624778956
ENSMUSG00000002608	Nuclear retention	-0.16497000164037146	0.744769427611911
ENSMUSG00000002608	Cytosolic decay	-0.16505101852623305	0.7447859304264945
ENSMUSG00000002608	Elongation rate	1.0000000000000002	1.0
ENSMUSG00000002617	pre-mRNA processing	-0.006749138124691356	0.9508199287160249
ENSMUSG00000002617	Nuclear retention	-0.22796092943775337	0.7205947907426327
ENSMUSG00000002617	Cytosolic decay	-0.2300701836504464	0.7207227692278309
ENSMUSG00000002617	Elongation rate	1.0000000000000002	1.0
ENSMUSG00000002635	pre-mRNA processing	-0.22510042760966353	0.7224640675859952
ENSMUSG00000002635	Nuclear retention	-0.14010624632089508	0.7898486165884175
ENSMUSG00000002635	Cytosolic decay	-0.13976906308736603	0.7898945372598778
ENSMUSG00000002635	Elongation rate	1.0	1.0
ENSMUSG00000002658	pre-mRNA processing	-0.036611339512305774	0.778032083771768
ENSMUSG00000002658	Nuclear retention	-0.00799806694808436	0.8038937174635061
ENSMUSG00000002658	Cytosolic decay	-0.030417210172817732	0.7655671271773931
ENSMUSG00000002658	Elongation rate	0.9999999999999998	1.0
ENSMUSG00000002660	pre-mRNA processing	-0.00500066463608273	0.7847418156166337
ENSMUSG00000002660	Nuclear retention	-0.0031790817578338793	0.7888948877649459
ENSMUSG00000002660	Cytosolic decay	-0.008864813925444803	0.762868817687105
ENSMUSG00000002660	Elongation rate	1.0	1.0
ENSMUSG00000002661	pre-mRNA processing	-0.12007460086253507	0.7531177455706127
ENSMUSG00000002661	Nuclear retention	-0.03189296529347585	0.8196230182892756
ENSMUSG00000002661	Cytosolic decay	-0.146593927152469	0.7563340292538354
ENSMUSG00000002661	Elongation rate	1.0	1.0
ENSMUSG00000002679	pre-mRNA processing	-0.18742317372712325	0.7308244471095532
ENSMUSG00000002679	Nuclear retention	-0.06970388394952187	0.8516747516895193
ENSMUSG00000002679	Cytosolic decay	-0.07033041393611383	0.8482726382701729
ENSMUSG00000002679	Elongation rate	1.0	1.0
ENSMUSG00000002718	pre-mRNA processing	-0.03610640800400966	0.7786017717382931
ENSMUSG00000002718	Nuclear retention	-0.008003009428667635	0.7926096344179243
ENSMUSG00000002718	Cytosolic decay	-0.021911572992573847	0.7701740533776322
ENSMUSG00000002718	Elongation rate	1.0000000000000004	1.0
ENSMUSG00000002731	pre-mRNA processing	-0.22168177874900788	0.7176519349517799
ENSMUSG00000002731	Nuclear retention	-0.037003573711559934	0.9916629251728364
ENSMUSG00000002731	Cytosolic decay	-2.1847797312942454	0.46895001260761604
ENSMUSG00000002731	Elongation rate	1.0000000000000002	1.0
ENSMUSG00000002733	pre-mRNA processing	-0.17026619212218796	0.7878062990589592
ENSMUSG00000002733	Nuclear retention	-0.11430341177802505	0.785502160019252
ENSMUSG00000002733	Cytosolic decay	-0.11088888514246276	0.7818742531273744
ENSMUSG00000002733	Elongation rate	1.0	1.0
ENSMUSG00000002741	pre-mRNA processing	-0.13846664089546135	0.7498804848124777
ENSMUSG00000002741	Nuclear retention	-0.0748799233260149	0.8054761109464895
ENSMUSG00000002741	Cytosolic decay	-0.23736768837970956	0.6962137089446548
ENSMUSG00000002741	Elongation rate	1.0	1.0
ENSMUSG00000002748	pre-mRNA processing	-0.23845310273577436	0.7346983233744891
ENSMUSG00000002748	Nuclear retention	-0.22640139760975142	0.84908670607255
ENSMUSG00000002748	Cytosolic decay	-0.22968743312345352	0.8541276797967521
ENSMUSG00000002748	Elongation rate	0.9999999999999998	1.0
ENSMUSG00000002767	pre-mRNA processing	-0.003643824764814063	0.7830712471600694
ENSMUSG00000002767	Nuclear retention	-0.0015611639052202086	0.7848396552731652
ENSMUSG00000002767	Cytosolic decay	-0.002236646735447989	0.7814683388240836
ENSMUSG00000002767	Elongation rate	0.9999999999999993	1.0
ENSMUSG00000002778	pre-mRNA processing	-0.012314781455410762	0.7834173584588882
ENSMUSG00000002778	Nuclear retention	-0.005481711571202474	0.7861644988798285
ENSMUSG00000002778	Cytosolic transport	-3.45826e-319	1.0
ENSMUSG00000002778	Membrane decay	-0.00016473192272529728	0.7844908219902041
ENSMUSG00000002778	Elongation rate	0.9999999999999999	1.0
ENSMUSG00000002781	pre-mRNA processing	-0.09406805996985246	0.7756475969704193
ENSMUSG00000002781	Nuclear retention	-0.039416308865113825	0.8015429067822546
ENSMUSG00000002781	Cytosolic decay	-0.03883428841869119	0.7986466002569546
ENSMUSG00000002781	Elongation rate	1.0	1.0
ENSMUSG00000002799	pre-mRNA processing	-0.007256876531579914	0.7828019882186883
ENSMUSG00000002799	Nuclear retention	-0.0032313304174260704	0.7887266711072629
ENSMUSG00000002799	Cytosolic transport	-0.0030716565247241867	0.7840972274424112
ENSMUSG00000002799	Membrane decay	-0.002426770778575893	0.7801436924384391
ENSMUSG00000002799	Elongation rate	0.9999999999999996	1.0
ENSMUSG00000002803	pre-mRNA processing	-0.17128311493605786	0.7689412764062443
ENSMUSG00000002803	Nuclear retention	-0.008002833490525996	0.6340429352879313
ENSMUSG00000002803	Cytosolic decay	-0.008888680199619303	0.6475531115533941
ENSMUSG00000002803	Elongation rate	1.0	1.0
ENSMUSG00000002804	pre-mRNA processing	-0.08927303853976554	0.7670313609458731
ENSMUSG00000002804	Nuclear retention	-0.17098611215775295	0.7868905886722177
ENSMUSG00000002804	Cytosolic decay	-0.17116689990008885	0.7860897063983606
ENSMUSG00000002804	Elongation rate	1.0	1.0
ENSMUSG00000002808	pre-mRNA processing	-0.25883818926155855	0.6913942244976592
ENSMUSG00000002808	Nuclear retention	-0.017660324060735588	0.9254676114861409
ENSMUSG00000002808	Cytosolic transport	-3.45826e-319	1.0
ENSMUSG00000002808	Membrane decay	-0.06658408003441618	0.6496166963825172
ENSMUSG00000002808	Elongation rate	0.9999999999999998	1.0
ENSMUSG00000002812	pre-mRNA processing	-0.14509422307576747	0.762615750472562
ENSMUSG00000002812	Nuclear retention	-0.044877095571047354	0.8062824186972253
ENSMUSG00000002812	Cytosolic decay	-0.04363821784881328	0.8054771553150383
ENSMUSG00000002812	Elongation rate	1.0	1.0
ENSMUSG00000002820	pre-mRNA processing	-0.04771203786760614	0.7820088106661731
ENSMUSG00000002820	Nuclear retention	-0.027009187774472032	0.7840181008920094
ENSMUSG00000002820	Cytosolic decay	-0.027396832362950096	0.783631913508453
ENSMUSG00000002820	Elongation rate	1.0000000000000002	1.0
ENSMUSG00000002833	pre-mRNA processing	-0.1558934710065878	0.7309465565239488
ENSMUSG00000002833	Nuclear retention	-0.02345339607497987	0.9688610105882154
ENSMUSG00000002833	Cytosolic decay	-0.02378737514583329	0.9649271027069996
ENSMUSG00000002833	Elongation rate	1.0	1.0
ENSMUSG00000002835	pre-mRNA processing	-0.13507689888836238	0.7512835918409748
ENSMUSG00000002835	Nuclear retention	-0.08536933112743572	0.8201768689357438
ENSMUSG00000002835	Cytosolic decay	-0.08648905755380576	0.8196623536437974
ENSMUSG00000002835	Elongation rate	1.0000000000000002	1.0
ENSMUSG00000002845	pre-mRNA processing	-0.25505199024772773	0.7252397576540974
ENSMUSG00000002845	Nuclear retention	-0.11731339030149468	0.8474484542904053
ENSMUSG00000002845	Cytosolic transport	-0.13110977696994675	0.8739036255556012
ENSMUSG00000002845	Membrane decay	-0.09614037347724125	0.37600616217388205
ENSMUSG00000002845	Elongation rate	1.0	1.0
ENSMUSG00000002847	pre-mRNA processing	-0.06200070807516651	0.7657146100090385
ENSMUSG00000002847	Nuclear retention	-0.02471619608360709	0.8278617346273746
ENSMUSG00000002847	Cytosolic decay	-0.02528119140222862	0.824978876109337
ENSMUSG00000002847	Elongation rate	1.0	1.0
ENSMUSG00000002870	pre-mRNA processing	-0.045541881552452645	0.7800841594720173
ENSMUSG00000002870	Nuclear retention	-0.009539340472159541	0.7942304336246968
ENSMUSG00000002870	Cytosolic decay	-0.21632879660565907	0.7221747991236436
ENSMUSG00000002870	Elongation rate	0.9999999999999998	1.0
ENSMUSG00000002871	pre-mRNA processing	-0.16982214546390673	0.7788931369630236
ENSMUSG00000002871	Nuclear retention	-0.273768512197347	0.7570700391207749
ENSMUSG00000002871	Cytosolic transport	-0.2289789112393983	0.7687316887015712
ENSMUSG00000002871	Membrane decay	-0.04821516187808138	0.5844672578977264
ENSMUSG00000002871	Elongation rate	1.0	1.0
ENSMUSG00000002948	pre-mRNA processing	-0.05414481653688452	0.7929819043534445
ENSMUSG00000002948	Nuclear retention	-0.05843075666444175	0.7828018231289193
ENSMUSG00000002948	Cytosolic decay	-0.06102398385365082	0.7821255163220209
ENSMUSG00000002948	Elongation rate	1.0000000000000002	1.0
ENSMUSG00000002949	pre-mRNA processing	-0.1523785094156107	0.764009190580783
ENSMUSG00000002949	Nuclear retention	-0.054771883836299384	0.8008475182727961
ENSMUSG00000002949	Cytosolic decay	-0.2413313830590349	0.7139656299896217
ENSMUSG00000002949	Elongation rate	1.0	1.0
ENSMUSG00000002957	pre-mRNA processing	-0.41222293685487665	0.7113796011564497
ENSMUSG00000002957	Nuclear retention	-0.02346150953194126	0.876777925588236
ENSMUSG00000002957	Cytosolic decay	-0.023483384673574692	0.8752816083354784
ENSMUSG00000002957	Elongation rate	1.0	1.0
ENSMUSG00000002980	pre-mRNA processing	-0.038969268905292974	0.7742993968962737
ENSMUSG00000002980	Nuclear retention	-0.024008679903086527	0.7940830383607567
ENSMUSG00000002980	Cytosolic transport	-0.021288475227948966	0.7746421703827211
ENSMUSG00000002980	Membrane decay	-0.021237262494339104	0.7744550296200743
ENSMUSG00000002980	Elongation rate	1.0	1.0
ENSMUSG00000002983	pre-mRNA processing	-0.05063735774142808	0.7811256239898867
ENSMUSG00000002983	Nuclear retention	-0.022292304743358526	0.8421659844801636
ENSMUSG00000002983	Cytosolic decay	-0.018852563585503024	0.8428180075393743
ENSMUSG00000002983	Elongation rate	1.0	1.0
ENSMUSG00000002996	pre-mRNA processing	-0.025001664220424047	0.7833154114355059
ENSMUSG00000002996	Nuclear retention	-0.005371629995217564	0.7812665191935229
ENSMUSG00000002996	Cytosolic decay	-0.005413833247846389	0.7811171152609248
ENSMUSG00000002996	Elongation rate	1.0000000000000004	1.0
ENSMUSG00000003032	pre-mRNA processing	-9.599426529729721e-25	0.9999999998356075
ENSMUSG00000003032	Nuclear retention	-0.13676051951040757	0.6809112787377034
ENSMUSG00000003032	Cytosolic decay	-1.723617155586605	0.7846312423931244
ENSMUSG00000003032	Elongation rate	1.0	1.0
ENSMUSG00000003033	pre-mRNA processing	-0.18882897845047597	0.7254493645109651
ENSMUSG00000003033	Nuclear retention	-0.055974174839083624	0.8667298522752683
ENSMUSG00000003033	Cytosolic decay	-0.05567994456611003	0.8679973928992095
ENSMUSG00000003033	Elongation rate	1.0	1.0
ENSMUSG00000003037	pre-mRNA processing	-0.08585909039078743	0.7714002069641186
ENSMUSG00000003037	Nuclear retention	-0.0300888134033499	0.8013945907093865
ENSMUSG00000003037	Cytosolic decay	-0.1480192255636652	0.7269802826357189
ENSMUSG00000003037	Elongation rate	0.9999999999999999	1.0
ENSMUSG00000003051	pre-mRNA processing	-0.2232258937088749	0.7840442163398043
ENSMUSG00000003051	Nuclear retention	-0.0753422227655558	0.7515687320580514
ENSMUSG00000003051	Cytosolic decay	-0.07414968854198989	0.7525827601581684
ENSMUSG00000003051	Elongation rate	1.0	1.0
ENSMUSG00000003072	pre-mRNA processing	-0.18250679583398588	0.7306758388418182
ENSMUSG00000003072	Nuclear retention	-0.02853074867125338	0.9285048252618233
ENSMUSG00000003072	Cytosolic decay	-0.12297123033548574	0.6925333824478377
ENSMUSG00000003072	Elongation rate	1.0	1.0
ENSMUSG00000003099	pre-mRNA processing	-0.0893750438327221	0.7671112572066648
ENSMUSG00000003099	Nuclear retention	-0.013772933014017497	0.825504854123521
ENSMUSG00000003099	Cytosolic decay	-0.014168990262215964	0.8215137936953647
ENSMUSG00000003099	Elongation rate	1.0	1.0
ENSMUSG00000003119	pre-mRNA processing	-0.10698544646529884	0.7784997389491022
ENSMUSG00000003119	Nuclear retention	-0.09466014305961168	0.8061166464121206
ENSMUSG00000003119	Cytosolic decay	-0.098828540334567	0.8072741433694033
ENSMUSG00000003119	Elongation rate	1.0	1.0
ENSMUSG00000003123	pre-mRNA processing	-0.10048592726598815	0.7731919739938087
ENSMUSG00000003123	Nuclear retention	-0.024637767275759614	0.7958731004872095
ENSMUSG00000003123	Cytosolic decay	-0.021825461155312587	0.7953828867608109
ENSMUSG00000003123	Elongation rate	1.0000000000000002	1.0
ENSMUSG00000003131	pre-mRNA processing	-0.17854431197709797	0.7712996190233659
ENSMUSG00000003131	Nuclear retention	-0.22255698811051228	0.774370569184909
ENSMUSG00000003131	Cytosolic decay	-0.2179539519290543	0.7755880262711685
ENSMUSG00000003131	Elongation rate	1.0	1.0
ENSMUSG00000003134	pre-mRNA processing	-0.275452993772239	0.7221346879020751
ENSMUSG00000003134	Nuclear retention	-0.039613789153361	0.9255593010505193
ENSMUSG00000003134	Cytosolic decay	-0.044587308399849146	0.9106016507651129
ENSMUSG00000003134	Elongation rate	0.9999999999999998	1.0
ENSMUSG00000003135	pre-mRNA processing	-0.014851322489287666	0.7843188472764349
ENSMUSG00000003135	Nuclear retention	-0.0037926727506891744	0.7856217837345749
ENSMUSG00000003135	Cytosolic decay	-0.021788979577307632	0.7747297801748213
ENSMUSG00000003135	Elongation rate	1.0000000000000002	1.0
ENSMUSG00000003161	pre-mRNA processing	-0.17376351068730322	0.734788844727313
ENSMUSG00000003161	Nuclear retention	-0.11292307829288317	0.7996260178134874
ENSMUSG00000003161	Cytosolic decay	-0.3022932638415379	0.6767242946926897
ENSMUSG00000003161	Elongation rate	1.0	1.0
ENSMUSG00000003166	pre-mRNA processing	-0.5359250457123632	0.6314209130356032
ENSMUSG00000003166	Nuclear retention	-0.1091014336622751	0.8983616472294421
ENSMUSG00000003166	Cytosolic transport	0.0008738378049529816	-0.6199852909492303
ENSMUSG00000003166	Membrane decay	0.010740898586538818	0.9879850399589092
ENSMUSG00000003166	Elongation rate	1.0	1.0
ENSMUSG00000003190	pre-mRNA processing	-0.0023977461728035276	0.7837547879196148
ENSMUSG00000003190	Nuclear retention	-0.003269061957989816	0.7839711000098601
ENSMUSG00000003190	Cytosolic decay	-0.003240623784215746	0.7838997690560454
ENSMUSG00000003190	Elongation rate	0.9999999999999996	1.0
ENSMUSG00000003199	pre-mRNA processing	-0.04171705847383822	0.7727449369599368
ENSMUSG00000003199	Nuclear retention	-0.027289031424905907	0.8002285402746513
ENSMUSG00000003199	Cytosolic decay	-0.02715018273323011	0.8002573733388091
ENSMUSG00000003199	Elongation rate	1.0000000000000002	1.0
ENSMUSG00000003200	pre-mRNA processing	-0.194378854116658	0.7404929311346296
ENSMUSG00000003200	Nuclear retention	-0.005041458356735751	0.9394376278347945
ENSMUSG00000003200	Cytosolic decay	-0.005833768452171206	0.913352030769461
ENSMUSG00000003200	Elongation rate	1.0	1.0
ENSMUSG00000003208	pre-mRNA processing	-0.10101549625333939	0.7796983438802527
ENSMUSG00000003208	Nuclear retention	-0.07406043235894222	0.8234443429318115
ENSMUSG00000003208	Cytosolic decay	-0.07319001051357987	0.8227671229129542
ENSMUSG00000003208	Elongation rate	1.0000000000000002	1.0
ENSMUSG00000003226	pre-mRNA processing	-0.13703341570942906	0.7750953986931071
ENSMUSG00000003226	Nuclear retention	-0.018247961757441675	0.7959722825644349
ENSMUSG00000003226	Cytosolic decay	-0.019315401764436357	0.7988357024109765
ENSMUSG00000003226	Elongation rate	1.0	1.0
ENSMUSG00000003234	pre-mRNA processing	-0.08236798020994307	0.7851431963766928
ENSMUSG00000003234	Nuclear retention	-0.04767637529710856	0.789027386232031
ENSMUSG00000003234	Cytosolic decay	-0.04851555533687191	0.7880572887857897
ENSMUSG00000003234	Elongation rate	1.0	1.0
ENSMUSG00000003235	pre-mRNA processing	-0.00784079581596342	0.7825412177642416
ENSMUSG00000003235	Nuclear retention	-0.0041064190133424106	0.7856635693909341
ENSMUSG00000003235	Cytosolic decay	-0.005786611757425231	0.7777107471517699
ENSMUSG00000003235	Elongation rate	1.0	1.0
ENSMUSG00000003269	pre-mRNA processing	-0.06291264775287607	0.7845016649287958
ENSMUSG00000003269	Nuclear retention	-0.014496466824728271	0.7992575668396279
ENSMUSG00000003269	Cytosolic decay	-0.047322685492802385	0.7541471436664581
ENSMUSG00000003269	Elongation rate	1.0	1.0
ENSMUSG00000003283	pre-mRNA processing	-0.5442326437929634	0.6686535639702683
ENSMUSG00000003283	Nuclear retention	-0.08975818035283445	0.991713752737131
ENSMUSG00000003283	Cytosolic transport	-0.04937493249581948	0.7684788398053868
ENSMUSG00000003283	Membrane decay	-0.02342500929085813	0.9945868856800171
ENSMUSG00000003283	Elongation rate	1.0000000000000002	1.0
ENSMUSG00000003299	pre-mRNA processing	-0.003972122174947135	0.78227066845898
ENSMUSG00000003299	Nuclear retention	-0.0018166008225011243	0.7855913021221228
ENSMUSG00000003299	Cytosolic decay	-0.0018178943068452025	0.7855780942477899
ENSMUSG00000003299	Elongation rate	1.0	1.0
ENSMUSG00000003308	pre-mRNA processing	-0.0032707516972072526	0.8049671437419961
ENSMUSG00000003308	Nuclear retention	-0.005418045668772242	0.7738073051122658
ENSMUSG00000003308	Cytosolic decay	-0.005609985328889122	0.7746993506539203
ENSMUSG00000003308	Elongation rate	0.9999999999999993	1.0
ENSMUSG00000003309	pre-mRNA processing	-0.20395560264627122	0.7194599575051585
ENSMUSG00000003309	Nuclear retention	-0.378255838239032	0.8012113174556121
ENSMUSG00000003309	Cytosolic decay	-0.37050337712793513	0.8043753581651851
ENSMUSG00000003309	Elongation rate	1.0	1.0
ENSMUSG00000003316	pre-mRNA processing	-0.8041035587256241	0.5920901629417449
ENSMUSG00000003316	Nuclear retention	-0.04991778023352511	0.8819948029717382
ENSMUSG00000003316	Cytosolic transport	-0.013547068027148335	0.8143984922669432
ENSMUSG00000003316	Membrane decay	-0.011072270885605251	0.7990936934321707
ENSMUSG00000003316	Elongation rate	1.0	1.0
ENSMUSG00000003344	pre-mRNA processing	-0.20086209104495745	0.7339261982105041
ENSMUSG00000003344	Nuclear retention	-0.01189020592841028	0.8863298669439006
ENSMUSG00000003344	Cytosolic decay	-0.01229476530350393	0.882876995940961
ENSMUSG00000003344	Elongation rate	1.0000000000000002	1.0
ENSMUSG00000003345	pre-mRNA processing	-0.005277089502544721	0.7827168139562736
ENSMUSG00000003345	Nuclear retention	-0.0009883583438471497	0.7843149515486036
ENSMUSG00000003345	Cytosolic decay	-0.0009884121023413517	0.7842803112107486
ENSMUSG00000003345	Elongation rate	0.9999999999999996	1.0
ENSMUSG00000003346	pre-mRNA processing	-0.0019542411243793634	0.782141227012388
ENSMUSG00000003346	Nuclear retention	-0.0007869753457556694	0.7828090658151302
ENSMUSG00000003346	Cytosolic decay	-0.0007835279192456814	0.7827070884180891
ENSMUSG00000003346	Elongation rate	1.0000000000000002	1.0
ENSMUSG00000003348	pre-mRNA processing	-0.1369833562065621	0.7857364686439285
ENSMUSG00000003348	Nuclear retention	-0.07766310987037994	0.8095261101106516
ENSMUSG00000003348	Cytosolic decay	-0.07659420626236013	0.8090806005860269
ENSMUSG00000003348	Elongation rate	1.0000000000000002	1.0
ENSMUSG00000003355	pre-mRNA processing	-0.019411147976868826	0.7810519529690905
ENSMUSG00000003355	Nuclear retention	-0.023546220899149706	0.7848510269450726
ENSMUSG00000003355	Cytosolic transport	-0.023771550926856344	0.7845793931855274
ENSMUSG00000003355	Membrane decay	-0.0180454264409442	0.7299670468235442
ENSMUSG00000003355	Elongation rate	1.0	1.0
ENSMUSG00000003360	pre-mRNA processing	-0.12325844350428183	0.761465210474592
ENSMUSG00000003360	Nuclear retention	-0.021506566588588072	0.8114054626370073
ENSMUSG00000003360	Cytosolic decay	-0.1477327049314956	0.7352315052849099
ENSMUSG00000003360	Elongation rate	1.0000000000000002	1.0
ENSMUSG00000003363	pre-mRNA processing	-0.06361112510270694	0.7827369155496084
ENSMUSG00000003363	Nuclear retention	-0.023570785443422393	0.7939159474510075
ENSMUSG00000003363	Cytosolic transport	-0.027647663010482937	0.7338795316302493
ENSMUSG00000003363	Membrane decay	-0.027427723668506765	0.733184570724118
ENSMUSG00000003363	Elongation rate	1.0	1.0
ENSMUSG00000003380	pre-mRNA processing	-0.1321389722136166	0.7502621434606046
ENSMUSG00000003380	Nuclear retention	-0.04973018718160205	0.8024400548294011
ENSMUSG00000003380	Cytosolic transport	-0.04989067109405054	0.8010423225659644
ENSMUSG00000003380	Membrane decay	-0.1347192528588883	0.5988790045175029
ENSMUSG00000003380	Elongation rate	1.0	1.0
ENSMUSG00000003382	pre-mRNA processing	-0.014092429391640238	0.7863917255698385
ENSMUSG00000003382	Nuclear retention	-0.02589354074273076	0.7835465611428536
ENSMUSG00000003382	Cytosolic decay	-0.025875616335252927	0.7836042750801491
ENSMUSG00000003382	Elongation rate	1.0000000000000002	1.0
ENSMUSG00000003402	pre-mRNA processing	-0.015496183654390316	0.7831795971755863
ENSMUSG00000003402	Nuclear retention	-0.004194664173641874	0.7867443751096092
ENSMUSG00000003402	Cytosolic transport	-0.0036749627915133587	0.7758645778950835
ENSMUSG00000003402	Membrane decay	-0.003572204158453829	0.7754283324043312
ENSMUSG00000003402	Elongation rate	0.9999999999999998	1.0
ENSMUSG00000003411	pre-mRNA processing	-0.3501489699390139	0.7671881326281448
ENSMUSG00000003411	Nuclear retention	-0.17583006555434366	0.7249002153952775
ENSMUSG00000003411	Cytosolic decay	-0.16880197581612721	0.722405090159578
ENSMUSG00000003411	Elongation rate	0.9999999999999998	1.0
ENSMUSG00000003420	pre-mRNA processing	-0.5661962721091256	0.7173427303205224
ENSMUSG00000003420	Nuclear retention	-0.14065092675500335	0.8421006372496235
ENSMUSG00000003420	Cytosolic transport	0.012613125252413098	-0.17726950146398623
ENSMUSG00000003420	Membrane decay	0.021867484584151775	0.30438941818233534
ENSMUSG00000003420	Elongation rate	1.0	1.0
ENSMUSG00000003421	pre-mRNA processing	-0.3115486397333045	0.703858797652171
ENSMUSG00000003421	Nuclear retention	-0.008663963334075242	0.9312450797769337
ENSMUSG00000003421	Cytosolic decay	-0.10830588137675098	0.77740889009526
ENSMUSG00000003421	Elongation rate	1.0000000000000004	1.0
ENSMUSG00000003423	pre-mRNA processing	-0.0016052482930801748	0.788291834929985
ENSMUSG00000003423	Nuclear retention	-0.0015608407185030426	0.77822405679922
ENSMUSG00000003423	Cytosolic decay	-0.0015909666404292366	0.7779756115395948
ENSMUSG00000003423	Elongation rate	0.9999999999999996	1.0
ENSMUSG00000003429	pre-mRNA processing	-0.002211012400409551	0.7319482867229192
ENSMUSG00000003429	Nuclear retention	-0.000540275946715481	0.8654669196819598
ENSMUSG00000003429	Cytosolic decay	-0.00045132358155175467	-0.9963725184932337
ENSMUSG00000003429	Elongation rate	0.9999999999999993	1.0
ENSMUSG00000003435	pre-mRNA processing	-0.13936719708230672	0.763163328868741
ENSMUSG00000003435	Nuclear retention	-0.013953066168521211	0.796649596721579
ENSMUSG00000003435	Cytosolic decay	-0.01394486572488618	0.7950719622649609
ENSMUSG00000003435	Elongation rate	1.0	1.0
ENSMUSG00000003436	pre-mRNA processing	-0.0007204605315272151	0.7857979172540436
ENSMUSG00000003436	Nuclear retention	-0.0004815857313542876	0.7727759786721293
ENSMUSG00000003436	Cytosolic transport	-0.0004582683053327755	0.7494201288574822
ENSMUSG00000003436	Membrane decay	-0.00041255874456470334	0.7237714967259048
ENSMUSG00000003436	Elongation rate	1.0000000000000004	1.0
ENSMUSG00000003437	pre-mRNA processing	-0.07303941385199651	0.7781294982154681
ENSMUSG00000003437	Nuclear retention	-0.026991090207799884	0.7837504898339139
ENSMUSG00000003437	Cytosolic decay	-0.027368739847281942	0.7821588538684839
ENSMUSG00000003437	Elongation rate	1.0000000000000002	1.0
ENSMUSG00000003438	pre-mRNA processing	-0.007423052603380054	0.7826904871247711
ENSMUSG00000003438	Nuclear retention	-0.0032794325091970835	0.7849863208754291
ENSMUSG00000003438	Cytosolic transport	-0.0032435641863595155	0.7849088471583971
ENSMUSG00000003438	Membrane decay	-0.0015096535375773712	0.7621213632686807
ENSMUSG00000003438	Elongation rate	1.0	1.0
ENSMUSG00000003452	pre-mRNA processing	-0.025398508683069254	0.7796832345656336
ENSMUSG00000003452	Nuclear retention	-0.010139550458951652	0.8572567176566037
ENSMUSG00000003452	Cytosolic decay	-0.016391448054507762	0.8334186385216046
ENSMUSG00000003452	Elongation rate	0.9999999999999993	1.0
ENSMUSG00000003458	pre-mRNA processing	-0.17245515981587123	0.754142011513132
ENSMUSG00000003458	Nuclear retention	-0.04468336684375007	0.814851083767653
ENSMUSG00000003458	Cytosolic transport	-0.05301374187723784	0.7521007691745826
ENSMUSG00000003458	Membrane decay	-0.05194984178472173	0.7514581515746749
ENSMUSG00000003458	Elongation rate	1.0	1.0
ENSMUSG00000003464	pre-mRNA processing	-0.8926160640785348	0.5902569975388033
ENSMUSG00000003464	Nuclear retention	-0.2601434255766668	0.8335229876036985
ENSMUSG00000003464	Cytosolic decay	-10.374344112640133	0.4037911062167241
ENSMUSG00000003464	Elongation rate	1.0000000000000002	1.0
ENSMUSG00000003500	pre-mRNA processing	-0.01081122322812833	0.7819159373748464
ENSMUSG00000003500	Nuclear retention	-0.0035938426341792784	0.7864779326310984
ENSMUSG00000003500	Cytosolic decay	-0.0031685884134224906	0.7773922669389945
ENSMUSG00000003500	Elongation rate	1.0000000000000002	1.0
ENSMUSG00000003526	pre-mRNA processing	-0.00820569991910558	0.7834742743860275
ENSMUSG00000003526	Nuclear retention	-0.0051809438235732586	0.787324150944827
ENSMUSG00000003526	Cytosolic transport	-0.00491579253886032	0.7868419968609128
ENSMUSG00000003526	Membrane decay	-0.004667676792739162	0.7864451960187602
ENSMUSG00000003526	Elongation rate	1.0000000000000002	1.0
ENSMUSG00000003527	pre-mRNA processing	-0.11464884335652314	0.7972719215331983
ENSMUSG00000003527	Nuclear retention	-0.07871147769249576	0.7808781377662573
ENSMUSG00000003527	Cytosolic decay	-0.07995013176618815	0.7800759579849731
ENSMUSG00000003527	Elongation rate	1.0	1.0
ENSMUSG00000003528	pre-mRNA processing	-0.0019747081609953485	0.7825407934142277
ENSMUSG00000003528	Nuclear retention	-0.001371251813172103	0.7827576656237182
ENSMUSG00000003528	Cytosolic decay	-0.001366056240409419	0.7826951082324322
ENSMUSG00000003528	Elongation rate	1.0000000000000002	1.0
ENSMUSG00000003531	pre-mRNA processing	-0.13382997635964644	0.7482091056219864
ENSMUSG00000003531	Nuclear retention	-0.06269849117656356	0.8187071104303325
ENSMUSG00000003531	Cytosolic decay	-0.03994362481998248	0.7650916957453373
ENSMUSG00000003531	Elongation rate	1.0000000000000002	1.0
ENSMUSG00000003534	pre-mRNA processing	-0.18537918484879046	0.7238764733197773
ENSMUSG00000003534	Nuclear retention	0.014667267642159865	0.29788722181565397
ENSMUSG00000003534	Cytosolic transport	-0.06286657912683458	0.6866566025605687
ENSMUSG00000003534	Membrane decay	-0.0485624996837708	0.6657414540956623
ENSMUSG00000003534	Elongation rate	1.0000000000000002	1.0
ENSMUSG00000003546	pre-mRNA processing	-0.1336808973398087	0.7502368305867007
ENSMUSG00000003546	Nuclear retention	-0.050179993489647856	0.83902393751096
ENSMUSG00000003546	Cytosolic decay	-0.050929609101735274	0.8353601186250866
ENSMUSG00000003546	Elongation rate	1.0000000000000002	1.0
ENSMUSG00000003549	pre-mRNA processing	-0.008078819063015885	0.782585638877104
ENSMUSG00000003549	Nuclear retention	-0.003345430035430308	0.7883097089866914
ENSMUSG00000003549	Cytosolic decay	-0.001912780694492744	0.7736474825356426
ENSMUSG00000003549	Elongation rate	1.0000000000000004	1.0
ENSMUSG00000003581	pre-mRNA processing	-0.049800959982719384	0.7907920284757592
ENSMUSG00000003581	Nuclear retention	-0.09576713278653193	0.7965158204222154
ENSMUSG00000003581	Cytosolic transport	-0.05453293359371858	0.7805265605532834
ENSMUSG00000003581	Membrane decay	-0.011864609829268069	0.5976905563697659
ENSMUSG00000003581	Elongation rate	1.0	1.0
ENSMUSG00000003604	pre-mRNA processing	-0.581390094903314	0.6993117612449647
ENSMUSG00000003604	Nuclear retention	-0.024818802588598254	0.7080868121664061
ENSMUSG00000003604	Cytosolic decay	-0.4437480234122866	0.5833035357109615
ENSMUSG00000003604	Elongation rate	1.0000000000000009	1.0
ENSMUSG00000003623	pre-mRNA processing	-0.041958994020465434	0.7809199386341428
ENSMUSG00000003623	Nuclear retention	-0.010455912380580301	0.7910027058945488
ENSMUSG00000003623	Cytosolic decay	-0.010481350758277497	0.7904051813553563
ENSMUSG00000003623	Elongation rate	1.0	1.0
ENSMUSG00000003660	pre-mRNA processing	-0.032322600920454914	0.7813514013115481
ENSMUSG00000003660	Nuclear retention	-0.004336513169391987	0.7929155104181708
ENSMUSG00000003660	Cytosolic decay	-0.1344572665860133	0.7437176483029302
ENSMUSG00000003660	Elongation rate	1.0000000000000002	1.0
ENSMUSG00000003662	pre-mRNA processing	-0.006205161835530548	0.7839850192838134
ENSMUSG00000003662	Nuclear retention	-0.0032386497787757484	0.7856503943104278
ENSMUSG00000003662	Cytosolic decay	-0.019023026082570116	0.7760002235919905
ENSMUSG00000003662	Elongation rate	1.0000000000000002	1.0
ENSMUSG00000003680	pre-mRNA processing	-0.19744323323224133	0.7270102148207235
ENSMUSG00000003680	Nuclear retention	-0.050579043806228574	0.8960461956582297
ENSMUSG00000003680	Cytosolic transport	-0.42365443043229134	0.618828636696968
ENSMUSG00000003680	Membrane decay	-0.42335929105740977	0.6186627783949243
ENSMUSG00000003680	Elongation rate	1.0000000000000007	1.0
ENSMUSG00000003721	pre-mRNA processing	-0.09938946937344695	0.7896458840154255
ENSMUSG00000003721	Nuclear retention	0.0014565207081519427	0.43235029673467873
ENSMUSG00000003721	Cytosolic transport	-0.033197937079515905	0.7326538659722202
ENSMUSG00000003721	Membrane decay	-0.03213659002564184	0.7293691191626273
ENSMUSG00000003721	Elongation rate	1.0	1.0
ENSMUSG00000003731	pre-mRNA processing	-0.11245647347463361	0.7733506948797993
ENSMUSG00000003731	Nuclear retention	-0.03604401543240887	0.8003190009811445
ENSMUSG00000003731	Cytosolic decay	-0.5574935657791558	0.6412009674950957
ENSMUSG00000003731	Elongation rate	0.9999999999999998	1.0
ENSMUSG00000003752	pre-mRNA processing	-0.2685229086735954	0.76497738667911
ENSMUSG00000003752	Nuclear retention	-0.1732431447792464	0.9390896335337708
ENSMUSG00000003752	Cytosolic decay	-0.17282260085717716	0.9393690260743699
ENSMUSG00000003752	Elongation rate	1.0	1.0
ENSMUSG00000003762	pre-mRNA processing	-0.24668403161209373	0.713133742312287
ENSMUSG00000003762	Nuclear retention	-0.06548709298189026	0.9563885333702813
ENSMUSG00000003762	Cytosolic decay	-0.06543464447224823	0.951458852667796
ENSMUSG00000003762	Elongation rate	1.0	1.0
ENSMUSG00000003778	pre-mRNA processing	-0.18769424507424048	0.7418600233301154
ENSMUSG00000003778	Nuclear retention	-0.045091516363333195	0.8695286425663648
ENSMUSG00000003778	Cytosolic decay	-0.051349056597723486	0.8633946073862128
ENSMUSG00000003778	Elongation rate	1.0000000000000002	1.0
ENSMUSG00000003808	pre-mRNA processing	-0.012190930326610783	0.7846104282343083
ENSMUSG00000003808	Nuclear retention	-0.003345257846605998	0.7835480664345351
ENSMUSG00000003808	Cytosolic decay	-0.0033371465052181026	0.7834882848127075
ENSMUSG00000003808	Elongation rate	1.0	1.0
ENSMUSG00000003812	pre-mRNA processing	-0.014074687667253949	0.7838273270511956
ENSMUSG00000003812	Nuclear retention	-0.010162015720444062	0.7878975417865428
ENSMUSG00000003812	Cytosolic transport	-0.012720883498911872	0.7873984057332936
ENSMUSG00000003812	Membrane decay	-0.0372259460666422	0.7645467222555634
ENSMUSG00000003812	Elongation rate	1.0000000000000002	1.0
ENSMUSG00000003813	pre-mRNA processing	-0.0035806947133802947	0.7830190077959881
ENSMUSG00000003813	Nuclear retention	-0.002514350816717803	0.7842478323082429
ENSMUSG00000003813	Cytosolic decay	-0.002972467340763174	0.7787226173837588
ENSMUSG00000003813	Elongation rate	0.9999999999999996	1.0
ENSMUSG00000003847	pre-mRNA processing	-0.16233938299078177	0.7678526427884402
ENSMUSG00000003847	Nuclear retention	-0.03568451318520238	0.874643788086984
ENSMUSG00000003847	Cytosolic decay	-0.03762836289025895	0.8760190507977131
ENSMUSG00000003847	Elongation rate	0.9999999999999998	1.0
ENSMUSG00000003848	pre-mRNA processing	-0.16919476293880864	0.76978620801642
ENSMUSG00000003848	Nuclear retention	-0.06147243087399823	0.7820827376092987
ENSMUSG00000003848	Cytosolic decay	-0.061516523532265444	0.7818013028474224
ENSMUSG00000003848	Elongation rate	0.9999999999999998	1.0
ENSMUSG00000003849	pre-mRNA processing	-0.1944243083817867	0.7285419617620821
ENSMUSG00000003849	Nuclear retention	-0.024520714910523322	0.7650576943101194
ENSMUSG00000003849	Cytosolic decay	-4.115324825951637	0.4936950994349274
ENSMUSG00000003849	Elongation rate	1.0	1.0
ENSMUSG00000003863	pre-mRNA processing	-0.022822321118038502	0.7811500447217838
ENSMUSG00000003863	Nuclear retention	-0.03748987003680382	0.7808137691086569
ENSMUSG00000003863	Cytosolic decay	-0.038744766329190876	0.780669036662146
ENSMUSG00000003863	Elongation rate	1.0	1.0
ENSMUSG00000003865	pre-mRNA processing	-0.21455908949348657	0.7360558632410682
ENSMUSG00000003865	Nuclear retention	-0.07767514833211897	0.8535392871839331
ENSMUSG00000003865	Cytosolic decay	-0.5763983941209931	0.5834800611479868
ENSMUSG00000003865	Elongation rate	1.0	1.0
ENSMUSG00000003868	pre-mRNA processing	-0.009774366668627632	0.7815818466277628
ENSMUSG00000003868	Nuclear retention	-0.002206779970477468	0.7889664427049177
ENSMUSG00000003868	Cytosolic decay	-0.005801777538898545	0.7804642409774765
ENSMUSG00000003868	Elongation rate	1.0	1.0
ENSMUSG00000003873	pre-mRNA processing	-0.030185569959193526	0.7783928026402571
ENSMUSG00000003873	Nuclear retention	-0.03346817283801551	0.7855826325491371
ENSMUSG00000003873	Cytosolic decay	-0.033440179815206195	0.7855717113303426
ENSMUSG00000003873	Elongation rate	1.0000000000000004	1.0
ENSMUSG00000003923	pre-mRNA processing	-0.2687645205432582	0.7960391707057597
ENSMUSG00000003923	Nuclear retention	-0.08399067658628878	0.7855376304764445
ENSMUSG00000003923	Cytosolic decay	-9.438329696577409	0.3923315179245688
ENSMUSG00000003923	Elongation rate	1.0000000000000002	1.0
ENSMUSG00000003948	pre-mRNA processing	-0.03280145293917136	0.7836765334832055
ENSMUSG00000003948	Nuclear retention	-0.0045222412396555	0.7876219921601982
ENSMUSG00000003948	Cytosolic transport	-0.09958753079799543	0.7591195346520566
ENSMUSG00000003948	Membrane decay	-0.09953129588030674	0.759102829380286
ENSMUSG00000003948	Elongation rate	1.0000000000000002	1.0
ENSMUSG00000003955	pre-mRNA processing	-0.48143082833635287	0.6969719111557144
ENSMUSG00000003955	Nuclear retention	-0.07453875386017894	0.9850029118997127
ENSMUSG00000003955	Cytosolic decay	-0.07329401121993673	0.9872061921675936
ENSMUSG00000003955	Elongation rate	1.0	1.0
ENSMUSG00000004018	pre-mRNA processing	-0.5174293733048172	0.6966540200970268
ENSMUSG00000004018	Nuclear retention	-0.148060454564251	0.9435271101040484
ENSMUSG00000004018	Cytosolic decay	0.21825222894808038	0.7495543492038738
ENSMUSG00000004018	Elongation rate	1.0	1.0
ENSMUSG00000004035	pre-mRNA processing	-0.00022576057254915095	0.7785435180618318
ENSMUSG00000004035	Nuclear retention	-0.000319736234252744	0.759365316479757
ENSMUSG00000004035	Cytosolic decay	-0.0003212416776226865	0.7577023395639039
ENSMUSG00000004035	Elongation rate	1.0000000000000004	1.0
ENSMUSG00000004040	pre-mRNA processing	-0.3394277355410751	0.7539923780021327
ENSMUSG00000004040	Nuclear retention	-0.03558869723704583	0.7345809811865178
ENSMUSG00000004040	Cytosolic decay	-0.03737981090903304	0.7383396841580777
ENSMUSG00000004040	Elongation rate	1.0	1.0
ENSMUSG00000004043	pre-mRNA processing	0.002064379954008766	0.7171320821071017
ENSMUSG00000004043	Nuclear retention	-0.013979097280095942	0.741471356530601
ENSMUSG00000004043	Cytosolic decay	-0.013996527939468706	0.7413943684142379
ENSMUSG00000004043	Elongation rate	0.9999999999999993	1.0
ENSMUSG00000004054	pre-mRNA processing	-0.11065114928569586	0.7616407898947277
ENSMUSG00000004054	Nuclear retention	-0.07597433102512441	0.8348960066802458
ENSMUSG00000004054	Cytosolic decay	-0.07709657276251591	0.8347984457492459
ENSMUSG00000004054	Elongation rate	1.0	1.0
ENSMUSG00000004056	pre-mRNA processing	-0.1546284931752684	0.7710065834314096
ENSMUSG00000004056	Nuclear retention	-0.018205453683812323	0.8046914736687969
ENSMUSG00000004056	Cytosolic decay	-0.017570356752541816	0.7977126786726363
ENSMUSG00000004056	Elongation rate	1.0	1.0
ENSMUSG00000004069	pre-mRNA processing	-0.4471499007438629	0.7102734117078753
ENSMUSG00000004069	Nuclear retention	-0.11800810393636052	0.7702471562457056
ENSMUSG00000004069	Cytosolic decay	-1.332151334029584	0.6258460313759837
ENSMUSG00000004069	Elongation rate	1.0000000000000002	1.0
ENSMUSG00000004070	pre-mRNA processing	-3.801547591868218	0.4416015105309704
ENSMUSG00000004070	Nuclear retention	0.028958505026974724	0.14949401420743402
ENSMUSG00000004070	Cytosolic decay	1.036447730114205	0.9065753149157099
ENSMUSG00000004070	Elongation rate	1.0	1.0
ENSMUSG00000004085	pre-mRNA processing	-1.0552724749947604	0.678104837752679
ENSMUSG00000004085	Nuclear retention	-0.1592526211937011	0.8966475056087327
ENSMUSG00000004085	Cytosolic decay	-0.1612374129666092	0.8960528197155312
ENSMUSG00000004085	Elongation rate	1.0	1.0
ENSMUSG00000004096	pre-mRNA processing	-0.007891745978926945	0.7827925602811303
ENSMUSG00000004096	Nuclear retention	-0.004232436098625003	0.7862944692908589
ENSMUSG00000004096	Cytosolic decay	-0.019902563650605165	0.7761374351045237
ENSMUSG00000004096	Elongation rate	0.9999999999999996	1.0
ENSMUSG00000004099	pre-mRNA processing	-0.2645156840797005	0.7241983312755707
ENSMUSG00000004099	Nuclear retention	-0.02612478762012249	0.8660395511150891
ENSMUSG00000004099	Cytosolic decay	-0.03150925231730861	0.8329480143022789
ENSMUSG00000004099	Elongation rate	1.0	1.0
ENSMUSG00000004100	pre-mRNA processing	-0.02053643999697119	0.7813333684735939
ENSMUSG00000004100	Nuclear retention	-0.005560029490131457	0.7853162663407656
ENSMUSG00000004100	Cytosolic decay	-0.006064320388759592	0.7848478232096465
ENSMUSG00000004100	Elongation rate	1.0	1.0
ENSMUSG00000004127	pre-mRNA processing	0.011799887557812028	0.756687943726632
ENSMUSG00000004127	Nuclear retention	-0.048039220912042824	0.7613750815776379
ENSMUSG00000004127	Cytosolic decay	-0.04776466605295693	0.761358083983068
ENSMUSG00000004127	Elongation rate	1.0	1.0
ENSMUSG00000004151	pre-mRNA processing	-0.032995026015148365	0.7783318860552041
ENSMUSG00000004151	Nuclear retention	-0.004092073011905617	0.8096203032324956
ENSMUSG00000004151	Cytosolic decay	-0.007329333000427818	0.799086882054427
ENSMUSG00000004151	Elongation rate	0.9999999999999993	1.0
ENSMUSG00000004207	pre-mRNA processing	-0.49806088722542485	0.7081893023839378
ENSMUSG00000004207	Nuclear retention	-0.06062606073915311	0.8724681907716408
ENSMUSG00000004207	Cytosolic transport	0.01906160477708496	0.20014781333677245
ENSMUSG00000004207	Membrane decay	0.019623589849550673	0.2181769470626005
ENSMUSG00000004207	Elongation rate	1.0000000000000002	1.0
ENSMUSG00000004263	pre-mRNA processing	-0.19340296525154854	0.7532305453322151
ENSMUSG00000004263	Nuclear retention	-0.03292987994263341	0.8165667077569327
ENSMUSG00000004263	Cytosolic decay	-0.03575026759547195	0.8092101902025256
ENSMUSG00000004263	Elongation rate	1.0	1.0
ENSMUSG00000004264	pre-mRNA processing	-0.00324578699621636	0.782385051588119
ENSMUSG00000004264	Nuclear retention	-0.002022468181723802	0.7839118546689279
ENSMUSG00000004264	Cytosolic decay	-0.0019349786139484881	0.7826207148186866
ENSMUSG00000004264	Elongation rate	1.0	1.0
ENSMUSG00000004266	pre-mRNA processing	-0.27611042672986325	0.7407689772942208
ENSMUSG00000004266	Nuclear retention	-0.050414015298736015	0.8114641127126498
ENSMUSG00000004266	Cytosolic decay	-0.050275981525781166	0.808478629329129
ENSMUSG00000004266	Elongation rate	1.0000000000000002	1.0
ENSMUSG00000004267	pre-mRNA processing	-0.023236921477131967	0.7618345125997155
ENSMUSG00000004267	Nuclear retention	-0.2541655000953824	0.7615861327287244
ENSMUSG00000004267	Cytosolic decay	-0.2558739354612962	0.76232413652382
ENSMUSG00000004267	Elongation rate	1.0	1.0
ENSMUSG00000004268	pre-mRNA processing	-0.23512708083919942	0.7129142686299772
ENSMUSG00000004268	Nuclear retention	-0.0039053587427759534	0.6310172206741966
ENSMUSG00000004268	Cytosolic decay	-0.12363894827055089	0.7268814090119191
ENSMUSG00000004268	Elongation rate	0.9999999999999998	1.0
ENSMUSG00000004270	pre-mRNA processing	-0.7869600600504116	0.722559493928636
ENSMUSG00000004270	Nuclear retention	0.0015487038573640532	-0.18593344654338861
ENSMUSG00000004270	Cytosolic transport	0.036093097478542946	0.7373352203476755
ENSMUSG00000004270	Membrane decay	0.03684816061387508	0.7305487285014407
ENSMUSG00000004270	Elongation rate	1.0000000000000002	1.0
ENSMUSG00000004285	pre-mRNA processing	-0.002564043486388723	0.7821914162915011
ENSMUSG00000004285	Nuclear retention	-0.0012404084591246534	0.7823918568984536
ENSMUSG00000004285	Cytosolic decay	-0.0012315511438701235	0.7818941485791009
ENSMUSG00000004285	Elongation rate	0.9999999999999996	1.0
ENSMUSG00000004317	pre-mRNA processing	-0.012255937160306152	0.7830986822037252
ENSMUSG00000004317	Nuclear retention	-0.0060504602783753025	0.7857759300856805
ENSMUSG00000004317	Cytosolic transport	-3.407111706666172e-23	0.999999991802984
ENSMUSG00000004317	Membrane decay	-0.0043660945312125055	0.783005922225213
ENSMUSG00000004317	Elongation rate	0.9999999999999993	1.0
ENSMUSG00000004319	pre-mRNA processing	-0.48732191295902716	0.5365172727710188
ENSMUSG00000004319	Nuclear retention	0.059673231962852236	-0.18740611725080591
ENSMUSG00000004319	Cytosolic transport	0.0024780723979250796	-0.5917062795400116
ENSMUSG00000004319	Membrane decay	-0.01831867522762587	0.4622429854042074
ENSMUSG00000004319	Elongation rate	0.9999999999999999	1.0
ENSMUSG00000004356	pre-mRNA processing	-0.3287022032477658	0.7325895052047706
ENSMUSG00000004356	Nuclear retention	0.005028215764913191	0.7985743470307952
ENSMUSG00000004356	Cytosolic decay	0.0011226022317392115	0.6517715206039459
ENSMUSG00000004356	Elongation rate	1.0000000000000002	1.0
ENSMUSG00000004364	pre-mRNA processing	-0.2633937421698316	0.7422714260880023
ENSMUSG00000004364	Nuclear retention	-0.027898501052689317	0.786558485846666
ENSMUSG00000004364	Cytosolic decay	-0.5548271856433702	0.6680167802082304
ENSMUSG00000004364	Elongation rate	1.0	1.0
ENSMUSG00000004383	pre-mRNA processing	-1.272925565310267	0.621854909019733
ENSMUSG00000004383	Nuclear retention	0.054292317910554444	-0.4003593835701478
ENSMUSG00000004383	Cytosolic transport	0.020047760948321725	-0.6059147174270882
ENSMUSG00000004383	Membrane decay	-0.44913007298435637	0.8524758579117814
ENSMUSG00000004383	Elongation rate	1.0000000000000002	1.0
ENSMUSG00000004393	pre-mRNA processing	-0.006879940793225847	0.7842597552235626
ENSMUSG00000004393	Nuclear retention	-0.004458556451463647	0.7832223968913924
ENSMUSG00000004393	Cytosolic decay	-0.00442453610941973	0.7831343910326476
ENSMUSG00000004393	Elongation rate	1.0000000000000002	1.0
ENSMUSG00000004394	pre-mRNA processing	-0.07162048334416556	0.794321608180594
ENSMUSG00000004394	Nuclear retention	-0.10056031795191545	0.7871299413086394
ENSMUSG00000004394	Cytosolic transport	-0.0850332493561543	0.7819929739407443
ENSMUSG00000004394	Membrane decay	-0.05700786819574333	0.7615655583513176
ENSMUSG00000004394	Elongation rate	1.0	1.0
ENSMUSG00000004446	pre-mRNA processing	-0.23533571182770463	0.7793941544909194
ENSMUSG00000004446	Nuclear retention	-0.15260743458640302	0.7278225957919633
ENSMUSG00000004446	Cytosolic decay	-0.15425447612377652	0.7257634751801489
ENSMUSG00000004446	Elongation rate	1.0000000000000002	1.0
ENSMUSG00000004451	pre-mRNA processing	-0.4603692194613076	0.6590352707539197
ENSMUSG00000004451	Nuclear retention	-0.04529611384591292	0.8450024331450703
ENSMUSG00000004451	Cytosolic decay	-1.8621041711481734	0.698287188181058
ENSMUSG00000004451	Elongation rate	1.0	1.0
ENSMUSG00000004455	pre-mRNA processing	-0.3020793991275337	0.6915384393567756
ENSMUSG00000004455	Nuclear retention	-0.036642725549991706	0.9509692326515273
ENSMUSG00000004455	Cytosolic decay	-0.20349450072037767	0.6432758953064583
ENSMUSG00000004455	Elongation rate	1.0	1.0
ENSMUSG00000004460	pre-mRNA processing	-0.10704197597495746	0.7678306521562097
ENSMUSG00000004460	Nuclear retention	-0.01476375722049239	0.819445111146806
ENSMUSG00000004460	Cytosolic transport	-8.26869606524403e-06	0.3509615507177333
ENSMUSG00000004460	Membrane decay	-0.0017842037436670566	0.6928451464618913
ENSMUSG00000004460	Elongation rate	1.0	1.0
ENSMUSG00000004462	pre-mRNA processing	-0.07233964127119163	0.7666611900360913
ENSMUSG00000004462	Nuclear retention	-0.06616661894690871	0.812466439642895
ENSMUSG00000004462	Cytosolic decay	-0.06600688558805468	0.8121372251853114
ENSMUSG00000004462	Elongation rate	1.0	1.0
ENSMUSG00000004530	pre-mRNA processing	-0.21936389751815466	0.7262673596267151
ENSMUSG00000004530	Nuclear retention	-0.0014294463005477542	0.6148784717387927
ENSMUSG00000004530	Cytosolic decay	-0.19931234305008672	0.7544921873300213
ENSMUSG00000004530	Elongation rate	1.0	1.0
ENSMUSG00000004535	pre-mRNA processing	-0.6307569293766795	0.644074135214918
ENSMUSG00000004535	Nuclear retention	-0.12232673093213187	0.6929025952684029
ENSMUSG00000004535	Cytosolic decay	-1.1421195054504607	0.6250220904798842
ENSMUSG00000004535	Elongation rate	1.0	1.0
ENSMUSG00000004561	pre-mRNA processing	-0.07481135029121444	0.7816451055628917
ENSMUSG00000004561	Nuclear retention	-0.03636838663250552	0.8072611149274075
ENSMUSG00000004561	Cytosolic decay	-0.020626344065910907	0.6991485968552251
ENSMUSG00000004561	Elongation rate	1.0	1.0
ENSMUSG00000004565	pre-mRNA processing	-0.26686266944926507	0.6778329910054434
ENSMUSG00000004565	Nuclear retention	-0.11111209192521554	0.9203107755675911
ENSMUSG00000004565	Cytosolic transport	-0.10597916491975345	0.8962386019489837
ENSMUSG00000004565	Membrane decay	-0.09074465866663517	0.9150987248782604
ENSMUSG00000004565	Elongation rate	1.0	1.0
ENSMUSG00000004567	pre-mRNA processing	-0.047536871455871266	0.7757973588837093
ENSMUSG00000004567	Nuclear retention	-0.061019563646414365	0.7903926730259321
ENSMUSG00000004567	Cytosolic transport	-0.06979864290441573	0.7886041339821805
ENSMUSG00000004567	Membrane decay	-0.012707856252496263	0.7295178424975213
ENSMUSG00000004567	Elongation rate	1.0	1.0
ENSMUSG00000004568	pre-mRNA processing	-0.15861698986237327	0.777872573054431
ENSMUSG00000004568	Nuclear retention	-0.19077791840064662	0.8226505329900743
ENSMUSG00000004568	Cytosolic decay	-0.1971927769220696	0.8250026334368336
ENSMUSG00000004568	Elongation rate	1.0	1.0
ENSMUSG00000004591	pre-mRNA processing	-0.36778025141665993	0.7259476442517481
ENSMUSG00000004591	Nuclear retention	0.008709356610283825	0.9366532563374096
ENSMUSG00000004591	Cytosolic transport	-0.023367910135242764	0.8014102282786963
ENSMUSG00000004591	Membrane decay	-0.022190416814532377	0.8000083352996787
ENSMUSG00000004591	Elongation rate	1.0	1.0
ENSMUSG00000004626	pre-mRNA processing	-0.015124535301068498	0.7826980384800964
ENSMUSG00000004626	Nuclear retention	-0.013241802614721632	0.7837826837599924
ENSMUSG00000004626	Cytosolic decay	-0.01313842801692	0.7836743490306408
ENSMUSG00000004626	Elongation rate	1.0	1.0
ENSMUSG00000004631	pre-mRNA processing	-0.18502151216288754	0.7457786504820358
ENSMUSG00000004631	Nuclear retention	-0.30771052138664556	0.7455922988328528
ENSMUSG00000004631	Cytosolic transport	-0.4674483823944171	0.6766462545537663
ENSMUSG00000004631	Membrane decay	0.7275572127226615	0.8568134723791161
ENSMUSG00000004631	Elongation rate	0.9999999999999998	1.0
ENSMUSG00000004633	pre-mRNA processing	-0.37845726325812223	0.7295048803871169
ENSMUSG00000004633	Nuclear retention	-0.018738220114695947	0.8063282556934961
ENSMUSG00000004633	Cytosolic decay	-0.010134906064432014	0.03791275606377431
ENSMUSG00000004633	Elongation rate	0.9999999999999998	1.0
ENSMUSG00000004637	pre-mRNA processing	-0.27741825502800466	0.7343316981165338
ENSMUSG00000004637	Nuclear retention	0.268876066053781	0.9067265243126835
ENSMUSG00000004637	Cytosolic decay	0.2703447266933334	0.9055053530414655
ENSMUSG00000004637	Elongation rate	0.9999999999999993	1.0
ENSMUSG00000004642	pre-mRNA processing	-0.23797429532917558	0.788678644428938
ENSMUSG00000004642	Nuclear retention	-0.07680591892746799	0.8095514550499214
ENSMUSG00000004642	Cytosolic decay	-0.9979902875789213	0.5786183150491147
ENSMUSG00000004642	Elongation rate	0.9999999999999998	1.0
ENSMUSG00000004661	pre-mRNA processing	-0.18863485206176622	0.771503380842034
ENSMUSG00000004661	Nuclear retention	-0.024663698427760172	0.829963258530549
ENSMUSG00000004661	Cytosolic decay	-0.024896436834982882	0.8133958727095645
ENSMUSG00000004661	Elongation rate	1.0000000000000002	1.0
ENSMUSG00000004667	pre-mRNA processing	-0.0024655427620536028	0.7823488498734907
ENSMUSG00000004667	Nuclear retention	-0.0005577416266795257	0.7858395753469605
ENSMUSG00000004667	Cytosolic decay	-0.0024199120453867184	0.7813237252815067
ENSMUSG00000004667	Elongation rate	1.0000000000000002	1.0
ENSMUSG00000004768	pre-mRNA processing	-0.2742916049157982	0.7541903854691021
ENSMUSG00000004768	Nuclear retention	-0.20220531719437562	0.8107042083067663
ENSMUSG00000004768	Cytosolic decay	-0.20344334798903585	0.8092676435621685
ENSMUSG00000004768	Elongation rate	0.9999999999999998	1.0
ENSMUSG00000004771	pre-mRNA processing	-0.006502104825820698	0.7822757812621768
ENSMUSG00000004771	Nuclear retention	-0.00979464977354394	0.7831744807477614
ENSMUSG00000004771	Cytosolic decay	-0.012516238643466293	0.787095474359735
ENSMUSG00000004771	Elongation rate	0.9999999999999996	1.0
ENSMUSG00000004788	pre-mRNA processing	-0.009046447710927552	0.7838204200936516
ENSMUSG00000004788	Nuclear retention	-0.004280436919216202	0.7839854840602256
ENSMUSG00000004788	Cytosolic decay	-0.004259794559316354	0.7839433162460993
ENSMUSG00000004788	Elongation rate	1.0000000000000004	1.0
ENSMUSG00000004789	pre-mRNA processing	-0.2407976501652942	0.7216546822031726
ENSMUSG00000004789	Nuclear retention	-0.1071611602582756	0.8009619046319213
ENSMUSG00000004789	Cytosolic decay	-0.1076818209196122	0.7995052763104189
ENSMUSG00000004789	Elongation rate	1.0	1.0
ENSMUSG00000004815	pre-mRNA processing	-0.04707176831615101	0.8916429657806589
ENSMUSG00000004815	Nuclear retention	-0.6187344976444966	0.6574794392865111
ENSMUSG00000004815	Cytosolic decay	-0.037741066210740914	0.8557041845792969
ENSMUSG00000004815	Elongation rate	1.0000000000000002	1.0
ENSMUSG00000004846	pre-mRNA processing	-0.18964463574279034	0.7495117186020953
ENSMUSG00000004846	Nuclear retention	-0.03177814460439787	0.8102117730891809
ENSMUSG00000004846	Cytosolic transport	-0.03598408973796241	0.7685195511196035
ENSMUSG00000004846	Membrane decay	-0.015552973892389854	0.6974281878154327
ENSMUSG00000004846	Elongation rate	1.0000000000000002	1.0
ENSMUSG00000004849	pre-mRNA processing	-0.004795722894653576	0.7769677486153113
ENSMUSG00000004849	Nuclear retention	-0.003656531738611024	0.7886876613204904
ENSMUSG00000004849	Cytosolic decay	-0.003648237357949893	0.788693234645358
ENSMUSG00000004849	Elongation rate	0.9999999999999996	1.0
ENSMUSG00000004880	pre-mRNA processing	-0.18417535091146586	0.7775367723832951
ENSMUSG00000004880	Nuclear retention	-0.04332114642847993	0.8007528698300002
ENSMUSG00000004880	Cytosolic transport	-0.04953320685943963	0.7340405892321142
ENSMUSG00000004880	Membrane decay	-0.04817612428498208	0.7280513204374455
ENSMUSG00000004880	Elongation rate	1.0	1.0
ENSMUSG00000004885	pre-mRNA processing	-0.1336512551834137	0.7980184059914178
ENSMUSG00000004885	Nuclear retention	-0.2976841783960278	0.8035701120400074
ENSMUSG00000004885	Cytosolic decay	-0.28934189747373257	0.8054253019893356
ENSMUSG00000004885	Elongation rate	0.9999999999999998	1.0
ENSMUSG00000004891	pre-mRNA processing	-0.004482530807955909	0.7830466701037999
ENSMUSG00000004891	Nuclear retention	-0.0025177039178592153	0.7840073959841947
ENSMUSG00000004891	Cytosolic decay	-0.002654872476800074	0.783961079293406
ENSMUSG00000004891	Elongation rate	1.0	1.0
ENSMUSG00000004895	pre-mRNA processing	-0.9311746274192441	0.5856828231113487
ENSMUSG00000004895	Nuclear retention	-0.07973706741636066	0.9394495656690022
ENSMUSG00000004895	Cytosolic decay	-0.39194616085612816	0.6119357795416703
ENSMUSG00000004895	Elongation rate	1.0000000000000002	1.0
ENSMUSG00000004897	pre-mRNA processing	-0.00832432614099421	0.7832335826975503
ENSMUSG00000004897	Nuclear retention	-0.002117490569814251	0.7860724099325961
ENSMUSG00000004897	Cytosolic decay	-0.004512201117158332	0.7775192476406161
ENSMUSG00000004897	Elongation rate	0.9999999999999996	1.0
ENSMUSG00000004929	pre-mRNA processing	-0.11667300363664346	0.7465801638872486
ENSMUSG00000004929	Nuclear retention	-0.03000586075601097	0.8538205341402639
ENSMUSG00000004929	Cytosolic decay	-0.029952231511173988	0.8537217166840935
ENSMUSG00000004929	Elongation rate	1.0	1.0
ENSMUSG00000004931	pre-mRNA processing	-0.002646868619987735	0.7830414839805908
ENSMUSG00000004931	Nuclear retention	-0.0009410154953655849	0.7843682030436105
ENSMUSG00000004931	Cytosolic decay	-0.0009305401348823822	0.7843422452697459
ENSMUSG00000004931	Elongation rate	0.9999999999999996	1.0
ENSMUSG00000004934	pre-mRNA processing	-0.012373713929866303	0.7821953560380426
ENSMUSG00000004934	Nuclear retention	-0.0022860707162970506	0.7853655730404261
ENSMUSG00000004934	Cytosolic decay	-0.0023328493898194707	0.785247622369923
ENSMUSG00000004934	Elongation rate	0.9999999999999993	1.0
ENSMUSG00000004936	pre-mRNA processing	-0.2547094288644627	0.7260799690269057
ENSMUSG00000004936	Nuclear retention	-0.003911151395223023	0.881048062320555
ENSMUSG00000004936	Cytosolic decay	-0.14880678883927279	0.7579135994573134
ENSMUSG00000004936	Elongation rate	0.9999999999999998	1.0
ENSMUSG00000004937	pre-mRNA processing	-0.008257636292560745	0.7834097735733974
ENSMUSG00000004937	Nuclear retention	-0.0036929773855920445	0.7852661059846486
ENSMUSG00000004937	Cytosolic decay	-0.007832293783994304	0.7790842215291518
ENSMUSG00000004937	Elongation rate	1.0000000000000002	1.0
ENSMUSG00000004945	pre-mRNA processing	-0.021926953745633027	0.7818205767970513
ENSMUSG00000004945	Nuclear retention	-0.01129990298400596	0.798520651008535
ENSMUSG00000004945	Cytosolic decay	-0.060824816140252924	0.7582728615821795
ENSMUSG00000004945	Elongation rate	0.9999999999999993	1.0
ENSMUSG00000004947	pre-mRNA processing	-0.1935345129000996	0.7653522411941418
ENSMUSG00000004947	Nuclear retention	-0.013343991063156757	0.8907249300860858
ENSMUSG00000004947	Cytosolic transport	-0.15385337322547765	0.768091073641112
ENSMUSG00000004947	Membrane decay	-0.15118105975030072	0.7665916345038595
ENSMUSG00000004947	Elongation rate	1.0	1.0
ENSMUSG00000004948	pre-mRNA processing	-0.7818837047254776	0.6464197240029566
ENSMUSG00000004948	Nuclear retention	-0.03213934198901906	0.9990568184417302
ENSMUSG00000004948	Cytosolic transport	0.08427824602457801	0.7397088573999281
ENSMUSG00000004948	Membrane decay	0.08724652022336854	0.7409817720909608
ENSMUSG00000004948	Elongation rate	0.9999999999999999	1.0
ENSMUSG00000004951	pre-mRNA processing	-3.407111706666172e-23	0.9999999999994668
ENSMUSG00000004951	Nuclear retention	-0.00048615488478598247	0.784289569280837
ENSMUSG00000004951	Cytosolic decay	-0.07805240057913898	0.7612852705539073
ENSMUSG00000004951	Elongation rate	0.9999999999999993	1.0
ENSMUSG00000004980	pre-mRNA processing	-0.004432853449908736	0.7805898882078486
ENSMUSG00000004980	Nuclear retention	-0.001313451825117884	0.7892904433031274
ENSMUSG00000004980	Cytosolic decay	-0.003273917625727919	0.7768588477817315
ENSMUSG00000004980	Elongation rate	0.9999999999999993	1.0
ENSMUSG00000004994	pre-mRNA processing	-0.14786910806518616	0.7696339998325008
ENSMUSG00000004994	Nuclear retention	-0.030765938246307245	0.9210539062056545
ENSMUSG00000004994	Cytosolic decay	-0.0319302621442239	0.9198742180260037
ENSMUSG00000004994	Elongation rate	1.0	1.0
ENSMUSG00000005034	pre-mRNA processing	-0.2904387808783353	0.7334676611988722
ENSMUSG00000005034	Nuclear retention	0.013486765463218475	0.6754005659272739
ENSMUSG00000005034	Cytosolic decay	0.01350051549320097	0.7047494096521533
ENSMUSG00000005034	Elongation rate	0.9999999999999999	1.0
ENSMUSG00000005043	pre-mRNA processing	0.08151074063766983	0.7583664715295905
ENSMUSG00000005043	Nuclear retention	-0.3905965389242072	0.6830726867027226
ENSMUSG00000005043	Cytosolic transport	-0.1979111689824713	0.7095527762797129
ENSMUSG00000005043	Membrane decay	-0.021016648657874892	0.559809076775482
ENSMUSG00000005043	Elongation rate	1.0	1.0
ENSMUSG00000005069	pre-mRNA processing	-0.1597367451013616	0.7690202093298135
ENSMUSG00000005069	Nuclear retention	-0.04843989780938518	0.8067976915366075
ENSMUSG00000005069	Cytosolic decay	-0.05115760987929896	0.7984568065961616
ENSMUSG00000005069	Elongation rate	1.0000000000000002	1.0
ENSMUSG00000005078	pre-mRNA processing	-0.2886005843326054	0.7759256281863217
ENSMUSG00000005078	Nuclear retention	-0.07773958170581818	0.7939362421650737
ENSMUSG00000005078	Cytosolic transport	-0.15092094081274188	0.6078247922827635
ENSMUSG00000005078	Membrane decay	-0.15120313253188544	0.6054060576150508
ENSMUSG00000005078	Elongation rate	1.0000000000000002	1.0
ENSMUSG00000005102	pre-mRNA processing	-0.13815691449276768	0.7624516946160336
ENSMUSG00000005102	Nuclear retention	-0.032573773892508484	0.8127858271245676
ENSMUSG00000005102	Cytosolic decay	-0.03229563075282498	0.7963739711855411
ENSMUSG00000005102	Elongation rate	1.0	1.0
ENSMUSG00000005103	pre-mRNA processing	-0.1374184204671598	0.7719139648872222
ENSMUSG00000005103	Nuclear retention	-0.03891538495851843	0.8175673321669596
ENSMUSG00000005103	Cytosolic decay	-0.08463571774072243	0.7096927638468802
ENSMUSG00000005103	Elongation rate	1.0000000000000002	1.0
ENSMUSG00000005142	pre-mRNA processing	-0.1810091851017921	0.7232673636352274
ENSMUSG00000005142	Nuclear retention	-0.0790172053125422	0.8715988063033395
ENSMUSG00000005142	Cytosolic transport	-0.07114681090090347	0.8660951158626553
ENSMUSG00000005142	Membrane decay	-0.058435114646480324	0.8784351538954053
ENSMUSG00000005142	Elongation rate	1.0	1.0
ENSMUSG00000005148	pre-mRNA processing	-0.3440330067273769	0.6646887812443947
ENSMUSG00000005148	Nuclear retention	-0.19764292545217166	0.7313894793175891
ENSMUSG00000005148	Cytosolic decay	-2.6335635466841003	0.6527407893781006
ENSMUSG00000005148	Elongation rate	1.0000000000000002	1.0
ENSMUSG00000005150	pre-mRNA processing	-0.0912211040633808	0.7734279458695601
ENSMUSG00000005150	Nuclear retention	-0.0853017197811412	0.7916393760971654
ENSMUSG00000005150	Cytosolic decay	-0.08479401098270505	0.7919073317847483
ENSMUSG00000005150	Elongation rate	1.0	1.0
ENSMUSG00000005161	pre-mRNA processing	-0.003961191779378925	0.7853295069568682
ENSMUSG00000005161	Nuclear retention	-0.0003513319198823643	0.8860065617551899
ENSMUSG00000005161	Cytosolic decay	-0.2853841872069014	0.6498034183653241
ENSMUSG00000005161	Elongation rate	0.9999999999999993	1.0
ENSMUSG00000005204	pre-mRNA processing	-0.18310051377546954	0.7437129338032566
ENSMUSG00000005204	Nuclear retention	-0.05730631415340759	0.8326554288802718
ENSMUSG00000005204	Cytosolic decay	-0.16699093368388462	0.6999410529391561
ENSMUSG00000005204	Elongation rate	1.0000000000000002	1.0
ENSMUSG00000005225	pre-mRNA processing	-0.07055752219557403	0.7751184554730022
ENSMUSG00000005225	Nuclear retention	-0.037781071069633354	0.7915985678297628
ENSMUSG00000005225	Cytosolic decay	-0.026837064721206172	0.72918065846146
ENSMUSG00000005225	Elongation rate	1.0	1.0
ENSMUSG00000005233	pre-mRNA processing	-0.21221121444594337	0.7845717397531798
ENSMUSG00000005233	Nuclear retention	-0.08379455657637229	0.7926717091961839
ENSMUSG00000005233	Cytosolic decay	-1.3580351021292423	0.5618587182083334
ENSMUSG00000005233	Elongation rate	0.9999999999999998	1.0
ENSMUSG00000005251	pre-mRNA processing	-0.0061994765537380925	0.7846501831295453
ENSMUSG00000005251	Nuclear retention	-0.007479866531529211	0.7830276902563285
ENSMUSG00000005251	Cytosolic decay	-0.007584065583320365	0.7829728454173805
ENSMUSG00000005251	Elongation rate	1.0000000000000004	1.0
ENSMUSG00000005299	pre-mRNA processing	-0.2627003489806181	0.708973121803033
ENSMUSG00000005299	Nuclear retention	-0.060666408623827266	0.8880760844111695
ENSMUSG00000005299	Cytosolic transport	-0.13286633056762032	0.7339885919774646
ENSMUSG00000005299	Membrane decay	-0.13106874915510858	0.7342767884522208
ENSMUSG00000005299	Elongation rate	1.0	1.0
ENSMUSG00000005312	pre-mRNA processing	-0.1461983404589191	0.7536380949304516
ENSMUSG00000005312	Nuclear retention	-0.02294577392044217	0.81162506336159
ENSMUSG00000005312	Cytosolic decay	-0.413954786090555	0.7002011371933945
ENSMUSG00000005312	Elongation rate	1.0000000000000002	1.0
ENSMUSG00000005360	pre-mRNA processing	-0.7601230990106436	0.6817249110947137
ENSMUSG00000005360	Nuclear retention	-0.015735537287100643	-0.6069705491290216
ENSMUSG00000005360	Cytosolic transport	0.025367202150763157	-0.6427826961853058
ENSMUSG00000005360	Membrane decay	0.06634715544701841	-0.44806279634161705
ENSMUSG00000005360	Elongation rate	1.0000000000000002	1.0
ENSMUSG00000005362	pre-mRNA processing	-0.013167763519369213	0.7824258605698748
ENSMUSG00000005362	Nuclear retention	-0.007281947633729358	0.7871446361640235
ENSMUSG00000005362	Cytosolic decay	-0.00735118254726963	0.7869380809999909
ENSMUSG00000005362	Elongation rate	0.9999999999999996	1.0
ENSMUSG00000005370	pre-mRNA processing	-0.023468369658833366	0.7822327710729465
ENSMUSG00000005370	Nuclear retention	-0.0038959161328743423	0.7925895025729399
ENSMUSG00000005370	Cytosolic decay	-0.003938694357739747	0.7923624051450173
ENSMUSG00000005370	Elongation rate	1.0000000000000004	1.0
ENSMUSG00000005371	pre-mRNA processing	-0.43941682741757826	0.7632751970429469
ENSMUSG00000005371	Nuclear retention	-0.08057792569844269	0.8122904028344462
ENSMUSG00000005371	Cytosolic decay	-0.08613226657747175	0.8153838291700791
ENSMUSG00000005371	Elongation rate	1.0	1.0
ENSMUSG00000005374	pre-mRNA processing	0.010719748598608692	0.3858629230467182
ENSMUSG00000005374	Nuclear retention	-0.351899414496214	0.7228016169562195
ENSMUSG00000005374	Cytosolic transport	-0.24205136305404817	0.710970147484545
ENSMUSG00000005374	Membrane decay	-0.15300834841540256	0.6727980906905907
ENSMUSG00000005374	Elongation rate	1.0	1.0
ENSMUSG00000005378	pre-mRNA processing	-0.16163309567208506	0.7342484589086318
ENSMUSG00000005378	Nuclear retention	-0.07693491843909595	0.8454971822143466
ENSMUSG00000005378	Cytosolic decay	-0.07662445516587857	0.8461022854771916
ENSMUSG00000005378	Elongation rate	1.0000000000000002	1.0
ENSMUSG00000005397	pre-mRNA processing	-0.2879445555423781	0.713082448976021
ENSMUSG00000005397	Nuclear retention	-0.04854630539280785	0.8522088135316989
ENSMUSG00000005397	Cytosolic transport	-0.06381441873399507	0.7404208570189135
ENSMUSG00000005397	Membrane decay	-0.0631933157695812	0.740423076715097
ENSMUSG00000005397	Elongation rate	1.0	1.0
ENSMUSG00000005410	pre-mRNA processing	-0.06420074864088514	0.779882737529926
ENSMUSG00000005410	Nuclear retention	-0.029227301112455972	0.7930733109297657
ENSMUSG00000005410	Cytosolic decay	-0.12236020055507724	0.7434802014989461
ENSMUSG00000005410	Elongation rate	1.0	1.0
ENSMUSG00000005413	pre-mRNA processing	-0.012223472747628028	0.7857933593432973
ENSMUSG00000005413	Nuclear retention	-0.0027959787250000367	0.7902396906775461
ENSMUSG00000005413	Cytosolic decay	-0.04789269115190955	0.7649836391075525
ENSMUSG00000005413	Elongation rate	1.0	1.0
ENSMUSG00000005417	pre-mRNA processing	-0.2573082153762536	0.7273104188185187
ENSMUSG00000005417	Nuclear retention	-0.04819007896041483	0.8783823629042543
ENSMUSG00000005417	Cytosolic decay	-0.04820307177938578	0.8776273993282775
ENSMUSG00000005417	Elongation rate	1.0000000000000002	1.0
ENSMUSG00000005447	pre-mRNA processing	-0.14102255362747518	0.7251694566604769
ENSMUSG00000005447	Nuclear retention	-0.1644450124411576	0.7959517959519746
ENSMUSG00000005447	Cytosolic decay	-0.163323913404956	0.7964093684550996
ENSMUSG00000005447	Elongation rate	1.0	1.0
ENSMUSG00000005469	pre-mRNA processing	-0.8493691472256439	0.5844467654221072
ENSMUSG00000005469	Nuclear retention	-0.08240554335315053	0.9326695182286664
ENSMUSG00000005469	Cytosolic decay	-1.3774055591938135	0.42951653631485043
ENSMUSG00000005469	Elongation rate	1.0	1.0
ENSMUSG00000005470	pre-mRNA processing	-0.5303610928108673	0.6484993034507016
ENSMUSG00000005470	Nuclear retention	-0.12449556761858747	0.7946276566250503
ENSMUSG00000005470	Cytosolic decay	-0.12419378933303671	0.7920408823280026
ENSMUSG00000005470	Elongation rate	1.0000000000000002	1.0
ENSMUSG00000005483	pre-mRNA processing	-0.1960251973933096	0.7632538940094645
ENSMUSG00000005483	Nuclear retention	-0.031106229058822432	0.7892884561915947
ENSMUSG00000005483	Cytosolic decay	-0.19553245430342203	0.7051664147264616
ENSMUSG00000005483	Elongation rate	1.0	1.0
ENSMUSG00000005501	pre-mRNA processing	-0.30365244976559413	0.6897504275730296
ENSMUSG00000005501	Nuclear retention	-0.10378251985290099	0.8491425920378232
ENSMUSG00000005501	Cytosolic decay	-0.10704962581418531	0.8509173428378405
ENSMUSG00000005501	Elongation rate	1.0	1.0
ENSMUSG00000005505	pre-mRNA processing	-0.005182185964609731	0.7832528470154085
ENSMUSG00000005505	Nuclear retention	-0.005604160859976837	0.7843431372931438
ENSMUSG00000005505	Cytosolic decay	-0.005658981543689157	0.7843187311952354
ENSMUSG00000005505	Elongation rate	1.0000000000000002	1.0
ENSMUSG00000005506	pre-mRNA processing	-0.03460698385114158	0.7840906795840799
ENSMUSG00000005506	Nuclear retention	-0.010481027381285646	0.7813539134911492
ENSMUSG00000005506	Cytosolic decay	-0.010385302252223783	0.7804046192176263
ENSMUSG00000005506	Elongation rate	0.9999999999999998	1.0
ENSMUSG00000005510	pre-mRNA processing	-0.40219033337454024	0.672365127724086
ENSMUSG00000005510	Nuclear retention	-0.12565280997603945	0.9057752534429675
ENSMUSG00000005510	Cytosolic decay	-1.4710146008299692	0.4827680459030741
ENSMUSG00000005510	Elongation rate	1.0	1.0
ENSMUSG00000005514	pre-mRNA processing	-0.09433298724947292	0.7666798522679118
ENSMUSG00000005514	Nuclear retention	-0.005181940945773622	0.831751113584465
ENSMUSG00000005514	Cytosolic transport	-0.006404203119687368	0.7108063934116791
ENSMUSG00000005514	Membrane decay	-0.006304374611574244	0.7083252157966655
ENSMUSG00000005514	Elongation rate	1.0000000000000002	1.0
ENSMUSG00000005533	pre-mRNA processing	-0.6506572190032378	0.7124226982767761
ENSMUSG00000005533	Nuclear retention	-0.06775644879140574	0.9232483268976749
ENSMUSG00000005533	Cytosolic transport	0.07504258040773959	0.5417377517920471
ENSMUSG00000005533	Membrane decay	0.06766848738603992	0.566426560572387
ENSMUSG00000005533	Elongation rate	1.0	1.0
ENSMUSG00000005534	pre-mRNA processing	-0.08033465305585774	0.7661634917614921
ENSMUSG00000005534	Nuclear retention	-0.010142595667297583	0.9487698273687487
ENSMUSG00000005534	Cytosolic transport	-0.01362817363412816	0.7908579968367111
ENSMUSG00000005534	Membrane decay	0.01201698289124653	0.9830646954934912
ENSMUSG00000005534	Elongation rate	0.9999999999999998	1.0
ENSMUSG00000005566	pre-mRNA processing	-0.005355119038774836	0.7830280593188685
ENSMUSG00000005566	Nuclear retention	-0.0015847163202502568	0.7843185247467025
ENSMUSG00000005566	Cytosolic decay	-0.001587518430948176	0.7839706687644763
ENSMUSG00000005566	Elongation rate	1.0000000000000004	1.0
ENSMUSG00000005575	pre-mRNA processing	-0.002239025369010328	0.7832573443204507
ENSMUSG00000005575	Nuclear retention	-0.0010786022531536852	0.7842988141436723
ENSMUSG00000005575	Cytosolic decay	-0.0014703097786229785	0.7819049627812462
ENSMUSG00000005575	Elongation rate	0.9999999999999993	1.0
ENSMUSG00000005609	pre-mRNA processing	-0.2171828770576021	0.766895472459594
ENSMUSG00000005609	Nuclear retention	-0.031719133909553276	0.7939052265990805
ENSMUSG00000005609	Cytosolic decay	-1.1920702926263087	0.562996403476574
ENSMUSG00000005609	Elongation rate	1.0	1.0
ENSMUSG00000005615	pre-mRNA processing	-0.9620363472681228	0.6398913433767364
ENSMUSG00000005615	Nuclear retention	-0.08158862505627187	0.6547983317135198
ENSMUSG00000005615	Cytosolic decay	-0.20720204521430796	0.5136732883323474
ENSMUSG00000005615	Elongation rate	1.0000000000000002	1.0
ENSMUSG00000005621	pre-mRNA processing	-0.215338644647195	0.765667112488482
ENSMUSG00000005621	Nuclear retention	-0.07249206130831554	0.7954377536976467
ENSMUSG00000005621	Cytosolic decay	-0.0752569186659009	0.7896819161118626
ENSMUSG00000005621	Elongation rate	1.0000000000000002	1.0
ENSMUSG00000005625	pre-mRNA processing	-0.5224651617874572	0.6451869872885144
ENSMUSG00000005625	Nuclear retention	-0.038366373458086134	0.9364629910827182
ENSMUSG00000005625	Cytosolic decay	-0.03817773292182558	0.9379410152966355
ENSMUSG00000005625	Elongation rate	1.0000000000000002	1.0
ENSMUSG00000005656	pre-mRNA processing	-0.19800805261769372	0.7360151064675358
ENSMUSG00000005656	Nuclear retention	-0.04830585700530976	0.8494744004330278
ENSMUSG00000005656	Cytosolic decay	-0.395088392874416	0.6363483561063803
ENSMUSG00000005656	Elongation rate	1.0	1.0
ENSMUSG00000005667	pre-mRNA processing	-0.015547745344601748	0.7838557410921914
ENSMUSG00000005667	Nuclear retention	-0.0025090437191448434	0.788999096258516
ENSMUSG00000005667	Cytosolic decay	-0.04084254592347203	0.7667769144801917
ENSMUSG00000005667	Elongation rate	0.9999999999999998	1.0
ENSMUSG00000005672	pre-mRNA processing	-1.329441005120891	0.5894382516609118
ENSMUSG00000005672	Nuclear retention	-0.043131309562947084	0.9498443904084481
ENSMUSG00000005672	Cytosolic transport	-0.09143773298870374	0.5159175788364172
ENSMUSG00000005672	Membrane decay	-0.08878284688985882	0.4655811679528372
ENSMUSG00000005672	Elongation rate	1.0000000000000002	1.0
ENSMUSG00000005683	pre-mRNA processing	-0.17850271307529275	0.7373050636257028
ENSMUSG00000005683	Nuclear retention	-0.03751939556581596	0.837385554940371
ENSMUSG00000005683	Cytosolic decay	-0.23420638379744996	0.7065918924169121
ENSMUSG00000005683	Elongation rate	1.0	1.0
ENSMUSG00000005687	pre-mRNA processing	-0.018229199456432754	0.7807787753412405
ENSMUSG00000005687	Nuclear retention	-0.014538018072775438	0.7873662630728853
ENSMUSG00000005687	Cytosolic decay	-0.010681509631895958	0.7642131936402133
ENSMUSG00000005687	Elongation rate	0.9999999999999998	1.0
ENSMUSG00000005698	pre-mRNA processing	-0.16724020995615563	0.7605980146822274
ENSMUSG00000005698	Nuclear retention	-0.009838580304785793	0.8148712719956128
ENSMUSG00000005698	Cytosolic decay	-0.10719993283844986	0.7476435425328802
ENSMUSG00000005698	Elongation rate	1.0	1.0
ENSMUSG00000005699	pre-mRNA processing	-0.001732765929346236	0.7779846681847327
ENSMUSG00000005699	Nuclear retention	-0.0005308916920706786	0.7869494067799289
ENSMUSG00000005699	Cytosolic decay	-0.0005896931524454664	0.7879453415538391
ENSMUSG00000005699	Elongation rate	1.0000000000000002	1.0
ENSMUSG00000005718	pre-mRNA processing	-0.04297023580281395	0.7807038647487781
ENSMUSG00000005718	Nuclear retention	-0.03232088350342166	0.7909783231026908
ENSMUSG00000005718	Cytosolic decay	-0.032432331557734395	0.790470210187733
ENSMUSG00000005718	Elongation rate	1.0000000000000002	1.0
ENSMUSG00000005732	pre-mRNA processing	-0.014241894844219782	0.7799046003222857
ENSMUSG00000005732	Nuclear retention	-0.004358277014243406	0.7936696464376671
ENSMUSG00000005732	Cytosolic decay	-0.03541928045903098	0.769694590600333
ENSMUSG00000005732	Elongation rate	1.0	1.0
ENSMUSG00000005774	pre-mRNA processing	-0.011968099559937828	0.9897367006655414
ENSMUSG00000005774	Nuclear retention	-0.19215520290689736	0.7184770821859112
ENSMUSG00000005774	Cytosolic decay	-0.20574248122297512	0.718504338046034
ENSMUSG00000005774	Elongation rate	1.0	1.0
ENSMUSG00000005779	pre-mRNA processing	-0.002536168337508831	0.7852849488698738
ENSMUSG00000005779	Nuclear retention	-0.0008500396502326655	0.7891008283925982
ENSMUSG00000005779	Cytosolic decay	-0.007660932255098896	0.7711025631812332
ENSMUSG00000005779	Elongation rate	0.9999999999999993	1.0
ENSMUSG00000005802	pre-mRNA processing	-0.001603909720674908	0.7929788811141654
ENSMUSG00000005802	Nuclear retention	-0.005850184275983716	0.7801876238673802
ENSMUSG00000005802	Cytosolic transport	-0.004717275679248923	0.7816431819158551
ENSMUSG00000005802	Membrane decay	-0.003921260992929776	0.7813927021707514
ENSMUSG00000005802	Elongation rate	1.0000000000000002	1.0
ENSMUSG00000005813	pre-mRNA processing	-0.22917649081294833	0.7736042901336703
ENSMUSG00000005813	Nuclear retention	-0.07342728600157744	0.7793462321662188
ENSMUSG00000005813	Cytosolic decay	-0.07252123910960129	0.777217936960943
ENSMUSG00000005813	Elongation rate	1.0	1.0
ENSMUSG00000005846	pre-mRNA processing	-0.14448509684865996	0.7588224400074769
ENSMUSG00000005846	Nuclear retention	-0.05728088829548317	0.7956056492370316
ENSMUSG00000005846	Cytosolic decay	-0.4262555930380716	0.6942086830404901
ENSMUSG00000005846	Elongation rate	0.9999999999999998	1.0
ENSMUSG00000005871	pre-mRNA processing	-0.11424602149572971	0.7728350046233275
ENSMUSG00000005871	Nuclear retention	-0.023306675729728665	0.8651513347560509
ENSMUSG00000005871	Cytosolic decay	-0.02465230581800726	0.8626050931645556
ENSMUSG00000005871	Elongation rate	1.0000000000000002	1.0
ENSMUSG00000005873	pre-mRNA processing	-10.689641964387047	0.40421645227925806
ENSMUSG00000005873	Nuclear retention	-0.23562716480179205	0.9014607272858804
ENSMUSG00000005873	Cytosolic transport	-3.45826e-319	1.0
ENSMUSG00000005873	Membrane decay	-0.010418241391663585	0.9665027539540513
ENSMUSG00000005873	Elongation rate	1.0	1.0
ENSMUSG00000005881	pre-mRNA processing	-0.16366762400741058	0.7327256993172168
[truncated: 31,474 more rows]
