# Supplementary material for: Subcellular mRNA kinetic modeling reveals nuclear retention as rate-limiting
Source: Mol Syst Biol. 2024 Nov 15;20(12):1346–71. doi: 10.1038/s44320-024-00073-2 (PMC11611909; doi:10.1038/s44320-024-00073-2)
Supplement: Supplementary file 12 — Figure EV4 Source Data [file 44320_2024_73_MOESM12_ESM.xlsx]

## Sheet: Description
Table 1
Sheet	Used in Figure	Description
GSEA results	EV4C	Results from GSEA using only membrane-localized transcripts and ranking genes by membrane decay. Analysis performed with fgsea.

## Sheet: GSEA results - GSEA results
GSEA results
NS	pathway	padj	NES	size	leadingEdge
BP	POSITIVE REGULATION OF PROTEIN MODIFICATION PROCESS	0.0039	2.5	148	Amer1, Bmp7, Iqgap1, Iqgap3, Plaur, Vegfa, Cldn3, Acvr2a, Yes1, Acvr1, Epha4, Xbp1, Tgfb1, Il23a, Tnfrsf1a, Wbp1l, Acvr1b, Fbxw7, Igtp, Mmd, Nodal, Tgfbr1, Pdgfc, Ror2, Psen1, Eif4g3, Hbegf, Plpp3, Adipor2, Cd80, Fgf17, Mul1, Men1, Gdf15, Adrb2, Inhbb, Fzd5, Akap11, Ppp1r15b, Cxcr4, S1pr2, Bmpr2, Fgf4, Vegfc, Bmpr1a, Tnks1bp1, Pdgfa, Robo1, Il34, Gprc5b, Sppl3, Gab1, Limch1, Hsp90aa1, Efna1, Fzd8…
BP	CELLULAR ION HOMEOSTASIS	28	-2.1	152	Nucb2, Grin1, Atp2a3, Selenon, Tcirg1, Atp13a2, Tpcn2, Itgb3, Slc4a8, Atp6ap1, Tmtc4, Atp13a1, Slc4a2, Lrp1, Sv2a, Clstn1, Psen2, Slc30a3, Tmem175, Slc39a13, Grn, Trpv4, Ppt1, Itpr3, Itgav, Tfrc, Gipr, Abcb6, Slc39a4, Aplp2, Slc9a5, Atp2c1, Slc4a11, Cyb561a3, Cacna2d1, Slc1a3, Slc11a2, Hexb, Slc12a2, Epor, Stim1, Nmb, Mcoln1, Atp6v0a1, Slc4a3, Tm9sf4, Trpm4, Slc39a7, Slc9a8, P2rx5, Trpm7, P2rx4, …
BP	EXPORT FROM CELL	41	-2.1	151	Nucb2, Pcsk1, Slc9b2, Syt7, Ptprn, Agrn, Dgat1, Lrp2, Tcirg1, Atp13a2, Tpcn2, Slc27a1, Idua, P3h1, Slc4a8, Hck, Abcc1, Lrp1, Sv2a, Sidt2, Ptgs1, Psap, Trpv4, Gnptab, Ppt1, Kcnc3, Wls, Rhbdd3, Fgfr1, Gipr, Chrna7, Mia3, Pcsk6, Fgfr4, Lat2, Slc12a2, Nagpa, Adcy1, Furin, Nmb, Serpine2, Pam, Abcc5, Bsg, Trpm4, Sel1l, Scamp1, Slc17a9, Atp9a, Rhbdf1, Scamp5, Lat, Cspg5, Cklf, Bace1, Tyro3, Nlgn2, Pla2g…
BP	LIPID LOCALIZATION	24	-2.1	120	Ano9, Nucb2, Syt7, Abca2, Soat2, Spns1, Pcsk9, Dgat1, Tpcn2, Slc27a1, Itgb3, Apof, Abcc10, Esyt1, Abca7, Vldlr, Atp8a1, Abcc1, Abca5, Lrp1, Abca3, Atp11a, Acsl5, Psap, Atp9b, Itgav, Esyt3, Esyt2, Cds1, Hexa, Npc1, 4932438A13Rik, Lpcat3, Hexb, Ano3, Bscl2, Acsl6, Ttc39b, Furin, Atp11b, Nmb, Pltp, Zdhhc8, Atp8b2, Cds2, Atp11c, Atp9a, B4galnt1, Abcd4, Ano6, Cln3, Soat1, Osbpl1a, Pla2g10, Gba, Abcb1b…
CC	ENDOSOME	0.0058	-2.4	193	Slc9b2, H2-K1, Abca2, Ptprn, Pcsk9, Igf2r, H2-Q10, Lrp2, Tcirg1, Atp13a2, Ptprf, Tpcn2, H2-Q7, Sorl1, Snx14, H2-Q4, Abca7, H2-D1, Abca5, Lrp1, Abca3, Clstn1, Atp11a, Psen2, Slc30a3, Psap, Tmem175, Grn, Unc93b1, Atp9b, Wls, Tfrc, Abcb6, Slc39a4, Sppl2b, Cyb561a3, H2-Q6, Itgb1, Clcn4, Npc1, Yipf2, Arsa, Fgfr4, Scamp4, Slc11a2, Ncstn, Tm9sf2, Ctsl, Furin, Atp11b, Mcoln1, Tm9sf4, Abcc5, Bsg, Sun2, Sc…
BP	ANION TRANSPORT	0.0013	-2.6	124	Ano9, Ano8, Clcnkb, Mfsd10, Ttyh3, Slc5a5, Lrp2, Slc27a1, Slc47a1, Abcc10, Slc35b1, Slc2a8, Slc4a8, Clcn2, Slc6a1, Sfxn2, Slc22a7, Slc7a3, Abcc1, Slc6a8, Slc4a2, Sv2a, Ttyh1, Psap, Fgfr1, Slc4a11, Slc13a5, Slc36a1, AU018091, Aqp6, Itgb1, Clcn4, Slc12a6, Slc12a4, Fgfr4, Slc1a3, Slc1a5, Ano3, Slc26a11, Slc7a6, Slc12a2, Slc6a7, Slc52a2, Nmb, Slc4a3, Slc23a2, Abcc5, Slc17a9, Clcn3, Slc19a1, Ano6, Slc…
MF	ACTIVE TRANSMEMBRANE TRANSPORTER ACTIVITY	0.0015	-2.6	135	Atp2a3, Slc9b2, Abca2, Slc5a5, Atp13a2, Slc47a1, Abcc10, Slc2a8, Slc4a8, Abca7, Slc6a1, Abcc1, Slc6a8, Tmco3, Slc4a2, Abca5, Abca3, Abcb6, Slc9a5, Atp2c1, Slc4a11, Abcb8, Slc13a5, Slc36a1, Cyb561a3, Slc5a11, Clcn4, Slc12a6, Slc12a4, Slc1a3, Slc11a2, Slc1a5, Slc26a11, Slc7a6, Slc12a2, Slc6a7, Slc35d1, Slc4a3, Slc23a2, Abcc5, Slc9a8, Slc22a5, Atp6v0b, Clcn3, Slc24a1, Abcd4, Slc19a1, Slc9a1, Slc4a7,…
MF	ION TRANSMEMBRANE TRANSPORTER ACTIVITY	0.0039	-2.6	232	Ano9, Grin1, Atp2a3, Slc9b2, Ano8, Clcnkb, Mfsd10, Ttyh3, Slc5a5, Tmc7, Tpcn2, Slc27a1, Slc47a1, Piezo1, Slc35b1, Slc2a8, Slc4a8, Tmem63b, Slc44a2, Clcn2, Slc6a1, Sfxn2, Slc22a7, Slc7a3, Abcc1, Slc6a8, Tmco3, Slc4a2, Ttyh1, Slc30a3, Tmem175, Slc39a13, Trpv4, Kcnc3, Itpr3, Itgav, Tfrc, Slc39a4, Slc9a5, Chrna7, Atp2c1, Slc4a11, Slc13a5, Tmc6, Slc36a1, AU018091, Slc41a3, Slc5a11, Aqp6, Clcn4, Slc12a…
CC	SIDE OF MEMBRANE	0.0017	-2.7	108	Il2rg, Crlf2, H2-K1, Itga1, H2-Q10, Lrp2, Il27ra, H2-Q7, Itgb3, Il11ra1, Esyt1, Hck, Ly75, H2-Q4, H2-D1, Lrp1, Itgav, Tfrc, Htra2, Sppl2b, Cd59a, Mcam, Chrna7, Esyt3, Adam19, Esyt2, H2-Q6, Itgb1, Arsa, Ctsl, Epor, Slc4a3, Serpine2, Mfge8, Cd9, Igsf21, Adgra3, Cd34, Ece1, Clcn3, Tgfbr3, H13, Cntfr, Cd55, Itga3, Atp1b2, Nucb1, Atp6ap2, Itga6, Lyn, Atp2a2, Abcb1b, Gpc4, Pecam1, Fcgrt, Ceacam1, Cd276…
BP	ION TRANSPORT	3	-2.8	333	Ano9, Grin1, Hpn, Atp2a3, Pon3, Nkain4, Slc9b2, Ano8, Syt7, Clcnkb, Mfsd10, Ttyh3, Slc5a5, Agrn, Pcsk9, Tmc7, Selenon, Lrp2, Tcirg1, Atp13a2, Tpcn2, Slc22a17, Slc27a1, Pm20d1, Slc47a1, Itgb3, Piezo1, Abcc10, Slc35b1, Slc2a8, Slc4a8, Tmem63b, Slc44a2, Atp6ap1, Clcn2, Slc6a1, Sfxn2, Slc22a7, Slc7a3, Atp13a1, Abcc1, Slc6a8, Tmco3, Slc4a2, Sv2a, Ttyh1, Psen2, Slc30a3, Psap, Tmem175, Slc39a13, Trpv4, …
CC	VESICLE MEMBRANE	8.5e-4	-2.9	121	Grin1, Slc9b2, H2-K1, Abca2, Mfsd10, Tapbp, Igf2r, Ptprs, H2-Q10, Tcirg1, Atp13a2, Tpcn2, H2-Q7, Vps13c, H2-Q4, H2-D1, Abca3, Sv2a, Slc30a3, Tmem175, Itpr3, Tfrc, Abcb6, Sppl2b, Slc4a11, Tmem67, Cyb561a3, H2-Q6, Clcn4, Scamp4, Slc11a2, Slc12a2, Sun1, Furin, Atp11b, Atp6v0a1, Nos3, Pam, Bsg, Scamp1, Slc17a9, Atp9a, Trpm7, Clcn3, Scamp5, Zdhhc17, Laptm4a, Cln3, Cspg5, Atp13a3, Syngr1, Tmem165, Tap1…
CC	VACUOLE	5.3e-5	-3.2	164	Mst1, Syt7, Glb1l, H2-K1, Abca2, Naaa, Glb1l2, Ctsf, Man2b1, Pcsk9, Dpp7, H2-Q10, Tcirg1, Atp13a2, Tpcn2, Slc22a17, H2-Q7, Idua, Man2b2, Ctsa, Hck, Snx14, Gaa, H2-Q4, Galns, H2-D1, Tm9sf1, Abca5, Abca3, Sidt2, Arsk, Psen2, Slc30a3, Psap, Tmem175, Grn, Siae, Galc, Ppt1, Unc93b1, Gns, Rnaset2a, Abcb6, Sppl2b, Slc36a1, Cyb561a3, H2-Q6, Rpn2, Hexa, Clcn4, Npc1, Arsa, Rnaset2b, Slc11a2, Hexb, Ncstn, S…
CC	EXTERNAL ENCAPSULATING STRUCTURE	1.6e-9	-4	101	Mfap4, Tgfbi, Col9a3, Lamc2, Col13a1, Col9a2, Lamb2, Cpz, Bmp1, Coch, Agrn, Emid1, Mmp2, Col4a2, Col18a1, Loxl2, Matn3, Hapln3, Lama5, Nid2, Hspg2, P3h1, Fn1, Mmp17, Fbln1, Itgb4, Adamts14, Ltbp3, Lamc1, Mmp11, Thbs3, Pxdn, Serpinh1, Plod3, Lama1, Col5a1, Adam19, Itgb1, Pcsk6, Vcan, Gpc2, Nphs1, Zp3, Anxa9, Ctsl, Alpl, Ltbp1, Fbln5, Serpine2, Nid1, Mfge8, Wnt11, Glg1, Tgfbr3, Tinagl1, Emilin1, Ad…
MF	CALCIUM ION BINDING	7.5e-12	-4.6	112	Nucb2, Grin1, Atp2a3, Efcab10, Syt7, C1s1, Dll3, Calr3, Bmp1, Agrn, Cdhr1, Selenon, Lrp2, Loxl2, Celsr2, Matn3, Scube3, Nid2, Clgn, Hspg2, Esyt1, Fbln1, Adgrv1, Megf8, Fkbp10, Vldlr, Pros1, Man1b1, Notch3, Lrp1, Clstn1, Ttyh1, Ltbp3, Thbs3, Gnptab, Itpr3, Gas6, Atp2c1, Celsr3, Esyt3, Sulf2, Esyt2, Prkcsh, Cdh24, Vcan, Arsa, Lrp4, Anxa9, Alpl, Ltbp1, Lrp8, P4htm, Jag2, Stim1, Fbln5, Rcn2, Edem2, P…
