# Supplementary material for: Subcellular mRNA kinetic modeling reveals nuclear retention as rate-limiting
Source: Mol Syst Biol. 2024 Nov 15;20(12):1346–71. doi: 10.1038/s44320-024-00073-2 (PMC11611909; doi:10.1038/s44320-024-00073-2)
Supplement: Supplementary file 13 — Figure EV5 Source Data [file 44320_2024_73_MOESM13_ESM.xlsx]

## Sheet: Description
Table 1
Sheet	Used in Figure	Description
Model comparison	EV5A	Comparison of BIC (and AIC) values of model excluding and including nuclear decay. Column “Include nuc. deg.” shows if nuclear decay was finally included.
List	EV5B	List of genes that are modeled with nuclear degradation based on BIC selection criterion. Ensembl gene IDs and gene symbols.
GO analysis	EV5C	Results from GO analysis (using gprofiler R package) testing list of genes with nuclear degradation model preferred. P-values are Benjamini-Hochberg corrected. Only significant results are shown (adj. p-value < 0.05).
Fit results all models		Best fit results including rates (prefix “rate_”) and half-lives (prefix “halflife_”) for all 4 models fitted, i.e. 3-step model with and without nuclear degradation and 4-step model with and without nuclear degradation.
		Time and half-life are always given in minutes throughout
		Rates are always given in 1/min except elongation rate which is given in kb/min throughout

## Sheet: Model comparison - Model compar
Model comparison
gene_id	BIC (no nuc. deg.) - BIC (with nuc. deg.)	AIC (no nuc. deg.) - AIC (with nuc. deg.)	AICc (no nuc. deg.) - AICc (with nuc. deg.)	Error excludes 0	Include nuc. deg.	Localization	Share nuclear degradation	rate_Nuclear export	rate_Nuclear decay	error_Nuclear export	error_Nuclear decay	BIC_no_nuc_deg	AIC_no_nuc_deg	AICc_no_nuc_deg	red_chi_no_nuc_deg	BIC_with_nuc_deg	AIC_with_nuc_deg	AICc_with_nuc_deg	red_chi_with_nuc_deg
ENSMUSG00000033991	-6.184239804369898	-2.0021548976532664	-2.04425905280708	TRUE	no	Cytosol-localized	0.0001352201735865237	0.0073943462229953	1.0000000000058678e-06	0.0012656360335427	inf	1.300918894967456	-15.427420731899073	-15.343738723530873	0.9606886009186424	7.485158699337354	-13.425265834245806	-13.299479670723793	0.9626985000462598
ENSMUSG00000018501	-6.603976727119928	-2.0027466083910497	-2.0302566145920764	TRUE	no	Cytosol-localized	9.277554694268951e-05	0.0107777022878131	1.000000000084287e-06	0.0018137466517079	inf	-10.801927666001582	-29.20684814091709	-29.152053620369145	0.9558988489822184	-4.197950938881654	-27.20410153252604	-27.12179700577707	0.9572100802609352
ENSMUSG00000005198	-6.0913098823473355	-2.0000000002696385	-2.0461879154863407	FALSE	no	Cytosol-localized	0.4926703877937975	0.0026960423220814	0.0026181405231841	inf	inf	2.6228949172234444	-13.742344611087349	-13.650601491821293	0.960693506031702	8.71420479957078	-11.74234461081771	-11.604413576334952	0.9628918893412864
ENSMUSG00000042699				FALSE	no	Cytosol-localized						255.9587740547296	239.7222812724024	239.8170680022602	1.7346348663589015
ENSMUSG00000017774	-3.28210658667831	0.8403862228360879	0.7956448221926848	TRUE	no	Cytosol-localized	0.15219115328580024	0.0061754635001996	0.0011085646438018	0.0004889649685943	0.0008074881850166	-138.52563482736113	-155.01560606541867	-154.92671717652976	0.7056190795360063	-135.24352824068282	-155.85599228825475	-155.72236199872245	0.7027923474963419
ENSMUSG00000045983	-6.342121418730926	-2.0000000000097202	-2.0357774944432663	FALSE	no	Cytosol-localized	0.5742502280654918	0.0013025005122889	0.0017568094348912			-455.8146020573752	-473.1830877322598	-473.1119133550356	0.4316733304718684	-449.4724806386443	-471.1830877322501	-471.07613586059233	0.4324400681814174
ENSMUSG00000029191	-6.122492810732808	-2.000000001218382	-2.044741401861785	FALSE	no	Cytosol-localized	0.4412719276839461	0.00232049957211	0.0018326827845434			-168.26390887886248	-184.75388011692	-184.66499122803108	0.6610701962181383	-162.14141606812967	-182.7538801157016	-182.6202498261693	0.6625359837946716
ENSMUSG00000032409	22.760812041322225	27.15105270838758	27.11698174640088	TRUE	yes	Cytosol-localized	0.5534610334661333	0.0029412894782624	0.0036455701212331	0.000250219377612	0.0003920027431195	-51.47757831710986	-69.03854098537126	-68.97074437520176	0.8846835533311147	-74.23839035843208	-96.18959369375884	-96.08772612160264	0.8438792953866965
ENSMUSG00000048612	-6.375943512729407	-2.0094730649980193	-2.0443764466405128	TRUE	no	Cytosol-localized	0.00024210141436776289	0.0041295004463789	1.0000000001150355e-06	0.0003407171143407	3.875522253122768e+159	-284.86472096133025	-302.330602752256	-302.26115830781157	0.5907764944899323	-278.48877744860084	-300.321129687258	-300.21678186117106	0.5918100032250861
ENSMUSG00000025862	-6.152732694732482	-2.0000000000283755	-2.0433827363060253	FALSE	no	Cytosol-localized	0.6879179386449952	0.0018879671441936	0.0041616184551721			-7.283098210577318	-23.894028989393735	-23.807822092842013	0.9424121481002244	-1.1303655158448365	-21.89402898936536	-21.764439356535988	0.9444388408918948
ENSMUSG00000032481	-6.091309881622863	-1.999999999545139	-2.0461879147618447	FALSE	no	Cytosol-localized	0.20027485919225363	0.0021864293490693	0.0005475466603143			-242.0848065929615	-258.4500461212723	-258.35830300200627	0.5522595262498349	-235.99349671133865	-256.45004612172715	-256.3121150872444	0.5535232780255807
ENSMUSG00000045962	13.587810182969804	17.7698950896864	17.727790934532607	TRUE	yes	Cytosol-localized	0.42294534311436727	0.0054328484039995	0.0039819415802294	0.000466116239686	0.0007090396110885	148.18193894102131	131.45359931415476	131.53728132252297	1.3013058013185363	134.5941287580515	113.68370422446836	113.80949038799037	1.2518304481353446
ENSMUSG00000037487	-6.729610565856717	-2.0033771634979303	-2.027619375322274	TRUE	no	Cytosol-localized	0.00020833652875059658	0.0047989263787161	1.0000000000001338e-06	0.0003900964167253	2.4137273369969455e+173	-460.42798894254514	-479.3329225519801	-479.28461337323614	0.5601647512494612	-453.6983783766884	-477.3295453884822	-477.25699399791387	0.5608427336979347
ENSMUSG00000031592	-6.317164687058053	-2.000000000310777	-2.0366965134748227	FALSE	no	Cytosol-localized	0.0019871769419919968	0.0045165790150522	8.993112581355063e-06	inf	inf	-93.57020739313408	-110.83886614012322	-110.76587343939329	0.8128048946785402	-87.25304270607603	-108.83886613981244	-108.72917692591847	0.8142854136128377
ENSMUSG00000034163	10.321478891214866	14.312943438322833	14.261794525237235	TRUE	yes	Cytosol-localized	0.8693224429198259	0.0024353698298586	0.0162011113247779	0.0003923692313111	0.0016799113285612	202.8613925977663	186.89553440933437	186.99705725197396	1.5797856477854442	192.53991370655143	172.58259097101154	172.73526272673672	1.5204939659063648
ENSMUSG00000042520	-6.152732692962729	-1.9999999982586019	-2.0433827345362374	FALSE	no	Cytosol-localized	0.603804874894596	0.0014141319118674	0.0021551495412832	inf	inf	-258.8651116862812	-275.4760424650976	-275.38983556854583	0.5517868462900128	-252.71237899331845	-273.476042466839	-273.3464528340096	0.5529734846670824
ENSMUSG00000021111	-6.067713713755978	-2.0085905181741808	-2.0563216030432017	TRUE	no	Cytosol-localized	0.00012402274339589513	0.008062037251229	1.000000000000718e-06	0.0006047979853981	inf	-18.999430301107108	-35.235923083434294	-35.14113635357647	0.9124438118033048	-12.93171658735113	-33.22733256526011	-33.08481475053327	0.91461924678943
ENSMUSG00000053470	-6.032176957373981	-2.006310983548669	-2.055691915282541	TRUE	no	Cytosol-localized	0.00010119239024045914	0.0098811660169398	1.0000000000071769e-06	0.0013390288924137	inf	-7.674883529793405	-23.778347425094665	-23.68030820940839	0.935147994650367	-1.6427065724194243	-21.772036441545996	-21.62461629412585	0.9374487103508986
ENSMUSG00000027433	-6.059123190932155	-1.999999995350322	-2.0477310802193074	FALSE	no	Cytosol-localized	0.29106249241404064	0.0019867348447804	0.0008156769665872	inf	inf	-302.7951582659994	-319.0316510483266	-318.93686431846874	0.4701502745548042	-296.73603507506726	-317.03165105297626	-316.8891332382494	0.4712617409197904
ENSMUSG00000000631	-6.292602456248858	-2.0010333166905525	-2.0386973061221454	FALSE	no	Cytosol-localized	9.484536488126061e-05	0.0105424778099487	1.0000000000020593e-06	0.0289831600998228	inf	257.0692338825763	239.90295732434305	239.97786369138424	1.5478779052176694	263.3618363388252	241.9039906410336	242.0165609975064	1.5507741024271042
ENSMUSG00000040648	-6.036896753379182	-2.011030779553863	-2.060411711287742	TRUE	no	Cytosol-localized	0.00013363169220583561	0.0074822548101773	1.0000000034919185e-06	0.0008302450782959	inf	-121.29721615391618	-137.40068004921744	-137.30264083353117	0.7107030710669086	-115.260319400537	-135.38964926966358	-135.24222912224343	0.7124597141925593
ENSMUSG00000024542	9.72430460492464	14.137763562092001	14.104486240092722	TRUE	no	Cytosol-localized	0.3922323198280839	0.006268171754029	0.0040452620768979	0.0006622784330437	0.0009834245043519	56.12557815221706	38.47174232354763	38.53796748911054	1.0581611600642264	46.40127354729242	24.33397876145563	24.43348124901782	1.0322375503048884
ENSMUSG00000039262	-6.152732692444985	-1.999999997740872	-2.043382734018536	FALSE	no	Cytosol-localized	0.189512209285929	0.003469529368101	0.0008112622833614	inf	inf	-128.84971877395614	-145.46064955277257	-145.37444265622085	0.7276282842473711	-122.69698608151116	-143.4606495550317	-143.33105992220231	0.7291930762530004
ENSMUSG00000045482	-4.571808076437748	-0.22968665771659857	-0.26546415215015884	TRUE	no	Cytosol-localized	0.2188287172726604	0.0046809221431187	0.0013112619612124	0.0008695235049901	0.0012410109375258	-69.6936877358796	-87.06217341076422	-86.99099903354002	0.8518917500695031	-65.12187965944186	-86.83248675304762	-86.72553488138986	0.8507491713559133
ENSMUSG00000022914	8.425495014180228	12.607579920896853	12.565475765743031	TRUE	no	Cytosol-localized	0.6723212232997591	0.0052255644084499	0.0107216521341406	0.0007805090087016	0.0014742308942164	292.0840248436348	275.3556852167682	275.43936722513644	1.7518748935758173	283.65852982945455	262.74810529587137	262.8738914593934	1.7033401856559771
ENSMUSG00000040054	11.94861111977104	15.974477093596356	15.925096161862484	TRUE	yes	Cytosol-localized	0.32719321300147897	0.0049805578713296	0.0024220991285329	0.0003751513098276	0.000531764935926	-31.527960828305932	-47.63142472360719	-47.53338550792091	0.8827911691210577	-43.47657194807697	-63.605901817203545	-63.458481669783396	0.847350195695828
ENSMUSG00000053877	8.522263078018227	12.674995772722326	12.63161303644469	TRUE	no	Cytosol-localized	0.8899042763777603	0.0019900732173824	0.0160857716193411	0.0004446824803824	0.0022701652947364	282.3127898049912	265.7018590261748	265.78806592272656	1.7451646182199505	273.790526726973	253.0268632534525	253.15645288628187	1.6951542193671278
ENSMUSG00000058290	2.6125904622916494	6.638456436116954	6.589075504383075	TRUE	no	Cytosol-localized	0.3553671280958006	0.0045439793337871	0.0025049620587989	0.000581293532264	0.0007749925798218	-80.35521218427814	-96.4586760795794	-96.36063686389313	0.7845799275441477	-82.9678026465698	-103.09713251569636	-102.94971236827621	0.770257301836202
ENSMUSG00000040565	17.044464980996565	21.255065058021238	21.21416627836134	TRUE	yes	Cytosol-localized	0.7238350287494233	0.0042665205230411	0.0111826528595234	0.0003960082894169	0.0009107827200431	72.45641238374745	55.61401207564885	55.69531288865698	1.1092399220383304	55.41194740275088	34.358947017627614	34.48114661029564	1.0607799624841658
ENSMUSG00000004099	-6.305645320112717	-2.0140761805544116	-2.051740169986033	TRUE	no	Cytosol-localized	0.00022657903883576083	0.0044124709244987	1.0000000000024928e-06	0.000489565960707	3.7607208806785674e+216	-350.1164249215767	-367.28270147981	-367.2077951127688	0.5028149912307271	-343.810779601464	-365.2686252992556	-365.15605494278276	0.5037679638847123
ENSMUSG00000029104	16.63482358553189	20.693946781113688	20.646215696244667	TRUE	yes	Cytosol-localized	0.8252080837352184	0.0014028559797902	0.0066230070564906	0.0001183395503671	0.000418315554981	76.95414122351048	60.717648441183286	60.81243517104111	1.1417495924684231	60.319317637978585	40.0237016600696	40.16621947479644	1.0853471092503737
ENSMUSG00000068036	-6.059123191467407	-1.9999999958856165	-2.0477310807546445	FALSE	no	Cytosol-localized	0.012536531783506647	0.0053266749958126	6.76258236732807e-05	inf	inf	-51.49388484764556	-67.73037762997275	-67.63559090011493	0.8457339960425154	-45.43476165617815	-65.73037763408713	-65.58785981936029	0.8477333671834028
ENSMUSG00000039230	-6.226716971495307	-2.016116894470656	-2.0570156741305823	TRUE	no	Cytosol-localized	0.0004311019202061882	0.0023186370815837	1.000000000052234e-06	0.0002225412400897	4.329853248593901e+101	-337.82379283498665	-354.66619314308525	-354.58489233007714	0.4866642552526402	-331.59707586349134	-352.6500762486146	-352.52787665594656	0.4876671860791469
ENSMUSG00000026074	-6.3179554256632	-2.0263862861048665	-2.0640502755364594	TRUE	no	Cytosol-localized	0.00021755532362099933	0.0045955319689998	1.0000000000500316e-06	0.0003653944687048	2.4139909269144315e+173	-128.47451843559384	-145.64079499382711	-145.56588862678592	0.757990055937492	-122.15656300993064	-143.61440870772225	-143.50183835124946	0.7594439679585911
ENSMUSG00000004356	-6.720525420208503	-2.011221079950218	-2.0358817688175463	TRUE	no	Cytosol-localized	0.00014996771383087793	0.0066671019164899	1.0000000000072872e-06	0.0011348009336549	inf	-143.40647998513785	-162.24369734617105	-162.194557297031	0.8165033368867777	-136.68595456492935	-160.23247626622083	-160.15867552821345	0.8175163684887027
ENSMUSG00000025153	-6.439338794758044	-2.00318842638859	-2.035708239871724	TRUE	no	Cytosol-localized	0.00012188975285182117	0.008203135102752	1.0000000000373962e-06	0.0006918099902394	inf	-180.87318337191505	-198.61778484539275	-198.55305992629889	0.7227532838014376	-174.433844577157	-196.61459641900416	-196.51735168642716	0.7239245971507208
ENSMUSG00000074582	-4.018444366514871	0.10404844299951321	0.05930704235611017	TRUE	no	Cytosol-localized	0.1825611393784575	0.0047794358724153	0.0010674061394524	0.0005362425570368	0.0008702972038078	88.29354828517103	71.80357704711348	71.89246593600237	1.160360525627661	92.3119926516859	71.69952860411397	71.83315889364626	1.1575798086889224
ENSMUSG00000040549	-6.390240667189772	-2.0000000001244302	-2.0340709621111444	FALSE	no	Cytosol-localized	0.0717288114095546	0.004384894170701	0.0003388268976641	inf	inf	-162.43976607230746	-180.00072874056886	-179.93293213039937	0.7343985367295707	-156.0495254051177	-178.00072874044443	-177.89886116828822	0.73564117384771
ENSMUSG00000024393	-6.1397972215422385	-1.987064526838111	-2.030447263115775	TRUE	no	Cytosol-localized	0.014892242566366922	0.0075710343007968	0.000114454158375	0.0010472036189197	1.1178616052281325	-185.25253750779632	-201.86346828661272	-201.777261390061	0.6453445252922074	-179.11274028625408	-199.8764037597746	-199.74681412694522	0.6467145636746197
ENSMUSG00000026553				FALSE	no	Cytosol-localized						-213.87930338658157	-230.6076430134481	-230.52396100507988	0.6158867405191907
ENSMUSG00000023079	-5.749108823731309	-1.5963761290272025	-1.639758865304852	TRUE	no	Cytosol-localized	0.09518674895182472	0.0085542675727313	0.0008999126825	0.001221929337671	0.0028915463626371	13.772340710345151	-2.838590068471266	-2.7523831719195417	0.9855910476864628	19.52144953407646	-1.2422139394440634	-1.1126243066146897	0.9868627420647472
ENSMUSG00000042323	-6.210600077446742	-2.0000000004221192	-2.0408987800819887	FALSE	no	Cytosol-localized	0.31898113927741495	0.0037360404152188	0.0017499169211973	inf	inf	144.92842972494284	128.0860294168442	128.16733022985235	1.283000101944539	151.1390298023896	130.08602941726633	130.20822900993434	1.2856025362294918
ENSMUSG00000022568	50.659513867835415	54.89783849287488	54.85807799508598	TRUE	yes	Cytosol-localized	0.6014862559024653	0.0019440757315757	0.0029342396599755	0.0001502731382335	0.000260200231502	-367.92055469746145	-384.8738531976195	-384.7948018142203	0.4679056681957032	-418.58006856529687	-439.7716916904944	-439.6528798093063	0.4195188943657807
ENSMUSG00000029202	-6.155525407207612	-2.0027927125035063	-2.046175448781156	TRUE	no	Cytosol-localized	0.00011455697728482143	0.0087282806054228	1.0000000000282553e-06	0.0011028368160309	inf	-45.67116631326065	-62.282097092077066	-62.195890195525344	0.8684985905018828	-39.51564090605304	-60.27930437957356	-60.14971474674419	0.8703715010873629
ENSMUSG00000056342	-3.7898764653823633	1.105806232365481	1.0853773504107807	TRUE	no	Cytosol-localized	0.19008132881545425	0.0060341574917531	0.0014161677155024	0.0006489098788306	0.0009041887834614	94.34724108381155	74.76451029282008	74.80524349037609	1.0742601756651586	98.13711754919392	73.6587040604546	73.7198661399653	1.0719779187993876
ENSMUSG00000026491	-6.2402040367456095	-2.0018794117061063	-2.0416399094950144	TRUE	no	Cytosol-localized	0.00011996994930214865	0.008334420710494	1.0000000000500511e-06	0.0016557584142827	inf	40.595862530670544	23.64256403051251	23.72161541391172	1.0391416754548335	46.836066567416154	25.644443442218616	25.763255323406735	1.0411950864931434
ENSMUSG00000045328	-6.152732690514711	-1.99999999581064	-2.0433827320882756	FALSE	no	Cytosol-localized	0.7820475499050763	0.0019848662676598	0.0071220112498691	inf	inf	374.59124649571487	357.9803157168985	358.0665226134502	2.1237555986050096	380.7439791862296	359.9803157127091	360.1099053455385	2.1283228149271247
ENSMUSG00000020198	16.399681773122893	20.45880496870469	20.411073883835662	TRUE	yes	Cytosol-localized	0.4848129985129267	0.0040178982785998	0.0037810140910878	0.0003648823517798	0.0005755862910338	81.29543214112562	65.05893935879843	65.15372608865624	1.1533895237457827	64.89575036800272	44.600134390093736	44.74265220482058	1.0970145580910269
ENSMUSG00000032198	29.07074389336441	33.46098456042972	33.42691359844301	TRUE	yes	Cytosol-localized	0.7681393231859176	0.0016129065738746	0.0053434544444619	0.0001443755125889	0.0005272079843542	-165.13256916252962	-182.69353183079104	-182.62573522062155	0.7310879161457495	-194.20331305589403	-216.15451639122077	-216.05264881906456	0.6900237671057871
ENSMUSG00000060261	-6.238324618301988	-1.99999999326252	-2.0397604910514247	FALSE	no	Cytosol-localized	0.3195928540537563	0.0018962133008181	0.0008906670429811	inf	inf	-352.34410355847416	-369.2974020586322	-369.218350675233	0.4823593945478988	-346.1057789401722	-367.2974020653697	-367.1785901841816	0.4833107937418305
ENSMUSG00000032187	-6.356479345615298	-2.0393146588679656	-2.07601117203194	TRUE	no	Cytosol-localized	0.00037332126806856325	0.0026776579965834	1.0000000000065145e-06	0.0003433493519964	3.0274179944670274e+148	-611.3766475341163	-628.6453062811054	-628.5723135803754	0.3192014583362844	-605.020168188501	-626.6059916222374	-626.4963024083435	0.319805575983313
ENSMUSG00000040488	-6.10032137736809	-2.009011495290366	-2.055199410507072	TRUE	no	Cytosol-localized	0.00016746739766674895	0.0059703115145549	1.0000000000000025e-06	0.0009674296231232	inf	-157.91615003275265	-174.2813895610634	-174.18964644179735	0.6681047127294816	-151.81582865538456	-172.27237806577304	-172.13444703129028	0.6696472090927531
ENSMUSG00000042590	-6.106417125935295	-2.0151072438575994	-2.061295159074305	TRUE	no	Cytosol-localized	0.00018491314971226267	0.0054069442243946	1.000000000001045e-06	0.0005081375145174	2.4428542551849896e+242	-110.34680011019051	-126.71203963850132	-126.62029651923527	0.7440199734149161	-104.24038298425522	-124.69693239464372	-124.55900136016096	0.7457480249816417
ENSMUSG00000006005	-6.62007320654476	-2.0000000000143245	-2.0269902603653804	FALSE	no	Cytosol-localized	0.40067662031745116	0.0020426255441828	0.0013655938135615	inf	inf	-399.9516420614849	-418.43193488760625	-418.378171446746	0.5693679990712618	-393.33156885494014	-416.4319348875919	-416.35118118638064	0.5701322514190192
ENSMUSG00000022443	-6.342121418731892	-2.0000000000107434	-2.0357774944442895	FALSE	no	Cytosol-localized	0.6152724028948405	0.0011609013945648	0.0018565618789302	inf	inf	-385.6152460782717	-402.9837317531563	-402.91255737593207	0.4884609541465664	-379.2731246595398	-400.98373175314555	-400.8767798814878	0.4893285579727684
ENSMUSG00000066036	21.46271377432511	26.46577923311156	26.44744751941414	TRUE	yes	Cytosol-localized	0.7062287043276874	0.0018230198087252	0.004382555193261	0.000109762255143	0.0002241798212131	-100.59503585271209	-120.60729768785794	-120.57073461655995	0.8929071008750302	-122.0577496270372	-147.0730769209695	-147.0181821359741	0.8708914909370803
ENSMUSG00000058325	-6.291569123800343	-1.9999999842420237	-2.03766397367362	FALSE	no	Cytosol-localized	0.7365273896878733	0.0007635390364961	0.0021344435492139	inf	inf	-7.09232958523344	-24.25860614346672	-24.183699776425524	0.9490410919583356	-0.8007604614330965	-22.258606159224698	-22.146035802751904	0.9508150005136892
ENSMUSG00000024493	-6.122492810446261	-2.000000000931891	-2.0447414015753793	FALSE	no	Cytosol-localized	0.3103435200643825	0.0012493426788617	0.0005622007709705			-645.0852948761839	-661.5752661142415	-661.4863772253526	0.2323393682509559	-638.9628020657376	-659.5752661133096	-659.4416358237772	0.2328545331477753
ENSMUSG00000034023	-6.151843358822319	-1.8602742192639994	-1.8979382086956065	TRUE	no	Cytosol-localized	0.060991044886893026	0.0063387557644593	0.0004117184774991	0.0010266397201948	0.0053488621235283	-76.14695990212806	-93.31323646036134	-93.23833009332014	0.8351181007834357	-69.99511654330574	-91.45296224109734	-91.34039188462454	0.8364626052836667
ENSMUSG00000013629	53.082362130236675	57.66438726912952	57.63633710700117	TRUE	yes	Cytosol-localized	0.38069154853199055	0.0028132310469836	0.0017293051323873	0.0001329936449448	0.0001903618712365	-610.6122528023582	-628.9403533579294	-628.8844874361417	0.4161817208145172	-663.6946149325948	-686.604740627059	-686.5208245431429	0.3837065496071801
ENSMUSG00000033382	-6.026415405732678	-2.0005494319073875	-2.0499303636412662	TRUE	no	Cytosol-localized	0.00010053179816432012	0.009946101520211	1.0000000023500903e-06	0.0013884091735359	inf	119.00952048992436	102.9060565946231	103.00409581030937	1.2699156700401983	125.03593589565703	104.90660602653048	105.05402617395063	1.2730222877940214
ENSMUSG00000037416	10.336834703022703	14.4593275125371	14.414586111893698	TRUE	yes	Cytosol-localized	0.5843705918735018	0.0091253281120301	0.0128301156886472	0.0015065633779278	0.0028580855306861	223.29534397774523	206.8053727396877	206.8942616285766	1.5601583527559546	212.95850927472253	192.3460452271506	192.4796755166829	1.5081853122471522
ENSMUSG00000024120	-6.291569138930811	-1.9999999993725623	-2.0376639888041836	FALSE	no	Cytosol-localized	0.6484431884143409	0.0007847161727129	0.001447401501735			-415.3555173182839	-432.5217938765172	-432.446887509476	0.4455944162593734	-409.0639481793531	-430.52179387714466	-430.40922352067184	0.4464273030182179
ENSMUSG00000032216	-6.152732694709243	-2.0000000000051443	-2.0433827362828083	FALSE	no	Cytosol-localized	0.599127264319533	0.0005771336142642	0.0008625592430825	inf	inf	-231.01239376919884	-247.6233245480153	-247.53711765146357	0.5854746733347449	-224.8596610744896	-245.62332454801015	-245.49373491518077	0.5867337586537507
ENSMUSG00000036202	11.055230647371616	15.237315554088184	15.19521139893439	TRUE	yes	Cytosol-localized	0.5905468197884125	0.0073212051994318	0.0105592401194897	0.001317181977244	0.0025754697657889	213.2722659757876	196.54392634892108	196.6276083572893	1.4886242475676668	202.217035328416	181.3066107948329	181.4323969583549	1.4395399563779332
ENSMUSG00000022957	-6.0258659731978526	-1.999999999372534	-2.0493809311064126	FALSE	no	Cytosol-localized	0.2637690377801551	0.0032069778122624	0.0011489620718643	inf	inf	178.58429256233882	162.48082866703757	162.57886788272384	1.46645938279636	184.61015853553667	164.4808286664101	164.62824881383025	1.4700448580576932
ENSMUSG00000037275	-6.107116659731162	-2.0158067776534665	-2.0619946928701722	TRUE	no	Cytosol-localized	0.00015985878379131958	0.0062545211899475	1.0000000094073395e-06	0.0004502167966316	1.3964977842003985e+236	-116.00241516698692	-132.36765469529772	-132.27591157603166	0.7345605074205245	-109.89529850725576	-130.35184791764425	-130.2139168831615	0.7362677538061954
ENSMUSG00000067150	16.219925510116	20.311235392193694	20.26504747697699	TRUE	yes	Cytosol-localized	0.39067317468589197	0.0039609599371412	0.0025395907896372	0.0003173246398108	0.0004532322421953	-56.872003244263155	-73.23724277257395	-73.1454996533079	0.8397057927639849	-73.09192875437915	-93.54847816476764	-93.41054713028488	0.8001981551471877
ENSMUSG00000019979	-5.129135658247435	-1.0066428487330654	-1.0513842493764685	TRUE	no	Cytosol-localized	0.17867693480961536	0.0109877302520158	0.0023903553244179	0.0020286267473574	0.0037838890561256	244.41592768056225	227.92595644250468	228.0148453313936	1.6341199357083287	249.54506333880968	228.93259929123775	229.06622958077006	1.6341794604676028
ENSMUSG00000058006	15.008582462291344	19.88896654447734	19.86821978977079	TRUE	yes	Cytosol-localized	0.7136370687515554	0.0020584426243535	0.005129787414288	0.0001761201588788	0.000333795338291	167.75051306257956	148.22897673383554	148.2703417803712	1.159790856849082	152.7419306002882	128.3400101893582	128.40212199060042	1.1351625416289317
ENSMUSG00000031310	15.602262670957188	19.724755480471586	19.680014079828183	TRUE	yes	Cytosol-localized	0.6796572710069702	0.0023790415225757	0.0050475091909492	0.000225396447931	0.000502487978426	99.34229865608556	82.85232741802803	82.94121630691691	1.1888191107434407	83.74003598512837	63.12757193755644	63.26120222708873	1.1360227008116006
ENSMUSG00000029512	17.48522849661323	21.54435169219503	21.49662060732601	TRUE	yes	Cytosol-localized	0.691202357255466	0.0036046836134188	0.0080686037257625	0.0003225218663036	0.0006647996920475	61.6303708516285	45.39387806930131	45.48866479915913	1.1015944324298756	44.14514235501527	23.84952637710628	23.99204419183312	1.045097019803113
ENSMUSG00000055204	-6.29156913957388	-2.000000000015575	-2.037663989447168	FALSE	no	Cytosol-localized	0.4180009121794895	0.004936252326577	0.0035452941738865			264.44659125135075	247.28031469311748	247.35522106015867	1.5691697728078555	270.73816039092463	249.28031469313305	249.39288504960584	1.5721028004206257
ENSMUSG00000001376	1.101511637225201	5.1606348328070055	5.112903747937992	TRUE	no	Cytosol-localized	0.3877315037354695	0.0049526944363566	0.003136394691327	0.0006530844349869	0.0009813918612158	190.4376378273733	174.20114504504608	174.2959317749039	1.4884125847844143	189.3361261901481	169.04051021223907	169.1830280269659	1.46717824326798
ENSMUSG00000020315	-6.237581844777992	-2.001212254574284	-2.0410519528297755	FALSE	no	Cytosol-localized	0.00028326447329857435	0.0035292697471271	1.0000000005219971e-06	2.2560086354998674	inf	515.8326707997469	498.88719243893206	498.96640035972416	2.6339875717804926	522.0702526445249	500.88840469350635	501.00745231255394	2.6391993418287036
ENSMUSG00000047284	14.268221700233951	18.29408767405924	18.244706742325363	TRUE	yes	Cytosol-localized	0.8406912648145033	0.0024007370619159	0.012668976843731	0.0002205208831895	0.0015338597753075	120.54719696066353	104.44373306536224	104.54177228104851	1.2746411539274218	106.27897526042958	86.149645391303	86.29706553872315	1.216632941597774
ENSMUSG00000022141	-6.34212141968078	-2.0000000009596306	-2.0357774953931767	FALSE	no	Cytosol-localized	0.00036997154635493983	0.0101865180749573	3.7701166800625585e-06	inf	inf	200.62006950427997	183.25158382939537	183.32275820661957	1.3710936253171129	206.96219092396075	185.251583830355	185.35853570201274	1.3735289603555207
ENSMUSG00000001855	-6.025865973825489	-2.0000000000001705	-2.049380931734042	FALSE	no	Cytosol-localized	0.5338247912516397	0.0022270144305647	0.0025501903387409			49.55181036154778	33.44834646624653	33.546385681932804	1.0737726088167712	55.57767633537327	35.4483464662467	35.59576661366685	1.0763979697185242
ENSMUSG00000029505	-6.393240316538169	-2.0029996494728266	-2.0370706114595407	TRUE	no	Cytosol-localized	0.00015140174886583825	0.0066039435195559	1.0000000000208514e-06	0.0017822096968399	inf	210.98950558851888	193.42854292025748	193.49633953042698	1.3741780196759248	217.38274590505705	195.4315425697303	195.53341014188652	1.3765101219053169
ENSMUSG00000028431	-6.267358544116945	-2.0020573313792625	-2.0407411908723816	TRUE	no	Cytosol-localized	0.00020251211448422545	0.0049369761927255	1.0000000000616186e-06	0.0005414229054449	8.612454422893139e+246	-209.8436809286132	-226.90488577956407	-226.827962702641	0.6447106867635964	-203.57632238449625	-224.9028284481848	-224.78722151176862	0.6459506617852807
ENSMUSG00000020982	-6.027572007186535	-2.0017060333612164	-2.051086965095095	TRUE	no	Cytosol-localized	0.00014320100927132183	0.00698219101945	1.0000000019199456e-06	0.0012673520808216	inf	96.57413664137138	80.47067274607012	80.56871196175639	1.2029281966412615	102.60170864855792	82.47237877943134	82.61979892685149	1.2058743105974958
ENSMUSG00000000365	-6.157761768409287	-2.0050290737052023	-2.048411809982852	TRUE	no	Cytosol-localized	0.00015981822099808688	0.0062561088193648	1.0000000001023385e-06	0.0006881618012593	inf	-104.38014057188036	-120.9910713506968	-120.90486445414507	0.7665142212122458	-98.22237880347107	-118.9860422769916	-118.85645264416222	0.768170858396946
ENSMUSG00000038252	-3.394943974998114	0.6963659070796098	0.650177991862904	TRUE	no	Cytosol-localized	0.11824492697720396	0.0037837738312984	0.000507410815167	0.0002386607476096	0.0003798981708508	-354.9300936904319	-371.29533321874266	-371.2035900994766	0.4278240498737842	-351.53514971543376	-371.99169912582227	-371.85376809133953	0.4261951553664847
ENSMUSG00000014355	30.104679203564956	34.64715116407177	34.61795445441402	TRUE	yes	Cytosol-localized	0.5208109646921955	0.0030282508811628	0.0032912820338957	0.0001563993198975	0.0002588971068624	-221.01431664752516	-239.18420448955237	-239.12606495466866	0.7044113127261206	-251.11899585109012	-273.83135565362414	-273.7440194090827	0.6691492101334999
ENSMUSG00000022191	-6.182084906107036	-1.9999999993903543	-2.0421041545441767	FALSE	no	Cytosol-localized	0.3930046964351986	0.0020350039437203	0.0013175820347362	inf	inf	-335.0351641649447	-351.7635037918112	-351.679821783443	0.479498639713219	-328.8530792588377	-349.76350379242086	-349.6377176288988	0.4804996807141027
ENSMUSG00000037851	-6.265301212872089	-2.0000000001344915	-2.038683859627554	FALSE	no	Cytosol-localized	0.4659501231049508	0.0015918060717948	0.0013888257767687	inf	inf	-460.7105624759231	-477.771767326874	-477.6948442499509	0.4001615872396754	-454.445261263051	-475.7717673267395	-475.65616039032335	0.4009296517066485
ENSMUSG00000003660	-6.458338283538296	-2.000000000193495	-2.031796024185951	FALSE	no	Cytosol-localized	0.5403828315688324	0.0011113274612665	0.0013066141161986	inf	inf	-507.1992670315595	-525.0326201649386	-524.9693290256981	0.4364048124945016	-500.7409287480212	-523.0326201647451	-522.9375330015122	0.4370942355791437
ENSMUSG00000057738	-6.741700694393117	-1.9999999997410356	-2.023866145485897	FALSE	no	Cytosol-localized	0.335164096917223	0.0019934337313179	0.0010049508656549			92.09410412494704	73.12730134633884	73.17486377202255	1.0850493542836626	98.83580481934015	75.12730134607988	75.19872991750844	1.086338011473691
ENSMUSG00000024795	-6.093268309357967	-2.0019584272802717	-2.0481463424969775	TRUE	no	Cytosol-localized	5.7404389814388134e-05	0.0174192705304793	1.0000000002037434e-06	0.0041521807697152	inf	85.40059998226465	69.03536045395386	69.12710357321991	1.1585625115796951	91.49386829162262	71.03731888123413	71.17524991571689	1.161218829528004
ENSMUSG00000027933	-6.1883614186642575	-2.0062765119476467	-2.0483806671014406	TRUE	no	Cytosol-localized	0.0001562564202250494	0.0063987370383918	1.0000000000007625e-06	0.0005861912108299	1.7663851078173377e+274	-118.53487693170176	-135.2632165585683	-135.1795345502001	0.7499868705752626	-112.3465155130375	-133.25694004662066	-133.13115388309865	0.7515623513666622
ENSMUSG00000049553	-4.219698822778213	-0.09720601326381484	-0.14194741390721788	TRUE	no	Cytosol-localized	0.18266481030315349	0.0043629302679772	0.0009750636456281	0.0005502665178298	0.0008289757457047	-219.34174741596573	-235.8317186540233	-235.7428297651344	0.5910184453974672	-215.12204859318751	-235.73451264075948	-235.60088235122717	0.5898623908829513
ENSMUSG00000006678	-6.238324626529391	-2.000000001489923	-2.0397604992788274	FALSE	no	Cytosol-localized	0.42598145863111025	0.0019326647493935	0.0014342382513085	inf	inf	-321.7768304877341	-338.73012898789216	-338.65107760449297	0.5120340738245429	-315.5385058612047	-336.73012898640224	-336.61131710521414	0.5130440029657293
ENSMUSG00000026131	-6.844815466403361	-1.9999999871947693	-2.0215052151500004	FALSE	no	Cytosol-localized	0.47305997161442004	0.0033309338642081	0.002990343102382			1082.6505737653729	1063.27131184854	1063.3141843029882	3.089760448591561	1089.4953892317762	1065.2713118357349	1065.3356895181382	3.093068543248087
ENSMUSG00000024073	14.405363242710848	18.947835203217664	18.918638493559882	TRUE	yes	Cytosol-localized	0.7630153237204398	0.0026139297040724	0.0084160227177832	0.000190609848613	0.0005943008073563	159.34477778139785	141.17488993937064	141.23302947425435	1.218566316137056	144.939414538687	122.22705473615298	122.31439098069447	1.1840504472199835
ENSMUSG00000038664	14.319591113846556	18.55791573888608	18.518155241097162	TRUE	yes	Cytosol-localized	0.7608796250704835	0.00271437474809	0.0086371244660196	0.0002910729394801	0.0007699468561366	135.3603024468554	118.40700394669736	118.48605533009656	1.2504229537025584	121.04071133300884	99.84908820781128	99.9679000889994	1.2035796064712068
ENSMUSG00000063870	-6.366470447747815	-2.000000000016371	-2.0349033816588644	FALSE	no	Cytosol-localized	0.8963901242630844	0.0004351842896648	0.0037650358782448	inf	inf	-870.1925469231795	-887.6584287141053	-887.5889842696608	0.2160953725767481	-863.8260764754317	-885.6584287140889	-885.554080888002	0.2164698879538369
ENSMUSG00000031010	-6.436150368370193	-2.000000000000739	-2.032519813483873	FALSE	no	Cytosol-localized	0.4764493774577721	0.0026107792134753	0.0023759003950753	inf	inf	-245.28236811034895	-263.02696958382666	-262.9622446647328	0.6518719044326429	-238.84621774197876	-261.0269695838259	-260.9297248512489	0.6529250092863313
ENSMUSG00000020850	-6.436150368452104	-2.0000000000826503	-2.032519813565841	FALSE	no	Cytosol-localized	0.7154769085848842	0.0007983461410337	0.0020075636958903			-563.844940529594	-581.5895420030718	-581.524817083978	0.3912438934946258	-557.408790161142	-579.5895420029891	-579.4922972704121	0.3918759514809373
ENSMUSG00000020827	27.270881225757833	31.330004421339638	31.282273336470624	TRUE	yes	Cytosol-localized	0.6774097813430883	0.0029029363031762	0.0060958991707028	0.0002499774246758	0.000623414765883	-82.29182851445329	-98.52832129678048	-98.43353456692266	0.7870148145955436	-109.56270974021112	-129.8583257181201	-129.71580790339328	0.7297737148684995
ENSMUSG00000036768	13.602809906065602	17.72530271558	17.680561314936597	TRUE	yes	Cytosol-localized	0.5786605056949542	0.0044018103523326	0.0060453715801205	0.0004297728132144	0.0007944218368636	142.377037361044	125.88706612298644	125.97595501187533	1.306477909253972	128.7742274549784	108.16176340740644	108.29539369693873	1.253942383556462
ENSMUSG00000034022	46.18029080443938	50.39089088146403	50.349992101804105	TRUE	yes	Cytosol-localized	0.8820476841628831	0.001089798709883	0.0081495172132391	5.59429751045015e-05	0.0004792998983159	-317.6405284724172	-334.4829287805158	-334.4016279675077	0.5067932423297704	-363.8208192768566	-384.87381966197984	-384.7516200693118	0.4571112813837042
ENSMUSG00000067851	-6.094217393700944	-2.002907511623249	-2.049095426839955	TRUE	no	Cytosol-localized	0.0001099248034978114	0.0090961279292012	1.000000000011895e-06	0.0013223593815209	inf	97.31027293420316	80.94503340589236	81.03677652515842	1.190204312939319	103.4044903279041	82.94794091751561	83.08587195199837	1.1929357398044278
ENSMUSG00000029547	-6.50178162817582	-2.000491957635404	-2.0309329380004897	TRUE	no	Cytosol-localized	0.00020384173414901568	0.0049047667434699	1.000000000319539e-06	0.0017476804713134	inf	-371.5188002087409	-389.52395889090246	-389.4633528302964	0.5538514845775658	-365.0170185805651	-387.52346693326706	-387.4324198922959	0.5546897936844933
ENSMUSG00000035247	-6.21060007703872	-2.0000000000140687	-2.0408987796739666	FALSE	no	Cytosol-localized	0.0003175578136884923	0.0063874432458619	2.029026845544218e-06	inf	inf	114.18668103619372	97.34428072809511	97.42558154110324	1.2061949629229065	120.39728111323244	99.34428072810918	99.46648032077721	1.2086416058497618
ENSMUSG00000020900	-6.2915691396876525	-2.0000000001293756	-2.037663989560997	FALSE	no	Cytosol-localized	0.7339980357852444	0.0006208492715123	0.0017131533113072	inf	inf	-250.23840518162783	-267.40468173986113	-267.32977537281994	0.6049716440423936	-243.94683604194017	-265.40468173973176	-265.29211138325894	0.6061024321622441
ENSMUSG00000020640	-6.122492809628511	-2.0000000001141416	-2.044741400757516	FALSE	no	Cytosol-localized	0.5522701234517919	0.0040710562742389	0.005021605367251	inf	inf	316.1242755511778	299.63430431312025	299.72319320200916	1.9124010420282465	322.2467683608063	301.6343043132344	301.7679346027667	1.9166413991063944
ENSMUSG00000037286	-6.182084906903256	-2.000000000186617	-2.042104155340425	FALSE	no	Cytosol-localized	0.027344567429605306	0.0044960706541689	0.000126399445327	inf	inf	-95.53031945404156	-112.25865908090807	-112.17497707253987	0.7864945381007596	-89.3482345471383	-110.25865908072146	-110.13287291719945	0.7881364891200631
ENSMUSG00000028514	-0.42221803326523855	4.079071637275149	4.048630656910049	TRUE	no	Cytosol-localized	0.353046852725928	0.0052175372699373	0.0028472465431121	0.0006976998022631	0.0008779094563076	93.29823560631058	75.29307692414903	75.3536829847551	1.1130063422841123	93.72045363957582	71.21400528687388	71.30505232784505	1.1045618621948534
ENSMUSG00000029414	22.674636189848457	27.275866308577335	27.24835630237631	TRUE	yes	Cytosol-localized	0.6674405116925846	0.0023421465524557	0.0047006431883399	0.0001752577119337	0.0004080354910773	-75.21099674623758	-93.61591722115308	-93.56112270060514	0.8758017730259285	-97.88563293608604	-120.89178352973042	-120.80947900298145	0.8428001338737904
ENSMUSG00000030016	-6.12371100665991	-2.0012181971455227	-2.0459595977889293	TRUE	no	Cytosol-localized	7.356641925291009e-05	0.0135921585384873	1.0000000000136323e-06	0.0063672076793268	inf	40.79570614626683	24.305734908209285	24.394623797098173	1.04557693112152	46.91941715292674	26.306953105354808	26.440583394887103	1.0478980829589228
ENSMUSG00000024290	-6.059123196820945	-2.0000000012391457	-2.0477310861081666	FALSE	no	Cytosol-localized	0.41295433470415477	0.0045729213060446	0.0032167986022696			28.51983426060222	12.283341478275034	12.378128208132853	1.0195869023252095	34.578957457423165	14.28334147951418	14.42585929424102	1.0219972732556513
ENSMUSG00000024483	8.931883846231216	12.957749820056534	12.908368888322656	TRUE	no	Cytosol-localized	0.5392557303571037	0.0080667874718101	0.0094413792126336	0.0012801165384666	0.0024145366966274	166.606955644155	150.50349174885375	150.60153096454002	1.4246414198378574	157.67507179792378	137.5457419287972	137.69316207621736	1.3774477358604085
ENSMUSG00000022607	-6.059123195485611	-1.999999999903821	-2.047731084772849	FALSE	no	Cytosol-localized	0.8516834750067347	0.0008685081835307	0.0049872667112097	inf	inf	-63.20318199725912	-79.43967477958631	-79.3448880497285	0.8229098972099159	-57.14405880177351	-77.43967477968249	-77.29715696495565	0.8248553106783117
ENSMUSG00000025261	23.45212067392572	28.333531977568242	28.312806721814297	TRUE	yes	Cytosol-localized	0.6672810727713724	0.0018810614843159	0.0037725437974279	0.000120526834444	0.0002251153577437	-145.69706554027633	-165.22271075484647	-165.1813884407969	0.840522553151276	-169.14918621420205	-193.55624273241472	-193.4941951626112	0.8155901718852112
ENSMUSG00000024392	-6.158505853609711	-2.0057731589055834	-2.049155895183219	TRUE	no	Cytosol-localized	0.0003072837539358831	0.003253321086971	1.0000000001171884e-06	0.0002247019124755	4.805087954336989e+105	-343.5922425907099	-360.20317336952627	-360.1169664729745	0.4607664655831557	-337.43373673710016	-358.1974002106207	-358.0678105777913	0.4617630331548627
ENSMUSG00000017485	-6.1801908179525356	-2.027458123248465	-2.070840859526129	TRUE	no	Cytosol-localized	0.00024528064349781846	0.0040759625590488	1.0000000000000025e-06	0.0003695107203656	1.733394651905315e+175	-225.079048331658	-241.6899791104744	-241.6037722139227	0.5929126372907344	-218.89885751370545	-239.66252098722595	-239.53293135439657	0.5942224326060193
ENSMUSG00000032280				FALSE	no	Cytosol-localized						293.40696056536143	277.17046778303427	277.2652545128921	1.893245784585
ENSMUSG00000039187	15.294597707898845	19.53292233293834	19.493161835149436	TRUE	yes	Cytosol-localized	0.41265075094970577	0.0035939804987455	0.0025250032312188	0.0003155235936335	0.000480447848978	-157.49949857876638	-174.45279707892442	-174.3737456955252	0.7057388986502503	-172.79409628666522	-193.98571941186276	-193.86690753067464	0.678008138939688
ENSMUSG00000034154	-6.026998802050095	-2.001132828224783	-2.0505137599586547	TRUE	no	Cytosol-localized	7.334828513727112e-05	0.013632583909106	1.000000000008019e-06	0.0027574249519334	inf	50.12957719528299	34.02611329998173	34.12415251566801	1.0752721820085935	56.156575997333086	36.027246128206514	36.17466627562666	1.0779041588136469
ENSMUSG00000037572	-6.0597303270939875	-2.000607131512192	-2.0483382163812127	TRUE	no	Cytosol-localized	9.483270977361594e-05	0.0105438848208373	1.0000000018108435e-06	0.0016374514751488	inf	29.757353963918675	13.520861181591489	13.615647911449308	1.022539203179862	35.81708429101266	15.52146831310368	15.66398612783052	1.0249580074762503
ENSMUSG00000030655	9.417999685258053	13.683300897995736	13.644617038502645	TRUE	no	Cytosol-localized	0.7341946757752492	0.0038131420707481	0.0105324775358927	0.0005167124824777	0.0011074679291993	278.1462911862863	261.08508633533546	261.16200941225856	1.630332495693793	268.72829150102825	247.40178543733973	247.5173923737559	1.5854770878430209
ENSMUSG00000052798	-6.091309887198491	-2.000000005120768	-2.0461879203374735	FALSE	no	Cytosol-localized	0.4755008866338083	0.002004477500015	0.0018172210480539			-164.955276571447	-181.32051609975775	-181.2287729804917	0.6575490034138332	-158.8639666842485	-179.320516094637	-179.18258506015422	0.6590536922164659
ENSMUSG00000045751	-4.028217262563402	-0.036752715455435236	-0.087901628541033	TRUE	no	Cytosol-localized	0.1943717098659024	0.0094765749440115	0.002286387032453	0.0012280047112075	0.0018800754969089	-39.711995877141874	-55.67785406557381	-55.576331222934215	0.8614448000392779	-35.68377861457847	-55.641101350118376	-55.48842959439318	0.8593972812690303
ENSMUSG00000040850	-6.526833272991098	-2.025543602450739	-2.0559845828158245	TRUE	no	Cytosol-localized	0.0002206192367021452	0.0045316963190936	1.0000000021215212e-06	0.0002314408082698	4.569729824031532e+114	-488.050472349592	-506.0556310317536	-505.99502497114753	0.464947312044331	-481.5236390766009	-504.03008742930285	-503.9390403883317	0.4656685717082129
ENSMUSG00000028991	-6.3344322784119385	-2.0172675916646483	-2.053964104828694	TRUE	no	Cytosol-localized	0.0003099110626802956	0.0032257321836008	1.000000000004436e-06	0.0005625786997381	1.8576758921886513e+239	-106.37020059399131	-123.63885934098045	-123.56586664025052	0.7942405840510796	-100.03576831557938	-121.6215917493158	-121.51190253542183	0.7957120893257461
ENSMUSG00000031229	-6.184313904054449	-2.0022289973378236	-2.0443331524916175	TRUE	no	Cytosol-localized	0.00012041388354568972	0.0083036902307042	1.0000000023233224e-06	0.0037938695844855	inf	221.0959467785492	204.36760715168265	204.45128916005086	1.512882844780169	227.28026068260365	206.36983614902047	206.49562231254248	1.516048246021913
ENSMUSG00000036893	-5.991464554937636	-2.000000007829655	-2.051148920915253	FALSE	no	Cytosol-localized	0.3162578919356525	0.0071717568102329	0.0033172224783704	inf	inf	-48.98272392200498	-64.9485821104369	-64.8470592677973	0.8417088407094032	-42.99125936706734	-62.94858210260725	-62.79591034688205	0.8438397491834128
ENSMUSG00000036529	28.073791929131914	32.36536106869025	32.327697079258655	TRUE	yes	Cytosol-localized	0.908046055820982	0.0014234831494185	0.0140569093680273	8.724578793001128e-05	0.0013672724340885	-129.55574389900963	-146.7220204572429	-146.6471140902017	0.7564738740694518	-157.62953582814154	-179.08738152593315	-178.97481116946037	0.7111588723539248
ENSMUSG00000006307	-6.209513054662182	-2.000923028565637	-2.041905613045458	FALSE	no	Cytosol-localized	9.330318909898019e-05	0.010716747269642	1.0000000002145062e-06	0.0361762214654064	inf	417.54108047554007	400.7067203711535	400.7881867662655	2.221616799774854	423.75059353020225	402.70764339971913	402.83009237931094	2.2261364154526624
ENSMUSG00000043411	34.1264111531749	38.185534348756704	38.13780326388769	TRUE	yes	Cytosol-localized	0.6218106218043867	0.0037585305853081	0.0061796929661848	0.0002951740342777	0.0005977919927442	-158.97012102423506	-175.20661380656225	-175.11182707670443	0.6579258160047188	-193.09653217740996	-213.39214815531895	-213.24963034059212	0.6003795413387699
ENSMUSG00000027002	-6.12249281043313	-2.00000000091876	-2.044741401562135	FALSE	no	Cytosol-localized	0.37298885540553056	0.001871723907995	0.0011134286273807	inf	inf	-323.73285857583124	-340.2228298138888	-340.1339409249999	0.4700877371430043	-317.6103657653981	-338.22282981297	-338.08919952343774	0.4711300602861775
ENSMUSG00000034021	-6.21811198189077	-2.0075119048661225	-2.048410684526017	TRUE	no	Cytosol-localized	0.00015978602321873467	0.0062573696612831	1.0000000000092074e-06	0.0009923711314721	inf	15.465545123659853	-1.3768551844387584	-1.2955543714306283	0.989293262904694	21.683657105550623	0.6306567204273641	0.7528563130953885	0.9913148959773144
ENSMUSG00000020167	-6.1527326941758815	-1.999999999471754	-2.0433827357493897	FALSE	no	Cytosol-localized	0.4063266309496501	0.0038952559528641	0.0026660219415697	inf	inf	-319.7513151364991	-336.3622459153155	-336.27603901876375	0.4847419608906317	-313.5985824423232	-334.36224591584374	-334.23265628301436	0.4857844167199581
ENSMUSG00000053754	-0.5044821890186313	3.6776027176979937	3.6354985625442	TRUE	no	Cytosol-localized	0.3366601020128015	0.0090696981999233	0.0046030783471288	0.0015422074278242	0.0022174241456864	256.0622082306808	239.3338686038143	239.4175506121825	1.6262249403436837	256.56669041969946	235.6562658861163	235.7820520496383	1.6106152737732364
ENSMUSG00000034218	-6.012010402370663	-1.9861444285452876	-2.0355253602791663	TRUE	no	Cytosol-localized	0.029210821749030627	0.0074915982234257	0.0002254204571111	0.001701535337528	0.4241159480800888	226.72921110377104	210.62574720846985	210.72378642415612	1.647308898997751	232.7412215061417	212.61189163701513	212.75931178443528	1.651281283830874
ENSMUSG00000063550	-6.265301212726399	-1.9999999999886882	-2.0386838594818073	FALSE	no	Cytosol-localized	0.38439241292872994	0.0063199091864942	0.0039462235240543	inf	inf	174.83866727280008	157.77746242184924	157.8543854987723	1.339614186888053	181.10396848552648	159.77746242183792	159.8930693582541	1.342185423331187
ENSMUSG00000047126	-6.21060007703386	-2.0000000000092086	-2.040898779669135	FALSE	no	Cytosol-localized	0.5933977109174555	0.0010542348209152	0.0015385563394444	inf	inf	-475.89988881583986	-492.74228912393846	-492.66098831093035	0.3688216648592113	-469.689288738806	-490.74228912392925	-490.6200895312612	0.3695697818264781
ENSMUSG00000038759	33.022896073385084	37.45904644175454	37.426526628271404	TRUE	yes	Cytosol-localized	0.6309552873372727	0.0021083580912827	0.0036046572126638	0.0001284012047483	0.0002204118923681	-239.41564577515993	-257.16024724863763	-257.09552232954377	0.6580295740267668	-272.438541848545	-294.61929369039217	-294.5220489578152	0.6187049045244822
ENSMUSG00000018707	-6.936342735865026	-2.000000000030923	-2.0196077306417237	FALSE	no	Cytosol-localized	0.5473340719639141	0.0016010197844483	0.0019358485444635			361.5856096890603	341.8402387457241	341.8793394299861	1.3886423776945358	368.5219524249253	343.840238745755	343.8989471606278	1.389998473766545
ENSMUSG00000020917	-6.1527326848678285	-1.9999999901637011	-2.0433827264413367	FALSE	no	Cytosol-localized	0.009432128012881414	0.0023076443297836	2.1973251245323948e-05	inf	inf	-578.4901111528711	-595.1010419316875	-595.0148350351358	0.2795297238138204	-572.3373784680033	-593.1010419415238	-592.9714523086944	0.2801308629989553
ENSMUSG00000020196	18.370725202279278	22.493218011793665	22.44847661115026	TRUE	yes	Cytosol-localized	0.6795767416220212	0.0050295474283201	0.0106670267023478	0.0007584860262445	0.002013044290192	46.020444565732035	29.53047332767449	29.619362216563378	1.057625795016604	27.649719363452757	7.037255315880824	7.170885605413118	1.0045384907913029
ENSMUSG00000050812	-2.5445712637180975	1.5779215457962863	1.5331801451528833	TRUE	no	Cytosol-localized	0.24935789901468658	0.0047360000296105	0.0015732650960651	0.0005613765435009	0.0008375818868069	104.69085520233706	88.20088396427951	88.2897728531684	1.2028452129597291	107.23542646605516	86.62296241848323	86.75659270801552	1.196090453078481
ENSMUSG00000002496	48.21876597684388	52.484067189581594	52.44538333008853	TRUE	yes	Cytosol-localized	0.7160005992033888	0.0020362855438458	0.0051337491045868	0.0001370824724461	0.0004535611977789	-357.7029781179943	-374.76418296894514	-374.68725989202204	0.4867255165102994	-405.9217440948382	-427.24825015852673	-427.1326432221106	0.4396750856400425
ENSMUSG00000031314	3.0541526569174344	7.490303025286863	7.457783211803733	TRUE	no	Cytosol-localized	0.3616498532894959	0.0048273408929623	0.0027348738536594	0.0006311430341409	0.0008020350790166	-7.319017811900775	-25.063619285378486	-24.998894366284635	0.9545114128138156	-10.37317046881821	-32.55392231066535	-32.45667757808837	0.9416230039480168
ENSMUSG00000032777	-6.294076731778233	-2.0025075922198994	-2.0401715816515207	TRUE	no	Cytosol-localized	0.0001843784887623862	0.0054226261872789	1.0000000000225903e-06	0.0007257037760268	inf	-253.5949919652818	-270.76126852351507	-270.6863621564739	0.6012228630192146	-247.30091523350356	-268.75876093129517	-268.64619057482236	0.602349441188745
ENSMUSG00000036270	31.629075945749662	35.75156875526406	35.70682735462066	TRUE	yes	Cytosol-localized	0.8083391701867948	0.00230007168665	0.0097006677909557	0.0001352683683747	0.0006295664290343	-144.70541219513257	-161.1953834331901	-161.1064945443012	0.6961209341027486	-176.33448814088223	-196.94695218845416	-196.81332189892186	0.6422320670265771
ENSMUSG00000021279	-5.0422334183394355	-0.9831102227576594	-1.0308413076266731	TRUE	no	Cytosol-localized	0.11389634161491674	0.0055143769232251	0.0007087967100663	0.0005825125995578	0.0010669434433267	-188.77728723643455	-205.01378001876176	-204.91899328890395	0.6136650582850283	-183.7350538180951	-204.0306697960041	-203.88815198127728	0.6136560776640391
ENSMUSG00000045659	9.432873918875586	13.458739892700919	13.40935896096704	TRUE	no	Cytosol-localized	0.5720492402536871	0.0067397928339564	0.0090091985639131	0.0011402228632579	0.0018012880190612	121.83842079814885	105.7349569028476	105.83299611853387	1.278622835877334	112.40554687927326	92.27621701014668	92.42363715756683	1.234771140385016
ENSMUSG00000042207	-6.028937778690121	-2.00307180486476	-2.0524527365986387	TRUE	no	Cytosol-localized	0.00010672112573223498	0.0093692160440849	1.0000000045794787e-06	0.0021537596537696	inf	113.64401982559096	97.54055593028971	97.63859514597598	1.253563568570142	119.67295760428108	99.54362773515447	99.69104788257462	1.2566378401606784
ENSMUSG00000039994	-6.060326462353288	-2.0012032667715403	-2.048934351640554	TRUE	no	Cytosol-localized	0.00011886846650369687	0.0084116600554074	1.0000000000031835e-06	0.0012059081644974	inf	-190.5704221649421	-206.8069149472693	-206.71212821741148	0.6110994452031854	-184.5100957025888	-204.80571168049775	-204.66319386577092	0.6125458468338584
ENSMUSG00000022672	-6.060512766938771	-2.001389571356981	-2.049120656226009	TRUE	no	Cytosol-localized	0.00017379600138384826	0.0057528723106496	1.0000000000641553e-06	0.0013871461845797	inf	-65.40929048405508	-81.64578326638227	-81.55099653652445	0.818679154778542	-59.348777717116306	-79.64439369502529	-79.50187588029844	0.8206172307544615
ENSMUSG00000031386	10.505317968872859	14.56444116445465	14.516710079585621	TRUE	yes	Cytosol-localized	0.31544811872165684	0.0054542482439233	0.0025133702713278	0.000412304307698	0.0005896399510641	-56.26785600534397	-72.50434878767116	-72.40956205781335	0.8363529780014035	-66.77317397421683	-87.06878995212581	-86.92627213739897	0.8065049678508454
ENSMUSG00000041763	-6.059123195640467	-2.0000000000586766	-2.0477310849277046	FALSE	no	Cytosol-localized	0.29997019941118025	0.002769705764788	0.0011868483168501	inf	inf	-52.20932086246114	-68.44581364478833	-68.35102691493051	0.8443214653619293	-46.150197666820674	-66.44581364472965	-66.30329583000281	0.8463174971950522
ENSMUSG00000055024	-5.991543729550415	-2.000079182442448	-2.0512280955280175	FALSE	no	Cytosol-localized	5.22245334871243e-05	0.019147107235939	1.0000009676088765e-06	0.0109185639192471	inf	332.1567877746399	316.190929586208	316.2924524288476	2.1826236445005174	338.1483315041903	318.1910087686504	318.3436805243756	2.188149707137818
ENSMUSG00000025332	-6.076214793932962	-2.0170915983511293	-2.064822683220143	TRUE	no	Cytosol-localized	0.00015483836959066552	0.0064573475186108	1.0000000000316214e-06	0.0005979754464496	4.698360694121263e+284	-141.01871769999195	-157.25521048231914	-157.16042375246133	0.6861077699686244	-134.942502906059	-155.238118883968	-155.09560106924118	0.6877572382552256
ENSMUSG00000053510	-6.15273269589477	-2.0000000011906423	-2.043382737468278	FALSE	no	Cytosol-localized	0.48029607669635355	0.0013685662359474	0.0012647912866353	inf	inf	-530.2088826195848	-546.8198133984012	-546.7336065018494	0.3097714140580244	-524.05614992369	-544.8198133972105	-544.6902237643811	0.3104375891428066
ENSMUSG00000020914	-6.262252081012434	-2.0239274559729097	-2.0636879537618142	TRUE	no	Cytosol-localized	0.00016154342447240015	0.0061892860068694	1.0000000000132645e-06	0.0004448683698443	3.6382269124190017e+205	-213.80681719129504	-230.76011569145308	-230.68106430805386	0.632240655371835	-207.5445651102826	-228.73618823548017	-228.61737635429205	0.6335172840301185
ENSMUSG00000024054	-5.999913583780149	-1.7083444442218223	-1.7460084336534152	TRUE	no	Cytosol-localized	0.06324028199325725	0.0056438533731863	0.0003810143326918	0.0005673757577815	0.001661889685406	-39.05404221544861	-56.22031877368188	-56.14541240664068	0.8944989608360904	-33.05412863166846	-54.51197432946006	-54.399403972987265	0.8956870277018939
ENSMUSG00000036550	-6.594163882923567	-2.0121387440307785	-2.0401889061591874	TRUE	no	Cytosol-localized	0.00016719811125962586	0.0059799288732308	1.000000011184222e-06	0.0004386559823226	2.8185806948124107e+199	-274.0758035001231	-292.4039040556944	-292.3480381339067	0.6633076830626004	-267.4816396171995	-290.3917653116636	-290.3078492277475	0.6642439659979875
ENSMUSG00000032295	41.42004758156315	45.47917077714493	45.431439692275916	TRUE	yes	Cytosol-localized	0.8268412910754102	0.0026141888967815	0.0124828796423468	0.0002056194875969	0.0014199290728019	-226.76909716198503	-243.00558994431225	-242.91080321445443	0.5615401972052249	-268.1891447435482	-288.4847607214572	-288.34224290673035	0.5037660605645099
ENSMUSG00000028465	-6.413458957337191	-2.000000000169834	-2.0332773221691127	FALSE	no	Cytosol-localized	0.6350177492266325	0.0012097204801532	0.0021047433810069			-66.52167572161662	-84.17551155028605	-84.10928638472313	0.8654303122954844	-60.108216764279426	-82.17551155011621	-82.07600906255402	0.866860775621834
ENSMUSG00000026615	-6.122492827794133	-2.0000000182797635	-2.044741418923138	FALSE	no	Cytosol-localized	0.43530678028849906	0.0012484711434898	0.0009624127487015			-370.38623279775794	-386.8762040358155	-386.7873151469266	0.4243715297103265	-364.2637399699638	-384.8762040175357	-384.74257372800344	0.4253124865560021
ENSMUSG00000035024	-2.840506571237974	1.3122261234661323	1.2688433871884826	TRUE	no	Cytosol-localized	0.31499223618414673	0.007772856738647	0.0035742507676214	0.0013026763037113	0.0020400816890768	-28.326490121147543	-44.93742089996396	-44.85121400341224	0.9011480208031176	-25.48598354990957	-46.24964702343009	-46.12005739060072	0.8967440380999769
ENSMUSG00000024974	-6.025865974939414	-2.0000000011141026	-2.0493809328479813	FALSE	no	Cytosol-localized	0.037166658269070334	0.0048213666435678	0.000186111218489	inf	inf	-62.830956417373145	-78.9344203126744	-78.83638109698813	0.8185034162653152	-56.80509044243373	-76.9344203115603	-76.78700016414015	0.8205046471141377
ENSMUSG00000035049	-6.19038413667775	-2.008299229961125	-2.050403385114933	TRUE	no	Cytosol-localized	0.00023992057233589826	0.0041670460758021	1.0000000000288414e-06	0.0004975594907289	4.668780700063981e+223	-83.94133812296374	-100.66967774983029	-100.58599574146209	0.8055537702063973	-77.75095398628599	-98.66137851986916	-98.53559235634715	0.8072493527766871
ENSMUSG00000041720	-6.238324625042679	-2.000000000003155	-2.0397604977920736	FALSE	no	Cytosol-localized	0.47779851362606984	0.0013173017815617	0.0012052911560969	inf	inf	-85.09816547803197	-102.05146397819	-101.9724125947908	0.8129374675124176	-78.8598408529893	-100.05146397818685	-99.93265209699872	0.8145408944700409
ENSMUSG00000020608	-6.025865973152698	-1.999999999327386	-2.0493809310612647	FALSE	no	Cytosol-localized	0.3443641336372317	0.0040403006117606	0.0021221148676956	inf	inf	-65.91080216790775	-82.014266063209	-81.91622684752274	0.8124369650126474	-59.88493619475505	-80.01426606388162	-79.86684591646147	0.814423363458788
ENSMUSG00000022710	-5.406542010945742	-1.2538093162416146	-1.2971920525192786	TRUE	no	Cytosol-localized	0.06446398992326771	0.0048397562450214	0.0003334879624618	0.0003158851466667	0.0006444984129906	-187.44510430443975	-204.05603508325615	-203.96982818670443	0.6423409812858233	-182.038562293494	-202.80222576701453	-202.67263613418515	0.6427011713863041
ENSMUSG00000032560	18.630544164102773	23.25061737063311	23.22362711028201	TRUE	yes	Cytosol-localized	0.3653610920273028	0.0045019701604679	0.0025917804808993	0.0003080716791894	0.0004427698164837	-107.37767743462511	-125.85797026074655	-125.80420681988635	0.8410285370058287	-126.00822159872789	-149.10858763137966	-149.02783393016836	0.8142760885548174
ENSMUSG00000028649	-7.059617688633352	-2.0000000603420176	-2.0173160001122596	FALSE	no	Cytosol-localized	0.6073876904209373	0.002216759123035	0.0034294192288656	inf	inf	1377.099152700877	1356.8606821877115	1356.8952245020466	3.197142247844585	1384.1587703895104	1358.8606822480535	1358.912540502159	3.199900783168229
ENSMUSG00000040675	-6.091309933998673	-2.0000000519209493	-2.046187967137655	FALSE	no	Cytosol-localized	0.028441005250774525	0.0014843251620681	4.345150418697128e-05	inf	inf	-447.4787715214725	-463.84401104978326	-463.75226793051723	0.34700037606009	-441.3874615874738	-461.8440109978623	-461.7060799633796	0.3477944273047437
ENSMUSG00000024242	-6.0269631324234645	-2.0010971585981565	-2.050478090332028	TRUE	no	Cytosol-localized	8.304682099985776e-05	0.0120404001166411	1.0000000000743658e-06	0.0018885428561268	inf	-32.321816965186514	-48.425280860487774	-48.3272416448015	0.8811000152413011	-26.29485383276305	-46.42418370188962	-46.27676355446947	0.8832566347591702
ENSMUSG00000025047	-6.238324624978702	-1.9999999999391775	-2.039760497728082	FALSE	no	Cytosol-localized	0.5179541836518061	0.0018078096673304	0.0019424763138357	inf	inf	-278.0278392517493	-294.98113775190734	-294.90208636850815	0.5577096139251374	-271.7895146267706	-292.98113775196816	-292.86232587078007	0.558809632887448
ENSMUSG00000041638	0.5183749150662749	5.080819008759995	5.052207054327784	TRUE	no	Cytosol-localized	0.450572405359659	0.0039856904869045	0.0032685692659453	0.0008350813129788	0.0010454127824252	50.09043402905601	31.840657654281134	31.89763771126119	1.0401230077169734	49.57205911398974	26.75983864552114	26.845430656933406	1.0312372452681366
ENSMUSG00000044308	-1.1377771949587725	3.2524634721065695	3.2183925101198554	TRUE	no	Cytosol-localized	0.24725106184512466	0.0049613144372765	0.0016296140726163	0.0005270679258722	0.000734862376112	-150.5756649842718	-168.1366276525332	-168.0688310423637	0.7491641037982967	-149.43788778931304	-171.38909112463978	-171.28722355248357	0.7438473328658184
ENSMUSG00000027751	7.2171876333670255	11.276310828948827	11.22857974407981	TRUE	no	Cytosol-localized	0.37998119766948063	0.0093075044062993	0.005704144226475	0.0008875856733582	0.0015831615876385	56.47293776629752	40.23644498397034	40.33123171382816	1.0883997922401376	49.255750132930494	28.96013415502151	29.10265196974835	1.0576509831404628
ENSMUSG00000051329	-4.400282380511143	-0.18968230348647808	-0.2305810831463475	TRUE	no	Cytosol-localized	0.15477472015074784	0.0046081864492946	0.0008438351112963	0.0004593236440243	0.0007101780939263	-127.0810542398796	-143.9234545479782	-143.84215373497005	0.7430420670972153	-122.68077185936846	-143.73377224449172	-143.6115726518237	0.7418475976433604
ENSMUSG00000040785	-4.296622770547515	-0.2374995749657387	-0.2852306598347525	TRUE	no	Cytosol-localized	0.296822923320921	0.0075659543379867	0.003193717142942	0.0015966781403387	0.0023843859542143	221.58995287222984	205.35346008990263	205.44824681976044	1.6007879159678329	225.88657564277736	205.59095966486836	205.7334774795952	1.5979782556944997
ENSMUSG00000038095	-6.059727581826365	-2.000604386244568	-2.048335471113589	TRUE	no	Cytosol-localized	0.00010286501664505663	0.0097204780367394	1.0000000000637574e-06	0.0013620667593753	inf	39.29736972548051	23.06087694315332	23.15566367301114	1.0455872665959645	45.35709730730687	25.06148132939789	25.20399914412473	1.0480605840891832
ENSMUSG00000040383	-6.1820849068217285	-2.0000000001051035	-2.0421041552588974	FALSE	no	Cytosol-localized	0.4476969032496451	0.0020098169567033	0.001629157672497	inf	inf	-145.48681955642024	-162.21515918328677	-162.13147717491856	0.7093647623302175	-139.30473464959852	-160.21515918318167	-160.08937301965966	0.7108456908529819
ENSMUSG00000030447	-6.059123180671122	-1.9999999850892891	-2.0477310699582745	FALSE	no	Cytosol-localized	0.7702192965986203	0.0005473984883345	0.0018348663417035			-298.9648987730179	-315.2013915553451	-315.10660482548724	0.4743766285173027	-292.9057755923468	-313.2013915702558	-313.05887375552896	0.4754980862513692
ENSMUSG00000025280	-6.059383296798913	-2.0002601012171155	-2.0479911860861364	TRUE	no	Cytosol-localized	9.067747225461788e-05	0.0110270974447023	1.000000000063221e-06	0.0031961495471048	inf	-12.22388421725304	-28.460376999580227	-28.365590269722407	0.9270033900805452	-6.1645009204541275	-26.46011689836311	-26.31759908363627	0.9291954521407216
ENSMUSG00000034610	-6.026470680765414	-2.000604706940095	-2.0499856386739737	TRUE	no	Cytosol-localized	6.192510513990115e-05	0.0161475394156223	1.000000001168321e-06	0.0031486385796223	inf	224.25671048753807	208.15324659223683	208.2512858079231	1.6375001209950726	230.28318116830349	210.15385129917692	210.30127144659707	1.6415061864282632
ENSMUSG00000025159	29.921378876935762	34.01268875901346	33.96650084379675	TRUE	yes	Cytosol-localized	0.5836388286549147	0.0026763057586931	0.0037515408871579	0.0002498427431301	0.000418941033858	-119.0786859722192	-135.44392550053	-135.35218238126396	0.7294657979169408	-149.00006484915497	-169.45661425954347	-169.3186832250607	0.67392681805446
ENSMUSG00000026790	-5.247898834746536	-1.18877563916476	-1.2365067240337453	TRUE	no	Cytosol-localized	0.07660523829934235	0.0069075081632397	0.0005730499357881	0.0005377683845439	0.0011697375805957	-416.6335205510941	-432.8700133334213	-432.77522660356345	0.3603496804960768	-411.38562171634754	-431.68123769425654	-431.5387198795297	0.360517603702909
ENSMUSG00000002052	-6.26530121232193	-1.9999999995842188	-2.038683859077338	FALSE	no	Cytosol-localized	0.47154613746306645	0.0026685033091719	0.0023811396177646	inf	inf	-207.78921372468793	-224.85041857563877	-224.7734954987157	0.64723374197634	-201.523912512366	-222.85041857605455	-222.73481163963837	0.6484760332272215
ENSMUSG00000052533	-1.179789633971609	3.2104510330937046	3.176380071106962	TRUE	no	Cytosol-localized	0.141153695091934	0.003049660601742	0.0005012199042508	0.0001708895463587	0.0002521102011368	-463.4242789940984	-480.98524166235984	-480.9174450521904	0.4432102554937147	-462.2444893601268	-484.19569269545354	-484.09382512329734	0.4400958415028249
ENSMUSG00000107023	8.574453131537041	12.600319105362303	12.550938173628424	TRUE	no	Cytosol-localized	0.7551826031991294	0.005460403287079	0.0168435806553709	0.000942731072085	0.0033190563527415	254.04479833961463	237.94133444431336	238.03937365999963	1.7596636193988593	245.4703452080776	225.34101533895105	225.4884354863712	1.702841281236311
ENSMUSG00000038685	30.662003507773363	34.84408841448999	34.801984259336194	TRUE	yes	Cytosol-localized	0.9135886496233349	0.0011806087028053	0.0124820490112456	6.642948372773843e-05	0.0010269202432046	-144.67104498013938	-161.3993846070059	-161.3157025986377	0.7105613939255133	-175.33304848791275	-196.2434730214959	-196.1176868579739	0.6598527540094378
ENSMUSG00000027699	-5.99146454710494	-1.9999999999969305	-2.0511489130825282	FALSE	no	Cytosol-localized	0.5894397975586516	0.004894353411223	0.007026805488542			84.37693777533894	68.41107958690702	68.51260242954662	1.1747766387215488	90.36840232244388	70.41107958690395	70.56375134262915	1.177750756794253
ENSMUSG00000021048	-6.059123195087977	-1.999999999506258	-2.0477310843753003	FALSE	no	Cytosol-localized	0.3277323865826247	0.0015751419414146	0.0007678862068664	inf	inf	-589.4842069987461	-605.7206997810733	-605.6259130512155	0.2406198135386365	-583.4250838036581	-603.7206997815671	-603.5781819668402	0.2411886547051163
ENSMUSG00000033943	-5.956094997204389	-2.0002576277395576	-2.0533058154912567	TRUE	no	Cytosol-localized	4.440357042176659e-05	0.0225197115721194	1.0000000022409971e-06	0.0057374681563491	inf	151.12273097847952	135.2993815006202	135.40464465851494	1.4052397160558547	157.0788259756839	137.29963912835976	137.4579504740062	1.4089289496341066
ENSMUSG00000031161	53.05746166918766	57.11658486476949	57.06885377990051	TRUE	yes	Cytosol-localized	0.5526264506888767	0.0025169952833158	0.0031091649740162	0.0001649185430125	0.0003025428397899	-314.89745643930814	-331.1339492216353	-331.03916249177746	0.4570423147664335	-367.9549181084958	-388.2505340864048	-388.10801627167797	0.3990211382060542
ENSMUSG00000020929	-6.091309881764346	-1.999999999686679	-2.046187914903385	FALSE	no	Cytosol-localized	0.21827711222053048	0.0020902886920296	0.0005836623009715	inf	inf	-619.6709073504496	-636.0361468787604	-635.9444037594943	0.235038867892257	-613.5795974686853	-634.0361468790737	-633.8982158445909	0.2355767142717062
ENSMUSG00000020594	-3.489424475657387	0.4664128938074441	0.41336470605574505	TRUE	no	Cytosol-localized	0.28050017571114183	0.0123685944441664	0.0048219510245435	0.002509388530735	0.0036816065045108	212.2674854713351	196.44413599347575	196.5493991513705	1.6464377330672109	215.7569099469925	195.9777230996683	196.13603444531475	1.6402449117758164
ENSMUSG00000027185	58.10426335648293	62.13012933030825	62.08074839857443	TRUE	yes	Cytosol-localized	0.6494050483092013	0.0027570138524244	0.005106801182927	0.0001518891802365	0.0003778546280553	-334.2492296235834	-350.3526935188847	-350.2546543031984	0.4249102103673353	-392.35349298006633	-412.4828228491929	-412.3354027017728	0.3648244162611638
ENSMUSG00000034088	-6.059123195158236	-1.9999999995764028	-2.047731084445388	FALSE	no	Cytosol-localized	0.5049482506206113	0.001530738975461	0.0015613397362696			-314.61184600073835	-330.8483387830655	-330.75355205320767	0.4573474073363658	-308.5527228055801	-328.8483387834891	-328.7058209687623	0.4584286068804426
ENSMUSG00000022100	-5.992690999572147	-2.0012264524641665	-2.0523753655497643	TRUE	no	Cytosol-localized	0.00018037345096265272	0.0055430531581885	1.000000000462937e-06	0.0004905400507213	2.9893417411911204e+245	-13.61442221446369	-29.580280402895617	-29.478757560256025	0.9195228680507704	-7.621731214891543	-27.57905395043145	-27.42638219470626	0.9218536005655524
ENSMUSG00000035941	-5.991464546926807	-1.999999999818824	-2.05114891290442	FALSE	no	Cytosol-localized	0.40579081868816635	0.0033886606571178	0.0023141469798101			2.852256156969858	-13.113602031462069	-13.012079188822474	0.958166545326122	8.843720703896665	-11.113602031643245	-10.960930275918054	0.96059228341512
ENSMUSG00000003644				FALSE	no	Cytosol-localized						102.12636316489986	86.16050497646793	86.26202781910753	1.2280795383793826
ENSMUSG00000029920	-5.956144300008248	-2.0003069305433883	-2.0533551182950873	TRUE	no	Cytosol-localized	5.9210592496586716e-05	0.0168878700656258	1.0000000031837594e-06	0.0043219706613803	inf	467.0125253260849	451.1891758482256	451.29443900612034	3.1853916468605483	472.9686696260932	453.189482778769	453.34779412441543	3.193754794392544
ENSMUSG00000006676	-5.910597246562119	-1.9191326994541384	-1.9702816125397362	TRUE	no	Cytosol-localized	0.04034752044339106	0.0064410143564674	0.0002708052799945	0.0009686960448023	0.0099671965262592	-108.26511526742296	-124.2309734558549	-124.1294506132153	0.725766386379871	-102.35451802086084	-122.31184075640076	-122.15916900067556	0.7274566861230444
ENSMUSG00000031691	24.006641250758	27.962478620222832	27.909430432471133	TRUE	yes	Cytosol-localized	0.6098666390299595	0.0047844113357112	0.0074791165097801	0.0003829762632307	0.0008276154076089	-31.185357422531503	-47.00870690039083	-46.90344374249609	0.8762596371580152	-55.191998673289504	-74.97118552061366	-74.81287417496722	0.8129427333187673
ENSMUSG00000020464	5.42243332781328	9.413897874921261	9.362748961835665	TRUE	no	Cytosol-localized	0.495663849198468	0.0042378431106057	0.0041649713691229	0.0005888386681944	0.0008352238415201	4.562269658015065	-11.403588530416862	-11.302065687777267	0.9622715078228026	-0.8601636697982151	-20.817486405338123	-20.664814649612932	0.9375689906612812
ENSMUSG00000098374	5.97540546628386	9.966870013391855	9.915721100306257	TRUE	no	Cytosol-localized	0.7355961565596656	0.0020252582910247	0.0056344574856929	0.0006628732998749	0.0008339619144474	178.87555322089915	162.90969503246723	163.0112178751068	1.487838764627499	172.9001477546153	152.94282501907537	153.09549677480055	1.4476417378730706
ENSMUSG00000022360	-5.955837369472761	-2.0000000000079297	-2.0530481877596287	FALSE	no	Cytosol-localized	0.3336326114132729	0.0069540430868406	0.0034817063299926	inf	inf	172.07515816546012	156.2518086876008	156.35707184549554	1.4836255737117414	178.03099553493288	158.25180868760873	158.41012003325517	1.487519604088968
ENSMUSG00000005899	-5.996424087322438	-2.004959540214486	-2.0561084533000837	TRUE	no	Cytosol-localized	0.00014714600225691098	0.0067949712451467	1.0000000001762845e-06	0.0006351007409904	inf	-111.6247000014269	-127.59055818985884	-127.48903534721924	0.7196962293916309	-105.62827591410446	-125.58559864964435	-125.43292689391916	0.7215271912145838
ENSMUSG00000003435	-6.006296318813639	-1.9804303449883491	-2.029811276722228	TRUE	no	Cytosol-localized	0.013838739631647551	0.0044962173195769	6.30951379997301e-05	0.0004014460572755	0.0699459505028414	-227.54582924544744	-243.6492931407487	-243.55125392506244	0.5498335295975718	-221.5395329266338	-241.66886279576036	-241.5214426483402	0.5511518124602135
ENSMUSG00000038102	7.300394965638105	11.291859512746086	11.240710599660488	TRUE	no	Cytosol-localized	0.3401451195263185	0.0041665599297835	0.0021477980496445	0.0003576113833276	0.0005415134704663	-59.73078889740857	-75.6966470858405	-75.5951242432009	0.8193931432962621	-67.03118386304668	-86.98850659858658	-86.83583484286139	0.7946190319404598
ENSMUSG00000034667	-5.9914645471111925	-2.0000000000032117	-2.0511489130888094	FALSE	no	Cytosol-localized	0.6023580594162212	0.0017636611195996	0.0026716384290606	inf	inf	-133.49639042585264	-149.46224861428456	-149.36072577164498	0.6814003325730649	-127.50492587874145	-147.46224861428135	-147.30957685855617	0.6831253967061667
ENSMUSG00000039361	-5.99146454585523	-1.9999999987472492	-2.051148911832847	FALSE	no	Cytosol-localized	0.2771725161068329	0.004974880234197	0.0019076475404833	inf	inf	-24.81058334802692	-40.77644153645885	-40.67491869381925	0.8941419210876358	-18.81911880217169	-38.7764415377116	-38.623769781986404	0.8964055715179616
ENSMUSG00000032407	-5.991464547185586	-2.0000000000776055	-2.0511489131632032	FALSE	no	Cytosol-localized	0.3627360019699015	0.0038089283681095	0.0021680739101984	inf	inf	-88.59457035070591	-104.56042853913785	-104.45890569649825	0.7623490666325028	-82.60310580352032	-102.56042853906024	-102.40775678333505	0.7642790642696953
ENSMUSG00000029176	-5.995444777808288	-2.003980230700307	-2.055129143785905	TRUE	no	Cytosol-localized	0.0002296450950828966	0.0043535454334149	1.0000000000993806e-06	0.0004014417664953	2.0670762086730112e+195	-71.64938341425965	-87.61524160269157	-87.51371876005197	0.7953382619013476	-65.65393863645136	-85.61126137199126	-85.45858961626607	0.7973597106379635
ENSMUSG00000000131	-1.9898216998409026	1.9660156696239284	1.9129674818722293	TRUE	no	Cytosol-localized	0.20243221319807764	0.0069192419510168	0.0017561861010131	0.0006895246292766	0.0009859015297755	-50.332079227219765	-66.15542870507909	-66.05016554718435	0.8338550032602287	-48.34225752737886	-68.12144437470302	-67.96313302905658	0.8274975212080611
ENSMUSG00000033396	24.587464298065214	28.578928845173195	28.527779932087597	TRUE	yes	Cytosol-localized	0.6988919900887585	0.0020879199892882	0.0048462030514893	0.0001571625104735	0.0003637509918535	-41.41621469788616	-57.382072886318085	-57.28055004367849	0.8577823814296314	-66.00367899595138	-85.96100173149128	-85.80832997576609	0.7966628431560905
ENSMUSG00000007029	-5.120945485847415	-1.0618222902655248	-1.109553375134567	TRUE	no	Cytosol-localized	0.0716103186336816	0.0029294028407142	0.0002259562714239	0.0001910806100593	0.0003759623683302	-496.0496961266668	-512.286188908994	-512.1914021791362	0.2993229475432379	-490.9287506408194	-511.2243666187284	-511.0818488040016	0.2993736188828805
ENSMUSG00000005102	-5.189663017352981	-1.198198470245	-1.249347383330596	TRUE	no	Cytosol-localized	0.10793289483455308	0.0053659841739579	0.0006492406257086	0.000582669115232	0.0012460063977435	1.2015041163840294	-14.764354072047896	-14.662831229408301	0.954220454997687	6.39116713373701	-13.566155601802896	-13.413483846077705	0.9547205426732353
ENSMUSG00000030451	11.37795778833538	15.33379515780021	15.280746970048511	TRUE	yes	Cytosol-localized	0.5929978438151828	0.0028084426789063	0.0040918713273689	0.0004124969438121	0.000540920080713	87.42849627179311	71.60514679393378	71.71040995182852	1.1914808364766458	76.05053848345773	56.27135163613357	56.42966298178001	1.1421494417031066
ENSMUSG00000031865	-6.041637052328127	-2.0157710785028087	-2.0651520102366874	TRUE	no	Cytosol-localized	0.00024286584834568768	0.0041164994624057	1.0000000000000732e-06	0.0003584936446458	2.5488379812316993e+175	-223.57873205072693	-239.68219594602817	-239.5841567303419	0.555127556752958	-217.5370949983988	-237.66642486752536	-237.51900472010522	0.5565060361984098
ENSMUSG00000040481	-5.958084801028615	-2.002247431563789	-2.05529561931549	TRUE	no	Cytosol-localized	6.528310727067253e-05	0.0153168983379108	1.0000000003551105e-06	0.0034942439591027	inf	16.900074066481423	1.076724588622099	1.1819877465168358	0.9925090125537352	22.85815886751004	3.078972020185888	3.237283365832326	0.9951198170158796
ENSMUSG00000020290	-6.002205521471211	-2.010740974363216	-2.0618898874487854	TRUE	no	Cytosol-localized	0.00020938858415496785	0.0047748095507162	1.000000000018242e-06	0.0015501869152998	inf	-241.39646480005337	-257.3623229884853	-257.2608001458457	0.5202970025958015	-235.39425927858215	-255.35158201412207	-255.1989102583969	0.5216282169975153
ENSMUSG00000040738	-1.4034438388309454	2.5880207082770283	2.5368717951914306	TRUE	no	Cytosol-localized	0.2596360797810592	0.0030918028892427	0.001084255404263	0.0003335557861253	0.0004723756735301	-19.397477275256033	-35.36333546368796	-35.261812621048364	0.9063243789964284	-17.994033436425088	-37.95135617196499	-37.798684416239794	0.8982565076341444
ENSMUSG00000022119	-5.956918840489951	-2.001081471025116	-2.0541296587768167	TRUE	no	Cytosol-localized	5.587469919424975e-05	0.0178961880729786	1.0000000000005935e-06	0.0074459132142049	inf	17.632472055894034	1.8091225780347104	1.9143857359294474	0.994393990958336	23.589390896383986	3.810204049059826	3.968515394706264	0.997006742288023
ENSMUSG00000005682	25.81298462877342	29.804449175881388	29.75330026279579	TRUE	yes	Cytosol-localized	0.7643013851641806	0.0019136084212665	0.0062052700990823	0.0001592051855884	0.0005224693666619	-56.52942524177189	-72.49528343020381	-72.39376058756422	0.8259773949518592	-82.34240987054531	-102.2997326060852	-102.14706085036	0.7647773377336726
ENSMUSG00000026024	-5.962481097888599	-2.0066437284237537	-2.0596919161754528	TRUE	no	Cytosol-localized	0.0001353157059937554	0.0073891251408591	1.000000000817661e-06	0.0010109593169938	inf	132.16749279390274	116.3441433160434	116.44940647393814	1.33789979860558	138.12997389179134	118.35078704446715	118.50909839011359	1.341434434844264
ENSMUSG00000070733	11.182444298946251	15.138281668411082	15.085233480659383	TRUE	yes	Cytosol-localized	0.6781288465728903	0.0044700724471954	0.0094176972382843	0.0008960886169794	0.0013116230083301	178.09939662863962	162.2760471507803	162.38131030867504	1.5069619032847403	166.91695232969337	147.13776548236922	147.29607682801566	1.4453003859716884
ENSMUSG00000020532	-3.9483697358134577	0.043094811294537294	-0.008054101791060475	TRUE	no	Cytosol-localized	0.2296170385394059	0.0044966322616954	0.0013402469096327	0.0007135982883596	0.0011043300621181	100.56652964374152	84.60067145530961	84.7021942979492	1.2232998647287678	104.51489937955498	84.55757664401507	84.71024839974027	1.2201486844470502
ENSMUSG00000034543	31.928483168144496	35.88432053760931	35.83127234985761	TRUE	yes	Cytosol-localized	0.6415576923810623	0.0051113118266989	0.0091484775956278	0.00044916645013	0.0010953996967062	-117.8347397539052	-133.65808923176454	-133.5528260738698	0.7000712890544858	-149.7632229220497	-169.54240976937385	-169.3840984237274	0.6362919486142067
ENSMUSG00000032815	23.50405573268581	27.529921706511125	27.480540774777253	TRUE	yes	Cytosol-localized	0.8653197075200939	0.0010759065450688	0.0069126901921214	0.0001015416128207	0.0005981197746965	-30.16201796633572	-46.26548186163698	-46.1674426459507	0.8857086419494813	-53.66607369902153	-73.7954035681481	-73.64798342072795	0.8267494944077609
ENSMUSG00000040594	-4.033485705219746	-0.042021158111765544	-0.09317007119736331	TRUE	no	Cytosol-localized	0.21444518495709053	0.0049282120967218	0.0013453311396628	0.0007272143371176	0.0012118129676244	85.27010788036554	69.30424969193362	69.40577253457322	1.1774027580289526	89.30359358558529	69.34627085004539	69.49894260577058	1.1746197278377637
ENSMUSG00000024960	11.191547942027114	15.217413915852433	15.168032984118554	TRUE	yes	Cytosol-localized	0.3326231227739952	0.0028676438100976	0.0014292443620206	0.0002208763389056	0.0003334384715304	-210.71060018300412	-226.81406407830536	-226.7160248626191	0.5726532375475614	-221.90214812503123	-242.0314779941578	-241.88405784673765	0.5506692797930357
ENSMUSG00000030279	16.339123974235648	20.33058852134363	20.27943960825803	TRUE	yes	Cytosol-localized	0.6256025473770471	0.0032486000198321	0.0054282753089744	0.0003059502863846	0.000696780829674	80.24657195348227	64.28071376505035	64.38223660768995	1.1627084105065622	63.907447979246626	43.95012524370672	44.102796999431916	1.1023608368761082
ENSMUSG00000031139	-5.99146454080352	-1.999999993695539	-2.051148906781137	FALSE	no	Cytosol-localized	0.19303923770114284	0.0036096028471443	0.0008634806233101	inf	inf	-46.69064294954708	-62.656501137979006	-62.55497829533941	0.8465458480349777	-40.69917840874356	-60.65650114428347	-60.50382938855827	0.8486890020672595
ENSMUSG00000042446	-5.918893854165489	-1.9999999998923528	-2.055093944049844	FALSE	no	Cytosol-localized	0.5832759305000462	0.0036153486982516	0.0050602929621637	inf	inf	106.9125267783816	91.236951361289	91.34624097877534	1.264360121882458	112.8314206325471	93.23695136118135	93.40133492282519	1.26780524483
ENSMUSG00000018417	-5.9914645471384915	-2.0000000000304965	-2.0511489131160943	FALSE	no	Cytosol-localized	0.3813862436034011	0.0022253832424027	0.0013719878464096			-168.029568050289	-183.9954262387209	-183.89390339608133	0.6250408760256431	-162.0381035031505	-181.9954262386904	-181.84275448296523	0.6266232579903126
ENSMUSG00000032555	47.54808524746878	51.50392261693361	51.45087442918191	TRUE	yes	Cytosol-localized	0.5594606252492862	0.006114114416813	0.0077645869371188	0.0003951945242166	0.0008434542299802	-243.4330003709724	-259.25634984883175	-259.151086690937	0.505626410032687	-290.98108561844117	-310.76027246576535	-310.6019611201189	0.4413367155762376
ENSMUSG00000032737	16.53452381520573	20.49036118467057	20.43731299691887	TRUE	yes	Cytosol-localized	0.7198408590776644	0.0041922886412992	0.010771665872187	0.0003573630862537	0.0013240255931904	75.84848510962769	60.02513563176837	60.13039878966311	1.1562672226310124	59.31396129442196	39.5347744470978	39.69308579274424	1.0936852468374332
ENSMUSG00000048000	-5.921290742424048	-2.0023968881508836	-2.057490832308389	TRUE	no	Cytosol-localized	8.728995729657235e-05	0.0114550715914056	1.0000000000002706e-06	0.0035859864538781	inf	155.32723201745932	139.65165660036675	139.76094621785307	1.440100955034564	161.24852275988337	141.65405348851763	141.81843705016146	1.4440342400788195
ENSMUSG00000001441	-5.96738338138006	-2.011546011915229	-2.064594199666928	TRUE	no	Cytosol-localized	0.00020993511949766837	0.0047623764301239	1.0000000000704526e-06	0.0004556553175959	7.975417400751866e+213	-65.00810136515206	-80.83145084301138	-80.72618768511664	0.80274631902349	-59.040717983772	-78.81990483109615	-78.66159348544971	0.8048773398317525
ENSMUSG00000066643	26.92381237773148	30.879649747196325	30.826601559444626	TRUE	yes	Cytosol-localized	0.5141083467431048	0.0041095744785451	0.0043482256318271	0.0002580409045841	0.0005101165900924	-65.60905854172891	-81.43240801958824	-81.3271448616935	0.8014975086006216	-92.5328709194604	-112.31205776678456	-112.15374642113812	0.7379843787301578
ENSMUSG00000026924	-5.957204421083517	-2.0013670516186863	-2.0544152393703854	TRUE	no	Cytosol-localized	0.0001452050279698449	0.0068858138664191	1.0000000000965151e-06	0.001469249686011	inf	119.55459792396246	103.73124844610314	103.83651160399788	1.2948892581097682	125.51180234504598	105.73261549772182	105.89092684336826	1.298292515584386
ENSMUSG00000038084	-6.01675525713128	-2.0252907100232846	-2.0764396231088824	TRUE	no	Cytosol-localized	0.00025965223023438817	0.0038503052614076	1.0000000004380303e-06	0.000411793864473	4.163586593243127e+195	-216.19604170592032	-232.16189989435225	-232.06037705171266	0.5541308582596064	-210.17928644878904	-230.13660918432896	-229.98393742860378	0.5555688469079675
ENSMUSG00000001150	-5.991464546789302	-1.9999999996813074	-2.051148912766905	FALSE	no	Cytosol-localized	0.23211505267288016	0.0039638626099558	0.0011981901477566			-188.84202436515216	-204.80788255358408	-204.7063597109445	0.5933508688670898	-182.85055981836285	-202.80788255390277	-202.6552107981776	0.5948530229650136
ENSMUSG00000032580	-1.2697308392383206	2.6491630150348726	2.5940690708773673	TRUE	no	Cytosol-localized	0.5161053254003451	0.0122754992075777	0.0130926229312611	0.0028159419719256	0.0049532876064607	195.42818344635975	179.7526080292672	179.86189764675353	1.6040175893653197	196.69791428559807	177.10344501423234	177.26782857587617	1.5884120641370605
ENSMUSG00000028059	-5.91902663986442	-2.000132785591269	-2.0552267297487665	TRUE	no	Cytosol-localized	8.899478510903784e-05	0.0112356176086587	1.0000003694678922e-06	0.0022640106261174	inf	22.994797966490157	7.319222549397573	7.428512166883912	1.0090213181981276	28.913824606354577	9.319355334988842	9.483738896632678	1.0117710562390851
ENSMUSG00000027652	9.275274240417843	13.231111609882674	13.178063422130975	TRUE	no	Cytosol-localized	0.6517573758831605	0.0040867075702503	0.0076485232350378	0.0005542941804107	0.0011580275827803	222.69063334150107	206.86728386364177	206.9725470215365	1.6915021463168718	213.41535910108323	193.6361722537591	193.79448359940554	1.6303249866101204
ENSMUSG00000020899	33.44213785307008	37.39797522253491	37.34492703478321	TRUE	yes	Cytosol-localized	0.6823167942313728	0.0028621958370643	0.0061473954321351	0.0002318412773537	0.0005337580733886	-132.21289979456037	-148.0362492724197	-147.93098611452496	0.6744739489120107	-165.65503764763045	-185.4342244949546	-185.27591314930817	0.6106274238491225
ENSMUSG00000028433	-5.955837370250464	-2.000000000785633	-2.053048188537332	FALSE	no	Cytosol-localized	0.6365220311517157	0.0015523975236859	0.0027185560326048	inf	inf	-195.74007649825467	-211.563425976114	-211.45816281821925	0.5721234982455667	-189.7842391280042	-209.56342597532836	-209.40511462968192	0.5736251347250692
ENSMUSG00000023977	6.97264650761575	10.92848387708058	10.875435689328881	TRUE	no	Cytosol-localized	0.48422056876206104	0.0038600571268716	0.0036238728111776	0.0005529784547188	0.0007419119197507	86.87892861691917	71.05557913905984	71.16084229695458	1.1897856721894249	79.90628210930342	60.127095261979264	60.2854066076257	1.153615513581902
ENSMUSG00000034311	-5.9558373694023246	-1.9999999999374936	-2.053048187689196	FALSE	no	Cytosol-localized	0.44470141515974665	0.0042503482277996	0.0034038189965277			38.71990436296164	22.89655488510232	23.001818042997055	1.0502296682938383	44.67574173236397	24.896554885039812	25.05486623068625	1.0529861766093995
ENSMUSG00000031060	-5.955837379449338	-2.000000009984511	-2.0530481977362123	FALSE	no	Cytosol-localized	0.494138891382703	0.0033769635462523	0.0032987098524851	inf	inf	13.472412133009133	-2.350937344850193	-2.245674186955456	0.9837345948431864	19.42824951245847	-0.3509373348656819	-0.1926259892192439	0.9863165754325918
ENSMUSG00000025665				FALSE	no	Cytosol-localized						-145.5244605473108	-161.49031873574273	-161.38879589310315	0.6612155066769025
ENSMUSG00000037993	-5.918893854312364	-2.000000000039215	-2.0550939441967095	FALSE	no	Cytosol-localized	0.4680853721750702	0.0024205756611658	0.0021301088557535	inf	inf	-18.362985747566167	-34.03856116465875	-33.92927154717241	0.9028526034378442	-12.444091893253804	-32.03856116461954	-31.874177602975703	0.9053126922756448
ENSMUSG00000032637	18.399872584977455	22.318766439250595	22.2636724950931	TRUE	yes	Cytosol-localized	0.6584673240838725	0.0026494887395976	0.005108154749391	0.0002782062100995	0.0004036760507781	46.04614628422246	30.37057086712987	30.47986048461621	1.073524176521431	27.646273699245004	8.051804427879274	8.21618798952311	1.0083294195279562
ENSMUSG00000004040	-5.862727462646717	-1.9438336083735948	-1.998927552531086	TRUE	no	Cytosol-localized	0.04128085431345094	0.0088559114643803	0.0003813208410604	0.0014586834008519	0.0195559907525757	119.0356920908424	103.3601166737498	103.46940629123614	1.3062433107550933	124.89841955348912	105.3039502821234	105.46833384376723	1.3096048113229752
ENSMUSG00000041341	6.723892346851528	10.642786201124679	10.587692256967188	TRUE	no	Cytosol-localized	0.4438591069323199	0.0060966068646887	0.0048657354853941	0.000728674522395	0.0012224191730892	142.01934048768712	126.34376507059454	126.45305468808088	1.389493534159095	135.2954481408356	115.70097886946986	115.8653624311137	1.3467232537511318
ENSMUSG00000022770	-5.9632365067995465	-2.0073991373347155	-2.0604473250864146	TRUE	no	Cytosol-localized	0.00016503924390443142	0.0060581649376454	1.0000000000012383e-06	0.0007492254675208	inf	55.96034015053904	40.136990672679715	40.242253830574455	1.0982008099398386	61.923576657338586	42.14438981001443	42.30270115566087	1.101104333354752
ENSMUSG00000006740	-5.918893854098634	-1.9999999998254907	-2.055093943982982	FALSE	no	Cytosol-localized	0.9564629812170131	0.0002345352110464	0.0051524944387203	inf	inf	-55.214587871519655	-70.89016328861224	-70.7808736711259	0.8177002800601886	-49.29569401742102	-68.89016328878675	-68.72577972714292	0.8199283462180061
ENSMUSG00000021193	-5.991464547125872	-2.0000000000178773	-2.051148913103475	FALSE	no	Cytosol-localized	0.4660124732349545	0.0015196516506293	0.0013262044311326	inf	inf	-200.1354644197892	-216.10132260822112	-215.99979976558154	0.5768327183761417	-194.14399987266333	-214.10132260820325	-213.94865085247807	0.5782930543720565
ENSMUSG00000028960	-5.955837369465023	-2.000000000000192	-2.053048187751891	FALSE	no	Cytosol-localized	0.3231282069580842	0.0032947162207248	0.0015728469641999	inf	inf	-21.626166416353463	-37.44951589421279	-37.34425273631805	0.8982309159986778	-15.67032904688844	-35.449515894212595	-35.29120454856616	0.9005884774579923
ENSMUSG00000064302	-5.923818457408842	-2.0049246031357058	-2.060018547293197	TRUE	no	Cytosol-localized	0.00012164697478524648	0.008219508581644	1.0000000001531687e-06	0.001700861054083	inf	96.81385108650012	81.13827566940752	81.24756528689386	1.2304982689138304	102.73766954390896	83.14320027254323	83.30758383418706	1.2338674592843852
ENSMUSG00000052299	-5.918893854274657	-2.0000000000015064	-2.0550939441590046	FALSE	no	Cytosol-localized	0.23721180149595025	0.0039381429615104	0.0012246833239955			57.97090759154281	42.29533217445023	42.40462179193657	1.10849436793322	63.88980144581747	44.29533217445174	44.459715736095575	1.111514788554296
ENSMUSG00000035673	8.854057786197899	12.772951640471092	12.717857696313587	TRUE	no	Cytosol-localized	0.9411215044110817	0.005185624443321	0.0828876931822911	0.0006901470981258	0.0223313923986992	226.73858831035997	211.0630128932674	211.17230251075372	1.7448685622652793	217.88453052416207	198.2900612527963	198.45444481444014	1.6815030816154657
ENSMUSG00000035437	-1.388752695723582	2.5301411585495828	2.4750472143920774	TRUE	no	Cytosol-localized	0.355742111951692	0.0141344770948874	0.007804683227551	0.0027343616245707	0.004603229976529	253.4036596026604	237.7280841855678	237.83737380305413	1.8745329395890988	254.792412298384	235.19794302701823	235.36232658866206	1.8568895831598864
ENSMUSG00000028580	-5.880948352480658	-2.0004153660799204	-2.057719173383731	TRUE	no	Cytosol-localized	4.701910014287913e-05	0.0212669534421848	1.0000000327337172e-06	0.0069387157164485	inf	237.70306753369303	222.18093558809025	222.29457195172662	1.839524001039023	243.5840158861737	224.18135095417017	224.35229112511036	1.8447372575268133
ENSMUSG00000034560	4.856171064526592	8.775064918799742	8.719970974642244	TRUE	no	Cytosol-localized	0.5015699808413459	0.0066561836967452	0.0066981156851034	0.0009302484649256	0.0016982566559854	67.59752024337523	51.92194482628265	52.03123444376899	1.1375543606242788	62.74134917884864	43.146879907482905	43.31126346912674	1.1080885701612129
ENSMUSG00000018068	8.853042365053057	12.771936219326193	12.716842275168695	TRUE	no	Cytosol-localized	0.49923318180371135	0.0047124125262511	0.004697980405183	0.0006566753509658	0.0010002650309061	84.07616086765893	68.40058545056634	68.50987506805268	1.1890778387506544	75.22311850260587	55.628649231240146	55.793032792883984	1.1458992104660903
ENSMUSG00000017119	-5.918893854208619	-1.9999999999354543	-2.0550939440929596	FALSE	no	Cytosol-localized	0.642045797241318	0.0024701622583528	0.0044306151017557	inf	inf	-191.27196744320207	-206.94754286029465	-206.83825324280832	0.5672216926597792	-185.35307358899345	-204.9475428603592	-204.78315929871536	0.5687672558549388
ENSMUSG00000022350	-5.991464547097905	-1.9999999999899387	-2.051148913075508	FALSE	no	Cytosol-localized	0.2738328224818209	0.0023987902001478	0.0009045678617604	inf	inf	-281.1761705922651	-297.14202878069705	-297.04050593805744	0.4710435454294139	-275.1847060451672	-295.1420287807071	-294.9893570249819	0.4722360607342867
ENSMUSG00000066232	-5.880532986586374	-2.000000000185672	-2.057303807489479	FALSE	no	Cytosol-localized	0.43671949345665795	0.0047684165136059	0.0036970220347082	inf	inf	-4.151400283408147	-19.67353222901095	-19.559895865374585	0.936070676674261	1.7291327031782266	-17.673532228825277	-17.502592057885106	0.9387224349656098
ENSMUSG00000056394	-6.025865972562656	-1.999999998737394	-2.049380930471216	FALSE	no	Cytosol-localized	0.49898584611588404	0.0010484235410126	0.0010441790988224	inf	inf	-531.5464981129151	-547.6499620082163	-547.55192279253	0.2638324985052076	-525.5206321403524	-545.6499620094789	-545.5025418620588	0.2644775657379101
ENSMUSG00000020817	-5.918893839967723	-1.9999999856945863	-2.0550939298520774	FALSE	no	Cytosol-localized	0.5100870394439452	0.0046000248850999	0.0047894488693377	inf	inf	81.18641236243444	65.51083694534185	65.62012656282819	1.1798766984169635	87.10530620240216	67.51083693103644	67.67522049268027	1.1830916212554374
ENSMUSG00000022702				FALSE	no	Cytosol-localized						46.11558203342577	30.44000661633318	30.54929623381952	1.0737245741360746
ENSMUSG00000070738	3.040039761148705	6.95893361542187	6.903839671264379	TRUE	no	Cytosol-localized	0.346446971137349	0.0059525201559436	0.0031554173687321	0.0007107138825628	0.0010531102611724	111.0347929961549	95.35921757906232	95.46850719654866	1.2784488696528788	107.9947532350062	88.40028396364045	88.56466752528428	1.2514281983036255
ENSMUSG00000020697	-5.921755271468221	-2.002861417195067	-2.057955361352562	TRUE	no	Cytosol-localized	0.00014701108426741678	0.0068012081805952	1.0000000000419988e-06	0.0012043974426611	inf	32.07759460253335	16.40201918544077	16.51130880292711	1.0339609290806115	37.999349874001574	18.40488060263584	18.569264164279673	1.0367862362225304
ENSMUSG00000034032	30.220941084140534	34.17677845360538	34.12373026585368	TRUE	yes	Cytosol-localized	0.8397221204873508	0.0012992613557972	0.0068070435176377	0.0001111849759088	0.0004594256065296	-100.87258568079277	-116.69593515865208	-116.59067200075734	0.7315207421511293	-131.0935267649333	-150.87271361225746	-150.71440226661102	0.6678239461987515
ENSMUSG00000002812	-5.9839419988999225	-2.0281046294351484	-2.0811528171868474	TRUE	no	Cytosol-localized	0.0002715784295870308	0.003681177562928	1.0000000000005867e-06	0.0003338428368373	9.068204897361542e+159	-217.6069521474353	-233.43030162529465	-233.3250384673999	0.5406136791596632	-211.62301014853537	-231.4021969958595	-231.24388565021306	0.5420720794891448
ENSMUSG00000040940	-1.9096269149748082	2.046210454490023	1.9931622667383238	TRUE	no	Cytosol-localized	0.26051639500657875	0.003934320981782	0.001386041708094	0.0004717218601491	0.00074349524085	-163.81438040857057	-179.6377298864299	-179.53246672853516	0.6214552662733882	-161.90475349359576	-181.68394034091992	-181.52562899527348	0.6165890485723439
ENSMUSG00000002319	1.44152753684358	5.432992083951547	5.381843170865977	TRUE	no	Cytosol-localized	0.258813475644092	0.0024581561945094	0.000858358763241	0.0002244106488584	0.0003369114426378	-343.41498490237456	-359.3808430908065	-359.27932024816687	0.403168063934549	-344.85651243921814	-364.813835174758	-364.66116341903285	0.3967472679276421
ENSMUSG00000003810	14.69269605995757	18.611589914230706	18.556495970073215	TRUE	yes	Cytosol-localized	0.5713502890446741	0.0048659259061544	0.0064858277094255	0.0005507993874034	0.0010311541759608	105.73807861975116	90.06250320265858	90.17179282014492	1.2603746814551824	91.0453825597936	71.45091328842787	71.6152968500717	1.1956890538884375
ENSMUSG00000062234	23.820178238864948	27.77601560832978	27.72296742057808	TRUE	yes	Cytosol-localized	0.5702696705952238	0.0031058064760075	0.0041215318417449	0.0002211648192023	0.0004149559822619	-28.86771908655583	-44.691068564415154	-44.585805406520414	0.8815367408282198	-52.68789732542078	-72.46708417274493	-72.3087728270985	0.8182336876571543
ENSMUSG00000035325	-5.977926257554316	-2.0220888880894563	-2.0751370758411554	TRUE	no	Cytosol-localized	0.0002087731909226178	0.004788887032875	1.0000000000121862e-06	0.0003492727051428	2.2001221842728716e+167	-299.04894882768116	-314.8722983055405	-314.76703514764574	0.4377794779012043	-293.07102257012684	-312.850209417451	-312.6918980718046	0.4389536238479871
ENSMUSG00000043535	-5.883784033217374	-2.003251046816672	-2.0605548541204755	TRUE	no	Cytosol-localized	0.00011339128213867196	0.0088180201322272	1.0000000000000025e-06	0.0014524207825512	inf	-41.329324535140266	-56.85145648074307	-56.7378201171067	0.8437380106370644	-35.44554050192289	-54.848205433926395	-54.677265262986225	0.8461358871422394
ENSMUSG00000036928	18.501586030940356	22.457423400405183	22.404375212653484	TRUE	yes	Cytosol-localized	0.9466015567572389	0.0008084075724812	0.0143307523615641	9.961178331865764e-05	0.0020710107674954	44.457121097266715	28.63377161940739	28.739034777302127	1.0659560838411757	25.95553506632636	6.176348219002206	6.334659564648644	1.0031370710492744
ENSMUSG00000014496	-5.922557398493694	-2.0036635442205153	-2.0587574883780064	TRUE	no	Cytosol-localized	0.00011535357444410347	0.0086679988136604	1.0000000000074204e-06	0.0012004808400649	inf	139.8583007595042	124.18272534241164	124.29201495989798	1.381445024120623	145.7808581579979	126.18638888663216	126.35077244827599	1.3852228214353777
ENSMUSG00000024769	-5.374429976448564	-1.4555361221754168	-1.510630066332915	TRUE	no	Cytosol-localized	0.2364432802834045	0.011921857037562	0.0036917270351274	0.0050307197794706	0.0092522418500143	-30.078609334624023	-45.75418475171661	-45.64489513423027	0.874861596520964	-24.70417935817546	-44.29864862954119	-44.13426506789735	0.8759624073061798
ENSMUSG00000020549				FALSE	no	Cytosol-localized						-40.384909022176245	-56.20825850003557	-56.10299534214083	0.8556226086996406
ENSMUSG00000020741	21.6797319163381	25.598625770611243	25.543531826453744	TRUE	yes	Cytosol-localized	0.7576219089085616	0.0029867527289252	0.0093359482028122	0.0002224848235047	0.0007618662287883	0.6024402116909293	-15.073135205401655	-14.963845587915317	0.9500756738274004	-21.07729170464717	-40.6717609760129	-40.50737741436906	0.8845445448733549
ENSMUSG00000019907	-5.883297350619671	-2.0027643642189616	-2.060068171522772	TRUE	no	Cytosol-localized	8.561287925482129e-05	0.0116794855616046	1.00000000002334e-06	0.0032012257046992	inf	203.90697463978296	188.38484269418015	188.49847905781652	1.6738131533283802	209.79027199040263	190.3876070583991	190.5585472293393	1.678567794975783
ENSMUSG00000016018	-5.95583737014087	-2.000000000676039	-2.053048188427738	FALSE	no	Cytosol-localized	0.35897118993930904	0.002385688317738	0.0013359670592054			-256.28129495377976	-272.1046444316391	-271.99938127374435	0.4890732820258002	-250.3254575836389	-270.10464443096305	-269.9463330853166	0.4903569389348632
ENSMUSG00000041236	-5.9914645470611845	-1.9999999999532179	-2.051148913038787	FALSE	no	Cytosol-localized	0.5036430429275642	0.0013097868090141	0.0013290133334063			-291.32695879281084	-307.29281698124277	-307.19129413860315	0.4592402861786732	-285.33549424574966	-305.29281698128955	-305.14014522556437	0.4604029198145148
ENSMUSG00000034297	-5.880233515796533	-1.9997005293957955	-2.057004336699606	FALSE	no	Cytosol-localized	0.006618585965686162	0.0187005863220786	0.0001245960881015	0.0094316365199675	8.653989022958468e+23	314.4520228229996	298.9298908773968	299.0435272410332	2.2793479147108906	320.3322563387961	300.9295914067926	301.1005315777328	2.285803078858443
ENSMUSG00000020782	-5.962690631501204	-2.006853262036344	-2.0599014497880432	TRUE	no	Cytosol-localized	0.0002453979486464317	0.0040740136890591	1.0000000000012315e-06	0.0003630235859317	1.5699955763071556e+166	-229.04693559485895	-244.87028507271827	-244.76502191482354	0.5248264698671776	-223.08424496335775	-242.86343181068193	-242.7051204650355	0.5262133097688187
ENSMUSG00000054199	-5.751899464677109	-1.8330056104039443	-1.8880995545614496	TRUE	no	Cytosol-localized	0.13692436227038746	0.0124795137579101	0.001979837441874	0.0056518093854802	0.0230838533368192	168.4428915038455	152.7673160867529	152.87660570423924	1.4917804924726723	174.1947909685226	154.60032169715686	154.7647052588007	1.4951739407690892
ENSMUSG00000015522	-5.884723585341106	-2.004190598940397	-2.0614944062442007	TRUE	no	Cytosol-localized	0.00014777993256866203	0.0067658186245226	1.0000000000363216e-06	0.0007109439220195	inf	69.42906816913813	53.90693622353534	54.020572587171706	1.1496617155334397	75.31379175447924	55.91112682247574	56.08206699341591	1.1529320432522423
ENSMUSG00000041415	-5.88065891688618	-2.000125930485476	-2.057429737789283	TRUE	no	Cytosol-localized	0.0001677765377170994	0.0059593089544712	1.0000000001054202e-06	0.000656156084295	inf	13.177362693604035	-2.3447692519987644	-2.2311328883624006	0.9824950924330522	19.058021610490215	-0.3446433215132884	-0.17370315057311747	0.985278711232271
ENSMUSG00000017264	-5.918893854276391	-2.0000000000032117	-2.055093944160717	FALSE	no	Cytosol-localized	0.46180500455635526	0.0020217108082623	0.0017347544606051	inf	inf	-128.77214258004807	-144.44771799714064	-144.33842837965432	0.6709942056541524	-122.85324872577168	-142.44771799713743	-142.2833344354936	0.6728225277404093
ENSMUSG00000024104	-3.9129349507314544	0.042902418733376635	-0.010145769018322426	TRUE	no	Cytosol-localized	0.1476049532528299	0.0043229826390342	0.0007485891110964	0.0004194999428873	0.0006874684524073	-240.2921103359123	-256.1154598137716	-256.0101966558769	0.5097574871932025	-236.37917538518084	-256.158362232505	-256.00005088685856	0.5083976095949745
ENSMUSG00000021686	-5.95583738386938	-2.000000014404577	-2.053048202156276	FALSE	no	Cytosol-localized	0.0134723738821705	0.0021890279026291	2.989414747438643e-05	inf	inf	-214.23974667395115	-230.06309615181047	-229.95783299391573	0.5453502601601653	-208.28390929008177	-228.0630961374059	-227.90478479175945	0.5467816256928012
ENSMUSG00000026288	-5.880699907525326	-2.0001669211246167	-2.0574707284284273	TRUE	no	Cytosol-localized	7.981245035815984e-05	0.0125283739908183	1.0000000396641702e-06	0.0030254321342222	inf	93.77389825253542	78.25176630693262	78.36540267056898	1.2305608700528614	99.65459816006074	80.25193322805724	80.42287339899741	1.234047453570308
ENSMUSG00000042772	8.941390589878381	12.782032247251777	12.72233389949136	TRUE	no	Cytosol-localized	0.7360439311883352	0.0066876167250803	0.0186484808883903	0.0009022199618495	0.0026233975887809	211.48653261148243	196.12396598198885	196.24230917725512	1.748167390662119	202.54514202160405	183.34193373473707	183.51997527776376	1.6795779139496825
ENSMUSG00000026867	-5.886312357415498	-2.005779371014796	-2.0630831783185997	TRUE	no	Cytosol-localized	0.00012671298545613942	0.0078908509922267	1.0000000000000412e-06	0.0011231147715546	inf	52.88794838538565	37.36581643978285	37.479452803419214	1.0977509473916938	58.77426074280115	39.37159581079764	39.542535981737814	1.1008784953290616
ENSMUSG00000038371	-5.88425369185012	-2.0037207054494104	-2.061024512753221	TRUE	no	Cytosol-localized	0.00016400018687920753	0.0060965540274069	1.0000000000007964e-06	0.0008868144962279	inf	134.40589838024044	118.88376643463764	118.997402798274	1.3784604554597115	140.29015207209056	120.88748714008705	121.05842731102722	1.382379809628573
ENSMUSG00000002718	-5.955837369574397	-2.0000000001095657	-2.0530481878612648	FALSE	no	Cytosol-localized	0.3762084764289575	0.0017092920692397	0.0010308735223901			-195.83804784152235	-211.66139731938168	-211.55613416148694	0.5719783049944053	-189.88221047194796	-209.6613973192721	-209.50308597362567	0.5734795603882541
ENSMUSG00000024908	-5.898400405685891	-2.0178674192851815	-2.075171226588992	TRUE	no	Cytosol-localized	0.00016479915688272673	0.0060669922089149	1.0000000000001302e-06	0.0006364479130642	4.0451437819184256e+288	-179.5186093946768	-195.0407413402796	-194.92710497664322	0.5735461725702651	-173.6202089889909	-193.0228739209944	-192.85193375005423	0.5751996561820045
ENSMUSG00000079487	25.40938312004772	29.365220489512552	29.312172301760853	TRUE	yes	Cytosol-localized	0.8484612658493772	0.0010416654832026	0.0058322568115899	0.0001293073707967	0.0008520495446117	-48.154224997365745	-63.97757447522507	-63.87231131733033	0.8385730016311688	-73.56360811741347	-93.34279496473762	-93.18448361909118	0.7751571827380687
ENSMUSG00000013787	-4.396221921905152	-0.4773280676319587	-0.532422011789464	TRUE	no	Cytosol-localized	0.10817854609475143	0.0049368588957752	0.0005988443261611	0.0003799656281275	0.0006951879801156	-209.04121500910307	-224.71679042619564	-224.60750080870932	0.5407642545148517	-204.64499308719792	-224.23946235856369	-224.07507879691985	0.5400227731227114
ENSMUSG00000034252	-4.415538567144921	-0.5350055807442402	-0.5923093880480508	TRUE	no	Cytosol-localized	0.2761893772241554	0.0080764906895272	0.0030818018740076	0.0018832705530836	0.0026295575464453	132.25940794596974	116.73727600036692	116.85091236400328	1.370220233211137	136.67494651311466	117.27228158111116	117.44322175205133	1.3684903173613725
ENSMUSG00000021952	-5.884959933479287	-2.004426947078578	-2.0617307543823813	TRUE	no	Cytosol-localized	0.00015048971217038854	0.0066439725074891	1.0000000000321845e-06	0.0010167683604918	inf	-37.27207601855928	-52.79420796416208	-52.68057160052571	0.8533545645990357	-31.387116085079995	-50.7897810170835	-50.61884084614333	0.8557825819747686
ENSMUSG00000025224	-5.88087003602727	-2.0003370496265696	-2.0576408569303775	TRUE	no	Cytosol-localized	0.00017216041014598405	0.0058075364415024	1.000000016119723e-06	0.0008854025057548	inf	5.403789071411762	-10.11834287419104	-10.004706510554676	0.9613912517733684	11.284659107439031	-8.11800582456447	-7.947065653624299	0.9641156474333296
ENSMUSG00000027478	-5.9188938551019135	-2.000000000828777	-2.0550939449862824	FALSE	no	Cytosol-localized	0.5464693540356923	0.0014007484621755	0.0016877935683133	inf	inf	-170.82071052332077	-186.49628594041337	-186.38699632292705	0.5992786708657215	-164.90181666821886	-184.4962859395846	-184.33190237794076	0.600911582776776
ENSMUSG00000032175	22.430641518981506	26.349535373254653	26.294441429097155	TRUE	yes	Cytosol-localized	0.5081567441481524	0.0035371706119966	0.003654491711136	0.0003433743832068	0.0006791680113374	-12.245468469687882	-27.921043886780467	-27.811754269294127	0.917822713255159	-34.67610998866939	-54.27057926003512	-54.10619569839128	0.8527930560481567
ENSMUSG00000033732	-5.923820584969633	-2.0049267306964396	-2.060020674853945	TRUE	no	Cytosol-localized	0.00010713785085999394	0.0093327694565741	1.0000000000000025e-06	0.0015471752731444	inf	-175.92513762067276	-191.60071303776533	-191.491423420279	0.5911117811558849	-170.00131703570312	-189.5957863070689	-189.43140274542506	0.5927302899686643
ENSMUSG00000027678	-2.4281403527543333	1.4125013046190737	1.352802956858639	TRUE	no	Cytosol-localized	0.20707144163798485	0.0099280523125283	0.002592687680791	0.0012314113818723	0.0017772143394537	48.0043015594464	32.64173492995281	32.76007812521908	1.086899328898103	50.43244191220073	31.229233625333737	31.407275168360442	1.07934506774868
ENSMUSG00000030180	-1.0095548575630602	2.8310867998103646	2.7713884520499334	TRUE	no	Cytosol-localized	0.41709380175211747	0.0111431098082878	0.0079733618329164	0.0022692262529819	0.0030905735774573	103.65698243774996	88.29441580825639	88.41275900352267	1.2777619093749046	104.66653729531302	85.46332900844602	85.64137055147273	1.2636592674060283
ENSMUSG00000028430	-5.895967679076378	-2.015434692675683	-2.0727384999794936	TRUE	no	Cytosol-localized	0.0002486270355558966	0.0040210887393326	1.0000000000030186e-06	0.0004110516833736	2.160856724862513e+191	-128.6162214398332	-144.138353385436	-144.02471702179963	0.6611785237430565	-122.72025376075682	-142.12291869276032	-141.95197852182014	0.663080137922301
ENSMUSG00000025404	-5.886414761655828	-2.0058817752551192	-2.06318558255893	TRUE	no	Cytosol-localized	0.00015227969899606633	0.0065658635270723	1.0000000012510068e-06	0.0009439214296763	inf	114.64639977702284	99.12426783142004	99.2379041950564	1.3044390925609488	120.53281453867866	101.13014960667516	101.30108977761533	1.3081558796632846
ENSMUSG00000059263	-5.883722312969191	-2.003189326568492	-2.060493133872299	TRUE	no	Cytosol-localized	0.0001271250829976595	0.0078652682178317	1.0000000000737155e-06	0.0010936901148197	inf	44.76688600529552	29.244754059692713	29.358390423329077	1.0731293022013235	50.65060831826471	31.247943386261205	31.418883557201376	1.0761789159015496
ENSMUSG00000017550	-5.841391878979579	-2.0007502216061823	-2.0604485693665993	FALSE	no	Cytosol-localized	5.130436145170521e-05	0.0194905202470913	1.0000000000000025e-06	0.0140345310458595	inf	243.25268608825587	227.89011945876229	228.00846265402856	1.9172876468066744	249.09407796723545	229.89086968036847	230.06891122339516	1.9229475562860323
ENSMUSG00000029415				FALSE	no	Cytosol-localized						72.79025144180352	57.26811949620071	57.38175585983708	1.1605064663874771
ENSMUSG00000033364	-4.742614390810985	-0.9019727334375887	-0.9616710811980056	TRUE	no	Cytosol-localized	0.23535308448249764	0.0153208036785324	0.0047156384591613	0.0036792935740693	0.0061022327886175	218.59665308346524	203.23408645397168	203.35242964923796	1.784676183118727	223.33926747427623	204.13605918740927	204.31410073043597	1.7842364404467264
ENSMUSG00000016933	23.44570377433967	27.326236760740372	27.26893295343657	TRUE	yes	Cytosol-localized	0.7159756014948311	0.0026588874883994	0.0067025881538103	0.0002270469704309	0.0007272714989666	-19.054054483972443	-34.576186429575245	-34.46255006593888	0.8979042683283016	-42.49975825831211	-61.902423190315616	-61.731483019375446	0.8296263767377825
ENSMUSG00000033285	-5.880532986407786	-2.000000000007077	-2.0573038073108876	FALSE	no	Cytosol-localized	0.4390403785329156	0.0022944052847109	0.0017957380997814			-69.94174456989936	-85.46387651550215	-85.35024015186579	0.7789283552440125	-64.06121158349157	-83.46387651549507	-83.2929363445549	0.7811349511512348
ENSMUSG00000037343	21.336802881047333	25.217335867448035	25.16003206014423	TRUE	yes	Cytosol-localized	0.6819289847868353	0.0031921827229276	0.006843886488812	0.0002601369010232	0.0007656600833079	6.622357106751338	-8.899774838851464	-8.7861384752151	0.9646692314842176	-14.714445774295996	-34.1171107062995	-33.94617053535933	0.8965804757768406
ENSMUSG00000078671	-4.829859901094039	-0.9892182437206429	-1.0489165914810883	TRUE	no	Cytosol-localized	0.3171810225568673	0.0173746983988328	0.0080708427662556	0.0061023660856094	0.0091706846512754	317.5568847687134	302.19431813921983	302.3126613344861	2.3795516340125458	322.38674466980746	303.1835363829405	303.3615779259672	2.3795687458363126
ENSMUSG00000028312	-5.840641657389817	-2.0000000000164206	-2.059698347776859	FALSE	no	Cytosol-localized	0.7160941312455533	0.002334803465604	0.0058890612817056	inf	inf	-37.838890735687606	-53.2014573651812	-53.08311416991493	0.8468639918875791	-31.99824907829779	-51.20145736516478	-51.02341582213807	0.8493621157574945
ENSMUSG00000041058	-5.880532986612408	-2.000000000211685	-2.0573038075154955	FALSE	no	Cytosol-localized	0.6272869311031369	0.0021719941572521	0.0036555293145721	inf	inf	94.2728134522766	78.75068150667381	78.86431787031017	1.2322769972143253	100.153346438889	80.7506815068855	80.92162167782567	1.2357678668955498
ENSMUSG00000022771	-1.7278733882531085	2.1910204660200385	2.135926521862542	TRUE	no	Cytosol-localized	0.2443934076692321	0.004130886694757	0.001336094055126	0.0004454430795219	0.0007077250352832	13.461666021660852	-2.213909395431733	-2.104619777945394	0.9834919467126516	15.18953940991396	-4.404929861451771	-4.240546299807936	0.9751237202050064
ENSMUSG00000020923				FALSE	no	Cytosol-localized						29.66469237824256	13.989116961149977	14.098406578636315	1.0272760556022835
ENSMUSG00000058301	-5.755026974593662	-1.8744939881929668	-1.9317977954967773	TRUE	no	Cytosol-localized	0.04389269089063457	0.0063351457019573	0.0002908319907126	0.0007452625517336	0.0040802628491777	-117.68679190451212	-133.20892385011493	-133.09528748647855	0.6816750087249368	-111.93176492991846	-131.33442986192196	-131.16348969098178	0.683366485887703
ENSMUSG00000020064	25.7196395927405	29.600172579141216	29.542868771837405	TRUE	yes	Cytosol-localized	0.4510241087382073	0.0038808644936731	0.0031884158799206	0.0002838535582555	0.0004585306699717	-59.379626618661426	-74.90175856426423	-74.78812220062787	0.8022515357152381	-85.09926621140193	-104.50193114340544	-104.33099097246527	0.7365538961378335
ENSMUSG00000037369	-0.8266522096791391	3.0139894476942857	2.9542910999338687	TRUE	no	Cytosol-localized	0.42797714758354605	0.0151504000386472	0.0113352551666402	0.003611584249616	0.0074271750668155	235.00631968137117	219.6437530518776	219.7620962471439	1.871872951450279	235.8329718910503	216.62976360418332	216.80780514721002	1.8502290966439991
ENSMUSG00000031731	-5.841490241680958	-2.000848584307569	-2.060546932068007	TRUE	no	Cytosol-localized	9.906012479153296e-05	0.0100938792688775	1.0000000001304771e-06	0.001493632309578	inf	78.7756954346878	63.41312880519421	63.53147200046048	1.188605434971569	84.61718567636876	65.41397738950178	65.59201893252849	1.1921145864165337
ENSMUSG00000019820	-5.880532985231731	-1.9999999988310329	-2.05730380613484	FALSE	no	Cytosol-localized	0.38374259978707626	0.0022789110702191	0.0014190746569003	inf	inf	43.65078032316659	28.128648377563792	28.242284741200155	1.0697889093869466	49.531313308398325	30.128648376394825	30.299588547334995	1.072819472866126
ENSMUSG00000020580	-5.841957719468979	-2.001316062095583	-2.061014409856	TRUE	no	Cytosol-localized	0.00011005834245614632	0.0090850899565176	1.000000000021768e-06	0.0020185924902368	inf	150.23010126689428	134.8675346374007	134.98587783266697	1.4630115438592528	156.07205898636326	136.86885069949628	137.04689224252297	1.467332825785514
ENSMUSG00000037475	4.282590559809526	8.163123546210228	8.10581973890642	TRUE	no	Cytosol-localized	0.49933665325167315	0.0037286183386526	0.0037187379794581	0.0006090307004229	0.0009580601082995	19.658233766645072	4.136101821042271	4.249738184678634	1.0004431597601449	15.375643206835546	-4.027021725167957	-3.8560815542277864	0.9751961044268972
ENSMUSG00000039929	-5.842952812853088	-2.0023111554796955	-2.0620095032401267	TRUE	no	Cytosol-localized	0.0001355233856550646	0.0073778003097268	1.0000000000468216e-06	0.0020584848440432	inf	-7.251052563473813	-22.61361919296741	-22.495275997701135	0.9256148687880116	-1.408099750620725	-20.611308037487714	-20.43326649446101	0.9283515332153996
ENSMUSG00000037119	-5.845168726958224	-2.004527069584828	-2.0642254173452628	TRUE	no	Cytosol-localized	0.0001253756280191916	0.0079750318326343	1.000000000117604e-06	0.0012778443493125	inf	25.853947890201916	10.491381260708325	10.609724455974597	1.0191188966295155	31.69911661716014	12.495908330293153	12.67394987331986	1.022138598405402
ENSMUSG00000024613				FALSE	no	Cytosol-localized						-76.51648127158015	-92.19205668867274	-92.0827670711864	0.7721916027829956
ENSMUSG00000027379				FALSE	no	Cytosol-localized						24.16571043729312	8.643578491690322	8.757214855326685	1.013119088476612
ENSMUSG00000002814	12.926990301647677	16.76763195902103	16.7079336112606	TRUE	yes	Cytosol-localized	0.5848802983419986	0.0102163743679755	0.0143942965473556	0.0017567226313877	0.0037765194846863	131.34301482755563	115.98044819806204	116.09879139332831	1.384851192324179	118.41602452590796	99.212816239041	99.39085778206771	1.3151899871093458
ENSMUSG00000033335	-5.921400034883277	-2.002506180610112	-2.0576001247676174	TRUE	no	Cytosol-localized	0.0001576453409345646	0.0063423527061637	1.0000000000313745e-06	0.0005393709029856	1.3605228350350938e+268	-232.8152228116371	-248.49079822872972	-248.3815086112434	0.5072859263872904	-226.89382277675384	-246.4882920481196	-246.32390848647577	0.5086716037996736
ENSMUSG00000061136	-5.889416103090035	-2.008883116689333	-2.0661869239931363	TRUE	no	Cytosol-localized	0.00018929210608150638	0.0052818404782579	1.0000000002221123e-06	0.0007942522941947	inf	-43.58223026503135	-59.10436221063415	-58.99072584699778	0.8384450116668548	-37.692814161941314	-57.09547909394482	-56.92453892300465	0.8408410736781413
ENSMUSG00000039456	-5.484793229286083	-1.685700574825546	-1.7480022986339634	TRUE	no	Cytosol-localized	0.11951501447970789	0.0184076617113244	0.0024986138232289	0.0041203792872735	0.0111373938802253	193.24259583167543	178.04622521383334	178.1696820039568	1.6946680223866308	198.7273890609615	179.73192578865888	179.91768430259077	1.698264150044474
ENSMUSG00000060279	-5.977872162280903	-2.0220347928161004	-2.0750829805677995	TRUE	no	Cytosol-localized	0.0003371134782066076	0.0029653601862631	1.0000000000047558e-06	0.0002123007750223	1.6741850367300724e+99	-438.2180738023962	-454.0414232802555	-453.9361601223608	0.3052629492672589	-432.2402016401153	-452.0193884874394	-451.861077141793	0.3060816365150901
ENSMUSG00000004677	33.78498753053722	37.62562918791065	37.56593084015023	TRUE	yes	Cytosol-localized	0.7783534245691933	0.0026662392410557	0.0093629980069073	0.0001873632841438	0.0007527367692157	-115.46128385908318	-130.82385048857677	-130.7055072933105	0.6757975938565564	-149.2462713896204	-168.4494796764874	-168.27143813346072	0.604044784399825
ENSMUSG00000038644	57.146412487172825	61.06530634144593	61.010212397288456	TRUE	yes	Cytosol-localized	0.5966169652150454	0.0022146473362206	0.0032755372904116	0.0001411416711016	0.0003019158361459	-289.44687339244723	-305.12244880953983	-305.0131591920535	0.4356500058726432	-346.59328587962005	-366.18775515098577	-366.02337158934193	0.3687171721012289
ENSMUSG00000031930	-5.880532986591291	-2.000000000190596	-2.0573038074944066	FALSE	no	Cytosol-localized	0.38594129496254004	0.0023023377180187	0.0014470394980868			-128.86773169159898	-144.38986363720178	-144.2762272735654	0.6607141807915896	-122.98719870500769	-142.3898636370112	-142.218923466071	0.6625858923522586
ENSMUSG00000038545	-0.2695644012431444	3.6109685851575932	3.5536647778537827	TRUE	no	Cytosol-localized	0.24916622111360104	0.0030757984473806	0.0010207120371936	0.0002927231785559	0.0004099068025759	-262.72826393676223	-278.250395882365	-278.13675951872864	0.4545960583747686	-262.4586995355191	-281.8613644675226	-281.6904242965824	0.4487944556628158
ENSMUSG00000033326	-5.850457492216215	-2.0098158348428186	-2.069514182603257	TRUE	no	Cytosol-localized	0.00013682729970872746	0.0073074830448982	1.0000000000004391e-06	0.0010560957643059	inf	-24.476925949001455	-39.83949257849505	-39.72114938322878	0.8804058781983435	-18.62646845678524	-37.82967674365223	-37.65163520062552	0.8830281420075772
ENSMUSG00000030058	-5.930595885490909	-2.011702031217766	-2.066795975375257	TRUE	no	Cytosol-localized	0.00032255428826997453	0.003099253343239	1.00000001058848e-06	0.0004083129490325	1.8823336505545947e+190	-63.232404390445666	-78.90797980753825	-78.79869019005191	0.8002647364219034	-57.30180850495476	-76.89627777632049	-76.73189421467666	0.8024705372641804
ENSMUSG00000039509	-5.918893854636337	-2.0000000003631726	-2.055093944520678	FALSE	no	Cytosol-localized	0.03662523190803352	0.0033553949628459	0.0001275641865737	inf	inf	-236.111526846106	-251.78710226319856	-251.67781264571224	0.5028107061999684	-230.19263299146965	-249.7871022628354	-249.62271870119156	0.504180762620624
ENSMUSG00000034453	-5.88053298515544	-1.999999998754717	-2.0573038060585276	FALSE	no	Cytosol-localized	0.7813720832700378	0.0007710934590012	0.0027558735932148	inf	inf	-104.04128978939858	-119.56342173500136	-119.449785371365	0.7081592127427675	-98.16075680424314	-117.56342173624664	-117.39248156530647	0.7101653294902768
ENSMUSG00000028556	15.155689493554732	18.996331150928135	18.936632803167704	TRUE	yes	Cytosol-localized	0.5491631504003864	0.0028127654526205	0.0034262220106237	0.0003223931274208	0.000515520677159	93.8450064479164	78.48243981842282	78.6007830136891	1.2418309376470371	78.68931695436167	59.48610866749468	59.66415021052139	1.171747843078496
ENSMUSG00000041215	-5.84132975858482	-2.000688101211452	-2.060386448971883	FALSE	no	Cytosol-localized	6.610076794658376e-05	0.0151274172874791	1.0000000005187763e-06	0.0151797808963698	inf	91.30671479274574	75.94414816325214	76.06249135851841	1.2327014950218822	97.14804455133056	77.94483626446359	78.1228778074903	1.23634025565961
ENSMUSG00000024943	-5.841744937103016	-2.0011032797296195	-2.0608016274900365	TRUE	no	Cytosol-localized	8.208519287081971e-05	0.0121814651352654	1.0000000002703193e-06	0.0026140227533817	inf	-158.66333530011198	-174.02590192960557	-173.9075587343393	0.596039091688908	-152.82159036300897	-172.02479864987595	-171.84675710684925	0.5977992363617473
ENSMUSG00000038299				FALSE	no	Cytosol-localized						-56.41302093810166	-71.93515288370446	-71.8215165200681	0.808927100440709
ENSMUSG00000041408	-5.8406416582914815	-2.0000000009180887	-2.05969834867852	FALSE	no	Cytosol-localized	0.4756914587161596	0.0039398900494786	0.0035745594382815	inf	inf	35.88276031788036	20.52019368838677	20.638536883653043	1.0492671327308596	41.72340197617184	22.520193689304858	22.698235232331562	1.05236231601606
ENSMUSG00000025583	-5.795991026779635	-1.955349369406239	-2.015047717166672	TRUE	no	Cytosol-localized	0.03240097595469298	0.0056235845736282	0.0001883110917036	0.0008591143569113	0.0251251141184604	30.338784817850897	14.976218188357304	15.094561383623576	1.0324924606568364	36.13477584463053	16.931567557763543	17.109609100790248	1.035403758714305
ENSMUSG00000020821	-5.847903531410717	-2.0072618740373223	-2.066960221797757	TRUE	no	Cytosol-localized	0.0001269551487125446	0.0078757975158545	1.0000000000039105e-06	0.0011014247466277	inf	6.913082698059807	-8.449483931433786	-8.331140736167514	0.964522395136928	12.760986229470523	-6.442222057396464	-6.264180514369757	0.9673880153838152
ENSMUSG00000030516	-5.837730447180718	-2.0000000000147793	-2.05987706656839	FALSE	no	Cytosol-localized	0.38184945569557444	0.0027830173936022	0.0017191502729066	inf	inf	-159.5476196870485	-174.89854147571225	-174.77984711369444	0.5936285098492	-153.70988923986778	-172.89854147569747	-172.71997004712605	0.5953848072156436
ENSMUSG00000022369	1.768909530905546	5.609551188278957	5.5498528405185255	TRUE	no	Cytosol-localized	0.34261991974196904	0.0087105756931973	0.0045398648887234	0.0010335584294925	0.0016511639757731	148.80724136927742	133.44467473978384	133.5630179350501	1.4569727029245687	147.03833183837187	127.83512355150488	128.0131650945316	1.429301000328157
ENSMUSG00000024740	-5.955837370045629	-2.000000000580826	-2.053048188332525	FALSE	no	Cytosol-localized	0.09063996276026194	0.0021288342934079	0.0002121903901374	inf	inf	-375.1683249668404	-390.99167444469975	-390.886411286805	0.3594283498031156	-369.21248759679474	-388.9916744441189	-388.8333630984725	0.3603717312992041
ENSMUSG00000007880	3.5660680723448195	7.365160726805357	7.302859002996911	TRUE	no	Cytosol-localized	0.6458081765860051	0.0053896786079632	0.0098271565973586	0.0011791491973829	0.0016998448395951	351.8880525432131	336.69168192537103	336.81513871549447	2.7407474436903954	348.3219844708683	329.3265211985657	329.51227971249756	2.6722574363556872
ENSMUSG00000023118	-3.3178147327164993	0.6010791215567224	0.5459851773992455	TRUE	no	Cytosol-localized	0.14088870411692334	0.0043626426716012	0.0007154452228396	0.0003373007692796	0.0005719613986181	-251.1724099919308	-266.84798540902335	-266.738695791537	0.4828603708694476	-247.8545952592143	-267.4490645305801	-267.28468096893624	0.4808024440804709
ENSMUSG00000014850	-5.842531654541602	-2.001889997168213	-2.0615883449286514	TRUE	no	Cytosol-localized	0.00013172562267193524	0.0075905374679309	1.0000000000005245e-06	0.0013340132849467	inf	75.38771939796325	60.02515276846966	60.14349596373593	1.1769565938592603	81.23025105250485	62.02704276563787	62.20508430866458	1.1804349277203026
ENSMUSG00000034160	28.81264491188142	32.65328656925482	32.593588221494386	TRUE	yes	Cytosol-localized	0.9344825758233987	0.0020302867205546	0.0289582136069612	0.0001705692819166	0.004344958185252	-71.77798882155528	-87.14055545104887	-87.02221225578259	0.7673015940187333	-100.5906337334367	-119.79384202030369	-119.61580047727698	0.6958187075063919
ENSMUSG00000031805	36.665826472680834	40.546359459081515	40.489055651777704	TRUE	yes	Cytosol-localized	0.8900284670997773	0.0008320215902707	0.0067337690132448	9.58894307671402e-05	0.0006003300984532	-145.7705584281983	-161.29269037380112	-161.17905401016475	0.6302438085794212	-182.43638490087915	-201.83904983288264	-201.66810966194245	0.561207672073923
ENSMUSG00000010342	20.142017275314302	24.02255026171501	23.9652464544112	TRUE	yes	Cytosol-localized	0.5272527878704935	0.0042199784950915	0.0047065225752849	0.0004139129212138	0.0009516757574483	-83.79194078077617	-99.31407272637897	-99.20043636274261	0.7493688902091629	-103.93395805609047	-123.33662298809398	-123.16568281715381	0.6988048654993797
ENSMUSG00000025982	-5.880532986514027	-2.0000000001133174	-2.057303807417128	FALSE	no	Cytosol-localized	0.35210333646777403	0.0029033624985851	0.0015778498027045	inf	inf	-235.85500952626575	-251.37714147186855	-251.26350510823218	0.4900337161954964	-229.97447653975172	-249.37714147175524	-249.20620130081505	0.4914219136919566
ENSMUSG00000025199	2.6051962809481015	6.445837938321497	6.386139590561062	TRUE	no	Cytosol-localized	0.2793147501529266	0.0063422092332228	0.0024580391894674	0.0005567843801567	0.0008941478816791	16.049874235683358	0.6873076061897647	0.8056508014560368	0.9904837815674468	13.444677954735257	-5.758530332131732	-5.580488789105026	0.96931258768145
ENSMUSG00000010453	0.7708078033355257	4.569900457796052	4.507598733987621	TRUE	no	Cytosol-localized	0.4047102029944617	0.0115590038772788	0.0078584360577303	0.0019322305441802	0.0027248464635126	-15.41264408313695	-30.609014700979053	-30.485557910855597	0.9005030375848286	-16.183451886472476	-35.178915158775105	-34.99315664484322	0.8854685567885197
ENSMUSG00000010097	-5.046977382120289	-1.1664443957195942	-1.2237482030234048	TRUE	no	Cytosol-localized	0.08342012870994003	0.0055243023420942	0.0005027799833325	0.0004502500438272	0.0009021667443971	-130.741706338051	-146.2638382836538	-146.15020192001742	0.6572646650067433	-125.6947289559307	-145.0973938879342	-144.92645371699402	0.6575937008051493
ENSMUSG00000021311	-5.88053298587279	-1.999999999472088	-2.057303806775895	FALSE	no	Cytosol-localized	0.5108348068447729	0.001526443414153	0.0015940635955692			-11.036286338646164	-26.558418284248965	-26.444781920612602	0.9182406090139478	-5.155753352773374	-24.558418284776877	-24.387478113836707	0.9208418571967656
ENSMUSG00000035726	-5.918893854402029	-2.000000000128921	-2.055093944286398	FALSE	no	Cytosol-localized	0.6042460883543582	0.0009490902028359	0.0014490925438345			-479.58862609433186	-495.26420151142446	-495.1549118939381	0.261309476427633	-473.66973223992983	-493.26420151129554	-493.0998179496517	0.2620214913498699
ENSMUSG00000040463	-5.945133041433792	-2.0262391871606837	-2.0813331313181607	TRUE	no	Cytosol-localized	0.00025574102407219593	0.0039092056619939	1.0000000003313036e-06	0.0002795546169049	7.534345851801056e+129	-330.64529388510357	-346.3208693021962	-346.2115796847098	0.3899781609426897	-324.7001608436698	-344.2946301150355	-344.13024655339166	0.3910683549447858
ENSMUSG00000020593	0.16675132565271156	3.9658439801132204	3.903542256304803	TRUE	no	Cytosol-localized	0.4800444836312736	0.0201292379492677	0.0185841467838083	0.0050448134809218	0.0084055597133539	203.69343773355715	188.49706711571503	188.6205239058385	1.7491957004345149	203.52668640790444	184.5312231356018	184.7169816495337	1.7231430303318451
ENSMUSG00000040325	-5.799612716254586	-2.000520061794063	-2.0628217856024946	TRUE	no	Cytosol-localized	9.352094078286028e-05	0.0106917923594248	1.0000000010492855e-06	0.0013703955489188	inf	54.34803013205453	39.151659514212426	39.27511630433588	1.1124827633482768	60.14764284830912	41.15217957600649	41.337938089938376	1.115907545842845
ENSMUSG00000027770	-5.84064165852066	-2.0000000011472565	-2.0596983489076948	FALSE	no	Cytosol-localized	0.4193704089893825	0.0032301831647059	0.0023330592444238			-35.78824089347401	-51.1508075229676	-51.03246432770133	0.8519273871744143	-29.94759923495335	-49.15080752182034	-48.97276597879363	0.8544404473164214
ENSMUSG00000042055	17.29016627567136	21.130807933044757	21.071109585284322	TRUE	yes	Cytosol-localized	0.5561811860487856	0.0034168403983683	0.0042818877559183	0.0002942888448931	0.0005985086167136	61.59555165522309	46.2329850257295	46.35132822099577	1.1307017278632685	44.30538537955173	25.10217709268474	25.280218635711446	1.0602908185185915
ENSMUSG00000029577	-5.889587731397299	-2.0090547449965968	-2.0663585523004038	TRUE	no	Cytosol-localized	0.00021328427508445502	0.0046875781880745	1.0000000000202616e-06	0.0005338603065479	3.0829780143092487e+268	-7.415405702121586	-22.937537647724387	-22.823901284088024	0.9275749958967552	-1.5258179707242867	-20.92848290272779	-20.75754273178762	0.9302262146302008
ENSMUSG00000005417	-5.9276359573533455	-2.0087421030802375	-2.0638360472377144	TRUE	no	Cytosol-localized	0.00025711560050337314	0.0038883011472108	1.0000000000035638e-06	0.000322335555487	1.714693879611619e+155	-329.89640750170435	-345.57198291879695	-345.4626933013106	0.3907640305645997	-323.968771544351	-343.5632408157167	-343.3988572540729	0.3918379908846437
ENSMUSG00000039844	-5.846416767899292	-2.005775110525894	-2.065473458286329	TRUE	no	Cytosol-localized	0.00014964516519482438	0.0066814744969113	1.0000000000004925e-06	0.0007815049736119	inf	28.839307382945343	13.47674075345175	13.595083948718022	1.028001676396369	34.685724150844635	15.482515863977644	15.660557407004351	1.031051438980806
ENSMUSG00000019984	7.691561638076706	11.490654292537243	11.428352568728826	TRUE	no	Cytosol-localized	0.8649783070618131	0.0036845816971712	0.0236042310631458	0.0006263437712427	0.0043180814241324	233.48867375725433	218.29230313941224	218.4157599295357	1.914477379572104	225.79711211917763	206.801648846875	206.98740736080688	1.8434450024092748
ENSMUSG00000037149				FALSE	no	Cytosol-localized						-232.76708504672436	-248.44266046381696	-248.33337084633064	0.5073515747494319
ENSMUSG00000020898	26.287496035072657	30.128137692446032	30.068439344685594	TRUE	yes	Cytosol-localized	0.697021788514868	0.0025910215359679	0.0059608196121704	0.0001646292423038	0.0003885124281574	-46.99297816799625	-62.35554479748984	-62.23720160222357	0.8246255348943762	-73.2804742030689	-92.48368248993587	-92.30564094690916	0.753311745911764
ENSMUSG00000029250	-5.88053298317277	-1.9999999967720328	-2.0573038040758433	FALSE	no	Cytosol-localized	0.9639741173621899	0.0001202552450708	0.0032177683164835	inf	inf	-266.53409825907255	-282.05623020467533	-281.94259384103896	0.4497889256965472	-260.6535652758998	-280.0562302079033	-279.8852900369631	0.4510631152836885
ENSMUSG00000041133	-5.880532992899305	-2.000000006498567	-2.0573038138023776	FALSE	no	Cytosol-localized	0.3027227837587953	0.0020065700939765	0.0008711520619162	inf	inf	-303.8631516651323	-319.3852836107351	-319.2716472470987	0.4052512802682504	-297.982618672233	-317.3852836042365	-317.21434343329634	0.4063993008996169
ENSMUSG00000020952	-5.8805329864065925	-2.0000000000058904	-2.057303807309694	FALSE	no	Cytosol-localized	0.9108577046618831	0.0002032637134769	0.0020769525711265	inf	inf	64.50397719420485	48.98184524860204	49.09548161223841	1.1339538426375182	70.38451018061144	50.98184524860793	51.1527854195481	1.1371661764693712
ENSMUSG00000032366				FALSE	no	Cytosol-localized						303.6593465207782	288.2967798912846	288.41512308655086	2.2853341737648707
ENSMUSG00000020422	-5.226786191668282	-1.4276935372077446	-1.4899952610161904	TRUE	no	Cytosol-localized	0.15397755389809548	0.0108587894178059	0.0019763185250606	0.0027631300004656	0.0059507034946891	273.4085320982189	258.21216148037684	258.3356182705003	2.160660461662735	278.6353182898872	259.6398550175846	259.82561353151647	2.163553224035854
ENSMUSG00000020074	-5.802421756153365	-2.0033291016928274	-2.065630825501259	TRUE	no	Cytosol-localized	0.00012537015056596554	0.0079753803133814	1.0000000008601371e-06	0.0010834601613512	inf	36.9323142248848	21.7359436070427	21.859400397166155	1.055293940416629	42.73473598103816	23.739272708735527	23.925031222667414	1.0585516775081856
ENSMUSG00000020694	-5.799092655990876	-2.0000000015303385	-2.062301725338756	FALSE	no	Cytosol-localized	0.5123762181268162	0.0064671594530035	0.0067954411284534			170.21695776308084	155.02058714523875	155.14404393536222	1.5804540889806362	176.01605041907172	157.0205871467691	157.20634566070098	1.58531702464639
ENSMUSG00000002055	28.66942594302121	32.510067600394635	32.450369252634204	TRUE	yes	Cytosol-localized	0.63813908197646	0.0032441164669924	0.0057209756593183	0.0002577068981915	0.0004869253450016	-70.4237327724127	-85.78629940190629	-85.66795620664001	0.7703282536599564	-99.09315871543392	-118.29636700230093	-118.11832545927422	0.6988542957078228
ENSMUSG00000030662	-5.918893854300393	-2.000000000027285	-2.0550939441847618	FALSE	no	Cytosol-localized	0.3694957350272462	0.0015350104028733	0.0008995653615581	inf	inf	-314.1166703381446	-329.7922457552372	-329.68295613775086	0.4076962956041148	-308.1977764838442	-327.79224575520993	-327.6278621935661	0.4088071846929843
ENSMUSG00000021585	-5.847221835362317	-2.006580177988921	-2.0662785257493548	TRUE	no	Cytosol-localized	0.00013197072263655286	0.0075764382379795	1.0000000000000025e-06	0.0008398173056995	inf	15.095726253857764	-0.2668403756358284	-0.14849718036955623	0.9877402971166228	20.94294808922008	1.7397398023530926	1.9177813453797987	0.9906729351397978
ENSMUSG00000056763	-5.79940604416835	-2.0003133897078555	-2.062615113516287	FALSE	no	Cytosol-localized	4.854737520608119e-05	0.0205974364750277	1.0000000242129738e-06	0.0349128611981228	inf	105.74571263529496	90.54934201745284	90.6727988075763	1.2999746891051405	111.54511867946331	92.5496554071607	92.73541392109259	1.30397584956612
ENSMUSG00000021244	-5.800023174438991	-2.000930519978496	-2.0632322437869277	FALSE	no	Cytosol-localized	8.633034982313099e-05	0.0115824118829444	1.0000000000000025e-06	0.0062859408888508	inf	106.5489888070452	91.35261818920308	91.47607497932654	1.3031429031986064	112.3490119814842	93.35354870918158	93.53930722311347	1.3071562595284705
ENSMUSG00000037364	31.80035157935282	35.68088456575356	35.623580758449734	TRUE	yes	Cytosol-localized	0.549281298287038	0.0026556978277266	0.0032364424753795	0.000220450953201	0.0003788324769551	-104.68186534468305	-120.20399729028586	-120.0903609266495	0.7068932242529062	-136.48221692403587	-155.8848818560394	-155.71394168509923	0.6380742249806665
ENSMUSG00000041164	20.26476255899624	24.105404216369635	24.045705868609218	TRUE	yes	Cytosol-localized	0.4744520673755572	0.0049687942111167	0.0044857082284684	0.00042546867962	0.0008695980490694	-157.1596181784535	-172.5221848079471	-172.40384161268082	0.5986502427742462	-177.42438073744975	-196.62758902431673	-196.44954748129004	0.5565378779359057
ENSMUSG00000012535	-5.880532986493904	-2.000000000093195	-2.0573038073970054	FALSE	no	Cytosol-localized	0.4842262482575351	0.0020540350192018	0.0019283991629615	inf	inf	-231.84895008202545	-247.37108202762823	-247.25744566399186	0.495548042891794	-225.96841709553155	-245.37108202753504	-245.20014185659485	0.4969518617103138
ENSMUSG00000027288	-5.840641657373581	-2.0000000000001847	-2.059698347760616	FALSE	no	Cytosol-localized	0.1540863857095527	0.0033586143205354	0.0006117843866099			-101.5486350407498	-116.9112016702434	-116.79285847497712	0.7036896074333955	-95.70799338337622	-114.91120167024322	-114.73316012721651	0.7057653879862967
ENSMUSG00000023991	-5.801518282714838	-2.0024256282543167	-2.0647273520627483	TRUE	no	Cytosol-localized	8.310336690828856e-05	0.0120322068026239	1.000000000001768e-06	0.001496892853851	inf	25.85548268778936	10.659112069947255	10.782568860070713	1.020459675932622	31.6570009705042	12.661537698201572	12.847296212133461	1.0236070757407476
ENSMUSG00000029657	-5.799092654427717	-1.9999999999671907	-2.0623017237756223	FALSE	no	Cytosol-localized	0.4235602390943022	0.0029784043138768	0.0021884917191053	inf	inf	46.760164417988655	31.563793800146552	31.687250590270008	1.0871946999097022	52.55925707241637	33.56379380011374	33.74955231404563	1.0905399143708543
ENSMUSG00000046591	-5.6908782857958045	-1.935136072208934	-2.00027857142598	TRUE	no	Cytosol-localized	0.06617760369217317	0.0253243677273445	0.0017946731389623	0.0074351088813066	0.0848915686649445	166.75495682372218	151.73198796937453	151.86102022743904	1.5961382035341132	172.445835109518	153.66712404158346	153.86129879886502	1.6009418287107031
ENSMUSG00000005609	-5.79909265440482	-1.9999999999442863	-2.062301723752718	FALSE	no	Cytosol-localized	0.39059212820066197	0.0030321571252471	0.0019434220649172			-35.52564158435409	-50.72201220219619	-50.598555412072734	0.8472578371555026	-29.72654892994927	-48.7220122022519	-48.536253688320016	0.8498647843466068
ENSMUSG00000074643	-5.79909265448714	-2.0000000000266027	-2.06230172383502	FALSE	no	Cytosol-localized	0.5530257165239301	0.0029757523526306	0.0036817947650436	inf	inf	234.8304794205829	219.6341088027408	219.75756559286427	1.9222776409698	240.62957207507003	221.6341088027674	221.8198673166993	1.9281923414037088
ENSMUSG00000038773	-5.801995565545287	-2.0029029110847603	-2.065204634893192	TRUE	no	Cytosol-localized	0.00011698054153866166	0.0085474302524423	1.000000000236206e-06	0.0014402069397609	inf	-30.869410353967925	-46.06578097181003	-45.94232418168657	0.8592972054253485	-25.06741478842264	-44.06287806072527	-43.87711954679338	0.8619487790983542
ENSMUSG00000001924	-5.918893854518387	-2.0000000002452225	-2.0550939444027563	FALSE	no	Cytosol-localized	0.31894046930607284	0.0010943208811261	0.0005124709363397			-518.0411207048633	-533.7166961219558	-533.6074065044695	0.2356478471042282	-512.1222268503449	-531.7166961217106	-531.5523125600668	0.2362899393308261
ENSMUSG00000006276	-1.304567102378229	2.5360745549951815	2.4763762072347504	TRUE	no	Cytosol-localized	0.2554582136435429	0.0078610402687002	0.002697185492099	0.0008554443811307	0.0013915180291636	-68.69877267623426	-84.06133930572784	-83.94299611046156	0.7742007031298501	-67.39420557385603	-86.59741386072302	-86.41937231769631	0.7663127631064246
ENSMUSG00000028034	-5.880532986400482	-1.999999999999801	-2.0573038073036116	FALSE	no	Cytosol-localized	0.005686424339609136	0.0029365305115263	1.6793855563781788e-05	inf	inf	-237.5767291189132	-253.09886106451603	-252.98522470087966	0.4876826684149019	-231.6961961325127	-251.09886106451623	-250.92792089357604	0.489064205719193
ENSMUSG00000001632	1.8530412419845277	5.608783455571427	5.5436409563543805	TRUE	no	Cytosol-localized	0.47570051489179793	0.0134925466921655	0.0122418800532298	0.0027096178041944	0.0043045299263536	220.22422288708285	205.2012540327352	205.3302862907997	1.8904097927818435	218.37118164509832	199.59247057716377	199.78664533444532	1.8513692012345428
ENSMUSG00000033004	-5.801085723051699	-2.0019930685911618	-2.0642947923995933	TRUE	no	Cytosol-localized	0.00015512727186996542	0.0064453197735718	1.0000000000756182e-06	0.0026314042740633	inf	140.62122968682962	125.42485906898752	125.54831585911097	1.444882754276526	146.42231540988132	127.42685213757868	127.61261065151056	1.4493373007603318
ENSMUSG00000040479	32.15027353353449	35.99091519090787	35.93121684314745	TRUE	yes	Cytosol-localized	0.5919708767374242	0.0035594538523901	0.0051640750563528	0.0002734647125162	0.0005919084910142	-101.77088142139309	-117.13344805088668	-117.01510485562041	0.7032351249933618	-133.92115495492757	-153.12436324179455	-152.94632169876786	0.6315632522059689
ENSMUSG00000034931	-5.799092654394357	-1.99999999993382	-2.0623017237422516	FALSE	no	Cytosol-localized	0.3550801575920544	0.0049025266154987	0.0026992345540663	inf	inf	93.6076126688604	78.4112420510183	78.53469884114176	1.253027562963268	99.40670532325476	80.41124205095213	80.59700056488401	1.2568830323875184
ENSMUSG00000022680	-5.8805329864105715	-2.000000000009834	-2.0573038073136445	FALSE	no	Cytosol-localized	0.3517828595715212	0.0018315649763516	0.000993977364508	inf	inf	-332.34038578172493	-347.8625177273277	-347.74888136369134	0.3742642029906486	-326.45985279531436	-345.8625177273179	-345.6915775563777	0.3753244415260431
ENSMUSG00000026083	-5.84064165978225	-2.0000000024088536	-2.059698350169299	FALSE	no	Cytosol-localized	0.7014431339746896	0.000819011185973	0.001924222278648	inf	inf	-293.300254324758	-308.6628209542516	-308.5444777589853	0.4029932701723157	-287.45961266497574	-306.6628209518427	-306.484779408816	0.4041820408836189
ENSMUSG00000031392	43.36947420898176	47.21011586635515	47.150417518594736	TRUE	yes	Cytosol-localized	0.9099864515342846	0.0013363271928618	0.0135095178564619	9.950834848670444e-05	0.0013001187510908	-185.290488103245	-200.65305473273855	-200.53471153747228	0.5516433547690004	-228.65996231222675	-247.8631705990937	-247.685129056067	0.4795243086470986
ENSMUSG00000005371	2.315882531429594	6.071624745016507	6.006482245799475	TRUE	no	Cytosol-localized	0.3841076879536136	0.0119979843457166	0.0074826685396095	0.0019004450096464	0.0026281552867892	77.93188809384225	62.9089192394946	63.03795149755912	1.205026343385137	75.61600556241265	56.837294494478094	57.031469251759646	1.178412964375992
ENSMUSG00000034349	-5.799510455283773	-2.00041780082325	-2.0627195246316816	TRUE	no	Cytosol-localized	0.0001374699226593946	0.0072733186074635	1.0000000163700526e-06	0.0009027009153413	inf	52.19506169583592	36.99869107799381	37.12214786811727	1.1052483872403471	57.99457215111969	38.99910887881706	39.18486739274895	1.10865055512945
ENSMUSG00000020456	-5.840641657381624	-2.000000000008214	-2.059698347768631	FALSE	no	Cytosol-localized	0.7366798814653377	0.0009329538086142	0.0026100865553578	inf	inf	-122.26039990139093	-137.6229665308845	-137.50462333561822	0.662571675618189	-116.4197582440093	-135.62296653087628	-135.4449249878496	0.6645261643368426
ENSMUSG00000021870	-5.799092654650906	-2.000000000190383	-2.0623017239988144	FALSE	no	Cytosol-localized	0.5698796136601372	0.0038154473435695	0.0050552025134096	inf	inf	84.54600922219345	69.34963860435136	69.47309539447481	1.2190882811840291	90.34510187684435	71.34963860454174	71.53539711847363	1.222839322049916
ENSMUSG00000021392	-5.7573649875521085	-2.0016227739651953	-2.0667652731822415	TRUE	no	Cytosol-localized	5.4026379996205855e-05	0.0185084763001558	1.0000000001229902e-06	0.0042257291276529	inf	140.3297535955739	125.30678474122624	125.43581699929075	1.4680911625928286	146.087118583126	127.30840751519143	127.50258227247299	1.4728192763935986
ENSMUSG00000027598	-5.803900800906071	-2.004808146445548	-2.0671098702539794	TRUE	no	Cytosol-localized	0.00011433938107245394	0.0087448930666376	1.0000000001652283e-06	0.001410047183395	inf	50.05193719831759	34.85556658047548	34.97902337059894	1.0980938114131098	55.85583799922366	36.86037472692103	37.04613324085292	1.1014886103292372
ENSMUSG00000058835	-5.799092654477576	-2.000000000017039	-2.0623017238254704	FALSE	no	Cytosol-localized	0.6071615698249047	0.0032368460018369	0.0050027908391773	inf	inf	-86.50236243020117	-101.69873304804328	-101.57527625791982	0.7259855774819052	-80.7032697757236	-99.69873304802624	-99.51297453409435	0.7282193792588102
ENSMUSG00000021945	-2.586552889314248	1.1691893242726792	1.104046825055633	TRUE	no	Cytosol-localized	0.286621307609881	0.0141862252198662	0.0056997418985746	0.0024060166134632	0.0038869457989214	127.15610661738611	112.13313776303848	112.26217002110299	1.4081464595078157	129.74265950670036	110.9639484387658	111.15812319604736	1.3985772464533108
ENSMUSG00000039753	-5.684909974198035	-1.8858173197375194	-1.948119043545951	TRUE	no	Cytosol-localized	0.07340261247988707	0.0195207840065832	0.0015463852618597	0.0037742215317885	0.027708230491647	74.16119001473757	58.964819396895464	59.08827618701892	1.1813219638537096	79.8460999889356	60.850636716632984	61.03639523056487	1.1845468669126027
ENSMUSG00000075415	13.19646155006238	16.995554204522904	16.933252480714472	TRUE	yes	Cytosol-localized	0.7820520838992556	0.0020152290268013	0.0072311499377481	0.000224909585834	0.0006073339208377	123.28997384659009	108.09360322874798	108.21706001887144	1.3709572552056315	110.0935122965277	91.09804902422508	91.28380753815696	1.2982525083490022
ENSMUSG00000042426	-5.840641648982498	-1.9999999916091014	-2.0596983393695325	FALSE	no	Cytosol-localized	0.1443310278520748	0.0022539953500392	0.0003801954683811	inf	inf	-102.45026808430056	-117.81283471379416	-117.69449151852788	0.7018476334583433	-96.60962643531806	-115.81283472218506	-115.63479317915835	0.7039179804425254
ENSMUSG00000032254	-5.807572255333202	-2.0084796008726755	-2.070781324681107	TRUE	no	Cytosol-localized	0.00012154044134963923	0.008226714075218	1.0000000000006346e-06	0.0013221319164924	inf	-29.622639346973525	-44.81900996481563	-44.69555317469217	0.8625498515398176	-23.815067091640323	-42.81053036394295	-42.624771850011065	0.8652260834393535
ENSMUSG00000037519	-5.80042698135172	-2.0013343268911896	-2.063636050699621	TRUE	no	Cytosol-localized	0.00012433185421228943	0.0080419911256013	1.0000000000590058e-06	0.0016417599886263	inf	65.458095111059	50.26172449321689	50.385181283340344	1.1505741801864209	71.25852209241071	52.26305882010808	52.448817334039965	1.1541190750058876
ENSMUSG00000024576	-5.840641675227346	-2.000000017853921	-2.059698365614338	FALSE	no	Cytosol-localized	0.41954634014669173	0.0040551405572169	0.0029310167154269			170.50312353514275	155.14055690564916	155.25890010091544	1.5518227640437896	176.3437652103701	157.14055692350308	157.31859846652978	1.5564004123960835
ENSMUSG00000040651	13.34129525427548	17.097037467862407	17.03189496864536	TRUE	yes	Cytosol-localized	0.8003821932408399	0.0048102227937318	0.0192869400387171	0.0006277961567244	0.0034344462437216	117.63566543325535	102.61269657890772	102.74172883697223	1.366354567108217	104.29437017897988	85.51565911104531	85.70983386832687	1.2903621381039925
ENSMUSG00000024260	-5.799092653296071	-1.9999999988355341	-2.0623017226439657	FALSE	no	Cytosol-localized	0.5991029606383423	0.0030405564688873	0.0045438259793561	inf	inf	129.2631962765623	114.0668256587202	114.19028244884366	1.3959984531796423	135.06228892985837	116.06682565755574	116.25258417148763	1.4002938330306385
ENSMUSG00000021500	-5.840641653203164	-1.9999999958297394	-2.0596983435901564	FALSE	no	Cytosol-localized	0.2923598235833273	0.0025256863166177	0.0010434811795061	inf	inf	-175.77699515181595	-191.1395617813095	-191.02121858604323	0.5671122431291125	-169.9363534986128	-189.13956178547977	-188.96152024245308	0.5687851405945745
ENSMUSG00000032267	-1.2217823709287945	2.5773102835317268	2.515008559723295	TRUE	no	Cytosol-localized	0.2543143714828982	0.0062341682451361	0.0021261487661138	0.0006432947588827	0.0010066297648487	-10.64444882005976	-25.840819437901864	-25.71736264777841	0.913608930925467	-9.422666449130965	-28.41812972143359	-28.232371207501703	0.9037964564080716
ENSMUSG00000024858	44.739920704825124	48.58056236219849	48.52086401443805	TRUE	yes	Cytosol-localized	0.6853999801101744	0.0021755239208129	0.0047396820018529	0.0001313518628131	0.0003382867821075	-194.07086718360335	-209.43343381309697	-209.3150906178307	0.537741189089143	-238.81078788842848	-258.01399617529546	-257.83595463226874	0.4655811335997412
ENSMUSG00000021549	-5.755742221059336	-2.000000007472421	-2.065142506689458	FALSE	no	Cytosol-localized	0.3259476281398957	0.0038020761554191	0.001838548095968			5.373039158465012	-9.649929695882635	-9.52089743781812	0.9578010621554802	11.128781379524348	-7.649929688410214	-7.455754931128661	0.9608808083587664
ENSMUSG00000017210	-5.846810032636597	-2.0061683752632007	-2.0658667230236176	TRUE	no	Cytosol-localized	0.00020776206703581527	0.0048121981659057	1.0000000000015636e-06	0.0004942501756465	4.335166887855593e+241	-192.5135081314894	-207.876074760983	-207.7577315657167	0.5401811735102067	-186.6666980988528	-205.8699063857198	-205.6918648426931	0.5417843431225132
ENSMUSG00000033790	-4.600327629088625	-0.8445854155017116	-0.9097279147187507	TRUE	no	Cytosol-localized	0.21717493474239719	0.0103402429614638	0.0028686378222157	0.002121081755155	0.003546325644046	33.09675313784243	18.07378428349478	18.202816541559297	1.045628447647495	37.69708076693105	18.918369698996493	19.112544456278048	1.0451620972035198
ENSMUSG00000024163	10.067520451273708	13.866613105734189	13.804311381925771	TRUE	yes	Cytosol-localized	0.8714418425765437	0.0025522455285764	0.0173006022387542	0.0004999767440949	0.0027459062384591	181.1352698620583	165.9388992442162	166.06235603433967	1.6336193250273217	171.0677494107846	152.072286138482	152.2580446524139	1.5617227694812612
ENSMUSG00000008855	8.056625076376662	11.85571773083717	11.793416007028739	TRUE	no	Cytosol-localized	0.3822810322276675	0.0034634405471207	0.0021433818556474	0.0003796254822719	0.0005444284505811	-76.29461816580069	-91.4909887836428	-91.36753199351935	0.7487930976785178	-84.35124324217735	-103.34670651447998	-103.16094800054809	0.7202136347195648
ENSMUSG00000063884				FALSE	no	Cytosol-localized						106.34071944265293	90.97815281315933	91.0964960084256	1.2877694333282002
ENSMUSG00000032411	-5.815654853023602	-2.0165621985630366	-2.078863922371454	TRUE	no	Cytosol-localized	0.00016058414360909095	0.0062262648938152	1.0000000000002706e-06	0.0005571393550765	1.2377949454007975e+266	-186.53606823667897	-201.73243885452104	-201.60898206439757	0.5361412792673935	-180.72041338365537	-199.715876655958	-199.5301181420261	0.5378179363297302
ENSMUSG00000001472	-5.88053298450955	-1.9999999981088479	-2.0573038054126513	FALSE	no	Cytosol-localized	0.2985433524319833	0.0024305458720528	0.0010344521153205	inf	inf	-23.605626197933603	-39.1277581435364	-39.01412177990003	0.8865606778695129	-17.725093213424053	-37.12775814542755	-36.95681797448738	0.8890721812015572
ENSMUSG00000034593				FALSE	no	Cytosol-localized						50.416618502713526	35.220247884871426	35.34370467499488	1.0993079800040533
ENSMUSG00000015002	-5.799092654037274	-1.9999999995767581	-2.0623017233851897	FALSE	no	Cytosol-localized	0.014001743496735025	0.0035397427738404	5.026638742699491e-05	inf	inf	-46.39213187049979	-61.5885024883419	-61.46504569821845	0.819813030038399	-40.593039216462515	-59.588502488765144	-59.40274397483326	0.8223355316682317
ENSMUSG00000041406	22.9355770681361	26.734669722596625	26.672367998788193	TRUE	yes	Cytosol-localized	0.5324942289889883	0.0040126509957051	0.0045704537369434	0.000350473890304	0.0006937394863159	-8.485969744601036	-23.68234036244314	-23.558883572319683	0.9196042919483072	-31.421546812737137	-50.41701008503976	-50.231251571107876	0.8455107666923926
ENSMUSG00000032479	-4.226279816057158	-0.3856381586837614	-0.44533650644419964	TRUE	no	Cytosol-localized	0.1206408828430531	0.0057699959775998	0.0007915962831989	0.0004968719399717	0.0008984539911821	65.72103909615768	50.35847246666409	50.47681566193036	1.1443435274840923	69.94731891221484	50.74411062534785	50.92215216837456	1.1423456452616036
ENSMUSG00000039990	6.710457496563805	10.466199710150732	10.401057210933686	TRUE	no	Cytosol-localized	0.7478697074368641	0.0052086337111859	0.015449866535791	0.0011181226465484	0.0024620589859123	249.12571538756455	234.10274653321693	234.23177879128144	2.0714607742751414	242.41525789100075	223.6365468230662	223.83072158034776	1.997735567761194
ENSMUSG00000037020	24.323360938887614	28.122453593348148	28.060151869539716	TRUE	yes	Cytosol-localized	0.5656293718484624	0.0033962089869558	0.0044224803231579	0.0003054589556763	0.0005299958100691	-23.36732223226966	-38.56369285011176	-38.4402360599883	0.8790558664840159	-47.690683171157275	-66.6861464434599	-66.50038792952802	0.8048375768424033
ENSMUSG00000033952	-5.79301360832244	-1.999999999938268	-2.0626922853043084	FALSE	no	Cytosol-localized	0.39564871940836377	0.004868834440419	0.0031874642666055	inf	inf	300.0243543254176	284.85229989188105	284.9765234943655	2.3545084569191506	305.81736793374006	286.8522998918193	287.0392157796698	2.361797956785329
ENSMUSG00000042557	-5.758460575790224	-2.0027183622033533	-2.0678608614203995	TRUE	no	Cytosol-localized	7.550379711812507e-05	0.0132433670265309	1.0000000009292446e-06	0.0026506151272946	inf	155.2787009690597	140.25573211471206	140.38476437277657	1.5392108093462291	161.03716154484994	142.2584504769154	142.45262523419697	1.5441733238024995
ENSMUSG00000040029	-5.8087523101377485	-2.0096596556772113	-2.0719613794856286	TRUE	no	Cytosol-localized	0.00022203769557126935	0.004502739770083	1.0000000000019083e-06	0.0004189984799394	2.7019471185766625e+202	-154.5858695603172	-169.7822401781593	-169.65878338803583	0.5906457860435689	-148.77711725017946	-167.7725805224821	-167.5868220085502	0.5924805003410135
ENSMUSG00000042410	-5.8149320526282935	-2.0158393981677705	-2.078141121976202	TRUE	no	Cytosol-localized	0.00021927236911929078	0.0045595381464446	1.0000000038306463e-06	0.0005297668654852	5.237264409157122e+256	-50.50796509970472	-65.70433571754683	-65.58087892742337	0.8096516392879682	-44.693033047076426	-63.688496319379055	-63.50273780544717	0.8121818574135666
ENSMUSG00000035168	-3.1688326096697494	0.5869096039171495	0.5217671047001033	TRUE	no	Cytosol-localized	0.2802384074231692	0.0113382954297703	0.0044145532172072	0.0023656512284305	0.0034785043201121	185.1440252209041	170.12105636655645	170.25008862462096	1.6917785015971258	188.31285783057385	169.5341467626393	169.72832151992085	1.6833808740430898
ENSMUSG00000039318	-5.73302162627739	-1.933928971816865	-1.9962306956252966	TRUE	no	Cytosol-localized	0.0502571518162189	0.004915061781458	0.000260088303491	0.0008779302613045	0.0090609176111919	-16.86534114683356	-32.061711764675664	-31.93825497455221	0.8965476345258399	-11.132319520556171	-30.1277827928588	-29.94202427892691	0.8991262058432978
ENSMUSG00000032468	-5.7990926555872875	-2.0000000011267645	-2.062301724935196	FALSE	no	Cytosol-localized	0.5003152040928226	0.0036478165029212	0.0036524186309067			83.17166733848163	67.97529672063952	68.09875351076298	1.214021735471374	88.97075999406891	69.97529672176628	70.16105523569817	1.21775718696929
ENSMUSG00000026516	-5.808082622981331	-2.008989968520808	-2.0712916923292255	TRUE	no	Cytosol-localized	0.0001539479441182562	0.0064947022045845	1.0000000000002083e-06	0.000944738284087	inf	-122.54107550129142	-137.73744611913352	-137.61398932901005	0.6508778091757002	-116.73299287831009	-135.72845615061271	-135.54269763668083	0.6528982963548353
ENSMUSG00000028809	-5.840641657535798	-2.0000000001624016	-2.059698347922833	FALSE	no	Cytosol-localized	0.4459642875592917	0.0024896306122849	0.0020039977881611	inf	inf	-112.35266544316994	-127.71523207266353	-127.59688887739725	0.6819322380971019	-106.51202378563414	-125.71523207250112	-125.53719052947442	0.6839438376198351
ENSMUSG00000052296	-5.866196306403367	-2.0255546490299707	-2.085252996790416	TRUE	no	Cytosol-localized	0.00022591772866894299	0.0044253901107176	1.000000000015995e-06	0.0003685127228395	6.579582420909583e+175	-243.2490102884526	-258.6115769179462	-258.4932337226799	0.4661081388927058	-237.38281398204924	-256.5860222689162	-256.4079807258895	0.4675178182537932
ENSMUSG00000009741	27.483923119446246	31.28301577390677	31.220714050098337	TRUE	yes	Cytosol-localized	0.880003120553494	0.0018480241771448	0.0135525777857474	0.0001271313418123	0.0011508774440592	-54.73854191276503	-69.93491253060714	-69.81145574048368	0.7993382121181539	-82.22246503221128	-101.2179283045139	-101.03216979058202	0.724874637382189
ENSMUSG00000021374	-5.756466252373059	-2.0007240387861316	-2.0658665380031778	FALSE	no	Cytosol-localized	5.0740316180372545e-05	0.0197071942502143	1.0000000076004594e-06	0.0164568684835014	inf	159.88957281066843	144.8666039563208	144.9956362143853	1.5618346535243304	165.64603906304148	146.86732799510693	147.0615027523885	1.5668602199853614
ENSMUSG00000027014	-5.758362050702715	-2.0026198371158017	-2.067762336332848	TRUE	no	Cytosol-localized	7.459568532710245e-05	0.0134046010848064	1.0000000001428923e-06	0.0035589246855789	inf	142.8266815166536	127.80371266230595	127.93274492037047	1.4797374875395146	148.5850435673563	129.80633249942176	130.00050725670332	1.4845077933363329
ENSMUSG00000012443	-5.755742213659062	-2.0000000000721485	-2.0651424992891947	FALSE	no	Cytosol-localized	0.5185833507620069	0.0037807734599294	0.0040726596648156			-68.40457112772263	-83.42753998207029	-83.29850772400577	0.7583664003234863	-62.64882891406357	-81.42753998199814	-81.23336522471658	0.7608048774951182
ENSMUSG00000018548	-5.799092652351192	-1.9999999978906544	-2.0623017216990718	FALSE	no	Cytosol-localized	0.28501162665115576	0.0029094173514084	0.0011597639945502	inf	inf	-167.25411374530046	-182.45048436314255	-182.32702757301908	0.568401407340077	-161.45502109294927	-180.4504843652519	-180.26472585132	0.5701503347436331
ENSMUSG00000025437	20.02665019449249	23.782392408079403	23.717249908862364	TRUE	yes	Cytosol-localized	0.6181027213294434	0.0038616132938494	0.0062500410947136	0.0004738753960968	0.0008730798978228	15.889946370307594	0.8669775159599462	0.9960097740244623	0.9902143638167448	-4.136703824184895	-22.915414892119458	-22.721240134837903	0.9155654705885672
ENSMUSG00000028582	31.78563671680591	35.58472937126642	35.52242764745799	TRUE	yes	Cytosol-localized	0.7180408032312021	0.0021830289967194	0.005559328839934	0.0001583272802655	0.0004806698723627	-92.73786857431998	-107.93423919216208	-107.81078240203863	0.7123965265744372	-124.52350529112589	-143.5189685634285	-143.3332100494966	0.6376654389644079
ENSMUSG00000003778	7.652140805249331	11.40788301883623	11.342740519619184	TRUE	no	Cytosol-localized	0.6145586624706452	0.0066180844569378	0.0105520626252593	0.0011608549345082	0.002290029505649	152.03618458650573	137.01321573215807	137.1422479902226	1.5234975264051736	144.3840437812564	125.60533271332184	125.7995074706034	1.4649029021738156
ENSMUSG00000041879	-5.646239135835998	-1.8055974784626017	-1.8652958262230186	TRUE	no	Cytosol-localized	0.04766942443053181	0.0044998442690167	0.000225242149978	0.0004127160746594	0.0016349422676832	-140.35634297274484	-155.71890960223843	-155.60056640697215	0.6286183123808481	-134.71010383690884	-153.91331212377582	-153.73527058074913	0.6301164493663443
ENSMUSG00000033031	-0.3592337802791974	3.4398588741813185	3.377557150372887	TRUE	no	Cytosol-localized	0.38859528179571357	0.0059893463254151	0.0038066957185619	0.0008726941774788	0.0012586791599613	71.16767895640587	55.97130833856376	56.094765128687214	1.1706543595302623	71.52691273668506	52.53144946438244	52.71720797831433	1.1550581076083468
ENSMUSG00000020721	-5.758791144606477	-2.0030489310195776	-2.0681914302366238	TRUE	no	Cytosol-localized	0.00010781156914082648	0.0092744424074661	1.0000000004243313e-06	0.0023019741909884	inf	102.91211093864229	87.88914208429462	88.01817434235913	1.3041516679916063	108.67090208324876	89.8921910153142	90.08636577259576	1.3083577053642554
ENSMUSG00000024376	-5.804267003952901	-2.00517434949235	-2.0674760733007815	TRUE	no	Cytosol-localized	0.00010198851555239005	0.009804025542178	1.0000000000000025e-06	0.0011259818511917	inf	142.04430933793486	126.84793872009276	126.97139551021621	1.4511270667902278	147.84857634188776	128.8531130695851	129.038871583517	1.4556148967894411
ENSMUSG00000029720	8.951090755846678	12.706832969433549	12.641690470216503	TRUE	no	Cytosol-localized	0.6932323470142057	0.0038997783726721	0.0088127039725662	0.0006853460596951	0.0013061182324004	198.00596724358883	182.98299838924115	183.11203064730566	1.762058436028923	189.05487648774215	170.2761654198076	170.47034017708916	1.6873383667891846
ENSMUSG00000003226	-5.794649426303778	-2.0016358179196345	-2.064328103285618	FALSE	no	Cytosol-localized	0.000149826685923222	0.0066733784254615	1.0000000000843617e-06	0.0261162851996522	inf	233.73251399757325	218.56045956403668	218.68468316652115	1.9236467109468	239.52716342387703	220.5620953819563	220.74901126980677	1.9296118969518536
ENSMUSG00000032178	-5.845418420088045	-2.0047767627146484	-2.0644751104750867	TRUE	no	Cytosol-localized	0.00018234038888175714	0.0054832484786422	1.000000000319862e-06	0.0006806338392401	inf	-31.698773280782888	-47.06133991027648	-46.94299671501021	0.8621155273423691	-25.853354860694843	-45.05656314756183	-44.87852160453512	0.8646706476720956
ENSMUSG00000039298	-3.8041537265863496	-0.005061072125812416	-0.06736279593424399	TRUE	no	Cytosol-localized	0.34875820960598847	0.0072878141773021	0.0039028285068734	0.0015122624026375	0.0029213777602122	119.99813795152706	104.80176733368496	104.92522412380842	1.357349582615832	123.8022916781134	104.80682840581078	104.99258691974266	1.3533200796592415
ENSMUSG00000021488	-4.043060895809219	-0.2873186822223204	-0.35246118143936656	TRUE	no	Cytosol-localized	0.24729920874967104	0.0094423432195459	0.0031022738837004	0.0019296273021925	0.0028991022498419	190.76798647816588	175.74501762381823	175.87404988188274	1.7221571967389286	194.8110473739751	176.03233630604055	176.2265110633221	1.7183561158100682
ENSMUSG00000025133	-5.805850832195688	-2.006758177735179	-2.0690599015435964	TRUE	no	Cytosol-localized	0.00021510730875606138	0.0046478425047277	1.000000000022768e-06	0.0005493202661488	5.079726042577165e+257	-211.3907390236613	-226.5871096415034	-226.46365285137992	0.4972438366867009	-205.5848881914656	-224.5803514637682	-224.39459294983632	0.4987840323791023
ENSMUSG00000009470	-5.821066031928325	-2.0219733774677877	-2.084275101276205	TRUE	no	Cytosol-localized	0.0002676110384583963	0.0037357666363291	1.0000000000247257e-06	0.0003730671644644	3.8019760572694356e+177	-134.6097936709408	-149.8061642887829	-149.68270749865943	0.6275040054866093	-128.78872763901248	-147.7841909113151	-147.59843239738322	0.6294766999772445
ENSMUSG00000022685	-5.824301398857386	-2.025208744396849	-2.0875104682052665	TRUE	no	Cytosol-localized	0.00018908784167356066	0.0052875473288462	1.0000000000000025e-06	0.0004602682514014	1.3102221669256464e+223	-215.14377777652527	-230.34014839436736	-230.2166916042439	0.4916207953468197	-209.31947637766788	-228.3149396499705	-228.12918113603862	0.4931711466884605
ENSMUSG00000071054	-5.799097655999134	-2.0000050015386392	-2.062306725347071	TRUE	no	Cytosol-localized	0.00015279624613001577	0.0072329164144697	1.1053313671867792e-06	0.0008405155436648	inf	109.94541091034888	94.74904029250676	94.87249708263022	1.316624353002092	115.74450856634802	96.7490452940454	96.93480380797729	1.3206755248738755
ENSMUSG00000024969	4.028392542944843	7.7841347565317704	7.718992257314724	TRUE	no	Cytosol-localized	0.41149822789424145	0.0103711702318653	0.0072518357189163	0.0017217006737022	0.0026920773206445	119.786027840591	104.76305898624337	104.89209124430788	1.3756842418242448	115.75763529764616	96.9789242297116	97.17309898699315	1.3380309080529529
ENSMUSG00000035152	-5.840641667293454	-2.0000000099200292	-2.059698357680446	FALSE	no	Cytosol-localized	0.46223168780365526	0.0011322023508257	0.0009731696563154	inf	inf	-189.2313166358212	-204.5938832653148	-204.4755400700485	0.5453598457080389	-183.39067496852775	-202.59388325539476	-202.41584171236806	0.5469685768320951
ENSMUSG00000060657	16.059832319715255	19.81557453330217	19.750432034085136	TRUE	yes	Cytosol-localized	0.7947323120421621	0.0042170573566804	0.0163271276469846	0.0005103075737738	0.0024004019394023	76.92353698518444	61.90056813083679	62.02960038890131	1.201187251474936	60.863704665469186	42.08499359753462	42.27916835481617	1.1246637378333717
ENSMUSG00000056999	-5.840641655961321	-1.9999999985878958	-2.059698346348341	FALSE	no	Cytosol-localized	0.4355501589995799	0.0015052269778876	0.0011614882349642	inf	inf	-254.53332376524867	-269.89589039474225	-269.777547199476	0.4510663418196189	-248.69268210928735	-267.89589039615436	-267.71784885312763	0.4523969209971707
ENSMUSG00000002455	-5.799092654450334	-1.9999999999897682	-2.0623017237981855	FALSE	no	Cytosol-localized	0.3774129678711958	0.0017371361615709	0.0010530539193743	inf	inf	-202.708062102006	-217.90443271984807	-217.7809759297246	0.5105005245091003	-196.90896944755568	-215.9044327198583	-215.71867420592642	0.5120712953537278
ENSMUSG00000002227	-5.840641648335065	-1.999999990961669	-2.059698338722086	FALSE	no	Cytosol-localized	0.0014347439424234338	0.0024528959153959	3.524334072971724e-06	inf	inf	-182.19836576405012	-197.5609323935437	-197.44258919827743	0.556624279239128	-176.35772411571506	-195.56093240258204	-195.38289085955535	0.5582662387502392
ENSMUSG00000033392	-0.7710800110945684	2.9846622024923164	2.91951970327527	TRUE	no	Cytosol-localized	0.42905391895970896	0.005516376694492	0.0041454405552926	0.0009999244810027	0.00148041226955	141.8389533394318	126.81598448508416	126.94501674314867	1.475119460496824	142.61003335052638	123.83132228259184	124.0254970398734	1.4567020413637608
ENSMUSG00000030528	-5.755742213923639	-2.000000000336726	-2.0651424995537724	FALSE	no	Cytosol-localized	0.25954976492411297	0.0051111930925526	0.0017916247477696			-61.77314292229468	-76.79611177664233	-76.66707951857782	0.774449286646959	-56.01740070837104	-74.79611177630561	-74.60193701902405	0.7769394772800923
ENSMUSG00000028530	-5.7990926544376435	-1.9999999999771347	-2.0623017237855663	FALSE	no	Cytosol-localized	0.49940747170073846	0.0014322871646665	0.001428896500085			-111.89262742394392	-127.08899804178604	-126.96554125166259	0.6722228798311007	-106.09353476950628	-125.0889980418089	-124.90323952787702	0.6742912579228421
ENSMUSG00000031715	-5.840641657476198	-2.0000000001028013	-2.0596983478632183	FALSE	no	Cytosol-localized	0.7759654192175839	0.0006919191879008	0.0023965289681131	inf	inf	-209.9881375647771	-225.3507041942707	-225.2323609990044	0.5134261737868966	-204.1474959073009	-223.3507041941679	-223.1726626511412	0.5149407052731476
ENSMUSG00000026229	-5.880532984843512	-1.9999999984427745	-2.057303805746585	FALSE	no	Cytosol-localized	0.0024550491629213252	0.0015892401743629	3.911265107879642e-06	inf	inf	-388.824646891036	-404.34677883663875	-404.2331424730024	0.3196365942372337	-382.9441139061925	-402.346778838196	-402.1758386672558	0.3205420803384944
ENSMUSG00000036990	6.74747220440571	10.50321441799258	10.438071918775535	TRUE	no	Cytosol-localized	0.7246866312385969	0.0057965568028401	0.0152578396070328	0.0009249057058378	0.0033421935437423	248.2072217280264	233.18425287367873	233.31328513174324	2.0654485554234654	241.4597495236207	222.68103845568615	222.8752132129677	1.9917040171281275
ENSMUSG00000001415	23.565712642982813	27.32145485656973	27.256312357352694	TRUE	yes	Cytosol-localized	0.690435124003953	0.0043893278359377	0.0097896962597861	0.000313426003017	0.0009310121310563	-12.813858961464366	-27.836827815812015	-27.7077955577475	0.904232594228464	-36.37957160444718	-55.158282672381745	-54.96410791510019	0.8267542424482622
ENSMUSG00000027411	29.37350801272281	33.17260066718332	33.110298943374886	TRUE	yes	Cytosol-localized	0.7939796150863302	0.0016045284694561	0.0061836739947246	0.0001135086151578	0.0004149993120767	-72.03273156788651	-87.22910218572862	-87.10564539560517	0.7585263328168435	-101.40623958060932	-120.40170285291194	-120.21594433898005	0.6839371830787625
ENSMUSG00000030816	16.96803677868192	20.723778992268848	20.6586364930518	TRUE	yes	Cytosol-localized	0.5537735484925171	0.0050614715084369	0.006281360121866	0.0006202579930155	0.0009536780778328	-100.86762381083328	-115.89059266518092	-115.7615604071164	0.6843267219256106	-117.8356605895152	-136.61437165744977	-136.4201969001682	0.6388917596614784
ENSMUSG00000020128	-5.75574221621207	-2.000000002625157	-2.065142501842203	FALSE	no	Cytosol-localized	0.7015440159024328	0.002143302672109	0.0050379997185589			-56.82205440001391	-71.84502325436156	-71.71599099629705	0.7866789160945168	-51.06631218380184	-69.84502325173641	-69.65084849445485	0.789208430300734
ENSMUSG00000049658	-5.71081524725426	-2.000388229879377	-2.068642925252732	TRUE	no	Cytosol-localized	4.879114165354066e-05	0.0204945237272789	1.0000000014412388e-06	0.006190622471748	inf	210.03102547818537	195.1893174086859	195.32445254382102	1.8835639639351651	215.74184072543963	197.18970563856527	197.39309546907376	1.889908359674903
ENSMUSG00000030138	-5.799092654100178	-1.9999999996396411	-2.0623017234480585	FALSE	no	Cytosol-localized	0.6787841863790364	0.0011250839318836	0.0023774955930809	inf	inf	-169.16041914154886	-184.35678975939095	-184.23333296926748	0.5651273981435091	-163.36132648744868	-182.3567897597513	-182.17103124581942	0.5668662516756393
ENSMUSG00000039000	-5.755742213295306	-1.9999999997083648	-2.065142498925411	FALSE	no	Cytosol-localized	0.5103567786209872	0.0023270692780967	0.0024255121454607			-98.81877245181369	-113.84174130616132	-113.71270904809681	0.6887781109246309	-93.06303023851838	-111.84174130645296	-111.6475665491714	0.6909928315378988
ENSMUSG00000028309	18.006083958424995	21.76182617201191	21.696683672794876	TRUE	yes	Cytosol-localized	0.8968935074669774	0.0051340536662541	0.0446596454512848	0.000510570138257	0.0089043285082419	50.880805107030746	35.8578362526831	35.98686851074762	1.106162408488587	32.87472114860575	14.096010080671189	14.290184837952742	1.0293333489077352
ENSMUSG00000020166	-5.758505820151001	-2.0027636065640877	-2.0679061057811197	TRUE	no	Cytosol-localized	7.734745599336231e-05	0.0129276734406083	1.0000000000000025e-06	0.0015089225564686	inf	52.788082810269216	37.76511395592157	37.89414621398609	1.1128590497893187	58.54658863042022	39.76787756248566	39.96205231976721	1.1164471386549295
ENSMUSG00000022995	-5.764776790702058	-2.009034577115141	-2.0741770763321803	TRUE	no	Cytosol-localized	0.00015081114401862202	0.0066298097238906	1.0000000002297792e-06	0.0009939541895856	inf	37.81397624796871	22.791007393621065	22.92003965168558	1.06135459405489	43.57875303867077	24.800041970736206	24.99421672801776	1.064797752385981
ENSMUSG00000041235	-5.75590177955587	-2.0001595659689713	-2.0653020651860174	TRUE	no	Cytosol-localized	9.362063876195681e-05	0.0106804054844368	1.0000000043288472e-06	0.0041115962125567	inf	222.28330584260524	207.2603369882576	207.3893692463221	1.902768084361877	228.03920762216111	209.26049655422656	209.45467131150812	1.9088872736165945
ENSMUSG00000024491	-5.710427018731139	-2.0000000013562556	-2.0682546967296105	FALSE	no	Cytosol-localized	0.4901395113150819	0.0048691668003882	0.0046808315000238			173.1258499277017	158.28414185820222	158.41927699333735	1.6668958756020238	178.83627694643283	160.28414185955847	160.48753169006696	1.6725083196351307
ENSMUSG00000057110	-5.756020571767191	-2.0002783581802746	-2.0654208573973065	TRUE	no	Cytosol-localized	9.890526984640392e-05	0.010109684746023	1.0000000031376349e-06	0.0022906790531444	inf	-20.23805648567317	-35.261025340020815	-35.131993081956296	0.8832359030858364	-14.482035913905978	-33.26074698184054	-33.06657222455899	0.8860766704396338
ENSMUSG00000029687	-5.799092653667714	-1.9999999992071764	-2.062301723015594	FALSE	no	Cytosol-localized	0.37706230395118234	0.0030008978001407	0.0018164343651382			-222.6041430602812	-237.80051367812328	-237.6770568879998	0.4806313300494144	-216.80505040661347	-235.8005136789161	-235.61475516498422	0.4821101956791774
ENSMUSG00000032612	-5.799092654591078	-2.0000000001305125	-2.0623017239389583	FALSE	no	Cytosol-localized	0.21705199824191765	0.0027316191901885	0.0007572704730519	inf	inf	-243.2239672585237	-258.42033787636575	-258.2968810862423	0.4515184315172431	-237.4248746039326	-256.42033787623524	-256.23457936230335	0.4529077189990137
ENSMUSG00000021767	-5.710720003548914	-2.0002929861740313	-2.068547681547386	TRUE	no	Cytosol-localized	4.437995789475723e-05	0.0225316946092017	1.0000000380134817e-06	0.0074242738479304	inf	243.23369847635604	228.39199040685656	228.5271255419917	2.102460516842465	248.94441847990495	230.3922833930306	230.59567322353908	2.1095415550585175
ENSMUSG00000034867	-2.6952365714769897	1.0605056421099235	0.9953631428928915	TRUE	no	Cytosol-localized	0.2537169427638223	0.0067277576644502	0.0022872636457831	0.0008442964558041	0.0014669581010653	54.23618861700706	39.21321976265941	39.34225202072393	1.117970555567711	56.93142518848405	38.15271412054949	38.34688887783104	1.1107552272505512
ENSMUSG00000032480	-1.3797601186633663	2.375982094923547	2.3108395957065078	TRUE	no	Cytosol-localized	0.24527526948810938	0.0066507984195802	0.0021614190031473	0.0008350361774652	0.0011490192169283	-6.172274973533071	-21.19524382788072	-21.066211569816204	0.9234385828340692	-4.7925148548697045	-23.571225922804267	-23.377051165522712	0.913667320886409
ENSMUSG00000024002	-5.713216084015677	-2.0027890666408066	-2.0710437620141455	TRUE	no	Cytosol-localized	9.799238259880436e-05	0.0102038750927543	1.0000000244645858e-06	0.0019964210857619	inf	20.702795465924176	5.861087396424699	5.996222531559834	1.006270617321812	26.416011549939853	7.863876463065505	8.06726629357398	1.009668058443009
ENSMUSG00000032400	14.423293317759217	18.222385972219712	18.16008424841128	TRUE	yes	Cytosol-localized	0.5055140146558582	0.0048508908008713	0.0049590753956333	0.000493601436791	0.0009259751594916	-87.14318597917033	-102.33955659701245	-102.21609980688899	0.7245771616177161	-101.56647929692954	-120.56194256923216	-120.37618405530027	0.6836051609682166
ENSMUSG00000053477	-5.711159377927288	-2.000732360552405	-2.06898705592576	FALSE	no	Cytosol-localized	7.07632596293241e-05	0.0141306271358648	1.0000000000000025e-06	0.0163704025379369	inf	258.54135898658245	243.69965091708295	243.83478605221808	2.2117763061432902	264.25251836450974	245.70038327763535	245.90377310814384	2.21922874611386
ENSMUSG00000025793	-5.755742213590992	-2.0000000000040785	-2.0651424992211105	FALSE	no	Cytosol-localized	0.5466896956904505	0.0020757440836674	0.0025033357738466	inf	inf	-24.78373576640327	-39.80670462075092	-39.6776723626864	0.8706214481066024	-19.02799355281228	-37.80670462074684	-37.61252986346529	0.87342087398477
ENSMUSG00000029594	-5.755742245058499	-2.000000031471558	-2.065142530688604	FALSE	no	Cytosol-localized	0.7771532593870184	0.0014771900647174	0.0051515362996625	inf	inf	-97.80190916212196	-112.8248780164696	-112.69584575840508	0.6909981150091727	-92.04616691706346	-110.82487798499804	-110.63070322771648	0.6932199739689179
ENSMUSG00000040084	-5.7990926544381125	-1.9999999999775468	-2.062301723785964	FALSE	no	Cytosol-localized	0.8154453426469588	0.0007553871134019	0.0033376394416359	inf	inf	-208.5947732137549	-223.791143831597	-223.66768704147353	0.5014746945089951	-202.7956805593168	-221.79114383161945	-221.60538531768756	0.5030176935689886
ENSMUSG00000022272	-5.710427017423854	-2.000000000048985	-2.0682546954223255	FALSE	no	Cytosol-localized	0.4837546154082219	0.0075230432750059	0.0070495679280071			129.90985447290078	115.0681464034013	115.20328153853643	1.4446452894093944	135.62028149032463	117.06814640345029	117.27153623395876	1.4495094149631964
ENSMUSG00000038379	-5.755952096022611	-2.0002098824356978	-2.065352381652744	TRUE	no	Cytosol-localized	9.814719536478356e-05	0.0101877784718765	1.0000000312108269e-06	0.0015556800446507	inf	-66.64465019114861	-81.66761904549627	-81.53858678743175	0.7626018067673633	-60.888698095126	-79.66740916306057	-79.47323440577901	0.7650544107464954
ENSMUSG00000026082	-2.534486089377509	1.175940927997317	1.107686232623962	TRUE	no	Cytosol-localized	0.41246797071454294	0.0175388591175789	0.0123128906481475	0.0054153901023687	0.0088001391681518	233.20536126682345	218.36365319732397	218.4987883324591	2.0337917724112935	235.73984735620095	217.18771226932665	217.39110209983514	2.0192919011116057
ENSMUSG00000027104	-5.7110105413033665	-2.0005835239284977	-2.0688382193018384	TRUE	no	Cytosol-localized	3.99941773495851e-05	0.0250026396863249	1.0000000000000025e-06	0.0098077616162322	inf	110.54983998971578	95.7081319202163	95.84326705535143	1.3549408615287435	116.26085053101914	97.7087154441448	97.91210527465327	1.35950557880362
ENSMUSG00000001052	5.207719472895235	8.918146490270118	8.849891794896763	TRUE	no	Cytosol-localized	0.5330252498148449	0.0077100514832579	0.0088005874328738	0.0015085548555712	0.0025259112863065	177.1187093427095	162.27700127321003	162.41213640834516	1.6890808892231552	171.91098986981427	153.35885478293991	153.5622446134484	1.634591740579581
ENSMUSG00000033628	-5.755742205712025	-1.9999999921251117	-2.065142491342158	FALSE	no	Cytosol-localized	0.15877644858430112	0.0052951005469565	0.000999421923373	inf	inf	-56.64991091162169	-71.67287976596934	-71.54384750790483	0.7871075823779532	-50.894168705909664	-69.67287977384423	-69.47870501656267	0.789638474906114
ENSMUSG00000017999	-5.755742213723771	-2.0000000001368505	-2.0651424993538825	FALSE	no	Cytosol-localized	0.5638983296230539	0.0022048075988356	0.0028509116258348	inf	inf	-46.4539107995098	-61.47687965385745	-61.34784739579293	0.8129184211719251	-40.69816858578603	-59.4768796537206	-59.28270489643905	0.8155323067709019
ENSMUSG00000032293	-5.714514128674864	-2.004087111299995	-2.072341806673336	TRUE	no	Cytosol-localized	0.00011647312063784583	0.0085846719089904	1.0000000000128046e-06	0.0009507895317357	inf	-47.5212296169112	-62.362937686410675	-62.22780255127554	0.802794647782869	-41.806715488236335	-60.35885057511068	-60.1554607446022	0.8055085613261114
ENSMUSG00000028678	-5.714608207526403	-2.0041811901515345	-2.0724358855248752	TRUE	no	Cytosol-localized	9.259572131650531e-05	0.010798635078356	1.0000000000354104e-06	0.0014609501299054	inf	-31.475107321445567	-46.316815390945045	-46.18168025580991	0.8466029437679279	-25.760499113919163	-44.31263420079351	-44.10924437028503	0.8494652194950856
ENSMUSG00000019977	-5.759079873238392	-2.0033376596514927	-2.068480158868539	TRUE	no	Cytosol-localized	0.00015971891060164383	0.006259999378927	1.0000000000798017e-06	0.0010103336490157	inf	204.4123250140172	189.38935615966955	189.51838841773406	1.7981457151057385	210.1714048872556	191.39269381932104	191.5868685766026	1.8039465876948075
ENSMUSG00000002968				FALSE	no	Cytosol-localized						64.89564282469753	49.699272206855426	49.82272899697888	1.1486148108050511
ENSMUSG00000018076	-4.222205467136121	-0.5117784497612945	-0.5800331451346494	TRUE	no	Cytosol-localized	0.25430488654910754	0.0126942842309814	0.0043291399567344	0.0032466907085303	0.0048709850355422	215.87911955606165	201.03741148656215	201.17254662169728	1.9203937778593736	220.10132502319777	201.54918993632344	201.75257976683193	1.9173877627323888
ENSMUSG00000039367	9.835726780546187	13.591468994133102	13.526326494916066	TRUE	no	Cytosol-localized	0.3491291268736715	0.0040320083383853	0.0021627816036171	0.0003408781539938	0.0005200824820187	-10.998533541661596	-26.021502396009247	-25.89247013794473	0.9094420890088458	-20.834260322207783	-39.61297139014235	-39.4187966328608	0.8684426120146856
ENSMUSG00000057406	-5.710804391487123	-2.0003773741122544	-2.0686320694855915	TRUE	no	Cytosol-localized	0.00014916499364069468	0.0067029858267036	1.0000000032080282e-06	0.0011721852989066	inf	-1.828750944444451	-16.67045901394393	-16.535323878808793	0.9339272535611768	3.882053447042672	-14.670081639831675	-14.466691809323201	0.9370729607183068
ENSMUSG00000034269	6.939216472586644	10.649643489961514	10.581388794588175	TRUE	no	Cytosol-localized	0.47862821749424506	0.009821199336263	0.009016029040504	0.0012927725112204	0.002225246608985	28.508016514298703	13.666308444799224	13.801443579934359	1.0326167779764306	21.56880004171206	3.01666495483771	3.2200547853461843	0.9935918727804276
ENSMUSG00000031563	-5.755742208482232	-1.9999999948953189	-2.065142494112351	FALSE	no	Cytosol-localized	0.6161899733835489	0.0019146332932739	0.0030738588265196			-22.23292386924614	-37.25589272359379	-37.12686046552927	0.8776777108899781	-16.477181660763907	-35.25589272869847	-35.06171797141692	0.8804998257017672
ENSMUSG00000028330	-5.799092654455194	-1.9999999999946567	-2.0623017238031025	FALSE	no	Cytosol-localized	0.12791535412685964	0.0024632868356028	0.0003613092024762	inf	inf	-279.8668418667984	-295.0632124846405	-294.93975569451703	0.40406557571291	-274.0677492123432	-293.0632124846458	-292.87745397071393	0.4053088544074047
ENSMUSG00000052698	-5.799092654532515	-2.000000000071992	-2.0623017238804096	FALSE	no	Cytosol-localized	0.047374238427748884	0.0023986056616879	0.0001192830606674	inf	inf	-114.92357544165183	-130.11994605949394	-129.99648926937047	0.6660769876865977	-109.12448278711932	-128.11994605942195	-127.93418754549006	0.6681264553411638
ENSMUSG00000022394	-5.7557422142773405	-2.0000000006904273	-2.0651424999074646	FALSE	no	Cytosol-localized	0.6318090993098955	0.0021808142876021	0.0037422388989774	inf	inf	11.863864147735256	-3.1591047066123945	-3.0300724485478785	0.977678302886398	17.619606362012597	-1.1591047059219672	-0.9649299486404138	0.9808219630264394
ENSMUSG00000037876	-5.710683710112562	-2.0002566927377075	-2.0685113881110055	FALSE	no	Cytosol-localized	4.1847553198350336e-05	0.0238952689857694	1.000000387640296e-06	0.0265774984944681	inf	343.28358754133444	328.44187947183497	328.5770146069701	2.928233549041948	348.994271251447	330.4421361645727	330.64552599508113	2.938095418570336
ENSMUSG00000043241	-5.710427016766502	-1.9999999993916333	-2.068254694764974	FALSE	no	Cytosol-localized	0.649121058492188	0.003701067051514	0.0068469214815385	inf	inf	94.39195818998007	79.5502501204806	79.68538525561573	1.2843527422076622	100.10238520674658	81.55025011987223	81.7536399503807	1.2886771622124993
ENSMUSG00000021144	0.6994510160500624	4.455193229636961	4.390050730419915	TRUE	no	Cytosol-localized	0.23350246476878214	0.0044158379622796	0.0013452216097483	0.0003696784083971	0.0005650562073549	-74.65244287120342	-89.67541172555107	-89.54637946748656	0.7435194313770268	-75.35189388725348	-94.13060495518803	-93.93643019790647	0.7308274237955821
ENSMUSG00000031095	-5.799092657349604	-2.0000000028890668	-2.0623017266975125	FALSE	no	Cytosol-localized	0.5045871855065632	0.0015821284320729	0.0016114272971842			-255.05332888175417	-270.24969949959626	-270.1262427094728	0.4356197128456371	-249.25423622440456	-268.2496994967072	-268.0639409827753	0.4369600811966799
ENSMUSG00000054808	-5.808344784133908	-2.0092521296733707	-2.071553853481788	FALSE	no	Cytosol-localized	0.00036460197752339994	0.0027417168851417	1.0000000001095234e-06	0.0042827854984161	inf	-144.64930248109584	-159.84567309893794	-159.72221630881447	0.6087010742110374	-138.84095769696194	-157.83642096926457	-157.65066245533268	0.6105911193478336
ENSMUSG00000032582	-5.7130425994412875	-2.0026155820664187	-2.070870277439756	TRUE	no	Cytosol-localized	0.00010806215335658834	0.0092529336755604	1.0000000000001052e-06	0.0011768702817532	inf	-4.788005589887085	-19.629713659386564	-19.494578524251427	0.92482052510584	0.9250370095542024	-17.627098077320145	-17.42370824681167	0.9279424356796758
ENSMUSG00000022983	-4.197554116594112	-0.48712709921924446	-0.5553817945925839	TRUE	no	Cytosol-localized	0.24503826700146375	0.0115206093266759	0.0037392493166472	0.0027604507194169	0.0040815251327309	17.306963952945065	2.465255883445586	2.600391018580721	0.9950190100741494	21.504518069539177	2.9523829826648305	3.155772813173305	0.993380405071502
ENSMUSG00000032253	-5.707656149885878	-2.000545885137001	-2.0690342974510685	TRUE	no	Cytosol-localized	7.347819688343796e-05	0.0136084793550579	1.000000003532288e-06	0.0057629415670305	inf	128.75892089619433	113.93047983719882	114.0660730575378	1.4409557812465263	134.4665770460802	115.93102572233582	116.13510735498888	1.4458264972099957
ENSMUSG00000055491	-5.710790220637236	-2.000363203262353	-2.0686178986356936	TRUE	no	Cytosol-localized	7.409255326794186e-05	0.0134956330241707	1.0000000012813258e-06	0.003933018866613	inf	120.87038768854316	106.02867961904369	106.16381475417882	1.4020448915548178	126.5811779091804	108.02904282230604	108.23243265281451	1.4067672732868155
ENSMUSG00000028163	-5.712089430590339	-2.0016624132154703	-2.069917108588811	TRUE	no	Cytosol-localized	0.0001568638563351871	0.0063739548396321	1.0000000001073724e-06	0.0008126695947053	inf	-39.62835648103204	-54.470064550531525	-54.33492941539639	0.8240525412028558	-33.916267050441704	-52.468402137316055	-52.26501230680758	0.8268316803145647
ENSMUSG00000024498				FALSE	no	Cytosol-localized						84.58675778086771	69.74504971136824	69.88018484650337	1.243322631851654
ENSMUSG00000029014				FALSE	no	Cytosol-localized						-82.32189972085251	-97.68446635034611	-97.56612315507984	0.7441398836680039
ENSMUSG00000093445	-1.3021331245760308	2.4082938927987954	2.3400391974254546	TRUE	no	Cytosol-localized	0.28396368036926334	0.0106257310781637	0.0042139227031465	0.0016933609122393	0.0027373083885271	119.71565513141049	104.873947061911	105.00908219704613	1.3966942437715884	121.01778825598652	102.4656531691122	102.66904299962067	1.3810893033815883
ENSMUSG00000024991	-5.755742213592484	-2.0000000000055564	-2.0651424992226026	FALSE	no	Cytosol-localized	0.6336244593409044	0.0023835974914175	0.0041222884832016			-78.97533980583599	-93.99830866018364	-93.86927640211913	0.7334173020906081	-73.2195975922435	-91.99830866017808	-91.80413390289652	0.7357755570812661
ENSMUSG00000038417	-5.799092653542459	-1.999999999081922	-2.0623017228903677	FALSE	no	Cytosol-localized	0.5194885812727846	0.0011486824869722	0.0012418590115313			-323.06605401160186	-338.26242462944396	-338.1389678393205	0.3544865758599718	-317.2669613580594	-336.26242463036203	-336.07666611643015	0.3555773037847056
ENSMUSG00000029686	-5.755742213272086	-1.9999999996851443	-2.0651424989021905	FALSE	no	Cytosol-localized	0.0722714410375383	0.004253243741513	0.0003313340430382	inf	inf	-111.91348621947456	-126.9364550738222	-126.80742281575769	0.660819153048767	-106.15774400620248	-124.93645507413706	-124.7422803168555	0.662943973475916
ENSMUSG00000015536				FALSE	no	Cytosol-localized						-88.58806433865986	-103.42977240815934	-103.29463727302421	0.7007253785219826
ENSMUSG00000033909	2.7975827598104956	6.508009777185379	6.439755081812024	TRUE	no	Cytosol-localized	0.6002703499620984	0.0087017485762468	0.0130673360423741	0.0024168767430309	0.0042436282138356	164.63850111481037	149.7967930453109	149.93192818044602	1.6207019140045995	161.84091835499987	143.2887832681255	143.492173098634	1.5809856245467864
ENSMUSG00000028127	-5.710900582319823	-2.0004735649449543	-2.0687282603182933	TRUE	no	Cytosol-localized	0.00010110930611373195	0.0098892864479547	1.0000000000187482e-06	0.0018582116700004	inf	22.909423444445913	8.067715374946435	8.20285051008157	1.0136500770711054	28.620324026765736	10.068188939891389	10.271578770399863	1.0170646351471442
ENSMUSG00000020790	-5.714269467129782	-2.003842449754913	-2.07209714512825	TRUE	no	Cytosol-localized	0.00011089056625267823	0.009016899663108	1.000000000051888e-06	0.0017375005067085	inf	39.24572304380139	24.40401497430191	24.539150109437045	1.069992309695959	44.95999251093117	26.40785742405682	26.611247254565296	1.073608637210013
ENSMUSG00000039176	31.185401229310045	34.941143442896944	34.8760009436799	TRUE	yes	Cytosol-localized	0.8365755477079124	0.0017924218299856	0.0091754707029018	0.0001143515917809	0.0006790401331187	-82.06860941361833	-97.091578267966	-96.96254600990149	0.7262730304319367	-113.25401064292838	-132.03272171086294	-131.83854695358139	0.6482224613986685
ENSMUSG00000029833	-5.7113047771732255	-2.0008777597983567	-2.0691324551717116	TRUE	no	Cytosol-localized	8.646930572232277e-05	0.0115637973771918	1.0000000000251164e-06	0.00124356495247	inf	-128.1847201841942	-143.02642825369367	-142.89129311855854	0.6146182227799529	-122.47341540702097	-141.0255504938953	-140.82216066338682	0.6166894368041801
ENSMUSG00000029480	-5.710427017377583	-2.0000000000027143	-2.068254695376069	FALSE	no	Cytosol-localized	0.4138358230714172	0.0028533466824105	0.0020144818112406			142.37344498516885	127.53173691566936	127.66687205080449	1.5055134220333777	148.08387200254643	129.53173691567207	129.73512674618055	1.5105824907944465
ENSMUSG00000025001	-5.76536407604965	-2.009621862462737	-2.074764361679776	TRUE	no	Cytosol-localized	0.00013941547494448477	0.0071718048869969	1.0000000000047948e-06	0.0008025112608667	inf	-49.16906797576709	-64.19203683011474	-64.06300457205023	0.8059635289216985	-43.40370389971744	-62.18241496765201	-61.988240210370456	0.8085796715352137
ENSMUSG00000042211	-5.715613389095438	-2.005186371720569	-2.07344106709391	TRUE	no	Cytosol-localized	0.00011556656354120109	0.0086520218552108	1.0000000000536269e-06	0.0009922329246174	inf	101.29569344882329	86.4539853793238	86.58912051445893	1.3140512724233817	107.01130683791872	88.45917175104437	88.66256158155284	1.3184983304083275
ENSMUSG00000021555	-5.7680293245768155	-2.0122871109899023	-2.0774296102069343	TRUE	no	Cytosol-localized	0.0001963793185216152	0.0050911859162171	1.0000000000120833e-06	0.0005906227824686	3.444831206070665e+283	-48.85316824787401	-63.87613710222166	-63.74710484415714	0.8067696395651495	-43.085138923297194	-61.86384999123176	-61.66967523395021	0.809395225477085
ENSMUSG00000002957	-5.779168146612335	-2.023425933025436	-2.0885684322424822	TRUE	no	Cytosol-localized	0.0002524993226805094	0.0039594066632104	1.0000000000000025e-06	0.0003541036453924	1.1639930431710414e+172	-157.65027930262835	-172.673248156976	-172.5442158989115	0.5717738347816341	-151.871111156016	-170.64982222395057	-170.455647466669	0.5736548608652232
ENSMUSG00000024812	-5.710427017752931	-2.0000000003780656	-2.0682546957514027	FALSE	no	Cytosol-localized	0.03517336295900011	0.0061504647409564	0.000224219067338	inf	inf	-14.991659299283755	-29.833367368783236	-29.6982322336481	0.8940956486228759	-9.281232281530825	-27.83336736840517	-27.629977537896696	0.8971060716833353
ENSMUSG00000020380	-5.718382662499629	-2.0079556451247598	-2.0762103404980996	TRUE	no	Cytosol-localized	0.00015257900582804203	0.0065529816214137	1.0000000000105629e-06	0.0011118415578411	inf	6.690374938252916	-8.151333131246563	-8.016197996111428	0.9606475365506888	12.408757600752544	-6.143377486121803	-5.939987655613328	0.9639074321084984
ENSMUSG00000021913	59.54065754044791	63.33975019490845	63.2774484711	TRUE	yes	Cytosol-localized	0.6626480183760599	0.0019205458656419	0.0037724572001673	0.0001217990374731	0.0002940410049864	-261.7117994182225	-276.9081700360646	-276.78471324594113	0.4269182150562548	-321.2524569586704	-340.247920230973	-340.06216171704114	0.3513087326564496
ENSMUSG00000035851				FALSE	no	Cytosol-localized						200.30566338787688	185.6538214673331	185.7956654389643	1.879188037753219
ENSMUSG00000037337	14.652474255649409	18.408216469236308	18.34307397001926	TRUE	yes	Cytosol-localized	0.45263745768597935	0.0036038040325986	0.0029801394308383	0.0003520918483882	0.000674743949324	-70.64777575424768	-85.67074460859533	-85.54171235053082	0.7530020104904309	-85.30025000989708	-104.07896107783164	-103.88478632055008	0.7081778125920892
ENSMUSG00000005442	25.06425300349473	28.774680020869596	28.706425325496262	TRUE	yes	Cytosol-localized	0.6771091796305545	0.00482975476416	0.0101281023797312	0.0005411800534025	0.0014944099656995	-24.66217636366863	-39.50388443316811	-39.368749298032974	0.8659188342437141	-49.72642936716336	-68.2785644540377	-68.07517462352924	0.7846593017040817
ENSMUSG00000033166	-5.728192321705308	-2.017765304330439	-2.0860199997037796	TRUE	no	Cytosol-localized	0.00021101791827406977	0.0047379340602697	1.000000000236247e-06	0.0004111562165967	2.9544593816585398e+199	-81.43126832134897	-96.27297639084844	-96.13784125571331	0.7175294941301479	-75.70307599964366	-94.255211086518	-94.05182125600953	0.7199877707556439
ENSMUSG00000106864	26.67733740310129	30.433079616688204	30.367937117471165	TRUE	yes	Cytosol-localized	0.7269528065578301	0.0045060761458879	0.0119968444264939	0.0002777504975023	0.0014625159196714	-43.15494497672523	-58.177913831072885	-58.048881573008366	0.8214495526883859	-69.83228237982652	-88.61099344776109	-88.41681869047953	0.7437050176367888
ENSMUSG00000034602	21.792132063798526	25.502559081173395	25.434304385800054	TRUE	yes	Cytosol-localized	0.6519708411416121	0.003656453386309	0.0068497162642541	0.0004310464057673	0.0007764151901664	7.676859909547911	-7.164848159951568	-7.029713024816433	0.9637906286701398	-14.115272154250617	-32.66740724112496	-32.464017410616485	0.8828606307886666
ENSMUSG00000036591	-5.710656809068752	-2.0002297916938403	-2.0684844870671952	FALSE	no	Cytosol-localized	6.261261444905533e-05	0.0159703425027221	1.0000075108270217e-06	0.0410546760000903	inf	244.430889666564	229.58918159706457	229.7243167321997	2.110811652135543	250.14154647563277	231.5894113887584	231.7928012192669	2.1179203735996484
ENSMUSG00000025758	-5.663225505874564	-2.0002650257386136	-2.071944185780012	TRUE	no	Cytosol-localized	5.62888346315368e-05	0.0177645125938418	1.0000000005392758e-06	0.0042021004077591	inf	79.84358139625728	65.19173947571349	65.3335834473447	1.2368510460883844	85.50680690213184	67.1920045014521	67.4055276331247	1.2412226866921228
ENSMUSG00000032624	-5.710826354234005	-2.0003993368591306	-2.0686540322324696	TRUE	no	Cytosol-localized	0.00010565833658951511	0.0094634685218442	1.0000000007219615e-06	0.0011277468375041	inf	27.0592081651407	12.21750009564122	12.352635230776356	1.0276747880795185	32.770034519374704	14.217899432500351	14.421289263008825	1.0311363360295558
ENSMUSG00000015143	-5.779145208947114	-2.023402995360186	-2.088545494577204	TRUE	no	Cytosol-localized	0.00043940961379758826	0.0022747808855344	1.0000000000006043e-06	0.0009906226106142	inf	-333.6303126188914	-348.6532814732391	-348.52424921517456	0.3276168154402317	-327.8511674099443	-346.6298784778789	-346.43570372059736	0.3286945879715187
ENSMUSG00000005610				FALSE	no	Cytosol-localized						-55.75024331858171	-70.94661393642382	-70.82315714630036	0.7968913841459033
ENSMUSG00000026843				FALSE	no	Cytosol-localized						64.19018469072799	49.34847662122851	49.48361175636364	1.1621235944993753
ENSMUSG00000026991	-5.710427016657121	-1.9999999992822524	-2.068254694655593	FALSE	no	Cytosol-localized	0.42105178384018427	0.0036162644382602	0.0026300013542955			-61.68607747599694	-76.52778554549641	-76.39265041036128	0.7660101959033201	-55.97565045933982	-74.52778554621416	-74.32439571570569	0.7685893548102588
ENSMUSG00000021911	-5.710427016951961	-1.999999999577092	-2.0682546949504292	FALSE	no	Cytosol-localized	0.681836548605706	0.0023152954805191	0.0049617675208179			-7.700248696306474	-22.541956765805953	-22.406821630670816	0.915945168054622	-1.9898216793545132	-20.54195676622886	-20.338566935720387	0.9190291585181656
ENSMUSG00000024773	14.624108231478118	18.334535248852994	18.266280553479646	TRUE	yes	Cytosol-localized	0.6094994903032445	0.0039831917341337	0.00621702986667	0.0005227657827537	0.0011102899469797	95.33158094806964	80.48987287857017	80.6250080137053	1.2883550150695122	80.70747271659152	62.155337629717174	62.35872746022565	1.208517826578
ENSMUSG00000027469	-5.7557421637536805	-1.9999999501667673	-2.0651424493838135	FALSE	no	Cytosol-localized	0.6445097279878138	0.0018208316622421	0.0033011978434758	inf	inf	-115.38463407778796	-130.4076029321356	-130.2785706740711	0.653600011606399	-109.62889191403428	-128.40760298196884	-128.21342822468728	0.6557016192573564
ENSMUSG00000028559	-5.710427046764419	-2.000000029389552	-2.068254724762891	FALSE	no	Cytosol-localized	0.7959313629221827	0.0010949807512993	0.0042707666118379	inf	inf	27.565274852160965	12.723566782661486	12.85870191779662	1.029398324389759	33.275701898925384	14.723566812051038	14.926956642559512	1.0328643121144818
ENSMUSG00000018160	11.287093263429455	14.95005374356542	14.878374583524021	TRUE	yes	Cytosol-localized	0.7585561693262056	0.0032448949764703	0.0101946489846026	0.0003760885879126	0.0009733365281308	143.0034920785017	128.35165015795792	128.49349412958912	1.5401409159983064	131.71639881507224	113.4015964143925	113.6151195460651	1.457243887479321
ENSMUSG00000021196	-5.75845160409699	-2.002709390510063	-2.0678518897270806	TRUE	no	Cytosol-localized	0.0001455430796305692	0.0068698179224818	1.0000000000189134e-06	0.0019676255393022	inf	-289.98549402965637	-305.008462884004	-304.8794306259395	0.3761399171939981	-284.2270424255594	-303.00575349349396	-302.8115787362124	0.3773526057190918
ENSMUSG00000024642	-5.663122819389173	-2.0001623392531656	-2.071841499294578	TRUE	no	Cytosol-localized	5.8771117698832644e-05	0.0170141608666577	1.0000000219602016e-06	0.0038965215879415	inf	273.98169267658903	259.3298507560453	259.4716947276765	2.427008271553397	279.6448154959782	261.33001309529845	261.54353622697107	2.435585645398517
ENSMUSG00000020687	-5.662960480086106	-1.9999999999501448	-2.0716791599915325	FALSE	no	Cytosol-localized	0.5244782434982516	0.0037502723237014	0.004136374864202	inf	inf	45.86324125851414	31.211399337970352	31.35324330960156	1.0991986106988785	51.52620173860024	33.2113993379205	33.42492246959309	1.1030827047294254
ENSMUSG00000009090	-5.710427017331682	-1.9999999999568274	-2.0682546953301824	FALSE	no	Cytosol-localized	0.6307619537713139	0.0015306144019457	0.0026147179048928	inf	inf	-147.9159145930489	-162.7576226625484	-162.62248752741328	0.5757457852680468	-142.20548757571723	-160.7576226625916	-160.5542328320831	0.5776843232654996
ENSMUSG00000020124	-5.725775597080343	-2.01534857970546	-2.0836032750788007	TRUE	no	Cytosol-localized	0.0001749072200820126	0.0057163168696728	1.0000000000024642e-06	0.0006259907488546	5.831452881728675e+305	-98.72172448572786	-113.56343255522734	-113.4282974200922	0.67760253703771	-92.99594888864752	-111.54808397552188	-111.3446941450134	0.6799185817612746
ENSMUSG00000041997	-5.662960479185301	-1.9999999990493222	-2.0716791590907064	FALSE	no	Cytosol-localized	0.9122090634021655	0.0013510368050741	0.014038214721688	inf	inf	265.07524087760265	250.42339895705888	250.56524292869008	2.3531012877117035	270.73820135678795	252.4233989561082	252.6369220877808	2.3614161332435257
ENSMUSG00000036086	-4.723606834007157	-0.9678646204202437	-1.0330071196372757	TRUE	no	Cytosol-localized	0.16894821474477348	0.0046948544058992	0.0009544378394178	0.0006954649583222	0.0014018350551742	54.11617187492622	39.09320302057857	39.22223527864309	1.1175460311778636	58.83977870893338	40.061067640998814	40.255242398280366	1.1174834776514524
ENSMUSG00000032834	-3.669573193772038	-0.006612713636094725	-0.0782918736774878	TRUE	no	Cytosol-localized	0.18486986208775733	0.0091143367755925	0.002067113095635	0.001259536980885	0.0019836866732093	23.318200763043897	8.666358842500111	8.808202814131317	1.0164335574997918	26.987773956815936	8.672971556136206	8.886494687808804	1.0129894846828942
ENSMUSG00000035575	-5.71042701743734	-2.0000000000624745	-2.0682546954358116	FALSE	no	Cytosol-localized	0.5693994367000819	0.0018065495333372	0.0023888688829618			-15.527043707884207	-30.36875177738369	-30.233616642248553	0.8925120035388691	-9.816616690446867	-28.368751777321215	-28.16536194681274	0.8955170944600606
ENSMUSG00000015697	-1.7241805189440242	1.9862464984308446	1.9179918030575038	TRUE	no	Cytosol-localized	0.26986037781357064	0.0065935563184413	0.0024369853999997	0.0009346628741268	0.001330029279502	-66.27219143681421	-81.11389950631369	-80.97876437117856	0.7544655912127315	-64.54801091787019	-83.10014600474453	-82.89675617423606	0.7470794426442501
ENSMUSG00000032212	15.859249761838484	19.56967677921336	19.50142208384002	TRUE	yes	Cytosol-localized	0.8721964023970327	0.0018770119447738	0.0128096790402867	0.0001295206925395	0.0010103113583558	78.13373807128978	63.29203000179031	63.427165136925446	1.2170376167406145	62.2744883094513	43.72235322257695	43.92574305308543	1.1369603024182748
ENSMUSG00000024231	-5.755742289745768	-2.0000000761588694	-2.0651425753759156	FALSE	no	Cytosol-localized	0.09775999549327108	0.0032887822417861	0.0003563479069088	inf	inf	-137.5883122203309	-152.61128107467854	-152.48224881661403	0.6092512578281253	-131.83256993058512	-150.61128099851967	-150.41710624123812	0.6112102652353301
ENSMUSG00000019823	-5.7615873787095495	-2.0058451651226505	-2.0709876643396967	TRUE	no	Cytosol-localized	0.00026786694079100544	0.0037321967770652	1.000000000043308e-06	0.000620002491448	3.7449465374394806e+269	-179.85117859988432	-194.87414745423197	-194.74511519616746	0.5329819235329075	-174.08959122117477	-192.86830228910932	-192.67412753182776	0.5347055823248758
ENSMUSG00000028099	-5.713935960514984	-2.0035089431401154	-2.0717636385134544	TRUE	no	Cytosol-localized	0.00016506844334843705	0.0060570931154903	1.0000000002339058e-06	0.0006305241159908	inf	3.1568856485826835	-11.684822420916795	-11.54968728578166	0.9494731754886816	8.870821609097668	-9.68131347777668	-9.477923647268206	0.9526811240213198
ENSMUSG00000038838	15.665452405610651	19.375879422985534	19.307624727612186	TRUE	yes	Cytosol-localized	0.7612276222612283	0.0022819131884407	0.0072749426340415	0.0003028162865372	0.0008441919829649	80.76363419245293	65.92192612295345	66.05706125808858	1.2276821837782803	65.09818178684228	46.54604669996792	46.749436530476395	1.147640709669812
ENSMUSG00000042489	-5.594052682257512	-1.9310922021215617	-2.002771362162946	TRUE	no	Cytosol-localized	0.07784410590517771	0.0140069642259787	0.0011824026865733	0.0041767174478534	0.041931758931657	183.26298263490176	168.611140714358	168.7529846859892	1.7712115676163114	188.85703531715927	170.54223291647955	170.75575604815214	1.7770450334076304
ENSMUSG00000026496	-5.7990926950321295	-2.0000000405715923	-2.062301764380038	FALSE	no	Cytosol-localized	0.0018917873988837776	0.0013732357598627	2.602794039170037e-06	inf	inf	-361.2387236234921	-376.4350942413342	-376.31163745121074	0.3157641963794569	-355.43963092845996	-374.4350942007626	-374.2493356868307	0.3167357785611038
ENSMUSG00000028089	-5.755742213573512	-1.9999999999866418	-2.065142499203688	FALSE	no	Cytosol-localized	0.4454110750581666	0.0022455631223794	0.0018034955973109			-212.89891619884688	-227.92188505319453	-227.79285279513002	0.4800575828224981	-207.14317398527336	-225.9218850532079	-225.72771029592633	0.4816011763363765
ENSMUSG00000023938	2.7117005025187595	6.422127519893628	6.353872824520288	TRUE	no	Cytosol-localized	0.41516835297516136	0.0041571053521144	0.0029511032635829	0.0006100057547102	0.0009316968990009	-18.19916680202483	-33.04087487152431	-32.90573973638917	0.8846498112439428	-20.91086730454359	-39.46300239141794	-39.25961256090946	0.8632163728838902
ENSMUSG00000032030				FALSE	no	Cytosol-localized						62.75881598468183	48.10697406413805	48.248818035769254	1.165612346901911
ENSMUSG00000036391	-5.663075873199219	-2.0001153930632682	-2.0717945531046666	TRUE	no	Cytosol-localized	8.34644791177299e-05	0.0119801447697083	1.000000007438438e-06	0.0031727972058781	inf	80.31434362009935	65.66250169955556	65.80434567118677	1.2388744450090603	85.97741949329857	67.66261709261883	67.87614022429143	1.2432525913590018
ENSMUSG00000042605	-5.663409761948344	-2.0004492818123936	-2.0721284418537778	TRUE	no	Cytosol-localized	6.603397987488593e-05	0.015142718845697	1.0000000254893696e-06	0.0054277779729793	inf	165.3429759085727	150.69113398802892	150.83297795966013	1.6643615031984595	171.00638567052104	152.69158326984132	152.9051064015139	1.670245244843225
ENSMUSG00000028382	-5.662960467230143	-1.9999999870941956	-2.0716791471355887	FALSE	no	Cytosol-localized	0.5753836942213102	0.0018808303777446	0.0025486518445535			21.23917038816544	6.587328467621656	6.729172439252862	1.009122491070399	26.902130855395583	8.587328454715852	8.80085158638845	1.0126882948803912
ENSMUSG00000038762	-5.755742213863556	-2.000000000276657	-2.065142499493703	FALSE	no	Cytosol-localized	0.5694248285468381	0.0012046863853714	0.0015931674279492	inf	inf	-122.99044849318928	-138.01341734753694	-137.88438508947243	0.6380563027932397	-117.23470627932572	-136.0134173472603	-135.81924258997873	0.6401079307770581
ENSMUSG00000024070	-5.663675048698067	-2.0007145685621186	-2.0723937286035117	TRUE	no	Cytosol-localized	5.784800102523253e-05	0.0172856820520361	1.000000001069115e-06	0.004976406494202	inf	21.27264734090805	6.620805420364267	6.762649391995472	1.0092397977004035	26.93632238960612	8.621519988926385	8.835043120598984	1.0128085289843238
ENSMUSG00000029472	17.940009896282504	21.739102550742984	21.67680082693454	TRUE	yes	Cytosol-localized	0.36629617682219623	0.0026766132887948	0.0015471473875611	0.0002054288596378	0.0003043672460101	-406.5395179013723	-421.7358885192144	-421.612431729091	0.2752612335294836	-424.4795277976548	-443.4749910699574	-443.2892325560255	0.2569434730566655
ENSMUSG00000070544	-5.662960480202301	-2.0000000000663363	-2.0716791601077205	FALSE	no	Cytosol-localized	0.6310740534395888	0.0014816764696109	0.002534512913177	inf	inf	-124.2653833716176	-138.9172252921614	-138.7753813205302	0.6088745581660581	-118.6024228914153	-136.91722529209505	-136.70370216042247	0.6110260583717326
ENSMUSG00000028552	-5.715477768618037	-2.005050751243168	-2.073305446616507	TRUE	no	Cytosol-localized	0.00015940106188211148	0.0062724839293232	1.0000000000344848e-06	0.0007206645032034	inf	30.668421652250963	15.826713582751484	15.96184871788662	1.040030251812033	36.383899420869	17.831764333994652	18.035154164503126	1.0435494897041466
ENSMUSG00000019978	-5.755742214535999	-2.0000000009491004	-2.0651425001661465	FALSE	no	Cytosol-localized	0.16406819068195833	0.0020822215988578	0.0004086772707001	inf	inf	-97.40686170617192	-112.42983056051958	-112.30079830245506	0.6918625066220835	-91.65111949163592	-110.42983055957048	-110.23565580228892	0.6940871449091266
ENSMUSG00000037461	6.454548157893555	10.117508638029506	10.045829477988107	TRUE	no	Cytosol-localized	0.4218276595454904	0.0048524827752059	0.0035403136899299	0.0005494007311952	0.0008658472009759	123.31147942111332	108.65963750056954	108.80148147220075	1.438353234708072	116.85693126321976	98.54212886254004	98.75565199421264	1.3839635635471004
ENSMUSG00000024999	-5.662960480812778	-2.0000000006768275	-2.071679160718219	FALSE	no	Cytosol-localized	0.21257398112357284	0.0041698561716156	0.0011256967713333	inf	inf	57.49448613322757	42.84264421268379	42.98448818431499	1.14449975402468	63.157446614040346	44.842644213360614	45.05616734503321	1.1485439227695158
ENSMUSG00000038902	7.793141758755212	11.456102238891134	11.38442307884975	TRUE	no	Cytosol-localized	0.826414111991135	0.0038123983634259	0.0181502070485486	0.0010023708035133	0.0025143117386862	207.7533165065821	193.1014745860383	193.2433185576695	1.9284174556649112	199.9601747478269	181.64537234714717	181.85889547881976	1.846892429199993
ENSMUSG00000002221	-5.663488354451129	-2.000527874315182	-2.0722070343565733	TRUE	no	Cytosol-localized	0.00010403139034669634	0.0096114832859862	1.000000000925621e-06	0.0012766313623171	inf	-25.902663992444193	-40.55450591298798	-40.412661941356774	0.8567528493685194	-20.239175637993064	-38.553978038672795	-38.3404549070002	0.8597818204859832
ENSMUSG00000063273	-5.662960480133487	-1.999999999997538	-2.07167916003893	FALSE	no	Cytosol-localized	0.35152041435187087	0.0052086418374772	0.0028234411343736	inf	inf	11.220491223740693	-3.431350696803092	-3.289506725171886	0.9746216369722408	16.88345170387418	-1.4313506968055538	-1.217827565132956	0.9780655296823816
ENSMUSG00000032512	-5.6634464183057815	-2.0004859381698594	-2.072165098211258	TRUE	no	Cytosol-localized	9.879321438858241e-05	0.0101211526986515	1.000000001632007e-06	0.0017664530696596	inf	113.3056611903637	98.6538192698199	98.79566324145111	1.389239462015838	118.96910760866947	100.65430520798976	100.86782833966237	1.394150787708014
ENSMUSG00000009079	-5.758207692049069	-2.0024654784621987	-2.067607977679245	TRUE	no	Cytosol-localized	0.00013818756053400776	0.0072355416298559	1.000000034537352e-06	0.0015159081326424	inf	242.5022113829373	227.47924252858965	227.60827478665416	2.028493888294813	248.26041907498637	229.48170800705185	229.6758827643334	2.035032254240536
ENSMUSG00000039220	0.6138956938997069	4.22702380028781	4.151558430507521	TRUE	no	Cytosol-localized	0.4663837349167859	0.0181644046130473	0.0158757958111558	0.0043761765360055	0.0074696542336268	211.090396539152	196.63788411359977	196.78713784494306	2.0201375001167508	210.4765008452523	192.41086031331196	192.63557941443554	1.9820859368548027
ENSMUSG00000020115	11.337295988291373	15.000256468427324	14.928577308385925	TRUE	yes	Cytosol-localized	0.6313186024779756	0.0068420178498222	0.0117160593838236	0.0010327699428691	0.0025824147763534	142.17660503155147	127.5247631110077	127.6666070826389	1.535725304559515	130.8393090432601	112.52450664258038	112.73802977425298	1.452812674158348
ENSMUSG00000025812	-5.71042703793178	-2.000000020556911	-2.0682547159302516	FALSE	no	Cytosol-localized	0.7033872298959897	0.0021515150672253	0.0051021007041754			82.7814689677422	67.93976089824272	68.07489603337785	1.2359124959023804	88.49189600567398	69.93976091879964	70.1431507493081	1.2400738175218162
ENSMUSG00000032058	-5.71042701824334	-2.0000000008684733	-2.0682546962418122	FALSE	no	Cytosol-localized	0.4348334371600314	0.0027987527210541	0.0021533320360312	inf	inf	1.7501689772202838	-13.091539092279197	-12.956403957144062	0.9450608117045954	7.460595995463624	-11.091539091410723	-10.88814926090225	0.9482428346423548
ENSMUSG00000017288	-5.710426923014467	-1.9999999056395978	-2.068254601012937	FALSE	no	Cytosol-localized	0.0070770951540588285	0.0019389328286405	1.3819816280445583e-05	inf	inf	22.923214244944912	8.081506175445433	8.216641310580568	1.0136963663597458	28.63364116795938	10.081506081085031	10.284895911593505	1.0171094851206006
ENSMUSG00000019854	-5.663673661354611	-2.0007131812186643	-2.0723923412600556	TRUE	no	Cytosol-localized	0.00013345087574346618	0.0074923940720458	1.0000000012055711e-06	0.0007511146304953	inf	-31.248772429856043	-45.90061435039983	-45.758770378768624	0.8409957529986027	-25.58509876850143	-43.89990116918116	-43.68637803750857	0.8439695593795079
ENSMUSG00000020277	-5.75574221363641	-2.0000000000495106	-2.0651424992665284	FALSE	no	Cytosol-localized	0.5306226883775463	0.0010439680681521	0.0011801873017432			-252.75684862564572	-267.77981747999337	-267.65078522192886	0.4231697350129791	-247.0011064120093	-265.77981747994386	-265.5856427226623	0.4245304094021549
ENSMUSG00000032458	-5.755742209797091	-1.999999996210164	-2.06514249542721	FALSE	no	Cytosol-localized	0.25269641469328513	0.0015734785093269	0.000532062719518	inf	inf	-226.80427805918072	-241.82724691352837	-241.69821465546386	0.459391023862247	-221.04853584938363	-239.8272469173182	-239.63307216003665	0.4608681654125469
ENSMUSG00000024622	4.900922390523533	8.563882870659427	8.492203710618043	TRUE	no	Cytosol-localized	0.6384429370347191	0.0138620980529971	0.0244779026630952	0.0033740076131246	0.0094800085367975	201.2333642452689	186.58152232472509	186.7233662963563	1.885251007041066	196.33244185474535	178.01763945406566	178.23116258573825	1.823774334596434
ENSMUSG00000028397	-5.667481951421834	-2.0045214712858908	-2.076200631327282	TRUE	no	Cytosol-localized	9.198420283382998e-05	0.0108704319331715	1.0000000000350269e-06	0.0016256255420882	inf	50.637424672514086	35.9855827519703	36.1274267236015	1.1175719210409425	56.30490662393592	37.99010422325619	38.203627354928784	1.1215385459454932
ENSMUSG00000021893	-5.669868609972497	-2.0069081298365496	-2.078587289877941	TRUE	no	Cytosol-localized	0.00012800130466777602	0.0078114203702101	1.0000000000000025e-06	0.0012320599585344	inf	-7.015597904201218	-21.667439824745003	-21.525595853113796	0.914822060642683	-1.3457292942287218	-19.660531694908453	-19.447008563235855	0.91807666866817
ENSMUSG00000026594	-5.662960480190854	-2.000000000054907	-2.0716791600963003	FALSE	no	Cytosol-localized	0.29146129809369353	0.0041842764262582	0.0017212251574951			3.897272840773713	-10.754569079770071	-10.612725108138866	0.9501515416790396	9.560233320964567	-8.754569079715164	-8.541045948042566	0.95350896762155
ENSMUSG00000024271	-5.7595706319064846	-2.003828418319557	-2.0689709175366033	TRUE	no	Cytosol-localized	0.0002076011715247958	0.0048159285015599	1.00000000007503e-06	0.0003790232525962	2.2570567361279678e+185	-216.85355193727537	-231.876520791623	-231.74748853355848	0.4740872568155322	-211.09398130536889	-229.87269237330344	-229.67851761602188	0.4756174153276595
ENSMUSG00000037236	-5.717464996448186	-2.007037979073317	-2.0752926744466578	TRUE	no	Cytosol-localized	0.00017499167956816066	0.0057135578070074	1.000000068649583e-06	0.0009747865061616	inf	81.15419180479782	66.31248373529834	66.44761887043347	1.2292708950272258	86.871656801246	68.31952171437166	68.52291154488013	1.2334385986866094
ENSMUSG00000027889	16.339176297001927	20.002136777137885	19.930457617096494	TRUE	yes	Cytosol-localized	0.8018919369717094	0.0028138725511852	0.0113898529720075	0.0003257929312684	0.0013279258211	70.37091692455415	55.71907500401037	55.860918975641574	1.1968312924080171	54.031740627552225	35.716938226872486	35.93046135854508	1.1127211556435888
ENSMUSG00000027176	-5.670221612542818	-2.0072611324068603	-2.0789402924482516	TRUE	no	Cytosol-localized	0.00016261407824633134	0.0061485290619354	1.0000000000556608e-06	0.0009290836302205	inf	64.6285948558815	49.97675293533772	50.118596906968925	1.1732044560712416	70.29881646842432	51.98401406774458	52.19753719941718	1.1773797388920806
ENSMUSG00000010755	-4.00320118496856	-0.2474589713816897	-0.3126014705987359	TRUE	no	Cytosol-localized	0.13407187261010714	0.0042972049011727	0.0006653373298153	0.0003831338698617	0.0006536716702612	-190.53194287264176	-205.55491172698945	-205.42587946892493	0.5152682413624242	-186.5287416876732	-205.30745275560776	-205.1132779983262	0.5140661130507689
ENSMUSG00000024236	-5.697616490092088	-2.0005230035866646	-2.069722269227128	FALSE	no	Cytosol-localized	0.00012723534235694632	0.0078584514816533	1.0000000000059673e-06	0.1096991058216184	inf	222.4354863976724	207.64711245165077	207.78409875302063	1.980739920973262	228.1331028877645	209.64763545523743	209.85382102224776	1.9875036136381
ENSMUSG00000033105	-5.71236798778898	-2.001940970414111	-2.070195665787452	TRUE	no	Cytosol-localized	0.00014211348258364278	0.0070356300382048	1.0000000003820097e-06	0.0008502653231702	inf	-41.79123693284387	-56.63294500234335	-56.49780986720821	0.8181718790935552	-36.07886894505489	-54.63100403192924	-54.42761420142076	0.8209319427225102
ENSMUSG00000055884	-5.663403360786086	-2.000442880650139	-2.0721220406915313	TRUE	no	Cytosol-localized	8.964796168444457e-05	0.0111537434302906	1.000000011639545e-06	0.0030244947220912	inf	11.931848497328586	-2.7199934232151985	-2.5781494515839927	0.9770319186501688	17.595251858114672	-0.7195505425650595	-0.5060274108924616	0.9804858360270904
ENSMUSG00000035161	-0.4476119484352239	3.165516157952851	3.0900507881725616	TRUE	no	Cytosol-localized	0.5593740731978071	0.0235845234970282	0.0299405236289795	0.0068185043221669	0.0177295319083664	246.85928054790148	232.4067681223492	232.5560218536925	2.3018403398673115	247.3068924963367	229.24125196439635	229.46597106551994	2.267249179380974
ENSMUSG00000037331	-5.662960480405751	-2.0000000002698073	-2.0716791603112057	FALSE	no	Cytosol-localized	0.7858720436243176	0.0014918152006465	0.0054751181503128	inf	inf	-66.24725800238666	-80.89909992293045	-80.75725595129924	0.7447615430259557	-60.58429752198091	-78.89909992266064	-78.68557679098804	0.7473932092564295
ENSMUSG00000034761	-5.6629696960217615	-2.000009215885825	-2.0716883759272235	TRUE	no	Cytosol-localized	8.915888554689951e-05	0.011220819901673	1.000525003049869e-06	0.0018893510667867	inf	112.75593244616007	98.1040905256163	98.2459344972475	1.386590238210424	118.41890214218184	100.10409974150213	100.31762287317473	1.3914898948867018
ENSMUSG00000032393	24.679921510060925	28.342881990196865	28.271202830155474	TRUE	yes	Cytosol-localized	0.6853406129523112	0.004153261462566	0.0090459680329664	0.0003500330292285	0.0012413391450418	-18.091513202021797	-32.74335512256558	-32.60151115093438	0.88030772856224	-42.77143471208272	-61.08623711276245	-60.87271398108985	0.7950791339638396
ENSMUSG00000056211	-5.6629604807380645	-2.000000000602114	-2.071679160643498	FALSE	no	Cytosol-localized	0.6536035564903763	0.0026193336977316	0.0049423308251284	inf	inf	152.64235456271237	137.9905126421686	138.1323566137998	1.5925590512890322	158.30531504345043	139.9905126427707	140.2040357744433	1.598186468434737
ENSMUSG00000020706	-5.710427017382784	-2.0000000000079297	-2.0682546953812846	FALSE	no	Cytosol-localized	0.5810373190874676	0.0015820445949948	0.0021940544875034	inf	inf	-171.67529816480916	-186.51700623430864	-186.3818710991735	0.5321858458899117	-165.96487114742638	-184.5170062343007	-184.31361640379222	0.5339777174249086
ENSMUSG00000027263	0.8778718178197558	4.588298835194625	4.520044139821286	TRUE	no	Cytosol-localized	0.3649106787854363	0.004614308162675	0.0026512968609624	0.0005696471094903	0.0008738875643798	0.0611330833772392	-14.78057498612224	-14.645439850987104	0.939789996520525	-0.8167387344425165	-19.368873821316864	-19.16548399080839	0.9226059598952522
ENSMUSG00000038518	-5.717751530362456	-2.007324512987587	-2.075579208360926	TRUE	no	Cytosol-localized	0.00016223443937773833	0.00616291934928	1.0000000000000345e-06	0.0012943342369569	inf	28.476990019936927	13.635281950437449	13.770417085572584	1.03251069574818	34.19474155029938	15.642606463425036	15.84599629393351	1.0360122892056007
ENSMUSG00000038914	-3.7416182276806467	-0.12849012129260018	-0.203955491072918	TRUE	no	Cytosol-localized	0.3775165988735164	0.0174808454614219	0.0106015828086131	0.0066843091905479	0.0105267362105247	273.1296296544197	258.6771172288674	258.8263709602107	2.533460455774196	276.87124788210036	258.80560735016	259.0303264512836	2.5255690120542096
ENSMUSG00000015880	7.272218724599298	10.982645741974181	10.914391046600826	TRUE	no	Cytosol-localized	0.443517147749463	0.0034479676619975	0.0027480321752898	0.0004022046329854	0.0006183770494	-131.44199932446196	-146.28370739396144	-146.1485722588263	0.6080247610574452	-138.71421804906126	-157.26635313593562	-157.06296330542713	0.5844013915756116
ENSMUSG00000028702	-5.720873133970954	-2.0104461165960856	-2.0787008119694264	TRUE	no	Cytosol-localized	0.00013586377370912998	0.0073593137373369	1.0000000000377465e-06	0.000595994820179	inf	-103.82241705922418	-118.66412512872364	-118.52898999358851	0.6662541317588416	-98.10154392525322	-116.65367901212755	-116.45028918161908	0.6685205352487918
ENSMUSG00000021546				FALSE	no	Cytosol-localized						195.65353044641463	180.63056159206695	180.75959385013147	1.7489896377050025
ENSMUSG00000021595	-5.755742215363199	-2.0000000017762716	-2.0651425009933178	FALSE	no	Cytosol-localized	0.3808456070224538	0.0018731014890319	0.0011521560400701			-207.2583328406448	-222.28130169499244	-222.15226943692792	0.4887035205978621	-201.5025906252816	-220.28130169321616	-220.0871269359346	0.4902749145575242
ENSMUSG00000035545	12.686169907324242	16.349130387460164	16.277451227418766	TRUE	yes	Cytosol-localized	0.9390916166775719	0.0007906566542945	0.0121904242932827	0.0001384404848802	0.0011699265409284	120.85426560248104	106.20242368193723	106.34426765356844	1.426133419617065	108.1680956951568	89.85329329447707	90.06681642614967	1.3428335380085648
ENSMUSG00000020986	-5.662960479568781	-1.9999999994328164	-2.0716791594742148	FALSE	no	Cytosol-localized	0.03527406988551038	0.0026795674289017	9.797523400122436e-05	inf	inf	-95.70211194627204	-110.3539538668158	-110.2121098951846	0.6723575666578971	-90.03915146670326	-108.35395386738298	-108.14043073571038	0.6747333884468789
ENSMUSG00000052752	-1.5896021901802726	2.1661400234066264	2.10099752418958	TRUE	no	Cytosol-localized	0.1847216770798495	0.0041071985051249	0.0009305884562821	0.0003447267570765	0.0005582235085268	-138.78593085222602	-153.80889970657367	-153.67986744850916	0.6069466067533364	-137.19632866204574	-155.9750397299803	-155.78086497269874	0.6009231841006285
ENSMUSG00000041147	-5.662960480084301	-1.9999999999483578	-2.0716791599897495	FALSE	no	Cytosol-localized	0.8496811847244858	0.0011121850118768	0.0062866559771126	inf	inf	16.680694635929015	2.028852715385229	2.170696687016435	0.993275800965682	22.343655116013316	4.028852715333587	4.242375847006184	0.9967856094494808
ENSMUSG00000040688	-5.7693263966577035	-2.013584183070776	-2.0787266822878223	TRUE	no	Cytosol-localized	0.00024152142724564234	0.0041394193882956	1.0000000000566963e-06	0.0003988220618485	2.1941084970522144e+195	-76.84010849516584	-91.86307734951347	-91.73404509144896	0.7383898285327083	-71.07078209850813	-89.8494931664427	-89.65531840916114	0.7407959169463221
ENSMUSG00000002748	-5.613170302550273	-2.000042196162198	-2.075507565942509	TRUE	no	Cytosol-localized	3.8056125462429626e-05	0.026275980422803	1.000000063746424e-06	0.0127409785415916	inf	72.44221969911679	57.98970727356451	58.1389610049078	1.2179271234326152	78.05539000166706	59.98974946972671	60.21446857085031	1.2224549218156673
ENSMUSG00000000628	-5.615443918413007	-2.0023158120249605	-2.07778118180525	TRUE	no	Cytosol-localized	9.681904184980373e-05	0.0103275467496942	1.0000000000062976e-06	0.0027569885460184	inf	150.29913516158842	135.84662273603612	135.99587646737942	1.6181761165689963	155.91457908000143	137.84893854806108	138.07365764918467	1.62420536867842
ENSMUSG00000034601	-5.665056081161708	-2.002095601025758	-2.073774761067156	TRUE	no	Cytosol-localized	9.487294700261414e-05	0.0105394125369789	1.0000000000064895e-06	0.0032959431782181	inf	86.19459119278098	71.54274927223719	71.68459324386839	1.2644291911599004	91.85964727394268	73.54484487326295	73.75836800493555	1.2689063718589964
ENSMUSG00000020527	12.250579057624833	15.91353953776077	15.841860377719371	TRUE	yes	Cytosol-localized	0.6591640563294583	0.0073150347425323	0.0141470055098982	0.0015242778715269	0.0033873664369218	118.7646483629126	104.1128064423688	104.254650414	1.4158233920211951	106.51406930528776	88.19926690460802	88.41279003628063	1.3351435508531635
ENSMUSG00000035901	-4.830953669362632	-1.1679931892266842	-1.2396723492680766	TRUE	no	Cytosol-localized	0.11841662835021617	0.0096220252997726	0.0012924560858802	0.0012264902808697	0.0026044934976987	16.03223707564964	1.3803951551058562	1.5222391267370619	0.9910418682382882	20.86319074501227	2.5483883443325404	2.7619114760051384	0.9916747791093864
ENSMUSG00000029106	-5.710427017480811	-2.000000000105956	-2.0682546954792542	FALSE	no	Cytosol-localized	0.3255815666738607	0.0023571263740239	0.0011379239649754			294.23181338918016	279.3901053196807	279.52524045481584	2.4892370644718205	299.94224040666097	281.39010531978664	281.5934951502951	2.4976183340500433
ENSMUSG00000025995	-5.71042701919248	-2.000000001817611	-2.068254697190948	FALSE	no	Cytosol-localized	0.5610057457249729	0.002162277542209	0.0027632482958908			-2.0588952473874507	-16.90060331688693	-16.765468181751793	0.9332158093262316	3.651531771805029	-14.900603315069318	-14.697213484560844	0.9363579501040094
ENSMUSG00000017686	-5.664922288285602	-2.0019618081496517	-2.073640968191043	TRUE	no	Cytosol-localized	0.0001274544154779369	0.0078449423994497	1.0000000023957285e-06	0.0009770298063082	inf	-37.4515176997744	-52.10335962031818	-51.96151564868698	0.8230766243531703	-31.786595411488797	-50.10139781216853	-49.88787468049593	0.825990648810983
ENSMUSG00000021079				FALSE	no	Cytosol-localized						278.18899719804716	263.53715527750336	263.67899924913456	2.462723942713696
ENSMUSG00000033014	-5.614300891662083	-2.001172785274008	-2.0766381550542974	TRUE	no	Cytosol-localized	8.023874181326552e-05	0.0124618075884396	1.00000000035724e-06	0.0030337689178136	inf	181.1898865818662	166.73737415631393	166.88662788765723	1.8112905997310944	186.8041874735283	168.73854694158794	168.96326604271152	1.818031803627497
ENSMUSG00000030400	20.341469655156068	24.00443013529202	23.932750975250624	TRUE	yes	Cytosol-localized	0.95301336919654	0.0015473615300042	0.0313845917414837	0.0001320985690282	0.0050541448728573	24.2115957597913	9.559753839247517	9.701597810878722	1.0195914969759805	3.870126104635233	-14.4446762960445	-14.231153164371902	0.9348550712135988
ENSMUSG00000036875	-5.669053233375351	-2.0060927532394075	-2.077771913280799	TRUE	no	Cytosol-localized	0.00018520856944971266	0.0053983182011565	1.0000000000399988e-06	0.0007933169684594	inf	-31.945964114000528	-46.59780603454431	-46.45596206291311	0.8389623289838817	-26.276910880625177	-44.591713281304905	-44.37819014963231	0.8419446716638748
ENSMUSG00000040782	-5.672753139532219	-2.009792659396272	-2.081471819437665	TRUE	no	Cytosol-localized	0.00017999556039296138	0.0055546925838439	1.0000000000000025e-06	0.0006844589130487	inf	28.99454841780114	14.342706497257357	14.484550468888562	1.0366657242339643	34.66730155733336	16.35249915665363	16.566022288326227	1.0403642281659158
ENSMUSG00000040356	50.28928731151467	54.0450295251016	53.97988702588458	TRUE	yes	Cytosol-localized	0.9220574512098182	0.0006088552611813	0.0072027350785228	5.213058207781678e-05	0.0005182713989678	-204.4689419320491	-219.49191078639672	-219.3628785283322	0.493036493522858	-254.75822924356376	-273.5369403114983	-273.3427655542168	0.414235967779495
ENSMUSG00000035047	7.106701206847699	10.769661686983646	10.697982526942258	TRUE	no	Cytosol-localized	0.47209244356040336	0.0055550394512678	0.0049677109498309	0.0008001908565488	0.0011762966293673	-8.199824139852897	-22.85166606039668	-22.709822088765474	0.911068130051251	-15.306525346700596	-33.62132774738033	-33.40780461570773	0.8746343540257595
ENSMUSG00000069601	-5.710562104540504	-2.000135087165635	-2.0683897825389743	FALSE	no	Cytosol-localized	5.0240395563480686e-05	0.0199033060156773	1.0000002076546283e-06	0.0359609310328679	inf	12.213325621542342	-2.6283824479571365	-2.4932473128220014	0.9783774052033708	17.923887726082846	-0.6282473607915016	-0.424857530283027	0.9816720443310376
ENSMUSG00000035842	34.312298595539644	37.97525907567558	37.9035799156342	TRUE	yes	Cytosol-localized	0.8325109287972462	0.002400996106077	0.0119342443298227	0.0002124246677061	0.0012167614496662	-92.77454210198552	-107.4263840225293	-107.2845400508981	0.6792270532961572	-127.08684069752516	-145.4016430982049	-145.1881199665323	0.5932879262749198
ENSMUSG00000028284	-3.8938086898179023	-0.23084820968195174	-0.30252736972335015	TRUE	no	Cytosol-localized	0.21962035827980436	0.0086459127231765	0.0024331983414308	0.0012793221658581	0.0021169783635008	-74.66853986125442	-89.3203817817982	-89.178537810167	0.7232996056596465	-70.77473117143651	-89.08953357211625	-88.87601044044365	0.7214102530040281
ENSMUSG00000059474	-5.613128106389013	-2.000000000000938	-2.0754653697812486	FALSE	no	Cytosol-localized	0.7871470487418657	0.0012404959256744	0.0045874520465856	inf	inf	76.55593040147126	62.10341797591897	62.25267170726226	1.2363504781680603	82.16905850786027	64.10341797591991	64.32813707704351	1.240946576599916
ENSMUSG00000001440	-5.755742213587752	-2.0000000000008527	-2.0651424992178704	FALSE	no	Cytosol-localized	0.4274976274909925	0.001827216732543	0.0013644149886238	inf	inf	-245.04248819558444	-260.0654570499321	-259.9364247918676	0.4336275111659806	-239.2867459819967	-258.06545704993124	-257.8712822926497	0.4350218118449719
ENSMUSG00000016487	-5.674213389944608	-2.011252909808661	-2.0829320698500524	TRUE	no	Cytosol-localized	0.00021429448690946651	0.0046654756262374	1.0000000000000751e-06	0.0008170334180034	inf	-2.9865571172602543	-17.63839903780404	-17.49655506617283	0.9277101095882664	2.687656272684354	-15.627146127995378	-15.413622996322779	0.9310246140289058
ENSMUSG00000057672	21.71838480991778	25.428811827292648	25.360557131919315	TRUE	yes	Cytosol-localized	0.5144877267814159	0.0036980463783686	0.0039187464039298	0.0003659936771977	0.0007308207710784	-34.09117410734724	-48.93288217684672	-48.79774704171158	0.8393009411546547	-55.80955891726502	-74.36169400413937	-74.1583041736309	0.7690121736886161
ENSMUSG00000036323	-5.710427018465879	-2.0000000010909957	-2.0682546964643507	FALSE	no	Cytosol-localized	0.5725339371288193	0.0014553895486988	0.0019493007299243	inf	inf	-177.9025114370188	-192.74421950651828	-192.60908437138315	0.521324584799256	-172.19208441855292	-190.74421950542728	-190.5408296749188	0.5230798864334664
ENSMUSG00000022962	-5.755742213585222	-1.9999999999982947	-2.0651424992153125	FALSE	no	Cytosol-localized	0.2813624300782743	0.0015740628534093	0.0006162802615224	inf	inf	-299.07483179291563	-314.0978006472633	-313.9687683891988	0.3654748501079691	-293.3190895793304	-312.097800647265	-311.90362588998346	0.3666500103977034
ENSMUSG00000025616				FALSE	no	Cytosol-localized						161.37733452401318	146.9248220984609	147.0740758298042	1.6849418377609016
ENSMUSG00000075376	-3.6890883042729	-0.07596019788482522	-0.1514255676651146	TRUE	no	Cytosol-localized	0.44133251029714465	0.012378763435647	0.0097788950352818	0.0053169225123093	0.0069490904824419	172.8030087874028	158.35049636185053	158.49975009319382	1.7566886475901118	176.4920970916757	158.42645655973536	158.65117566085894	1.750881058059991
ENSMUSG00000000028	-5.677990032011962	-2.0150295518760117	-2.08670871191741	TRUE	no	Cytosol-localized	0.00017570495252813747	0.0056903592110614	1.0000000000001213e-06	0.0006210595003303	2.4291677316116216e+297	-81.87653197536963	-96.52837389591342	-96.38652992428221	0.7054216987627655	-76.19854194335767	-94.5133443440374	-94.2998212123648	0.7079512990850071
ENSMUSG00000058440	-5.615555548422563	-2.0024274420345023	-2.07789281181482	TRUE	no	Cytosol-localized	6.047793875854383e-05	0.0165339550689718	1.0000000000365526e-06	0.0021292665168765	inf	110.8224590250862	96.3699465995339	96.51920033087718	1.40105314558622	116.43801457350877	98.3723740415684	98.597093142692	1.406273980108358
ENSMUSG00000044791	-5.613128104627208	-1.999999998239133	-2.0754653680194224	FALSE	no	Cytosol-localized	0.6621305611632967	0.0041876705289288	0.0082066748825624			166.90959687374476	152.4570844481925	152.60633817953578	1.7193078276782645	172.52272497837197	154.45708444643162	154.6818035475552	1.7256993065804762
ENSMUSG00000036501	8.334687223881218	11.947815330269293	11.872349960489004	TRUE	no	Cytosol-localized	0.7341011756206328	0.0106148031349867	0.0293056559334678	0.0029984153348511	0.0084177505573735	189.2903415552463	174.83782912969403	174.98708286103732	1.865638463136597	180.95565433136508	162.89001379942474	163.11473290054832	1.7796371191580465
ENSMUSG00000001909	58.91152263901708	62.621949656391934	62.55369496101861	TRUE	yes	Cytosol-localized	0.8899091984661718	0.0013358895887034	0.010798544624612	6.476788465867452e-05	0.0006839003421755	-232.22610434952864	-247.06781241902812	-246.93267728389299	0.4354993938706614	-291.1376269885457	-309.68976207542005	-309.4863722449116	0.3527906376275522
ENSMUSG00000008690	-5.39805335920633	-1.6423111456194306	-1.7074536448364768	TRUE	no	Cytosol-localized	0.06105358860629676	0.0040317628337878	0.0002621593590702	0.0003578131729499	0.0010392507755599	-154.98618600902302	-170.00915486337067	-169.88012260530616	0.5766146511470834	-149.58813264981669	-168.36684371775124	-168.17266896046968	0.5778143037756281
ENSMUSG00000025607	-5.7557422096650726	-1.999999996078202	-2.065142495295248	FALSE	no	Cytosol-localized	0.3975118570255971	0.0013678802308845	0.0009025050818147	inf	inf	-165.6446274692705	-180.66759632361817	-180.53856406555366	0.5574902137146185	-159.88888525960542	-178.66759632753997	-178.4734215702584	0.5592827867421295
ENSMUSG00000014426	-5.666653417219319	-2.003692937083372	-2.075372097124763	TRUE	no	Cytosol-localized	0.0001317166536726645	0.007591054399712	1.0000000000308984e-06	0.0010774962077999	inf	-16.148233849968523	-30.800075770512308	-30.6582317988811	0.88626768777344	-10.481580432749205	-28.796382833428936	-28.582859701756338	0.8894107802890006
ENSMUSG00000042303	9.938098979730952	13.601059459866889	13.52938029982549	TRUE	no	Cytosol-localized	0.43789659281785076	0.0039845143519524	0.003104064548373	0.0004339333221661	0.0006894291990051	-60.96148769569872	-75.61332961624251	-75.4714856446113	0.7585566324831852	-70.89958667542967	-89.2143890761094	-89.0008659444368	0.721097570645495
ENSMUSG00000000600	5.094091433443339	8.757051913579286	8.685372753537893	TRUE	no	Cytosol-localized	0.4654286189176068	0.007194438459323	0.0062638922967227	0.0009587886565696	0.0019753148109574	26.446677298265513	11.794835377721729	11.936679349352934	1.0275350242852626	21.352585864822174	3.0377834641424437	3.2513065958150418	0.9933613533491532
ENSMUSG00000045411	10.9240068944452	14.537135000833246	14.461669631052942	TRUE	yes	Cytosol-localized	0.503562328260752	0.0149629040966797	0.0151776451574851	0.0017632863374939	0.0045157397165628	143.91475254645815	129.46224012090585	129.61149385224914	1.5809074135313907	132.99074565201295	114.9251051200726	115.1498242211962	1.4938475897898305
ENSMUSG00000017478	-5.662960481075785	-2.000000000939849	-2.0716791609812475	FALSE	no	Cytosol-localized	0.3260241835349442	0.0054613914250418	0.0026418539609519	inf	inf	90.01925218796039	75.3674102674166	75.5092542390478	1.2813328957822776	95.68221266903618	77.36741026835645	77.58093340002905	1.285860573863443
ENSMUSG00000071337	26.14810949458681	29.811069974722756	29.739390814681357	TRUE	yes	Cytosol-localized	0.920525760504616	0.0016898184110633	0.0195726487958289	0.0001059719331935	0.0023825947993066	-30.979305232003757	-45.63114715254754	-45.48930318091634	0.841782998904505	-57.127414726590565	-75.4422171272703	-75.2286939955977	0.7564182745915852
ENSMUSG00000027575	12.123609420680495	15.786569900816446	15.714890740775054	TRUE	yes	Cytosol-localized	0.5458203759662934	0.0101605042274714	0.0122106099524931	0.001597913387855	0.0040101788438636	87.90340315591577	73.25156123537198	73.39340520700318	1.2719538247106204	75.77979373523527	57.464991334555535	57.67851446622813	1.2000012280664476
ENSMUSG00000029062	-5.662960480060654	-1.999999999924711	-2.0716791599661093	FALSE	no	Cytosol-localized	0.2219081459154037	0.0028700062969514	0.0008185123295903			-58.3882181869139	-73.04006010745769	-72.89821613582649	0.7653646778882064	-52.72525770685325	-71.04006010753298	-70.82653697586038	0.7680691467144657
ENSMUSG00000033411	-5.614172942492473	-2.0010448361043984	-2.076510205884688	TRUE	no	Cytosol-localized	7.192158315478685e-05	0.0139030321131979	1.00000000181632e-06	0.0048682966010767	inf	212.74966986699656	198.29715744144428	198.44641117278758	2.032408047905758	218.36384280948903	200.29820227754868	200.52292137867227	2.039971247105447
ENSMUSG00000030880	3.18410401817421	6.797232124562285	6.721766754781967	TRUE	no	Cytosol-localized	0.43208787359571815	0.0086073641310753	0.0065487907226211	0.0012343524730727	0.0018757790434646	114.04419353113909	99.5916811055868	99.74093483693008	1.4176241772828293	110.86008951296488	92.79444898102452	93.01916808214811	1.3779353402771937
ENSMUSG00000020400	-5.613128106125487	-1.9999999997373976	-2.0754653695177154	FALSE	no	Cytosol-localized	0.4337419087822744	0.0054079906865175	0.0041424082753547	inf	inf	123.37467593454664	108.92216350899436	109.07141724033764	1.4667296746047462	128.98780404067213	110.92216350873176	111.14688260985535	1.4721822012747283
ENSMUSG00000040586	5.1355007841052895	8.798461264241233	8.726782104199842	TRUE	no	Cytosol-localized	0.4115777168655741	0.0047458464549595	0.0033195286863067	0.0005616385864592	0.0008902018835689	68.84187186049918	54.190029939955394	54.3318739115866	1.1904939325519508	63.70637107639389	45.39156867571416	45.605091807386756	1.150735120913208
ENSMUSG00000019214	40.07329117330397	43.783718190678854	43.7154634953055	TRUE	yes	Cytosol-localized	0.7697712785481483	0.0018345118398648	0.0061337026743632	0.0001539620956068	0.0005751923256972	-137.28149848465208	-152.12320655415155	-151.98807141901642	0.5963808759863831	-177.35478965795605	-195.9069247448304	-195.70353491432192	0.5142138083238369
ENSMUSG00000005506	-5.655353130903343	-1.9923926507673997	-2.064071810808798	TRUE	no	Cytosol-localized	0.009241936145781168	0.0057283689263057	5.343506327916613e-05	0.0005266471175391	4.956020069615201	-55.94704840792154	-70.59889032846533	-70.45704635683413	0.7718796988033879	-50.2916952770182	-68.60649767769793	-68.39297454602533	0.7745867283857965
ENSMUSG00000058594	-5.6660862478706235	-2.0031257677347014	-2.0748049277761	TRUE	no	Cytosol-localized	0.00016119360246686474	0.0062027201520568	1.0000000000063226e-06	0.0005519054888727	3.301061985880443e+281	-107.41289637085336	-122.06473829139716	-121.92289431976596	0.6455662549685305	-101.74681012298274	-120.06161252366246	-119.84808939198986	0.6478544391723643
ENSMUSG00000090112	3.7489006673749543	7.358372462559899	7.282621286867851	TRUE	no	Cytosol-localized	0.626644574606219	0.0048679000699487	0.0081703464342088	0.0010855018764716	0.0017238335446055	146.41539142100052	131.97750424026066	132.12731697434305	1.5982199325343158	142.66649075362557	124.61913177770076	124.8446956874752	1.550124289090084
ENSMUSG00000033530	-5.662960480391703	-2.000000000255767	-2.0716791602971654	FALSE	no	Cytosol-localized	0.7932524774920415	0.0008142517958519	0.0031241354020917	inf	inf	-98.10191307289806	-112.75375499344185	-112.61191102181064	0.6667783284021452	-92.43895259250635	-110.75375499318608	-110.54023186151348	0.6691344355702382
ENSMUSG00000078765	-5.663875527279004	-2.000915047143053	-2.0725942071844408	TRUE	no	Cytosol-localized	0.00017797720726116253	0.0056176970057995	1.0000000015391249e-06	0.0007295578985246	inf	45.58624513310923	30.93440321256545	31.076247184196657	1.0981419183970809	51.250120660388234	32.9353182597085	33.1488413913811	1.1020257799353277
ENSMUSG00000029502	-5.613973031575739	-2.0008449251876357	-2.076310294967925	TRUE	no	Cytosol-localized	9.945456678993954e-05	0.0100538424499646	1.000000000002324e-06	0.0026784538329194	inf	213.81673559313927	199.364223167587	199.5134768989303	2.0403384908805866	219.430708624715	201.36506809277464	201.58978719389822	2.0479297074604066
ENSMUSG00000038816	-5.676187575417124	-2.013227095281181	-2.0849062553225792	TRUE	no	Cytosol-localized	0.00015967524383827262	0.0062617115886138	1.0000000000006844e-06	0.0007251239082456	inf	-65.00969717607818	-79.66153909662196	-79.51969512499076	0.7479687334283794	-59.33350960066105	-77.64831200134078	-77.43478886966818	0.7506462069340046
ENSMUSG00000024287	18.141693576314935	21.804654056450886	21.732974896409495	TRUE	yes	Cytosol-localized	0.6516318620658229	0.0028674972265663	0.0053637297839478	0.0002944067128833	0.0006611662188562	48.582669148575555	33.930827228031774	34.07267119966298	1.109626904240382	30.44097557226062	12.126173171580886	12.339696303253485	1.0252086247563976
ENSMUSG00000026319	5.32888355237796	8.942011658766035	8.866546288985745	TRUE	no	Cytosol-localized	0.8230130717480763	0.0044493088772132	0.020689885984003	0.0007749949304924	0.0036228749586187	254.30224012910452	239.84972770355225	239.99898143489554	2.365224720854697	248.97335657672656	230.9077160447862	231.1324351459098	2.281080574995887
ENSMUSG00000042508	7.617824424771726	11.2309525311598	11.155487161379511	TRUE	no	Cytosol-localized	0.5810685679229409	0.0109022438867254	0.0151216899887352	0.0020420762114359	0.0040554335424668	174.8239586853654	160.37144625981313	160.52069999115642	1.7696934088108631	167.20613426059367	149.14049372865333	149.3652128297769	1.6925372724582672
ENSMUSG00000033075	-5.614222117330357	-2.0010940109423245	-2.0765593807226423	TRUE	no	Cytosol-localized	7.722706221746433e-05	0.0129478287044261	1.0000000000000025e-06	0.0026764183401524	inf	120.76605837176446	106.31354594621216	106.46279967755544	1.4528319334358208	126.38028048909482	108.31463995715448	108.53935905827808	1.4582386179989084
ENSMUSG00000068823	-5.710427017387261	-2.000000000012392	-2.068254695385747	FALSE	no	Cytosol-localized	0.48966524811866396	0.0016909829221415	0.0016224949782126	inf	inf	-126.76341790235458	-141.60512597185405	-141.46999083671892	0.617517617231225	-121.05299088496731	-139.60512597184166	-139.40173614133317	0.6195968011276519
ENSMUSG00000028126	-5.6133650831218915	-2.000236976733788	-2.0757023465140776	TRUE	no	Cytosol-localized	3.7395817489999776e-05	0.0267399584344992	1.0000000011242443e-06	0.006853706561805	inf	223.47557467631367	209.0230622507614	209.1723159821047	2.1135456890783013	229.08893975943556	211.0232992274952	211.24801832861877	2.121404571006198
ENSMUSG00000026037	-5.662960483069405	-2.0000000029334615	-2.0716791629748528	FALSE	no	Cytosol-localized	0.46990798946006057	0.0034918640494459	0.0030954151021285	inf	inf	-40.0840182290805	-54.73586014962429	-54.59401617799308	0.8155874680065722	-34.421057746011094	-52.735860146690825	-52.52233701501823	0.8184694025308332
ENSMUSG00000024135	-5.662960468801941	-1.999999988666005	-2.0716791487074033	FALSE	no	Cytosol-localized	0.4697449544148982	0.0025237570327866	0.002235758324586			-76.10897828601611	-90.7608202065599	-90.6189762349287	0.7196910382340912	-70.44601781721417	-88.7608202178939	-88.54729708622129	0.722234116079287
ENSMUSG00000027620	5.737765552122198	9.350893658510245	9.275428288729955	TRUE	no	Cytosol-localized	0.9878424051982315	0.008145524015855	0.6618491705490688	0.0014584632580882	2.290757613114383	244.45310801863053	230.00059559307823	230.14984932442152	2.2817148767778215	238.71534246650833	220.649701934568	220.87442103569157	2.197260285200868
ENSMUSG00000032462	-5.614484697438684	-2.001356591050623	-2.0768219608309266	TRUE	no	Cytosol-localized	5.95311058552657e-05	0.0167969409581106	1.0000000013278645e-06	0.0041505938306911	inf	142.16019526483262	127.70768283928034	127.85693657062362	1.5708164260922943	147.7746799622713	129.70903943033096	129.93375853145454	1.5766636985010558
ENSMUSG00000033222	-5.512372933892678	-1.8494124537567416	-1.92109161379814	TRUE	no	Cytosol-localized	0.06396230581468895	0.0064531218742945	0.000440961466987	0.0009425982436925	0.0045503371858471	101.27098484404164	86.61914292349785	86.76098689512905	1.332383411441312	106.78335777793431	88.46855537725459	88.68207850892719	1.3363925331782938
ENSMUSG00000044433	-1.1717492398014855	2.4413788665865894	2.3659134968062716	TRUE	no	Cytosol-localized	0.3670316916921436	0.0092631800536058	0.0053713283918004	0.0019484681612652	0.0026236710242596	80.54884439924804	66.09633197369575	66.24558570503903	1.2544993341473034	81.72059363904953	63.654953107109165	63.87967220823276	1.2389171395417875
ENSMUSG00000108815	-5.613222502693304	-2.0000943963052578	-2.075559766085547	FALSE	no	Cytosol-localized	8.001945720392489e-05	0.012495961569828	1.0000000815224691e-06	0.5868994876957964	inf	232.7981175645014	218.3456051389491	218.4948588702924	2.186694051317483	238.41134006719471	220.34569953525437	220.57041863637795	2.1948237816290876
ENSMUSG00000061458	-5.662960475375169	-1.9999999952392216	-2.071679155280613	FALSE	no	Cytosol-localized	0.5591588183805468	0.0027956253424346	0.0035459449531642	inf	inf	-29.02864113862019	-43.680483059163976	-43.53863908753277	0.8475038645825924	-23.365680663245023	-41.680483063924754	-41.46695993225216	0.8504985778709453
ENSMUSG00000042625	16.04573474257316	19.658862848961228	19.583397479180917	TRUE	yes	Cytosol-localized	0.7503783555997436	0.0034454079621826	0.0103571129308296	0.0003718600755177	0.0013941535792147	72.51894854094287	58.06643611539059	58.21568984673387	1.2182682300872067	56.47321379836971	38.40757326642936	38.63229236755296	1.1298603053308776
ENSMUSG00000069539	-5.614555567462304	-2.0014274610742433	-2.076892830854561	TRUE	no	Cytosol-localized	7.604201269434704e-05	0.013149625091248	1.0000000001272889e-06	0.0028655610542036	inf	115.31446412985882	100.86195170430652	101.0112054356498	1.4242115749779998	120.92901969732112	102.86337916538076	103.08809826650436	1.4295134891335868
ENSMUSG00000027550	14.107096881296798	17.720224987684873	17.644759617904562	TRUE	yes	Cytosol-localized	0.6552035351888853	0.0055025871653359	0.0104563559414338	0.0008738662637563	0.0022500879094692	51.71609860453669	37.26358617898441	37.4128399103277	1.1291978990179112	37.60900172323989	19.54336119129954	19.768080292423136	1.0546896068850098
ENSMUSG00000018340	-5.755742213848862	-2.0000000002619345	-2.0651424994789522	FALSE	no	Cytosol-localized	0.03304937003426753	0.0016872377231294	5.766803611209675e-05	inf	inf	-301.38923004632744	-316.4121989006751	-316.2831666426106	0.3628078742681755	-295.6334878324786	-314.41219890041316	-314.21802414313163	0.3639744590731981
ENSMUSG00000029145				FALSE	no	Cytosol-localized						9.75875371411915	-4.893088206424634	-4.751244234793429	0.96968749896317
ENSMUSG00000019841	-5.61366366068475	-2.000535554296704	-2.076000924076993	FALSE	no	Cytosol-localized	4.8888408212922276e-05	0.0204537465694005	1.000000000176732e-06	0.0242857838853199	inf	189.5724714264966	175.11995900094433	175.26921273228763	1.867560446411499	195.18613508718136	177.12049455524104	177.34521365636462	1.874506714166993
ENSMUSG00000041328	-5.420088796571235	-1.8594071655556945	-1.9390810007926689	FALSE	no	Cytosol-localized	0.2657033861037672	0.025562780736734	0.0092498280278577	0.0194130474723776	0.0571344163581703	486.1124060794766	471.8696795554145	472.02715987037516	6.047338988484821	491.53249487604785	473.7290867209702	473.9662408711678	6.067772058866718
ENSMUSG00000014668	-5.6650476045481355	-2.002087124412185	-2.073766284453569	TRUE	no	Cytosol-localized	0.00019368484353385953	0.005162026605187	1.000000000186834e-06	0.0005056505561911	1.2102182863490904e+253	-144.68171734956965	-159.33355927011343	-159.19171529848222	0.567205809699251	-139.01666974502152	-157.33147214570124	-157.11794901402865	0.5692141955683347
ENSMUSG00000029422				FALSE	no	Cytosol-localized						262.24994052190317	248.00721399784103	248.16469431280166	2.5564225909157146
ENSMUSG00000033365	-5.546215693217862	-1.9330875868297923	-2.008552956610103	TRUE	no	Cytosol-localized	0.044389649734731126	0.0077324262440449	0.0003591837326558	0.0012211577391585	0.0148439128759286	-18.20890358385623	-32.66141600940851	-32.512162278065226	0.8748584465248064	-12.662687890638368	-30.72832842257872	-30.503609321455123	0.8778962947845438
ENSMUSG00000059447	-5.662960491213539	-2.0000000110775886	-2.071679171118973	FALSE	no	Cytosol-localized	0.19263505085420293	0.003124476199051	0.0007454914064993	inf	inf	-135.64770973977224	-150.299551660316	-150.1577076886848	0.5852799617880136	-129.9847492485587	-148.29955164923842	-148.08602851756584	0.5873480888840611
ENSMUSG00000029599	-5.662960480139333	-2.000000000003382	-2.0716791600447664	FALSE	no	Cytosol-localized	0.617513688906791	0.0012040197661867	0.0019438569846058	inf	inf	-134.14231202617918	-148.79415394672296	-148.65230997509175	0.5883472738269296	-128.47935154603985	-146.79415394671958	-146.580630815047	0.5904262394588339
ENSMUSG00000046111	-5.613312114006845	-2.000184007618799	-2.0756493773990883	FALSE	no	Cytosol-localized	3.962673286535662e-05	0.025235790983663	1.0000515767322717e-06	0.0783786416606358	inf	240.05771029117292	225.60519786562065	225.75445159696395	2.2454045415534245	245.67102240517977	227.60538187323945	227.83010097436303	2.2537532838639516
ENSMUSG00000061887	-4.18897570771982	-0.5260152275838692	-0.5976943876252676	TRUE	no	Cytosol-localized	0.15172168230922392	0.004716084830904	0.0008435112739951	0.0004927831230514	0.0009092378424849	-70.40527545373256	-85.05711737427634	-84.91527340264514	0.7340862511384598	-66.21629974601274	-84.53110214669248	-84.31757901501987	0.7329194961161829
ENSMUSG00000052488	-5.619862405397271	-2.00673429900921	-2.082199668789528	TRUE	no	Cytosol-localized	0.0001554330669710448	0.0064326374459328	1.0000000000010947e-06	0.0008528815085648	inf	-78.99875331468968	-93.45126574024196	-93.30201200889869	0.7007851381568486	-73.37889090929241	-91.44453144123275	-91.21981234010916	0.703407575320883
ENSMUSG00000056167	-5.7259018499723595	-2.0154748325974765	-2.0837295279707746	TRUE	no	Cytosol-localized	0.00020729833602791938	0.0048229653977054	1.00000000000059e-06	0.0004414625371485	1.938420650366339e+223	-250.3749642800704	-265.2166723495699	-265.0815372144347	0.410098691540577	-244.64906243009804	-263.2011975169724	-262.99780768646394	0.4115005804457632
ENSMUSG00000018974	-1.8136354702602944	1.7994926361277521	1.7240272663474343	TRUE	no	Cytosol-localized	0.2921244376833431	0.0073620227220589	0.0030381423831826	0.0010705093716134	0.0016002926931066	91.03697931933466	76.58446689378238	76.73372062512566	1.303449772333123	92.85061478959496	74.78497425765462	75.00969335877822	1.2902786962903967
ENSMUSG00000040506	-2.635452258985765	0.9776758474023097	0.9022104776220203	TRUE	no	Cytosol-localized	0.3309154265097208	0.0126453400354981	0.0062541243020724	0.0031460226658353	0.0046225650742092	175.89192161369652	161.43940918814425	161.58866291948755	1.776604558385845	178.5273738726823	160.46173334074194	160.68645244186553	1.7639350557499491
ENSMUSG00000024294	-5.613128106391031	-2.0000000000029416	-2.0754653697832595	FALSE	no	Cytosol-localized	0.5933167542051709	0.0017299891699438	0.00252390913502	inf	inf	140.1182647462898	125.66575232073754	125.81500605208082	1.5591537399144637	145.73139285268084	127.66575232074048	127.89047142186408	1.5649498504717831
ENSMUSG00000038324	-5.692268445813937	-2.029307965678001	-2.1009871257193993	TRUE	no	Cytosol-localized	0.00026792297243928505	0.0037314160407359	1.0000000000140336e-06	0.0003485804259314	1.7839642499403809e+168	-106.28680155121226	-120.93864347175604	-120.79679950012483	0.648095393553193	-100.59453310539833	-118.90933550607804	-118.69581237440543	0.6504516723293763
ENSMUSG00000024942	-5.690826065252253	-2.0278655851163307	-2.099544745157715	TRUE	no	Cytosol-localized	0.00031134968293009316	0.0032108227665725	1.0000000000000025e-06	0.0003580930119456	1.8679303094006253e+170	-135.42964903177818	-150.08149095232196	-149.93964698069075	0.5857232773838438	-129.73882296652593	-148.05362536720563	-147.84010223553304	0.5878498459000205
ENSMUSG00000028107	16.227343713393388	19.89030419352934	19.818625033487947	TRUE	yes	Cytosol-localized	0.6840240754005729	0.00291757824384	0.0063159677851453	0.0002777401159571	0.0007321995688089	71.78329162469107	57.13144970414729	57.2732936757785	1.202715062845077	55.555947911297686	37.241145510617955	37.45466864229055	1.1186257167844569
ENSMUSG00000034187	-5.662960479626008	-1.9999999994900861	-2.0716791595314703	FALSE	no	Cytosol-localized	0.010875023631169285	0.0023250994018913	2.5563514767578616e-05	inf	inf	-176.6196473518563	-191.2714892724001	-191.12964530076889	0.5076674603649692	-170.95668687223028	-189.27148927291	-189.05796614123742	0.5094613383158869
ENSMUSG00000022436	3.21388141907493	6.827009525462998	6.751544155682687	TRUE	no	Cytosol-localized	0.3712080565030385	0.0043646078785262	0.0025766513466682	0.0005762045066941	0.0007855348837952	-37.486206520834386	-51.93871894638667	-51.789465215043386	0.8154229842297906	-40.70008793990932	-58.76572847184967	-58.54100937072607	0.7925076778373229
ENSMUSG00000021669	-5.616637974593484	-2.0035098682054127	-2.0789752379857234	TRUE	no	Cytosol-localized	0.00011525747533878819	0.0086752268312332	1.0000000000345968e-06	0.0020001494353524	inf	-17.738778365950164	-32.191290791502446	-32.04203706015916	0.8763608044262281	-12.12214039135668	-30.187780923297034	-29.963061822173437	0.8796299190394413
ENSMUSG00000002428	2.172173257150959	5.785301363539029	5.709835993758718	TRUE	no	Cytosol-localized	0.5145059238839196	0.0035853011559321	0.0037995493135407	0.0005900477216329	0.0008597744073862	27.284343216994923	12.83183079144264	12.981084522785924	1.0328692058946325	25.112169959843964	7.046529427903611	7.271248529027206	1.007666878254355
ENSMUSG00000031960	-5.710427012949793	-1.9999999955749104	-2.0682546909482653	FALSE	no	Cytosol-localized	0.9310982703830174	0.0001897783157328	0.002564554801705	inf	inf	-154.57924190301236	-169.42094997251183	-169.2858148373767	0.5631816488183026	-148.86881489006257	-167.42094997693692	-167.21756014642844	0.5650778833178284
ENSMUSG00000020974	-5.68024599888588	-2.0172855187499295	-2.088964678791328	TRUE	no	Cytosol-localized	0.00021798850078652264	0.0045863979425413	1.0000000000057577e-06	0.0004786347949816	2.4772566687010413e+234	-75.58845769786319	-90.24029961840698	-90.09845564677578	0.7209929574643849	-69.90821169897731	-88.22301409965705	-88.00949096798445	0.7235840633654104
ENSMUSG00000030374	-5.617717038046351	-2.004588931658276	-2.0800543014385937	TRUE	no	Cytosol-localized	0.0001312745023201427	0.0076166255276609	1.0000000000048996e-06	0.0007819632202837	inf	-96.14830450849207	-110.60081693404436	-110.45156320270108	0.6582677276720412	-90.53058747044572	-108.59622800238608	-108.37150890126249	0.6607258852918833
ENSMUSG00000032590	27.19072759314423	30.85368807328019	30.78200891323879	TRUE	yes	Cytosol-localized	0.7357150419935284	0.0022126203838452	0.0061594807017982	0.000173830491696	0.0005646041865402	-39.75565235148321	-54.40749427202699	-54.265650300395784	0.8165178979592971	-66.94637994462744	-85.26118234530718	-85.04765921363457	0.7310638976534815
ENSMUSG00000031753	-5.667960560016098	-2.0050000798801513	-2.0766792399215426	TRUE	no	Cytosol-localized	0.0001940104563494664	0.0051533613622471	1.0000000000796327e-06	0.0006378686195996	1.6238480155081525e+302	-5.087389870275302	-19.739231790819087	-19.59738781918788	0.9209674963193248	0.5805706897407958	-17.734231710938936	-17.520708579266337	0.924237844339427
ENSMUSG00000042810	-5.613394968095378	-2.0002668617072743	-2.075732231487592	TRUE	no	Cytosol-localized	2.6989966241302097e-05	0.0370498058833472	1.0000000000045782e-06	0.0124033701124475	inf	129.58943174214147	115.1369193165892	115.28617304793248	1.50037758809874	135.20282671023685	117.13718617829647	117.36190527942007	1.505956666672932
ENSMUSG00000033762	28.057685720457215	31.67081382684529	31.595348457064972	TRUE	yes	Cytosol-localized	0.734492670760509	0.0033006490780008	0.0091308310150537	0.0005185099901718	0.0012846444233673	-53.870359177866845	-68.32287160341913	-68.17361787207585	0.7680929850341427	-81.92804489832406	-99.99368543026442	-99.76896632914082	0.681799207697667
ENSMUSG00000021948	-5.613200700840245	-2.0000725944521776	-2.0755379642324954	TRUE	no	Cytosol-localized	9.649234036936461e-05	0.0103625197978065	1.0000002797815903e-06	0.0019512164933423	inf	-56.561315916056415	-71.0138283416087	-70.86457461026542	0.7605864573290901	-50.94811521521617	-69.01375574715652	-68.78903664603293	0.7634141185396643
ENSMUSG00000000804	6.307233395535974	9.920361501924049	9.844896132143731	TRUE	no	Cytosol-localized	0.5514975482476314	0.0065391631393245	0.0080408310474965	0.0009951430508217	0.0018711381073133	118.89269257620808	104.4401801506558	104.58943388199908	1.4429326538782203	112.5854591806721	94.51981864873176	94.74453774985535	1.3866395334706558
ENSMUSG00000009073	-5.662960481568334	-2.000000001432383	-2.0716791614737815	FALSE	no	Cytosol-localized	0.4848345112471566	0.0022564936949922	0.0021236399596416	inf	inf	-89.43976017719815	-104.09160209774194	-103.94975812611074	0.6871376040823054	-83.77679969562982	-102.09160209630956	-101.87807896463696	0.6895656521566973
ENSMUSG00000039148				FALSE	no	Cytosol-localized						321.3674324255393	306.7155905049955	306.8574344766267	2.8610627692617334
ENSMUSG00000024853	-5.710427017380425	-2.0000000000055422	-2.068254695378897	FALSE	no	Cytosol-localized	0.5442186955706289	0.0013834011816658	0.0016518290224291	inf	inf	-168.76788138847783	-183.6095894579773	-183.47445432284218	0.5373340513123331	-163.0574543710974	-181.60958945797177	-181.40619962746328	0.5391432568723172
ENSMUSG00000048799	-5.614731438664062	-2.0016033322759945	-2.077068702056306	TRUE	no	Cytosol-localized	8.963315582515264e-05	0.0111555858738612	1.0000000001085074e-06	0.002054922414769	inf	19.04404769935157	4.591535273799286	4.740789005142569	1.002269065545918	24.658779138015632	6.59313860607528	6.8178577071988755	1.006000859527702
ENSMUSG00000029276	-5.677748097904171	-2.014787617768235	-2.0864667778096333	TRUE	no	Cytosol-localized	0.00027914305703514736	0.0035813925218933	1.000000000061164e-06	0.0004768507271033	6.742299514891166e+228	-83.25411798741517	-97.90595990795896	-97.76411593632776	0.702055523005572	-77.576369889511	-95.89117229019072	-95.67764915851812	0.70457246054581
ENSMUSG00000055319				FALSE	no	Cytosol-localized						8.09212371410371	-6.3603887114485715	-6.211134980105288	0.9629979168355468
ENSMUSG00000040720	-5.61312810639766	-2.0000000000095994	-2.07546536978991	FALSE	no	Cytosol-localized	0.3943514694157045	0.0036655698183107	0.0023867354927818	inf	inf	49.42978201961205	34.97726959405977	35.126523325403056	1.1198148237378762	55.04291012600971	36.97726959406937	37.201988695192966	1.123977704123558
ENSMUSG00000035021	-5.561782711913509	-2.001101080897982	-2.0807749161349705	TRUE	no	Cytosol-localized	9.639406437559009e-05	0.0103730827681765	1.000000002193517e-06	0.0036084270366317	inf	87.86017129581383	73.61744477175172	73.77492508671236	1.307188926750504	93.42195400772734	75.6185458526497	75.85570000284733	1.3123207154058465
ENSMUSG00000038943	-5.613128106453161	-2.0000000000650857	-2.0754653698453964	FALSE	no	Cytosol-localized	0.47488009065393955	0.0051850014533353	0.0046889365959614	inf	inf	71.61260150495913	57.16008907940685	57.30934281075014	1.2142450563702456	77.22572961141229	59.16008907947194	59.384808180595535	1.2187589785131756
ENSMUSG00000026669	-5.614471363719872	-2.0013432573318113	-2.076808627112129	TRUE	no	Cytosol-localized	7.275468863865438e-05	0.0137438186344551	1.0000000001445658e-06	0.0027167651585681	inf	83.56433202910267	69.11181960355039	69.26107333489367	1.26838188950415	89.17880339282254	71.1131628608822	71.3378819620058	1.2731033050596725
ENSMUSG00000040811	-5.664159525305507	-2.0011990451695567	-2.072878205210941	TRUE	no	Cytosol-localized	0.00024352823615767479	0.0041053000170417	1.0000000002844643e-06	0.0004416749204489	1.549688502890589e+213	-146.62718116760217	-161.27902308814595	-161.13717911651474	0.5633871995801574	-140.96302164229667	-159.2778240429764	-159.0643009113038	0.5653803209418247
ENSMUSG00000020536	23.794218249352372	27.407346355740444	27.33188098596013	TRUE	yes	Cytosol-localized	0.6301819176541135	0.0034260681986004	0.0058381305038201	0.0002885331346234	0.0006778970284568	-7.46433131852417	-21.916843744076452	-21.76759001273317	0.9098464647872522	-31.258549567876543	-49.324190099816896	-49.0994709986933	0.8202919906787931
ENSMUSG00000024319	4.829278234560562	8.492238714696498	8.420559554655114	TRUE	no	Cytosol-localized	0.3570711952738206	0.0029203055340061	0.0016218856270352	0.0003196425251154	0.0004970486504737	-116.04373652887794	-130.69557844942173	-130.55373447779053	0.626506814480509	-120.8730147634385	-139.18781716411823	-138.97429403244564	0.606227669302303
ENSMUSG00000026439	0.6307737427869995	4.19145537380254	4.111781538565552	TRUE	no	Cytosol-localized	0.3882408293302869	0.0097432649024535	0.0061833699067758	0.0015590366250851	0.0023319803007137	140.65539724620336	126.41267072214126	126.5701510371019	1.6014949479163922	140.02462350341636	122.22121534833872	122.45836949853634	1.5699411661828524
ENSMUSG00000054309	-5.710427050633484	-2.0000000332586296	-2.0682547286319277	FALSE	no	Cytosol-localized	0.12690363852028497	0.0018746802787416	0.0002724828082336	inf	inf	-273.70295540578013	-288.5446634752796	-288.40952834014445	0.3796131994314269	-267.99252835514665	-286.544663442021	-286.3412736115125	0.3808913583940181
ENSMUSG00000061950	-5.613128111669404	-2.0000000052813327	-2.075465375061647	FALSE	no	Cytosol-localized	0.4746887254036766	0.0034310454648946	0.0031004067060705			44.49039755320331	30.037885127651027	30.18713885899431	1.099808842416851	50.10352566487271	32.03788513293236	32.26260423405596	1.1038973511459982
ENSMUSG00000025968	-5.710427017022681	-1.9999999996477982	-2.068254695021153	FALSE	no	Cytosol-localized	0.2302989537590792	0.0021807629164861	0.0006524967330058			-187.06382644190376	-201.90553451140323	-201.7703993762681	0.5057474181651128	-181.35339942488108	-199.90553451175543	-199.70214468124695	0.5074502714243363
ENSMUSG00000029629	-5.613128106388427	-2.0000000000003553	-2.075465369780666	FALSE	no	Cytosol-localized	0.7082391456750031	0.0017171478378626	0.0041683155901744	inf	inf	-19.20444431707224	-33.65695674262452	-33.50770301128124	0.8716855381921039	-13.591316210683814	-31.656956742624168	-31.43223764150057	0.874926004876834
ENSMUSG00000040044	21.127616956790035	24.790577436926014	24.71889827688463	TRUE	yes	Cytosol-localized	0.4158637425338905	0.0040169741817741	0.0028598017937476	0.0002950936552061	0.0005156593743637	-197.30632691277785	-211.9581688333216	-211.8163248616904	0.4724811628592365	-218.43394386956788	-236.7487462702476	-236.53522313857502	0.4320331759041305
ENSMUSG00000027655	2.3628082585437493	5.975936364931819	5.900470995151505	TRUE	no	Cytosol-localized	0.37806206049055296	0.0072028570091419	0.0043784544876662	0.0009339760324624	0.0014503061797758	-13.56939083434172	-28.021903259894003	-27.87264952855072	0.8897981383457482	-15.932199092885469	-33.99783962482582	-33.773120523702225	0.8674830291962197
ENSMUSG00000027363	-5.613775796181386	-2.0006476897933254	-2.0761130595736432	TRUE	no	Cytosol-localized	0.00015385579905395676	0.0064985925305496	1.0000000023131936e-06	0.0006295446256382	inf	-104.00542126037358	-118.45793368592588	-118.3086799545826	0.6396595751112996	-98.3916454641922	-116.45728599613255	-116.23256689500896	0.6420390094175537
ENSMUSG00000030533	-5.617405131952992	-2.0042770255649245	-2.0797423953452387	TRUE	no	Cytosol-localized	0.0001547544756495264	0.0064608486548591	1.0000000003093654e-06	0.0014337023650604	inf	-9.490931639653596	-23.94344406520588	-23.7941903338626	0.9031417462822028	-3.8735265077006034	-21.939167039640957	-21.71444793851736	0.9065133007270576
ENSMUSG00000024283	-4.587269200120716	-1.0265875691051747	-1.106261404342149	TRUE	no	Cytosol-localized	0.32385631441078194	0.022506411450856	0.0107800214931166	0.0097551920375976	0.0184291038491798	367.1560357606033	352.9133092365412	353.07078955150183	3.827048339150605	371.743304960724	353.93989680564636	354.177050955844	3.827699013173997
ENSMUSG00000048170	-5.662960480710879	-2.0000000005749428	-2.071679160616341	FALSE	no	Cytosol-localized	0.8310931702955352	0.0009841208413045	0.0048422915247698	inf	inf	-77.39092724280651	-92.0427691633503	-91.9009251917191	0.7164946602513553	-71.72796676209563	-90.04276916277536	-89.82924603110276	0.7190264435045624
ENSMUSG00000052707	3.251902916818608	6.812584547834149	6.7329107125971746	TRUE	no	Cytosol-localized	0.7980337795673224	0.0086600087409765	0.0342184920420947	0.0021750049425525	0.0095965101797394	297.73728914522025	283.49456262115814	283.6520429361188	2.9302819824896993	294.48538622840164	276.681978073324	276.9191322235216	2.843734068807169
ENSMUSG00000030766	-5.613595095854365	-2.0004669894662896	-2.0759323592466075	TRUE	no	Cytosol-localized	6.128064441595236e-05	0.0163173662563437	1.0000000000042743e-06	0.0045671634825574	inf	115.01516708122456	100.56265465567228	100.71190838701555	1.4226567224332107	120.62876217707893	102.56312164513857	102.78784074626216	1.4279478428418548
ENSMUSG00000066306	-5.617509259424402	-2.0043811530363342	-2.079846522816645	TRUE	no	Cytosol-localized	0.0001220298671482907	0.008193715141262	1.0000000000062888e-06	0.0009140179925315	inf	-47.59763756718364	-62.050149992735925	-61.90089626139264	0.7858798708237804	-41.98012830775924	-60.04576883969959	-59.821049738575994	0.7888139700590279
ENSMUSG00000038429	-5.716898833654	-2.006471816279145	-2.074726511652443	TRUE	no	Cytosol-localized	0.0002763382107073952	0.0036177539806463	1.000000000002063e-06	0.0002826642201012	9.483437738049451e+134	-302.41820984365205	-317.2599179131515	-317.12478277801637	0.3451811025099367	-296.70131100999805	-315.2534460968724	-315.0500562663639	0.3463507506112294
ENSMUSG00000022201	-5.56068163101714	-2.0000000000016094	-2.0796738352386077	FALSE	no	Cytosol-localized	0.804253257220918	0.0015140956992764	0.0062208769382259	inf	inf	13.77022439782499	-0.4725021262371207	-0.31502181127649076	0.98306271615371	19.33090602884213	1.5274978737644886	1.764652023962117	0.9869178640602012
ENSMUSG00000010608	-5.613354326895877	-2.0002262205078054	-2.075691590288116	TRUE	no	Cytosol-localized	6.28037358936768e-05	0.0159216197631383	1.0000000063399744e-06	0.0049743730666941	inf	-19.951446509232813	-34.403958934785095	-34.25470520344181	0.8693123111765997	-14.338092182336936	-32.40373271427729	-32.17901361315369	0.8725446758481038
ENSMUSG00000056531	-5.614160470307716	-2.0010323639196486	-2.0764977336999593	FALSE	no	Cytosol-localized	0.00011465078192353517	0.0087211385099835	1.0000000002150108e-06	0.0062106816537761	inf	52.88687826234534	38.43436583679306	38.58361956813635	1.1340331926154696	58.50103873265306	40.43539820071271	40.66011730183631	1.138253218038218
ENSMUSG00000030738	-5.710427013081301	-1.999999995706446	-2.068254691079744	FALSE	no	Cytosol-localized	0.002465708754202512	0.0015580935924461	3.851301197839774e-06	inf	inf	-330.62567981973984	-345.4673878892393	-345.33225275410416	0.3144002939936192	-324.91525280665854	-343.4673878935329	-343.2639980630244	0.3154588808375977
ENSMUSG00000036940	-5.662960480008003	-1.9999999998720597	-2.071679159913458	FALSE	no	Cytosol-localized	0.6500509670343085	0.0015447483072689	0.002869461082532	inf	inf	-56.48383176598338	-71.13567368652717	-70.99382971489597	0.770442385282827	-50.82087128597538	-69.13567368665511	-68.92215055498251	0.7731647965378999
ENSMUSG00000024507	-5.692755690436627	-2.0297952103006764	-2.101474370342089	TRUE	no	Cytosol-localized	0.00038024420658123515	0.002628888852197	1.0000000000004836e-06	0.000316897461409	2.0227434044916964e+145	-271.2305465141927	-285.8823884347365	-285.7405444631053	0.3655183785053477	-265.5377908237561	-283.85259322443585	-283.63907009276323	0.3668479133863663
ENSMUSG00000020280	-5.613128104673407	-1.9999999982853396	-2.0754653680656503	FALSE	no	Cytosol-localized	0.001101141527483797	0.0058406771686081	6.438501880776569e-06	inf	inf	61.42696804682225	46.97445562126997	47.123709352613254	1.1699355784658607	67.04009615149566	48.97445561955531	49.199174720678904	1.174284781352437
ENSMUSG00000006998	-5.7104270174257294	-2.000000000050875	-2.068254695424173	FALSE	no	Cytosol-localized	0.4854411518495188	0.000863085806539	0.0008142457749531	inf	inf	-341.87629261562546	-356.71800068512493	-356.5828655499898	0.3029032085946042	-336.16586559819973	-354.71800068507406	-354.5146108545656	0.3039230847178694
ENSMUSG00000051166	12.393100725339863	16.006228831727924	15.930763461947606	TRUE	yes	Cytosol-localized	0.7825357109183745	0.003845434506934	0.0138376274945269	0.0008886352503399	0.0028310385066784	121.32163715288873	106.86912472733644	107.01837845867972	1.4557807709310733	108.92853642754886	90.86289589560852	91.08761499673211	1.3682557928509764
ENSMUSG00000015749				FALSE	no	Cytosol-localized						-126.14699530904038	-140.79883722958417	-140.65699325795296	0.604909519128886
ENSMUSG00000041219	-5.560681612473957	-1.9999999814584442	-2.079673816695447	FALSE	no	Cytosol-localized	0.43534583173321273	0.0100491366737212	0.0077478393134873	inf	inf	240.55653526773747	226.31380874367537	226.471289058636	2.351780454969358	246.11721688021143	228.3138087251338	228.55096287533144	2.3610031232518467
ENSMUSG00000024589	-5.615992175524582	-2.002864069136521	-2.078329438916839	TRUE	no	Cytosol-localized	0.00015260722813920953	0.0065517695686209	1.000000000502276e-06	0.0025849163111644	inf	90.3462422321391	75.89372980658682	76.0429835379301	1.3001679942312665	95.96223440766369	77.89659387572334	78.12131297684694	1.3050149734982288
ENSMUSG00000022214	-0.8550084789195296	2.7581196274685524	2.6826542576882417	TRUE	no	Cytosol-localized	0.26830755709901066	0.0038793534684187	0.0014225373821113	0.0004254667727049	0.0006905276808133	-38.77066393134068	-53.22317635689296	-53.07392262554967	0.8116093894080143	-37.91565545242115	-55.98129598436151	-55.75657688323791	0.8006023294547147
ENSMUSG00000036698	-5.560681627434889	-1.999999996419362	-2.0796738316563506	FALSE	no	Cytosol-localized	0.6223942081128135	0.0022316052094634	0.0036782755641083	inf	inf	89.27734520921703	75.03461868515492	75.19209900011556	1.314333434260928	94.83802683665192	77.03461868157429	77.27177283177191	1.319487683004564
ENSMUSG00000064127	-4.808457011823691	-1.195328905435602	-1.2707942752159198	TRUE	no	Cytosol-localized	0.18252893204857082	0.0055511743214297	0.0012394933108094	0.0010499895203845	0.0020745248040599	82.91834077251042	68.46582834695815	68.61508207830143	1.2653950337005424	87.72679778433411	69.66115725239375	69.88587635351735	1.2663746051706537
ENSMUSG00000020954	-5.561188670175383	-2.0005070391598707	-2.0801808743968593	TRUE	no	Cytosol-localized	5.8808945649219036e-05	0.0170032166336904	1.0000000518212925e-06	0.0056680666191712	inf	108.0255617546064	93.7828352305443	93.94031554550493	1.4126087443024826	113.58675042478178	95.78334226970416	96.02049641990179	1.4181511520426466
ENSMUSG00000020250				FALSE	no	Cytosol-localized						56.72829527019184	42.07645334964805	42.21829732127925	1.1414589907079074
ENSMUSG00000031878	-5.631473066268633	-2.018344959880565	-2.093810329660883	TRUE	no	Cytosol-localized	0.0002211133176521077	0.0045215679338762	1.0000000001664415e-06	0.0004543526419885	1.4663277934358537e+221	-68.5180798308674	-82.97059225641969	-82.82133852507641	0.7281098761473958	-62.886606764598774	-80.95224729653913	-80.72752819541553	0.7308655358812386
ENSMUSG00000027981	9.23636615621922	12.797047787234789	12.717373951997786	TRUE	no	Cytosol-localized	0.9064387985289982	0.007386143460406	0.071558369267931	0.0007864419864298	0.0198925644445311	165.96267608749383	151.71994956343173	151.87742987839235	1.7652162838776613	156.7263099312746	138.92290177619694	139.16005592639456	1.674099485953166
ENSMUSG00000003119	-5.561859562401992	-2.0011779313864224	-2.080851766623425	TRUE	no	Cytosol-localized	4.930915648767177e-05	0.020279209016555	1.0000000000000025e-06	0.0057660006039982	inf	150.87321079046615	136.63048426640407	136.7879645813647	1.6656856131262332	156.43507035286814	138.6316621977905	138.86881634798812	1.6722252895782954
ENSMUSG00000037544	-5.613128106388459	-2.000000000000398	-2.0754653697807157	FALSE	no	Cytosol-localized	0.4791463025700956	0.002863396197777	0.0026341095546178	inf	inf	-86.20179764151534	-100.65431006706764	-100.50505633572436	0.6826026027670338	-80.58866953512688	-98.65431006706724	-98.42959096594365	0.6851401589111501
ENSMUSG00000018433	-5.6131281055358215	-1.9999999991477466	-2.075465368928036	FALSE	no	Cytosol-localized	0.5084113331420849	0.0019549983649228	0.0020219004057884	inf	inf	-144.48163826086733	-158.9341506864196	-158.7848969550763	0.5518149205733922	-138.8685101553315	-156.93415068727185	-156.70943158614827	0.5538662771537267
ENSMUSG00000025027	-5.662960483870819	-2.000000003734897	-2.0716791637763095	FALSE	no	Cytosol-localized	0.5522082854215766	0.0011265600424877	0.0013892525681773			-250.4800949985333	-265.1319369190771	-264.9900929474459	0.3928259898855465	-244.81713451466248	-263.1319369153422	-262.91841378366956	0.3942140675934347
ENSMUSG00000032504	-5.6239505861909365	-2.0108224798028687	-2.0862878495831865	TRUE	no	Cytosol-localized	0.00017187958910546525	0.0058170264754209	1.0000000000000626e-06	0.0006985086822009	inf	-53.499088973741195	-67.95160139929348	-67.8023476679502	0.7691344570394049	-47.87513838755026	-65.94077891949061	-65.71605981836701	0.7720241858265994
ENSMUSG00000028484				FALSE	no	Cytosol-localized						-32.903326356815086	-47.555168277358874	-47.41332430572767	0.8361781020337141
ENSMUSG00000027668	-5.613128107063048	-2.0000000006749588	-2.075465370455248	FALSE	no	Cytosol-localized	0.5585362650129903	0.0025202924248421	0.003188653124029	inf	inf	-132.583923806113	-147.03643623166528	-146.88718250032198	0.5763038372052381	-126.97079569904996	-145.03643623099032	-144.81171712986674	0.5784462306535227
ENSMUSG00000026289	8.003959365882622	11.564640996898163	11.48496716166116	TRUE	no	Cytosol-localized	0.7800691686004061	0.0055708034920755	0.0197589943203734	0.0010077619278523	0.0036909746219162	187.9619824913956	173.71925596733348	173.8767362822941	1.9210769500201463	179.95802312551297	162.15461497043532	162.39176912063294	1.8305713723256256
ENSMUSG00000024474	-5.6629604800343145	-1.999999999898364	-2.071679159939748	FALSE	no	Cytosol-localized	0.32984174840385594	0.0019617684927553	0.0009655527602217	inf	inf	-172.88691080901387	-187.53875272955764	-187.39690875792644	0.5142901078652371	-167.22395032897956	-185.53875272965928	-185.3252295979867	0.5161073873981477
ENSMUSG00000038437	9.71399362695908	13.274675257974621	13.195001422737619	TRUE	no	Cytosol-localized	0.8686788716370474	0.0049734440944276	0.0328989390965066	0.0012453526974228	0.0079742174635233	157.93936484551463	143.69663832145253	143.85411863641315	1.711575572844942	148.22537121855555	130.4219630634779	130.65911721367553	1.6202484185223909
ENSMUSG00000025357	16.021364858454277	19.63449296484235	19.55902759506204	TRUE	yes	Cytosol-localized	0.8585393796378417	0.0024944310411417	0.0151389642794473	0.0002590448198421	0.0024255699431138	72.81539401691819	58.362881591365905	58.51213532270919	1.2195870094418526	56.794029158463914	38.728388626523554	38.95310772764715	1.1311839871849347
ENSMUSG00000017421	-5.613128098871954	-1.9999999924838932	-2.075465362264211	FALSE	no	Cytosol-localized	0.5951843614204317	0.004636233605867	0.0068164702030441	inf	inf	81.81193565111175	67.35942322555947	67.50867695690275	1.2602957027354502	87.4250637499837	69.35942321804336	69.58414231916696	1.2649808168373136
ENSMUSG00000029034	22.744298581696725	26.3574266880848	26.281961318304482	TRUE	yes	Cytosol-localized	0.390767965871504	0.0032499984780716	0.0020845839076375	0.0002255042083352	0.0003361270215685	-71.33546810684375	-85.78798053239603	-85.63872680105275	0.7206614901996627	-94.07976668854047	-112.14540722048083	-111.92068811935724	0.6522225565145451
ENSMUSG00000051278	1.4537036006956896	5.0143852317112305	4.934711396474228	TRUE	no	Cytosol-localized	0.6319300144224773	0.0106677254295598	0.0183151469793967	0.0040604066860877	0.0085102000025583	247.60371205117912	233.36098552711704	233.51846584207766	2.4163960818387484	246.15000845048343	228.3466002954058	228.58375444560343	2.3613009151066815
ENSMUSG00000033487	-5.560988426029411	-2.0003067950138984	-2.079980630250887	TRUE	no	Cytosol-localized	7.779041742988017e-05	0.0128540537872013	1.000000000189966e-06	0.0042593704525666	inf	124.30158521248464	110.05885868842252	110.21633900338315	1.5038646955484123	129.86257363851405	112.05916548343642	112.29631963363404	1.5097639856499048
ENSMUSG00000038611	-1.8632148022621777	1.6974668287533206	1.617792993516332	TRUE	no	Cytosol-localized	0.37216843806593713	0.0103449872464335	0.0061323418234293	0.0023848882109179	0.0032846978038274	141.37050252240368	127.12777599834156	127.2852563133022	1.605905770475473	143.23371732466586	125.43030916958824	125.66746331978587	1.5894385067148158
ENSMUSG00000026187	-5.7104270173342115	-1.999999999959357	-2.068254695332655	FALSE	no	Cytosol-localized	0.5878109443350129	0.0009509931858453	0.0013561840008732			-436.4413833753336	-451.2830914448331	-451.1479563096979	0.2214692760513653	-430.7309563579994	-449.2830914448737	-449.07970161436526	0.2222149638494881
ENSMUSG00000032498	25.05212881677251	28.665256923160584	28.589791553380266	TRUE	yes	Cytosol-localized	0.5229001715331442	0.0031567240821653	0.0034597613865244	0.0003024242755733	0.000577396648068	-66.29746900173525	-80.74998142728754	-80.60072769594426	0.7340347601651314	-91.34959781850776	-109.41523835044812	-109.19051924932452	0.6587538656468793
ENSMUSG00000047098	-5.560929866199533	-2.0002482351840047	-2.079922070421003	TRUE	no	Cytosol-localized	0.00013196177663842812	0.0075769519447275	1.000000001907124e-06	0.0016312138023613	inf	12.2849170847737	-1.9578094392884111	-1.8003291243277812	0.9774627643954664	17.845846950973232	0.0424387958955936	0.27959294609322205	0.981296888600273
ENSMUSG00000028528	-5.562413244436016	-2.001731613420496	-2.0814054486574918	TRUE	no	Cytosol-localized	6.422368540268112e-05	0.0155695795101922	1.0000000000000165e-06	0.0034461153413988	inf	75.23165011853641	60.988923594474294	61.14640390943492	1.2452144185495009	80.79406336297242	62.99065520789479	63.227809358092415	1.250105938090084
ENSMUSG00000032185	-5.647540782924807	-2.034412676536732	-2.1098780463170215	TRUE	no	Cytosol-localized	0.00026574462947114995	0.0037620111358791	1.0000000000000025e-06	0.0003007840930492	2.131098743068399e+144	-191.74827769887565	-206.20079012442793	-206.05153639308463	0.4643816417321563	-186.10073691595085	-204.1663774478912	-203.9416583467676	0.4661665114430463
ENSMUSG00000033499	-5.5615232567337785	-2.000841625718266	-2.0805154609552545	TRUE	no	Cytosol-localized	5.7590261932092467e-05	0.0173630467656522	1.000000001435096e-06	0.0081396265324059	inf	131.63623490412925	117.39350838006712	117.55098869502775	1.546893071876959	137.19775816086303	119.39435000578538	119.63150415598301	1.55296434618926
ENSMUSG00000042308	3.696199268193581	7.256880899209122	7.1772070639721335	TRUE	no	Cytosol-localized	0.542134117768603	0.0074863962923133	0.0088642351542329	0.0017909285588358	0.0025741695481146	114.60497104692148	100.36224452285938	100.51972483782002	1.448811533884608	110.9087717787279	93.10536362365026	93.34251777384789	1.403619278672852
ENSMUSG00000029227	-5.5606816269955175	-1.9999999959799872	-2.0796738312169865	FALSE	no	Cytosol-localized	0.22784614994654986	0.0062014139514962	0.0018299051322161	inf	inf	24.592899040709785	10.350172516647676	10.507652831608306	1.024846977908323	30.153580667705302	12.350172512627664	12.587326662825292	1.0288659856489184
ENSMUSG00000029701	-5.6227704565096985	-2.009642350121652	-2.0851077199019414	TRUE	no	Cytosol-localized	0.00013019762041680498	0.0076796319260281	1.000000000066209e-06	0.001035666458549	inf	-240.49661868540707	-254.94913111095937	-254.79987737961608	0.3886942576975649	-234.87384822889737	-252.93948876083772	-252.71476965971414	0.3901529474171014
ENSMUSG00000023015	-5.626093424771515	-2.0129653183834435	-2.0884306881637578	TRUE	no	Cytosol-localized	0.00013980880851469	0.0071516251501881	1.000000000000004e-06	0.0007211393953332	inf	-15.968593582770826	-30.421106008323108	-30.271852276979825	0.8820408867069214	-10.34250015799931	-28.408140689939664	-28.183421588816067	0.8853617422690359
ENSMUSG00000027710	-5.613128104734688	-1.9999999983466177	-2.0754653681269297	FALSE	no	Cytosol-localized	0.31006091504196787	0.0023603187653973	0.0010607350882786	inf	inf	16.02243280562584	1.5699203800735582	1.7191741114168417	0.991276971837773	21.635560910360528	3.569920378420176	3.7946394795437715	0.9949620163367424
ENSMUSG00000027304	-5.560681634635586	-2.000000003620066	-2.0796738388570617	FALSE	no	Cytosol-localized	0.38501106776897515	0.0038012283922479	0.0023797420171837	inf	inf	57.53021333868706	43.28748681462495	43.44496712958558	1.163258698730545	63.09089497332265	45.287486818245014	45.52464096844264	1.1678204975653566
ENSMUSG00000039234	-5.560681631100376	-2.000000000084846	-2.079673835321845	FALSE	no	Cytosol-localized	0.02241246406936218	0.0048248028862113	0.0001106148732001	inf	inf	-8.066602451651065	-22.309328975713175	-22.151848660752545	0.903869619075235	-2.5059208205506884	-20.30932897562833	-20.0721748254307	0.9074142058170026
ENSMUSG00000060601	42.916468560693374	46.52959666708145	46.45413129730116	TRUE	yes	Cytosol-localized	0.6936574697653378	0.0023400853826608	0.0052987017647466	0.0001940360251004	0.0005243285579695	-135.38439423855067	-149.83690666410294	-149.68765293275965	0.5704436102632945	-178.30086279924404	-196.3665033311844	-196.1417842300608	0.4796274155340457
ENSMUSG00000026425	-3.16588552816593	0.39479610284959676	0.3151222676126011	TRUE	no	Cytosol-localized	0.2891806385850278	0.008068580490138	0.0032825178734132	0.0016736580299256	0.0025253974530807	69.43699535577385	55.19426883171173	55.35174914667236	1.2177691327258644	72.60288088393978	54.799472728862135	55.03662687905976	1.2113358394549911
ENSMUSG00000021910	6.807898011912869	10.421026118300944	10.345560748520654	TRUE	no	Cytosol-localized	0.883073563999971	0.0028517759763885	0.0215377126110152	0.0003466086999582	0.0067513459499404	220.2984909415303	205.84597851597803	205.99523224732133	2.0891802463553706	213.49059292961743	195.4249523976771	195.64967149880067	2.004009912760102
ENSMUSG00000025155	-3.3689651851387623	0.24416292124932681	0.168697551469009	TRUE	no	Cytosol-localized	0.15499213436532164	0.0045666009444959	0.0008376102234865	0.0004245043844367	0.0007317299655737	-89.03450468855229	-103.48701711410456	-103.33776338276128	0.6755819736543482	-85.66553950341353	-103.73118003535389	-103.50646093423029	0.6725622729487596
ENSMUSG00000029439	-0.3391196477276779	3.2215619832878453	3.141888148050846	TRUE	no	Cytosol-localized	0.5365177991398615	0.0103302039593723	0.0119580391278516	0.0024936400486731	0.0050177283592049	-2.6236844257387553	-16.866410949800866	-16.708930634840236	0.9229909443997056	-2.2845647780110774	-20.08797293308871	-19.850818782891082	0.9081870794536602
ENSMUSG00000028576	-5.560681616276341	-1.9999999852608141	-2.07967382049781	FALSE	no	Cytosol-localized	0.6442766675500929	0.0015090474339897	0.00273314669929	inf	inf	-22.39110042430494	-36.63382694836705	-36.47634663340642	0.8554185662643743	-16.8304188080286	-34.63382696310624	-34.39667281290861	0.8587731488284926
ENSMUSG00000039382	9.839376482964894	13.400058113980464	13.320384278743461	TRUE	no	Cytosol-localized	0.9904077829740061	0.0068997552443355	0.7124079111312152	0.001299999679645	2.534723475021673	155.87593083894785	141.63320431488577	141.7906846298464	1.6980457810681948	146.03655435598296	128.2331462009053	128.47030035110294	1.6066655684560447
ENSMUSG00000003234	-5.532628838981914	-1.9195007325938462	-1.994966102374157	TRUE	no	Cytosol-localized	0.048652224364801384	0.0064365416936642	0.0003291667659647	0.0010280501615316	0.0086468840604844	-42.72361838323947	-57.176130808791754	-57.02687707744847	0.7999844866791122	-37.190989544257555	-55.25663007619791	-55.03191097507431	0.8027225378375293
ENSMUSG00000028906	-5.61312810638856	-2.0000000000004903	-2.0754653697808045	FALSE	no	Cytosol-localized	0.6189516456489018	0.0022967103616476	0.0037306358673074			-14.832068568404347	-29.28458099395663	-29.135327262613348	0.885707103731899	-9.218940462015787	-27.28458099395614	-27.059861892832544	0.888999695195588
ENSMUSG00000024900	-5.560681631690237	-2.00000000067471	-2.0796738359117057	FALSE	no	Cytosol-localized	0.4896512792360956	0.0027574777361791	0.0026456468803608	inf	inf	49.18376294039349	34.94103641633138	35.09851673129201	1.126509098189035	54.74444457208373	36.94103641700609	37.178190567203714	1.130926780929966
ENSMUSG00000031928	-5.613128113477288	-2.0000000070892128	-2.0754653768695306	FALSE	no	Cytosol-localized	0.6391420010301435	0.0016124327653413	0.0028558976303942	inf	inf	-76.3753491596194	-90.82786158517168	-90.6786078538284	0.7075270062369831	-70.76222104614212	-88.82786157808246	-88.60314247695887	0.7101572181744535
ENSMUSG00000022974	22.37391827763428	25.93459990864981	25.854926073412813	TRUE	yes	Cytosol-localized	0.8532687532781595	0.0054209584842489	0.031523854603351	0.0008465020852618	0.0065115003966102	7.227522173095993	-7.015204350966117	-6.857724036005488	0.9586333529844852	-15.146396104538288	-32.949804259615924	-32.7126501094183	0.8643534838784022
ENSMUSG00000041890	-5.563935363139137	-2.0032537321236106	-2.08292756736061	TRUE	no	Cytosol-localized	8.198082661276314e-05	0.0121969741034567	1.0000000000024589e-06	0.0017850348411506	inf	-16.126650271989373	-30.369376796051483	-30.211896481090854	0.8762793557698224	-10.562714908850236	-28.366123063927873	-28.128968913730244	0.8797267545437185
ENSMUSG00000024660	-5.563472397991376	-2.002790766975842	-2.0824646022128377	TRUE	no	Cytosol-localized	9.707544408493852e-05	0.0103002662929482	1.0000000000251573e-06	0.0049053335381491	inf	65.24102723264023	50.99830070857813	51.15578102353876	1.1982740936068408	70.80449963063161	53.00109147555397	53.238245625751595	1.202986120145258
ENSMUSG00000027680	-5.6629604794671025	-1.9999999993311235	-2.0716791593725077	FALSE	no	Cytosol-localized	0.48091160403375216	0.0030933145450903	0.0028658141295785			-176.62629682605817	-191.2781387466019	-191.1362947749707	0.507655739244445	-170.96333634659106	-189.2781387472708	-189.0646156155982	0.5094495757776945
ENSMUSG00000027326	-5.560681632819723	-2.0000000018041817	-2.0796738370411845	FALSE	no	Cytosol-localized	0.25312246151286477	0.0071481900994652	0.0024225758308431	inf	inf	186.32855632176452	172.08582979770242	172.24331011266304	1.9090457920531747	191.88923795458425	174.0858297995066	174.32298394970422	1.916532246152957
ENSMUSG00000101678	9.684112276730218	13.293584071915234	13.2178328962232	TRUE	no	Cytosol-localized	0.8701240413728801	0.0019917712820685	0.0133441792904849	0.0004246835871161	0.0019910147429778	164.2127643014059	149.77487712066608	149.92468985474846	1.705882052480317	154.5286520246757	136.48129304875084	136.70685695852526	1.6189637019697327
ENSMUSG00000029253	-5.561691194299982	-2.001009563284441	-2.0806833985214297	TRUE	no	Cytosol-localized	6.957142090730722e-05	0.0143727182158798	1.0000000000000025e-06	0.0063387999460405	inf	132.9605250506736	118.71779852661147	118.87527884157211	1.5547921532253826	138.52221624497358	120.71880808989592	120.95596224009354	1.5608954382005469
ENSMUSG00000022761	15.85384381493951	19.41452544595503	19.334851610718033	TRUE	yes	Cytosol-localized	0.8777612593039806	0.0020479687389595	0.0147058748240427	0.000169843776483	0.0017498207253443	73.12615977152316	58.88343324746105	59.04091356242168	1.2351713421334125	57.272315956583654	39.46890780150602	39.706061951703646	1.1419759356937962
ENSMUSG00000027641	-3.0305505758163775	0.530131055199135	0.4504572199621464	TRUE	no	Cytosol-localized	0.39626187215607583	0.0096221978010234	0.0063155032605052	0.0023378761965567	0.0038399899775424	122.04398835465824	107.80126183059612	107.95874214555676	1.4908630695591234	125.07453893047462	107.27113077539698	107.50828492559461	1.4822153394761266
ENSMUSG00000022682	-5.5606816309814455	-1.9999999999659224	-2.079673835202918	FALSE	no	Cytosol-localized	0.31681823043300555	0.004253177578366	0.0019723655608511	inf	inf	-34.60107126544588	-48.843797789507995	-48.686317474547366	0.8161755560316513	-29.040389634464436	-46.84379778954207	-46.60664363934445	0.8193762444865699
ENSMUSG00000095567				FALSE	no	Cytosol-localized						-38.24309761018982	-52.89493953073361	-52.753095559102405	0.8208174703236674
ENSMUSG00000027722	-5.560681634145311	-2.0000000031297844	-2.079673838366773	FALSE	no	Cytosol-localized	0.6446342534557349	0.0074953369452238	0.0135965578648748	inf	inf	139.67003785108474	125.42731132702262	125.58479164198326	1.5954370187270168	145.23071948523005	127.4273113301524	127.66446548035003	1.601693634506011
ENSMUSG00000020823	-5.560681655416566	-2.0000000244010394	-2.0796738596380386	FALSE	no	Cytosol-localized	0.6998124442409192	0.0013212660230252	0.0030802023179396	inf	inf	-8.060211990392748	-22.30293851445486	-22.14545819949423	0.9038918352858846	-2.499530334976182	-20.30293849005382	-20.06578433985619	0.907436509234914
ENSMUSG00000031262	-4.762121720250292	-1.2014400892347794	-1.281113924471768	TRUE	no	Cytosol-localized	0.29632818667402794	0.0146377313792389	0.0061641980174386	0.005113772363605	0.0088916609107261	90.31639457344232	76.0736680493802	76.23114836434084	1.3195964718609268	95.07851629369262	77.27510813861498	77.51226228881261	1.320708720224227
ENSMUSG00000029060	25.78044685127339	29.393574957661464	29.318109587881153	TRUE	yes	Cytosol-localized	0.9178591794356927	0.0012371865243193	0.0138245880698451	0.0001090019016317	0.0017159721731527	-24.39787074077637	-38.85038316632865	-38.70112943498536	0.855319109247367	-50.17831759204976	-68.24395812399011	-68.01923902286651	0.7655619312309081
ENSMUSG00000025142	31.269857883931707	34.93281836406764	34.861139204026244	TRUE	yes	Cytosol-localized	0.8607970233053931	0.0011299193954822	0.006987144063305	0.0001050469229836	0.0006145056145413	-71.46378342645775	-86.11562534700154	-85.97378137537034	0.7313931610421882	-102.73364131038946	-121.04844371106918	-120.83492057939658	0.6456383666158658
ENSMUSG00000027429	-5.6131281066056715	-2.0000000002175966	-2.075465369997886	FALSE	no	Cytosol-localized	0.631040422773457	0.0012709160778211	0.0021736782795731	inf	inf	-136.99785332482074	-151.450365750373	-151.30111201902972	0.567094402709299	-131.38472521821507	-149.4503657501554	-149.22564664903183	0.5692025603406407
ENSMUSG00000019470	-5.613502748721238	-2.0003746423331705	-2.0758400121134883	TRUE	no	Cytosol-localized	0.0001555934792157561	0.0064260045573311	1.0000000000106677e-06	0.0009585175541407	inf	-60.90974100730418	-75.36225343285646	-75.21299970151318	0.7486111018589952	-55.29623825858294	-73.36187879052329	-73.1371596893997	0.7513950701457262
ENSMUSG00000030978	-5.613128106394754	-2.0000000000067075	-2.0754653697870253	FALSE	no	Cytosol-localized	0.41746495192613137	0.0016742631654062	0.0011998354333684	inf	inf	-260.56868781485656	-275.02120024040886	-274.8719465090656	0.3612381145201782	-254.9555597084618	-273.02120024040215	-272.79648113927857	0.3625810071392212
ENSMUSG00000037426	-5.573116099670674	-2.012434468655144	-2.0921083038921395	TRUE	no	Cytosol-localized	0.00019230074140587052	0.005199187959179	1.0000000000000025e-06	0.0006418871613589	inf	-34.90061276385225	-49.14333928791436	-48.98585897295373	0.8152357957493852	-29.327496664181577	-47.130904819259214	-46.89375066906159	0.8184719412558916
ENSMUSG00000017146	-5.5606816310225895	-2.000000000007091	-2.07967383524408	FALSE	no	Cytosol-localized	0.5918992375981579	0.0034005967657327	0.0049321413201233	inf	inf	128.30710433714765	114.06437781308551	114.22185812804615	1.5272123822400192	133.86778596817024	116.0643778130926	116.30153196329023	1.533201450405708
ENSMUSG00000025060	-5.562154197287413	-2.001472566271886	-2.0811464015088745	TRUE	no	Cytosol-localized	9.404568175048949e-05	0.0106321304300875	1.000000000439496e-06	0.0031005883119028	inf	136.9737540684975	122.73102754443538	122.88850785939601	1.5789773164473728	142.5359082657849	124.73250011070726	124.96965426090489	1.585178362330321
ENSMUSG00000021693	-5.5606816317188645	-2.000000000703343	-2.079673835940342	FALSE	no	Cytosol-localized	0.53815837287119	0.0029389880519326	0.0034246393893697	inf	inf	17.84167562301451	3.5989490989523976	3.7564294139130276	0.9985780795739612	23.402357254733374	5.598949099655741	5.83610324985337	1.0024940720455906
ENSMUSG00000024078	-5.6629604534530245	-1.999999973317074	-2.0716791333584865	FALSE	no	Cytosol-localized	0.008408894537525174	0.0016825567846512	1.426842423009695e-05	inf	inf	-268.8049904376284	-283.4568323581722	-283.314988386541	0.3686097995782255	-263.1420299841754	-281.45683238485515	-281.24330925318253	0.3699123076696715
ENSMUSG00000041225	-5.541501546470897	-1.9808199154553563	-2.060493750692359	TRUE	no	Cytosol-localized	0.041735438206843604	0.0176174396892935	0.00076729495677	0.0068011689043056	2.7903695858082336	232.7559128862364	218.51318636217428	218.6706666771349	2.28226937516577	238.29741443270728	220.49400627762964	220.73116042782726	2.291050435139532
ENSMUSG00000028633	-5.613128106478172	-2.000000000090111	-2.075465369870429	FALSE	no	Cytosol-localized	0.72985337787008	0.0013309063591686	0.0035957010833947			-74.54943339104295	-89.00194581659524	-88.85269208525196	0.7122576588178834	-68.93630528456478	-87.00194581650513	-86.77722671538153	0.714905456806289
ENSMUSG00000028405	-5.613128116805939	-2.000000010417864	-2.0754653801981533	FALSE	no	Cytosol-localized	0.2086013771699622	0.0023322175867876	0.0006147392558306	inf	inf	-131.91504949276208	-146.36756191831435	-146.21830818697106	0.577712398215716	-126.30192137595614	-144.3675619078965	-144.1428428067729	0.579860027970907
ENSMUSG00000018425	-5.56068163438929	-2.0000000033737635	-2.0796738386107627	FALSE	no	Cytosol-localized	0.3132624364629788	0.0030641865927517	0.0013977603800769			-17.976080081304065	-32.218806605366176	-32.061326290405546	0.8700683291392965	-12.415398446914775	-30.218806601992412	-29.981652451794783	0.8734803618139223
ENSMUSG00000090150	-5.613128090786908	-1.9999999843988405	-2.0754653541791583	FALSE	no	Cytosol-localized	0.005231746726651767	0.0027284149202389	1.4349448508169583e-05	inf	inf	-52.6314844695149	-67.08399689506719	-66.93474316372391	0.7715737348681027	-47.018356378727994	-65.08399691066835	-64.85927780954475	0.7744420386711004
ENSMUSG00000033712	13.72498326229275	17.285664893308272	17.205991058071277	TRUE	yes	Cytosol-localized	0.5606743101069649	0.0051351312817138	0.0065535347805055	0.0007574832255618	0.0012565009512818	41.098191828953205	26.85546530489109	27.01294561985172	1.0920156480535288	27.373208566660455	9.569800411582817	9.806954561780445	1.0179221808723764
ENSMUSG00000031066	32.94913855790914	36.56226666429721	36.48680129451691	TRUE	yes	Cytosol-localized	0.7241119064912075	0.0020620042406603	0.0054120560365897	0.0001837631119969	0.0005781745504668	-77.2436183106083	-91.69613073616058	-91.5468770048173	0.7052884969469513	-110.19275686851744	-128.2583974004578	-128.0336782993342	0.6149735842996963
ENSMUSG00000022000	-5.561189165699545	-2.0005075346840044	-2.080181369921007	FALSE	no	Cytosol-localized	8.55823198501638e-05	0.0116836563980339	1.0000000011959025e-06	0.0798485287200138	inf	155.35416895380575	141.11144242974365	141.26892274470427	1.6946415995886448	160.9153581195053	143.11194996442765	143.34910411462528	1.7012905739324071
ENSMUSG00000039959	-5.617651111913744	-2.0045230055256837	-2.0799883753060016	FALSE	no	Cytosol-localized	0.000302111739580332	0.003309033570328	1.0000000000010897e-06	0.0030057269006021	inf	-92.08455497519878	-106.53706740075108	-106.3878136694078	0.6681033867925986	-86.46690386328504	-104.5325443952254	-104.3078252941018	0.6705981121914683
ENSMUSG00000027639	-5.613128106389251	-2.0000000000011795	-2.07546536978149	FALSE	no	Cytosol-localized	0.5947553340429665	0.0012696766732637	0.0018634347034529			-22.112575212619372	-36.565087638171654	-36.41583390682837	0.862482726210586	-16.49944710623012	-34.565087638170475	-34.34036853704688	0.8656889816983614
ENSMUSG00000029478	-5.562771659176043	-2.0020900281605165	-2.0817638633975157	TRUE	no	Cytosol-localized	0.00016146081890800856	0.0061924530419008	1.000000000013602e-06	0.0012458504427792	inf	-17.897599341567517	-32.14032586562963	-31.982845550668998	0.8703309980346745	-12.334827682391474	-30.13823583746911	-29.901081687271482	0.8737510844529573
ENSMUSG00000058799	-5.662960470036907	-1.9999999899009637	-2.071679149942355	FALSE	no	Cytosol-localized	0.2621860204111593	0.0015129000972465	0.0005376168881996	inf	inf	65.1868716445709	50.53502972402712	50.67687369565832	1.1754808728985162	70.8498321146078	52.53502971392808	52.74855284560068	1.1796345155175698
ENSMUSG00000035181	4.448737437307585	8.009419068323098	7.929745233086109	TRUE	no	Cytosol-localized	0.4926715646008178	0.0037085699355937	0.003601428236844	0.000571627653455	0.0008571430431987	102.14871211388434	87.90598558982224	88.06346590478287	1.3810373232940916	97.69997467657676	79.89656652149914	80.13372067169676	1.3340921646056871
ENSMUSG00000033065	-5.6167315966777664	-2.0036034902896915	-2.079068860069981	TRUE	no	Cytosol-localized	0.0002581650179581782	0.0038724914897095	1.000000000001704e-06	0.0004701622463581	3.3832854568613906e+221	-186.60590406202277	-201.05841648757504	-200.90916275623175	0.473179356049866	-180.989172465345	-199.05481299728535	-198.83009389616177	0.4749446332706211
ENSMUSG00000035898	-5.564195255470315	-2.0035136244547864	-2.0831874596917848	TRUE	no	Cytosol-localized	0.00017852199280022675	0.005600550736207	1.0000000001992865e-06	0.0014246844589745	inf	11.83752203378805	-2.405204490274061	-2.2477241753134307	0.9757822414467172	17.401717289258364	-0.4016908658192744	-0.16453671562164593	0.9796220769367232
ENSMUSG00000041846	-5.506983808523387	-2.0016522725910306	-2.0860316310289875	TRUE	no	Cytosol-localized	5.9673265720050065e-05	0.0167569231324691	1.0000000000000025e-06	0.0033820687446919	inf	166.12476211626785	152.1034359725384	152.27010263920505	1.8260955985225904	171.63174592479123	154.10508824512942	154.35613427023404	1.8336850746881863
ENSMUSG00000041685	16.528982903422985	20.08966453443851	20.00999069920151	TRUE	yes	Cytosol-localized	0.7900669404753554	0.0052508089499267	0.0197610160661818	0.0009337660228768	0.0040546163421915	34.652306642244724	20.40958011818261	20.56706043314324	1.0652753824815624	18.12332373882174	0.3199155837441036	0.5570697339417321	0.9823447057355948
ENSMUSG00000038416				FALSE	no	Cytosol-localized						103.57832643010754	89.33559990604543	89.49308022100607	1.3886518951828946
ENSMUSG00000034290	-5.561935403717612	-2.0012537727020856	-2.0809276079390813	TRUE	no	Cytosol-localized	0.0001488585904057595	0.0067167849682509	1.0000000010229811e-06	0.0008785634746859	inf	60.92042951074282	46.67770298668071	46.83518330164134	1.1785260913885047	66.48236491446043	48.67895675938279	48.91611090958042	1.183153467727217
ENSMUSG00000004266	-5.5820785407344005	-2.0213969097188738	-2.1010707449558623	TRUE	no	Cytosol-localized	0.000213468569824214	0.0046835303775796	1.0000000000000025e-06	0.0004587597424348	1.0363545206966069e+222	-110.71805943222556	-124.96078595628768	-124.80330564132704	0.6090326186180186	-105.13598089149116	-122.9393890465688	-122.70223489637118	0.6114713012816755
ENSMUSG00000024422	-5.613128108766535	-2.0000000023784636	-2.075465372158778	FALSE	no	Cytosol-localized	0.5780153637507398	0.0019647854076372	0.002691273697028	inf	inf	-13.462110040712144	-27.914622466264422	-27.76536873492114	0.8901465943331552	-7.848981931945609	-25.91462246388596	-25.68990336276236	0.8934556894871308
ENSMUSG00000032477	-5.506755317180421	-2.001423781248036	-2.085803139685993	TRUE	no	Cytosol-localized	5.06852235440492e-05	0.019728616057311	1.000000000303086e-06	0.0043460867420927	inf	171.34307608679163	157.3217499430622	157.48841660972886	1.865245711635836	176.84983140397205	159.32317372431024	159.57421974941485	1.8729961607599823
ENSMUSG00000020363	-5.560681631216596	-2.0000000002010623	-2.079673835438058	FALSE	no	Cytosol-localized	0.4650264852057493	0.0051954102205428	0.0045161176904061			56.617254045449	42.374527521386895	42.532007836347525	1.1591812161829615	62.1779356766656	44.37452752158796	44.61168167178558	1.163727024874775
ENSMUSG00000040667	7.177060463016289	10.790188569404364	10.71472319962406	TRUE	no	Cytosol-localized	0.2842203129028823	0.0048179325944108	0.0019130946773328	0.0003549037764261	0.0005288213073111	-106.09541936360569	-120.54793178915796	-120.39867805781468	0.6347989855857921	-113.27247982662198	-131.33812035856232	-131.11340125743874	0.6081000654249699
ENSMUSG00000035632	-5.569874867102573	-2.0091932360870466	-2.088867071324046	TRUE	no	Cytosol-localized	0.00014140217753791511	0.0070710268769014	1.0000000000005192e-06	0.0009070530305551	inf	3.693900238094006	-10.548826285968104	-10.391345971007475	0.9456928429082204	9.26377510519658	-8.539633049881058	-8.302478899683429	0.9494350123918218
ENSMUSG00000029714	9.906709932560716	13.467391563576243	13.38771772833924	TRUE	no	Cytosol-localized	0.8598974691973448	0.0033010778531929	0.0202607938295015	0.0009019503715526	0.0040722253434548	154.7749477052311	140.532221181169	140.68970149612963	1.690870523150604	144.8682377726704	127.06482961759276	127.30198376779039	1.5994621724845872
ENSMUSG00000025745	-5.662960483372075	-2.0000000032361243	-2.0716791632775085	FALSE	no	Cytosol-localized	0.5574215771848298	0.000963178490828	0.0012131103682207			-169.3858821684398	-184.03772408898357	-183.89588011735236	0.5205801526645499	-163.72292168506772	-182.03772408574744	-181.82420095407485	0.5224196585102242
ENSMUSG00000017631	-5.563308349468926	-2.0026267184533992	-2.082300553690395	TRUE	no	Cytosol-localized	0.00012936675524518232	0.007728961267292	1.0000000073214506e-06	0.0015108120969989	inf	60.20850268247905	45.965776158416936	46.123256473377566	1.175303488734206	65.77181103194798	47.968402876870336	48.20555702706796	1.1799244424604782
ENSMUSG00000036281	16.523809275755625	20.084490906771144	20.004817071534145	TRUE	yes	Cytosol-localized	0.8984522731162096	0.0029658435954248	0.0262405570443341	0.0003268655997979	0.0047657177188957	65.44687344360891	51.204146919546794	51.361627234507424	1.1992231622609748	48.92306416785328	31.11965601277565	31.35681016297328	1.1058867834248438
ENSMUSG00000040669	-1.520409897928829	2.092718208459239	2.017252838678928	TRUE	no	Cytosol-localized	0.170425951210007	0.0068242715694014	0.0014019640262699	0.0005202744986912	0.000802800565447	-33.427783248640225	-47.88029567419251	-47.731041942849224	0.8275907272558616	-31.907373350711396	-49.97301388265175	-49.74829478152815	0.8183518618351682
ENSMUSG00000004056	-5.57054088238953	-2.00985925137401	-2.0895330866109987	TRUE	no	Cytosol-localized	0.0001505740344756641	0.0066402512853769	1.0000000000058909e-06	0.0006367331541692	inf	-53.96209391676515	-68.20482044082726	-68.04734012586663	0.7576064096354596	-48.39155303437562	-66.19496118945325	-65.95780703925563	0.7606062569561488
ENSMUSG00000031024	-4.905953732396064	-1.3452721013805373	-1.424945936617533	FALSE	no	Cytosol-localized	0.5446912096266521	0.0042993249574489	0.0051433325276471	0.0042549046586907	0.0041723006348638	51.815387738722144	37.57266121466003	37.73014152962066	1.1379691099823406	56.72134147111821	38.91793331604057	39.15508746623819	1.1395584995570542
ENSMUSG00000019996	1.935737247835549	5.49641887885107	5.416745043614071	TRUE	no	Cytosol-localized	0.32203994236739986	0.0055706395959263	0.0026461270604733	0.0005887074252466	0.0009599359328538	-10.590467799262296	-24.83319432332441	-24.67571400836378	0.8951380470457598	-12.526205047097845	-30.32961320217548	-30.09245905197785	0.8731081819379173
ENSMUSG00000053483	-0.5420263018633591	3.0711018045247087	2.995636434744398	TRUE	no	Cytosol-localized	0.2366033908755617	0.0048603371726558	0.0015063890016067	0.0004724919224061	0.0007528594961745	74.91924550839065	60.46673308283836	60.615986814181646	1.2289873955824944	75.461271810254	57.39563127831365	57.62035037943725	1.210935841351945
ENSMUSG00000054611	16.754083776321174	20.259415312253534	20.175035953815595	TRUE	yes	Cytosol-localized	0.837727198953312	0.0051221796631215	0.0264430588123503	0.0009562272232903	0.0040745851593518	61.630360023690955	47.6090338799615	47.775700546628165	1.194115976047011	44.87627624736978	27.349618567707967	27.60066459281257	1.0953363742474345
ENSMUSG00000041057	-5.567850915591503	-2.00716928457598	-2.0868431198129755	TRUE	no	Cytosol-localized	8.590633662990474e-05	0.0116395848419323	1.0000000000000025e-06	0.0012381508994208	inf	-27.29198652186324	-41.53471304592535	-41.37723273096472	0.8394453183466654	-21.724135606271737	-39.52754376134937	-39.290389611151745	0.8427604988736509
ENSMUSG00000028292	-5.613128106388409	-2.000000000000341	-2.0754653697806518	FALSE	no	Cytosol-localized	0.4978082267232334	0.0018219706662559	0.001806066994273	inf	inf	-47.19781661249738	-61.65032903804966	-61.501075306706376	0.787027464255818	-41.58468850610897	-59.65032903804932	-59.425609936925724	0.7899532169110453
ENSMUSG00000022789	-5.433674321103695	-1.8729926900881537	-1.9526665253251565	TRUE	no	Cytosol-localized	0.06812882032167242	0.0079809886133729	0.0005834876655564	0.0013176103159947	0.0057555688806087	-156.30661560225676	-170.54934212631886	-170.39186181135824	0.5110826028591792	-150.87294128115306	-168.6763494362307	-168.43919528603308	0.5128362719507875
ENSMUSG00000006457	-5.667378311877087	-2.0078960961174346	-2.079833055954765	TRUE	no	Cytosol-localized	0.0005019864895089669	0.0019910854876606	1.000000000752881e-06	0.0009216233292679	inf	-180.83921532871057	-195.47714419174903	-195.33479543730064	0.4991022580013986	-175.17183701683348	-193.4692480956316	-193.25496238134588	0.500885904613446
ENSMUSG00000060206	-5.506307274959028	-2.0009757390267	-2.0853550974646566	FALSE	no	Cytosol-localized	5.5972424640134184e-05	0.0178649404653539	1.0000000063224989e-06	0.0089788035059398	inf	193.4956992654301	179.4743731217006	179.64103978836727	2.041008619550326	199.00200654038912	181.4753488607273	181.72639488583192	2.0494856640865073
ENSMUSG00000046139	-5.50533153706013	-2.0000000011277734	-2.0843793595657303	FALSE	no	Cytosol-localized	0.330708032128135	0.0047791476188397	0.0023614544625447			163.29281251017048	149.27148636644102	149.43815303310768	1.8051941432689824	168.7981440472306	151.2714863675688	151.5225323926734	1.81268457540704
ENSMUSG00000024817	-5.5053475837837595	-2.000016047851446	-2.0843954062893744	TRUE	no	Cytosol-localized	6.641622629768562e-05	0.0150560105144524	1.0000298196750129e-06	0.0044246287000907	inf	119.260823853519	105.23949770978952	105.40616437645619	1.5093458133956037	124.76617143730276	107.23951375764096	107.49055978274556	1.5156087579653297
ENSMUSG00000023150	6.056960145826565	9.670088252214669	9.594622882434379	TRUE	no	Cytosol-localized	0.2973665089341992	0.0064040162154945	0.0027102891754718	0.0005138792570748	0.0007579985575294	-164.31447048529898	-178.76698291085123	-178.61772917950793	0.5132844125031564	-170.37143063112555	-188.4370711630659	-188.2123520619423	0.4937104038729765
ENSMUSG00000021375	-5.562116241321604	-2.0014346103060845	-2.08110844554308	TRUE	no	Cytosol-localized	0.00012009008276048652	0.0083260824543519	1.0000000210990486e-06	0.0016803323942887	inf	73.95784718303833	59.71512065897621	59.87260097393684	1.2391287314965722	79.51996342435993	61.716555269282296	61.95370941947992	1.243994923866978
ENSMUSG00000057133	-5.560952778960427	-2.0002711479448863	-2.0799449831818606	FALSE	no	Cytosol-localized	6.171580669886274e-05	0.0162023043644556	1.000000000039583e-06	0.0544088446501979	inf	284.07510807341487	269.83238154935276	269.9898618643134	2.7802804610385357	289.6360608523753	271.83265269729765	272.0698068474953	2.7911864325318683
ENSMUSG00000022779	-5.549287913585189	-1.9886062825696769	-2.0682801178066654	TRUE	no	Cytosol-localized	0.017528070024463025	0.0071322217520406	0.0001272444316072	0.0010760195533209	0.9175251104453946	-76.62257893020268	-90.8653054542648	-90.70782513930416	0.6943723129823396	-71.07329101661749	-88.87669917169512	-88.6395450214975	0.6970647942248588
ENSMUSG00000037643	-5.560681635142615	-2.000000004127088	-2.079673839364091	FALSE	no	Cytosol-localized	0.6575678048612681	0.0019442078556269	0.0037334354361764			-130.00210559330722	-144.24483211736933	-144.0873518024087	0.5654955457757337	-124.4414239581646	-142.24483211324224	-142.0076779630446	0.5677131753760226
ENSMUSG00000020918	20.728150955703967	24.288832586719536	24.209158751482533	TRUE	yes	Cytosol-localized	0.3483810907116815	0.0042315242221631	0.002262339233679	0.0002688546225157	0.0004300004907127	-236.85680502106985	-251.09953154513192	-250.9420512301713	0.3749238001524589	-257.5849559767738	-275.38836413185146	-275.15120998165384	0.3401973228148677
ENSMUSG00000036473	-5.487909302170081	-1.9866510916253546	-2.0713879152250882	TRUE	no	Cytosol-localized	0.040856542681409744	0.0237549848447668	0.0010118888314369	0.0107030395609765	16.832080391261766	72.28211477926108	58.27708193708217	58.44444595381857	1.248164230684477	77.77002408143116	60.26373302870753	60.51583386904366	1.2532966268254453
ENSMUSG00000035683	-5.560681635998975	-2.0000000049834057	-2.0796738402204085	FALSE	no	Cytosol-localized	0.4334086545868591	0.0022302763898896	0.001706028687738			-182.7700567788582	-197.0127833029203	-196.85530298795967	0.4616231014945278	-177.20937514285922	-195.0127832979369	-194.77562914773927	0.463433388175938
ENSMUSG00000031256	-5.565857852793975	-2.0051762217784557	-2.0848500570154513	TRUE	no	Cytosol-localized	0.0001605647970556258	0.0062270152209268	1.0000000000074613e-06	0.0012876334921857	inf	56.97627317295272	42.7335466488906	42.89102696385123	1.1607829688468168	62.5421310257467	44.73872287066906	44.97587702086668	1.1653582592774798
ENSMUSG00000029221	13.938254845969595	17.498936476985108	17.41926264174812	TRUE	yes	Cytosol-localized	0.5553876773113731	0.0040675367401603	0.0050809652976676	0.0004868083919932	0.0009494314552484	96.54540033532724	82.30267381126512	82.46015412622576	1.3515927356245778	82.60714548935765	64.80373733428002	65.04089148447764	1.2588538838113468
ENSMUSG00000038116	-5.508059767916222	-2.0027282319838378	-2.087107590421766	TRUE	no	Cytosol-localized	8.229774299382363e-05	0.012150001517442	1.0000000000000025e-06	0.0034749962606645	inf	124.63857411779784	110.6172479740684	110.78391464073508	1.5427045759440148	130.14663388571407	112.61997620605224	112.87102223115684	1.5491230200028814
ENSMUSG00000042208	-4.158416972086874	-0.5977353410713454	-0.677409176308344	TRUE	no	Cytosol-localized	0.20695554496196908	0.0057069827408475	0.0014893133868063	0.0009270847976046	0.0016023322878822	13.708165609314191	-0.5345609147479173	-0.3770805997872874	0.9828280992272334	17.866582581401065	0.0631744263234281	0.30032857652105655	0.9813751525273388
ENSMUSG00000031864	-5.617207809335866	-2.0040797029477915	-2.079545072728081	TRUE	no	Cytosol-localized	0.00019107772214506125	0.0052324724780006	1.0000000000052249e-06	0.0006376042120282	inf	-152.77960813245596	-167.23212055800823	-167.08286682666494	0.5353539621718624	-147.1624003231201	-165.22804085506044	-165.00332175393686	0.5373521264056076
ENSMUSG00000041740	-5.662960480198279	-2.0000000000623572	-2.0716791601037556	FALSE	no	Cytosol-localized	0.5395243125232935	0.001483281869359	0.0017379128857583	inf	inf	-104.24901319404316	-118.90085511458696	-118.75901114295576	0.6526973540691081	-98.58605271384488	-116.9008551145246	-116.687331982852	0.6550037051436991
ENSMUSG00000034274	-5.613128105261637	-1.999999998873534	-2.0754653686538234	FALSE	no	Cytosol-localized	0.34810810830338457	0.0017827514557589	0.0009519833652543	inf	inf	-201.0312057076445	-215.48371813319673	-215.33446440185344	0.4489122429262207	-195.41807760238285	-213.4837181343232	-213.25899903319961	0.4505810616713059
ENSMUSG00000027244	-5.568837417036335	-2.0081557860207937	-2.0878296212577823	TRUE	no	Cytosol-localized	0.00012154447021245846	0.008226441349261	1.0000000000000025e-06	0.0009170251711451	inf	-76.96163502364598	-91.20436154770807	-91.04688123274744	0.693467398666431	-71.39279760660965	-89.19620576168728	-88.95905161148966	0.6962087172776165
ENSMUSG00000038014	-5.560681631179918	-2.000000000164391	-2.0796738354013797	FALSE	no	Cytosol-localized	0.551408304979801	0.0034943116771155	0.0042952031888656	inf	inf	-73.66228745750018	-87.90501398156229	-87.74753366660165	0.7023234319017545	-68.10160582632027	-85.9050139813979	-85.66785983120027	0.7050776414390698
ENSMUSG00000029174	-5.571955875128069	-2.011274244112542	-2.090948079349541	TRUE	no	Cytosol-localized	0.0001532001064395803	0.0065264106085193	1.0000000000000025e-06	0.0007657774603358	inf	-17.991879718345377	-32.23460624240749	-32.07712592744686	0.8700154585772601	-12.419923843217308	-30.223331998294945	-29.986177848097316	0.8734651586970009
ENSMUSG00000048271	2.4926681189129454	5.997999654845302	5.913620296407345	TRUE	no	Cytosol-localized	0.6259209561670526	0.0040860765575551	0.0068369532804377	0.0009239531437668	0.0014218896637391	264.1051358817176	250.0838097379882	250.25047640465485	2.719571516406881	261.61246776280467	244.0858100831429	244.3368561082475	2.64349772505683
ENSMUSG00000007411	-5.567605989428301	-2.0069243584127747	-2.0865981936497633	TRUE	no	Cytosol-localized	0.0001151690043134587	0.0086818917728031	1.0000000000352594e-06	0.0009776427861618	inf	-65.31938856512157	-79.56211508918368	-79.40463477422304	0.7252251075183902	-59.75178257569327	-77.5551907307709	-77.31803658057328	0.7280885178506464
ENSMUSG00000035614	-5.505720084574648	-2.0003885486422917	-2.0847679070802485	TRUE	no	Cytosol-localized	6.602529695082219e-05	0.0151447100264515	1.000000002027639e-06	0.0055427620282923	inf	144.71474506549887	130.69341892176942	130.86008558843608	1.6738854573933657	150.22046515007352	132.6938074704117	132.94485349551633	1.680833695021746
ENSMUSG00000024462	4.484476022697777	8.045157653713304	7.965483818476308	TRUE	no	Cytosol-localized	0.7810330273515562	0.0037748552636229	0.0134645266302096	0.0012393034706495	0.0025800573203808	-27.464651485237784	-41.707378009299894	-41.549897694339265	0.83888803112423	-31.94912750793556	-49.7525356630132	-49.51538151281557	0.8102605964862494
ENSMUSG00000028078	-5.523906022406393	-1.9632243913908383	-2.042898226627827	TRUE	no	Cytosol-localized	0.044091317863739855	0.0074531941113065	0.0003437788115151	0.0018448913098733	0.0933274030384867	126.533926912508	112.2912003884459	112.44868070340654	1.5168323620488715	132.0578329349144	114.25442477983674	114.49157893003436	1.5225653503008107
ENSMUSG00000020454	-5.56273507398776	-2.0020534429722296	-2.081727278209229	TRUE	no	Cytosol-localized	9.607325601956036e-05	0.0104077239409875	1.0000000000194214e-06	0.0014044719085663	inf	25.053285191700247	10.81055866763814	10.96803898259877	1.0266632984334405	30.616020265688007	12.81261211061037	13.049766260808	1.0306975692860028
ENSMUSG00000094410	13.636620796145138	17.1419523320775	17.057572973639562	TRUE	yes	Cytosol-localized	0.691433690275965	0.0062073886435359	0.0139094823430843	0.0010968172795391	0.0023295707791461	49.37068558641212	35.34935944268267	35.51602610934933	1.1360644668457829	35.734064790266984	18.207407110605168	18.45845313570977	1.0553769967431326
ENSMUSG00000028248	-1.2540639517169296	2.2512675842154337	2.166888225777498	TRUE	no	Cytosol-localized	0.4639365354566377	0.0086996251819273	0.007529097268572	0.0018876644376537	0.0028347081566736	57.45013892024403	43.42881277651458	43.59547944318125	1.173996070043861	58.70420287196096	41.17754519229915	41.42859121740375	1.1586697629679206
ENSMUSG00000027201	27.219761611610124	30.8328897179982	30.75742434821791	TRUE	yes	Cytosol-localized	0.4616973953511055	0.0047427418891206	0.0040678078800265	0.0003547402490043	0.0006973257871845	-199.92817612817876	-214.38068855373103	-214.23143482238774	0.4507230513206768	-227.1479377397889	-245.21357827172923	-244.98885917060565	0.4013105589219448
ENSMUSG00000015112	-5.613128106484851	-2.000000000096776	-2.0754653698770653	FALSE	no	Cytosol-localized	0.3218132943192039	0.0019517755112856	0.0009261569148983	inf	inf	-177.575164155256	-192.02767658080828	-191.87842284946498	0.4890346811971593	-171.96203604877115	-190.0276765807115	-189.80295747958792	0.4908526539898872
ENSMUSG00000071646	-5.572731672357676	-2.0120500413421496	-2.091723876579138	TRUE	no	Cytosol-localized	0.00013611258860847736	0.0073458590247999	1.0000000000070689e-06	0.0006875139063495	inf	-84.88254546066125	-99.12527198472335	-98.96779166976272	0.6726594533026848	-79.30981378830357	-97.1132219433812	-96.87606779318358	0.6753286317784777
ENSMUSG00000049470	-5.505331534847784	-1.9999999989154276	-2.084379357353356	FALSE	no	Cytosol-localized	0.4496359905053896	0.0049384658633177	0.004034624269979	inf	inf	127.58936417504998	113.56803803132053	113.7347046979872	1.561320871896612	133.09469570989776	115.56803803023595	115.81908405534055	1.5677993817315945
ENSMUSG00000007670	1.3030107313336785	4.808342267266042	4.7239629088281045	TRUE	no	Cytosol-localized	0.2773528491875801	0.0052673096329569	0.0020215997982022	0.000527797848392	0.0007940088839377	2.2189284314648106	-11.80239771226464	-11.635731045597973	0.9379076941570942	0.915917700131132	-16.61073997953068	-16.359693954426078	0.916091400287648
ENSMUSG00000028587	-5.505479777601863	-2.0001482416694927	-2.084527600107428	TRUE	no	Cytosol-localized	4.8078852553767684e-05	0.0207981654515987	1.000000008989265e-06	0.0057347075892495	inf	64.2954907569365	50.274164613207056	50.44083127987372	1.207123199073925	69.80097053453837	52.27431285487655	52.52535887998115	1.2121327394697543
ENSMUSG00000017291	-5.505914394999138	-2.000582859066782	-2.0849622175047386	FALSE	no	Cytosol-localized	7.19114515165247e-05	0.0139049910417786	1.000000000590131e-06	0.0089288223888749	inf	196.45335373103856	182.4320275873091	182.59869425397576	2.065695745961389	201.9592681260377	184.4326104463759	184.6836564714805	2.07427201226624
ENSMUSG00000001228	-5.632306655082459	-2.019178548694299	-2.0946439184745884	TRUE	no	Cytosol-localized	0.00022316458811184704	0.0044799976728942	1.0000000000015797e-06	0.0004634297435915	3.0259483917934364e+210	-218.18541692524897	-232.6379293508012	-232.4886756194579	0.4216690684065984	-212.5531102701665	-230.6187508021069	-230.3940317009833	0.4232662367696507
ENSMUSG00000041974	-5.560681631411541	-2.000000000396014	-2.0796738356330025	FALSE	no	Cytosol-localized	0.3620545490883483	0.001882342955528	0.0010682901320472	inf	inf	-95.37310393298095	-109.61583045704306	-109.45835014208242	0.6460590361506602	-89.81242230156941	-107.61583045664705	-107.37867630644942	0.6485926009992978
ENSMUSG00000022652	-5.61312806257304	-1.999999956184979	-2.0754653259652827	FALSE	no	Cytosol-localized	0.7015687844140753	0.0007483444933199	0.0017592500686318	inf	inf	-114.1300041744498	-128.5825166000021	-128.4332628686588	0.6164548527757984	-108.51687611187675	-126.58251664381712	-126.35779754269352	0.6187465064046465
ENSMUSG00000036737	-5.566430511233072	-2.0057488802175456	-2.0854227154545444	TRUE	no	Cytosol-localized	0.00016166495167350438	0.0061846326419476	1.0000000021308545e-06	0.0008005919081755	inf	16.473929013565456	2.231202489503346	2.388682804463976	0.9933387886893688	22.04035952479853	4.236951369720892	4.4741055199185205	0.9972562850870118
ENSMUSG00000020705	-5.508760929984405	-2.0034293940520342	-2.0878087524899627	TRUE	no	Cytosol-localized	9.493915818362511e-05	0.010532061585266	1.000000000001434e-06	0.0023514832382852	inf	93.32950200100376	79.3081758572743	79.47484252394098	1.358341463413413	98.83826293098817	81.31160525132634	81.56265127643094	1.36399674988216
ENSMUSG00000019254	24.957350684314292	28.51803231532982	28.438358480092823	TRUE	yes	Cytosol-localized	0.8639177811509243	0.0017382717679523	0.0110354159529994	0.0001527203754962	0.0013603168135057	-14.5023910238703	-28.74511754793241	-28.58763723297178	0.881770740077521	-39.459741708184595	-57.26314986326223	-57.0259957130646	0.7871894488750176
ENSMUSG00000040725	-5.56068162633597	-1.9999999953204437	-2.079673830557443	FALSE	no	Cytosol-localized	0.552126310821411	0.0025846997834506	0.00318634648674	inf	inf	-13.408227751067034	-27.650954275129145	-27.493473960168515	0.8854893327918685	-7.847546124731064	-25.6509542798087	-25.413800129611072	0.8889618399632877
ENSMUSG00000008200	17.08072235852424	20.5860538944566	20.501674536018662	TRUE	yes	Cytosol-localized	0.9613825728288377	0.0027055565231409	0.0673549503860631	0.0002949763384707	0.0144222711133939	58.20758062872103	44.186254484991586	44.35292115165825	1.177616411443119	41.12685827019679	23.600200590534985	23.85124661563959	1.0787683467597609
ENSMUSG00000005103	-5.56068163300543	-2.0000000019898962	-2.0796738372268955	FALSE	no	Cytosol-localized	0.6086141738293975	0.0018191806163068	0.0028288686861067	inf	inf	34.29146939404049	20.048742869978383	20.206223184939013	1.0637979808462958	39.85215102704592	22.04874287196828	22.28589702216591	1.067969737642102
ENSMUSG00000024056	-5.505331536114003	-2.000000000181643	-2.0843793586195787	FALSE	no	Cytosol-localized	0.12953862331575342	0.0052138123806513	0.0007758989612944	inf	inf	-31.47326119974168	-45.49458734347113	-45.32792067680447	0.8178601994098933	-25.967929663627675	-43.49458734328949	-43.24354131818489	0.821253810196433
ENSMUSG00000040472	32.42802586850239	35.9887074995179	35.90903366428091	TRUE	yes	Cytosol-localized	0.6451850861155319	0.002650986395441	0.004820476307235	0.0002825821029377	0.0005886155122436	-67.78156244940695	-82.02428897346906	-81.86680865850842	0.7183897149186568	-100.20958831790934	-118.01299647298696	-117.77584232278933	0.62316771380436
ENSMUSG00000041966	-5.560681631057236	-2.000000000041707	-2.0796738352787063	FALSE	no	Cytosol-localized	0.46119543878101577	0.003260313391382	0.0027906995844657	inf	inf	2.637246929491937	-11.605479594570172	-11.447999279609542	0.941857297992112	8.197928560549173	-9.605479594528465	-9.368325444330836	0.9455508560236052
ENSMUSG00000026355				FALSE	no	Cytosol-localized						-112.69957938008824	-127.15209180564054	-127.00283807429726	0.6196814879128029
ENSMUSG00000024241	-5.5056082032772835	-2.0002766673449273	-2.084656025782863	TRUE	no	Cytosol-localized	4.044954315582912e-05	0.0247211580901187	1.0000000005715096e-06	0.0100648328321178	inf	54.15606313145079	40.13473698772134	40.301403654388004	1.1583803991940174	59.66167133472808	42.13501365506627	42.38605968017087	1.1631882650622574
ENSMUSG00000011877	-5.301188428599161	-1.795856892666798	-1.8802362511047335	TRUE	no	Cytosol-localized	0.058315613460563014	0.0081872304250113	0.0005070099617262	0.001027736580213	0.0046941578108897	-30.158970859793673	-44.18029700352312	-44.01363033685646	0.8222414282685357	-24.85778243119451	-42.384440110856325	-42.133394085751725	0.8249683342942647
ENSMUSG00000027998	-5.560681631390267	-2.0000000003747402	-2.079673835611729	FALSE	no	Cytosol-localized	0.8953893210717351	0.0003097951348321	0.0026516150959966	inf	inf	-70.81605789528243	-85.05878441934453	-84.9013041043839	0.7100540287032135	-65.25537626389216	-83.0587844189698	-82.82163026877217	0.7128385543069987
ENSMUSG00000007379	-5.505514469678047	-2.000182933745691	-2.084562292183648	FALSE	no	Cytosol-localized	4.177612047659257e-05	0.0239361393490115	1.0000008173434344e-06	0.1157696692057383	inf	188.87017558258032	174.84884943885086	175.01551610551752	2.0029902024185224	194.37569005225836	176.84903237259655	177.10007839770117	2.0113028607550105
ENSMUSG00000002963	21.520052168854093	25.08073379986962	25.001059964632624	TRUE	yes	Cytosol-localized	0.6717811271103398	0.0023347852803251	0.0047787157190827	0.0002561971499859	0.0006000363006914	14.879430124918484	0.6367036008563733	0.7941839158170032	0.9872655933275872	-6.640622043935611	-24.44403019901325	-24.20687604881562	0.8930980074268398
ENSMUSG00000014601	-1.8849489490334435	1.6203825868989128	1.5360032284609773	TRUE	no	Cytosol-localized	0.3335483591402422	0.0061601998366627	0.0030830812342875	0.0011204759673894	0.0015899513794455	49.62738948562074	35.606063341891286	35.77273000855795	1.1372505822609869	51.51233843465418	33.98568075499237	34.23672678009697	1.125286162231158
ENSMUSG00000003865	-5.560681589201874	-1.9999999581863435	-2.079673793423339	FALSE	no	Cytosol-localized	0.9433819399554046	0.0001815003835153	0.0030241972926739	inf	inf	-32.546595636606966	-46.78932216066907	-46.63184184570844	0.8226503837901908	-26.985914047405092	-44.78932220248273	-44.552168052285104	0.8258764635938041
ENSMUSG00000021993	-5.61312810851021	-2.000000002122164	-2.075465371902453	FALSE	no	Cytosol-localized	0.6478239250673271	0.0007114988413685	0.0013087941086978	inf	inf	-187.07680951705308	-201.52932194260535	-201.38006821126206	0.4723668327858	-181.46368140854287	-199.5293219404832	-199.3046028393596	0.4741228433202743
ENSMUSG00000025507	28.40103877810948	31.906370314041844	31.82199095560391	TRUE	yes	Cytosol-localized	0.9477538028510177	0.0022034484910113	0.0399708840202731	0.0001795939103061	0.0060570816288293	-36.18304377310544	-50.204369916834885	-50.03770325016822	0.8023508323336201	-64.58408255121492	-82.11074023087673	-81.85969420577213	0.7019456490664955
ENSMUSG00000010936	-5.626316320242864	-2.0131882138547894	-2.088653583635079	TRUE	no	Cytosol-localized	0.00018903199783651848	0.0052891096716689	1.0000000000098628e-06	0.0005288589642093	3.154086551558747e+262	-165.4439703472661	-179.89648277281836	-179.74722904147507	0.5111728746822058	-159.81765402702322	-177.88329455896357	-177.65857545784	0.5130978415086425
ENSMUSG00000025265	-5.5606816333053395	-2.0000000022898092	-2.079673837526805	FALSE	no	Cytosol-localized	0.24655484044230147	0.0035889185837418	0.0011744255538045	inf	inf	-25.88254557058176	-40.12527209464387	-39.96779177968324	0.8440082463913479	-20.321863937276422	-38.12527209235406	-37.888117942156434	0.8473180826591684
ENSMUSG00000017548	-5.5084324084910605	-2.003100872558697	-2.0874802309966327	TRUE	no	Cytosol-localized	7.799266648391551e-05	0.0128207183112496	1.0000000000000025e-06	0.0019620541191078	inf	39.69286255823109	25.67153641450164	25.83820308116831	1.0922385694520542	45.20129496672215	27.67463728706034	27.925683312164942	1.0967845047700386
ENSMUSG00000029676	-5.505528463996615	-2.000196928064252	-2.0845762865021884	TRUE	no	Cytosol-localized	7.7006658363502e-05	0.0129848903209818	1.0000000194952542e-06	0.0017563145712402	inf	5.107686414653578	-8.913639729075872	-8.746973062409205	0.9489863886882288	10.613214878650194	-6.91344280101162	-6.662396775907017	0.9529248543815142
ENSMUSG00000030779	2.9259251128009964	6.431256648733381	6.346877290295481	TRUE	no	Cytosol-localized	0.6688699380611486	0.0080445308499494	0.0162496416659696	0.0027588789801559	0.0056380180868835	290.54148299543874	276.5201568517093	276.686823518376	3.0281115149851656	287.61555788263775	270.08890020297594	270.3399462280805	2.9382276354644845
ENSMUSG00000027184	-5.613127465082073	-1.9999993586940121	-2.07546472847433	FALSE	no	Cytosol-localized	0.0030176089293825203	0.0041559274201006	1.2578921959989702e-05	inf	inf	-75.7446574133698	-90.19716983892208	-90.0479161075788	0.7091574639155775	-70.13152994828772	-88.19717048022807	-87.97245137910447	0.7117937353496588
ENSMUSG00000040964	-4.255928803583515	-0.7505972676511448	-0.8349766260890732	TRUE	no	Cytosol-localized	0.2924688165046603	0.011638074893787	0.0048107759346566	0.003013545772462	0.0045324071319014	88.04139570445841	74.02006956072896	74.18673622739563	1.329453660529055	92.29732450804192	74.7706668283801	75.0217128534847	1.3282071111069134
ENSMUSG00000022241	-5.613128106537403	-2.0000000001493277	-2.0754653699296455	FALSE	no	Cytosol-localized	0.4984436390322061	0.0010138643600607	0.0010075721901694			-242.8582757198886	-257.3107881454409	-257.1615344140976	0.3853584262214152	-237.2451476133512	-255.31078814529155	-255.08606904416797	0.3867909854269102
ENSMUSG00000029267	-5.505518189447827	-2.000186653515456	-2.0845660119533918	TRUE	no	Cytosol-localized	5.008208680700943e-05	0.0199662248047134	1.000000285979051e-06	0.0048076109585269	inf	74.5400118799051	60.51868573617565	60.68535240284231	1.2584545269451046	80.04553006935292	62.518872389691104	62.769918414795704	1.2636772887814698
ENSMUSG00000042632	3.9795482886985525	7.540229919714065	7.460556084477076	TRUE	no	Cytosol-localized	0.41244419786565373	0.005240539188673	0.0036786803469631	0.0006525992081093	0.001008646404018	-89.02289230529125	-103.26561882935336	-103.10813851439272	0.6620325856175928	-93.0024405939898	-110.80584874906742	-110.5686945988698	0.6406834422131312
ENSMUSG00000041303	-5.505331536126164	-2.0000000001938076	-2.084379358631736	FALSE	no	Cytosol-localized	0.39676544535118113	0.0029954922206065	0.0019702250074962	inf	inf	-52.98092035953897	-67.00224650326842	-66.83557983660175	0.7493917727502407	-47.47558882341281	-65.00224650307462	-64.75120047797002	0.7525012821813323
ENSMUSG00000000708	-4.282795279389973	-0.7774637434576093	-0.8618431018955448	TRUE	no	Cytosol-localized	0.12881873328282017	0.0086736666807687	0.0012825468101999	0.0009048214802113	0.0017586864318025	-19.83205365601093	-33.85337979974038	-33.68671313307372	0.8574933282256573	-15.549258376620958	-33.07591605628277	-32.82487003117817	0.8567828748537433
ENSMUSG00000031922	-5.506701374324734	-2.0013698383924066	-2.0857491968303634	TRUE	no	Cytosol-localized	7.334114663940383e-05	0.0136339109037867	1.0000000000098272e-06	0.0026893810594245	inf	216.04433137641732	202.02300523268784	202.1896718993545	2.236931841108236	221.55103275074205	204.02437507108024	204.27542109618486	2.246226223928389
ENSMUSG00000027353	5.3367043650163595	8.842035900948716	8.757656542510787	TRUE	no	Cytosol-localized	0.9830829447591587	0.0053211267682242	0.3092210138389608	0.0008132864020072	0.3590298547198295	98.38680490374392	84.36547876001445	84.53214542668113	1.386555459929525	93.05010053872756	75.52344285906574	75.77448888417034	1.3322777364329703
ENSMUSG00000035401	-5.505398522908514	-2.0000669869761545	-2.08444634541409	TRUE	no	Cytosol-localized	3.768723415902645e-05	0.0265331838507077	1.0000000000002793e-06	0.0098758072876242	inf	35.62919089484443	21.607864751114978	21.774531417781645	1.0743440971211051	41.13458941775294	23.607931738091132	23.858977763195735	1.0788022502082295
ENSMUSG00000028345	-5.505331535897604	-1.9999999999652402	-2.084379358403176	FALSE	no	Cytosol-localized	0.5993922248823162	0.0034231202557811	0.0051216970652894	inf	inf	-23.189254515738472	-37.21058065946792	-37.04391399280126	0.8458704711941633	-17.68392297984087	-35.21058065950268	-34.95953463439808	0.849380307174102
ENSMUSG00000003779				FALSE	no	Cytosol-localized						35.79496266140228	21.552236137340167	21.709716452300796	1.069967390327092
ENSMUSG00000020802	3.0542694262246	6.559600962156971	6.4752216037190315	TRUE	no	Cytosol-localized	0.400079474682069	0.0065388170257501	0.0043606550706327	0.0010236665715957	0.0013901632302235	49.41683551515042	35.39550937142097	35.562176038087635	1.13627761405065	46.36256608892582	28.835908409264	29.086954434368604	1.1019742411413955
ENSMUSG00000029208				FALSE	no	Cytosol-localized						159.3870209858018	145.36569484207234	145.532361508739	1.776759044666916
ENSMUSG00000027630	-5.505331537021817	-2.000000001089461	-2.0843793595273965	FALSE	no	Cytosol-localized	0.5627362049405121	0.0045658290568788	0.0058759891509553	inf	inf	64.41302456242695	50.3916984186975	50.558365085364166	1.2077000758293868	69.91835609944877	52.39169841978696	52.64274444489156	1.2127112794689043
ENSMUSG00000021038	-5.508237947179168	-2.002906411246805	-2.087285769684744	TRUE	no	Cytosol-localized	0.00010401368683084107	0.0096131193580417	1.0000000000616826e-06	0.0013788144931337	inf	-18.316829880849976	-32.338156024579426	-32.17148935791276	0.86279131185521	-12.808591933670808	-30.33524961333262	-30.084203588228018	0.866381594753084
ENSMUSG00000040250	-4.820068374269418	-1.3147368383370548	-1.3991161967749903	TRUE	no	Cytosol-localized	0.11032222423158203	0.0070290996052123	0.000871625574914	0.0007832463853503	0.0016820794864869	-23.543283722747407	-37.56460986647686	-37.39794319981019	0.8446540180619201	-18.72321534847799	-36.2498730281398	-35.9988270030352	0.8457994438443328
ENSMUSG00000021901	-4.12796818885802	-0.6226366529256495	-0.707016011363578	TRUE	no	Cytosol-localized	0.15934653364427884	0.0063560721920668	0.0012047985429588	0.0007582613068263	0.0014009520997182	115.00238319391548	100.98105705018602	101.1477237168527	1.483442776060973	119.1303513827735	101.60369370311167	101.85473972821627	1.481281129049043
ENSMUSG00000025949	1.4557127145347977	4.961044250467154	4.876664892029197	TRUE	no	Cytosol-localized	0.6843233642945162	0.0095879371831604	0.0207847166615975	0.0036839918218728	0.0072089048424731	166.59300797827868	152.57168183454922	152.73834850121588	1.829574769266036	165.13729526374388	147.61063758408207	147.86168360918668	1.7859088371980525
ENSMUSG00000030269	-5.5606816268782175	-1.999999995862698	-2.079673831099697	FALSE	no	Cytosol-localized	0.6843880776573075	0.0012337540721729	0.002675331690542	inf	inf	-19.195199638731054	-33.43792616279317	-33.28044584783254	0.8659981968755661	-13.634518011852837	-31.43792616693047	-31.20077201673284	0.8693942682220281
ENSMUSG00000020530	-5.50706686933977	-2.0017353334074066	-2.086114691845344	TRUE	no	Cytosol-localized	4.9660315788152276e-05	0.0201358030820385	1.0000000000178709e-06	0.0032715563076662	inf	-1.9824397594408936	-16.003765903170343	-15.837099236503677	0.9220254300714076	3.5246271098988764	-14.002030569762937	-13.750984544658333	0.925857792895242
ENSMUSG00000022390	-5.569687467817481	-2.009005836801954	-2.088679672038953	TRUE	no	Cytosol-localized	0.00021447005352892676	0.0046616556180962	1.0000000000000432e-06	0.000567433906866	3.935843001202825e+279	9.75654892722999	-4.486177596832121	-4.3286972818714915	0.9680035024759271	15.32623639504747	-2.477171760030167	-2.2400176098325386	0.9718332562583772
ENSMUSG00000001229	-5.561349320653548	-2.0006676896380213	-2.08034152487501	TRUE	no	Cytosol-localized	0.0001864913572910461	0.0053611787898913	1.0000000005641927e-06	0.0005756408336323	1.058696282123499e+292	-62.37504230568061	-76.61776882974272	-76.46028851478208	0.7334845313064962	-56.81369298502706	-74.6171011401047	-74.37994698990707	0.7363628322378097
ENSMUSG00000034135				FALSE	no	Cytosol-localized						260.866050950288	246.8447248065586	247.01139147322525	2.683997600880984
ENSMUSG00000027255	11.930055804037814	15.43538733997018	15.351007981532241	TRUE	yes	Cytosol-localized	0.5524608819475718	0.0072036779325175	0.0088925193426302	0.0010466431109998	0.0018844286674599	55.8161487630709	41.79482261934145	41.96148928600812	1.1662239513007968	43.886092959033085	26.359435279371272	26.610481304475876	1.090936358392136
ENSMUSG00000029482	-5.511821894056588	-2.006490358124232	-2.0908697165621675	TRUE	no	Cytosol-localized	0.00012962628993639494	0.0077134844655779	1.0000000000448216e-06	0.0014889504153626	inf	42.73093268685064	28.70960654312119	28.876273209787858	1.1058112209475666	48.24275458090723	30.71609690124542	30.967142926350025	1.110428945943169
ENSMUSG00000057541	-0.02121281420316734	3.5394688168123594	3.459794981575371	TRUE	no	Cytosol-localized	0.2663326457955872	0.0060575576856243	0.0021989875332823	0.0005850947565207	0.0009939062664925	-59.64178086264572	-73.88450738670782	-73.72702707174719	0.7412359921235572	-59.62056804844255	-77.42397620352018	-77.18682205332256	0.7284560559345165
ENSMUSG00000036693	-5.560681631552143	-2.000000000536616	-2.0796738357736047	FALSE	no	Cytosol-localized	0.5492915060396618	0.0015861224211492	0.0019330533707514			-107.32216770329448	-121.56489422735658	-121.40741391239594	0.6170394432038995	-101.76148607174234	-119.56489422681996	-119.32774007662233	0.6194592057275461
ENSMUSG00000025007	-5.560681631797323	-2.000000000781796	-2.0796738360187916	FALSE	no	Cytosol-localized	0.3125071447471263	0.0027634571092206	0.0012561586411193	inf	inf	-28.98020624516064	-43.22293276922275	-43.06545245426212	0.8340123293447603	-23.41952461336332	-41.222932768440955	-40.98577861824333	0.8372829659329437
ENSMUSG00000021109	-5.505331535936655	-2.0000000000042952	-2.0843793584422308	FALSE	no	Cytosol-localized	0.4503590126196595	0.0034579114241863	0.0028333068502498			35.26740236537602	21.24607622164657	21.41274288831324	1.0727652365755085	40.77273390131268	23.246076221650867	23.49712224675547	1.0772165446111104
ENSMUSG00000004535	-5.5606816307206515	-1.999999999705139	-2.0796738349421275	FALSE	no	Cytosol-localized	0.6414400853681068	0.0015881165012371	0.0028410358842645			-84.14462475649603	-98.38735128055814	-98.2298709655975	0.6745712778844104	-78.58394312577538	-96.387351280853	-96.15019713065537	0.6772166554439734
ENSMUSG00000041319	12.989615811436806	16.550297442452333	16.470623607215344	TRUE	yes	Cytosol-localized	0.3951981893625413	0.0036678265852313	0.0023966833430135	0.0003216852826739	0.0005555952866096	-97.38038132041304	-111.62310784447514	-111.4656275295145	0.6410904721708117	-110.36999713184984	-128.17340528692748	-127.93625113672985	0.5992849476875628
ENSMUSG00000026775	-5.613128102639678	-1.9999999962516029	-2.0754653660318922	FALSE	no	Cytosol-localized	0.6107041716406424	0.0017379516470141	0.0027263953107699	inf	inf	-217.30015361821677	-231.75266604376904	-231.60341231242575	0.4230336371293631	-211.6870255155771	-229.75266604751744	-229.52794694639385	0.4246062528749647
ENSMUSG00000000838	-5.510050238461872	-2.004718702529516	-2.0890980609674443	TRUE	no	Cytosol-localized	0.00014279849965520325	0.0070018746969651	1.0000000000000025e-06	0.0015133853607399	inf	84.38322881847651	70.36190267474706	70.52856934141373	1.3098301589943886	89.89327905693838	72.36662137727657	72.61766740238117	1.3152903681936614
ENSMUSG00000029165	13.505757921046026	17.01108945697839	16.926710098540454	TRUE	yes	Cytosol-localized	0.5786159711986452	0.0061984003587537	0.0085112230135068	0.0007591418748586	0.0022539429746969	77.85284752991201	63.831521386182565	63.99818805284923	1.275516524445276	64.34708960886599	46.820431929204176	47.071477954308776	1.1855551607917103
ENSMUSG00000029148	-5.560681631365767	-2.0000000003502123	-2.079673835587201	FALSE	no	Cytosol-localized	0.3349350224764958	0.0022062377479845	0.001111088863018	inf	inf	-110.68613731893576	-124.92886384299786	-124.77138352803722	0.6091073986249118	-105.12545568757	-122.92886384264764	-122.69170969245002	0.6114960550909312
ENSMUSG00000024833	-3.7942576081179986	-0.18112950172993436	-0.25659487151024507	TRUE	no	Cytosol-localized	0.19568820274002602	0.0055673175330881	0.0013545224200919	0.0007239038881307	0.0012452435560131	-24.73791306501712	-39.1904254905694	-39.04117175922612	0.8542582906380329	-20.943655456899123	-39.00929598883947	-38.78457688771587	0.8517609923070502
ENSMUSG00000018765	-5.505371352282573	-2.000039816350208	-2.0844191747881435	TRUE	no	Cytosol-localized	9.751928642853866e-05	0.0102533862526066	1.000000430158761e-06	0.0016442672173097	inf	24.88789918449298	10.86657304076353	11.033239707430196	1.0284435529465916	30.393270536775553	12.866612857113738	13.11765888221834	1.0327111207307549
ENSMUSG00000005410	-5.613128106007423	-1.9999999996193196	-2.075465369399609	FALSE	no	Cytosol-localized	0.45640309739211293	0.001924080470743	0.0016154549120237	inf	inf	-170.51829156758055	-184.9708039931328	-184.8215502617895	0.5017933688397641	-164.90516346157312	-182.97080399351347	-182.7460848923899	0.5036587716972047
ENSMUSG00000021929	-5.50533153600486	-2.000000000072504	-2.084379358510432	FALSE	no	Cytosol-localized	0.40639120074797447	0.0028784833714231	0.0019706418016709			-51.66266142356531	-65.68398756729476	-65.51732090062809	0.7534183747119125	-46.15732988756045	-63.68398756722226	-63.43294154211766	0.7565445920345916
ENSMUSG00000022391	-5.560681628455555	-1.9999999974400282	-2.079673832677024	FALSE	no	Cytosol-localized	0.6143240539289103	0.0021632251035542	0.003445693797381			-21.594639981475087	-35.8373665055372	-35.67988619057657	0.8580429956628399	-16.033958353019532	-33.83736650809717	-33.600212357899544	0.8614078701471539
ENSMUSG00000025533	-5.578362173227731	-2.017680542212176	-2.0973543774491645	TRUE	no	Cytosol-localized	0.00025100060882863353	0.0039830540812502	1.0000000000000025e-06	0.0004540119915707	6.066905250642095e+219	-105.28421611639656	-119.52694264045866	-119.36946232549802	0.6218949728813559	-99.70585394316883	-117.50926209824648	-117.27210794804886	0.6243762341389786
ENSMUSG00000032217	0.42038820506755314	3.867125576733855	3.777450060509665	TRUE	no	Cytosol-localized	0.4478667230915967	0.0159867760466096	0.0129677838671225	0.0036182695916862	0.0056342675418157	180.05735928309394	166.2704097964287	166.4474009468712	2.012930831046433	179.6369710780264	162.40328421969485	162.66995088636153	1.9713095380371355
ENSMUSG00000051768	43.12915988668979	46.68984151770533	46.61016768246833	TRUE	yes	Cytosol-localized	0.5798734984820729	0.0029486314706516	0.004069805738137	0.0001954150297695	0.0004080461627166	-127.10675524492768	-141.3494817689898	-141.19200145402917	0.5718280771574547	-170.23591513161747	-188.03932328669512	-187.8021691364975	0.476031324524334
ENSMUSG00000037965	-4.580007383668981	-1.0746758477366178	-1.1590552061745552	TRUE	no	Cytosol-localized	0.32132052170642283	0.0143310754582109	0.0067850418203665	0.0056827268651401	0.0097981381280302	0.7756106272460599	-13.24571551648339	-13.079048849816724	0.93242096466669	5.355618010915041	-12.171039668746772	-11.919993643642169	0.9327747105606152
ENSMUSG00000041238	-5.505331536084711	-2.000000000152343	-2.0843793585902795	FALSE	no	Cytosol-localized	0.5124436753706584	0.0025587143954906	0.0026893241720243			20.02957742620166	6.00825128247221	6.174917949138877	1.008331788022177	25.53490896228637	8.008251282624553	8.259297307729156	1.0125157373506968
ENSMUSG00000000787	-5.505331535976026	-2.0000000000436664	-2.084379358481602	FALSE	no	Cytosol-localized	0.6166258895033859	0.0018093649885123	0.002910215543852	inf	inf	42.549715770651304	28.52838962692185	28.695056293588518	1.104996920509384	48.05504730662733	30.528389626965517	30.77943565207012	1.109581969972275
ENSMUSG00000056076	-5.613128102294127	-1.9999999959060801	-2.075465365686398	FALSE	no	Cytosol-localized	0.6416983982332503	0.00074592829417	0.0013359164156831	inf	inf	-284.02300486860673	-298.47551729415903	-298.32626356281577	0.3316027248896241	-278.4098767663126	-296.47551729825295	-296.25079819712937	0.3328354487689993
ENSMUSG00000020476	-5.560681630723224	-1.9999999997077254	-2.079673834944728	FALSE	no	Cytosol-localized	0.0006451161520273488	0.0042072590031245	2.7159228243597513e-06	inf	inf	-114.22352692136512	-128.46625344542724	-128.30877313046662	0.600876402290448	-108.6628452906419	-126.46625344571952	-126.22909929552189	0.6032327803379678
ENSMUSG00000020739	41.4017375334916	45.01486563987967	44.939400270099384	TRUE	yes	Cytosol-localized	0.5016867112462615	0.0029748956165033	0.0029950347137582	0.0002193134361643	0.0003930202272722	-156.29286373004808	-170.74537615560035	-170.59612242425706	0.5285334200313164	-197.69460126353968	-215.76024179548003	-215.53552269435644	0.4468529267145631
ENSMUSG00000023353	-5.506696161227595	-2.0013646252952384	-2.085743983733174	TRUE	no	Cytosol-localized	9.680117224075025e-05	0.0103294534113796	1.0000000000000025e-06	0.0022566142180014	inf	75.04875637089339	61.02743022716393	61.1940968938306	1.2610597882682564	80.55545253212098	63.02879485245917	63.27984087756377	1.266299425966834
ENSMUSG00000061244	-5.508590907344676	-2.0032593714123124	-2.087638729850248	TRUE	no	Cytosol-localized	9.9469054155708e-05	0.0100523779929544	1.0000000000289871e-06	0.0016842222866004	inf	45.89959336288209	31.878267219152633	32.0449338858193	1.1201470111883929	51.40818427022676	33.881526590564945	34.132572615669545	1.1248098271414149
ENSMUSG00000027774	-5.560681631841135	-2.0000000008255654	-2.079673836062568	FALSE	no	Cytosol-localized	0.0037536470587996727	0.0027037887322892	1.018730818196738e-05	inf	inf	-177.56879038776594	-191.81151691182805	-191.65403659686743	0.4709508006029717	-172.0081087559248	-189.81151691100249	-189.57436276080486	0.4727976664891904
ENSMUSG00000037012	-5.560681638146178	-2.0000000071306516	-2.0796738423676473	FALSE	no	Cytosol-localized	0.08500857254055842	0.0024547574061828	0.0002280627083167	inf	inf	-42.490284635090475	-56.73301115915258	-56.57553084419195	0.7917821934125429	-36.9296029969443	-54.73301115202193	-54.495857001824305	0.794887221643804
ENSMUSG00000032423	-5.560681633640627	-2.0000000026250575	-2.0796738378620603	FALSE	no	Cytosol-localized	0.019064127136855045	0.0045605778883074	8.863315032658824e-05	inf	inf	-166.1090648623548	-180.35179138641692	-180.1943110714563	0.4921726150936175	-160.5483832287142	-178.35179138379186	-178.11463723359424	0.4941027037852478
ENSMUSG00000030231	-4.091118547065065	-0.5857870111326946	-0.6701663695706301	TRUE	no	Cytosol-localized	0.19870456882405563	0.0076119370315229	0.001887601759497	0.0012337192108162	0.0021398391475268	32.209311843413246	18.1879856996838	18.354652366350468	1.0595119587122577	36.30043039047831	18.773772710816495	19.024818735921098	1.057809589549319
ENSMUSG00000020412	-5.568064039051876	-2.007382408036378	-2.0870562432733664	TRUE	no	Cytosol-localized	0.00014438495337624961	0.0069249294559838	1.0000000015896445e-06	0.0015663799495638	inf	-101.90769855815896	-116.15042508222108	-115.99294476726044	0.6300239475117038	-96.33963451910708	-114.1430426741847	-113.90588852398707	0.6325125888885308
ENSMUSG00000059208	-5.6131281015568675	-1.9999999951687926	-2.075465364949082	FALSE	no	Cytosol-localized	0.5588685256665313	0.0012214776257681	0.0015474874035663			-212.09939993087917	-226.55191235643144	-226.40265862508815	0.4311398645415637	-206.4862718293223	-224.55191236126265	-224.32719326013907	0.4327426149597386
ENSMUSG00000025609	-5.567972686336375	-2.007291055320847	-2.086964890557846	TRUE	no	Cytosol-localized	0.00019216158324162757	0.0052029537931085	1.0000000000000025e-06	0.0008741544966378	inf	29.123911580144004	14.881185056081891	15.038665371042521	1.0428634874174847	34.69188426648038	16.88847611140274	17.125630261600367	1.0469825077691948
ENSMUSG00000026987	0.26506703642866114	3.770398572361003	3.6860192139230747	TRUE	no	Cytosol-localized	0.5684704332063356	0.0084040651557737	0.0110709970473038	0.0029374538355089	0.0038602087680424	96.167471873954	82.14614573022453	82.3128123968912	1.374102658727243	95.90240483752534	78.37574715786353	78.62679318296813	1.3478150423545845
ENSMUSG00000020361	-5.613128125760483	-2.0000000193724077	-2.0754653891527255	FALSE	no	Cytosol-localized	0.06273748275851283	0.002762553951942	0.0001849169018724	inf	inf	-248.12570676691448	-262.57821919246675	-262.4289654611235	0.3780209727304076	-242.512578641154	-260.57821917309434	-260.35350007197076	0.3794262551837409
ENSMUSG00000021012	-5.560681631087078	-2.0000000000715374	-2.07967383530854	FALSE	no	Cytosol-localized	0.40834369418026184	0.0029896999291614	0.0020634025219638			-116.9291898566416	-131.1719163807037	-131.01443606574307	0.5946558673694968	-111.36850822555452	-129.17191638063215	-128.93476223043453	0.596987851163267
ENSMUSG00000036916	-5.506097677523215	-2.000766141590873	-2.0851455000288013	TRUE	no	Cytosol-localized	7.485229348724371e-05	0.0133586440903833	1.000000000338517e-06	0.0036922688446831	inf	86.7204619815795	72.69913583785005	72.86580250451672	1.322334092536194	92.22655965910272	74.69990197944092	74.95094800454552	1.327825091358359
ENSMUSG00000031078	-5.564254416111254	-2.003572785095713	-2.083246620332716	TRUE	no	Cytosol-localized	0.000186204301883123	0.0053694452044264	1.0000000000918008e-06	0.0007172753528794	inf	-162.80343217216745	-177.04615869622955	-176.88867838126893	0.4984700316445002	-157.2391777560562	-175.04258591113384	-174.80543176093622	0.5004316927077401
ENSMUSG00000037174	-5.505331536395786	-2.000000000463416	-2.0843793589013444	FALSE	no	Cytosol-localized	0.6338464212633304	0.006113117081384	0.0105823829393339			124.06766517226244	110.04633902853298	110.21300569519966	1.5391284676847428	129.57299670865822	112.0463390289964	112.297385054101	1.545514892864769
ENSMUSG00000034024	-5.613128106410812	-2.000000000022766	-2.075465369803055	FALSE	no	Cytosol-localized	0.5523260125294974	0.0011244863465161	0.0013873557036995	inf	inf	-235.6853548600857	-250.137867285638	-249.98861355429472	0.3955797544740372	-230.0722267536749	-248.13786728561524	-247.91314818449166	0.397050311182152
ENSMUSG00000021149	-5.50533153230613	-1.9999999963737736	-2.084379354811702	FALSE	no	Cytosol-localized	0.6579522523614048	0.0021363477874619	0.0041094111810174			-75.60683038042329	-89.62815652415274	-89.46148985748607	0.6835410164928244	-70.10149884811716	-87.62815652777897	-87.37711050267437	0.6863772862606853
ENSMUSG00000026490	-5.479406609142259	-1.974075073209896	-2.0584544316478315	TRUE	no	Cytosol-localized	0.03196278585112881	0.0075182565917385	0.0002482388299781	0.001579230501105	0.1752336859742489	64.13560923170093	50.11428308797147	50.28094975463814	1.206338914540916	69.61501584084318	52.08835816118137	52.33940418628597	1.2112168183248802
ENSMUSG00000031575	-5.613128103792761	-1.9999999974047	-2.075465367185018	FALSE	no	Cytosol-localized	0.5936253953483827	0.0013824974661641	0.0020195297529071			-87.28714020174341	-101.7396526272957	-101.59039889595242	0.6799040907788078	-81.67401209795065	-99.739652629891	-99.5149335287674	0.6824316152733803
ENSMUSG00000034343	-5.505331523786811	-1.9999999878544443	-2.08437934629238	FALSE	no	Cytosol-localized	0.30037148842337136	0.0047746871754722	0.0020499163054699			-32.20080172656564	-46.22212787029509	-46.055461203628425	0.815444966006695	-26.695470202778832	-44.222127882440645	-43.971081857336046	0.8188285550368349
ENSMUSG00000020661	-5.50533153599325	-2.0000000000608864	-2.0843793584988255	FALSE	no	Cytosol-localized	0.32984691528764243	0.001986914203175	0.0009779519572603			-19.253255627587425	-33.274581771316875	-33.10791510465021	0.8595132460336076	-13.747924091594175	-31.27458177125599	-31.023535746151385	0.8630796910381099
ENSMUSG00000015748	-5.505331536800792	-2.0000000008684307	-2.084379359306367	FALSE	no	Cytosol-localized	0.00252393740198794	0.0054520338641724	1.3795410940337668e-05	inf	inf	19.9215578703994	5.900231726669949	6.066898393336616	1.0078891228114288	25.426889407200193	7.9002317275383795	8.151277752642983	1.0120712353577876
ENSMUSG00000031446	30.480767279313582	33.98609881524595	33.90171945680802	TRUE	yes	Cytosol-localized	0.8156475479654379	0.0029395966204941	0.0130059283131422	0.0002363797789553	0.0017479785879758	-49.8121245119728	-63.83345065570225	-63.666783989035586	0.7591073411099379	-80.29289179128638	-97.8195494709482	-97.5685034458436	0.658522724392503
ENSMUSG00000030795	-5.613128104278246	-1.9999999978901997	-2.0754653676705175	FALSE	no	Cytosol-localized	0.17828129471173715	0.0018345943233275	0.0003980362733971	inf	inf	-295.02956144131645	-309.48207386686875	-309.3328201355255	0.3185462658403095	-289.4164333370382	-307.48207386897855	-307.25735476785496	0.3197304526997075
ENSMUSG00000048874	-5.447376483601715	-2.0006391119354134	-2.090314628159618	TRUE	no	Cytosol-localized	4.24387921584466e-05	0.0235623479393239	1.000000025755221e-06	0.0069237239736943	inf	139.8131411268104	126.02619164014516	126.20318279058763	1.692362238752862	145.2605176104121	128.02683075208057	128.29349741874725	1.6998222616634058
ENSMUSG00000026274	-5.5065174674648425	-2.0011859315324756	-2.085565289970411	TRUE	no	Cytosol-localized	8.726428021797088e-05	0.0114584424833152	1.0000000000057382e-06	0.0035949336642476	inf	-27.50130604840951	-41.52263219213896	-41.35596552547229	0.8311726838892524	-21.994788580944668	-39.52144626060648	-39.27040023550188	0.834625556803166
ENSMUSG00000020220	-5.377157335646217	-1.8718257997138537	-1.9562051581517892	TRUE	no	Cytosol-localized	0.07568044250458714	0.0089002520530516	0.0007287252642392	0.0015341752070333	0.006412258943535	47.33217858359471	33.310852439865265	33.47751910653193	1.126689237421122	52.70933591924093	35.18267823957912	35.43372426468372	1.1307749715279332
ENSMUSG00000036435	15.178475799690972	18.683807335623328	18.599427977185393	TRUE	yes	Cytosol-localized	0.6744344235139744	0.0053005884721294	0.0109805814517336	0.0008841764338142	0.0021613445266925	66.11558460643441	52.09425846270496	52.26092512937162	1.2160875300180056	50.93710880674344	33.41045112708163	33.66149715218623	1.122657943811463
ENSMUSG00000048154	8.856673857166413	12.36200539309877	12.277626034660813	TRUE	no	Cytosol-localized	0.8133609029228914	0.0033114790866029	0.0144312079412645	0.0007216549993955	0.0019028954230346	165.5226398902232	151.50131374649374	151.6679804131604	1.821631418817014	156.66596603305678	139.13930835339497	139.39035437849958	1.725455615375124
ENSMUSG00000026245	-5.6131280978964355	-1.999999991508389	-2.075465361288707	FALSE	no	Cytosol-localized	0.06492758098591184	0.0019701962042906	0.0001368023171372	inf	inf	-314.19602429955177	-328.64853672510407	-328.4992829937608	0.2970252439794985	-308.58289620165533	-326.6485367335957	-326.4238176324721	0.2981294270333798
ENSMUSG00000026585	-5.5606816296107695	-1.9999999985952286	-2.0796738338322314	FALSE	no	Cytosol-localized	0.7740871340687805	0.0004416997736214	0.0015134778201854	inf	inf	-218.64168293422517	-232.88440945828728	-232.72692914332666	0.4021322310938238	-213.0810013046144	-230.88440945969205	-230.64725530949443	0.4037092202331869
ENSMUSG00000027782	-5.505331536138144	-2.0000000002057794	-2.0843793586437154	FALSE	no	Cytosol-localized	0.5406393370723018	0.0024357896985416	0.0028667751380234	inf	inf	14.47800220401593	0.4566760602864805	0.6233427269531472	0.9858312267273224	19.983333740154073	2.45667606049226	2.7077220855968624	0.9899218127311686
ENSMUSG00000015889	-5.613128098398022	-1.9999999920099754	-2.075465361790293	FALSE	no	Cytosol-localized	0.6599309063596888	0.0006794610685757	0.0013185478104504	inf	inf	-286.5269332469924	-300.9794456725447	-300.83019194120146	0.3285862024693055	-280.9138051485944	-298.97944568053475	-298.75472657941117	0.3298077125060424
ENSMUSG00000027893	-3.6322149843978835	-0.1268834484655228	-0.21126280690345856	TRUE	no	Cytosol-localized	0.16807517869959276	0.0046434414846634	0.0009381223366986	0.0005133297148438	0.0008922364840038	15.215149071844756	1.1938229281153054	1.3604895947819722	0.988789731942092	18.84736405624264	1.3207063765808282	1.5717524016854307	0.9853611266559502
ENSMUSG00000025878	25.32528234444275	28.83061388037511	28.74623452193718	TRUE	yes	Cytosol-localized	0.9236787013573834	0.0052194081299464	0.063167899512536	0.0004803684098482	0.0155559762020435	-14.29389564121323	-28.31522178494268	-28.14855511827601	0.877016876800734	-39.61917798565598	-57.14583566531779	-56.89478964021319	0.7769215110913541
ENSMUSG00000040359	-5.507455941585416	-2.002124405653051	-2.0865037640909883	TRUE	no	Cytosol-localized	0.00014529954776657523	0.0068813338779784	1.0000000000488486e-06	0.0011765798552907	inf	25.20838295995152	11.18705681622207	11.353723482888736	1.0297842613355743	30.715838901536937	13.18918122187512	13.440227246979724	1.0340661550206778
ENSMUSG00000037791	7.610114776279374	11.056852147945676	10.967176631721486	TRUE	no	Cytosol-localized	0.5837214046991527	0.0115045110160223	0.0161320553265443	0.0027276582512852	0.0048895221541459	178.98331818161446	165.19636869494923	165.37335984539172	2.003633530386619	171.3732034053351	154.13951654700355	154.40618321367023	1.9023279514451457
ENSMUSG00000021288	-5.505627949634135	-2.000296413701774	-2.0846757721397102	TRUE	no	Cytosol-localized	4.825658330223283e-05	0.0207215617735164	1.0000000284607333e-06	0.0080319866011607	inf	4.133496121494627	-9.887830022234825	-9.721163355568159	0.9452357171902476	9.639124071128762	-7.887533608533051	-7.6364875834284485	0.9491590007686236
ENSMUSG00000031644	-5.509480161045509	-2.0041486251131424	-2.088527983551078	TRUE	no	Cytosol-localized	0.000144921572348087	0.0068992839531334	1.0000000001363856e-06	0.0011365757431325	inf	-8.963416308749064	-22.98474245247851	-22.818075785811843	0.8962280056068136	-3.453936147703555	-20.980593827365368	-20.729547802260765	0.8999619711392689
ENSMUSG00000018921	-5.512948834794479	-2.0076172988621153	-2.091996657300051	TRUE	no	Cytosol-localized	0.0001435408193576337	0.0069656594107178	1.0000000000000025e-06	0.0011717528272248	inf	-31.264006645547173	-45.28533278927662	-45.11866612260996	0.8185561903885038	-25.751057810752695	-43.27771549041451	-43.02666946530991	0.8219781409583621
ENSMUSG00000020463	-5.448303504891811	-2.001566133225481	-2.0912416494496853	TRUE	no	Cytosol-localized	6.318461364285522e-05	0.0158256397225104	1.0000001161388231e-06	0.0034515412105596	inf	140.9951705564844	127.20822106981916	127.38521222026164	1.701006750248513	146.4434740613762	129.20978720304464	129.47645386971132	1.7085117054519678
ENSMUSG00000033128	-5.385956294043655	-1.880624758111292	-1.9650041165492276	TRUE	no	Cytosol-localized	0.05492150288630138	0.0071072555132759	0.000413025114187	0.0009879054815858	0.0062127514640661	-2.4734677595286136	-16.494793903258063	-16.328127236591396	0.9201868578861288	2.9124885345150417	-14.614169145146771	-14.363123120042168	0.923556781881141
ENSMUSG00000058355	-5.560681631022533	-2.0000000000069917	-2.0796738352439945	FALSE	no	Cytosol-localized	0.5596639174959467	0.0012870228418218	0.0016357965521804			-139.76041540652153	-154.00314193058364	-153.84566161562302	0.5446647447270907	-134.199733775499	-152.00314193057665	-151.76598778037902	0.5468006849025058
ENSMUSG00000029763	-5.560681617142478	-1.9999999861269515	-2.07967382136394	FALSE	no	Cytosol-localized	0.47490266251360763	0.0011208992029063	0.0010137511235874	inf	inf	-65.43123003186909	-79.6739565559312	-79.51647624097056	0.7249132121450111	-59.87054841472661	-77.67395656980425	-77.43680241960662	0.7277560090165522
ENSMUSG00000033257	-1.6291536683524583	1.8761778675799015	1.7917985091419695	TRUE	no	Cytosol-localized	0.45288811394103956	0.0063250869102076	0.0052357785569447	0.0016566383487447	0.0022453380530564	-17.440159612068964	-31.461485755798417	-31.29481908913175	0.8658715267158998	-15.811005943716506	-33.33766362337832	-33.08661759827372	0.8558717302726984
ENSMUSG00000000759	14.003568851203127	17.508900387135498	17.42452102869757	TRUE	yes	Cytosol-localized	0.6562194573756078	0.0046265108102134	0.0088312339908594	0.0006897956639095	0.0018118038177754	85.15790639377359	71.13658025004415	71.30324691671082	1.313961441179702	71.15433754257046	53.62767986290865	53.87872588801325	1.2188196550610388
ENSMUSG00000032782	21.1791578251547	24.684489361087067	24.600110002649128	TRUE	yes	Cytosol-localized	0.7064355748541904	0.0049604203078355	0.0119367916257008	0.0006119889330153	0.0018796708159441	19.20214027775814	5.180814134028692	5.347480800695359	1.0049458953904291	-1.97701754739656	-19.503675227058373	-19.25262920195377	0.9053813555501664
ENSMUSG00000074886	36.0499162039677	39.555247739900054	39.47086838146211	TRUE	yes	Cytosol-localized	0.6768719429146743	0.0039739244476861	0.0083243714153585	0.0003091453425345	0.0011059288400828	-82.49787170622662	-96.51919784995609	-96.35253118328941	0.664659115362562	-118.54778791019432	-136.07444558985614	-135.82339956475153	0.5636825971742992
ENSMUSG00000034617	-5.44708669043041	-2.00034931876408	-2.09002483498827	TRUE	no	Cytosol-localized	4.523097816816007e-05	0.0221077415323625	1.0000000055760344e-06	0.0051057674417471	inf	188.1186328833439	174.3316833966787	174.5086745471212	2.084103223104078	193.56571957377432	176.33203271544278	176.59869938210946	2.0932874463992257
ENSMUSG00000019951	19.47250934905867	22.977840884991032	22.893461526553097	TRUE	yes	Cytosol-localized	0.694959961372828	0.0035536808597308	0.0080962024661568	0.0003625353577423	0.0011521567471435	34.62272518972631	20.601399045996864	20.76806571266353	1.0699575867637623	15.150215840667643	-2.376441838994168	-2.1253958138895657	0.9706628049667771
ENSMUSG00000026683	-5.505331536075943	-2.0000000001435794	-2.084379358581515	FALSE	no	Cytosol-localized	0.4675575045735697	0.00369551102953	0.0032451653088045			36.59573075749101	22.574404613761565	22.741071280428233	1.0785735240009702	42.101062293566955	24.574404613905145	24.82545063900975	1.0830489328148845
ENSMUSG00000047879	-5.560681628862682	-1.9999999978471408	-2.0796738330841293	FALSE	no	Cytosol-localized	0.42937930026579263	0.0034425066484206	0.0025904091746894	inf	inf	-103.12041061344937	-117.36313713751146	-117.20565682255082	0.6270921838127144	-97.55972898458668	-115.36313713966432	-115.12598298946669	0.6295513688420612
ENSMUSG00000027086	-4.212609349064266	-0.7658719773979499	-0.8555474936221401	TRUE	no	Cytosol-localized	0.16610384826186664	0.0095577267085531	0.001903804428905	0.0012901881833114	0.0023019120157457	-74.93800648707679	-88.72495597374203	-88.54796482329955	0.6706377383941343	-70.72539713801253	-87.95908399634408	-87.69241732967741	0.670018418394574
ENSMUSG00000022364	-0.9916110384056864	2.5137204975266734	2.429341139088738	TRUE	no	Cytosol-localized	0.33700135009272514	0.0069844525741486	0.0035501881451431	0.0009728169873002	0.0018545847315905	34.245286681520966	20.223960537791513	20.39062720445818	1.0683172064999875	35.23689771992665	17.71024004026484	17.961286065369443	1.0532462291113738
ENSMUSG00000072889	-5.51170671572708	-2.0063751797947162	-2.0907545382326447	TRUE	no	Cytosol-localized	0.00012006980055526134	0.0083274889549352	1.0000000077466965e-06	0.0010947726401759	inf	-56.58736606575572	-70.60869220948517	-70.4420255428185	0.7384855679896514	-51.07565935002864	-68.60231702969045	-68.35127100458585	0.7415690412418597
ENSMUSG00000022020	-5.448380795054533	-2.0016434233882023	-2.0913189396123926	TRUE	no	Cytosol-localized	9.237684832955198e-05	0.010824223191331	1.0000000008792136e-06	0.002913573451389	inf	92.36595187956247	78.57900239289724	78.75599354333971	1.379348906035327	97.814332674617	80.58064581628544	80.8473124829521	1.3854351469361397
ENSMUSG00000102976	5.754326826473601	9.20106419813991	9.11138868191572	TRUE	no	Cytosol-localized	0.6088276034638874	0.0078205086242549	0.0121719772809537	0.0015172995985698	0.0026864794722152	48.00020424250762	34.21325475584238	34.390245906284854	1.139261117540502	42.24587741603402	25.012190557702468	25.278857224369133	1.0903459945950975
ENSMUSG00000039068	-3.806471162077031	-0.35973379041070075	-0.449409306634891	TRUE	no	Cytosol-localized	0.2550647113839857	0.016877415076487	0.0057788012880819	0.0036209696933182	0.0062324161330002	106.74416242248446	92.95721293581924	93.13420408626172	1.4675386740298837	110.5506335845615	93.31694672622994	93.58361339289661	1.4636189835912925
ENSMUSG00000010517	-5.613128103348629	-1.9999999969605256	-2.075465366740815	FALSE	no	Cytosol-localized	0.5180612437786473	0.0013010688471823	0.0013985871368754			-211.90054006013767	-226.35305248568991	-226.20379875434662	0.4314528847515957	-206.28741195678904	-224.3530524887294	-224.1283333876058	0.4330567988165004
ENSMUSG00000031918	-5.5053315259203295	-1.9999999899879661	-2.0843793484259034	FALSE	no	Cytosol-localized	0.42855363198006835	0.0033054107828297	0.0024788779410325	inf	inf	1.7807174298492576	-12.240608713880192	-12.073942047213526	0.9362384436711984	7.286048955769587	-10.240608723892226	-9.989562698787623	0.9401232504531484
ENSMUSG00000027012	-5.560681624694666	-1.9999999936791255	-2.0796738289161283	FALSE	no	Cytosol-localized	0.03710331379952215	0.0027513354576401	0.0001060172543073	inf	inf	-155.54620060152948	-169.78892712559158	-169.63144681063096	0.5125795403486326	-149.9855189768348	-167.78892713191246	-167.55177298171483	0.5145896561806268
ENSMUSG00000031889	-3.412980757958877	0.0337566137074532	-0.055918902516737035	TRUE	no	Cytosol-localized	0.3189566012475417	0.0136725702572754	0.0064033460240085	0.003987476152966	0.0065613481502048	187.5632772837911	173.7763277971259	173.9533189475684	2.0791203170670483	190.97625804175	173.74257118341845	174.00923785008513	2.070053182427119
ENSMUSG00000027115	-2.9426037739428637	0.5041335977234382	0.414458081499248	TRUE	no	Cytosol-localized	0.38623757572806083	0.0192452510032206	0.0121109386919205	0.0054933627284889	0.0104349813599625	209.3220071964994	195.53505770983415	195.71204886027664	2.2835528751907974	212.26461097044228	195.0309241121107	195.2975907787774	2.268989188416232
ENSMUSG00000003360	-5.505331532307878	-1.9999999963755215	-2.08437935481345	FALSE	no	Cytosol-localized	0.5478409523438367	0.0019616184420229	0.0023767188138415			-58.804714099494575	-72.82604024322403	-72.65937357655736	0.7318590564273609	-53.2993825671867	-70.8260402468485	-70.5749942217439	0.7348958159867713
ENSMUSG00000020516	-5.51179591019941	-2.006464374267054	-2.0908437327049896	TRUE	no	Cytosol-localized	0.00018177811434236094	0.0055002123086003	1.0000000000543587e-06	0.0011862408209727	inf	49.409649626756135	35.38832348302668	35.554990149693346	1.1362444228113628	54.921445536955545	37.394787857293736	37.645833882398335	1.1409891124142175
ENSMUSG00000047804	-5.447092056331201	-2.0003546846648703	-2.0900302008890606	TRUE	no	Cytosol-localized	3.430931612910873e-05	0.0291456025242746	1.000000000094819e-06	0.0111195778737226	inf	236.94252979060064	223.1555803039354	223.3325714543779	2.5722641040132843	242.38962184693185	225.15593498860028	225.42260165526696	2.5835996137810597
ENSMUSG00000036097	-5.447334337798196	-2.00059696613188	-2.0902724823560845	TRUE	no	Cytosol-localized	4.593144737141382e-05	0.0217705768636549	1.000000036907351e-06	0.0074681324325714	inf	141.39899259892857	127.61204311226332	127.7890342627058	1.7039701217307548	146.84632693672677	129.6126400783952	129.87930674506188	1.7114810018951758
ENSMUSG00000034557	-5.50533153114273	-1.9999999952103735	-2.084379353648309	FALSE	no	Cytosol-localized	0.00022706836952125797	0.0046417166542404	1.054226413930954e-06	inf	inf	32.78204011854088	18.760713974811424	18.92738064147809	1.0619815497060447	38.28737164968361	20.760713970021797	21.0117599951264	1.0663881121321954
ENSMUSG00000028423	-5.505331540471278	-2.0000000045389132	-2.0843793629768506	FALSE	no	Cytosol-localized	0.34253020090693187	0.0065935102641601	0.0034351028725275	inf	inf	0.1566153818630766	-13.864710761866371	-13.698044095199705	0.930077718282556	5.661946922334355	-11.864710757327458	-11.613664732222855	0.9339369619441138
ENSMUSG00000037815	-5.560681629658859	-1.9999999986433181	-2.0796738338802925	FALSE	no	Cytosol-localized	0.7063573485530215	0.0005762940056186	0.0013862751333631			-326.0616143820918	-340.3043409061539	-340.1468605911933	0.266034868588453	-320.50093275243296	-338.3043409075106	-338.067186757313	0.2670781425815239
ENSMUSG00000070003	38.908660705551526	42.46934233656708	42.38966850133009	TRUE	yes	Cytosol-localized	0.7480550670130672	0.0014805973650489	0.0043960731736108	0.0001427642258767	0.0003355478416042	-105.57972529191566	-119.82245181597776	-119.66497150101712	0.6211885449084731	-144.4883859974672	-162.29179415254484	-162.0546400023472	0.5255853627317225
ENSMUSG00000038909	-5.446737371665037	-1.9999999999987068	-2.089675516222897	FALSE	no	Cytosol-localized	0.5472340215014952	0.0049556174393126	0.0059895897419928	inf	inf	86.19873740402193	72.41178791735669	72.58877906779917	1.3431649870145743	91.64547477568696	74.4117879173554	74.67845458402206	1.3490820133890804
ENSMUSG00000022387	-2.583717590930661	0.8630197807356694	0.7733442645114792	TRUE	no	Cytosol-localized	0.7194302995991407	0.0222540655260566	0.0570633571830295	0.0076091837943771	0.0234295985300903	149.91784728110682	136.13089779444158	136.30788894488407	1.767701464919082	152.50156487203748	135.2678780137059	135.5345446803726	1.7537127363817182
ENSMUSG00000020780	-5.505331537165635	-2.0000000012332677	-2.0843793596712032	FALSE	no	Cytosol-localized	0.5616943278195438	0.0022138893122796	0.0028371274844369	inf	inf	-23.804589106448777	-37.82591525017823	-37.65924858351156	0.8437572885439624	-18.299257569283142	-35.82591524894496	-35.57486922384036	0.8472583561355292
ENSMUSG00000039523	7.817848088982462	11.323179624914827	11.238800266476893	TRUE	no	Cytosol-localized	0.5149788119255344	0.0060468927397824	0.00642038268748	0.0007612362554187	0.0017046183699925	36.21749166687365	22.1961655231442	22.362832189810867	1.076916429693445	28.399643577891187	10.872985898229372	11.124031923333973	1.0243756710573058
ENSMUSG00000038047	-1.345614325444302	2.1011230462220567	2.0114475299978665	TRUE	no	Cytosol-localized	0.5192259154901566	0.012636394910121	0.0136470411511301	0.003631520000261	0.0066870048190525	149.38677841763715	135.59982893097194	135.77682008141443	1.763659665085245	150.73239274308145	133.49870588474988	133.76537255141656	1.7403902371568882
ENSMUSG00000027395	1.3427973868629763	4.789534758529282	4.699859242305095	TRUE	no	Cytosol-localized	0.37764376885418005	0.0069766156135988	0.0042333880217053	0.0009211492488173	0.0014672888257908	42.82721921767848	29.040269731013233	29.21726088145571	1.114139725542272	41.484421830815506	24.25073497248395	24.517401639150616	1.086773197009012
ENSMUSG00000038456	-5.506141778867089	-2.000810242934728	-2.0851896013726634	FALSE	no	Cytosol-localized	0.00011404031634143133	0.0087678287130485	1.0000000003799205e-06	0.0045734773690417	inf	26.43567412180189	12.414347978072438	12.581014644739104	1.0349346801417336	31.941815900668978	14.415158221007166	14.666204246111768	1.039232437797657
ENSMUSG00000027665	-5.44810392660338	-2.0013665549370643	-2.0910420711612545	TRUE	no	Cytosol-localized	6.594017042032197e-05	0.0151642625953062	1.0000000000034254e-06	0.0052078987131146	inf	127.40150559069724	113.61455610403202	113.7915472544745	1.604202740588761	132.84960951730062	115.61592265896908	115.88258932563575	1.6112792039412716
ENSMUSG00000024941	-5.158470008353504	-1.6531384724211424	-1.7375178308590797	TRUE	no	Cytosol-localized	0.08711303110728488	0.0056846742808347	0.00054246497577	0.0007660972681519	0.0021965551232721	-0.0318666775722888	-14.05319282130174	-13.886526154635074	0.929365377536707	5.126603330781215	-12.400054348880598	-12.149008323775995	0.9319067443083868
ENSMUSG00000038056	-4.274203876037291	-0.8274665043709888	-0.917142020595179	FALSE	no	Cytosol-localized	0.37798605272288044	0.0102786605801268	0.0062461466611286	0.0052932717033569	0.0069652946038324	155.25536541878404	141.4684159321188	141.6454070825613	1.8088415974326948	159.52956929482133	142.2958824364898	142.56254910315647	1.807651026016304
ENSMUSG00000052459	-5.505331535867754	-1.9999999999353975	-2.0843793583733543	FALSE	no	Cytosol-localized	0.6071346651338264	0.0010596764586104	0.0016376255544862	inf	inf	-163.7079173374223	-177.72924348115174	-177.56257681448508	0.4777808545295372	-158.20258580155453	-175.72924348121634	-175.47819745611173	0.479763347701733
ENSMUSG00000007833	54.156952862227286	57.71763449324283	57.637960658005824	TRUE	yes	Cytosol-localized	0.8415390718836065	0.0019203199632806	0.0101982507538496	0.0001406564287879	0.0010955895230598	-174.86511059602083	-189.10783712008293	-188.9503568051223	0.4758736603989932	-229.0220634582481	-246.82547161332576	-246.58831746312813	0.3797006159367831
ENSMUSG00000021635	-5.447654863037613	-2.000917491371311	-2.0905930075955013	TRUE	no	Cytosol-localized	6.349942725085604e-05	0.015747173539416	1.0000000000000025e-06	0.0023254978382841	inf	53.887815849567914	40.10086636290267	40.27785751334515	1.1685428508532385	59.33547071260553	42.10178385427398	42.36845052094065	1.1736952583244018
ENSMUSG00000023262	-2.1839484096601893	1.3767332213553516	1.2970593861183488	TRUE	no	Cytosol-localized	0.21447310304310696	0.0028280369276533	0.0007721414222021	0.0003234722979657	0.0005089060039699	-232.65979036932848	-246.90251689339055	-246.74503657842993	0.3810250685854126	-230.4758419596683	-248.2792501147459	-248.04209596454828	0.3775834612395352
ENSMUSG00000034906	-5.505331534006871	-1.9999999980745145	-2.084379356512443	FALSE	no	Cytosol-localized	0.39800909045882293	0.0042813290315158	0.0028306206070243	inf	inf	-68.14769674504291	-82.16902288877236	-82.00235622210569	0.7045845549147925	-62.64236521103604	-80.16902289069785	-79.91797686559325	0.7075081422740465
ENSMUSG00000028894	-5.4510057282767015	-2.004268356610403	-2.0939438728345934	TRUE	no	Cytosol-localized	0.00012851736441988227	0.0077800497011451	1.0000000000112822e-06	0.0010443322182144	inf	-33.68646740779839	-47.47341689446363	-47.29642574402116	0.8011414042357992	-28.235461679521688	-45.46914853785323	-45.20248187118656	0.8046854660616848
ENSMUSG00000031657	-5.505331535040511	-1.9999999991081694	-2.084379357546098	FALSE	no	Cytosol-localized	0.6316295523663693	0.0009718862332782	0.0016664530784703	inf	inf	-84.14011202582694	-98.1614381695564	-97.99477150288973	0.6602367792307138	-78.63478049078643	-96.16143817044824	-95.91039214534364	0.6629763509263631
ENSMUSG00000022855	39.69424009631973	43.19957163225203	43.115192273814074	TRUE	yes	Cytosol-localized	0.5366451928748884	0.0047430507359822	0.0054932749976613	0.0003427128701697	0.0007494505083262	-150.8645287680573	-164.88585491178677	-164.7191882451201	0.5033879074502601	-190.55876886437704	-208.0854265440388	-207.83438051893418	0.4206342777699368
ENSMUSG00000029427	-2.886437667295965	0.560299704370351	0.4706241881461608	TRUE	no	Cytosol-localized	0.2952014662075354	0.010829034048621	0.0045356886762559	0.0020250792064705	0.0030561156674278	46.25364122455038	32.46669173788514	32.64368288832762	1.1307166337746837	49.14007889184634	31.90639203351479	32.17305870018146	1.1232333634534872
ENSMUSG00000024370	-0.47182613796981343	3.033505397962543	2.9491260395246073	TRUE	no	Cytosol-localized	0.23742895519602192	0.0044063319370498	0.0013719256654041	0.0004171074120823	0.0006391920831626	-48.9648903806484	-62.98621652437785	-62.81954985771119	0.7617262452742238	-48.493064242678585	-66.0197219223404	-65.7686758972358	0.7493953051865848
ENSMUSG00000022884	6.2196332000167445	9.666370571683046	9.576695055458856	TRUE	no	Cytosol-localized	0.9587574189441573	0.0020247704831938	0.0470694043079583	0.0002387352250342	0.0040728401796617	204.41807139156515	190.6311219048999	190.8081130553424	2.235790494554139	198.1984381915484	180.96475133321687	181.23141799988355	2.135507633346042
ENSMUSG00000028771	-5.446737371886769	-2.000000000220467	-2.0896755164446574	FALSE	no	Cytosol-localized	0.44367899771569075	0.0059462442561311	0.0047422687277671			156.90751383421372	143.12056434754848	143.29755549799097	1.8217689295010815	162.35425120610049	145.12056434776895	145.38723101443563	1.8297943432891683
ENSMUSG00000060098	-5.560681631033617	-2.000000000018076	-2.079673835255079	FALSE	no	Cytosol-localized	0.5478139423231652	0.0015335324230962	0.0018578424259536	inf	inf	-164.1712305589715	-178.4139570830336	-178.256476768073	0.4958545845879661	-158.61054892793788	-176.41395708301553	-176.1768029328179	0.4977991123706986
ENSMUSG00000078773	-0.4394722996520528	3.007265072014256	2.917589555790066	TRUE	no	Cytosol-localized	0.48942619906596596	0.0082438062671373	0.0079023537043619	0.0020386197344396	0.0037902677017472	66.85777542542328	53.07082593875804	53.24781708920052	1.235730810146596	67.29724772507534	50.063560866743785	50.33022753341045	1.2146732572374728
ENSMUSG00000032350	14.48174637373604	17.92848374540235	17.83880822917816	TRUE	yes	Cytosol-localized	0.5426858607045991	0.0062969225276741	0.0074724364022203	0.0008942723561861	0.00156295155951	16.8703500632	3.0834005765347614	3.260391726977239	0.9962067165630084	2.3886036894639595	-14.845083168867587	-14.57841650220092	0.9182335384405008
ENSMUSG00000024735	-5.560681631450649	-2.0000000004350795	-2.0796738356720823	FALSE	no	Cytosol-localized	0.14071105253629398	0.0023360803889101	0.0003825399259506	inf	inf	-189.4484714636064	-203.6911979876685	-203.53371767270787	0.4499167430403104	-183.88778983215576	-201.6911979872334	-201.45404383703578	0.451681122425538
ENSMUSG00000021975	-5.5053315361719655	-2.000000000239581	-2.0843793586775092	FALSE	no	Cytosol-localized	0.5185167172031266	0.0018279715619141	0.0019685705553857	inf	inf	-103.250750411762	-117.27207655549144	-117.10540988882477	0.6108876144598865	-97.74541887559003	-115.27207655525186	-115.02103053014726	0.6134224178399855
ENSMUSG00000029826	-5.446737365562171	-1.9999999938958695	-2.0896755101200597	FALSE	no	Cytosol-localized	0.5275951217613375	0.0036674032914519	0.0040958596645227			84.1625412950023	70.37559180833705	70.55258295877952	1.3314280023606464	89.60927866056447	72.37559180223292	72.64225846889958	1.3372933239217633
ENSMUSG00000030435				FALSE	no	Cytosol-localized						-73.66673828955875	-87.90946481362086	-87.75198449866022	0.7023114092214058
ENSMUSG00000026718	-5.2916768815322826	-1.8449395098659949	-1.934615026090185	TRUE	no	Cytosol-localized	0.10236203222761595	0.0115051651565187	0.0013119900548082	0.0026179123662082	0.0101648499555448	131.12353297609675	117.3365834894315	117.51357463987398	1.630146877771703	136.41520985762904	119.1815229992975	119.44818966596416	1.636234175691597
ENSMUSG00000000441	-5.507699988078173	-2.0023684521458165	-2.0867478105837733	TRUE	no	Cytosol-localized	0.00014028468289447715	0.0071273619806547	1.0000000000131936e-06	0.000768148782528	inf	-121.67240247901282	-135.69372862274227	-135.5270619560756	0.5668123183310109	-116.16470249093464	-133.69136017059645	-133.44031414549184	0.5691697165210298
ENSMUSG00000025041	-5.514632064457771	-2.009300528525408	-2.0936798869633435	TRUE	no	Cytosol-localized	0.0002377166896692777	0.0042056882279495	1.0000000000188797e-06	0.0005325328296304	9.23694515918484e+253	-24.009877915030028	-38.03120405875948	-37.864537392092814	0.8430534605990485	-18.495245850572257	-36.02190353023407	-35.77085750512947	0.8465836139425791
ENSMUSG00000039703	-5.446737371604627	-1.999999999938316	-2.0896755161625045	FALSE	no	Cytosol-localized	0.48628926645159565	0.003925568467198	0.0037160247696856			8.448308853863438	-5.338640632801802	-5.161649482359324	0.960691061323416	13.895046225468064	-3.338640632863486	-3.0719739661968193	0.9649231805360378
ENSMUSG00000071350	-5.446934031902316	-2.000196660236014	-2.0898721764602044	TRUE	no	Cytosol-localized	4.492951532819057e-05	0.0222560840725843	1.0000000000000025e-06	0.0090472425146758	inf	190.6421675292684	176.85521804260316	177.03220919304565	2.1068963878532476	196.0891015611707	178.85541470283917	179.12208136950585	2.1161796635665793
ENSMUSG00000026761	-4.046292829133307	-0.5995554574670052	-0.6892309736911955	TRUE	no	Cytosol-localized	0.35337944522738757	0.0083506175274973	0.0045636294228395	0.0024733763797559	0.003730212423037	191.6592102017124	177.87226071504716	178.04925186548965	2.1161528844899613	195.7055030308457	178.47181617251417	178.73848283918085	2.11268357444271
ENSMUSG00000034354	-3.7398566331988405	-0.29311926153252443	-0.38279477775671467	TRUE	no	Cytosol-localized	0.23788436943813293	0.013788342750245	0.0043038498217399	0.0026490422747346	0.0042477944283105	46.87473536391465	33.087785877249416	33.26477702769189	1.1337477646511045	50.61459199711349	33.38090513878194	33.64757180544861	1.1303949870555796
ENSMUSG00000031660	-5.505331537502251	-2.000000001569884	-2.0843793600078193	FALSE	no	Cytosol-localized	0.32509723253005657	0.0029697842866388	0.0014305299953308	inf	inf	33.94674242093673	19.925416277207283	20.09208294387395	1.0670214889518408	39.45207395843898	21.925416278777167	22.17646230388177	1.07144896401657
ENSMUSG00000056608	-5.447315501636723	-2.000578129970421	-2.0902536461946113	TRUE	no	Cytosol-localized	5.85260545078577e-05	0.0170854072233978	1.0000000005000626e-06	0.0082101612414328	inf	159.08146914002623	145.294519653361	145.47151080380348	1.838920041528195	164.52878464166295	147.2950977833314	147.5617644499981	1.8470256135445344
ENSMUSG00000002763	17.735174995565494	21.240506531497857	21.156127173059918	TRUE	yes	Cytosol-localized	0.6741080070708377	0.0014639194088859	0.003028119182575	0.0002000165831364	0.000397627428502	51.50296020708559	37.48163406335615	37.64830073002281	1.1459544272263442	33.7677852115201	16.24112753185829	16.492173556962893	1.0469749850342274
ENSMUSG00000033581	-5.50533153530602	-1.9999999993736708	-2.084379357811599	FALSE	no	Cytosol-localized	0.5039531235948258	0.0012993822627631	0.0013200924775672			-59.66823625364368	-73.68956239737314	-73.52289573070647	0.7292945498946504	-54.16290471833766	-71.68956239799947	-71.43851637289487	0.7323206683570789
ENSMUSG00000020130	-5.458680726095622	-2.011943354429306	-2.101618870653496	TRUE	no	Cytosol-localized	0.0001421132190006544	0.0070356430866322	1.0000000000000025e-06	0.0008423198339353	inf	-58.70904882807746	-72.49599831474269	-72.31900716430022	0.7192302275750236	-53.250368101981834	-70.48405496031339	-70.21738829364672	0.7224358326965145
ENSMUSG00000042570	8.673501456652303	12.120238828318605	12.030563312094415	TRUE	no	Cytosol-localized	0.6510352274632861	0.009226806335177	0.0172137030265703	0.0020693908899898	0.0056044763622629	161.34513066437384	147.5581811777086	147.7351723281511	1.856950501819547	152.67162920772154	135.43794234939	135.70460901605668	1.7549987421144293
ENSMUSG00000021782	-5.4479446197426	-2.0012072480763017	-2.0908827643004884	TRUE	no	Cytosol-localized	0.00013651643829956352	0.0073241251824023	1.0000000000000025e-06	0.0022741899313684	inf	39.89913023033303	26.112180743667786	26.289171894110265	1.1001664508338629	45.34707485007563	28.113387991744087	28.380054658410753	1.1050187491973542
ENSMUSG00000031402	-5.505331536039691	-2.000000000107349	-2.0843793585452772	FALSE	no	Cytosol-localized	0.34467820899670404	0.0026021920336843	0.0013686694108899			-90.95995533506704	-104.9812814787965	-104.81461481212983	0.6421844622591972	-85.45462379902735	-102.98128147868916	-102.73023545358456	0.6448491280779816
ENSMUSG00000026361	-5.446737366283074	-1.9999999946167577	-2.089675510840948	FALSE	no	Cytosol-localized	0.23958384471105357	0.0054335409950974	0.001711942379112	inf	inf	83.75674696703561	69.96979748037037	70.14678863081285	1.3291012191877083	89.20348433331868	71.96979747498713	72.2364641416538	1.3349562906068988
ENSMUSG00000029761	-5.505331535935795	-2.0000000000034817	-2.08437935844141	FALSE	no	Cytosol-localized	0.6441367718299499	0.0011132035809678	0.0020149745865046	inf	inf	-105.33183258112544	-119.35315872485492	-119.18649205818825	0.6057414964727198	-99.82650104518964	-117.35315872485144	-117.10211269974684	0.6082549466655613
ENSMUSG00000033793	-5.505331535756824	-1.9999999998244675	-2.0843793582624244	FALSE	no	Cytosol-localized	0.09752114879938238	0.0033090855443035	0.0003575771590953	inf	inf	-143.51362282405427	-157.53494896778372	-157.36828230111706	0.5186570071452231	-138.00829128829744	-155.53494896795925	-155.28390294285464	0.5208091109089397
ENSMUSG00000030872	-5.50533153608167	-2.0000000001493277	-2.0843793585872845	FALSE	no	Cytosol-localized	0.47066550115673234	0.0018870805190733	0.0016779252064123	inf	inf	-130.83841310625567	-144.85973924998513	-144.69307258331847	0.546081392362532	-125.333081570174	-142.8597392498358	-142.60869322473118	0.5483472902564853
ENSMUSG00000023110	-5.505331535946638	-2.000000000014282	-2.0843793584522103	FALSE	no	Cytosol-localized	0.4399207140373801	0.0026824303253496	0.0021069457372542	inf	inf	-79.47040211873922	-93.49172826246868	-93.32506159580201	0.6728894742417838	-73.96507058279258	-91.4917282624544	-91.2406822373498	0.6756815467490503
ENSMUSG00000090841				FALSE	no	Cytosol-localized						373.2717884357818	359.0290619117197	359.18654222668033	3.918135735964825
ENSMUSG00000025903	-5.505331533688022	-1.9999999977556797	-2.0843793561936366	FALSE	no	Cytosol-localized	0.5306569734832702	0.0011487023726262	0.0012987663394401	inf	inf	-132.2450428553892	-146.26636899911864	-146.09970233245198	0.5429678053180105	-126.73971132170117	-144.26636900136296	-144.01532297625835	0.5452207837583392
ENSMUSG00000053644	-5.648619176119837	-2.0354910697317905	-2.1109564395121083	TRUE	no	Cytosol-localized	0.00039758398399163423	0.0025141918594929	1.000000000000514e-06	0.000399285368761	1.1843813518892688e+172	-298.6940153853517	-313.146527810904	-312.9972740795607	0.3143144150150327	-293.04539620923185	-311.1110367411722	-310.8863176400486	0.3155237370592633
ENSMUSG00000022466	-5.446737372961669	-2.000000001295362	-2.0896755175195487	FALSE	no	Cytosol-localized	0.37533279281330917	0.0017658041613667	0.0010609876744323	inf	inf	-10.417821072775135	-24.204770559440377	-24.027779408997898	0.8856601999046098	-4.971083699813466	-22.204770558145015	-21.93810389147835	0.8895617866932973
ENSMUSG00000021428	-5.452630791122701	-2.005893419456388	-2.095568935680575	TRUE	no	Cytosol-localized	0.0001205738701753877	0.0082926709135635	1.0000000000093957e-06	0.0012831135563469	inf	41.255719599843246	27.468770113178007	27.645761263620486	1.106618373903009	46.70835039096595	29.474663532634395	29.74133019930106	1.1115215799705
ENSMUSG00000031388	-5.560681622454084	-1.999999991438557	-2.0796738266755455	FALSE	no	Cytosol-localized	0.5999013194223938	0.0010830505851424	0.0016239080671052			-70.4030191977058	-84.64574572176791	-84.48826540680727	0.7111829243504857	-64.84233757525172	-82.64574573032935	-82.40859158013173	0.7139718769714873
ENSMUSG00000028886	-4.530994890112638	-1.0842575184463499	-1.17393303467054	TRUE	no	Cytosol-localized	0.1613667883603979	0.0074859531517191	0.0014404201993713	0.0011289344308374	0.0021876130804331	85.44735880301538	71.66040931635013	71.8374004667926	1.3388219141605826	89.97835369312801	72.74466683479648	73.01133350146314	1.3394224376038768
ENSMUSG00000034330	-5.505331536110788	-2.0000000001784315	-2.0843793586163883	FALSE	no	Cytosol-localized	0.6195220161203164	0.0012242306899976	0.0019933817392796	inf	inf	-138.0865855639052	-152.10791170763466	-151.941245040968	0.530226312018557	-132.58125402779442	-150.10791170745622	-149.8568656823516	0.5324264211974434
ENSMUSG00000037458				FALSE	no	Cytosol-localized						111.2448143778523	97.45786489118706	97.63485604162953	1.4962859254573109
ENSMUSG00000018537	-5.449535641428298	-2.002798269761982	-2.092473785986172	TRUE	no	Cytosol-localized	7.858517222107481e-05	0.0127240468725732	1.0000000000024146e-06	0.0028375720037112	inf	76.93973249958376	63.15278301291852	63.329774163360995	1.2906155249517737	82.38926814101205	65.1555812826805	65.42224794934717	1.2963166913380215
ENSMUSG00000032127				FALSE	no	Cytosol-localized						120.94379876139546	107.15684927473022	107.3338404251727	1.56016557757928
ENSMUSG00000038658	21.976401680742274	25.423139052408583	25.333463536184397	TRUE	yes	Cytosol-localized	0.7671958478438626	0.0056991708433468	0.0187813669415827	0.0006492819443227	0.0034949904875833	13.900845092141417	0.1138956054761752	0.2908867559186531	0.9835369356211588	-8.075556588600858	-25.30924344693241	-25.042576780265744	0.8777375389008276
ENSMUSG00000004568	-5.179316071652465	-1.732578699986135	-1.8222542162103252	TRUE	no	Cytosol-localized	0.16638959764368988	0.0193356849386617	0.0038594250119901	0.0086561856052885	0.0276332713062944	117.44735164447674	103.6604021578115	103.83739330825398	1.5368287843574435	122.6266677161292	105.39298085779764	105.6596475244643	1.5418207077007402
ENSMUSG00000025898	-5.448049946711041	-2.0013125750447376	-2.090988091268928	TRUE	no	Cytosol-localized	7.634531066827785e-05	0.0130973814362224	1.0000000000000025e-06	0.0035702291806912	inf	25.372282520467397	11.585333033802156	11.762324184244633	1.0333911412560963	30.82033246717844	13.586645608846894	13.853312275513561	1.037949397477174
ENSMUSG00000020680				FALSE	no	Cytosol-localized						279.48619856090585	265.6992490742406	265.87624022468304	3.0899792263774817
ENSMUSG00000022186	-5.560681631037681	-2.000000000022169	-2.0796738352591717	FALSE	no	Cytosol-localized	0.5371493064232831	0.000677014247679	0.000785691236129			-234.0301589006758	-248.27288542473792	-248.1154051097773	0.3790221025958353	-228.4694772696381	-246.27288542471575	-246.03573127451813	0.3805084637825181
ENSMUSG00000020366	13.498734553921643	16.945471925587945	16.855796409363755	TRUE	yes	Cytosol-localized	0.48765258156355634	0.0065718226839365	0.0062550647901764	0.0006397325120947	0.0014468642400647	51.68528296480754	37.8983334781423	38.075324628584774	1.1575015774357955	38.1865484108859	20.952861552554353	21.21952821922102	1.0714340280549053
ENSMUSG00000037622	-5.505331535562945	-1.9999999996305604	-2.084379358068489	FALSE	no	Cytosol-localized	0.35083167364783774	0.0025235655469781	0.0013638168845688	inf	inf	-108.77670866663628	-122.79803481036572	-122.63136814369905	0.5973180748833455	-103.27137713107334	-120.79803481073516	-120.54698878563056	0.5997965731184752
ENSMUSG00000020024	-5.446737371665645	-1.9999999999993356	-2.089675516223526	FALSE	no	Cytosol-localized	0.6784127488917475	0.0036611673280819	0.0077235107506193	inf	inf	23.465867473553125	9.678917986887884	9.855909137330361	1.0249342438310738	28.91260484521877	11.67891798688722	11.945584653553887	1.0294493726585203
ENSMUSG00000052812	-5.449179560462767	-2.0024421887964508	-2.092117705020641	TRUE	no	Cytosol-localized	9.361003539869092e-05	0.0106816153386405	1.0000000000007358e-06	0.0036045265952405	inf	89.68783598023661	75.90088649357138	76.07787764401385	1.3635177996466583	95.13701554069938	77.90332868236783	78.1699953490345	1.3695389026049218
ENSMUSG00000043733	-5.446737371348803	-1.9999999996824904	-2.089675515906677	FALSE	no	Cytosol-localized	0.32444284640520255	0.0045310881899233	0.0021760988568163	inf	inf	39.30819624662206	25.521246759956824	25.698237910399303	1.0973677505367434	44.75493361797086	27.521246759639315	27.78791342630598	1.102201969700595
ENSMUSG00000032307	-5.446737369809739	-1.99999999814343	-2.0896755143676202	FALSE	no	Cytosol-localized	0.8560634014942806	0.0010295082619611	0.006123003834677	inf	inf	1.351128851298789	-12.43582063536645	-12.258829484923973	0.9317472509329898	6.797866221108528	-10.43582063722302	-10.169153970556353	0.9358518643657342
ENSMUSG00000047866	-5.505331515943837	-1.9999999800114807	-2.084379338449409	FALSE	no	Cytosol-localized	0.053364144942577574	0.0026883471545388	0.0001515486091556	inf	inf	-99.1677158975694	-113.18904204129886	-113.02237537463219	0.6211115568598494	-93.66238438162556	-111.18904206128738	-110.93799603618278	0.6236887831861839
ENSMUSG00000039849	-5.450773507273766	-2.0040361356074605	-2.093711651831647	TRUE	no	Cytosol-localized	0.00011002478999117008	0.00908786079292	1.0000000000000025e-06	0.0015044979441588	inf	37.730142508781405	23.94319302211616	24.120184172558638	1.089928831916753	43.18091601605517	25.94722915772362	26.213895824390285	1.0947493258530072
ENSMUSG00000001017				FALSE	no	Cytosol-localized						95.24416595384918	81.22283981011972	81.3895064767864	1.3689549385127098
ENSMUSG00000006498				FALSE	no	Cytosol-localized						-71.45545154803798	-85.69817807210009	-85.54069775713945	0.7083100046586414
ENSMUSG00000061589	8.652604395431439	12.09934176709777	12.009666250873579	TRUE	no	Cytosol-localized	0.7894890582101165	0.0046533499821417	0.0174516766857183	0.0010087941927216	0.0048000736033026	161.67838811093378	147.89143862426857	148.06842977471106	1.859619843479594	153.02578371550234	135.7920968571708	136.05876352383748	1.7576798427903988
ENSMUSG00000034951	-5.5197930775796635	-2.0144615416473073	-2.0988409000852357	TRUE	no	Cytosol-localized	0.0002296065832529025	0.0043542758193285	1.0000000000000025e-06	0.0005935471534451	2.4720273012758783e+290	-91.47344036053887	-105.49476650426833	-105.32809983760166	0.6408454045668308	-85.95364728295921	-103.48030496262102	-103.22925893751642	0.6435423447833059
ENSMUSG00000058392				FALSE	no	Cytosol-localized						116.82257945250774	103.0356299658425	103.21262111628498	1.5326956973321408
ENSMUSG00000027951	-2.5713476127987676	0.8753897588675406	0.7857142426433521	TRUE	no	Cytosol-localized	0.34216321576322295	0.0090904220080853	0.0047282367016614	0.0020798323986088	0.0030631770448533	18.550769352177877	4.763819865512637	4.9408110159551155	1.0034486232730526	21.122116964976644	3.888430106645097	4.155096773311763	0.9954547416014312
ENSMUSG00000025613	-5.560681618964907	-1.9999999879493657	-2.0796738231863685	FALSE	no	Cytosol-localized	0.20055717965035613	0.0012784102622362	0.0003207163165441	inf	inf	-210.02265098592952	-224.2653775099916	-224.10789719503097	0.4156863836457118	-204.4619693669646	-222.26537752204223	-222.0282233718446	0.4173165263073333
ENSMUSG00000041168	-5.590519964397174	-2.029838333381633	-2.1095121686186076	TRUE	no	Cytosol-localized	0.0003169952406067627	0.0031536214955338	1.0000000000000025e-06	0.0003528576357157	1.1320946482252043e+162	-323.42466504353115	-337.66739156759326	-337.5099112526326	0.26874675311879	-317.834145079134	-335.6375532342116	-335.400399084014	0.2698316268163157
ENSMUSG00000019970	-2.9584393431470914	0.4260557196419654	0.3303747753515438	TRUE	no	Cytosol-localized	0.24885033254176867	0.019479083682636	0.0064532764401476	0.0034656886072783	0.0050395943773957	227.7498576833752	214.2118774322188	214.40055667750184	2.6233315423136947	230.7082970265223	213.78582171257685	214.0701819021503	2.6064789373731365
ENSMUSG00000025764	-5.38462826639261	-2.0001332036034967	-2.0958141478939183	TRUE	no	Cytosol-localized	3.079943594184299e-05	0.0324671544807612	1.0000008441060649e-06	0.0149690530458126	inf	205.50022919488043	191.9622489437241	192.15092818900712	2.3687978141358106	210.88485746127304	193.9623821473276	194.24674233690104	2.3799203848261854
ENSMUSG00000053289	-5.505331530372402	-1.9999999944400315	-2.08437935287796	FALSE	no	Cytosol-localized	0.7485544123743998	0.0009111519263858	0.0027125025389393			-110.54514015710444	-124.5664663008339	-124.39979963416722	0.5930395042280872	-105.03980862673204	-122.56646630639386	-122.31542028128926	0.5955002490454497
ENSMUSG00000038279	-5.448523121612979	-2.00178574994667	-2.0914612661708567	TRUE	no	Cytosol-localized	9.018742069040426e-05	0.0110870208438735	1.0000000004704332e-06	0.0021682238522496	inf	-6.399028265680169	-20.18597775234541	-20.00898660190293	0.9011355932858466	-0.95050514406719	-18.18419200239874	-17.917525335732073	0.9051123204106633
ENSMUSG00000003623	-5.448837325698271	-2.0020999540319586	-2.0917754702561453	TRUE	no	Cytosol-localized	0.00014094891161730774	0.0070937692222225	1.000000000048241e-06	0.0013016512156784	inf	36.064861729780134	22.277912243114898	22.454903393557377	1.08213340526967	41.513699055478405	24.280012197146856	24.546678863813522	1.0869103509346472
ENSMUSG00000021098	0.994106018312479	4.499437554244842	4.415058195806907	TRUE	no	Cytosol-localized	0.7827857046348561	0.0031177683495185	0.0112356532071863	0.0010678015583732	0.0034469950015019	-27.459800247973885	-41.481126391703334	-41.31445972503667	0.8313129334748168	-28.453906266286364	-45.98056394594818	-45.72951792084358	0.812996344600117
ENSMUSG00000031065	44.59584378117225	48.101175317104634	48.01679595866668	TRUE	yes	Cytosol-localized	0.5719304791236364	0.0029064809893915	0.0038832595729387	0.0001812729380709	0.0003486794878598	-124.36458250171776	-138.38590864544722	-138.21924197878056	0.5606430449334779	-168.96042628289	-186.48708396255185	-186.23603793744724	0.4592349247879874
ENSMUSG00000078762	25.498467660613233	29.00379919654559	28.919419838107657	TRUE	yes	Cytosol-localized	0.7611081552841568	0.0014103638225424	0.0044934116881704	0.0001432625538937	0.0003857732214559	-15.587109661451844	-29.608435805181298	-29.44176913851463	0.8724185248116242	-41.08557732206508	-58.61223500172689	-58.36118897662229	0.7723040788756588
ENSMUSG00000030846	19.471788305844296	22.9185256775106	22.828850161286415	TRUE	yes	Cytosol-localized	0.7304569087699442	0.0039107492755879	0.0105980599012352	0.0004064511845782	0.0016540159669004	34.89202126873151	21.10507178206627	21.282062932508747	1.0766766501222649	15.420232962887216	-1.8134538954443329	-1.5467872287776663	0.971287560509046
ENSMUSG00000027787				FALSE	no	Cytosol-localized						111.246774482431	97.45982499576576	97.63681614620823	1.4962985672214622
ENSMUSG00000032264	-5.447349092136843	-2.000611720470534	-2.0902872366947234	TRUE	no	Cytosol-localized	6.945191755294216e-05	0.0143974505429633	1.0000000000000025e-06	0.0061465037268664	inf	4.495778435316048	-9.291171051349192	-9.114179900906715	0.9444626221977844	9.94312752745289	-7.290559330878658	-7.023892664211991	0.9486257517524486
ENSMUSG00000061313	19.227840734054897	22.674578105721206	22.58490258949702	TRUE	yes	Cytosol-localized	0.8385057773492227	0.0033915376862612	0.0176094469346885	0.0003786179283097	0.0027413077064127	37.054645866927814	23.267696380262574	23.444687530705053	1.086759985047193	17.826805132872916	0.5931182745413679	0.8597849412080345	0.9814153153789844
ENSMUSG00000033400	6.906548260725202	10.353285632391511	10.263610116167321	TRUE	no	Cytosol-localized	0.5324289180001597	0.0031294278242244	0.0035635177934549	0.0005105651722331	0.0008393787358473	87.57994979145543	73.7930003047902	73.96999145523267	1.3511853730088643	80.67340153073023	63.439714672398686	63.70638133906535	1.2867645305263191
ENSMUSG00000003269	-5.446737371589961	-1.9999999999236309	-2.089675516147821	FALSE	no	Cytosol-localized	0.6833527403168245	0.0045232898879527	0.0097616588985251	inf	inf	225.8190596610627	212.0321101743975	212.20910132484	2.4518442426026086	231.26579703265267	214.03211017432113	214.2987768409878	2.4626453185604
ENSMUSG00000026915	-5.505331535932854	-2.000000000000483	-2.08437935843844	FALSE	no	Cytosol-localized	0.5764703028615534	0.001270734680709	0.0017296090715583			-120.98646335473629	-135.00778949846574	-134.84112283179908	0.568395006570428	-115.48113181880343	-133.00778949846526	-132.75674347336064	0.5707534920748706
ENSMUSG00000024410	1.992614451202968	5.439351822869277	5.349676306645087	TRUE	no	Cytosol-localized	0.3737542175666809	0.0043410525641929	0.002590814581204	0.0006292618179233	0.0009238262107302	61.85399955142796	48.06705006476272	48.24404121520519	1.2093639312207474	59.86138510022499	42.62769824189344	42.89436490856011	1.1763588935850018
ENSMUSG00000026554	0.7729296677581772	4.219667039424479	4.129991523200292	TRUE	no	Cytosol-localized	0.32814191341229226	0.0070032174946895	0.0034204383851676	0.0009133371763895	0.0015341322087415	40.933601783761674	27.14665229709643	27.32364344753891	1.1050829681020136	40.1606721160035	22.92698525767195	23.193651924338617	1.0805899243151231
ENSMUSG00000020888	-5.4490372066902	-2.0022998350238908	-2.0919753512480774	TRUE	no	Cytosol-localized	0.00010262610318990473	0.0097431096263596	1.0000000000085251e-06	0.0015584190768904	inf	-6.969682951868307	-20.756632438533547	-20.579641288091068	0.8989217772169216	-1.5206457451781077	-18.754332603509656	-18.48766593684299	0.9028907354316048
ENSMUSG00000024949				FALSE	no	Cytosol-localized						88.4357430368801	74.41441689315064	74.58108355981732	1.3315865342639457
ENSMUSG00000004626	-5.51404511748153	-2.0087135815491735	-2.093092939987102	TRUE	no	Cytosol-localized	0.00021286233663305327	0.0046968719479925	1.0000000000525683e-06	0.0005613925291136	2.896242172582665e+277	-94.64088827584862	-108.66221441957808	-108.4955477529114	0.6326468988461982	-89.1268431583671	-106.6535008380289	-106.4024548129243	0.6352944921206091
ENSMUSG00000027187	-5.505331536807546	-2.0000000008751897	-2.0843793593131466	FALSE	no	Cytosol-localized	0.03682728682007248	0.0017883139965269	6.837688773077126e-05	inf	inf	-146.41622177275548	-160.43754791648493	-160.27088124981827	0.5125732406679601	-140.91089023594793	-158.43754791560974	-158.18650189050513	0.5147001005895753
ENSMUSG00000035139	7.719202962532307	11.16594033419861	11.076264817974433	TRUE	no	Cytosol-localized	0.6044278142034991	0.0048406199886477	0.00739638797717	0.0008251731948174	0.0016551785907733	144.03625000472644	130.2493005180612	130.4262916685037	1.7234504947266207	136.31704704219413	119.0833601838626	119.35002685052926	1.63554200595739
[truncated: 10,087 more rows]

## Sheet: List - List
List
gene_id	symbol
ENSMUSG00000032409	Atr
ENSMUSG00000045962	Wnk1
ENSMUSG00000034163	Zfc3h1
ENSMUSG00000040054	Baz2a
ENSMUSG00000040565	Btaf1
[truncated: 574 more rows]

## Sheet: GO analysis - GO analysis
GO analysis
[truncated: 6 more rows]

## Sheet: Fit results all models - Fit re
Fit results all models
[truncated: 43,421 more rows]
